# Supplementary material for: Effects of semaglutide on gut microbiota, cognitive function and inflammation in obese mice
Source: PeerJ. 2024 Aug 12;12:e17891. doi: 10.7717/peerj.17891 (PMC11326427; doi:10.7717/peerj.17891)
Supplement: Supplemental Information 3 — Venn diagram of the NCD group, HFD group and Sema group. [file peerj-12-17891-s003.xls]

OTUID	taxonomy	Sum_Abundance
ASV1	k__Bacteria|p__Verrucomicrobiota|c__Verrucomicrobiae|o__Verrucomicrobiales|f__Akkermansiaceae|g__Akkermansia	26657
ASV2	k__Bacteria|p__Actinobacteriota|c__Coriobacteriia|o__Coriobacteriales|f__Atopobiaceae	29556
ASV3	k__Bacteria|p__Firmicutes|c__Bacilli|o__Lactobacillales|f__Lactobacillaceae|g__Lactobacillus	25870
ASV4	k__Bacteria|p__Firmicutes|c__Bacilli|o__Erysipelotrichales|f__Erysipelotrichaceae|g__uncultured|s__uncultured_Allobaculum	22515
ASV5	k__Bacteria|p__Firmicutes|c__Clostridia|o__Peptostreptococcales-Tissierellales|f__Peptostreptococcaceae|g__Romboutsia	16102
ASV6	k__Bacteria|p__Firmicutes|c__Bacilli|o__Erysipelotrichales|f__Erysipelotrichaceae|g__uncultured|s__uncultured_Allobaculum	16357
ASV7	k__Bacteria|p__Desulfobacterota|c__Desulfovibrionia|o__Desulfovibrionales|f__Desulfovibrionaceae|g__uncultured|s__uncultured_bacterium	6442
ASV8	k__Bacteria|p__Firmicutes|c__Bacilli	12887
ASV9	k__Bacteria|p__Firmicutes|c__Bacilli|o__Lactobacillales|f__Lactobacillaceae|g__Lactobacillus	14836
ASV10	k__Bacteria|p__Firmicutes|c__Bacilli|o__Erysipelotrichales|f__Erysipelotrichaceae|g__Dubosiella|s__uncultured_bacterium	10398
ASV11	k__Bacteria|p__Firmicutes|c__Bacilli|o__Lactobacillales|f__Aerococcaceae|g__Aerococcus	2325
ASV12	k__Bacteria|p__Desulfobacterota|c__Desulfovibrionia|o__Desulfovibrionales|f__Desulfovibrionaceae|g__Desulfovibrio	4326
ASV13	k__Bacteria|p__Actinobacteriota|c__Coriobacteriia|o__Coriobacteriales|f__Atopobiaceae|g__Coriobacteriaceae_UCG-002|s__uncultured_bacterium	9695
ASV14	k__Bacteria|p__Bacteroidota|c__Bacteroidia|o__Bacteroidales|f__Marinifilaceae|g__Odoribacter|s__uncultured_bacterium	6132
ASV15	k__Bacteria|p__Bacteroidota|c__Bacteroidia|o__Bacteroidales|f__Marinifilaceae|g__Odoribacter|s__uncultured_bacterium	5072
ASV16	k__Bacteria|p__Firmicutes|c__Bacilli|o__Erysipelotrichales|f__Erysipelotrichaceae|g__Dubosiella|s__uncultured_bacterium	8191
ASV17	k__Bacteria|p__Bacteroidota|c__Bacteroidia|o__Bacteroidales|f__Muribaculaceae|g__Muribaculaceae|s__uncultured_bacterium	14857
ASV19	k__Bacteria|p__Deferribacterota|c__Deferribacteres|o__Deferribacterales|f__Deferribacteraceae|g__Mucispirillum	1334
ASV20	k__Bacteria|p__Firmicutes|c__Bacilli|o__Erysipelotrichales|f__Erysipelotrichaceae|g__Dubosiella|s__uncultured_bacterium	6134
ASV22	k__Bacteria|p__Bacteroidota|c__Bacteroidia|o__Bacteroidales|f__Rikenellaceae|g__Rikenella	2164
ASV23	k__Bacteria|p__Bacteroidota|c__Bacteroidia|o__Bacteroidales|f__Marinifilaceae|g__Odoribacter	3229
ASV24	k__Bacteria|p__Bacteroidota|c__Bacteroidia|o__Bacteroidales|f__Muribaculaceae|g__Muribaculaceae|s__uncultured_bacterium	3400
ASV25	k__Bacteria|p__Firmicutes|c__Clostridia|o__Lachnospirales|f__Lachnospiraceae	1729
ASV27	k__Bacteria|p__Proteobacteria|c__Gammaproteobacteria|o__Pseudomonadales|f__Moraxellaceae|g__Psychrobacter	236
ASV28	k__Bacteria|p__Firmicutes|c__Clostridia|o__Clostridiales|f__Clostridiaceae|g__Clostridium_sensu_stricto_1	1707
ASV29	k__Bacteria|p__Firmicutes|c__Bacilli|o__Lactobacillales|f__Lactobacillaceae|g__Lactobacillus	4498
ASV30	k__Bacteria|p__Firmicutes|c__Bacilli|o__Erysipelotrichales|f__Erysipelotrichaceae|g__Dubosiella|s__uncultured_bacterium	3517
ASV31	k__Bacteria|p__Actinobacteriota|c__Coriobacteriia|o__Coriobacteriales|f__Eggerthellaceae|g__Enterorhabdus|s__mouse_gut	2794
ASV32	k__Bacteria|p__Bacteroidota|c__Bacteroidia|o__Bacteroidales|f__Rikenellaceae|g__Rikenella|s__uncultured_bacterium	2261
ASV34	k__Bacteria|p__Firmicutes|c__Bacilli|o__Lactobacillales|f__Lactobacillaceae|g__Lactobacillus	3929
ASV35	k__Bacteria|p__Firmicutes|c__Clostridia|o__Lachnospirales|f__Lachnospiraceae	419
ASV37	k__Bacteria|p__Firmicutes|c__Clostridia|o__Lachnospirales|f__Lachnospiraceae	1458
ASV38	k__Bacteria|p__Firmicutes|c__Bacilli|o__Lactobacillales|f__Lactobacillaceae|g__Lactobacillus	3741
ASV39	k__Bacteria|p__Bacteroidota|c__Bacteroidia|o__Bacteroidales|f__Rikenellaceae|g__Rikenella|s__uncultured_bacterium	1303
ASV41	k__Bacteria|p__Actinobacteriota|c__Coriobacteriia|o__Coriobacteriales|f__Eggerthellaceae|g__Enterorhabdus	1542
ASV43	k__Bacteria|p__Bacteroidota|c__Bacteroidia|o__Bacteroidales|f__Muribaculaceae|g__Muribaculaceae|s__uncultured_bacterium	2939
ASV44	k__Bacteria|p__Actinobacteriota|c__Actinobacteria|o__Bifidobacteriales|f__Bifidobacteriaceae|g__Bifidobacterium	1269
ASV46	k__Bacteria|p__Firmicutes|c__Bacilli|o__Erysipelotrichales|f__Erysipelotrichaceae|g__Dubosiella|s__uncultured_bacterium	2373
ASV49	k__Bacteria|p__Firmicutes|c__Bacilli|o__Erysipelotrichales|f__Erysipelotrichaceae|g__Dubosiella|s__uncultured_bacterium	2350
ASV50	k__Bacteria|p__Bacteroidota|c__Bacteroidia|o__Bacteroidales|f__Muribaculaceae|g__Muribaculaceae|s__uncultured_bacterium	1218
ASV51	k__Bacteria|p__Bacteroidota|c__Bacteroidia|o__Bacteroidales|f__Muribaculaceae|g__Muribaculaceae|s__uncultured_bacterium	4360
ASV52	k__Bacteria|p__Bacteroidota|c__Bacteroidia|o__Bacteroidales|f__Muribaculaceae|g__Muribaculaceae|s__uncultured_bacterium	1916
ASV53	k__Bacteria|p__Firmicutes|c__Clostridia|o__Lachnospirales|f__Lachnospiraceae|g__Lachnospiraceae_NK4A136_group	231
ASV55	k__Bacteria|p__Firmicutes|c__Clostridia|o__Lachnospirales|f__Lachnospiraceae	803
ASV57	k__Bacteria|p__Actinobacteriota|c__Coriobacteriia|o__Coriobacteriales|f__Eggerthellaceae|g__Enterorhabdus|s__uncultured_bacterium	478
ASV59	k__Bacteria|p__Patescibacteria|c__Saccharimonadia|o__Saccharimonadales|f__Saccharimonadaceae|g__Candidatus_Saccharimonas|s__uncultured_bacterium	980
ASV62	k__Bacteria|p__Firmicutes|c__Bacilli|o__Lactobacillales|f__Enterococcaceae|g__Enterococcus	345
ASV65	k__Bacteria|p__Proteobacteria|c__Gammaproteobacteria|o__Enterobacterales|f__Enterobacteriaceae|g__Escherichia-Shigella	939
ASV66	k__Bacteria|p__Firmicutes|c__Bacilli|o__Erysipelotrichales|f__Erysipelotrichaceae|g__Faecalibaculum|s__uncultured_bacterium	968
ASV67	k__Bacteria|p__Firmicutes|c__Clostridia|o__Lachnospirales|f__Lachnospiraceae	649
ASV68	k__Bacteria|p__Bacteroidota|c__Bacteroidia|o__Bacteroidales|f__Muribaculaceae|g__Muribaculaceae|s__uncultured_bacterium	823
ASV69	k__Bacteria|p__Firmicutes|c__Bacilli|o__Lactobacillales|f__Lactobacillaceae|g__Lactobacillus	979
ASV71	k__Bacteria|p__Desulfobacterota|c__Desulfovibrionia|o__Desulfovibrionales|f__Desulfovibrionaceae|g__Desulfovibrio|s__uncultured_bacterium	1036
ASV72	k__Bacteria|p__Patescibacteria|c__Saccharimonadia|o__Saccharimonadales|f__Saccharimonadaceae|g__Candidatus_Saccharimonas	904
ASV74	k__Bacteria|p__Actinobacteriota|c__Coriobacteriia|o__Coriobacteriales|f__Eggerthellaceae|g__Parvibacter	872
ASV76	k__Bacteria|p__Bacteroidota|c__Bacteroidia|o__Bacteroidales|f__Muribaculaceae|g__Muribaculaceae|s__uncultured_bacterium	948
ASV78	k__Bacteria|p__Firmicutes|c__Clostridia|o__Lachnospirales|f__Lachnospiraceae|g__Lachnospiraceae_NK4A136_group	471
ASV79	k__Bacteria|p__Bacteroidota|c__Bacteroidia|o__Bacteroidales|f__Muribaculaceae|g__Muribaculaceae|s__uncultured_Bacteroidales	731
ASV80	k__Bacteria|p__Bacteroidota|c__Bacteroidia|o__Bacteroidales|f__Muribaculaceae|g__Muribaculaceae|s__uncultured_bacterium	1255
ASV81	k__Bacteria|p__Bacteroidota|c__Bacteroidia|o__Bacteroidales|f__Rikenellaceae|g__Rikenellaceae_RC9_gut_group|s__uncultured_organism	935
ASV83	k__Bacteria|p__Actinobacteriota|c__Actinobacteria|o__Corynebacteriales|f__Corynebacteriaceae|g__Corynebacterium	224
ASV84	k__Bacteria|p__Bacteroidota|c__Bacteroidia|o__Bacteroidales|f__Muribaculaceae|g__Muribaculaceae|s__uncultured_Bacteroidales	641
ASV85	k__Bacteria|p__Bacteroidota|c__Bacteroidia|o__Bacteroidales|f__Muribaculaceae|g__Muribaculaceae	1892
ASV87	k__Bacteria|p__Actinobacteriota|c__Coriobacteriia|o__Coriobacteriales|f__Eggerthellaceae|g__Enterorhabdus|s__Adlercreutzia_mucosicola	472
ASV92	k__Bacteria|p__Bacteroidota|c__Bacteroidia|o__Bacteroidales|f__Muribaculaceae|g__Muribaculaceae|s__uncultured_organism	1701
ASV93	k__Bacteria|p__Firmicutes|c__Bacilli|o__Lactobacillales|f__Enterococcaceae|g__Enterococcus	1036
ASV95	k__Bacteria|p__Firmicutes|c__Clostridia|o__Oscillospirales|f__Ruminococcaceae|g__Anaerotruncus|s__uncultured_bacterium	276
ASV96	k__Bacteria|p__Campilobacterota|c__Campylobacteria|o__Campylobacterales|f__Helicobacteraceae|g__Helicobacter	488
ASV99	k__Bacteria|p__Bacteroidota|c__Bacteroidia|o__Bacteroidales|f__Muribaculaceae|g__Muribaculaceae|s__uncultured_bacterium	1503
ASV101	k__Bacteria|p__Bacteroidota|c__Bacteroidia|o__Bacteroidales|f__Muribaculaceae|g__Muribaculaceae	1456
ASV102	k__Bacteria|p__Patescibacteria|c__Saccharimonadia|o__Saccharimonadales|f__Saccharimonadaceae|g__Candidatus_Saccharimonas|s__uncultured_bacterium	517
ASV103	k__Bacteria|p__Firmicutes|c__Clostridia|o__Lachnospirales|f__Lachnospiraceae|g__Blautia	115
ASV105	k__Bacteria|p__Firmicutes|c__Bacilli|o__Staphylococcales|f__Staphylococcaceae|g__Staphylococcus|s__Staphylococcus_lentus	223
ASV106	k__Bacteria|p__Firmicutes|c__Bacilli|o__Lactobacillales|f__Lactobacillaceae|g__Lactobacillus	834
ASV109	k__Bacteria|p__Firmicutes|c__Bacilli	807
ASV110	k__Bacteria|p__Patescibacteria|c__Saccharimonadia|o__Saccharimonadales|f__Saccharimonadaceae|g__Candidatus_Saccharimonas|s__uncultured_bacterium	614
ASV111	k__Bacteria|p__Bacteroidota|c__Bacteroidia|o__Bacteroidales|f__Rikenellaceae|g__Rikenellaceae_RC9_gut_group|s__uncultured_bacterium	525
ASV114	k__Bacteria|p__Firmicutes|c__Clostridia|o__Clostridia_UCG-014|f__Clostridia_UCG-014|g__Clostridia_UCG-014	479
ASV115	k__Bacteria|p__Patescibacteria|c__Saccharimonadia|o__Saccharimonadales|f__Saccharimonadaceae|g__Candidatus_Saccharimonas|s__uncultured_bacterium	652
ASV116	k__Bacteria|p__Desulfobacterota|c__Desulfovibrionia|o__Desulfovibrionales|f__Desulfovibrionaceae|g__uncultured|s__uncultured_Desulfovibrionales	336
ASV117	k__Bacteria|p__Bacteroidota|c__Bacteroidia|o__Bacteroidales|f__Muribaculaceae|g__Muribaculaceae	1456
ASV122	k__Bacteria|p__Bacteroidota|c__Bacteroidia|o__Bacteroidales|f__Muribaculaceae|g__Muribaculaceae|s__uncultured_Bacteroidales	1326
ASV123	k__Bacteria|p__Bacteroidota|c__Bacteroidia|o__Bacteroidales|f__Muribaculaceae|g__Muribaculaceae	889
ASV125	k__Bacteria|p__Firmicutes|c__Clostridia|o__Oscillospirales|f__Oscillospiraceae	496
ASV128	k__Bacteria|p__Bacteroidota|c__Bacteroidia|o__Bacteroidales|f__Tannerellaceae|g__Parabacteroides|s__uncultured_Bacteroidales	502
ASV130	k__Bacteria|p__Firmicutes|c__Clostridia|o__Lachnospirales|f__Lachnospiraceae|g__Lachnospiraceae_NK4A136_group	1097
ASV133	k__Bacteria|p__Actinobacteriota|c__Coriobacteriia|o__Coriobacteriales|f__Eggerthellaceae|g__Enterorhabdus|s__Adlercreutzia_mucosicola	238
ASV134	k__Bacteria|p__Proteobacteria|c__Gammaproteobacteria|o__Burkholderiales|f__Sutterellaceae|g__Parasutterella|s__uncultured_bacterium	1006
ASV135	k__Bacteria|p__Bacteroidota|c__Bacteroidia|o__Bacteroidales|f__Marinifilaceae|g__Odoribacter|s__uncultured_bacterium	485
ASV137	k__Bacteria|p__Firmicutes|c__Clostridia|o__Oscillospirales|f__Ruminococcaceae	212
ASV141	k__Bacteria|p__Bacteroidota|c__Bacteroidia|o__Bacteroidales|f__Rikenellaceae|g__Alistipes|s__uncultured_bacterium	423
ASV142	k__Bacteria|p__Bacteroidota|c__Bacteroidia|o__Bacteroidales|f__Muribaculaceae|g__Muribaculaceae	744
ASV143	k__Bacteria|p__Bacteroidota|c__Bacteroidia|o__Bacteroidales|f__Muribaculaceae|g__Muribaculaceae	920
ASV144	k__Bacteria|p__Firmicutes|c__Clostridia|o__Lachnospirales|f__Lachnospiraceae|g__Blautia|s__Lachnospiraceae_bacterium	288
ASV146	k__Bacteria|p__Actinobacteriota|c__Actinobacteria|o__Corynebacteriales|f__Corynebacteriaceae|g__Corynebacterium	99
ASV150	k__Bacteria|p__Bacteroidota|c__Bacteroidia|o__Bacteroidales|f__Muribaculaceae|g__Muribaculaceae|s__uncultured_bacterium	834
ASV156	k__Bacteria|p__Firmicutes|c__Bacilli|o__Erysipelotrichales|f__Erysipelotrichaceae|g__Dubosiella|s__uncultured_bacterium	767
ASV157	k__Bacteria|p__Bacteroidota|c__Bacteroidia|o__Bacteroidales|f__Muribaculaceae|g__Muribaculaceae|s__uncultured_Bacteroidales	394
ASV159	k__Bacteria|p__Campilobacterota|c__Campylobacteria|o__Campylobacterales|f__Helicobacteraceae|g__Helicobacter	165
ASV162	k__Bacteria|p__Actinobacteriota|c__Actinobacteria|o__Corynebacteriales|f__Corynebacteriaceae|g__Corynebacterium|s__Corynebacterium_stationis	106
ASV170	k__Bacteria|p__Bacteroidota|c__Bacteroidia|o__Bacteroidales|f__Muribaculaceae|g__Muribaculaceae|s__mouse_gut	479
ASV171	k__Bacteria|p__Firmicutes|c__Clostridia|o__Lachnospirales|f__Lachnospiraceae|g__Lachnospiraceae_NK4A136_group	306
ASV172	k__Bacteria|p__Bacteroidota|c__Bacteroidia|o__Bacteroidales|f__Muribaculaceae|g__Muribaculaceae|s__unidentified	631
ASV173	k__Bacteria|p__Firmicutes|c__Bacilli|o__Lactobacillales|f__Lactobacillaceae|g__Lactobacillus	339
ASV179	k__Bacteria|p__Actinobacteriota|c__Coriobacteriia|o__Coriobacteriales|f__Eggerthellaceae|g__Enterorhabdus|s__uncultured_bacterium	260
ASV184	k__Bacteria|p__Firmicutes|c__Clostridia|o__Oscillospirales|f__Oscillospiraceae|g__Colidextribacter	308
ASV185	k__Bacteria|p__Actinobacteriota|c__Coriobacteriia|o__Coriobacteriales|f__Eggerthellaceae|g__Enterorhabdus	59
ASV197	k__Bacteria|p__Firmicutes|c__Clostridia|o__Oscillospirales|f__Oscillospiraceae	229
ASV201	k__Bacteria|p__Proteobacteria|c__Alphaproteobacteria|o__Rhodobacterales|f__Rhodobacteraceae|g__Marivivens	399
ASV203	k__Bacteria|p__Firmicutes|c__Bacilli|o__Erysipelotrichales|f__Erysipelotrichaceae|g__Turicibacter|s__uncultured_bacterium	301
ASV206	k__Bacteria|p__Firmicutes|c__Clostridia|o__Lachnospirales|f__Lachnospiraceae	137
ASV208	k__Bacteria|p__Bacteroidota|c__Bacteroidia|o__Bacteroidales|f__Muribaculaceae|g__Muribaculaceae	202
ASV209	k__Bacteria|p__Bacteroidota|c__Bacteroidia|o__Bacteroidales|f__Muribaculaceae|g__Muribaculaceae|s__uncultured_bacterium	170
ASV212	k__Bacteria|p__Firmicutes|c__Clostridia|o__Oscillospirales|f__Oscillospiraceae|g__Colidextribacter	121
ASV217	k__Bacteria|p__Firmicutes|c__Clostridia|o__Lachnospirales|f__Lachnospiraceae|g__Lachnoclostridium	161
ASV219	k__Bacteria|p__Bacteroidota|c__Bacteroidia|o__Bacteroidales|f__Tannerellaceae|g__Parabacteroides	308
ASV222	k__Bacteria|p__Firmicutes|c__Bacilli|o__Lactobacillales|f__Lactobacillaceae|g__Lactobacillus|s__Lactobacillus_iners	383
ASV225	k__Bacteria|p__Firmicutes|c__Clostridia|o__Oscillospirales|f__Oscillospiraceae|g__Colidextribacter	191
ASV226	k__Bacteria|p__Bacteroidota|c__Bacteroidia|o__Bacteroidales|f__Muribaculaceae|g__Muribaculaceae|s__uncultured_Bacteroidales	306
ASV232	k__Bacteria|p__Firmicutes|c__Clostridia|o__Oscillospirales|f__Oscillospiraceae|g__NK4A214_group|s__unidentified	209
ASV233	k__Bacteria|p__Firmicutes|c__Bacilli|o__Lactobacillales|f__Streptococcaceae|g__Streptococcus	234
ASV234	k__Bacteria|p__Proteobacteria|c__Alphaproteobacteria|o__Sphingomonadales|f__Sphingomonadaceae|g__Sphingomonas	345
ASV235	k__Bacteria|p__Actinobacteriota|c__Actinobacteria|o__Micrococcales|f__Micrococcaceae|g__Rothia	304
ASV246	k__Bacteria|p__Bacteroidota|c__Bacteroidia|o__Bacteroidales|f__Muribaculaceae|g__Muribaculaceae|s__uncultured_bacterium	262
ASV247	k__Bacteria|p__Actinobacteriota|c__Coriobacteriia|o__Coriobacteriales|f__Eggerthellaceae|g__Gordonibacter|s__uncultured_bacterium	240
ASV250	k__Bacteria|p__Bacteroidota|c__Bacteroidia|o__Bacteroidales|f__Muribaculaceae|g__Muribaculaceae|s__uncultured_bacterium	147
ASV252	k__Bacteria|p__Bacteroidota|c__Bacteroidia|o__Bacteroidales|f__Rikenellaceae|g__Rikenella|s__Rikenella_microfusus	83
ASV255	k__Bacteria|p__Bacteroidota|c__Bacteroidia|o__Bacteroidales|f__Rikenellaceae|g__Alistipes|s__uncultured_bacterium	20
ASV260	k__Bacteria|p__Bacteroidota|c__Bacteroidia|o__Bacteroidales|f__Muribaculaceae|g__Muribaculaceae|s__uncultured_Bacteroidales	123
ASV266	k__Bacteria|p__Firmicutes|c__Clostridia|o__Oscillospirales|f__Ruminococcaceae|g__Faecalibacterium|s__uncultured_bacterium	243
ASV270	k__Bacteria|p__Proteobacteria|c__Gammaproteobacteria|o__Burkholderiales|f__Neisseriaceae|g__Neisseria|s__Neisseria_sp.	163
ASV273	k__Bacteria|p__Bacteroidota|c__Bacteroidia|o__Bacteroidales|f__Bacteroidaceae|g__Bacteroides|s__Bacteroides_sartorii	138
ASV275	k__Bacteria|p__Firmicutes|c__Clostridia|o__Monoglobales|f__Monoglobaceae|g__Monoglobus	136
ASV276	k__Bacteria|p__Bacteroidota|c__Bacteroidia|o__Bacteroidales|f__Rikenellaceae|g__Alistipes|s__uncultured_bacterium	258
ASV282	k__Bacteria|p__Firmicutes|c__Clostridia|o__Oscillospirales|f__Oscillospiraceae	53
ASV283	k__Bacteria|p__Firmicutes|c__Clostridia|o__Oscillospirales|f__Oscillospiraceae|g__Colidextribacter	51
ASV284	k__Bacteria|p__Proteobacteria|c__Alphaproteobacteria|o__Rhodobacterales|f__Rhodobacteraceae|g__Paracoccus	133
ASV288	k__Bacteria|p__Campilobacterota|c__Campylobacteria|o__Campylobacterales|f__Helicobacteraceae|g__Helicobacter	163
ASV290	k__Bacteria|p__Proteobacteria|c__Alphaproteobacteria|o__Rhizobiales|f__Rhizobiaceae|g__Pseudochrobactrum	119
ASV306	k__Bacteria|p__Bacteroidota|c__Bacteroidia|o__Bacteroidales|f__Muribaculaceae|g__Muribaculaceae|s__uncultured_bacterium	287
ASV308	k__Bacteria|p__Actinobacteriota|c__Coriobacteriia|o__Coriobacteriales|f__Eggerthellaceae|g__Enterorhabdus|s__uncultured_bacterium	163
ASV309	k__Bacteria|p__Bacteroidota|c__Bacteroidia|o__Bacteroidales|f__Muribaculaceae|g__Muribaculaceae|s__uncultured_bacterium	294
ASV311	k__Bacteria|p__Proteobacteria|c__Gammaproteobacteria|o__Enterobacterales|f__Enterobacteriaceae	208
ASV317	k__Bacteria|p__Firmicutes|c__Clostridia|o__Oscillospirales|f__Oscillospiraceae	93
ASV327	k__Bacteria|p__Bacteroidota|c__Bacteroidia|o__Bacteroidales|f__Muribaculaceae|g__Muribaculaceae|s__uncultured_Bacteroidales	225
ASV333	k__Bacteria|p__Bacteroidota|c__Bacteroidia|o__Bacteroidales|f__Bacteroidaceae|g__Bacteroides|s__Bacteroides_caecimuris	141
ASV334	k__Bacteria|p__Firmicutes|c__Clostridia|o__Peptostreptococcales-Tissierellales|f__Anaerovoracaceae|g__[Eubacterium]_nodatum_group	38
ASV340	k__Bacteria|p__Bacteroidota|c__Bacteroidia|o__Bacteroidales|f__Bacteroidaceae|g__Bacteroides	129
ASV351	k__Bacteria|p__Bacteroidota|c__Bacteroidia|o__Bacteroidales|f__Bacteroidaceae|g__Bacteroides	170
ASV357	k__Bacteria|p__Proteobacteria|c__Gammaproteobacteria|o__Alteromonadales|f__Alteromonadaceae|g__Alteromonas	103
ASV358	k__Bacteria|p__Actinobacteriota|c__Actinobacteria|o__Micrococcales|f__Micrococcaceae|g__Pseudarthrobacter	205
ASV376	k__Bacteria|p__Firmicutes|c__Bacilli|o__Lactobacillales|f__Lactobacillaceae|g__Lactobacillus	93
ASV380	k__Bacteria|p__Firmicutes|c__Clostridia|o__Peptostreptococcales-Tissierellales|f__Anaerovoracaceae	21
ASV384	k__Bacteria|p__Firmicutes|c__Bacilli|o__Lactobacillales|f__Lactobacillaceae|g__Lactobacillus|s__Lactobacillus_intestinalis	122
ASV385	k__Bacteria|p__Firmicutes|c__Bacilli|o__Lactobacillales|f__Lactobacillaceae|g__Lactobacillus|s__Lactobacillus_faecis	135
ASV386	k__Bacteria|p__Firmicutes|c__Clostridia|o__Lachnospirales|f__Lachnospiraceae	97
ASV394	k__Bacteria|p__Firmicutes|c__Bacilli|o__Bacillales|f__Planococcaceae|g__Chryseomicrobium	62
ASV398	k__Bacteria|p__Proteobacteria|c__Gammaproteobacteria|o__Pseudomonadales|f__Pseudomonadaceae|g__Pseudomonas	311
ASV428	k__Bacteria|p__Firmicutes|c__Clostridia|o__uncultured|f__uncultured|g__uncultured	30
ASV429	k__Bacteria|p__Firmicutes|c__Clostridia|o__Peptococcales|f__Peptococcaceae|g__Peptococcus	23
ASV436	k__Bacteria|p__Actinobacteriota|c__Coriobacteriia|o__Coriobacteriales|f__Atopobiaceae|g__Atopobium|s__Atopobium_vaginae	127
ASV437	k__Bacteria|p__Bacteroidota|c__Bacteroidia|o__Bacteroidales|f__Muribaculaceae|g__Muribaculaceae|s__uncultured_bacterium	124
ASV445	k__Bacteria|p__Bacteroidota|c__Bacteroidia|o__Bacteroidales|f__Rikenellaceae|g__Alistipes|s__uncultured_bacterium	51
ASV449	k__Bacteria|p__Firmicutes|c__Clostridia|o__Oscillospirales|f__Oscillospiraceae|g__Colidextribacter	114
ASV482	k__Bacteria|p__Firmicutes|c__Clostridia|o__Oscillospirales|f__Ruminococcaceae	49
ASV516	k__Bacteria|p__Proteobacteria|c__Gammaproteobacteria|o__Pasteurellales|f__Pasteurellaceae|g__Rodentibacter	112
ASV523	k__Bacteria|p__Actinobacteriota|c__Actinobacteria|o__Corynebacteriales|f__Corynebacteriaceae|g__Corynebacterium|s__Corynebacterium_casei	30
ASV524	k__Bacteria|p__Firmicutes|c__Bacilli|o__Erysipelotrichales|f__Erysipelotrichaceae|g__Allobaculum	66
ASV540	k__Bacteria|p__Firmicutes|c__Bacilli|o__Bacillales|f__Bacillaceae|g__Bacillus	69
ASV543	k__Bacteria|p__Bacteroidota|c__Bacteroidia|o__Bacteroidales|f__Muribaculaceae|g__Muribaculaceae	67
ASV545	k__Bacteria|p__Firmicutes|c__Bacilli|o__Erysipelotrichales|f__Erysipelatoclostridiaceae|g__Erysipelatoclostridium	109
ASV551	k__Bacteria|p__Bacteroidota|c__Bacteroidia|o__Bacteroidales|f__Muribaculaceae|g__Muribaculaceae|s__uncultured_Muribaculaceae	62
ASV552	k__Bacteria|p__Firmicutes|c__Clostridia|o__Lachnospirales|f__Lachnospiraceae|g__Tuzzerella|s__uncultured_bacterium	23
ASV559	k__Bacteria|p__Firmicutes|c__Clostridia|o__Oscillospirales|f__Oscillospiraceae|g__UCG-005|s__uncultured_bacterium	59
ASV563	k__Bacteria|p__Bacteroidota|c__Bacteroidia|o__Bacteroidales|f__Muribaculaceae|g__Muribaculaceae|s__uncultured_bacterium	46
ASV564	k__Bacteria|p__Firmicutes|c__Bacilli|o__Bacillales|f__Bacillaceae|g__Fictibacillus	68
ASV568	k__Bacteria|p__Firmicutes|c__Clostridia|o__Oscillospirales|f__Oscillospiraceae	40
ASV575	k__Bacteria|p__Proteobacteria|c__Alphaproteobacteria|o__Rhodobacterales|f__Rhodobacteraceae|g__Nautella	67
ASV578	k__Bacteria|p__Desulfobacterota|c__Desulfovibrionia|o__Desulfovibrionales|f__Desulfovibrionaceae|g__uncultured|s__uncultured_Desulfovibrionales	31
ASV587	k__Bacteria|p__Firmicutes|c__Clostridia|o__Oscillospirales|f__Ruminococcaceae|g__UBA1819|s__uncultured_organism	49
ASV596	k__Bacteria|p__Bacteroidota|c__Bacteroidia|o__Bacteroidales|f__Muribaculaceae|g__Muribaculaceae|s__uncultured_bacterium	56
ASV601	k__Bacteria|p__Firmicutes|c__Clostridia|o__Lachnospirales|f__Lachnospiraceae|g__Lachnospiraceae_NK4A136_group	32
ASV616	k__Bacteria|p__Firmicutes|c__Bacilli|o__Erysipelotrichales|f__Erysipelotrichaceae|g__[Clostridium]_innocuum_group	55
ASV655	k__Bacteria|p__Proteobacteria|c__Gammaproteobacteria|o__Oceanospirillales|f__Nitrincolaceae|g__Marinobacterium	47
ASV656	k__Bacteria|p__Bacteroidota|c__Bacteroidia|o__Bacteroidales|f__Prevotellaceae	59
ASV667	k__Bacteria|p__Proteobacteria|c__Gammaproteobacteria|o__Vibrionales|f__Vibrionaceae|g__Vibrio	14
ASV700	k__Bacteria|p__Bacteroidota|c__Bacteroidia|o__Bacteroidales|f__Prevotellaceae|g__Prevotella|s__Prevotella_timonensis	63
ASV701	k__Bacteria|p__Bacteroidota|c__Bacteroidia|o__Bacteroidales|f__Bacteroidaceae|g__Bacteroides|s__Bacteroides_caecimuris	54
ASV728	k__Bacteria|p__Bacteroidota|c__Bacteroidia|o__Bacteroidales|f__Tannerellaceae|g__Parabacteroides|s__Parabacteroides_goldsteinii	19
ASV772	k__Bacteria|p__Firmicutes|c__Clostridia|o__Oscillospirales|f__Ruminococcaceae|g__Incertae_Sedis|s__Acutalibacter_muris	12
ASV823	k__Bacteria|p__Proteobacteria|c__Gammaproteobacteria|o__Oceanospirillales|f__Nitrincolaceae|g__Marinobacterium	36
ASV831	k__Bacteria|p__Bacteroidota|c__Bacteroidia|o__Bacteroidales|f__Rikenellaceae|g__Alistipes	27
ASV861	k__Bacteria|p__Firmicutes|c__Clostridia|o__Oscillospirales|f__[Eubacterium]_coprostanoligenes_group|g__[Eubacterium]_coprostanoligenes_group	27
ASV887	k__Bacteria|p__Desulfobacterota|c__Desulfovibrionia|o__Desulfovibrionales|f__Desulfovibrionaceae|g__Bilophila	29
ASV943	k__Bacteria|p__Bacteroidota|c__Bacteroidia|o__Bacteroidales|f__Bacteroidaceae|g__Bacteroides|s__Bacteroides_fragilis	23
ASV971	k__Bacteria|p__Proteobacteria|c__Gammaproteobacteria|o__Cellvibrionales|f__Cellvibrionaceae|g__uncultured|s__gamma_proteobacterium	15
ASV998	k__Bacteria|p__Chloroflexi|c__Anaerolineae|o__RBG-13-54-9|f__RBG-13-54-9|g__RBG-13-54-9|s__uncultured_prokaryote	17
ASV1011	k__Bacteria|p__Bacteroidota|c__Bacteroidia|o__Bacteroidales|f__Muribaculaceae|g__Muribaculaceae|s__uncultured_bacterium	16
ASV1021	k__Bacteria|p__Firmicutes|c__Bacilli|o__Bacillales|f__Bacillaceae|g__Bacillus	24
ASV1100	k__Bacteria|p__Deferribacterota|c__Deferribacteres|o__Deferribacterales|f__Deferribacteraceae|g__Mucispirillum|s__uncultured_bacterium	24
ASV1154	k__Bacteria|p__Proteobacteria|c__Gammaproteobacteria|o__Pseudomonadales|f__Moraxellaceae|g__Acinetobacter	9
ASV1278	k__Bacteria|p__Bacteroidota|c__Bacteroidia|o__Bacteroidales|f__Muribaculaceae|g__Muribaculaceae	13
ASV1325	k__Bacteria|p__Bacteroidota|c__Bacteroidia|o__Bacteroidales|f__Rikenellaceae|g__Alistipes	12
ASV1369	k__Bacteria|p__Bacteroidota|c__Bacteroidia|o__Bacteroidales|f__Rikenellaceae|g__Alistipes	9
ASV1495	k__Bacteria|p__Bacteroidota|c__Bacteroidia|o__Bacteroidales|f__Tannerellaceae	5
ASV1508	k__Bacteria|p__Bacteroidota|c__Bacteroidia|o__Bacteroidales|f__Muribaculaceae|g__Muribaculaceae|s__uncultured_bacterium	6
ASV1523	k__Bacteria|p__Bacteroidota|c__Bacteroidia|o__Bacteroidales|f__Rikenellaceae|g__Alistipes	11
ASV1635	k__Bacteria|p__Bacteroidota|c__Bacteroidia|o__Bacteroidales|f__Muribaculaceae|g__Muribaculaceae	10
ASV1720	k__Bacteria|p__Firmicutes|c__Bacilli|o__Lactobacillales|f__Enterococcaceae|g__Enterococcus	7
ASV1908	k__Bacteria|p__Bacteroidota|c__Bacteroidia|o__Bacteroidales|f__Muribaculaceae|g__Muribaculaceae	4
ASV2152	k__Bacteria|p__Bacteroidota|c__Bacteroidia|o__Bacteroidales|f__Rikenellaceae|g__Alistipes|s__uncultured_bacterium	4
