# Supplementary material for: Effects of semaglutide on gut microbiota, cognitive function and inflammation in obese mice
Source: PeerJ. 2024 Aug 12;12:e17891. doi: 10.7717/peerj.17891 (PMC11326427; doi:10.7717/peerj.17891)
Supplement: Supplemental Information 19 [file peerj-12-17891-s019.gz › ZTPSN23FE002-NCD_3_R1.fq]

@A01757:128:HWYCLDRX2:1:2101:21658:1110 1:N:0:GGAGCGTC
ACTCCTACGGGAGGAAGCAGTAGGGAATCTTCCACAATGGACGAAAGTCTGATGGAGCAACGCCGCGTGAGTGAAGAAGGGTTTCGGCTCGTAAAGCTCTGTTGGTAGTGAAGAAAGATAGAGGTAGTAACTGGCCTTTATTTGACGGTAATTACTTAGAAAGTCACGGCTAACTACGTGCCAGCAGCCGCGGTAATACGTAGGTGGCAAGCGTTGTCCGGATTTATTGGGCGTAAAGCGAG
+
FFFFFFFFFFFFFFFFFFFFFFFFFFFFFFFFFFFFFFFFFFFFFFFFFFFFFFFFFFF:FFFFFFFFFFFFFFFFFFFFFFFFFFFFFFFFFFFFFFF:F:FFFFFFFF:FFFFFFFFFFFFFFFFFFFFFFFF:F:FFFFFFFFFFFFFFFF:FFFFFFFFFFFFFFFFFFFFFFFFFFFFFF:FFFFFFFF:FFFFFFFFFFFFFF:FFFFFFFF,:FF,:,FFFF:FFFFF:FF,FFF
@A01757:128:HWYCLDRX2:1:2101:18620:1172 1:N:0:GGAGCGTC
ACTCCTACGGGAGGCAGCAGTGGGGAATATTGCACAATGGGGGAAACCCTGATGCAGCGACGCCGCGTGAGTGAAGAAGTAATTCGTTACGTAAAGCTCTATCAGCAGGGAAGAGAGTGACGGTACCTGAGTACGAAGCCCCGGCTAACTACGTGCCAGCAGCCGCGGTCATACGGAGGGGGCAAGCGTTATCCGGATTTCCTGGGTGTAAAGGGAGCGTAGACGGCGAAGAAAGTCTGGAG
+
FFFFFFFFFFFFFFFFFFFF:FFFFF,,FFFFF,FFFFFFFFFFFF:FFFFFFFFFFFFFFFFFFFFFFFFFFFFFFFFFF,:FFFFFFFFF::,FFF:FFFFFFFFFFF:,F,F:F,FFFFFFFFF,FFFFF,FFFFFFFFFFF:FFFFFFFFFF:,FF:FF:FFFFF:F:FFF,,FFFFFF:F:FF:F,FFFFFF,FF,F:FFFFF::,FFFFFFFF,:,FFFFF:FFFF,FFFF:FF:F
@A01757:128:HWYCLDRX2:1:2101:19370:1251 1:N:0:GGAGCGTC
ACTCCTACGGGAGGCAGCAGTAGGGAATCTTCCACAATGGGCGAAAGCCTGATGGAGCAACGCCGCGTGGGTGAAGAAGGTCTTCGGATCGTAAAACCCTGTTGTTAGAGAAGAAAGTTCGTGAGAGTAACTGTTCACGTTTCGACGGTATCTAACCAGAAAGCCACGGCTAACTACGTGCCAGCAGCCGCGGTAATACGTAGGTGGCAAGCGTTATCCGGATTTATTGGGCGTAAAGGGAC
+
FFFFFFFFFFFFFFFFFFFFFFFFFFFFFFFFFFFFFFFFFFFFFFFFFFFFFFFFFFFFFFFFFFFFFFFFFFFFFFFFFFFFFFFFFFFFFFFFFF:FFFFF,FFFFFFFFFFFFFFFF,FFFFFFFFFFFFF:FFFFFFFFFFFF,FFFFFFF:FFFFFFFFFFF:FFFFFFFFF:FFFFFFFFF:FFF:FFFFFFFFFFFFFFFF:FFFF:FFF,F:F:FFFFFF:FFFFFFFFFFF:
@A01757:128:HWYCLDRX2:1:2101:22553:1251 1:N:0:GGAGCGTC
ACTCCTACGGGAGGCAGCAGTGAGGAATATTGGTCAATGGCCGGAAGGCTGAACCAGCCAAGTCGCGTGAGGGAATAAGGCCCTGCGGGTCGCAGACCTCTTTGGACGGGGAGCAAGGTCGCCGACGTGTCGGCGGAAGGAGAGTACCCGTAGAACACGCATCGGCTAACTCCGTGCCAGCAGCCGCGGTACTACGGAGGATGCGAGCGTTATCCGGATTTATTGGGTTTAAAGGGTGCGCG
+
FFFFFFFFFFF:FFFFFFFFFFFFFFFFFFFFFFFFFFFFFFFFFFFFFFFFFFFFFFFFFFFFFFFFFFFFFFFFFFFFFFFFFFFFFFFFFFFFFFFFFFFFFFFFFFF:FFFFFF:FFFFFFFF:FFFFFFFFFFFFFFFFFFFFFF,FFFFFF,FFF:FFFFF:FFFFFFFFFFFFFFFFFFFFFFF,FFFFFFF,FFFFFFFFF,F,FF:FFFFFFFFFF:FFFFFFFFFF:FFFF,
@A01757:128:HWYCLDRX2:1:2101:25355:1282 1:N:0:GGAGCGTC
ACTCCTACGGGAGGCAGCAGTGGGGAATATTGCACAATGGGGGAAACCCTGATGCAGCGACGCCGCGTGAGTGAAGAAGTATTTCGGTATGTAAAGCTCTATCAGCAGGGAAGATAATGACGGTACCTGACTAAGAAGCCCCGGCTAACTACGTGCCAGCAGCCGCGGTAATACGTAGGGGGCAAGCGTTATCCGGATTTACTGGGTGTAAAGGGTGCGCAGGTGGCAGGGCAAGTCAGATG
+
FFFFFFFFFFFFF:FFFF:FFFFFFFFFFFFFFFFFFFFFFFFFFFFFFFFFFFFFFFFFFFFFFF:FFFFFFFFFFFFFFFFFFFFFFFFFFFF:FFFFFFFFFFFFFFFFFFFFFFFFFFFFFFFFFFFFFFFFFFFFFFFFFFFFFFFFFFFFF:FF:FFFFFFFF,FFFFFFFFF:FFF,,FF:,FFFFFF:FFFFFFF:FFF:FFFFFFF:FF,F:FFFF,FFF,FFF,FFF,,:,F
@A01757:128:HWYCLDRX2:1:2101:13476:1407 1:N:0:GGAGCGTC
ACTCCTCGGGAGGCAGCAGTGAGGAATATTGGTCAATGGTCGGGAGACTGAACCAGCCAAGCCGCGTGAGGGAGGAAGGTACAGAGTATCGTAAACCTCTTTTGTCAGGGAACAAAGACTGGGACGCGTCCCCGGATGAGTGTACCTGAAGAAAAAGCATCGGCTAACTCCGTGCCAGCAGCCGCGGTAATACGGAGGATGCGAGCGTTATCCGGATTTATTGGGTTTAAAGGGTGCGCAGG
+
FFFFFFFFFFFFFFFFFFFFFFFFFFFFFFFFFFFFFFFFFFFFFFFFFFFFFFFFFFFFF:FFFFFFFFFFFFFF:FFFFFFFFFFFFFFFFFFFFFFFFFFFFF:FFFF,FFFFFFFFFFFFFFFFFFFFFFFFFFFFFFFFFFFFFFFFFFFF:FFFFFFFFFFFFFFFFFFFFFFFFFF:FFFFFFFFFFFFFFFFFFFFFFFFFFFFFFFFFFFFFFFFFFFFFFFFFFFFFFFFFF
@A01757:128:HWYCLDRX2:1:2101:18114:1517 1:N:0:GGAGCGTC
ACTCCTACGGGAGGCAGCAGTGAGGAATATTGGTCAATGGCCGGAAGGCTGAACCAGCCAAGCCGCGTGAGGGAGGAAGGCGCAGAGCGTCGCAGACCTCTTTTGCCGGGGGACAAAAGGCCGGACTCGTCCGGTCCTGAGGGTACCCGGAGAAAAAGCATCGGCTAACTCCGTGCCAGCAGCCGCGGTAATACGGAGGATGCGAGCGTTATCCGGATTGATTGGGTTTAAAGGGTGCGCAG
+
FFFFFFFFFFFFFFF:FF,FFF,FFFFFFFFFFFFFFFFFFFFFFFFFFFFF:FFFFFFFFFFFFFFFF,FFFFFFFFFFF:FFFFFFFFFF:FFFFFFFF:FFF:FFFFFFFFF:F:FFFFFFFFFFFFFFFFFFFFF:FFFF,FFFFFFFF:FFFFF::FFFFF,FFFFFFFFFF,FFFFFFFFFFF::FFFFFFFFFFFFFFFFFFFFFFFFF::,,F:FFFFFFF,FFF:FFFFFFFF
@A01757:128:HWYCLDRX2:1:2101:15320:1532 1:N:0:GGAGCGTC
ACTCCTACGGGAGGCAGCAGTGAGGAATATTGGTCAATGGCCGCAGGGCTGAACCAGCCAAGTCGCGTGAGGGATGACGGTCCTATGGATTGTAAACCTCTTTTGTCAGGGAGCAAAGGGCGCCACGTGTGGCGCTTTGCGAGTACCTGAAGAAAAAGCATCGGCTAACTCCGTGCCAGCAGCCGCGGTAATACGGAGGATGCGAGCGTTATCCGGATTTATTGGGTTTAAAGGGTGCGCAG
+
FFFFFFFFFFFFFFFFFFFFFFFFFFFFFFFFFFFFFFFFFFFFFFFFFFFFFFFFFFFFFFFFFFFFFFFFFFFFFFFFFFFFFFFFFFFFFFFFFFFFFFFFFFFFFFFFFFFF:FFFFFFFFFFFFFFFFFFFFFFFFFFFFFFFFFFFFFFFF:FFFFFFFFFFFFF:FFF:FFFFFFFFFFF:FFFFF:FFFF:FFFFFFFFFFF:FF:FFFFFFFFF,FFFFFFF:F:FFF:FFFF
@A01757:128:HWYCLDRX2:1:2101:21531:1579 1:N:0:GGAGCGTC
ACTCCTACGGGAGGCAGCAGTAGGGAATCTTCCACAATGGGCGCAAGCCTGATGGAGCAACACCGCGTGAGTGAAGACGGGTTTCGGCTCGTAAAGCTCTGTTGTTGGAGAAGAACGTGCGTGAGAGTAACTCTTCACGCAGTGACTGTATCAAACCAGAAAGTCACGGCTAACTACGTGCCAGCAGCCGCGCTAATCCGTAGGTGACAAGCGTTCTCCGGAGTTATTGGGCGGAAAGCGAG
+
FFFF,::FFF:FF:FF:FFFFFFFFFFFFFFFFFFF,FFF:FFFF::F,:FF,F,,FFFFFFFF,:::,FFF,FF:,,FFFFFFFF,FFFFF:F:FFFFFFFFFFF,FFF:FFF:FFF:FFFF:::FFFFFF,FFF::,FFFFFFF,FFFFF,FFFFF:FFFF,FFFFFFFFFFFFFF::F:F:FF:,F,,F,,:FF,,:F,F,F:F,,F:FF,F:FFF,FFFFFF:,F::FF:,,FFF,FF
@A01757:128:HWYCLDRX2:1:2101:13241:1626 1:N:0:GGAGCGTC
ACTCCTACGGGAGGCAGCAGTGAGGAATATTGGTCAATGGCCGGAAGGCTGAACCAGCCAAGTCGCGTGAGGGAATAAGGCCCTATGGGTCGTACACCTCTTTTGTCAGGGAGCAAAGGCGTCCACGTGTGGACGAGAGGAGAGTACCTGAATAAAAAGCATCGGCTAACTCCGTGCCAGCAGCCGCGGTCATACGGAGGATGCGAGCGTTATCCGGATGTATTGGGTTTAAAGGGTGCGGC
+
FFFFFFFFFFFFFFFFFFFFFFFFF:FFF:FFFFFFFFFF:FFFF:FFFFFFF,FFFFFFFFFFFFFFFFFFFFFFFFFFFFF,FFFFF:FFF:,FFFFFFFFFFF:FFFFF:FFF:FFFFFF:FFF:FFF:F:F:FFFFFF,FFFFF:FF:FFFFF::F::FFFFF,F:FFFFFFFFFFF:FFFFFFFF,FF:FFFFFFF,:FFFFFF:,,F:,FF,F,F,,,FFFF:F:,,FFF:F:F,,
@A01757:128:HWYCLDRX2:1:2101:13765:1720 1:N:0:GGAGCGTC
ACTCCTACGGGAGGCAGCAGTGAGGAATATTGGTCAATGGCCGGAAGGCTGAACCAGCCAAGTCGCGTGAGGGAATAAGGCCCTATGGGTCGTAAACCTCTTTTGTCAGGGAGCAAAGGCGTCCACGTGTGGACGAAAGGAGAGTACCTGAAGAAAAAGCATCGGCTAACTCCGTGCCAGCAGCCGCGGTAATACGGAGGATGCGAGCGTTCTCCGGATTTATTGGGTTTAAAGGGTGCGTA
+
FFFFFFFFFFFFFFFFFFFFFFFFFFFFFFFFFFFFFFFFFFFFFFFFFFFFFFFFFFFFFFFFFFFFFFFFFFFFFFFFFFFFFFFFFFFFFFFFFFFFFFFFFFFFFFFFFFF,:FFFFFFFFFFFFFFFFFFFFFFFFFFFFFFFFFFFFFFFFFFFFFFFFFFFF:FFFFFFFFFFFFFFFFFFFFFFFFFFFFFFFFFFFFFFFFF,FFFFFF:FFF:FFF:FFF,FF:FFFF:FFF
@A01757:128:HWYCLDRX2:1:2101:14109:1752 1:N:0:GGAGCGTC
ACTCCTACGGGAGGCAGCAGTGAGGAATATTGGTCAATGGCCGGAAGGCTGAACCAGCCAAGTCGCGTGAGGGAATAAGGCCCTATGGGTCGTAAACCTCTTTTGTCAGGGAGCAAAGGCGTCCACGTGTGGACGAAAGGAGAGTACCTGAAGAAAAAGCATCGGCTAACTCCGTGCCAGCAGCCGCGGTAATACGGAGGATGCGAGCGTTATCCGGATTTATTGGGTTTAAAGGGTGCGTA
+
FFFFFFFFFFFFFFFFFFFFFFFFFFFFFFFFFFFFFFFFFFFFFFFFFFFFFFFFFFFFFFFFFFFFFFFFFFFFFFFFFFFFFFFFFFF:FFFFFFFFFFFFFFFFFFFFFFFFFFFFFFFFFF:FFFFFFFFFFFFFFFFFFFFF:FFFFFFFFFFFFFFFFFFFFFFFFFFFFFFFFFFFFFFFFFFFFF::FFF::FFFFFFFFFF,FF:F:FFFFFFF::FFFFFF,::FFF,FFF
@A01757:128:HWYCLDRX2:1:2101:13919:1955 1:N:0:GGAGCGTC
ACTCCTACGGGAGGCAGCAGTGAGGAATATTGGTCAATGGCCGGAAGGCTGAACCAGCCAAGTCGCGTGAGGGAATAAGGCCCTATGGGTCGTAAACCTCTTTTGTCAGGGAGCAAAGGCGTCCACGTGTGGACGAAAGGAGAGTACCTGAAGAAAAAGCATCGGCTAACTCCGTGCCAGCAGCCGCGGTACTACGGAGGATGCGAGCGTTATCCGGATGTATTGGGTTTAAAGGGTGCGGA
+
FFFFFFFFFFFFFFFFFFFFFFFFFFFFFFFFFFFFFFFFFFFFFFFFFFFFFFFFFFFFFFFFFFFFFFFFFFFFFFFFFFFFFFFFFFFFFFFFFFFFFFFFFFFFFFFFFF:F:FFFFFFFFFFFF:FFFFF,FFFFFFFFFFFF:F,FFF,F::FF:FFFFFF,F:FFFFFFFFFFFFFFFFFFFF:,F,FFFF:F:FFFFFFFFF:,F::,FFF,FF:,:,:,::F:,FFFFF:F,:
@A01757:128:HWYCLDRX2:1:2101:10004:1971 1:N:0:GGAGCGTC
ACTCCTACGGGAGGCAGCAGTGAGGAATATTGGTCAATGGACGAGAGTCTGAACCAGCCAAGTAGCGTGAAGGATGACTGCCCTATGGGTTGTAAACTTCTTTTATATGGGAATAAAACGTTCCACGTGTGGGATTTTGTATGTACCATATGAATAAGGATCGGCTAACTCCGTGCCAGCAGCCGCGGTAATACGGAGGATCCGAGCGTTATCCGGATTTATTGGGTTTAAAGGGAGCGTAG
+
FFFFFFFFFFFFFFFFFFFFFFFFFFFFFFFFFFFFFFFFFFFFFFFFFFFFFFFFFFFFFFFFFFFFFFFFFFFFFFFFFFFFF:FFFFFFFFFFFFFFFFFFFFFFFFFFFFFF:FFFFFFFFFF,FFFFFF:FFFFFFFFFFFFFFFFFFFFFFFFFFFFFFFF,FFFFFFFF:FFFFFF:F:FFF,FFFFFFFFFFFFFFFFFFF:FFFFFFFFFFF,FFFFFF:,::FFFFF:F:FF
@A01757:128:HWYCLDRX2:1:2101:16342:2018 1:N:0:GGAGCGTC
ACTCCTACGTGAGGCAGCAGTGAGGAATATTGGTCAATGGGCGGAAGCCTGAACCAGCCAAGTCGCGTGAGGGAAGAAGGCCCTGCGGGTCGCAGACCTCTTTGGACGGGGAGCAAGGCCGCCGACGTGTCGGCGGAAGGAGAGTACCCGTAGAACAAGCATCGGCTAACTCCGTGCCAGCAGCCGCGGTAATACGGAGGATGCGAGCGTTATCCGGATTTATTGTGTTTAAAGGGTGCGCA
+
FFFFFFFFFFFFFFFFFF:FFFFFFFFFFFFFFFFFFFFFFFFFFFFFFFFFFFFFFFFFFFFFFFFFFFFFFFFFFFFFFFFFFFFFFFFFFFFFFFFFFFFFFFFFFFFFFFFFFFFFFFFFFFFFFFFFFFFFFFFFFFFF:FFFFFFFFFFFFFFFFFFFFFFFFFFFFFFFFFFFFFFFFFFFFFFFFFFFFFFFFFFFFFFFFFFFFFF:FFFFFFFFFFFFFFFFF:FFFF:FF:
@A01757:128:HWYCLDRX2:1:2101:17481:2018 1:N:0:GGAGCGTC
ACTCCTACGGGAGGCAGCAGTGAGGAATATTGGTCAATGGGCGCGAGCCTGAACCAGCCAAGTCGCGTGAGGGAAGACGGTCCTATGGATTGTAAACCTCTTTTGTCGGGGAGCAAAAGACGCCACGCGTGGCGTTCCGAGAGTACCCGAAGAAAAAGCATCGGCTAACTCCGTGCCAGCAGCCGCGGTAATACGGAGGATGCGAGCGTTATCCGGATTTATTGGGTTTAAAGGGTGCGCAG
+
FFFFFFFFFFFFFFFFFFFFFFFFFF:FFFFFFFFFFFFFFFFFFFFFFFFFFFFFFFFFFFFFFFFFFFFFFFFFFFFFFFFFFFFFFFFFFFF,FFFFFFFFFFFFFFFFFF,FFFF,FFFFFFFFFFFF:FFFFFFFFFFFFFFFFFF:FFFFFFFFFFFFFFFF:FF,FFFFFFFFFFFFFFFFFFFFFFFFFFFFFFFF,FFFFF,:F,FF:FF,F:FFFF:FF:::FFFFF,FF:F
@A01757:128:HWYCLDRX2:1:2101:26838:2065 1:N:0:GGAGCGTC
ACTCCTACGGGAGGCAGCAGTGAGGAATATTGGTCAATGGGAGAGATCCTGAACCAGCCAAGCCGCGTGAGGGAAGACGGCCCTATGGGTTGTAAACCTCTTTTGTCGGAGAACAAAACCCGGGACGAGTCCCGGACTGCGTGTACCCGAAGAAAAAGCATCGGCTAACTCCGTGCCAGCCGCCGCGGTAATACGGAGGATGCGAGCGTTATCCGGATTGATGGGGTTTAAAGGGTGCGCAG
+
FFFFFFFFFFFFFFFFFFFFFFFFFFFFFFFFFFFFFFFFFFFFFFFFFFFFFFFFFFFFFFFFFFF:FFFFFFFFFFFFFFF:FFFFFFFFFFFFFFFFFFFFFFFFFFFFFFFFFFFFFFFF:FFFFFFFFFFFFFF:FFFFFF,FFF,F:FFF:FF,FFFFFF:FFFF:FFFF,FFF,FF:FFFFF,,:FFF:,FFFFFFF,FFF::,FFFFFF,F,F:,FFF,,,::,F:F,FFFF:F
@A01757:128:HWYCLDRX2:1:2101:27489:2096 1:N:0:GGAGCGTC
ACTCCTACGGGAGGCAGCAGTAGGGAATCTTCCACAATGGGCGAAAGCCTGATGGAGCAACGCCGCGTGGGTGAAGAAGGTCTTCGGATCGTAAAACCCTGTTGTTAGAGAAGAAAGTGCGTGAGAGTAACTGTTCACGTTTCGACGGTATCTAACCAGAAAGCCACGGCTAACTACGTGCCAGCAGCCGCGGTAATACGTAGGTGACAAGCGTTATCCGGATTTATTGGGCGTAAAGGGAA
+
FFFFFFFFFFFFFFFFFFFFFFFFFFFFFFFFFFFFFFFFFFFFFFFFFFF:FFFFFFFFFFFFFFFFFFFFFFFFFFFFFFFFFFFFFFFFFFFFFFFFFFFFFFFFFFFFFFFFFFFFFFFFFFFFFFFFFFFFFFFFFFFFFFFFFFFFFFFFFFFFFFFFFFFFFFFFF:FFFFFFFFFFF:FFF:FFFFFFFFFFFFFFFFFFFF:FFFFFFF:F:FFFFFFFFFFF:FFFFFFFF,
@A01757:128:HWYCLDRX2:1:2101:13928:2190 1:N:0:GGAGCGTC
ACTCCTACGGGAGGCAGCAGTGAGGAATATTGGTCAATGGGCGCATGCCTGAACCAGCCAAGTCGCGTGAGGGACGACGGCCCTATGGGTTGTAAACCTCTTTTGTCGGGGAGCAAGGTCGCTACGTGTAGCGATTTGAGAGTACCCGAAGAAAAAGCATCGGCTAACTCCGTGCCAGCAGCCGCGGTAATACGGAGGATGCGAGCGTTATCCGGATTTATTGGGTTTAAAGGGTGCGCAGG
+
FFFFFFFFFFFFFFFFFFFF:FFFFFFFFFFFFFFFFFFFFFFFFFFFFFFFFFFFFFFFFFFFFFFFFFFFFFFFFFFFFFF:FFFFFFFFFFFFFFFFFFFFFFFFFFFFFFFFFFFFFFF,FFFFFFFFFF:FFFFFFFFFFFFFFFFFFFFFFFFFFFFFFFFFFFFFFFFFFFFFFFFFFFFFFFFFFFFFFFFFFFFFFFFFFFFF:FFFFFFFFFFFFFF:FFFFFFFFFFFFFF
@A01757:128:HWYCLDRX2:1:2101:10077:2409 1:N:0:GGAGCGTC
ACTCCTACGGAGGCAGCAGTAAGGAATCTTGCGCAATGGGCGAAAGCCTGACGCAGCGACACCGCGTGAGGGATGAAGGCCTTCGGGTTGTAAACCTCTGTCAGGGGGAACGAAACTCCGGTTGGCGAATAACCGATCGGACTGACGGTACCTCCAAAGGAAGCGCCGGCTAACTCCGTGCCAGCAGCCGCGGTAAGACGGAGGGCGCGAACGTTGTTAGGAATCACTGGGCGTAAAGGGCG
+
FFFFFFFFFFFFFFFFFFFFFFFFFFFFFFFFFFFFFFFFFFFF:FFFFFFFFFFFFFFFFFFFFFFFFFFFFFFF:FFFFFFFFFFFFFFFFFFFFFFFFFFFFFFFFFFFFFFFFFFFFFFFFFFF:FFFFFFFFFFFFFFFFFFFFFFFFFFFFFFFF:FFFFFFFFFFFFFFFFFFFFFFFFFFFFFFFFFFFFFFFFFFFFFFFFFFFFFFFF:F:F,FFFFFFFFFF:FFFFFFFF
@A01757:128:HWYCLDRX2:1:2101:32452:2644 1:N:0:GGAGCGTC
ACTCCTACGGGAGGCAGCAGTGAGGAATATTGGTCAATGGGCGGAAGCCTGAACCAGCCAAGTCGCGTGAGGGAAGAAGGCCCTGCGGGTCGCAGACCTCTTTGGACGGGGAGCAAGGCCGCCGACGTGTCGGCGGAAGGAGAGTACCCGTAGAACAAGCATCGGCTAACTCCGTGCCAGCAGCCGCGGTAATACGGAGGATGCGAGCGTTATCCGGATTTATTGGGTTTAAAGGGTCCGCA
+
FFFFFFFFFFFFFFFFFFFFFFFFFFFFFFFFFFFFFFFFFFFFFFFFFFFFFFFFFFFFFFFFFFFFFFFFFFFFFFFFFFFFFFFFFFFFFFFFFFFFFFFFFFFFFFFFFFFFFFFFFFFFFFFFFFFFFFFFF,FFFFFFFFFFFFFFFF,FFFFFFFFFFFF:FFFFFFFFFFFFFFFFFFFFFFFFFFFFFFFFFFFFFFFFF,:FFFFFF:FFFF:FFFFFFFFFFFFFFF:FFF
@A01757:128:HWYCLDRX2:1:2101:10158:2675 1:N:0:GGAGCGTC
ACTCCTACGGGAGGCAGCAGTAGGGAATCTTCCACAATGGGCGAAAGCCTGATGGAGCAACGCCGCGTGGGTGAAGAAGGTCTTCGGATCGTAAAACCCTGTTGTTAGAGAAGAAAGTGCGTGAGAGTAACTGTTCACGTTTCGACGGTATCTAACCAGAAAGCCACGGCTAACTACGTGCCAGCAGCCGCGGTAATACGTAGGTGGCAAGCGTTATCCGGATTTATTGGGCGTAAAGGGAA
+
FFFFFFFFFFFFFFFFFFFFFFFFFFFFFFFFFFFFFFFFFFFFFFFFFFFFFFFFFFFFFFFFFFFFFFFFFFFFFFFFFFFFFFFFFFFFFFFFFFFFFFFFFFFFFFFFFFFFFFFFFFFFFFFFFFFFFFFFFFFFFFFFFFFFFFFFFFFFFFFFFFFF,FFFFFFFFFFFFFFF:FF:FFF:FFFF,FFFFFF:F,F:FF,FFFFF,FFFFF:FFFFFFFFFF,:FFFFFFFF:FF
@A01757:128:HWYCLDRX2:1:2101:19804:2722 1:N:0:GGAGCGTC
ACTCCTACGGGAGGCAGCAGTGAGGAATATTGGTCAATGGCCGGAAGGCTGAACCAGCCAAGCCGCGTGAAGGATGAAGGTGCCAAGCATTGTAAACTTCTTTTGTCAAGGGACAAAATCAGGCTCGAGAGCCTGACCGAGGGTACTTGAAGAAAAAGCATCGGCTAACTCCGTGCCAGCAGCCGCGGTAATACGGAGGATGCGAGCGTTATCCGGATTTATTGGGTTTAAAGGGTGCGTAG
+
FFFFFFFFFFFFFFFFFFFFFFFFFFFFFFFF:FFFFFFFFFFFFFFFFFFFFFFFFFFFFFFFFFFFFFFFFFFFFFFFFFFFFFFFFFFFFFFFFFFFFFF:FFFFFFFFFFFFFFFFFFFFFFFFFFFF:FFF:FFFFFFF,F:,FFF,FFFFFFFFFF,FFFFFFFFFFFFF:FFF:FF,FFF:FF,FFFFFFFFFFF:FFFF:F:FFF:F,FFFFFFFF,:F,FFFF,FFFFFFF:F
@A01757:128:HWYCLDRX2:1:2101:5963:2801 1:N:0:GGAGCGTC
ACTCCTACGGGAGGCAGCAGTGAGGAATATTGGTCAATGGGCGGAAGCCTGAACCAGCCAAGTCGCGTGAGGGAAGAAGGCCCTGCGGGTCGCAGACCTCTTTGGACGGGGAGCAAGGCCGCCGACGTGTCGGCGGAAGGAGAGTACCCGTAGAACAAGCATCGGCTAACTCCGTGCCAGCAGCCGCGGTAATACGGAGGATGCGAGCGTTATCCGGATTTATTGGGTTTAAAGGGTGCGCT
+
FFFFFFFFFFFFFFFFFFFFFFFFFFFFFFFFFFFFFFFFFFFFFFFFFFFFFFFFFFFFFFFFFFFFFFFFFFFFFFF:FFFFFFFFFFFFF:,FFFFFFFFFFFFFFFFFFFFFFFFFFFFFFFFFFFFFFFFF,,FFFFFFFFFFFF,FFFFFFFFF:FFFFFFFF:FFFFFFFFFFFFFFF,FFFFFF:FFFFFF::,FFFFFFFFF:::FFFF,FF,,FFFFF,,,F,:FFFFFF:,
@A01757:128:HWYCLDRX2:1:2101:21612:2848 1:N:0:GGAGCGTC
ACTCCTACGGGAGGCAGCAGTGAGGAATATTGGTCAATGGGCGGGAGCCTGAACCAGCCAAGTCGCGTGAGGGATGACGGCCCTATGGGTTGTAAACCTCTTTTGCCGGGGAGCAAAGTGCCGCACGTGTGCGGTTTGGAGAGTACCCGGAGAAAAAGCATCGGCTAACTCCGTGCCAGCAGACGCGGTAATACGGAGGATGCGAGCGTTATCCGGATTTATTGGGGTTAAAGGGTGCGCAG
+
:FFFFFFFFFFFFFFFFFFFFFFFFFFFFFFFFFFFFFFFFFF:FFFFFFFFFFFFFFFF:FFFFFFFFFFFFFFFFFFFFFFFFFFFFFFFFFFFFFFFFFFFF,:FFFFFFFFFFFFF:FFFFFF,FFFFFF:,FFFFFFFFFFFFF,FFFFFFFFFFF,:,FFFFFFFFFF,FFFFFFFFFF:F,FF,FF,FFFFF,FF::FFFFFF,FF,FFFF:,:FFF,,,FFFFFFF,FFFFFFF
@A01757:128:HWYCLDRX2:1:2101:13259:3035 1:N:0:GGAGCGTC
ACTCCTACGGGAGGCAGCAGTGGGGAATATTGCACAATGGGCGCAAGCCTGATGCAGCGACGCCGCGTGCGGGATGGAGGCCTTCGGGTTGTAAACCGCTTTTGTTCAAGGGCAAGGCACGGCTTCGGGCCGTGTTGAGTGGATTGTTCGAATAAGCACCGGCTAACTACGTGCCAGCAGCCGCGGTAATACGTAGGGTGCGAGCGTTATCCGGATTTATTGGGCGTAAAGGGCTCGTAGGC
+
FFFFFFFFFFFFFFFFFFFFFFFFFFFFFFFFFFFFFFFFFFFFFFFFFFFFFFFFFFFFFFFFFFFFFFFFFF:FF:FFFFFFFFFFFFFFFFFFFFFF,FFFFFFFFFFFF:FFFFFFFFFFFFFFF::F:F,:FFFFFFF:FFFFFFFFFFFFFF:FFFFFF,FFFFFFFFF:FFFFF:FFFFFF:FF:FFFFFFFFF:FFFFFFFFFFFFFFFFFFF:FFFF,FFFFF,FFFFFFFFF
@A01757:128:HWYCLDRX2:1:2101:27896:3145 1:N:0:GGAGCGTC
ACTCCTACGGGAGGCAGCAGTGAGGAATATTGGTCAATGGGCGCGAGCCTGAACCAGCCAAGTCGCGTGAGGGAAGACGGTCCTATGGATTGTAAACCTCTTTTGTCGGGGAGCAAAAGGCGCCACGTGTGGCGTTCCGAGAGTACCTGAAGAAAAAGCATCGGCTAACTCCGTGCCAGCAGCCGCGGTAATACGGAGGATGCGAGCGTTATCCGGATTTATTGGGTTTAAAGGGTGCGCAG
+
FFFFFFFFFFFFFFFFFFFFFFFFFF:FFFFFFFFFFFFFFFFFFFFFFFFFFFFFFFFFFFFFFFFFFFFFFFFFFFFFFFFFF:FFFFFFFFFFFFFFFFFFFFFFFFFFFFFFFFFFFFFFFFFFFFFFFFFFFFFFFFFFFFFFFF:FFFFFFFFFFFFFFFFFFFFFF,FFFFFFFFFFFFFFFFFFFFFFFFFFFFFFFFFFFFFFFFF:FFFFFFFFFFFFFFFFFFFFF,:FFF
@A01757:128:HWYCLDRX2:1:2101:7844:3302 1:N:0:GGAGCGTC
ACTCCTACGGGAGGCAGCAGTGGGGGATATTGGACAATGGGGGGAACCCTGATCCAGCGACGCCGCGTGAGTGAAGAAGTATCTCGGTATGTAAAGCTCTATCAGCAGGGACGAAGCAAGTGACGGTACCTGAGGAATAAGCAACGGCTAACTACGTGCCAGCAGCCGCGGTAATACGTAGGTGGCAAGCGTTATCAGGATTTACTGGGTGTCAAGGGCGTGTAGGCGGGGACGCTAGTCAG
+
FFFFFFFFFFFFFFFFFFFF:FFFFFFFFFFFFFFFFFFFFFFFF,FFFFFFFFFFFFFFFFFFFFFFFFFFFFFFFFFFFF:FFFFFFFFFFFF:FFFFFF,FFFFFFFFFFF:FFF,FFFFFF:FF,::F:FFFFF,FFFF,:FF,FFFFFFFFFFF,FFFFFFFFF:F:::FF:FFFFFFFF::,FFF,FFFF,FFF:,F,,FFFFFF:,F::F,FFFFF,F,F:FFFF,FF,,F:::F
@A01757:128:HWYCLDRX2:1:2101:18593:3537 1:N:0:GGAGCGTC
ACTCCTACGGGAGGCAGCAGTGAGGAATATTGGTCAATGGCCGCAGGGCTGAACCAGCCAAGTCGCGTGAGGGATGACGGTCCTATGGATTGTAAACCTCTTTTGTCAGGGAGCAAAGGACGCCACGTGTGGTGTTTTGCGAGTACCTGAAGAAAAAGCATCGGCTAACTCCGTGCCAGCAGCCGCGGTAATACGGAGGATGCGAGCGTTATCCGGATTTATTGGGTTTAAAGGGTGCGCAG
+
FFFFFFFFFFFFFFFFFFFFFFFFFFFFFFFFFFFFFFFFFFFFFFFFFFFFFFFFFFFFFFFFFFFFFFFFFFFFFFFFFFFFFFFFF:FFFFFFFFFFFFFFFFFFFFFFFFFFFFFFFFFFFFFFFFFFFFFFFFFFFFFFFFFFFFFFFFFFFFFFFFFFFFF:FFFFFFF:FFFFFFFFFFF:FFFFFFFFFFFFFFFFFF:FFFFFFFF:F:FFFFFFFFFFFFFFF:FFF:FFFF
@A01757:128:HWYCLDRX2:1:2101:22688:3771 1:N:0:GGAGCGTC
ACTCCTACGGGAGGCAGCAGTGAGGAATATTGGTCAATGGGCGCGAGCCTGAACCAGCCAAGTCGCGTGAGGGATGACGGCCCTACGGGTTGTAAACCTCTTTTGTCGGGGAGCAAATTCCGCCACGTGTGGCGGAGTCGAGAGTACCCGAAGAAAAAGCATCGGCTAACTCCGTGCCAGCAGCCGCGGTAATACGGAGGATGCGAGCGTTATCCGGATTTATTGGGTTTAAAGGGTGCGTA
+
FFFFFFFFFFFFFFFFFFFFFFFFFFFFFFFFFFFFFFFFFFFFFFFFFFFFFFFFFFFFFFFFFFFFFFFFFFFFFFFFFFFFFFFFFFFFFFFFFFFFFFFFFFFFFFFFFF:FFFFFFFFFFFFFFFFFFFFFFFFFFFFFFFFFFFFFFFFFFFFFFFFFFFFFFFFFFFFFFFFFFFFFFFFFFFFFFFFFFFFFFFFFFFFFFFFFFFFFFFFFFFFF:FFFFFFFFFFFFF:FFF
@A01757:128:HWYCLDRX2:1:2101:16396:4022 1:N:0:GGAGCGTC
ACTCCTACGGGAGGCAGCAGTAGGGAATCTTCCACAATGGGCGAAAGCCTGATGGAGCAACACCGCGTGGGTGAAGAAGGTCTTCGGATCGTAAAACCCTGTTGTTAGAGAAGAAAGTGCGTGAGAGTAACTGTTCACGTTTCGACGGTATCTAACCAGAAAGCCACGGCTAACTACGTGCCAGCAGCCGCGGTAATACGTAGGTGGCAAGCGTTATCCGGATTTATTGGGCGTAAAGGGAA
+
FFFFFFFFFFFFFFFFFFFFFFFFFFFFFFFFFFFFFFFFFFFFFFFFFFFFFFFFFFFFFFFFFFFFFFFFFFFFFFFFFFFFFFFFFFFFFFFFFFFFFFFFFFFFFFF:FFFFFFFFF:FFFFFFFFFFFFFFFFFFFFFFFFFFFFFFFFFFFFFFFFFFFFFFFFFFFFFFFFFF:FFFFFFFFFFFF:FFFFFFF:FFFFFFFFFFFFFFFFFFFF,FFFFFF:FFFFFF:F:FF,
@A01757:128:HWYCLDRX2:1:2101:29550:4038 1:N:0:GGAGCGTC
ACTCCTACGGGAGGCAGCAGTCGGGAATATTGCGCAATGGAGGAAACTCTGACGCAGTGACGCCGCGTATAGGAAGAAGGTTTTCGGATTGTAAACTATTGTCGTGAGGGAAGAAATTGACAGTACCTCAGGAGGAAGCTCCGGCTAACTATGTGCCAGCAGCCGCGGTAATACATAGGGGGCAAGCGTTCTCCGGATTTATTGGGTGTAAAGGGTGCGTAGACGGGACATTAAGTTAGTTG
+
FFFFFFFFFFFFFFFFFFFFFFFFFF:F,FFFFFFFFFFFFFFFFFFFFFFFFFFFFFFFFFFFFFFFFFFFFFFFFFFFFFFFFFFFFFFFFFFFFFFFFFFFFFFFFFFFFFFFFFFFFFFFFFFFFFFFFFFFFFFFFFFFFFFFFFFFFFFFFFFFFFFFFFFF:FFFFFFFFFFFFFFF,FFFFF,FFFFFF,FFFFFFFFFFFFFFFFFFFFFFFF:F:FFF,FFFFFFFFFFFF:
@A01757:128:HWYCLDRX2:1:2101:17725:4100 1:N:0:GGAGCGTC
ACTCCTACGGGAGGCAGCAGTGAGGAATATTGGTCAATGGGCGGGAGCCTGAACCAGCCAAGCCGCGTGAGGGAAGAAGGTACAGCGTATCGTAAACCTCTTTTGTCAGGGAACAAAGGCGGGGACTAGTCCCCGGATGAGGGTACCTGAAGAAAAAGCATCGGCTAACTCCGTGCCAGCAGCCGCGGTAATACGGAGGATGCGAGCGTTATCCGGATATATTGGCTTTAAAGGGTGCGTAG
+
F:F:FFFFFFFFFFFFFFF:FFFFFFF:F:FFFFF:FFFFFFFFFF:FFFFFFFFFFFFFFFFFFFFFFF:FFFF:FFFFFFFFFFFFFFFFFFFFFFFFFFFF:FFFFFFFFFFFFFFFFFFFFFFF:FF:FF:,FF:FF:FF:FFF,FFFFFFFF:F:F,F:F,F,,FFFF,FF:F,FF,FF,FFFFF:FFF,:F:,FF,:FF,F,FFFFFF,FF:::::F:F,FFFFFFFF:FFFFFFF
@A01757:128:HWYCLDRX2:1:2101:17264:4147 1:N:0:GGAGCGTC
ACTCCTACGGGAGGCAGCAGTGGGGAATATTGGGCAATGGACGCAAGTCTGACCCATCAACGCCGCCAGAAGGAAGAAGGCTTTCGGGTTGTAAACTTCATTTGTCAGGGAACAGTAGAAGAGGGTACCTGACGAATAAGCCACGGCTAACTACGTGACAGCAGCCGCGGTAATACGAAGGTGGCAAGCGTTGTCCGGAATGACTGAGCGAAAATGGTGGGTAGTCGGTTTGTCAAGATAGA
+
FFF:::FF,FFFFFFFFF,F,,,,F,FF:,FFF,,,,,,,:F:FFF::FF:FF,FF,FFFFF:F,F,,FFF,FFF:FFF:FF:,FF,FF,,:FF:F,,:,:,F:F,F,::FF,,,,FFFFFF,FF,FFF,:F,FF:,F,FFF:F,,F:,FFFFF:F,,F:F:F:FFFF,,F,FFF,,,F,F,,FFF:,FFF:FFFFF,F,,,FF:F,,FF,FF:,,,,F,:,FF,:FF,FF,FFF:,,F:F,
@A01757:128:HWYCLDRX2:1:2101:10746:4413 1:N:0:GGAGCGTC
ACTCCTACGGGAGGCAGCAGTGAGGAATATTGGTCAATGGCCGCAGGGCTGAACCAGCCAAGTCGCGTGAGGGATGACGGTCCTATGGATTGTAAACCTCTTTTGTCAGGGAGCAAAGGGCGCCACGTGTGGCGCTTTGCGAGTACCTGAAGAAAAAGCATCGGCTAACTCCGTGCCAGCAGCCGCGGTACTACGGAGGATGCGAGCGTTATCCGGATTTATTGGGGTTAAAGGGTGCGCAG
+
FFFFFFFFFFFFFFFFFFFFFFFFFFFFFFFFFFFFFFFFFFFFFFFFFFFFFFFFFFFFFFFFFFFFFFFFFFFFFFFFFFFFFFFFFFF:FFFFFFFFFFFFFFFFFFFFFFFF,FFFFFFFFFFFFFFFFFFFFFFFFFFFFFFFFFFFFFF:FFFFFFFFFFFFFFFFFFFFFFFF:FFFFFFFFF,FFFFFFFF:FFFF,FFFFF,F::FF:::,:FFF:F,F::,:FFFFFFFF,F
@A01757:128:HWYCLDRX2:1:2101:31620:4429 1:N:0:GGAGCGTC
CTCCTACGGGAGGCAGCAGTGAGGAATATTGGTCAATGGGCGCGAGCCTGAACCAGCCAAGTCGCGTGAGGGATGACGGCCCTACGGGTTGTAAACCTCTTTTGTCGGGGAGCAAATTCCGCCACGTGTGGCGGAGTCGAGAGTACCCGAAGAAAAAGCATCGGCTAACTCCGTGCCAGCAGCCGCGGTAATACGGAGGATGCGAGCGTTATCCGGATTTATTGGGTTTAAAGGGTGCGTAG
+
FFFFFFFFFFFFFFFFFFFFFFFFFFFFFFFFFFF:,FFFFFFFFFFFFFFFFFFFFFFFFFFFFFFFFFFFFFFFFFFFFFFFFFFF,FFFFFFFFFFFFFFFFF:FFFFFFFFFFFFFFFFFFFFFFFFFFFFFFFFFFFFFFFFFFFFFFFFFFFFFFFFFFFFFFFFFFFFFFFFFFFFFFFFFFFFF:FFFFFF:FFFFFFFFFFFFFFFFF,FFFFFFFFFFF:FFFFFFFFFFF:
@A01757:128:HWYCLDRX2:1:2101:15438:4492 1:N:0:GGAGCGTC
ACTCCTACGGGAGGCAGCAGTGAGGAATATTGGTCAATGGGCGGAAGCCTGAACCAGCCAAGTCGCGTGAGGGAAGAAGGCCCTGCGGGTCGCAGACCTCTTTGGACGGGGAGCAAGGCCGCCGACGTGTCGGCGGAAGGAGAGTACCCGTAGAACAAGCATCGGCTAACTCCGTGCCAGCAGCCGCGGTAATACGGAGGATGCGAGCGTTATCCGGATTTATTGGGTTTAAAGGGTGCGCA
+
FFFFFFFFFFFFFFFFFFFFFFFFFFFFFFFFFFFFFFFFFFFFFFFFFFFFFFFFFFFFFFFFFFFFFFFFFFFFFFFFFFFFFFFFFFFFFFFFFFFFFFFFFFFFFFFFFFFFFFFFFFFFFFFFFFFFFFFFFFFFFFFFFFFF:FFFFFFFFFFFFFFFFFFFFFFFFFFFFFFFFFFFFFFFFFF:FFFFFFFFFFFFFFFFFFF:FFF:FFFFFFFFFFFFFFFFFFFFFFFFF:
@A01757:128:HWYCLDRX2:1:2101:4734:4523 1:N:0:GGAGCGTC
ACTCCTACGGGAGGCAGCAGTGAGGACTATTGGTCAATGGCCGGGAGGCTGAACCAGCCAAGTCGCGTGAGGGAAGACGGCCCTATGGGTTGTAAACCTCTTTTGTCGGAGAACAAAACCCGGGACGAGTCCCGGACTGCGTGTATCCGAAGAAAAAGCATCGGCTAACTCCGTGCCAGCAGCCGCGGTAATACGGAGGATGCGAGCGTTATCCGGATTCAGTGGGTTTGAAGGGTGCGCAG
+
FFFFFFFFFFFFFFFFFF:FFFFFFF,FFF:FFFFFFFFFFFFFFFFFFFFFFFFFFFFFFFFFFFF:FFFFFF:FFFFFFFFFFFFFFFFFFFFFFFFFFFFFFF,FF:FF,FFF:F,FF:FFFFF,FFFF:FFF:FFFFFFFF,F,FFF,F,FFFF:FFFFFFF:FF:FF,:FFFFFFFFFFFF:FF,FFFFFFF:FF:FFF,FFFFF:FF:FF,,:,,,FFF,::F,:,FF:F:,F:FF
@A01757:128:HWYCLDRX2:1:2101:10357:4554 1:N:0:GGAGCGTC
ACTCCTACGGGAGGCAGCAGTGGGGAATATTGGACAATGGGGGCAACCCTGATCCAGCCATGCCGCGTGTGTGAAGAAGGCCTTCGGGTTGTAAAGCACTTTCAGTGGGGAGGAAGGCTAAGTAGTTAATACCTGCTTAGATTGACGTTACCCACAGAAGAAGCACCGGCTAACTCCGTGCCAGCAGCCGCGGTAATACGGCGGGTGCGAGCGTTACTCGGAATTACTGGGCGTAAGGCGCT
+
:FFFFFFFFFFFFFFFFFFFFFFFFFFF:FFFFFF:FFFFFFFFFFFFF:FFFFFFFFFFFFFFFFFFFFFFFF:FFFFFF::FFFFF:FFFFFFFFFFFFFFFF:FFFFFFFFFFFFFFFFFFFFFFFFFFFFF::F:F,:FFFFFFF:FFFF:FFF:FFFFFFFFFFF:F:FFFFFFFF::FFFFFFFFFF,F,F:FFF,FFFFFFFFFFFF:F,FFFFF,:F::FFFFF::,:,FFFF,
@A01757:128:HWYCLDRX2:1:2101:27290:4570 1:N:0:GGAGCGTC
ACTCCTACGGGAGGCAGCAGTAGGGAATCTTCGGCAATGGGGGCAACCCTGACCGAGCAACGCCGCGTGAGTGAAGAAGGTTTTCGGATCGTAAAGCTCTGTTGTAAGAGAAGAACGGGTATGAGAGTGGAAAGTTCATACTGTGACGGTATCTTACCAGAAAGGGACGGCTAACTACGTGCCAGCAGCCGCGGTAATACGTAGGGGGCGAGCGTTGTTCGGAGTGACTGGGCGTAAAGAGC
+
FFFF,FFFFFFFFFFFFFFFFFF::F,F:F:FFFFF,:FFFFFFF,FFFF:FFFFFFFFF:FFFFFF:FFFFFFFF:FFFFF:FFFFFFFFF:F,:FFFFFFFFFFFFFFFF:FFFFFFFFFFFFFFFFFF:FF:FFFFFFFFFFFFFFFFFFFFFFFFFFFFFFFFFFFFFFFFFFFFFFFFFFF:FFFFF:FFFFFFFFF:FFFFFF:FFFFFF:FFFFFFFFFFFFFFFFFFFFFFFFF
@A01757:128:HWYCLDRX2:1:2101:2989:4633 1:N:0:GGAGCGTC
ACTCCTACGGGAGGCAGCAGTAGGGAATTTTTCACAATGGGCAAAAGCCTGATGGAGCAATACCGCGTGGATGATGAAGGTCTTTGGATTGTAAAATCCTTTTATTAGGGACGAATGACATAAGTAGGAAATGATTTATGTTTGACTGTACCTTTTGAATAAGTAACGGCAAACTATGTGCCAGCAGCCGCGGTAATACATAGGTTACAAGCGTTATCCGGATTTAGTGGGCGTAAAGCGAG
+
FFFFFFFFFFFFFFFFFF:FFFFFFFFFFFFFFFFFFFFFFFFFFFFFFFFFFFFFFFFFFFFFFFFFFFFFFFFFFFFFFFFFFFFFFFFFFFFFFFFFF:FFFFFFFFFFFFFFFF:FFFFFFFFFF:FFF:FFFFFFFFFFFFFFFF,FF:FF:,FF:FFFFFF:FFFF::FFFFFF:F:F:FF::FFFF::,FF,F,FF:FFF,F,:F::,FFF,FFFFFF,,FFFFFFF,F,FFFFF
@A01757:128:HWYCLDRX2:1:2101:28293:4773 1:N:0:GGAGCGTC
ACTCCTACGGGAGGCAGCAGTAGGGAATTTTCGTCAATGGGCGCAAGCCTGAACGAGCAATGCCGCGTGAACGAGGAAGGTCTTCGGATCGTAAAGTTCTGTTGAAGGGGAAAAAGAGCGGAGAGAGGAAATGAACTCCGATTGATATTACCCTTCGAGGAAGTCACGGCTAACTACGTGCCAGCAGCCGCGGTAATACGGAGGATGCGAGCGTTATCCGGATTTATTGGGTTTATAGGGTG
+
FFFFFFFFFFFFFFFFFFFFFFFFFFFFFFFFFFFFFFFFFFFFFFFFFFFFFFFFFFFFFFFFFFFFFFFFFFFFFFFFFFFFFFFFFFFF:FFFFFFFFFFFFFFFFFFFFF:FFFFFFFFFFFFFFFFFFFFFFFFFFFFFFFFFFFFFF:FFFFFFF,FFFFFFFFFFFFFFFFFFFFFFFFFFFFFF:FF:FFFFFFFF:FFFFF:FFFF,FFFFFF,FFFFFFFFFF:F,FF:FFF
@A01757:128:HWYCLDRX2:1:2101:22372:4883 1:N:0:GGAGCGTC
ACTCCTACGGGAGGCAGCAGTGAGGAATATTGGTCAATGGGCGGGAGCCTGAACCAGCCAAGTCGCGTGAGGGATGACGGCCCTATGGGTTGTAAACCTCTTTTGTCGGGGAGCAAAGTGCCGCACGTGTGCGGTTTGGAGAGTACCCGGAGAAAAAGCATCGGCTAACTCCGTGCCAGCAGCCGCGGTAATACGGAGGATGCGAGCGTTATCCGGATTTATTGGGTTTAAAGGGTGCGCAG
+
FFFFFFFFFFFFFFFFFFFFFFFFFFFFFFFFFFFFFFFFFFFFFFFFFFFFFFFFFFFFFFFFFFFFFFFFFFFFFFFFFFFFFFFFFFFFFFFFFFFFFFFFFFFFFFFFFFFFFFFFFFFFFFFFFFFFFFFFFFFFFFFFFFFFFFFFFFFFFFFFFFFFFFFFFFFFFFFFFFFFFFFFFFFFFFFFFFFFFFFFFFFFFFF:FF,FFFFFFFFFFFFFFFFFFFFFFFFFFFFFFF
@A01757:128:HWYCLDRX2:1:2101:18376:4914 1:N:0:GGAGCGTC
ACTCCTACGGGAGGCAGCAGTGAGGAATATTGGTCAATGGCCGGAAGGCTGAACCAGCCAAGTCGCGTGAGGGAATAAGGCCCTATGGGTCGTAAACCTCTTTTGTCAGGGAGCAAAGGCGTCCACGTGTGGACGAAAGGAGAGTACCTGAAGAAAAAGCATCGGCTAACTCCGTGCCAGCAGCCGCGGTAATACGGAGGATGCGAGCGTTATCCGGATTTATTGGGTTTAAAGGGTGCGTA
+
FFFFFFFFFFFFFFFFFFFFF:FFFFFFFFFFFFFFFFF:FFFFFFFFFFFFFFFFFFFFFFFFFFFFFFFFFFFFFFFFFFFFFFFFFFFFFFFFFFFFFFFFFFFFFFFFFFFFFFFF:FFFFFFFFFFFF:FFF:F,FFFFFFFFFFFFFFFF::FFFFFFFFFFFFFFFFFFFFFFFFFFFFFF,F:FFF:F:FFFFFFFFFFFFFFFFF:FFF:FFF:FFFF:::,,,F,FF::FF:
@A01757:128:HWYCLDRX2:1:2101:32307:4930 1:N:0:GGAGCGTC
ACTCCTACGGGAGGCAGCAGTCGGGAATATTGCGCAATGGAGGAAACTCTGACGCAGTGACGCCGCGTATAGGAAGAAGGTTTTCGGATTGTAAACTATTGTCGTGAGGGAAGAAATTGACAGTACCTCAGGAGGAAGCTCCGGCTAACTATGTGCCAGCAGCCGCGGTAATACATAGGGAGCAAGCGTTATCCGGATTTATTGGGTGTAAAGGGTGCGTAGACGGGAAATTAAGTTAGTTG
+
FFFFFFFFFFFFFFFFFFFFFFFFFF,FFFFFFFFFFFFFFFFFFFFFFFFFFFFFFFFFFFFFFFFFFFFFFFFFFFFFFF:FFF,FFFFFFFF:FFFFFFFFFFFFFFFF:FFFFFFFFFFFFFFFFFFFFFFFFFFFFFFFFFFFFFFF:FFFFFFFFFFFFF::FFF:FFF,FFFFFFFF,:F::F,FFFFFFFFFFFFF:FF:FFFFFF:FFFFFFF:F::FF:FF:FF:FFF:FF,
@A01757:128:HWYCLDRX2:1:2101:25102:5008 1:N:0:GGAGCGTC
ACTCCTACGGGAGGCAGCAGTGAGGAATATTGGTCAATGGGCGAGAGCCTGAACCAGCCAAGTCGCGTGAGGGAGTACTGCCCTATGGGTTGTAAACCTCTTTTGTCGGGGAGCAAAAGCCGGACGTGTCCGGCTGTGAGAGTACCCGAAGAAAAAGCATCGGCTAACTCCGTGCCAGCAGCCGCGGTAATACGGAGGATGCGAGCGTTATCCGGATTTATTGGGTTTAAAGGGTGCGCAGG
+
FFFFFFFFFFFFFFFFFFFFFFFFFFFFFFFFFFFFFFFFFFFFFFFFFFFFFFFFFFFFFFFFFFFFFFFFFFFFFFFFFFFFFFFFFFFFFFFFFFFFFFFFFFFFFFFFFFFF:FFFFFFFFFFFFFFFFFFFFFFFFFFFFFFFFFFFFF:FFFFFFFFFFFFFFFFFFFFFFFFFFFFFFFFFFFFFFF:FFFFFFFF:FFF:FFF:FFFFFFFFF:FFFFFFF:FFFFFFFFFFFF
@A01757:128:HWYCLDRX2:1:2101:10845:5181 1:N:0:GGAGCGTC
ACTCCTACGGGAGGCAGCAGTGAGGAATATTGGTCAATGGCCGGAAGGCTGAACCAGCCAAGTCGCGTGAGGGAATAAGGCCCTACGGGTCGTAAACCTCTTTTGCCAGGGAGCAATGCCGTCCACGTGTGGACGGAAGGAGAGTACCTGGAGAAAAAGCATCGGCTAACTCCGTGCCAGCAGCCGCGGTAATACGGAGGATGCGAGCGTTATCCGGATTTATTGGGTTTAAAGGGTGCGTA
+
:FFFFFFFFFFFFFFFFFFFFFFFFFFFFFFFFFFFFFFFFFFFFFFFFFFFFFFFFFFFFFFFFFFFFFFFFFFFFFFFFFFFFFFFFFFFFFFFFFFFFFFFFFFFFFFFFF,FFFFFFFFFFFFFFFFFFFFFF:FFFFFFFFFFFFFFFFFFFFFFFFFFFFFFFFFFFFFFFFFFFFFFFFFFFFFFFFFFFFFFFFFFFFFFFFF:FFFFFFF:FFFF::FFFFFF:FFFFFFFFF
@A01757:128:HWYCLDRX2:1:2101:4309:5228 1:N:0:GGAGCGTC
ACTCCTACGGGAGGCAGCAGTGAGGAATATTGGTCAATGGGCGCAAGCCTGAACCAGCCAAGTCGCGTGAGGGATGACGGTCCTATGGATTGTAAACCTCTTTTGTCGGGGAGCAAGGCCCGCCACGTGTGGCGGGAAGGAGAGTACCCGAAGAAAAAGCATCGGCTAACTCCGTGCCAGCAGCCGCGGTAATACGGAGGATGCGAGCGTTATCCGGAGTTAGTGGGTGTAAAGGGTGCGCA
+
FFFFFFFFFFFFFFFFFFFFFFFFFFFF:FFFFFFFFFFFFFFFFFFFFFFFFFFFFF:FFFFFFFFF::FFFFFFFFFFFFFFFFFFFFFFFFFFFFFFFFFFFFFFFFFFFFFFF::FFFFFFFFFFFFFFFFF,FFFFFFFFFFFFF,FF::FFFFFFFFFFFF:F:F:FFFFFFFFFFFFF,F::FFFFF::,,FFFFFFF,,:F:F,::,F,:,F:F:FFF,,,F,,,:,FF,,FF,
@A01757:128:HWYCLDRX2:1:2101:30101:5274 1:N:0:GGAGCGTC
ACTCTACGGGAGGCAGCAGTAGGGAATTTTCGTCAATGGGCGCAAGCCTGAACGAGCAATGCCGCGTGAGTGAGGAAGGTCTTCGGATCGTAAAGCTCTGTTGCAGGTCAGAAAAGAAGAAAAGAGGAAATGCTTTTCTTTTGATAGTAACCTGCCAGAAAGCCACGGCTAACTACGTGCCAGCAGCCGCGGTAATACGTAGGTGGCAAGCGTTATCCGGATTTATTGGGCGTAAAGGGAAC
+
FFFFFFFFFFFFFFFFFFFFFFFFFFFFFFFFFFFFFFFFFFFFFF:FFFFFFFFFFFF:FFFFFFFFFFFFF:FFFFFFFFFFFFFF,FFFFFFFFFFFFFF,F:FFFF:FFFF:F:,FF:FF,,FFFF:FFF,FF,F:F:,FF:FFFFFFF,,FFFFFF,FFFF:FFFFFFF::FF:FFFFF::FF,F:FFFFFF:,FF:FFFFFFFFFF,FFFFF,FFF,FFFF,FFFFFFFFFFFF,F
@A01757:128:HWYCLDRX2:1:2101:6262:5384 1:N:0:GGAGCGTC
ACTCCTACGGGAGGCAGCAGTAGGGAATTTTCGTCAATGGGCGCAAGCCTGAACGAGCAATGCCGCGTGAACGAGGAAGGTCTTCGGATCGTAAAGTTCTGTGGAGAGGGAAAAAGGGTCACCAGAGGAAATGCTGGTGAAGTGATATTACCTTTCGAGGAAGTCACGGCTAACTACGTGCCAGCAGCCGCGGTAATACGTAGGTGGCGAGCGTTATCCGGACTGATTGGGCGTAAAGGGTG
+
FFFF:FFFFFFFFFFFFFFFFFFFFFFFFFFFFFF:FFFFFFFFFFFFFFFFFFFFFFFFFFFFFFFFFFFFFFFFFFFFFFFFFFFFFFF,F:,FFFF,FF,FFFFFFFFFF:,FFFFFFF:FFFFFF:FFFFFFFFFFFFFFF:,FFF,FF:FFFFFFFFFFFFFFFF:FFFFF,FFFFFFFFFFFFF:FFFFFFFFFF::FFFFFF::FF,:FFFF,:F,FFFF:FF:::F,:FF,FFF
@A01757:128:HWYCLDRX2:1:2101:11397:5572 1:N:0:GGAGCGTC
ACTCCTACGGGAGGCAGCAGTGAGGAATATTGGTCAATGGCCGAGAGGCTGAACCAGCCAAGTAGCGTGCAGGATGACGGCCCTCGTGGTTGTAAACTGCTTTTAGTCGGGAATAAAAGGGGGTTCGTGAACCCCGTATTGTATGTACCGTCAGAAAAAGGACCGGCTAATTCCGTGCCAGCAGCCGCGGTAATACGGAAGGTCCGGGCGTTATCCGGATTTATTGGGTTTAAAGGGAGCGT
+
FFFFFFFFFFFFFFFFFFFFFFFFFFFFFFFFFFFFFFFFFFFFFFFFFFFFFFFFFFFFFFFFFFFFFFFFFFFFFFFFFFFFFFFFFFFFFFFFFFFFFFFFFFFFFFFF:FFFF:FFFFFFFFFFFFFFFFFFFFFFFFFFFFFFFFFFFFFFFF:FFFFFFFFFFFFF:FFFFFFFFFFFFFFFFFF:FFFFFFFFFFFFFFFFFFFF:FF:FFF:FFFFFF:FFFFF:,F,FFFFF:
@A01757:128:HWYCLDRX2:1:2101:8558:5603 1:N:0:GGAGCGTC
ACTCCAACGGGAGGCAGCAGTAGGGAATCTTCGGCAATGGGGGGAACCCTGACCGAGCAACGCCGCGTGAGTGAAGAAGGTTTTCGGATCGTAAAGCTCTGTTGTAAGAGAAGAACGTTAGCGGGAGTGGAAAATCCGCTAAGTGACGGTACCTTACCAGAAAGGGACGGCTAACTACGTGCCAGCAGCCGCGGTAATACGTAGGTCCCGAGCGTTGTCCGGATTTATTGGGCGTCAAGCGA
+
FFFFFFFFFFFFFFFFFFFFFFFFFFFFFFFFFFFFFFFFFFFFFFFFFFFFFFFFFFFFFFFFFFFFFFFFFFFFFFFFF:FFFFFFFFFFFFFFFFFFFFFFFFFFFFFFFFFFFFFFFFFFFFFFFFFFFFFFFFFFFFFFFFFFFFFFFFFFFFFFF,FFFFFFFFFFFFFFFFFFFFFFFFFFFFFFFFF,:FFFFFFFFFFFFFFFFF,FFF,FFFF,FFFFFFFFFFF,FFFFF,
@A01757:128:HWYCLDRX2:1:2101:23068:5682 1:N:0:GGAGCGTC
ACTCCTACGGGAGGCAGCAGTGAGGAATATTGGTCAATGGGCGAGAGCCTGAACCAGCCAAGTCGCGTGAAGGATGACGGCCCTACGGGTTGTAAACTTCTTTTGTCAGGGAGCAATTGGGTCCACGCGAGGGCTTAGCGAGAGTACCTGAAGAAAAAGCATCGGCTAACTCCGTGCCAGCAGCCGCGGTAATACGGAGGATGCGAGCGTTATCCGGATTTATTGGGTTTAAAGGGTGCGTA
+
FFFFFFFFFFFFFFFFFFFFFFFFFFFFFFFFFFFFFFFFFFFFFFFFFFFFFFFFFFFFFFFFFFFFFFFFFFFFFFFFFFFFFFFFFFFFFFFFFFFFFFFFFFFFFFFFFFF:FFFFFFFFFFFFFFFFFFFFFFFFF:FFFFFFFFFFF:F:FFFFFFF:FFFFFFFFFFFFFFFFFFFFFFFFFF:FFFFFFFFFFFFF:FFFFFF,FF::FF:FFFFF:FFFFFFFFFFFFFFFFF
@A01757:128:HWYCLDRX2:1:2101:24831:6136 1:N:0:GGAGCGTC
ACTCCTACGGGAGGCAGCAGTGAGGAATATTGGTCAATGGTCGGGAGACTGAACCAGCCAAGCCGCGTGAGGGAAGAAGGTACAGCGTATCGTAAACCTCTTTTGCCGGGGAACAAGAGCTTCCACGAGTGGGAGTGTGAGCGTACCCGGAGAAAAAGCATCGGCTAACTCCGTGCCAGCAGCCGCGGTAATACGGAGGATGCGAGCGTTATCCGGATTTATTGGGTTTAAAGGGTGCGTAG
+
FFFFFF:FFFFFFFFFFFFFFFFFFFFFFFFFFFFFFFFFFFFFFFFFFFFFFFFFFFFFFFFFFFFFFFFFFFFFFFFFF:FFFFFFFFFFFFFFFFFFFFFFFFFFFFFFFFFFFFFFFFFFFFFFFFFFFFFFFFFFFFFFFFFFFFFFFFFFFFFFFFFFFFFFFFF:FFFFFFFFFFFFFFFFFFFFFFFFFFFFFFFFFFFFFF:F::FFFFFFFFFFFFF:FFFFFFFFFFFFFF
@A01757:128:HWYCLDRX2:1:2101:21965:6151 1:N:0:GGAGCGTC
ACTCCTACGGGAGGCAGCAGTGGGGAATATTGCACAATGGGGGAAACCCTGATGCAGCGACGCCGCGTGAGTGAAGAAGTATTTCGGTATGTAAAGCTCTATCAGCAGGGAAGAAGAAATGACGGTACCTGACTAAGAAGCCCCGGCTAACTACGTGCCAGCAGCCGCGGTAATACGTAGGGGGCAAGCGTTATCCGGATTTATTGGGTGTAAAGGGCGTGTAGGCGGGAATGCAAGTCAGA
+
FFFFFFFFFFFFFFFFFFFFFFFFFFFFFFFFFFFFFFFFFFFFFFFFFFFFFFFFFFFFFFFFFFFFFFFFFFFFFFFFFFFFFFFFFFFFFFFFFFFFFFFFFFFFFFFFFFFFFF:FFFFFFFFFFFFFFFFFFFFF:FFFFFFF:FFF,FFFFFFFFFFFFFFFFF::FFFFFF:FFFFF:FFFFFF:FFFFF:F,F:FFFFFFFFFFFFF:FFFFFFF,,F:FFF,FFFFFFFFFFF
@A01757:128:HWYCLDRX2:1:2101:16333:6261 1:N:0:GGAGCGTC
ACTCCTACGGGAGGCAGCAGTGAGGAATATTGGTCAATGGGCGATGGCCTGAACCAGCCAAGTAGCGTGAAGGATGACTGCCCTATGGGTTGTAAACTTCTTTTATAAAGGAATAAAGTCGGGTATGCATACCCGTTTGCATGTACTTTATGAATAAGGATCGGCTAACTCCGTGCCAGCAGCCGCGGTACTACGGAGGATCCGAGCGTTATCCGGATTTATTGGGTTTAAAGGGAGCGTAG
+
FFFFFFFFFFFFFFFFFFFFFFFFFFFFFFFFFFFFFFFFFFFFFFFFFFFFFFFFFFFFFFF,FFFFFFFFFFFFFFFF:FFFFFFFFFFFFFFFFFF:FFFFFF:FF:FF,FFFFFF:FFFFFFFF,FFFFFF,FFFFFF:FF:FFFFFFFFFFF:FFFFF:FFFFFFFFFFFFFFFF:FF:FFFF,F,FFF::FFFFFFFFFFFFFF,FFFFFFFFFFFFF::FF:F,FF:FFF,FF:F
@A01757:128:HWYCLDRX2:1:2101:1841:6402 1:N:0:GGAGCGTC
ACTCCTACTGGAGGCAGCAGTGAGGAATATTGGTCAATGGGCGGAAGCCTGAACCAGCCAAGTCGCGTGAGGGATTAAGGCCCTGCGGGTCGTAAACCTCTTTTGCCGGGGAGCAGTGGTCCGGGCGCGGGGGGGCGGGGGGGGGACGCGGTGGGTAAGGGTGGGGTTGGTCCGGGGGGGGGGGGGGGGGGGGGGGGGGGGTGGGGGGGGGGGGGGGGGGGGGGGGGGGGGGTGGGGGGGGG
+
FFFFFFF:FFFFFFFFF:FFFFFFF::FFFFFF:FFFFFFFFFF,FFFFFFFFF:FFF:F:,FFFFFF:FFFFFFFFFFFFFFFF:FFFFFFF:FFFFF:FFFFFFFFFFF,F,FFFFFF,,FF,,F,F,,,:F,,,:FF::,,,,,,,:F,F:,,,,::,,,::F,,,,:,,F,F::,F,,,,,F,:F,,,,,,,F,,F,,FF:,F,F:,:,,,FF,,,,,,,,FF,,,,,,F,:,,FF,F
@A01757:128:HWYCLDRX2:1:2101:16703:6903 1:N:0:GGAGCGTC
ACTCCTACGGGAGGCAGCAGTCGGGAATATTGCGCAATGGAGGAAACTCTGACGCAGTGACGCCGCGTATAGGAAGAAGGTTTTCGGATTGTAAACTATTGTCGATAGGGAAGAAAAAAGACTGTACCTATCAAGAAAGCTCCGGCTAACTACGTGCCAGCAGCCGCGGTAATACGTAGGGAGCAAGCGTTATCCGGAATTATTGGGTGTAAAGGGTGCGTAGACGGGATGTCAAGTTAGTT
+
FFFFFFFFFFFFFFFFFFFFFFFFF,:FFFFFFFFFFFFFFFFFFFFFFFFFFFFFFFFFFFFFFFFFFFFFFFFFFFFFFFFFFFFFFFFFFFFFFFF:FFFFF:FFFFFFFFFFFFFFFFFFFFFFFFFFFFFFFFFFFFFFFFFFFFFFFFFFFFFFFFFFFFFFFF:FFFFFFFFFFFFF,,FFFFFFFFFFFFFFF,:FFF:FFFFFFFFFFFF:FFF:FFFFFFFFFFFFFF:FFF
@A01757:128:HWYCLDRX2:1:2101:25744:7905 1:N:0:GGAGCGTC
ACTCCTCGGGAGGCAGCAGTAGGGAATCTTCCACAATGGACGAAAGTCTGATGGAGCAACGCCGCGTGAACGATGAAGGCTTTCGGGTCGTAAAGTTCTGTTGTAAGGGAAGAACAAGTGCCGCAGGCAATGGCGGCACCTTGACGGTACCTTGCGAGAAAGCCACGGCTAACTACGTGCCAGCAGCCGCGGTAATACGTAGGTGGCAAGCGGTGTCCGGAATTATTGGGCGTAAAGCGCGC
+
FFFFFFFFFF,FFF,:FFFFFFFFFF:F:FFF:FFF:FFF:F:FF,,F:F,FFFF,FF::FFF:F:::FFF:F,FFF:FF::FFFFFFFF,FFFF:,,,,FF,FFFFFFFFF:FF:FF::F:FFFF:FFF:FFFF:FFF::FF:FFFFFFF:FFFFFFFFFFFFF:FFFFFFF:FFFFF:FF,,F:FFFFF,F:FFF,:,FF,FFF:F:FFF,:,FF:FFF,FFFFFFFF,F,:F,,FFFFF
@A01757:128:HWYCLDRX2:1:2101:31882:8015 1:N:0:GGAGCGTC
ACTCCTACGGGAGGCAGCAGTAGGGAATCTCCCACAATGGACGCAAGTCTGATGGAGCAACGCCGCGTGAGTGAAGAAGGGTTTCGGCTCGTAAAGCTCTGTTGGTAGTGAAGAAAGATAGAGGTAGTAACTGGCCTTTATTTGACGGTAATTACCTAGAAAGTCACGGCTAACTACGCGCCAGCAGCCGCGGTAATACGTAGGTGGCAAGCGTTGTCCGGATTTATTGGGCGTAAAGGGAG
+
FFFFFFFFFFFFFFFFFFFFFFFFFFFFFFFFFFFFFFFFFFFFFFFFFFFFFFFFFFFFFFFFFFFFFFFFFFFFFFFFFFFFFFFFFFFFFF:FFFFFFFFFFFFFFFFFFFFFFFFFFFFFFFFFFFFFFFFFFFFFFFFFFFFFFFFFFFFFFFF:FFFFFFFFFFFFFFFFF:FFFFFFFFFFFFFFFFFFFFFFFFFFFFFFFFFFFFFFFFFFFF,FFFFFF,FFFFFFFF:FFF
@A01757:128:HWYCLDRX2:1:2101:28049:8108 1:N:0:GGAGCGTC
ACTCCTACGGGAGGCAGCAGTGAGGAATATTGGTCAATGGCCGGAAGGCTGAACCAGCCAAGCCGCGTGAAGGATGAAGGTGCCAAGCATTGTAAACTTCTTTTGTCAAGGGACAAAATCAGGCTCGAGAGCCTGACCGAGGGTACTTGAAGAAAAAGCATCGGCTAACTCCGTGCCAGCAGCCGCGGTCATACGTAGGTGGCAAGCGTTATCGGGAGTTCTTGGGCGTAAAGGGAACGCAG
+
FFFFFFFFFFFFFFFFFFFFFFFFFFFFFFFFFFFFFFFFFFFFFFFFFFFFF,FFFFFFFFFFFFFFFFFFFFFFFFFFFFFFFFFF::FFF:FFFFFFFFFFFFFFFFFF:FFFFF:FFFFFFFFFFFFF:FFFFFFFFFFF,F,:F:FFF:FFFFF::FFFFF::F:FFFFFFF:FF:FF,FFFFF:,,::F:,FFFFFFFFFFF:F:FF,FF:,::,,FFFFFFF,F,FFFF,FFF,F
@A01757:128:HWYCLDRX2:1:2101:13187:8234 1:N:0:GGAGCGTC
ACTCCAACGGGAGGCAGCAGTGGGGAATATTGCACAATGGGGGAAACCCTGATGCAGCGACGCCGCGTGAGCGAAGAAGTATTTCGGTATGTAAAGCTCTATCAGCAGGGAAGAAAAATGACGGTACCTGAGTAAGAAGCACCGGCTAAATACGTGCCAGCAGCCGCGGTAATACGGAGGATGCGAGCGTTATCCGGATTTATTGGGTTTAAAGGGTGCGCAGGCGGTCTGTTAAGTCAGCG
+
FFFFFFFFFFFFFFFFFFFFFF:FFFFFFFFFFFFFFFFFFFFFFFFFFFFFFFFFFFFFFFFFFFFFFF:FFFFFFFFFFFFFFFFFFF:FFFFF:FFFFFFFFFFFFFFFFFFFFFFFFFFFFFF:FFFFFFFFFFFF,F,FFFF,FFFFFFFFF,FFFFFFF,FFF:FFFFFFFFFFFFFFFFFF:::FFFFFFF:FFF::FFFFFFFFFFFFFFFFFFFFFFFFFFFFFFFFFFFFF:
@A01757:128:HWYCLDRX2:1:2101:10646:8249 1:N:0:GGAGCGTC
ACTCCTACGGGAGGCAGCAGTGAGGAATATTGGTCAATGGGCGCGAGCCTGAACCAGCCAAGTCGCGTGAGGGAAGACGGTCCTATGGATTGTAAACCTCTTTTGTCGGGGAGCAAAAGACGCCACGTGTGGCGTTCCGAGAGTACCCGAAGAAAAAGCATCGGCTAACTCCGTGCCAGCAGCCGCGGTAATACGGAGGATGCGAGCGTTCTCCGGATTTATTGGGTTTAAAGGGTGCGCAG
+
FFFFFFFFFFFFFFFFFFFFFFFFFFFFFFFFFFFFFFFFFFFFFFFFFFFFFFFFFFFFFFFFFFFFFFFFFFFFFFFFFFFFFFFFFFFFFFFFFFFFFFFFFFFFFFFFFFFFFFF:FFFFFFFFFFFFFFFFFFFFFFFFFFFFFFFFFFFFFFFFFFFFFFFFFFFFFFFFFFFF:FFFFFF:FF,FFFFF:FFFFFFF,FFFFF,FFFFF,FFFFFFFFFFFFFFFFFFFF:FFFF
@A01757:128:HWYCLDRX2:1:2101:13955:8281 1:N:0:GGAGCGTC
ACTCCTACGGGAGGCAGCAGTAGGGAATTTTCGTCAATGGGCGCAAGCCTGAACGAGCAATGCCGCGTGAGTGAGGAAGGTCTTCGGATCGTAAAGCTCTGTTGCAGGTCAGAAAAGAAGGAAAGAGGAAATGCTTTTCTTTTGATAGTAACCTGCCAGAAAGTCACGGCTAACTACGTGCCAGCAGCCGCGGTAATACGTAGGTGGCAAGCGTTATCCGGAATGATTGGGCGTAAAGGGTG
+
FFFFFFFFFFFFFFFFFFFFFFFFFFFFFFFFFFFFFFFFFFFFFFFFFFFFFFFFFFFFFFFFFFFFFFFFFFFFFFFFFFFFFFFFFFFFFFFFFFFFFFFFFFFFFFFFFFF:FFFFFFFFFFFFFFFFFFFFFFFFFFFFFFFFFFFFFFFFFFFFFFFFFFFFFFFFFFFFFFFFFFFFFFFFFFFFFFF,FFFFFFFFFFFFF:FFFFF,FFFFFFFF,FFF::FFFFFFFFFFF:
@A01757:128:HWYCLDRX2:1:2101:14425:8312 1:N:0:GGAGCGTC
ACTCCTACGGGAGGCAGCAGTGAGGAATATTGGTCAATGGGCGGAAGCCTGAACCAGCCAAGTCGCGTGAGGGAAGAAGGCCCTGCGGGTCGCAGACCTCTGTGGACGGGGAGCAAGGCCGCCGACGTGTCGGCGGAAGGAGAGTACCCGTAGAACAAGCATCGGCTAACTCCGTGCCAGCAGCCGCGGTAATACGGAGGATGCGAGCGTTATCCGGATTTATTGGGTTTAAAGGGTGCGCA
+
F:FF,FFFFFFFFFFFFF:F,FFFFFFFFFFFFFFFFFFFFF:FFFFFFFFFFF:FFFF,FFFFFFF,FF,F:F,:F,FFFFFFFFFFFF::FFFFFFFFF,FFFFFF::FFFF:FFFFFFFFFF:FF::FFFFFFF:FF::FFFFFF:F,FFFFFFFFFFFFFFFFFFFFFFFFFFFFFFFFFFFFF:FFFFFFFFF,F:FFFFFFFF:F:F::FFFF:FF,FFFFFFFF:F:FF,F:FFF
@A01757:128:HWYCLDRX2:1:2101:26702:8469 1:N:0:GGAGCGTC
ACTCCTACGGGAGGCAGCAGTGAGGAATATTGGTCAATGGGCGGAAGCCTGAACCAGCCAAGTCGCGTGAGGGAAGAAGGCCCTGCGGGTCGCAGACCTCTTTGGACGGGGAGCAAGGTCGCCGACGTGTCGGCGGAAGGAGAGTACCCGTAGAACAAGCATCGGCTAACTCCGTGCCAGCAGCCGCGGTAATACGGAGGATGCGAGCGTTATCCGGATTTATTGGGTTTAAAGGGTGCGCA
+
FFFFFFFFFFFFFFFFFFFFFFFFFFFFFFFFFFFFFFFFFFFFFFFFFFFFFFFFFFFF:FFFFFFFFFFFFFFFFFFFFFFFFFFFFFFFFFFFFFFFFFFFFFFFFFFFFFFFFFFFFFFFFFFFFFFFFFFFFFFFFFFFFFFFFFFFFFFFFFFFFFFFFFFFFFFFFFFFFFFFF:FFFFFFFF:FFFFFFF:FFFFFFFFFFF:,FFFFFFF,FFFFFFFFFFFFFFFFFFFFF,
@A01757:128:HWYCLDRX2:1:2101:30183:8484 1:N:0:GGAGCGTC
ACTCCTACGGGAGGCAGCAGTGAGGAATATTGGTCAATGGTCGGGAGACTGAACCAGCCAAGCCGCGTGAGGGAGGAAGGTACAGAGTATCGTAAACCTCTTTTGTCAGGGAACAAAGGCGGGGACGTGTCCCCGGATGAGTGTACCTGAAGAAAAAGCATCGGCTAACTCCGTGCCAGCAGCCGCGGTAATACGGAGGATGCGAGCGTTATCCGGATTTATTGGGTTGAAAGGGTGCGTAG
+
FFFFFFFFFFFFFFFFFFFFFFFFFFFFFFFFFFFFFFFFFFFFFFFFFFFFFFFFFFFFFFFFFFFFFFFFFFFFFFFFFFFFFFFFFFFFFFFFFFFFFFFFFFFFFFFF,FFFFFFFFFFF:FFFFFF,FFFFFFFFFFFFFFFFFFFFFFFFFFFFFFFFFF:FFFFFFFFFFFFFFFFFFFFFFFFFFFFFFFFFFFFFFFFFFFFFF:FFFFFFFFFFFF:F,FFFFFFFFFFF,F
@A01757:128:HWYCLDRX2:1:2101:13657:8516 1:N:0:GGAGCGTC
ACTCCTACGGGAGGCAGCAGTAGGGAATTTTCGTCAATGGGCGCAAGCCTGAACGAGCAATGCCGCGTGAGTGAGGAAGGTCTTCGGATCGTAAAGCTCTGTTGCAGGTCAGAAAAGAAGGAAAGAGGAAATGCTTTTCTTTTGATAGTAACCTGCCAGAAAGTCACGGCTAACTACGTGCCAGCAGCCGCGGTAATACGTAGGTGGCAAGCGTTATCCGGAATGATTGGGCGTAAAGGGTG
+
FFFFFFFFFFFFFFFFFFFFFFFFFFFFFFFFFFFFFF:FFFFFFFFFFFFFFFFFFFF,FFFFFFFFFFFFFFFFFFFFFFFFFFFFFFF:FFFFFFFFFFFFFFFFFFFFFFFFFFFF:FFFFFFFFFFFFFFFFFFFFFFFFFFFFFFFFFFFFFFFFFF:FFFFFFFFFF,FFFFFFFFFFFFFFFFFFFF,FFFFFFFFFFFFFFFFF,F,FFFFFF,FFFFFFFFFFFF:FFFFF:
@A01757:128:HWYCLDRX2:1:2101:26069:8531 1:N:0:GGAGCGTC
ACTCCTACGGGAGGCAGCAGTGAGGAATATTGGTCAATGGCCGGAAGGCTGAACCAGCCAAGCCGCGTGAAGGATGAAGGTGCCAAGCATTGTAAACTTCTTTTGTCAAGGGACAAAATCAGGCTCGAGAGCCTGACCGAGGGTACTTGAAGAAAAAGCATCGGCTAACTCCGTGCCAGCAGCCGCGGTAATACGGAGGATGCGAGCGTTATCCGGATTTATTGGGTTTAAAGGGTGCGCAG
+
FFFFFF:FFFFFFFF:FFFF,FFFFFFFFFFFFFFFFFFFFFFFFFFFFFFFFFF:FFFFFFFFFFFFFFFFFFFFFFFFFFFF:F:FFFFFFFFFFFFFFFFFFFFF,FFFFFFF,FFFFFFFFFFFFFFFFFF,:FFFFFFFFFF:FFFFF:FFFFFFFFFFFFFFFFFFFFFFFFFF:F:FFFFFFF,FF:FF:FFFFFFF,FFFFF,,,FFFF,:F:F,F:F:,,::,FFFFFFFF:F
@A01757:128:HWYCLDRX2:1:2101:26124:8563 1:N:0:GGAGCGTC
ACTCCTACGGGAGGCAGCAGTGAGGAATATTGGTCAATGGTCGGGAGACTGAACCAGCCAAGCCGCGTGAGGGAAGAAGGTACAGCGTATCGTAAACCTCTTTTGCCGGGGAACAAGAGCTTCCACGAGTGGGAGTGTGAGCGTACCCGGAGAAAAAGCATCGGCTAACTCCGTGCCAGCAGCCGCGGTACTACGGAGGATGCGAGCGTTATCCGGAGTTCTTGGGTTTAAAGGGTGCGCAG
+
FFFFFFFFFFFFFFFFFFFFFF:FFF:FFF:FFFFFFFFFFFFFFFFFFFFFFFFFFFFFFFFFFFFFFFFFFFFFF:FFFFFFFFFF,FFFFF:FFFFFFFFFFFFFFFFF:FFFF:FFFFFF:FFFFFFFFFFFFFFFFFFFFF:FFFFFF,FFFFF::FFFFFF:FF:FFFFFFFFF:FF:FFFFFF,F:FFFFFF,FFFF,F:F,F:,:,FF,,::,:FFFF,,,,,,FFFFF:F,,F
@A01757:128:HWYCLDRX2:1:2101:21947:8594 1:N:0:GGAGCGTC
ACTCCTACGGGAGGCAGCAGTAGGGAATTTTCGTCAATGGGCGCAAGCCTGAACGAGCAATGCCGCGTGAACGAGGAAGGTCTTCGGATCGTAAAGTTCTGTTGAAGGGGAAAAAGAGCGGAGAGAGGAAATGGTCTCTGATTGATATTACCCTTCGAGGAAGTCACGGCTAACTACGTGCCAGCAGCCGCGGTAATACGTAGGTGGCGAGCGTTATCCGGAATGATTGGGCGTAAAGGGTG
+
FFFFFF:FFFFFFFFFFFFFFFFFFFFFFFFFFFFFFFFFFFFFFFFFFFFFFFFFFFFFFFFFFFFFFFFFFFFFFFFFFFFFFFFFFFF:FFFFFFFFFFFFFFFFFFFFFFFFFFFFFFFFFFFFF:FFFFFFFFFFFFFFFFFFFFFFFFFFFFFFFFFFFFFFFFFF:FFFFFFFFFFFFFFFFFFFFF,FFFFFF,FFFFFFFFFFFFF,FFFFFF:FFFFFFFFFFFFFFFFFFF
@A01757:128:HWYCLDRX2:1:2101:15393:8609 1:N:0:GGAGCGTC
ACTCCTACGGGAGGCAGCAGTGGGGGATATTGCACAATGGGGGAAACCCTGATGCAGCGACGCCGCGTGAGTGAAGAAGTATTTCGGTATGTAAAGCTCTATCAGCAGGGAAGATAATGACGGTACCTGACTAAGAAGCCCCGGCTAACTACGTGCCAGCAGCCGCGGTAATACGTAGGGGGCAAGCGTTATCCGGATTTACTGGGTGTAAAGGGTGCGCAGGTGGCAGGGCAAGTCAGATG
+
FFFFFFFFFFFFFFFFFFFFFFFFFFFFFFFFFF:FFFFFFFFFFFFFFFFFFFFFFFFFFFFFFFFFFFFFFFFFFFFFF:FFFFF:FFFFFFFFFFFFFFFFFFFFFFFFFFFFFFFFFFFFFFFFFFFFFFFFFFFFFFFFFFFFFFFFFFFFFFFFFFFFFFFFFF:FFFFFFFFFFFFFFFFFFFFFFFFFFFFFFFFFFFFFFFFFFFFFFFFFFFFFFFFFFFFFFFFFFFFFFF
@A01757:128:HWYCLDRX2:1:2101:17372:8656 1:N:0:GGAGCGTC
ACTCCTACGGGAGGCAGCAGTGAGGAATATTGGTCAATGGTCGGGAGACTGAACCAGCCACGCCGCGTGAGGGAGGAAGGTACAGAGTATCGTAAACCTCTTTTGTCAGGGAACAAAGGCGGGGACGTGTCCCCGGATGAGTGTACCTGAAGAAAAAGCATCGGCTAACTCCGTGCCAGCAGCCGCGGTAATACGGAGGATGCGAGCGTTATCCGGATTTATTGGGTTTAAAGGGTGCGCAG
+
FFFFFFFFFFFFFFFFFFFFFFFFFF,FFFFFFFFF::FFFFFFFFFFFFFF:FFFFFFF,FFFFFFFFFFFFFFFF:FFFFFFFFFFF:FFFFFFFFFFFFFFFFFFFFFFFFFFFFFFFFFFFFFFFFFFFFFFF:FFFFFFFFFFFFFF:FFFFFFFFFFFFFFFFFFFFFFFFFFFFFFFFFF:FF:FF:FFFFFFFFFFFFFFFF::FFF::FFFFFF:FFFFFFFFF:FFFFFFFF
@A01757:128:HWYCLDRX2:1:2101:28456:8656 1:N:0:GGAGCGTC
ACTCCTACGGGAGCAGCAGTGAGGAATATTGGTCAATGGGCGAGAGCCTGAACCAGCCAAGTCGCGTGAGGGAGTACTGCCCTATGGGTTGTAAACCTCTTTTGTCGGGGAGCAAAAGCCGGACGTGTCCGGCTGTGAGAGTACCCGAAGAAAAAGCATCGGCTAACTCCGTGCCAGCAGCCGCGGTAATACGGAGGATGCGAGCGTTCTCCGGATTTATTGGGTTTAAAGGGTGCGCAGGC
+
FFFFFFFFFFFFFFFFFFFFFFFF:FFFFFFFFFFFFFFFFFFFFFFFFFFFFFFFFF,FFFFFFFFFFFFFFFFFFFFFFF:,FFFFFFFFFFFFFFFFFFFFFFFFFFFFFF:::FFFFFFFFFFFFFFF:FFFFFFFFFFFFFFFFFFFFFFFF:FFFFFFFFFFFFFFFFFFFFFFFFFFFFFF:FFFFFFFFFFFFFFFFF:F,F:FFFFF,FFFFFF:FFFFF,F,FFFFFFFFFF
@A01757:128:HWYCLDRX2:1:2101:6976:8688 1:N:0:GGAGCGTC
ACTCTACGGGAGGCAGCAGTGGGGAATATTGCACAATGGGGGAAACCCTGATGCAGCGACGCCGCGTGAAGGAAGAAGTATTTCGGTATGTAAACTTCTATCAGCAGGGAAGAAAATGACGGTACCTGACTAAGAAGCCCCGGCTAACTACGTGCCAGCAGCCGCGGTAATACGTAGGGGGCAAGCGTTATCCGGATTTACTGGGTGTAAAGGGAGCGTAGGCGGCGATGCAAGTCAGAAGT
+
FFFFFFFFFFFFFFFFFFFFFFFFFFFFFFFFFFFFFFFFFFFFFFFFFFFFFFFFFFFFFFFFFFFFFFFFFFFFFFFFFFFFFFFFFFFFFFFFFFFFFFFFFFFFFFFFFFFFFFFFFFFFFFFFFFFFFFFFFFFFFFFFFFFFFFFFFFFFFFFFFFFFFFFF:FFFFFF:FFFFFFF:FFFFFFFFFFFFFFFFFF:FFFFFFFFFFFFFFFFFFFFFFFFFFFFF:FFF:FFFFF
@A01757:128:HWYCLDRX2:1:2101:5168:8750 1:N:0:GGAGCGTC
ACTCCTACGGGAGGCAGCAGTGAGGAATATTGGTCAATGGGCGGAAGCCTGAACCAGCCAAGTAGCGTGCAGGATGACGGCCCTACGGGTTGTAAACTGCTTTTATACGGGAATAACGCGCCTTACGTGTAGGGCTTTGCATGTACCGTATGAATAAGGACCGGCTAATTCCGTGCCAGCAGCCGCGGTAATACGGAAGGTCCGGGCGTTATCCGGATTTATGGGGTGTAATGGGTGCGTAG
+
F:FFFFFFFFFFFFFFFF:FFFFFFFFF:F:FFFFFFFFFFFFFFFFFFFFFFF:FFF:FF:FF:FFFFFFFFF:FFFFFFFFFFFFFFFFF:FFFF:FFFFFFFFFFFFFF:FFFFFF:F:FFFFF,:F,FFFF,FFFFF:F:F::FFF:F::F,::F:FFFFFF,,,FF:FFF,FFF,,F::F,F:F,::::FFF,F,FFFFFF::,,::F,FF,,::,F,F,,:,,::,,F,:F,F,:F
@A01757:128:HWYCLDRX2:1:2101:27281:8782 1:N:0:GGAGCGTC
ACTCTACGGGAGGCAGCAGTAGGGAATTTTCGTCAATGGGCGCAAGCCTGAACGAGCAATGCCGCGTGAGTGAGGAAGGTCTTCGGATCGTAAAGCTCTGTTGCAGGTCAGAAAAGAAGAAAAGAGGAAATGCTTTTCTTTTGATAGTAACCTGCCAGAAAGCCACGGCTAACTACGTGCCAGCAGCCGCGGTAATACGTAGGTGGCAAGCGTTATCCGGATTTATTGGGCGTAAAGGGAAC
+
FFFFFFFFFFFFFFFFFFFFFFFFF:FFFFFFFFFFFFFFFFFFFFFFFFFFFFFFFFFFFFFFFFFFFFFFFFFFFFFFFFFFFFFFFFFFFFFFFFFFFFFFFFFFFFF:FFFFFFFFFFFFFFFFFFFFFFFFFFFFFFFFFFFFFFFFFFFFFFFFFFFFFFFFFFFFFFFFFFFFFFFFFFFFFFFFFFFFFFFFFFFFFFFFFFFFFFFFFFFFFFFFFFFFFFFFFFF:FFFFFF
@A01757:128:HWYCLDRX2:1:2101:12093:8876 1:N:0:GGAGCGTC
ACTCCTACGGGAGGCAGCAGTGGGGAATATTGGACAATGGGCGCAAGCCTGATCCAGCCATGCCGCGTGAGTGATGAAGGCCTTAGGGTTGTAAAGCTCTTTTACCCGGGATGATAATGACAGTACCGGGAGAATAAGCCCCGGCTAACTCCGTGCCAGCAGCCGCGGTAATACGGAGGGGGCTAGCGTTGTTCGGAATTACTGGGCGTAAAGCGCACGTAGGCGGCTTTGCAAGTTAGAGG
+
FFFFFFFFFFFFFFFFFFFFFFFFFF,FFFFFFFFFFFFFFFFFFFFFFFFFFFFFFFFFFFFFFFFFFFFFFFFFFFFFFF:FFFFFFFFFFFFFFFFFFFFFFFFFFFFFFFFF:FFFFFFFFFFFFFFFFFFFFFFFFFFFFFFFFFFFFFFFFFFFFFFFFFFFFFF:FFFFFFFFFFFFFFFFFFFFF::FFFFFFFFFFFFFFFFFFF:FFFFFFFFF:FFFFFFFFFFFFFFFF:
@A01757:128:HWYCLDRX2:1:2101:7572:8907 1:N:0:GGAGCGTC
ACTCCTACGGGAGGCAGCAGTGGGGAATATTGCACAATGGGGGAAACCCTGATGCAGCGACGCCGCGTGAAGGAAGAAGTATCTCGGTATGTAAACTTCTATCAGCAGGGAAGATAATGACGGTACCTGACTAAGAAGCCCCGGCTAACTACGTGCCAGCAGCCGCGGTAATACGTAGGGGGCAAGCGTTATCCGGATTCATTGGGCGTAAAGCGCGCGTAGGCGGCCTGTTAGGTCGGGGG
+
FFFFFFFFFFFFFFFFFFFFFFFFFFFFFFFFFFFFFFFFFFFFFFFFFFFFFFF:FFFFFFFFFFFFFFFFFFFFFFFFFFFFFFFFFFFF:FFFFFFFFFFFFFFFFFF:FFFFFFFFFFFFFFFFFFFFFFFFFFFFFFFFFFFFFFFFFFFFFFFFFFFFFFFFFFFFFFFFFFFFFFFF,FFF:F:FFFFFF,FFFFFFFFFFFFFFFFFFFF:FFFFFFFFFFFF:FFFFFFFFFF
@A01757:128:HWYCLDRX2:1:2101:26657:8985 1:N:0:GGAGCGTC
ACTCCTACGGGAGGCAGTAGTGAGGAATATTGGTCAATGGGCGAGAGCCTGAACCAGCCAAGTAGCGTGAAGGATGAAGGTTCTATGGATTGTAAACTTCTTTTATAAGGGAATAACCGACACCACGTGTGGTGTTCTGCATGTACCTTATGAATAAGCATCGGCTAACTCCGTGCCAGCAGCCGCGGTAATACGGAGGATGCGAGCGTTATCCGGATTTATTGGGTTTAAAGGGAGCGTAG
+
FFFFFFFFFFFFFFFFFFFFFFFFFFFFFFFFFFFFFFFFFFFFFFFFFFFFFFFFFF:FFFFFFF:FFFFF:FFFF:FFFFFFFFFFFFFFFFFFFFFFFFFFFFFFFFFFFFFFFFFFFFFFFFFFFFF:FFFFFFFFFFFFFFF:FFF:FFFF::FFFFFFFFFF::F::FF:FFFF,F:FFFFFFF:FF:FFFFFFF:FFFFFFFFF:FFFFF:FFFFFFFFFFFFF:FF:FF,FFF,
@A01757:128:HWYCLDRX2:1:2101:17626:9001 1:N:0:GGAGCGTC
ACTCCTACGGGAGGCAGCAGTGAGGAATATTGGTCAATGGGCGGAAGCCTGAACCAGCCAAGTCGCGTGAGGGAAGAAGGCCCTGCGGGTCGCAGACCTCTTTGGACGGGGAGCAAGGTCGCCGACGTGTCGGCGGAAGGAGAGTACCCGTAGAACAAGCATCGGCTAACTCCGTGCCAGCAGCCGCGGTAATACGGAGGATGCGAGCGTTATCCGGATTTATTGGGTTTAAAGGGTGCGCA
+
FFFFFFFFFFFFFFFFFFFFFFFFFFFFFFFFFFFFFFFFFFFFF,FFFFFFFFFFFFFFFFFFFFFFFFFFFF:FFFFFFFFFFFFFFFFFFF:FFFFFFFFFFFFFFFFFFFFFFFFFFFFFFFFFFFFFFFFFFFFFFFFFFFFFFFFFFFFFFFFFFFFFFFFFFFFF:FFF:FFFFFFFFFFFFFFFFFFFFFFFFFFFFFFFF,F,FFFF:FFFFFFFFFFFFFFFFFFFFF:FFF
@A01757:128:HWYCLDRX2:1:2101:5773:9017 1:N:0:GGAGCGTC
ACTCCTACGGGAGGCAGCAGTGAGGAATATTGGTCAATGGGCGCGAGCCTGAACCAGCCAAGTCGCGTGAGGAAGACTGCCCTATGGGTTGTAAACCTCTTTTATTCGGGAAGAATAAGTCTTACGTGTAGGGCGATGCCTGTACCGAATGAATAAGCATCGGCTAACTCCGTGCCAGCAGCCGCGGTAATACGGAGGATGCGAGCGTTATCCGGATTTATTGGGTTTAAAGGGTGCGTAGG
+
FFFFFFFFFFFFFFFFFFFFFFFFFFFFFFFFFFFFFFFFFFFFFFFFFFFFFFFFFFFFFFFFFFFFFFFFFFFFFFFFFFFFFFFFFFFFFFFFFFFFFFFFFFFFFFFFFFFFFFFFFFFFFFFFFFFFFFFFFFF:FFFFFFFFFFFFFFFFFFFFFFFFFFFFFFFFFFFFFFFFFFFFFFFFFFFFF,FFFFFFFFFFFFFFF,FFFFFFFFFFFFF:FFFFFFFFFFFFFFFF:F
@A01757:128:HWYCLDRX2:1:2101:9561:9126 1:N:0:GGAGCGTC
ACTCCTACGGAGGCAGCAGTGAGGAATATTGGTCAATGGTCGGGAGACTGAACCAGCCAAGCCGCGTGAGGGAGGAAGGTACAGAGTATCGTAAACCTCTTTTGTCAGGGAACAAAGACGGGGACGCGTCCCCGGATGAGTGTACCTGAAGAAAAAGCATCGGCTAACTCCGTGCCAGCAGCCGCGGTAATACGGAGGATGCGAGCGTTATCCGGATTTATTGGGTTTAAAGGGTGCGCAGG
+
FFFFFFFFFFFFFFFFFFFFFFFFFFFFFFFFFFFFFFFFFFFFFFFFFFFFFFFFFFFFFFFFFFFFFFFFFFFFFFFFFFFFFFFFFFFFFFFFFFFFFFFFFFFFFFFFFFFFFFFFFFFFFFFFFFFFFFFFF:FFFFFFFF:FFFFFFFFF,FFFFFFFFFFFFFFFFFFFFFF:FFF:FFFFFFFFFFFFFFFFFFFFFFFFFFFFFF,FF,F,:FFF:FFFFFFFFFFFFFFFFF
@A01757:128:HWYCLDRX2:1:2101:13593:9220 1:N:0:GGAGCGTC
ACTCTAGGGAGGCAGCAGTGAGGAATATTGGTCAATGGGCGGAAGCCTGAACCAGCCAAGTCGCGTGAGGGAAGAAGGCCCTGCGGGTCGCAGACCTCTTTGGACGGGGAGCAAGGCCGCCGACGTGTCGGCGGAAGGAGAGTACCCGTAGAACAAGCATCGGCTAACTCCGTGCCAGCAGCCGCGGTAATACGGAGGATGCGAGCGTTATCCGGATTTATTGGGTTTAAAGGGTGCGCAGG
+
FFFFFFFFFFFFFFFFFFFFFFFFFFFFFFFFFFFFFFFFFFFFFFFFFFFFFFFFFFFFFFFFF:FFFFFFFFFFFFFFFFFFFFFFFFFFFFFFFFFFFFFFFFFFFFFFFFFFFFFFFFFFFFFFFFFFFFFFFFFFFFFFFFFFFFFFFFFFFFFFFFFFFFFFFFFFFF:FFFFFFFFFFFFFF:FFF,:FFFF:FFFFFFFFFFFFFF::F:FFFFF:FFFFFFFFFFFFFFFFF:
@A01757:128:HWYCLDRX2:1:2101:13340:9283 1:N:0:GGAGCGTC
ACTCTAGGGAGGCAGCAGTGAGGAATATTGGTCAATGGGCGGAAGCCTGAACCAGCCAAGTCGCGTGAGGGAAGAAGGCCCTGCGGGTCGCAGACCTCTTTGGACGGGGAGCAAGGCCGCCGACGTGTCGGCGGAAGGAGAGTACCCGTAGAACAAGCATCGGCTAACTCCGTGCCAGCAGCCGCGGTAATACGGAGGATGCGAGCGTTATCCGGATTTATTGGGTTTAAAGGGTGCGCAGG
+
,FFFF:FFFFFFFFFFFFFFFFFFFFFFFFFFFFFFFFFFFFFFFFFFFFFFFFFFFFFF:F:FFFFFFFFFFFFFFFFFFFFFF:FFFFFFFFFFFF,FFFFFFFFFFFFF,FFFFFFFFFFFF:FFFFFFFFFFFFFFFFFFFF:FFFFFFFFF:FFFFFFFFFFF:FFFFFFFFFFFFFFFFF:FFFFF:F:FFFFFFFFFFFFFFFFFFFFF,,F:FFFFFFFFFFF:,FF:FFFFF,
@A01757:128:HWYCLDRX2:1:2101:27136:9283 1:N:0:GGAGCGTC
ACTCCTACGGGAGGCAGCAGTGGGGAATATTGCACAATGGGGGAAACCCTGATGCAGCGACGCCGCGTGAGTGAAGAAGTATTTCGGTATGTAAAGCTCTATCAGCAGGGAAGATAATGACGGTACCTGACTAAGAAGCCCCGGCTAACTACGTGCCAGCAGCCGCGGTAATACGTAGGGGGCAAGCGTTATCCGGATTTACTGGGTGTAAAGGGTGCGCAGGTGGCAGGGCAAGTCAGATG
+
FFFFFFFFFFFFFFFFFFFF:FFFFFFFF:FFFFFFFFFFFFFFFFFFFFFFFFFFFFFFFFFFFFFFFFFFFFFFFFFFFFFFFFFFFFFFFFFFFFFFFFFFFFFFFFF:FFFFFFFFFFFFFFFFFFFFFFFFFFFFFFFFFFFFFFFFFFFFFFFFFFFFFFFFFFFFFFFFFFFFFFFFFFFFF,FFFFFFFFFFF,FF,FFFF:F:FF:FFFFFFFFFFFFFFF:FF,FFFFFFF:
@A01757:128:HWYCLDRX2:1:2101:20799:9361 1:N:0:GGAGCGTC
ACTCCTACGGGAGGCAGCAGTAGGGAATCTTCCACAATGGGCGAAAGCCTGATGGAGCAACACCGCGTGGGTGAAGAAGGTCTTCGGATCGTAAAACCCTGTTGTTAGAGAAGAAAGTGCGTGAGAGTAACTGTTCACGTTTCGACGGTATCTAACCAGAAAGCCACGGCTAACTACGTGCCAGCAGCCGCGGTAATACGTAGGTGGCAAGCGTTATCCGGATTTATTGGGCGTAAAGGGAA
+
FFFFFFFFFFFFFFFFFFFFFFFFFFFFFFFFFFFFFFFFFFFFFFFFFFFFFFFFFFFFFFFFFFFFFFFFFFFFFFFFFFFFFFFFFFFFFF:FFFFFFFFFFFFFFFFFFFFFFFFFF,FFF:FFFFFFFFFFF:FFFFFFFFFFFFF:F,FFF:FF:FFFFFFFFFFFFFFFFFFFFFFFFFFFFFFFFF,FFF:FF,FFFFFFF:FFFFFFFFFFF,:F,FFFFFF:FF,FFF,FF,
@A01757:128:HWYCLDRX2:1:2101:4435:9392 1:N:0:GGAGCGTC
ACTCCTACGGGAGGCAGCAGTGGGGAATATTGCACAATGGGCGAAAGCCTGATGCAGCGACGCCGCGTGAGGGATGACGGCCTTCGGGTTGTAAACCTCTTTCAGTAGGGAAGAAGCGAAAGTGACGGTACCTGCAGAAGAAGCGCCGGCTAACTACGTGCCAGCAGCCGCGGTAATACGTAGGGTGCAAGCGTTAATCGGAATTACTGGGCGTAAAGCGTGCGCAGGCGGTGATGTAAGAC
+
FFFFFFFFFFFFFFFFFFFFFFFFFF:FFFFFFFFFFFFFFFFFFFFFFFFFFFFFFFFFFFFFFFFFFFFFFFFFFFFFFFFFFFFFFFFFFFFFFFFFFFFFFFFFFFFFFFFFFF:FFFFFFFFFFFFFFFFFFFFF:FF:FFFFFFFFFFFFFFFFFFFFFFFFFFFFFFF:FFFFFFF:FF:FF:FFF:FFFFFF:FFFFFFFFFFFFFF::FFFFFFFFFF:FFFFFFFFF,FFFF
@A01757:128:HWYCLDRX2:1:2101:3685:9471 1:N:0:GGAGCGTC
ACTCCTCGGGAGGCAGCAGTAGGGAATCTTCCACCATGGACGACAGTCTGCTGGAGCAACGCCGCGTGCGTGAAGAAGGGTTTCGGCTCGTAAAGCTGGGTTGGTAGTGAAGAAAGGTAGAGGTAGTAAGTGGCCTTTAGTTGTGGGTACTTACTTAGACAGTCCCGGCTAAGTACGTGCGAGCAGGCGGGGTCATCGGTCGGGGGCGAGCGTTATCCGGAATGAGGGGGGGGAGAGGGAGG
+
FFFFFF:,FF::F:,::,:,:FFF::,F,F,,,,:F::F::F,,F:,F,,,F:FFF:,F:F,FF,:F:,:F,,F:,F,FF,,FFFF:,:F,,FFF:,,:F::,:F,,:F,,:,:F,,F,F:,F,::,,,,F,F:FF:F:::,,,,FFFFFFF,,F,:,:,:::F,,FF,,:,,,,,,,F,,:FF:,,FF,,,:,,,,,:F,,FFFF,,,,F,,,,:F:F,,::,,,::,F,:,:,,,:,,,:
@A01757:128:HWYCLDRX2:1:2101:19235:9690 1:N:0:GGAGCGTC
ACTCCTACGGGAGGCAGCAGTGAGGAATATTGGTCAATGGGCGGGAGCCTGAACCAGCCAAGCCGCGTGAGGGAAGAAGGTACAGCGTATCGTAAACCTCTTTTGTCAGGGAACAAAGGCGGGGACTAGTCCCCGGATGAGGGTACCTGAAGAAAAAGCATCGGCTAACTCCGTGCCAGCAGCCGCGGTAATACGGAGGATGCGAGCGTTATCCGGATTTATTGGGTTTAAAGGGTGCGCAG
+
FFFFFFFFFFFFFFFFFFFFFFFFFFFFFFFFFFFFFFFFFFFFFFFFFFFFFFFFFFFFFFFFFFFFFFFFFFFFFFFFFFFFFFFFFFFFFFFFFFFFFFFFFFFFFFFFFFF::FFFFFFFFFFFFFFFFFFFFFFFFFFF,FFFFFFFFFFF:FFFFFFFFF:FFFFFFFFFFFFFFFFFFFFFFFFFFFFFFFFFFFF:FFFFFF:FFF,FF:,F:FFFFFFF,FFFFFFFFF,FFF
@A01757:128:HWYCLDRX2:1:2101:2465:9737 1:N:0:GGAGCGTC
ACTCCTACGGGAGGCAGCAGTGAGGAATATTGGTCAATGGGCGCGAGCCTGAACCAGCCAAGTCGCGTGAGGGAAGACTGCCCTAGGGGTTGTAGGGGTATTTTTTTGGGGAGGAAGAAGTGGTGGGTGTGGGGGGGGGCCGGGACCCAATGTGGAAGGATGGGCTAGGGGCGTGCGAGGCGCGGGGGGTCTGGGGGGGGTGCGGGGGGTGTGGGGGGTGGGGGGGGGGCGGGGGGGGGGGG
+
FFF::F:FF,FFFFFFFF,F,FFFFFFF::FFFFF:,,FFFFFF:FFFFFFFF:F:F::,,F,FFFF:F:FFF:FFFF:FF:F,,,FFFF,:,F:,:,,,:F:F,,F,FFF,,F,,,,,,,,,,,,F,FF,FF,,,,,::,,:,F:,,,,,,,,,,,:,,,,::,,,,,,::F,::,:F,,F:,,,F::,,F,,::,FF,,:,,,F,:F,,,,,:F,:,::,:,FF,F:,,:FFFF:,FF,F
@A01757:128:HWYCLDRX2:1:2101:14380:9737 1:N:0:GGAGCGTC
ACTCCTACGGGAGGCAGCAGTGAGGAATATTGGTCAATGGCCGGAAGGCTGAACCAGCCAAGCCGCGTGAAGGATGAAGGTGCCAAGCATTGTAAACTTCTTTTGTCAAGGGACAAAATCAGGCTCGAGAGCCTGACCGAGGGTACTTGAAGAAAAAGCATCGGCTAACTCCGTGCCAGCAGCCGCGGTAATACGGAGGATGCGAGCGTTATCCGGATTTATTGGGTTTAAAGGGTGCGTAG
+
FFFFFFFFFFFFFFFFFFFF:FFFF:FFFFFFFFFF:FFFFFFFFFFFFFFFFFFFFFFFFFFFFFFFFFFFFFFFFFFFFFFFFFFFFFFFFF:FFFFFFFFFFFFFFFFFFFFF:FFFFFFFFFFFFFFFFFFFFFFFFFFFFFFFFFFFFFFFFFFFFFFFFFFFFFFFFFFFFFFF:FFFFFFFFFFFFF:FFF:FFFFFFFFFFF:FFFFFFFFFFFFF:FFFFFF:FFFFFFFFFF
@A01757:128:HWYCLDRX2:1:2101:28782:9909 1:N:0:GGAGCGTC
ACTCCTACGGGAGGCAGCAGTGAGGAATATTGGTCAATGGGCGGAAGCCTGAACCAGCCAAGTCGCGTGAGGGAAGAAGGCCCTGCGGGTCGCAGACCTCTTTGGACGGGGAGCAAGGCCGCCGACGTGTCGGCGGAAGGAGAGTACCCGTAGAACAAGCATCGGCTAACTCCGTGCCAGCAGCCGCGGTAATACGGAGGATGCGAGCGTTATCCGGATTTATTGGGTTTAAAGGGTGCGCA
+
FFFFFFFFFFFFFFFFFFFFFFFFFFFFFFFFFFFFFFFFFFFFFFFFFFFFFFFFFFFFFFFFFFFFFFFFFFFFFFFFFFFFFFFFFFFFFFFFFFFF:FFFFFFFFFFFFFFFFFFFFFFFFFFFFFFFFFFFF,FFFFFFFFFFFFFFFFFFFFFFFFFFFFF:FFFFFFFFFFFFFFFFFFFFFFFFFFFFFFFFFFFFFFFFFFF:FFFFFF:FFFFFFFFF,FFF:F,FFFF:FF
@A01757:128:HWYCLDRX2:1:2101:27597:9987 1:N:0:GGAGCGTC
ACTCCTACGGGAGGCAGCAGTGAGGAATATTGGTCAATGGGCGAAGCCTGAACCAGCCAAGTCGCGTGAGGGAAGACGGCCCTACGGGTTGTAAACCTCTTTTGTCGGGGAGCAAATTCCGCCACGTGTGGCGGAGTCGAGAGTACCCGAAGAAAAAGCATCGGCTAACTCCGTGCCAGCAGCCGCGGTAATACGGAGGATGCGAGCGTTATCCGGATTTATTGGGTTTAAAGGGTGCGTAG
+
FFFFFFFF:FFFFFFFFFFFFFFFFFFF:FFFFFFFFFFF:FFFF::FFFFFFFFFFFF::FF:FFFFF::FF:FFFFFFFFFFFFFFFFFFFFFFFFFFFFFFFFFFFFFFFFFFFFFFFFFFFF:FFFFFFF:FFFFFFFFFFFFFFF,F:F::FFF:FFFFFFFFFFFFF:FFFFFFFFFFFFFFFF,FFFFF,FF:FFFF,FFF:F,:FFFFF,F,:FFFFFF,,:F:FFFFFFFF,F
@A01757:128:HWYCLDRX2:1:2101:22733:10113 1:N:0:GGAGCGTC
ACTCCTACGGGAGGCAGCAGTGAGGAATATTGGTCAATGGCCGGAAGGCTGAACCAGCCAAGTCGCGTGAGGGAATAAGGCCCTACGGGTCGTAAACCTCTTTTGTCAGGGAGCAAGGCCGTCCACGTGTGGACGGAAGGAGAGTACCTGAAGAAAAAGCATCGGCTCACTCCGTGCCAGCAGCCGCGGTAATACGGAGGATGCGAGCGTTCTCGGGATTTATTGGGTTTAAAGGGTGCGTG
+
FFFFFFFFFFFFFFFFFFFFFFFFFFFFFFFF,FFFFFFFFFFFFFFFFFFFFF:F:F:FF:FFFF,FFFFF:FFFF:FFFFFFFFFFF:FFFFFFFFFFFFFFFFFFFFF::FFFFF,FFFFFF:FFFFFF,FFFF:FFFF:F:FF:FF:FFFFFF,F:,FFFFFF,,F:FFFFFFFFFFFFFFFFF,FFF::F:FFF:FFF:FFFFF:F,F:,FF,FFFF:FFFFF:FF:,F:FFFFF:,
@A01757:128:HWYCLDRX2:1:2101:27633:10113 1:N:0:GGAGCGTC
ACTCCTACGGGAGGCAGCAGTGAGGAATATTGGTCAATGGCCGGAAGGCTGAACCAGCCAAGTCGCGTGAGGGAATAAGGCCCTATGGGTCGTAAACCTCTTTTGTCAGGGAGCAAAGGCGTCCACGTGTGGACGAAAGGAGAGTACCTGAAGAAAAAGCATCGGCTAACTCCGTGCCAGCAGCCGCGGTAATACGGAGGATGCGAGCGTTATCCGGATTTATTGGGTTTAAAGGGTGCGTA
+
FFFFFFFF:FFFFFFFFFF:FFFFFFFFFFFFFFFFFF:FFFFFFFFFFFFFFFFFFFFFF,FFFFF:FFFFFFFFFFF:FF:FFFFFFFFFFFFFFFFFFFFFFFFFF,:FFF:FFFFFFFFFFFFF,F,FFFFFFFFFFFFFFFFF,FFFFFFFFFFFFFFFFFF,FFFF:FFFFFFFF,:FFFFFFFFFFFFFFFF,FF:FFF:FF,:FFFFFFF:FFF,FFFFF,F:FF,FFF:FF,,
@A01757:128:HWYCLDRX2:1:2101:20564:10207 1:N:0:GGAGCGTC
ACTCCTACGGGAGGCAGCAGTGAGGAATATTGGTCAATGGTCGGGAGACTGAACCAGCCAAGCCGCGTGAGGGAAGAAGGTACAGCGTATCGTAAACCTCTTTTGCCGGGGAACAAGAGCTTCCACGAGTGGGAGTGTGAGCGTACCCGGAGAAAAAGCATCGGCTAACTCCGTGCCAGCAGCCGCGGTAATACGGAGGATGCGAGCGTTCTCCGGATTTATTGGGTTTAAAGGGTGCGTAG
+
FFFFFFFFFFFFFFFFFFFF:FFFFFFFFFFFFFFFFFFFFFFFFFFFFFFFFFFFFFFFFFFFFFF:FFFFFF,FFFFFF:FFFFFFFFFFFFFFFFFFFFFFFFFFFFFF:FFFFFFFFFFFFFFFFFFFFFFFFFFFFFFFFFFFFFFFFFFFFFF:FFFFFF:FFFFFFFFFFFFFFFFFFFFFF,FFFFFFFF:FFFFFFFFFFF,F:FFFFFF:FFFFFFFFFFFFFFFFFFFFFF
@A01757:128:HWYCLDRX2:1:2101:5972:10269 1:N:0:GGAGCGTC
ACTCCTACGGGAGGCAGCAGTTGGGAATATTGGGCAATGGACGCAAGTCTGACCCAGCAACGCCGCGTGAAGGAAGAAGGCTTTCGGGTTGTAAACTTCTTTTAAGGGGGAAGAGCAGAAGACGGTACCCCTTGAATAAGCCACGGCTAACTACGTGCCAGCAGCCGCGGTAATACGTAGGGGGCAAGCGTTATCCGGAATTACTGGGTGTAAAGGGAGCGTAGACGGTCATGCAAGTCTGG
+
FFFFFFFFFFFFFFFFFFFFFFFFFFFFFFFFFFFFFFFFFFFFFFFFFFFFFFFFFFFFFFFFFFFFFFFFFFFFFFFFFFFFFFFFFFFFFFFFFFFFFFFFFFFFFFFFFFFFFFFFFFFFFF,F:FFFFFFFFFFFFFFFFFFFFFFFFFFFFFFFFFFFFFFFFFFFFFFFFF:FFFFFFF:FFFFF::F:FFF,FFFFFFFFFFFFFFFFFFFFFFFFFF,FF,FFFFF:FFFFF:
@A01757:128:HWYCLDRX2:1:2101:26720:10473 1:N:0:GGAGCGTC
ACTCCACGGAGGCAGCAGTGGGGAATATTGGGCAATGGGCGCAAGCCTGACCCAGCAACGCCGCGTGAAGGAAGAAGGCTTTCGGGTTGTAAACTTCTTTTATGAGGGACGAAGGAAGTGACGGTACCTCATGAATAAGCCACGGCTAACTACGTGCCAGCAGCCGCGGTAATACGTAGGTGGCGAGCGTTATCCGGAATGATTGGGCGTAAAGGGTGCGTAGGCGGCGAGTTAAGTCAGCG
+
FFFFF:FFFFFFFFFFFFFFFFFFFFFFFFFFFFFFFFFFFFFFFFFFFFFFFFFFFFFFFFFFFFFFFFFFFFFFFFFFFFFFFFFFFFFFFFFFFFFFFFFFFFFFFFFFFFFFFFFFFFFFFFFFFFFFFFFFFFFFFFFF:FFFFFFFFFFFFFFFFFFFFFFFFFFFFFFFFFFFFFFFFFFFFFF:FFFF:F,FFF,FFFFFFFFF:F:F:F,FFFFFFFFFFFFFF,FFFFFFF:
@A01757:128:HWYCLDRX2:1:2101:26702:10535 1:N:0:GGAGCGTC
ACTCCTACGGGAGGCAGCAGTGAGGAATATTGGTCAATGGTCGGGAGACTGAACCAGCCAAGCCGCGTGAGGGAGGAAGGTACAGAGTATCGTAAACCTCTTTTGTCAGGGAACAAAGGCGGGGACGTGTCCCCGGATGAGTGTACCTGAAGAAAAAGCATCGGCTAACTCCGTGCCAGCAGCCGCGGTAATACGGAGGATGCGAGCGTTCTCCGGAGTTGTTGGGTTTAAAGGGTGCGCAG
+
FFFFFFFFFFFFFFFFFFFFFFFFFFFFFFFFFFFFFFFFFFFFFFFFFFFFFFFFFFFFFFFFFFFFFFFFFFFFFFFFFFFFFFFFFFFFFFFFFFFFFFFFFFFFFFFF,FFFFFFFFFFFFFFFFFFFFFFFFFFFFFFFFFFFF:FFF:FFFFFFFFFFFFFFFFFF:FFF:FFFFFFFFFF:FF:FFFFFFFF,FFFFFFFF,F::F:FF,,:,F:FFFF:F,:,:F:FFFFFF,F
@A01757:128:HWYCLDRX2:1:2101:28899:10614 1:N:0:GGAGCGTC
ACTCCTACGGGAGGCAGCAGTGAGGAATATTGGTCAATGGGCGGGAGCCTGAACCAGCCAAGTCGCGTGAGGGAAGACGGTCCTATGGATTGTAAACCTCTTTAGGCGGGGAGCAATGCCGGGCACGCGTGCCCGGAGGGAGAGTACCCGCAGAATAAGCATCGGCTAACTCCGTGCCAGCAGCCGCGGTAATACGGAGGATGCGAGCGGTATCCGGATTTGTTGGGTTTAAAGGGTGCGTA
+
FFFFFFFFFFFFFFFFFFFFFFFFFF:FFFFFFFF:FFFFFFFFFFFFFFFFFFFFFFFFFFFFFFFFFFFFFFFFFFFFFFFFFFFFFFFFFFFFFFFFFFFFFFFFFFFFFFFFFFFFFFFFFFFFFFFFFFFFFFFFFFFFFF:FFFF,FFFFFFFFFF:FFFFFFF::FFF,FF::F,:FFFFFF:FFFFFFFF,:FFFFF:FF:,FFF,FFF,:FF,FFF,F,FF:,F::FFF::F:
@A01757:128:HWYCLDRX2:1:2101:20971:10629 1:N:0:GGAGCGTC
ACTCCTACGGGAGGCAGCAGTGAGGAATATTGGTCAATGGGCGGAAGCCTGAACCAGCCAAGTCGCGTGAGGGAAGAAGGCCCTGCGGGTCGCAGACCTCTTTGGACGTGGAGCAAGGCCGCCGACGTGTCGGCGGAAGGAGAGTACCCGTAGAACAAGCATCGGCTAACTCCGTGCCAGCAGCCGCGGTAATACGGAGGATGCGAGCGTTATCCGGATTTATTGGGTTTAAAGGGTGCGCA
+
FFFFFFFFFFFFFFFFFFFFFFFFFFFFFFFFFFFFFFFFFFFFFFFFFFFFFFFFFFFFFFFFFFF:FFFFFF,FFFFFFFFFFF:FFFFFFFFFFFFFFFFFFFFFFFFFFFFFFFFFFFFFFFFFFFFFFFFFF:FFFFFFFF:FFF:FFFFFFFFFFFFFFFFFFFFFFFFFFFFFFFFFFFFF:FFFFFFFFFFFFFFFFFFFFFF:FFFFFFFFFFF,FFFF:FF::FFFFFFFFF
@A01757:128:HWYCLDRX2:1:2101:1325:10676 1:N:0:GGAGCGTC
ACTCCTACGGGAGGCAGCAGTGAGGAATATTGGTCAATGGGCGCGAGCCTGAACCAGCCAAGTCGCGTGAGGGAAGACGGTCCTATGGATTGTAAACCTCTTTTGTCGGGGAGCAAAAGACGCCACGTGTGGCGTTCCGAGAGTACCCGAAGAAAAAGCATCGGCTAACTCCGTGCCAGCAGCCGCGGTAATACGGAGGATGCGAGCGTTATCCGGATTTATTGGGTTTAAAGGGTGCGTAG
+
FFFFFFFFFFFFFFFFFFFFFFFFFFFFFFFFFFFFFFFFFFFFFFFFFFFFFFFFFFFFFFFFFFFFFFFFFFFFFFFFFFFFFFFF:FFFFFF:FFFFFFFFFFFFFFFFFFFF,:FFFFFFFFFFFFFFFFFFFFFFFFFFFFFFFFFFFFFFFFFFFFFFFFFFFFFFFFFFFFFFFFFFFFFFF:FFFFFFFFFFF:FF:FFFFFFFF:F:FFFFFFFFFFFFFFFFF,FFFFFF::
@A01757:128:HWYCLDRX2:1:2101:23439:10739 1:N:0:GGAGCGTC
ACTCCTACGGGGGCAGCAGTGAGGAATATTGGTCAATGGTCGGGAGACTGAACCAGCCAAGCCGCGTGAGGGAGGAAGGTACAGAGTATCGTAAACCTCTTTTGTCAGGGAACAAAGGCGGGGACGTGTCCCCGGATGAGTGTACCTGAAGAAAAAGCATCGGCTAACTCCGTGCCAGCAGCCGCGGTAATACGGAGGATGCGAGCGTTATCCGGATTTATTGGGTTTAAAGGGTGCGCAGG
+
,FFFFFFFFFFFFFFFFFFFFFFFFFFFFFFFFF,F:FFFFFFFFFFFFFFF:FFFFFF:FFFFFFFFFFFFFFFF,FFFFFFFFFFFFFFFFFFFFFFFFFFFFFFFFFFFF::FFFF:FFFFFFFFFFFFFFFFFFFFFFF:FFF:F,FF,FFFFFFFFFFFFFFFFFFFFFFF,FFFFFFFFFFFFF,FFFFF:FFFFFF:FFF:FF:FFFFF,FF,FFFFFF:FFFFFFF:FFFFFF:
@A01757:128:HWYCLDRX2:1:2101:21224:10942 1:N:0:GGAGCGTC
ACCCTACGGGAGGCAGCAGTGAGGAATATTGGTCAATGGCCGCAGGGCTGAACCAGCCAAGTCGCGTGAGGGATGACGGTCCTATGGATTGTAAACCTCTTTTGTCAGGGAGCAAAGGACGCCACGTGTGGTGTTTTGCGAGTACCTGAAGAAAAAGCATCGGCTAACTCCGTGCCAGCAGCCGCGGTAATACGGAGGATGCGAGCGTTATCCGGAGTTATTGGGTTTAAAGGGAGCGTAGG
+
FFFFFFFFFFFFFFFFFFFFFFFFF:FFFFFFFFFFFFFFFFFFFFFFFFFFFFFFFFFFFFFFFFFFFFFFFFFFFFFFFF:FFFFFFFFFFFFFFFFFFFFFFFFFFFFFFFFFFFFFFFF,FF,FFFFFFFFFFFFFFFFFFFFFFFFFFFFFFFFFFFFFFFFFFFFFFFFFFFFFFFFFFFFFFFFF:FFFFFFFFFFFFFFFFFFFFFFF,FFFFFFFFFFFFF:FFFFFFFFFF:
@A01757:128:HWYCLDRX2:1:2101:16441:10958 1:N:0:GGAGCGTC
ACTCCTACGGGAGGCAGCAGTCGGGAATATTGCGCAATGGAGGAAACTCTGACGCAGTGACGCCGCGTATAGGAAGAAGGTTTTCGGATTGTAAACTATTGTCGATAGGGAAGAAAAAAGACTGTACCTATCAAGAAAGCTCCGGCTAACTACGTGCCAGCAGCCGCGGTAATACGTAGGGAGCAAGCGTTATCCGGAATTATTGGGTGTAAAGGGTGCGTAGACGGGATGTCAAGTTAGTT
+
FFF:FFFFFFFFF:FFFFFFFFFFFFFFFFFF:F:FFFFFFFFFFFFFFFFFFFFFFFFFF:FFFFFFFFFFFFFFFFF:FFFFF:FFFFFFFFFFFFFFFFFFFF,FFFFFFFFFFFFFFFFFFFF:FFFFFFFFF::FFF:FFFFFFFFFFFFFFFFFF:F::FF,FFFFFFF:FF::FFFFFF:FFFFFFF:FFF:FFFFFFFFF,F:FF,F:FFFFFFFFF:FFFFFFF:FFFFFF:F
@A01757:128:HWYCLDRX2:1:2101:14534:10974 1:N:0:GGAGCGTC
ACTCCTACGGGAGGCAGCAGTGAGGAATATTGGTCAATGGCCGCAGGGCTGAACCAGCCAAGTCGCGTGAGGGATGACGGTCCTATGGATTGTAAACCTCTTTTGTCAGGGAGCAAAGGGCGCCACGTGTGGCGTTTTGCGAGTACCTGAAGAAAAAGCATCGGCTAACTCCGTGCCAGCAGCCGCGGTAATACGGAGGATGCGAGCGTTATCCGGATTCATTGGGTTTAAAGGGTGCGCAG
+
FFFFFF:FFFFFFFFFFFFF:FFFFF:FFFFFFFFFFFFFFFFFFFFFFFFFFFFFFFFFFFFFFFFFFFFFFFFFFFFFFFFFFFFFFFFFFFFFFFFFFFFFFFFFFFFFFFFFFFFFFFFFFFFFFFFFFFFFFFFFFFFF:FFFFFFFF:FFFFFFFF:FF:,FFFFFFFFFFFFFFFFFFF:FFFFFFFFFFFFFFFFFFFFFFFFFF:FFF:FFFFFFFFFFFFFF,FFFFFFFFF
@A01757:128:HWYCLDRX2:1:2101:26169:11052 1:N:0:GGAGCGTC
ACTCCTATGGGAGGCAGCAGTAGGGAATCTTCCACAATGGACGAAAGTCTGATGGAGCAACGCCGCGTGAGTGAAGAAGGGTTTCGGCTCGTAAAGCTCTGTTGGTAGTGAAGAAAGATAGAGGTAGTAACTGGCCTTTATTTGACGGTAATTACTTAGAAAGTCACGGCTAACTATGTGCCAGCAGCCGCGGTAATACGTAGGTGGCAAGCGTTGTCCGGATTTATTGGGCGTAAAGCGAG
+
FFFFFFFFFFFFFFFFFFFFFFFFFFFFFFFFFFFFFFFFFFFFFFFFFFFFFFFFFFFFFFFFFFFFFFFFFF:FFFFFFFFFFFFFF,FFFF:FFFF:FF,FFFFFFFFFF:FFFFFFFFFFFFFFFFFFF:FFF:FFFFFFFFFFFFFFFFFFFFFFFFFFFFFFFFFFFFFFFFFFFFFFFFFFFFFFFFF,FFFFFFFFFFFFFFFFFFFFFFFFFFFFFFFFFFFFFFF:FFFFFF
@A01757:128:HWYCLDRX2:1:2101:23791:11068 1:N:0:GGAGCGTC
ACTCCTACGGGAGGCAGCAGTGAGGAATATTGGTCAATGGGCGCGAGCCTGAACCAGCCAAGTCGCGTGAGGGAAGACGGTCCTATGGATTGTAAACCTCTTTTGTCGGGGAGCAAAAAGGCCTCGTGAGGCCACAAGCGAGAGTACCTGAAGAAAAAGCATCGGCTAACTCCGTGCCAGCAGCCGCGGTAATACGGAGGATGCGAGCGTTATCCGGATTTATTGGGTGTAAAGGGTGCGCG
+
FFFFFFFFFFFFFFFFFFFFFFFFFFFFFF:FFFFFFFFFFFFFFFFFFFFFFFFFFFFFFFFFFFFFFFFFFFFFFFFFFFFFFFFFFFFFFFFFFFFFFFFFFFFFFFFFFFFFFFFFFFFFFFFFFFFFFFFFFFFFFFFFFFFFFFFFFFFFFFFFF:FFFFF:FFFFFFFFF,:FFFFFFFFFFFFFFFFFFFFFFFFFFFFFF:FFFFFFF,:FF,F:FFFF,:,F,FFFFFFFF,
@A01757:128:HWYCLDRX2:1:2101:7446:11224 1:N:0:GGAGCGTC
ACTCCTACGGGAGGCAGCAGTGAGGAATATTGGTCAATGGGCGCGAGCCTGAACCAGCCAAGTCGCGTGAGTGAAGACGGTCCTATGTATTGTAAACCTATTTTGTCGTGGAGCAAATTCCGACACGTGTGGCGGAGTCGAGAGTACCCGAAGAAAAAGCATCGGCTAACTCCGTGCCAGCAGCCGCGGTAATACGGAGGATGCGAGAGTTATCAGGATGTATTGGGTTTAAAGGGTGCGTA
+
FFF,,:,:F,F,F:FF:FFFFFF,,FFFF:F,,FFF,,FFF:,,FF,,F,,FF,FF,,F:F,FFF:F:FFF,FFFFFFF,F:,FFF,,FFF,FF,:F,FFFF,:,FF:,,FF,,FFF,,,FF,:,FF:FF,,,,FFFFFFFFFF:FF,FFFFFFFFFFF:F,FFF,FF:FFF:FFFFFFFFF,FFFFFFFFFF,,,,F,:FFFFFF,,,:F,FF,:FFF,FFF,F,FFF,:F:F,:F,FFFF
@A01757:128:HWYCLDRX2:1:2101:23674:11240 1:N:0:GGAGCGTC
ACTCCTACGGGAGGCAGCAGTGAGGAATATTGGTCAATGGGCGCGAGCCTGAACCAGCCAAGTCGCGTGAGGGAAGACGGTCCTATGGATTGTAAACCTCTTTTGTCGGGGAGCAAAAAGGCCTCGTGAGGCCACAAGCGAGAGTACCTGAAGAAAAAGCATCGGCTAACTCCGTGCCAGCAGCCGCGGTAATACGGAGGATGCGAGCGTTATCCGGATTTATTGGGTTTAAAGGGTGCGCA
+
FFFFFF:FFFFFFFFFFFFFFFFFFFFFFFFFFFFFFFFFFFFFFFFFFFFFFFFFFFFFFFFFFFFFFFFFFFFFFFF:FFFF:FFFFFFFFF,FFFFFFFFFFFFFFFFFFFFFFFFFFFFFFF:FFFFFFFFFFF:FFFFFFFFFFFFFFFFFFFFFFFFF,FFFFFFFFFFFFFFF:FFFF:F:::FFFFF,:FF,FF,FFF:FF:FFFFFF:FFFFFFF,FFFFFFFF:,FFFFFFF
@A01757:128:HWYCLDRX2:1:2101:4074:11303 1:N:0:GGAGCGTC
ACTCCTACGGGAGCAGCAGTGAGGAATATTGGTCAATGGTCGGGAGACTGAACCAGCCAAGCCGCGTGAGGGAAGAAGGTACAGCGTATCGTAAACCTCTTTTGCCGGGGAACAAGAGCTTCCACGAGTGGGAGTGTGAGCGTACCCGGAGAAAAAGCATCGGCTAACTCCGTGCCAGCAGCCGCGGTCATACGGAGGATGCGAGCGTTATCCGGATTTATTGGGTTTAAAGGGTGCGTAGG
+
F,FFFF:FFFFFF:FFFFFFFFFFFFF,:FFF:FFF:FFFFF:FFFFFFFF:FFFFFFFF:FFFFFFF:F,::FFFFFFFFF:FFFFFFF:FFF,FFFFFFFF:FFFFFFF,FF:FFFFFFFF,FFFF,FFFFFFFFF:FF:F,FFFFF,FF::F,FFF:FFFF:F:FFFF,:F,FFFFFF:FFFF:F,:FFFF::FF,FFFF:F,FFF,,:FFF,,FF,,FFFFF,FFFFF:FFFFF,,FF
@A01757:128:HWYCLDRX2:1:2101:21522:11397 1:N:0:GGAGCGTC
ACTCCTACGGGAGGCAGCAGTAGGGAATTTTTCACAATGGGCGAAAGCCTGATGGAGCAATACCGCGTGGATGATGAAGGTCTTTGGATTGTAAAATCCTTTTATTAGGGACGAATGACATAAGTAGGAAATGATTTATGTTTGACTGTACCTTTTGAATAAGTAACGGCAAACTATGTGCCAGCAGCCGCGGTAATACATAGGTTACAAGCGTTATCCGGATTTACTGGGCGTAAAGCGAG
+
FFFFF:FFFFFFFFFFFFFFFFFFFFFFFFFFFFFFFFFFFFFFFFFFFFFFFFFFFFFFFFFFFFFFFFFFFFFFFFFFFFFFFFFFFFFFFFFFFFFF:FFFFFFFF:FFFFFFFFFFFFFFFFFFFFF:FFFFFFFFFFFFFFFFFF:FFFFFFFFFFFFFFFF:FFFFFFFFFFFFFFFFFFFFFFFF:FFFFFFFFFFFFFFFFFFFF:F:FF:FFFFFFFFFF::FFFF:FFFFFF
@A01757:128:HWYCLDRX2:1:2101:27986:11506 1:N:0:GGAGCGTC
ACTCCTACGGGAGGCAGCAGTGAGGAATATTGGTCAATGGCCGGGAGGCTGAACCAGCCAAGTAGCGTGCAGGATGACGGCCCTCGTGGTTGTAAACTGCTTTTAGTCGGGAATAAAAGGGGGTTCGTGAACCCCGTATTGTATGTACCGTCAGAAAAAGGACCGGCTAATTCCGTGCCAGCAGCCGCGGTAATACGGAAGGTCCGGGCGTTCTCCGGATTTCTTGGGTTTAAAGGGAGCGT
+
FFFFFFFFFFFFFFFFFFFFFFFFFFFFFFFFFFFFFFFFFFFFFFFFFFFFFFFFFFFFFFF:FFFFFFFFFFFFFFFFFFFFFFFFFFFFFFFFFFFFFFFFFFFFFFFFFFFFFFFFFFFFF:FFFFFFFFFFF:FFFFFFFFFFFFFFFFFFFFFFFFFFFFFFFFFFFFFFFFF:FFFFFFFFFFF:FFFFFFFFFFFFFFFFFF,F,FFFF:F,FF,,FFFF,FFFF,FFFFFFFF
@A01757:128:HWYCLDRX2:1:2101:21314:11663 1:N:0:GGAGCGTC
ACTCCTACGGGAGGCAGCAGTCGGGAATATTGCGCAATGGAGGAAACTCTGACGCAGTGACGCCGCGTATAGGAAGAAGGTTTTCGGATTGTAAACTATTGTCGTGAGGGAAGAAATTGACAGTACCTCAGGAGGAAGCTCCGGCTAACTATGTGCCAGCAGCCGCGGTAATACATAGGGAGCAAGCGTTATCCGGATTTATTGGGTGTAAAGGGTGCGTAGACGGGATGTCAAGTTAGTTG
+
FFFFFFFFFFFFFFFFFFFFFFFFFF:FFFFFFFFFFFFFFFFFFFFFFFFFFFFFFFFFFFFFFFFF:FFFFF:FFFFFFFFFFFFFFFFFFFFFFFFFFFFFFFFFFFFFFFFFFFFFFFFFFFFFFFFFFFFFFFFFFFFFFFFFFFFFFFFFFFFFFFFFFFFFF,FFFFF:FFFFFFFFFFFFFFFFFFFFFFFF,FFF:FFFFFFFFFFFFFFFFF:F:FFFF:FFFFFFFFFF:F
@A01757:128:HWYCLDRX2:1:2101:5095:11819 1:N:0:GGAGCGTC
ACTCCTACGGGAGGCAGCAGTGAGGAATATTGGTCAATGGGCGGAAGCCTGAACCAGCCAAGTCGCGTGAGGGAAGAAGGCCCTGCGGGTCGCAGACCTCTTTGGACGGGGAGCAAGGCCGCCGACGTGTCGGCGGAAGGAGAGTACCCGTAGAACAAGCATCGGCTAACTCCGTGCCAGCAGCCGCGGTAATACGGAGGATGCGAGCGTTATCCGGATTTATTGGGTTTAAAGGGTGCGTA
+
FFFF:F,FFFFFFFFFFF::FFFFFFFFFFFF:FFFFFFFFFFFFFFFFFFFFFFFFFFFFFFFFF:,F:FF,F:FFFFFFFFFFFFFFFFFFFFFFFFFFFFFFFFFF,FFFFF:FF:FFFFFFF:FFFFFFFFFFF:FFFFFFFFFFFFFFFFFFFFFFFFFFFFFFFF:FFF:FFFFFFFFFFFFFFFFFFFFFFFFFFFFF,FFFFF,FFFFFF::,:F:F::FFF:FF:FFFFFFFF
@A01757:128:HWYCLDRX2:1:2101:8585:11882 1:N:0:GGAGCGTC
ACTCCTACGGGAGGCAGCAGTAGGGAATATTCGACAATGGGCGAAAGCCTGATCCAGCCATGCCGCGTGAGTGAAGAAGGTCTTCGGAATGTAAAGCACTTTAGCGTGGGAAGAAGGGCAGAACCTTAAAAAGTTTCATTTTTGAAGTTACCCGCAGACAAAGCAACGGCTAACTCAGTGCCAGCAGCCGCGGTAATACCGAGGTTGCAAGCGTTAAACGGAATTAGTGGGCGTAAAGCGGG
+
FFFFFFFFFFFFFFFFFFFFF,FFFFFF:FF,F,FFFFFFFFF,FFFFFFFF:F,FFFFFFFFFFFFFF:FFFF,FFFFFFFFFFFFF,FFFFF:FF,FF,F,,,,:FFFF,,FFFFFFFF,F,,,F,F,F,,,FF,,,:,FFFF,FFFFFFF,,,,F,,FFFFF,FFFFFFFFF,,FFFFFFFFFFFFFFFFFFFFFF,,FFFF:FF,F:FFFFFF:F,:FFF,F,F:FFFFF:FFF,F,F
@A01757:128:HWYCLDRX2:1:2101:27968:11882 1:N:0:GGAGCGTC
ACTCCTACGGGAGGCAGCAGTGAGGAATCTTGCGCAATGGGCGAAAGCCTGACGCAGCGACGCCGCGTGGAGGATGAAGGTCTTCGGATTGTAAACTCCTGTCGAGTGGGACGAATGCCATGAGGGTGAACAACCCTCGTGGTTGACGGTACCGCTGGAGGAAGCCCCGGCTAACTCCGTGCCAGCAGCCGCGGTAATACGGAGGGGGCCAGCGTTGTTCGGAATCATTGGGCGTAAAGGGC
+
FFFFFFFFFFF:FFFFFFFFFFFFF,FFFF:FFFFFFFFFFFFFFFFFFFFFFFFFFFFFFFFFFFFFFFFFFFFFFFFFFFFFFFFF:FFFFFFFFFFFFFFFFFFFFFFFFFFFFFFFFFFFFFFFFFFFFFFFFFFFFFFFFFFFFFFFFFFFFFFFFF:FFFFFFFFFFFFFFFFFFFFFFFFFFFFFFFF:FFFFFFFFFFFFFFFFFFFFFFFFFFF,FFFFFFFFFF:FFFFFFF
@A01757:128:HWYCLDRX2:1:2101:18900:11960 1:N:0:GGAGCGTC
ACTCCTACGGGAGGCAGCAGTGAGGAATATTGGTCAATGGCCGCAGGGCTGAACCAGCCAAGTCGCGTGAGGGATGACGGTCCTATGGATTGTAAACCTCTTTTGTCAGGGAGCAAAGGGCGCCACGTGTGGCGTTTTGCGAGTACCTGAAGAAAAAGCATCGGCTAACTCCGTGCCAGCAGCCGCGGTAATACGGAGGATGCGAGCGTTATCCGGATTTATTGGGTTTAAAGGGTGCGCAG
+
FFFFFFFFFFFFFFFFFFFFFFFFFFFFFFFFFFFFFFFFFFFFFFFFFFFFFFFFFFFFFFFFFFFFFFFFFFFFFFFFFFFFFFFFF:FFFFFFFFFFFFFFFFFFFFFFFFFFFFFFFFFFFFFFFFFFFFFFFFFFFFFFFFFFFFFFFFFFFFFFFFFFFFFFFFFFFFFFFFFFFFFFFFFFFFFFFFFFFFFFFFFFFFFFFFFFFFF:FFFFFFFFFFFFFFFFF:FFFFFFFF
@A01757:128:HWYCLDRX2:1:2101:27317:11976 1:N:0:GGAGCGTC
ACTCCTACGGGAGGCAGCAGTGAGGAATATTGGTCAATGGCCGGAAGGCTGAACCAGCCAAGTCGCGTGAGGGAATAAGGCCCTATGGGTCGTAAACCTCTTTTGTCAGGGAGCAAAGGCGTCCACGTGTGGACGAAAGGAGAGTACCTGAAGAAAAAGCATCGGCTAACTCCGTGCCAGCCGCCGCGGTCATACGGAGGATGCGAGCGTTCTCCGGAGTTAGTGGGTTTAAAGGGTGCGTA
+
FFFFFFFFFFFFFFFFFFFFFFFFFFFF:FFFFFFFFFFFFFFFFFFFFFFFFFFFFFF:FFFFFFFFFFFFFF,FFFFFF::FF,FFFFFFFFFFFFFFFFFFFF,FFFF:FFFF,FFFFFFFFFFFFFFFFFF::FFFF:FFFFFF:F:FFFFF,FFFFFFFFFFF:FFFFFFFFFF:F,FF,FFFFF,FF,FFFFFFFFF:FFFFF:F:FFFFF:,FFF,FFFF,,:,,FF:FFFFFFF
@A01757:128:HWYCLDRX2:1:2101:21730:12101 1:N:0:GGAGCGTC
ACTCCTACGGGAGGCAGCAGTGGGGAATATTGGGCAATGGGCGCAAGCCTGACCCAGCAATGCCGCGTGAAGGAAGAAGGCTTTCGGGTTGTAAACTTCTTTGACAGGGGAAGAGCAGAAGACGGTACCCTGAAAACAAGCCACGGCTAACTACGTGCCAGCAGCCGCGGTAATACGTAGGTGGCAAGCGTTGTCCGGATTTACTGGGTGTAAAGGGCGTGTAGCCGGGAAGGCAAGTCAGA
+
FFFFFFFFFFFFFFFFFFFFFFFFFFFFF:FFFFFFFFFFFFFFFFFFFFFFFFFFFFFFFFFFFFFFFFFFFFFFFFFFFFFFFFFFFFFFFFFFFFFFFFFFFFFFFFFFFFFFFFFFFFFFFFFFFFFFFFFFFFFF:FFFFFFFFFFFFFFFFFFFFFFFFFFFFFFF:FFFFFFFFFFFFFFFFFFFFFFFFFFFFFF:FFFFFFFFF:FFFFFFFF:FFFFFFFFFFFF,FFFFFF
@A01757:128:HWYCLDRX2:1:2101:12283:12305 1:N:0:GGAGCGTC
ACTCCTACGGGAGGCAGCAGTGAGGAATATTGGTCAATGGCCGGAAGGCTGAACCAGCCAAGTCGAGTGAGGGAATAAGGCCCTATGGGTCGTAAACCTCTTTTGTCAGGGAGCAAAGGGCGCCCCGGGTGGCGTTTTGCGAGTACCTGAAGAAAAAGCATCGGCTAACTCCGTGCCAGCCGCCGCGGTAATACGGAGGATGCGAGCGTTCTCCGGCTTTATTGGGTTTAAAGGGTGCGCAG
+
:FFFFFFFFF:FFFFFFFFFFFFFF:FF::FFFFFFFFFFFFFFFFFF,FF,::F:FFF,FFFFFFFFFFFFFF,FFFF,F:F,FFFFFFFFFFF:FFFF:FFFF::FFFF,:F,:,:FFFF,F,FF,FFFFFF::FFFFF,FFFF,:F,:FFF,FF,:FFF:FFFFFFFFFFFFFFFFFF:FFFFFFFF,FFFF::FF,,F:F,F:F:F:,,,FF,F:::::FFF,,,:,,:FF:FFFFFF
@A01757:128:HWYCLDRX2:1:2101:4679:12414 1:N:0:GGAGCGTC
ACTCCTACGGGAGGCAGCAGTGAGGAATATTGGTCAATGGGCGCATGCCTGAACCAGCCAAGTCGCGTGAGGGACGACGGCCCTACGGGTTGTAAACCTCTTTTGCCGGGGAGCAAGGCTTTCCACGTGTGGGAAGCCGGAGAGTACCCGGAGAAAAAGCATCGGCTAACTCCGTGCCAGCAGCCGCGGTAATACGGAGGATGCGAGCGTTATCCGGATTTATTGGGTTTAAAGGGTGCGTA
+
FFFFFF:FFFFFFFFFFFFFFFFFFFFFFFFFFFFFFFFFFFFF:FFFFFFFFFFFFFFFFFFFFFFFFFFFFFFFFFFFFFFFFFFFFFFFFFFFFFFFFFFFFFFFFFFFFFF,FFFFFFFFFFFFFFFFFF:FFFFFFFFFFFFFFFFFFFFFFFFFFFFFFFFFFFFFFFFFFFFFF:FFFFFFFF,FFFFFFFFFFFFFFFFFFFFFFFFF:FFF:FFFFFFF:F,F,FFFFFFFF,
@A01757:128:HWYCLDRX2:1:2101:23836:12555 1:N:0:GGAGCGTC
ACTCCTACGGGAGGCAGCAGTCGGGAATCTTGCGCAATGGAGGAAACTCTGACGCAGTGACGCCGCGTATAGGAAGAAGGTTTTCGGATTGTAAACTATTGTCGTGAGGGAAGAAATTGACAGTACCTCAGGAGGAAGCTCCGGCTAACTATGTGCCAGCAGCCGCGGTAATACATAGGGAGCAAGCGTTATCCGGATTTATTGGGTGTAAAGGGTGCGTAGACGGTGAAGTAAGTCTGGAG
+
FFFFFFFFFFFFFFFFFFFFFFFFFFFF,,FFFFFFFFFFFFFFFFFFFFFFFFFFFFFFFFFFFFF:FFFFFFFFFFFFFFFFFFFFFFFF:FFFFFFFFFFFFFFFFFFFFFFFFFFFFFFFFFFFFFFFFFFFFFFFFFFFFFFFFFFFFFFFFFFFFFFFFFFFFFFFFFFFFFFFFFFFFFFFFFFFFFFFFFFFFFFFFFFFFFFFF:FFFFFFF:FFFFFFFFFFF:FFFFFFFF
@A01757:128:HWYCLDRX2:1:2101:19940:12602 1:N:0:GGAGCGTC
ACTCCTACGGGAGGCAGCAGTGAGGAATATTGGTCAATGGCCGGAAGGCTGAACCAGCCAAGCCGCGTGAAGGATGAAGGTGCCAAGCATTGTAAACTTCTTTTGTCAAGGGACAAAATCAGGCTCGAGAGCCTGACCGAGGGTACTTGAAGAAAAAGCATCGGCTAACTCCGTGCCAGCAGCCGCGGTAATACGGAGGATGCGAGCGTTTCCGGATTTACTGGGTGTAAAGGGTGCGTAGG
+
FFFFFFFFFFFFFFFFFFFFFFFFFF,FFFFFFFFFFFFFFFFFFFFFFFFFFFFFFFFFFFFFFFFFFFFFFFFFFFFFFFFFFFFFFFFFFFFFFFFFFFFFFFFFFFFFFFFFFFFFFFFFFFFFFFFFFFFF,:FFFFFF:FFFFFFF,FFF,FFFFFFFFFFFFFFFFFFFFFFFFFFFFFFFFFFFFFF:FFF:FFF:FFFFFFFFFFF,F:FF,F:FFF,FFFFFF:,F,F::,,
@A01757:128:HWYCLDRX2:1:2101:3287:12633 1:N:0:GGAGCGTC
ACTCCTACGGGAGGCAGCAGTGGGGAATATTGGACAATGGGCGGAAGCCTGATCCAGCAACGCCGCGTGAGGGATGACGGCCTTCGGGTTGTAAACCTCTTTCAGTAGGGACGAAGCGCAAGTGACGGTACCTACAGAAGAAGCACCGGCCAACTACGTGCCAGCAGCCGCGGTAATACGTAGGGTGCGAGCGGTGTCCGGAATTATTGGGCGTAAAGGGCTCGTAGGCGGTTTGTCTCGTC
+
FFFFFFFFFFFFFFFFFFFFFFF:FF:FFFFF,FFFFFFFF:F:FFFFFFFFFFFFF:FFFFFFFFFFFFFFFFFFFFFFFFFFFF:FFF:FF:FFFFFFFFFF,:FFF:FFFF::FFFFFFFFFFF:FFFFF,FFFF:FFFF:FFFFFFFFFF:FFFFFFFFFFFFFF:FFFFF,FFF:F:F,FFF:FFFFF,F:FF:,FFF,:FFFF,F,F:FFFF,FFFFFFFFFF::,FFFFF,FFFF
@A01757:128:HWYCLDRX2:1:2101:31620:12696 1:N:0:GGAGCGTC
ACTCCTACGGGAGGCAGCAGTAGGGAATTTTCGTCAATGGGCGCAAGCCTGAACGAGCAATGCCACGTGAGTGAGGAAGGTCTTCGGATCGTAAAGCTCTGTTGCAGGTCAGAAAAGAAGGAAAGAGGAAATGCTTTTCTTTTGATAGTAACCTGCCAGAAAGTCACGGCTAACTACGTGCCAGCAGCCGCGGTAATACGTAGGTGGCAAGCGTTATCCGGAATGATTGGGCGTAAAGGGTG
+
FFFFFFFFFFFFFFFFFFFFFFFFFFFFFFFFFFFFFFFFFFFFFFFFFFFFFFFFFFFFFFFFFFFFFFFFFFFFFFFFFFFFFFFFFFFFFFFFFFFFFFFFFFFFFFFFFFFFFFFFFFFFFFFFFFFFFFFFFFFF,FFFFFFFFF:FFFFFFFFFFFFFFFF:FFFFFFFFFFFF,FFFFFFF:FFFFFFFFFFFFF::FFFFFFFFFFF:FFFF:FFFFFFFFFFFFFFFFF,FFF
@A01757:128:HWYCLDRX2:1:2101:31476:12759 1:N:0:GGAGCGTC
ACTCCTACGGGAGGCAGCAGTAGGGAATTTTCGTCAATGGGCGCAAGCCTGAACGAGCAATGCCGCGTGAGTGAGGAAGGTCTTCGGATCGTAAAGCTCTGTTGCAGGTCAGAAAAGAAGGAAAGAGGAAATGCTTTTCTTTTGATAGTAACCTGCCAGAAAGTCACGGCTAACTACGTGCCAGCAGCCGCGGTCATACGTAGGTGGCAAGCGTTATCCGGAATGATTGGGCGTAAAGGGTG
+
FFFFFFFFFFFFFFFFFFFFFFFFFFFFFFFFFFFFFFFFFFFFFFFFFFFFFFFFFFFFFFFFFFFFFFFFFFFFFFFFFFFFFFFFFFFFFFFFFFFFFFFFFFFFFFFFFFFFFFFFFFFFFFFFFF,FFFFFFFFFFFFFFFFFFFFFFFFFFFFFFFFFFFFFFFFFFFFFFFFFFFFFFFFFFFFF:F,FFFFFFF:FFFFFF,FFFFF:FFFFFF,F:FFFFFFF:FF:FFFFFF
@A01757:128:HWYCLDRX2:1:2101:14913:12790 1:N:0:GGAGCGTC
ACTCCTACGGGAGGCAGCAGTGGGGGATATTGGACAATGGGGGAAACCCTGATCCAGCGACGCCGCGTGAGTGAAGAAGTATTTCGGTATGTAAAGCTCTATCAGCAGGGAAGAAAGAAATGACGGTACCTGAGTAAGAAGCCCCGGCTAACTACGTGCCAGCAGCCGCGGTAATACGTAGGGGGCAAGCGTTATCCGGAATTACTGGGTGTAAAGGGAGCGTAGACGGTAATGCAAGTCTG
+
FFFFFFFFFFFFFFFFFFFFFFFFFFFFFFFFFFFFFFFFFFFFFFFFFFFFFFFFFFFFFFFFFFFFFFFFFFFFFFFFFFFFFFFFFFFFF,FFFFFFFFFFFFFFFFFFFFFFFFFFFFFFFFFF:FFFFFFFFFFFFFFFFFFFFFFFFFFFFFFFFFFFFFFFFFFFF:FFFF:FFFFFFFF:FFFF:FFFFF:FFF:FFF:FFFFFFF:FFFFFFFF:FFFFFFFFFF,FFFF:FF
@A01757:128:HWYCLDRX2:1:2101:13123:12853 1:N:0:GGAGCGTC
ACTCCTACGGGAGGCAGCAGTGAGGAATATTGGTCAATGGGAGAGATCCTGAACCAGCCAAGCCGCGTGAGGGAAGACGGCCCTATGGGTTGTAAACCTCTTTTGTCGGAGAACAAAACCCGGGACGAGTCCCGGACTGCGTGTATCCGAAGAAAAAGCATCGGCTAACTCCGTGCCAGCAGCCGCGGTAATACGGAGGATGCGAGCGTTATCCGGATTTATCGGGTTTAAAGGGTGCGTAG
+
FFFFFFFFFFFFFFFFFFFFFFFFFFFFFFFFFFFFFFFFFFFFFFFFFFFFFFFFFFFF:FFFFFFFFFFFFFFFFFFFFFFFFFFFFFFFFFFFFFFFFFFFFFFFFFFFFFFFF:FFFFFFFFFFFFF:FFFFFFFFFFFFFFFFFFFFFFFFFFFFFF,FFFFFFFFFFFFFFF:FFFFFFFFFF:FFFFFFFFF:FFFFFFFFFFFFFFFFFFFFFFFF:FFFFFFFFFFFFFFF,F
@A01757:128:HWYCLDRX2:1:2101:30770:12884 1:N:0:GGAGCGTC
ACTCCTACGGGAGGCAGCAGTGAGGAATATTGGTCAATGGCCGGAAGGCTGAACCAGCCAAGCCGCGTGAAGGATGAAGGTGCCAAGCATTGTAAACTTCTTTTGTCAAGGGACAAAATCAGGCTCGAGAGCCTGACCGAGGGTACTTGAAGAAAAAGCATCGGCTAACTCCGTGCCAGCAGCCGCGGTAATACGGAGGATGCGAGCGTTATCCGGATTTATTGGGTTTAAAGGGTGCGTAG
+
FFFFFFFFFFFFFFFFFFFFFFFFFFFFFFFFFFFFFFFFFFFFFF:FFFFFFFFFFFFFFFFFFFFFFFFFFFFFFFFFFFFFFFFFFFFFFFFFFFFFFFFFFFFFFFFFFFFF:FFFFFFFFFF:FFFFFFFFFFFFFFFFFFFFFF,FFFFFFFFFFFFFFFFFFFFFFFFFFFFFFFFFFFFFF:FFFF:FFFFFFFFFFFFFFF,FFFFFFFFFFFFFFFFFFFFFFFFFFFFFFF
@A01757:128:HWYCLDRX2:1:2101:11749:13072 1:N:0:GGAGCGTC
ACTCCTACGGGAGGCAGCAGTGAGGAATATTGGTCAATGGCCGGAAGGCTGAACCAGCCAAGCCGCGTGAAGGACGAAGGTGCCAAGCCTTGTAAACTTCTTTGGTCAAGGGACAAAATCAGGCTCGAGAGCCTGACCGAGGGTACTTGAAGACAAAGCGTCGGCTACCTCCGTGCCAGCAGCCGCGGTCATCCGGAGGATGCGAGCGTTATCCGGATTTAGTGGGGTGCAAGTGTGCGTAG
+
FFFF:FFFFFFFFFFFFFFFFFF:FF:FFFFFFFFFFFF:FFFF:FF,FFFFFFFF:FFFFFFFF:F,FFFF,FFFFF:FF,FFFFFF,F:FF,F,FFFF:FF,F,FFF,F,FFFFFFFF,F,F,FF:F,FFF,:F::F:FFFF:F,FFF:F,,FFFFF,,FFF,F:,F:FF:FFFF,FFF:F,,:FFF,FF,:FFFF,F:F,FF:FF:,:FFFF,,F,:,,FFFF,:,,F:,,FFFF,,:F
@A01757:128:HWYCLDRX2:1:2101:12870:13135 1:N:0:GGAGCGTC
ACTCCTACGGGAGGCAGCAGTGGGGGATATTGGACAATGGGGGAAACCCTGATCCAGCGACGCCGCGTGAGTGAAGAAGTATTTCGGTATGTAAAGCTCTATCAGCAGGGAAGAAAGAAATGACAGTACCTGACCAAGAAGCCCCGGCTAACTACGTGCCAGCAGCCGCGGTAATACGTATGGGGCAAGCGTTATCCGGATTTACTGGGTGTCAAGGGAGCGCAGGCGGTATGGCAAGTCAG
+
FFFFFFFFFFFFFFFFFFFFFFFFFFFF:FFFFFFFFFFFFFFFFFFFFFFFFFFFFFFFFFFFFFFFFFFFFFFFF:FFFFFFFFFFFFFFFFFFFFFF,FFFFFFFFFFFFFFFFFFFFFFFFFFFFFFFFFFFFFFFFFFFFFFFFFFFFFFFFFFFFFFFFFFFFFFF,:FFFFFFFFFFFFFFFFFFFFFFFF:FFFFFFFFFFFFF,FFFFFFFFFFFFFFFFF:FFFFF:FFFFF
@A01757:128:HWYCLDRX2:1:2101:16052:13135 1:N:0:GGAGCGTC
ACTCCTACGGGAGGCAGCAGTGAGGAATATTGGTCAATGGGCGGAAGCCTGAACCAGCCAAGTCGCGTGAGGGAAGAAGGCCCTGCGGGTCGCAGACCTCTTTGGACGGGGCGCAAGGCCGCCGACGTGTCGGCGGAAGGAGAGTACCCGGAGACCAAGCGTCGGCTAACTCCGTGCCAGCCGCCGCGGTCATACGGCGGATGCGCGCGGTCTCCGGAGGTGGTGGGGGTAAAGGGTGCGCG
+
F,FFFFFFFFFFFFFFFFFFFFFFFF,FFFFFFFF,FFFFFFFFFFFFFFFFFFFF::FFFFFFFFF,FFFFFF,FFF,FFF,FFFFFF,FFFFFF:,FF,F:FFFFFFFF,FF,FF:FFFFFFF,FFFF,FFFF:,,FF,F,F:,:,FF,:F,,:,:F,,::FF,FF,,,:FF,F:F,FF,FF,FFFFF,,:,,FF,:F,FF:F,FFF,,,:::FF,,,F,,,:FF,:::,,FF,F::FF,
@A01757:128:HWYCLDRX2:1:2101:20564:13213 1:N:0:GGAGCGTC
ACTCCTACGGGAGGCAGCAGTAGGGAATCTTCCGCAATGGACGAAAGTCTGACGGAGCAACGCCGCGTGAACGATGAAGGTCTTCGGATCGTAAAGTTCTGTTGTCAGGGAAGAACAAGTACCGTGCGAATAGAGCGGTACCTTGACGGTACCTGACGAGGAAGCCCCGGCTAACTAAGTGCCAGCAGCCGCGGTAATACGTAGGGGGCAAGCTTTGTCGGGAATTATTGGGCGTAAAGCGC
+
FFFFFFFFFFFFFFFF:,FFF,FFFFFFFFFFFFFFFFF:FFFF:FFF:FF,FFFFFFFFFFFFFF,FFFF:FFFFF:F:F,FFFFFFFFFF:F,F:F::FFF:FFF:F:F,FF,FFF,FFFFF:FFFF:FFFF,:F:FFFF:FFFFF,FFF,FF:FFF,,FFFFFFF:,:F,F,FF,FF,F:FFFF,::FFF,,:F,F:,:FFFF::FF,FF,FFF:F,,F:F,FFF,F:,::FFFFF:FF
@A01757:128:HWYCLDRX2:1:2101:13584:13275 1:N:0:GGAGCGTC
ACTCCTACGGGAGGCAGCAGTAGGGAATCTTCCACAATGGACGAAAGTCTGATGGAGCAACGCCGCGTGAGTGAAGAAGGGTTTCGGCTCGTAAAGCTCTGTTGGTAGTGAAGAAAGATAGAGGTAGTAACTGGCCGTTATTTGACGGTAATTACTTAGAAAGTCACGGCTAACTACGTGCCAGCAGCCGCGGTAATACGTAGGTGGCAAGCGTTATCAGGAATTATTGGGAGTAAAGAGTG
+
FFFFFF:F:FFFFF:FFFFFFFFF:FFFFFFF,FFFFF:FFFFFFFFFFF:FFFFF,FFFFFFFFFFFFFF,FF:FFFFFF:FFFFFFFFFFFFF:FF:::F,FFFFFFFFFFFFFFFFF:FFFF:FFFFFFF::F,FFFF:F,FF::FFFFFFFFFFFFFFF:FFFF,FFFFFFFF::,FFF:FFFF:,FF,FF:FFF:,F:,,::FFF,F,FF:FF,:::FFFFFF,,,,F:FFFFFF:F
@A01757:128:HWYCLDRX2:1:2101:3070:13385 1:N:0:GGAGCGTC
ACTCCTACGGGAGGCAGCAGTAGGGAATTTTCGTCAATGGGCGCAAGCCTGAACGAGCAATGCCGCGTGAGTGAGGAAGGTCTTCGGATCGTAAAGCTCTGTTGCAGGTCAGAAAAGAAGGAAAGAGGAAATGCTTTTCTTTTGATAGTAACCTGCCAGAAAGTCACGGCTAAATACGTGCCAGCAGCCGCGGTAATACGTAGGTGGCAAGCGTTATCCGGAATGATTGGGCGTAAAGGGTG
+
FFFFFFFFFFFFFFFFFFFFFFFFFFFFFFFFFFFFFFFFFFFFFFFFFFFFFFFFFFFFFFFFFFFFFFFFFFFFFFFFFFFFFFFFFFFFFFFFFFFFFFFFFFFFFFF:F:FFFFFFFFFFFF:FFFFFFFFFFFFFFFFFFFFFFFFFFF:FFFFFFFFFFFFFFFF,F,FFFFFFFFFFFFFFFFFF,FFFFFFFFFF:FFFFFF:FF:FFFFFFFFFFFFFFFFFFFFFFFF:FFF
@A01757:128:HWYCLDRX2:1:2101:13955:13385 1:N:0:GGAGCGTC
ACTCCTACGGGAGGCAGCAGTGAGGAATATTGGTCAATGGGCGCAAGCCTGAACCAGCCAAGTCGCGTGAGGGATGACGGTCCTATGGATTGTAAACCTCTTTTGTCGGGGAGCAAAGCGCGGTACGAGTACCGCGAAGGAGAGTACCCGAAGAAAAAGCATCGGCTAACTCCGTGCCAGCAGCCGCGGTAATACGGAGGATGCGAGCGTTATCCGGATTTATTGGGTTTAAAGGGTGGGTA
+
FFFFFFFFFFFFFFFFFFFFFFFFFFFFFFFFFFFFFFFFFFFFFFFFFFFFFFFFFFFFFFFFFFFFFFFFFFFFFFFFFFFFFFFFFFFFFFFFFFFFFFFFFFFFFFFFFFFF,FFFFFFFFFFFFFFFFFFFFFFFFFFFFFFFFFFFFFFFF:FFF:FFFFFFFFFFFFFFFFFFFFFFFFFFFF:,,:FFFFF:FFFFFFFFFFF,FF:FF::FFF,FFFFF:,FF:F:FF:,FF,
@A01757:128:HWYCLDRX2:1:2101:19361:13510 1:N:0:GGAGCGTC
ACTCCTACGGGAGGCAGCAGTAGGGAATCTTCCACAATGGGCGAAAGCCTGATGGAGCAACGCCGCGTGGGTGAAGAAGGTCTTCGGATCGTAAAACCCTGTTGTTAGAGAAGAAAGTTCGTGAGAGTAACTGTTCACGTTTCGACGGTATCTAACCAGAAAGCCACGGCTAACTACGTGCCAGCAGCCGCGGTAATACGTAGGTGGCAAGCGTTATCCGGATTTATTGGGCGTAAAGGGAA
+
FFFF:FFFFFF:FFFFFF:FFFFFFFFFFFFFFFFFFFFFFFFFFFFFFFFFFFFFFFF:FFFF:FFFFFFFFFFFFFFFFFF:FF:FFF:FFFFFFFF,FFFFFFFFFFFFFFFFFF:F:FFFFF:FF:FFFFFFFF:FFFF:FFFFFFFFFFFF:FFFFF,FFFFFFF:FFFFFFFFFFFFF:FFFF:FFFFFFFFF,,FFFFFFFF,FF,F,FFFF:FFFFFFFFFF,F,FF,FF,,F:
@A01757:128:HWYCLDRX2:1:2101:5556:13745 1:N:0:GGAGCGTC
ACTCCTACGGGAGGCAGCAGTGAGGAATATTGGTCAATGGGCGGAAGCCTGAACCAGCCAAGTCGCGTGAGGGAAGAAGGCCCTGCGGGTCGCAGACCTCTTTGGACGGGGAGCAAGGCCGCCGACGTGTCGGCGGAAGGAGAGTACCCGTAGAACAAGCATCGGCTAACTCCGTGCCAGCAGCCGCGGTAATACGGAGGATGCGAGCGTTATCCGGATTTATTGGGTTTAAAGGGTGCGCA
+
FFFFFF:FFFFFFFFFFFFFFFFFFFFFF:FFFFFFFFFFFFFFFFFFFFFFFFFFFFF,FFFFFFFFFFFFFF,FFFFFFFFFFFFFFFFFFFFFFFFF,FFFFFFFFFFFFFFFFFFFFFFFFFFFFFFFFFFFFFFFFFFFFFFFFFFFFFFFFFFFFFFFFFFFFFFFF:FFFFFFFFFFFFFFFFFFFFFFFF:FFFFFF,:FF,F,FFFFFF,FF,FFFF:FF,FF,:FFFF:FFF
@A01757:128:HWYCLDRX2:1:2101:7129:13777 1:N:0:GGAGCGTC
ACTCCTACGGGAGGCAGCAGTGAGGAATATTGGTCAATGGGCGCAAGCCTGAACCAGCCAAGTCGCGTGAGGGATGACGGTCCTATGGATTGTAAACCTCTTTTGTCGGGGAGCAAGGCCCGCCACGTGTGGCGGGAAGGAGAGTACCCGAAGAAAAAGCATCGGCTAACTCCGTGCCAGCAGCCGCGGTAATACGGAGGATGCGAGCGTTATCCGGATTTATTGGGTTTAAAGGGTGCGCA
+
FFFFFFFFFFFFFFFFFFFFFFFFFFFFFFFFFFFFFFFFFFFFFFFFFFFFFFFFFFFFFFFFFFFFFFFFFFFFFFFFFFFFF:FFFFFFFFFFFFFFFFFFFFFFFFFFFFF:FFFFFFFFFFFFFFFFFFFFFF,FF:FFF:FFFFFFFFFFFFFFFFFFFFF,FFFFFFFFFFFFFF:FFFFFFFFFF:FFFF:FFFFFF:FFF:F,FFFFFF,F:FFFFFFFF:FFFF::FFFFFF
@A01757:128:HWYCLDRX2:1:2101:6415:13855 1:N:0:GGAGCGTC
ACTCCTACGGGAGGCAGCAGTGAGGAATATTGGTCAATGGTCGGGAGACTGAACCAGCCAAGCCGCGTGAGGGAGGAAGGTACAGAGTATCGTAAACCTCTTTTGTCAGGGAACAAAGACGGGGACGCGTCCCCGGATGAGTGTACCTGAAGAAAAAGCATCGGCTAACTCCGTGCCAGCAGCCGCGGTACTACGGAGGATGCGAGCGTTATCCGGATGTATTGGGTGTACTGGGGGCGCAG
+
FFFFFFFFFFFFFFFFFFFFFFFFFFFFFFFFFFFFFFFFFFFFFFFFFFFFFFFFFFFFFFFFFFF,FFFFFFFFFFFFFFFFFFFFFFFFFFF:FFFFFFFFFFFFFFFFFF:F:FFFFFFFFFFFFFFFFFFF::FFFFFF:FF,FFFFF,F:FFF:FFFFFF,:FF:FFFFF::FFFFF:FFFF:F,FF,FF:FFF:FFF:FFF,::FF:FFF,,FF:,FFFF,F,,,FFF,F,F,:F
@A01757:128:HWYCLDRX2:1:2101:10149:13902 1:N:0:GGAGCGTC
ACTCCTACGGGAGGCAGCAGTCGGGAATATTGCGCAATGGAGGAAACTCTGACGCAGTGACGCCGCGTGCAGGAAGAAGGTTTTCGGATTGTAAACTGCTTTAGACAGGGAAGAAACAAGACAGTACCTGTAGAATAAGCTCCGGCTAACTACGTGCCAGCAGCCGCGGTAATACGTAGGGAGCAAGCGTTATCCGGATTTATTGGGTTTAAAGGGTGCGTAGGCGGAGTGTCAAGTCAGCG
+
FFFFFFFFFFFFFFFFFFFFFFFFFFFFFFFFFFFFFFFFFFFFFFFFFFFFFFFFFFFFFFFFFFFFFFFFFFFFFFFFFFFFFFFFFFFFFFFFFFFFFFFF:FFFFFFFFFFFFFFFFFFFFFFFFFFFFFFFFFFFFFFFFFFFFFFFFFFFFFFFFFFFFFFFFFF,FFFFFFFFFFFFFFFFFFFFFF:FFFFFFFFFFFFFFFFF:FFFFFFFF:F::FFFFFFFFFFFFFFFFF
@A01757:128:HWYCLDRX2:1:2101:4761:13964 1:N:0:GGAGCGTC
ACTCCTACGGGAGGCAGCAGTGAGGAATATTGGTCAATGGCCGGAAGGCTGAACCAGCCAAGCCGCGTGAAGGATGAAGGTGCCAAGCATTGTAAACTTCTTTTGTCAAGGGACAAAATCAGGCTCGAGAGCCTGACCGAGGGTACTTGAAGAAAAAGCATCGGCTAACTCCGTGCCAGCAGCCGCGGTAATACGGAGGATGCGAGCGTTCTCCGGATTTATTGGGTTTAAAGGGTGCGCAG
+
FFFFFFFFFFFFFFFFFFFF:FFFFFFFFFFF:FFFFFFFFFFFFFFFFFFFFFFFFFFF:FFFFFFFFFFFFFFFFFFFFFFFFFFFFFFFFFF:FFF:FFFFFFFFFFFFFFFFFFFFFFFFFFFFFFFFFFFFFFFFF:FFFFFFFFFFFFF,FF:FFFFFFFFFFFFF:FFFFFFF:FFFFFF:FFFFFF,FFFFFF:FF:FFFFF:FF::FFFFFFFF::FFFFFFFFFFFFF,FFF
@A01757:128:HWYCLDRX2:1:2101:3468:14074 1:N:0:GGAGCGTC
ACTCCTACGGGAGGCAGCAGTGGGGAATATTGGGCAATGGGCGCAAGCCTGACCCAGCAACGCCGCGTGAAGGAAGAAGGCTTTCGGGTTGTAAACTTCTTTTCTCAGGGACGAAGCAAGTGACGGTACCTGAGGAATAAGCCACGGCTAACTACGTGCCAGCAGCCGCGGTAATACGTAGGTGGCAAGCGTTATCCGGATTTACTGGGTGTAAAGGGCGTGTAGGCGGGAAAGCAAAGAAG
+
FFFFFFFFFFFFFFFFFFFFFFFFFFFFFFFFFFFFFFFFFFFFFFFFFFFFFFFFFFFFFFFFFFFFFFFFFFFFFFFFFFFFFFFFFFFFFFFFFFFFFFFFFFFFFFFFFF:FFF,FFFFFFFFFFFFFFFFF:FFFFFFFFFFFF,FFFF:FFFF:FFFFFFFFFFF,,FFFFFFFFFFFFF,,FF,:F,FFFFFFF,FF,FFFF,FF,,:F:F:F,FF:FF:FFF,,,::,,,,,,F
@A01757:128:HWYCLDRX2:1:2101:1741:14278 1:N:0:GGAGCGTC
ACTCCTACGGGAGGCAGCAGTGGGGAATATTGCGCAATGGGGGAAACCCTGACGCAGCAACGCCGCGTGCGGGATGAAGGCTTTCGGGTTGTAAACCGCTTTCAGTAGGGAAGATAGTGACGGTACCTACAGAAGAAGCCACGGCTAAATACGTGCCAGCAGCCGCGGTAATACGTATGGGGCAAGCGTTATCCGGATTCATTGGGCGTAAAGGGAGCGTAGGTGGATTGTTAAGTCAGTTG
+
FFFFFFFFFFFFFFFFF:FFFFFFF::FFFFFFFFFFFFFFFFFFFFFFFFFFFFFFFFFFFFFFFFFFFFFFFFFFFFFFFFFFFFFFFFFFFFFFFFFFFFFFFFFFF:FFFFFFFF:FFFFFFFFFFFFFFFFFFFFFFFFFFFFFFFFFFFF,FFFFF:FFFFFF,:,:FFF:FFFFFFFFFFFFFFFFF,FFFFF:FFFFFFFFFFFFFFFFFFFFF:FFFFFFFFFFFFF:FFFF:
@A01757:128:HWYCLDRX2:1:2101:10710:14278 1:N:0:GGAGCGTC
ACTCCTACGGGAGGCAGCAGTGGGGAATATTGGACAATGGGGGAAACCCTGATCCAGCGACGCCGCGTGAGTGAAGAAGTATTTCGGTACGTAAAGCTCTATCAGCAGGAAAGAAAATGACGGTACCTGACTAAGAAGCCCCGGCTAACTACGTGCCAGCAGCCGCGGTAATACGTAGGGGGCAAGCGTTATCCGGATTTACTGGGTGTAAAGGGAGCGTAGACTGCAGCGCAAGTCTGGAG
+
FFFFFFFFFFFFFFFFFFFFFFFFFFFFFFFFFFFFFFFFFFFFFFFFFFFFFFFFFFFFFFFFFFFFFFFFFFFFFFFFFFFFFFFFFFFFFFFFFFFFFFFFFFFFFFFFFFFF,FFFFFFFFF:FFFFFFFFFFFFFFFFFFF::FFFFFFFF:FF:FFFFFFFFFFFFFFF:FFFFFFF,:FFFFFFFFF:FFFFFFFFFFFFFFF:FFF:FFFFF:,::,FFFFFFFFF:FFF,FFF
@A01757:128:HWYCLDRX2:1:2101:5547:14356 1:N:0:GGAGCGTC
ACTCCTACGGGAGGCAGCAGTCGGGAATATTGCGCAATGGAGGAAACTCTGACGCAGTGACGCCGCGTATAGGAAGAAGGTCTTCGGATTGTCAACTATTGTCGTTAGGGAAGAGAAAGGACAGTACCTAAGGAGGAAGCTCCGGCTAACTACGTGCCAGCAGCCGCGGTAATACGGAGGATGCGAGCGTTATCGGGATTCATTGGGTTTAAAGGGTGCGCAGGCGGGCCTTTAAGCAGGCG
+
FFFF,FFFF:FF::F:F:FFFF,:FFF:,,FF::FFFF:FF,FF,F:FFFFFFFFFFFFF:F:,F:F,FFF:FFF:FFF,FFF:FF,F::,F:::FF:FF,,FFFFF::FF:FFF:FFF:FFFFFFF:::FFFFF:F,,,FF,FFFFFFF:FFF::FFF:F::F:FFF,FFFF,F:FFFFFF,,:FF,:::FFF,F,F,FFF,:,F:FFFF,FF,:F:,F,:FFF,,FFF,:FFFFF,:F:F
@A01757:128:HWYCLDRX2:1:2101:1524:14372 1:N:0:GGAGCGTC
ACTCCTACGGGAGGCAGCAGTGAGGAATATTGGTCAATGGCCGGAAGGCTGAACCAGCCAAGCCGCGTGAAGGATGAAGGTGCCAAGCATTGTAAACTTCTTTTGTCAAGGGACAAAATCAGGCTCGAGAGCCTGACCGAGGGTACTTGAAGAAAAAGCATCGGCTAACTCCGTGCCAGCAGCCGCGGTAATACGGAGGATGCGAGCGTTATCCGGATTTATTGGGTTTAAAGGGTGCGTAG
+
FFFFFFFFFFFFFFFFFFFFFFFFFFFFFFFFFFFFFFFFFFFFFFFFFFFFFFFFFFFFFFFFFFFFFF:F:FFFFFFFFFFFFFFFFFFFFFF:FFFFFFFFFFFFFFFFFFFFFFFFFFFFFFFFF,FFFFFFFFFFFFFFFF:FFFFFFFF:,:FFFFFFFFFFFF:FFFF::FFFFFFFFFFFFFFFFFFFFFF:FF:FFF:FFFFF::F:F:,F,FFFFF:F,,FFFFFFFFF:,:
@A01757:128:HWYCLDRX2:1:2101:9995:14512 1:N:0:GGAGCGTC
ACTCCTACGGGAGGCAGCAGTGGGGGATATTGCACAATGGGGGAAACCCTGATGCAGCGACGCCGCGTGAGTGAAGAAGTATTTCGGTATGTAAAGCTCTATCAGCAGGGAAGAAGATGACAGTACCTGAGTAAGAAGCCCCGGCTAACTACGTGCCAGCAGCCGCGGTAATACGTAGGGGGCAAGCGTTATCCGGATTTACTGGGTGTAAAGGGAGCGTAGACGGTTGTATAAGTCTGGAG
+
FFFFFF:FFFFFFFFFFFFFFFFFFFFFFFFFFFFFFFFFFFFFFFFFFFFFFFFFFFFFFFFFFFFFFFFFFFFFFFFFFFFFFFFFFFFFFFF:FFFFFFFFFFFFFFF,FFFFF,FFFFFFFFFFFFFFFFFFFFFFFFFFFFFFFF,FFFFFFFFF:FFFFFFF:F,FF:F:FFFFFFFF:FFF:FFFF:FFFFFFFFFFFF:F:FF:FFF,FFFFFFF:FFFFFFFFFFFFFFFFFF
@A01757:128:HWYCLDRX2:1:2101:18801:14794 1:N:0:GGAGCGTC
ACTCCTACGGGAGGCAGCAGTAGGGAATTTTCGTCAATGGGCGCAAGCCTGAACGAGCAATGCCGCGTGAACGAGGAAGGTCTTAGGATCGTAAAGTTCTGTTGAAGGGGAAAAAGAGCGGAGAGAGGAAATGCTTTCTGATTGATATTACCCTTCGAGGAAGTCACGGCTAACTACGTGCCAGCAGCCGCGGTAATACGTAGGTGGCGAGCGTTATCCGGAATGATTGGGCGTAAAGGGTG
+
FFFFFFFFFFFFFFFFFFFFFFFFFF:FFFFFFFFFFFFFFFFFF:FFFFFFFFF,FFFFFFFFFFFFFFFFFFFFFFFFFFFFFFFFFFFFF,:FFFFFFFFFF:FFFFF:FFFFFFFFFFFFFFFFF,FFFFFFFFFFF:FFFFFFFFFFFFFF:FFFFFFFFFFFFFFFFFF:FFFFFFFFFFFFFFFFFFFFFFFFFFFFFFFFFFFFFFFFFF:FFFF:FF,FFFFFFF,FFF:FF:
@A01757:128:HWYCLDRX2:1:2101:17083:15045 1:N:0:GGAGCGTC
ACTCCTACGGGAGGCAGCAGTGAGGAATATTGGTCAATGGGCGGAAGCCTGAACCAGCCAAGTCGCGTGAGGGAAGAAGGCCCTGCGGGTCGCAGACCTCTTTGGACGGGGAGCAAGGCCGCCGACGTGTCGGCGGAAGGAGAGTACCCGTAGAACAAGCATCGGCTAACTCCGTGCCAGCAGCCGCGGTAATACGGAGGATGCGAGCGTTATCCGGATTTATTGGGTTTAAAGGGTGCGCA
+
FFFFFFFFFFFFFFFFFFFFFFFFFF,FFFFFFFFFF,FFFFFFFFFFFFFFFFFFFFFFFFFFFFF:FFFFFFFFFFFFFFFFFFFFFFFFFFFFFF,F:FFFFFFFFFFFFF:FFFFFFFFF:FF:FFFFFFFFFFFFFFFFFF:F,FFFF,:FFFFFFFFFFFFFFFFFFFFFFFFFFFFFFFFFFFF,FFFFFFFF,FFFFFFFFF,FFFFFFF:,F,F,FFFFFFFF,F:FFFFFF:
@A01757:128:HWYCLDRX2:1:2101:6650:15139 1:N:0:GGAGCGTC
ACTCCTACGGGAGGCAGCAGTGAGGAATATTGGTCAATGGGCGGAAGCCTGAACCAGCCAAGTCGCGTGAGGGTATAAGGCCCTACGGGTCGTAAACCTCTTTTGCCGGGCAGCAAGGGCGGGGACGTGTCCCGGCCCGGAGAGTACCCGGAGAAAAAGCATCGGCTAACTCCGTGCCAGCAGCCGCGGTAATACGGAGGATGCGAGCGTTATCCGGAGTCATGGGGTTTATAGGGAGCGCA
+
FFFFFFFFFFFFF:FFFFFFFFFFFFFFFFFFF:FFFFFFFFF,FFFFFFFF,FFFFF:FFF:FFFFFFFFFF,FFFFFFFFFFFFFF,FF,,FF,F,F,FF,FFFFFFFF:F:F,,,F,FFF,FF:,F,FFF,FFFF,:F,:F:FF,F,,:FFF,FFFFFFF,FF:::F,FF,FFF:FFF,F:FFFFFFFFF:FF,F:,FFFFFFFF:,:FFFF,FF,F:,F,:F,F:F,,F,F,,FF,::
@A01757:128:HWYCLDRX2:1:2101:27335:15170 1:N:0:GGAGCGTC
ACTCCTACGGGAGGCAGCAGTGGGGAATATTGCACAATGGGGGAAACCCTGATGCAGCGACGCCGCGTGAGCGAAGAAGTATTTCGGTATGTAAAGCTCTATCAGCAGGGAAGATAATGACGGTACCTGACTAAGAAGCACCGGCTAAATACGTGCCAGCAGCCGCGGTAATACGTATGGTGCAAGCGTTATCCGGATTTACTGGGTGTAAAGGGAGCGCAGGCGGTACGGCAAGTCTGATG
+
FFFFFFFFFFFFFFFFFFFFFFFFFFFFFFFFFFFFFFFFFFFFFFFFFFFFFFFFFFFFFFFFFFFFFFFFFFFFFFFF:FFFFFFFFFFFFFFFFFFFFFFFFFFFFFFFFFFFFFFFFFFFFFFFFFFFFFFFFFFFFFFFFFFFFFFFFFFFFFFFFFFFFFFFFFFFFFFFFFFFFFFFFFFFFFFFFFFFFFFFFFFFFFFFFFFFFFFFFFFFFFFFFFF,FFFFFFFFFFFFFF
@A01757:128:HWYCLDRX2:1:2101:27236:15186 1:N:0:GGAGCGTC
ACTCCTACGGGAGGCAGCAGTGAGGAATATTGGTCAATGGGCGCAAGCCTGAACCAGCCAAGTCGCGTGAGGGATGACGGTCCTATGGATTGTAAACCTCTTTTGTCGGGGAGCAAGGCCCGCCACGTGTGGCGGGAAGGAGAGTACCCGAAGAAAAAGCATCGGCTAACTCCGTGCCAGCAGCCGCGGTAATACGCAGGATGCTAGCGTTATCCGGATTTATTGGGTTTAAAGGGTGCGCA
+
FFFFFF:FFFFFFFF:FFFFFFFFFFFFFFFFFFFFFFFFFFFFFFFFFFFFFFFFFFFFFFFFFFFFFFFFFFFFFFFFFFFFFFFFFFFFFFFFFFFFFF:FFFFFFFFFFFFFFFFFFFFFFFFFFFFFFFFFF:FFFFFFFFFFFFFFFFFFFFFFFFFFFFFFFFFF:FFFFFFFFFFFFFFFFFFFFFFF,FFFFFFFF,FFF,F,FFFF,FFFF:FFFFF:,F,,,F:FFFFFFF
@A01757:128:HWYCLDRX2:1:2101:2220:15295 1:N:0:GGAGCGTC
ACTCCTACGGGAGGCAGCAGTAGGGAATTTTCGTCAATGGGCGCAAGCCTGAACGAGCAATGCCGCGTGAACGAGGAAGGTCTTCGGATCGTAAAGTTCTGTTGAAGGGGAAAAAGAGCGGAGAGAGGAAATGAACTCCGATTGATATTACCCTTCGAGGAAGTCACGGCTAACTACGTGCCAGCAGCCGCGGTAATACGTAGGTGGCGAGCGTTATCCGGACTGAGTGGGCGTAGAGGGTG
+
FFFFFFF:FFFFFFFFF:FFFFF:FFFFFFFFFFFFFFFFFFFFFFFFFFFFFF:FFFFFFFFFFFFFFFFFFFFF:FFFFFFFFFFFFFFFFF:FFFFFFFFFFFFFFFFF,::F:FFFFFFFFFFFFF,FFF,FFFFF:F:F:FFF:FFF:F::F:FF:FFF:F:FF::F::F::FFF:F:F:,FF:F:FFF,FF::F:,FFFFF:FFFFFFF,,F,F::,FF:,FFFF,F::,:FFF:F
@A01757:128:HWYCLDRX2:1:2101:30834:15342 1:N:0:GGAGCGTC
ACTCCTACGGGAGGCAGCAGTGAGGAATATTGGTCAATGGCCGGGAGGCTGAACCAGCCAAGTAGCGTGCAGGATGACGGCCCTCGTGGTTGTAAACTGCTTTTAGTCGGGAATAAAAGGGGGTTCGTGAACCCCGTATTGTATGTACCGTCAGAAAAAGGACCGGCTAATTCTGTGCCAGCAGCCGCGGTAATACGGAGGATGCGAGCGTTATCCGGATTTATTGGGTTTAAAGGGTGCGC
+
FFFFFFFFFFFFFFFFFFFFFFFFFFFFFFFFFFFFFFFFFFFFFFFFFFFFFFFFFFFFFFFFFFFFFFFFFFFFFFFFFFFFFFFFFFFFFFFFFFFFFFFFFFFFFFFF:FFFFFFFFFFFFFFFFFFFFFFFFFFFFFFFFFFFFFFFFFFFFFFFFFFFFFFFFFFFFFFFFFFFFFFFFFFFFFFFFFFFFFFFFFFFFFFFFFFF:FFFFFFFFFFFFFFFFFFFF:F:FFFF:F
@A01757:128:HWYCLDRX2:1:2101:14181:15405 1:N:0:GGAGCGTC
ACTCCACGGGAGGCAGCAGTGGGGAATATTGCACAATGGGGGAAACCCTGATGCAGCGACGCCGCGTGAGCGAAGAAGTATTTCGGTATGTAAAGCTCTATCAGCAGGGAAGAAAAATGACGGTACGTGAGTAAGAAGCACCGGCTCAATACGTGCCAGCAGCCGCGGTAATACGTATGGTGCAAGCGTTATCCGGATTTACGGGGTGTAAAGGGAGCGCAGGGGGTGCGGCAAGTCTGATG
+
FFFFF:FFFFFFFFFFFFFF,FFFFF:FFF:FFFFF:FFFFFF:FFFFF:FFFFF:F,FFFFFFFFFF:FFF:FF,F,FF,,F:,F:FFF,FFFFF:F:FF::F::,:FFFF,FFF:FFFFF,F,F,:FFF,FFF:FFFF,FFF,:,:FFFFFF:::FF:FF,F:FFFF,FFFFF,,FFFFFF,FFFF,FFFF:,F,,:FFF,FF,FF,F,FF,F:FF,::,:,,,F,,FFF,,FFFF,F:F
@A01757:128:HWYCLDRX2:1:2101:2003:15452 1:N:0:GGAGCGTC
ACTCCTACGGGAGGCAGCAGTGAGGAATATTGGTCAATGGGCGGGAGCCTGAACCAGCCAAGCCGCGTGAGGGAAGAAGGTACAGCGTATCGTAAACCTCTTTTGTCAGGGAACAAAGGCGGGGACTAGTCCCCGGATGAGGGTACCTGAAGAAAAAGCATCGGCTAACTCCGTGCCAGCAGCCGCGGTAATACGGAGGATGCGAGCGTTATCCGGATTTATTGGGTTTAAAGGGTGCGCAG
+
FFFFFF:FFFFFFFFFFFFFFFFFF:FFF:FFFFFFFFFFFFFFFFFFFFF,FFFFFFFFFF:FFFFFF:FFFF:FFFFFFFFFFFFFFFFFFFFFFFFFFFFFFFFFFFFFFFFF:FFFFFFFFFFFFFFFFFFFFFFFFFFF:FFFF:FFFFFF::FFFF,:,F::FFF,FFF,FFFFFFF:FFFFFFFFF,FFFF,:FFFFFFFF:FFF,FFFF::F::F::FFFFF:F,::F,:::F:
@A01757:128:HWYCLDRX2:1:2101:24306:15499 1:N:0:GGAGCGTC
ACTCCTACGGGAGGCAGCAGTGAGGAATATTGGTCAATGGCCGGAAGGCTGAACCAGCCAAGTCGCGTGAGGGAATAAGGCCCTACGGGTCGTAAACCTCTTTTGCCAGGGAGCAATGACGTCCACGTGTGGACGGAAGGAGAGTACCTGGAGAAAAAGCATCGGCTAACTCCGTGCCAGCAGCCGCGGTAATACGGAGGATGCGAGCGTTATCCGGATTTATTGGGTTTAAAGGGTGCGTA
+
FFFFFFFFFFFFFFFFFFFFFFFFF:FFFFFFFFFFFFFFFFFFFFFFFFFFFFFFFFFFFFFFFFFFFFFFFF,FFFFFFFFFFFFFFFFFFFFFFFFFFFFFFFFFFFFFFF::FFFFFFFFFFFFFFFFF:FFFFFFFFFFFFF:FFFFFFF:FFFFFFFFFFFFFFFFFFFFFFFFFFFFFFFFFFF:FFFFFFFFFFFFFFFFFFF,FF:FFFF:FF,FFFFFFFF,:FFFFFFFFF
@A01757:128:HWYCLDRX2:1:2101:12002:15577 1:N:0:GGAGCGTC
ACTCCTACGGGAGGCAGCAGTGAGGAATATTGGTCAATGGCCGAGAGGCTGAACCAGCCAAGTCGCGTGAGGGAAGAATGTCCTATGGATTGTAAACCTCTTTTGTCAGGGAGCAAAGTCACCCACGTGTGGGTGTTGGAGAGTACCTGAAGAAAAAGCATCGGCTAACTCCGTGCCAGCAGCCGCGGTAATACGGAGGATGCGAGCGTTATCCGGATTTATTGGGTTTAAAGGGTGCGCAG
+
FFFFFFFFFFFFFFFFFFFFFFFFFFFFFFFFFFFFFFFFFFFFFFFFFFFFFFFFFFF:FFFFFFFFFFFFFFFFFFFFFFFFFFFFFFFFFFFFFFFFFFFFFFFFFFFFFFFF:FFFFFFFFFFFFFFFFFFFFFFF:FFFFFFFFFFFFFFFFFFFFFFFFFFFFFFFFFFFFFFFFFFFFFFFFFFFFFFFFFFFFFFFFFFFFF,FFFFFF:FFFFFFFFFFFFFFFFFFFFFFFF
@A01757:128:HWYCLDRX2:1:2101:28836:15640 1:N:0:GGAGCGTC
ACTCCTACGGGAGGCAGCAGTGAGGAATATTGGTCAATGGCCGCAGGGCTGAACCAGCCAAGTCGCGTGAGGGATGACGGTCCTATGGATTGTAAACCTCTTTTGTCAGGGAGCAAAGGGCGCCACGTGTGGCGCTTTGCGAGTACCTGAAGAAAAAGCATCGGCTAACTCCGTGCCAGCAGCCGCGGTAATACGGAGGATGCGAGCGTTATCCGGATTCATTGGGTTTAAAGGGTGCGCAG
+
FFFFFFFFFFFFFFFFFFFFFFFFFFFFFFFFFFFFFFFFFFFFFFFFFFFFFFFFFFFFFFFFFFFFFFFFFFFFFFFFFFFFFFFFFFFFFFFFFFFFFFFFFFFFFFFFFFFF:FFFFFFFFFFFFFFFFFFFFFFFFFFFF:FFFFFFFFFFFFFFFFFFFFFFFFFFFFFFFF:FFFFFFFFFFFFFFFFFFFFFFFFFF:FFFF:FFFFFFFFFFFFFFFFFFFFFFFFFF:FFFF
@A01757:128:HWYCLDRX2:1:2101:27850:15781 1:N:0:GGAGCGTC
ACTCCTACGGGAGGCAGCAGTGAGGAATATTGGTCAATGGGCGGAAGCCTGAACCAGCCAAGTCGCGTGAGGGAAGAAGGCCCTGCGGGTCGCAGACCTCTTTGGACGGGGAGCAAGGTCGCCGACGTGTCGGCGGAAGGAGAGTACCCGTAGAACAAGCATCGGCTAACTCCGTGCCAGCAGCCGCGGTAATACGGAGGATGCGAGCGTTCTCAGGATTTATTGGGTTTAAAGGGTGCGCA
+
FFFFFFFFFFFFFFFFFFFFFFF:FFFFFFFFFFFFFFFFFFFFFFFFFFFFFFFFFFFFFFFFFFFF:FFFFFFFFFFFFFFFFFFFFFFFFFFFFFFFFFFFFFFFFFFFFFF,FFFFFFFFFFFFFFFFFFFFFFFFFFFFFFFFFFFFFFFFFFFFFFFFFFFFFFFFFFFFFFFFFFFFFFFF,F,,FFFFFFFFFFFFFFFFFF::FFFFFFFFFFFFFFFFFFFF,FFFFFFFF:
@A01757:128:HWYCLDRX2:1:2101:23240:15875 1:N:0:GGAGCGTC
ACTCCTACGGGAGGCAGCAGTCGGGAATATTGCGCAATGGAGGAAACTCTGACGCAGTGACGCCGCGTATAGGAAGAAGGTTTTCGGATTGTAAACTATTGTCGTGAGGGAAGAAATTGACAGTACCTCAGGAGGAAGCTCCGGCTAACTATGTGCCAGCAGCCGCGGTAATACATAGGGAGCAAGCGGTATCCGGATTTATTGGGTGTAAAGGGTGCGTAGACGGGAAATTAAGTTAGTTG
+
:FFFFFFFFFFFFFFFFFFFFFFFFF:FFFFFFFFF:FFFFFFF:FFFFFFFFFFFFFFFFFFFFFFFFFFFFF:FFFFFFFFFFFFFFFFFFFFFFFFFFFFFFFFFFFFFF::FFFFFFFFFFFFFFFFFFFFFFFFFFFFFFFFFFFFFFFFFFFFF:FFFFFFFFFFFFF,:FFFFFFFF:FFF,F,FFFFFF:FFFFFFFFFFFFFFFFFFFFFFF:FF:FFFFFFFFFFFFFFFFF
@A01757:128:HWYCLDRX2:1:2101:29595:15922 1:N:0:GGAGCGTC
ACTCCTACGGGAGGCAGCAGTTAGGAATATTGGTCAATGGGCGGGAGCCTGAACCAGCCAAGCCGCGTGAGGGAAGAAGGTACAGCGTATCGTAAACCTCTTTTGTCAGGGAACAAAGGCGGGGACTAGTCCCCGGATGAGGGTACCTGAAGAAAAAGCATCGGCTAACTCCGTGCCAGCAGCTGCGGTAATACGGAGGATGCGAGCGTTATCCGGATTTATTGGGTTTAAAGGGTGCGCAG
+
FFFFFFFFFFFFFFFFFFFFFFFFFFFFFFFFFFFFFFFFFFFFFFFFFFFFFFFFFFFFFFFFFFFFFFFFFFFFFFFFFFFFFFFFFFFFFFFFFFFFFFFFFFFFFFFFFF:F,FFFFFFFFFFFFFF,FFFFFFFFFFFFFFFFFFFFFFFFFFFFFFFFFFFFFFFFFFFFFFFFFFFF:FFFFFFFFFFFFFF:FFFFFFFFFFFFFFFFF,FFFFFFFFFFFFFFF:FFFFFF:F
@A01757:128:HWYCLDRX2:1:2101:13783:16125 1:N:0:GGAGCGTC
ACTCCTACGGGAGGCAGCAGTGAGGAATATTGGTCAATGGGCTTACGCCTGAACCAGTCAAGTCGCGTGAGGGAAGACTGCCCTATGGGTTGTAAACCTCTTTTGTCAGGGAGCAACAACATCTACGAGTAGGTGTTACGAGAGTACCTGAAGAAAAAGCATCGGCTAACTCCGTGCCAGCAGCCGCGGTAATACGGAGGATGCGAGCGTTCTCCGGATTTATTGGGTTTAAAGGGTGCGTA
+
FFFFFFFFFFFFFFFFFFFFFFFFFFFFFFFFFFFFFFFFFFFFFFFFFFFFFFFFFFFFFFFFFFFFFFFFFFFFFFFFFFFFFFFFFFFFFFFFFFFFFFFFFFFFFFFFFFFFFFFFFFFFFFFFFFFFFFFFFFFFFFFFFFFFFFFFFFFFFFFFFFFFFFF,FFFFFFFFFFFFFFFFFFFFFF:FFFFFFFFFFFFFFFFFF:F,FFFFF,FF,FFFFFFF,:FFFFFFFFFFFF
@A01757:128:HWYCLDRX2:1:2101:24162:16344 1:N:0:GGAGCGTC
ACTCCTACGGGAGGCAGCAGTAGGGAATTTTCGTCAATGGGCGCAAGCCTGAACGAGCAATGCCGCGTGAGTGAGGAAGGTCTTCGGATCGTAAAGCTCTGTTGCAGGTCAGAAAAGAAGGAAAGAGGAAATGCTTTTCTTTTGATAGTAACCTGCCAGAAAGTCACGGCTAACTACGTGCCAGCAGCCGCGGTAATACGTAGGTGGCAAGCGTTATCCGGAATGATTGGGCGTAAAGGGTG
+
FFFFFFFFFFFFFFFFFFFFFFFFFFFFFFFFFFFFFFFFFFFFFFFFFFFFFFFFF:FFFFFFFFFFFFFFFFFFFFFFFFFFFFFFFFFFFF:FFFFFFFFFFFFFFFFFFFFFFFFFFFFFFF:FFFFFFFFFFFFFFFFFFFFFFFFF:FFFFFFFFF:FFFFFFFFFFFFFFFFFFFFFFFFFFFFFFF:FFFFFFFF:FFFFFF:FFFFFFFF::FFFFFFFF:FFFFFF:FFFFF
@A01757:128:HWYCLDRX2:1:2101:2917:16407 1:N:0:GGAGCGTC
ACTCCTACGGGAGGCAGCAGTGAGGAATATTGGTCAATGGGCGGAAGCCTGAACCAGCCAAGTCGCGTGAGGGAAGAAGGCCCTGCGGGTCGCAGACCTCTTTGGACGGGGAGCAAGGCCGCCGACGTGTCGGCGGAAGGAGAGTACCCGTAGAACAAGCATCGGCTAACTCCGTGCCAGCAGCCGCGGTAATACGGAGGATGCGAGCGTTATCAGGATGTATGGGGTGGGAAGGGTGCGCA
+
FFFFFFFFFFFFFFFFFFFF:FFFFF:FFFFFFFFFFFFFFFFFFFFFFFFFFFFFFFF,FFFFFFF:FFFFFFFFFFFFFFFFFFFFFFFFFFFFFFFFFF,FFFFFFFFFFFF:FFFFFFFFFFF,F:FFFFFFFFFFFFFFFFFFFFFFF:FFFFFF:FFF,F:F,F:FFF:FFF:FFFFF:F,FFF,,FFFFFFFFFFFFF,F:FF:,F::FFF,,FFF:FFF:,,,,:F:FF,FFF,
@A01757:128:HWYCLDRX2:1:2101:4643:16485 1:N:0:GGAGCGTC
ACTCCTACGGGAGGCAGCAGTGAGGAATATTGGTCAATGGGCGCATGCCTGAACCAGCCAAGTCGCGTGAGGGACGACGGCCCTACGGGTTGTAAACCTCTTTTGCCGGGGAGCAAGGCTTTCCACGTGTGGGAAGCCGGAGAGTACCCGGAGAAAAAGCATCGGCTAACTCCGTGCCAGCAGCCGCGGTAATACGGAGGATGCGAGCGTTATCCGGATGTATTGGGTTTAAAGGGTGCGTA
+
FFFF:FFFFFFFFFFFFFFFFF,FFF,FFFFFFFFFFFFFFFFFFFFFFFFFFFFFFFFFFFFFFFFFFFFFFFFFFFFFFFFFFFFFFFFFFFFFFF,FFFFFFFFFFFFFFFFFFFFFFFFFF:F:FFFFFFFFFFFFFFFFFFFFFFFFFFF,FFFFFFFFFFFFFFFFF:FFFFFFF,FFFFFF:F:FF,FFFFF:FF,FFFFFFF,,FFFFFFF,FFF:,FF:FFFFFFFFFFFFFF
@A01757:128:HWYCLDRX2:1:2101:4679:16485 1:N:0:GGAGCGTC
ACTCCTACGGGAGGCAGCAGTGAGGAATATTGGTCAATGGGCGCATGCCTGAACCAGCCAAGTCGCGTGAGGGACGACGGCCCTACGGGTTGTAAACCTCTTTTGCCGGGGAGCAAGGCTTTCCACGTGTGGGAAGCCGGAGAGTACCCGGAGAAAAAGCATCGGCTAACTCCGTGCCAGCAGCCGCGGTCATACGGAGGATGCGAGCGTTCTCGGGATGTATTGGGGTTAGAGGGTGCGTA
+
FFFFFFFFFFFFFFFFFFFFFFFFFFFFFFFFFFFFFFFFFFFFFFFFFFFFFFFFFFF:FFFFFFFFFFFFFFFFFFFFFFF:FFFFFFFFFFFFFFFFFFFFFFFFFFFFFFFFFFFFFF::F:F:FFFFFF,FF:FFFFFFF:,FFFFFF:,,,FFFFFFFF,FF:FFFFFFFFF:FF,FFFFFFFF,:F,,FF,FF:F::F:FFF,F:F:,FF,,,:,,,FFF,,,,,,F:FFF,FF,
@A01757:128:HWYCLDRX2:1:2101:19190:16501 1:N:0:GGAGCGTC
ACTCCTACGGGAGGCAGCAGTGAGGAATATTGGTCAATGGGCGCAAGCCTGAACCAGCCAAGTCGCGTGAGGGATGACGGTCCTATGGATTGTAAACCTCTTTTGTCGGGGAGCAAAGCGCGGTACGAGTACCGCGAAGGAGAGTACCCGAAGAAAAAGCATCGGCTAACTCCGTGCCAGCAGCCGCGGTAATACGGAGGATGCGAGCGTTATCCGGATTTATTGGGCGTAAAGGGAACGCA
+
FFFFFFFFFFFFFFFFFFFFFFFFFFFFFFFFFFFFFFFFFFFFFFFFFFFFFFFFFFFFFFFFFFFFFFFFFFFFFFFFFFFFFFFFFFFFFF:FFFFFFFFFFFFFFFFFFFFFFFFFFFFFFFFFFFFFFFFFFFFFFFFFFFFFFFFFFFFFFFFFFFFFFFFFFFFFFFFFFFFFFFFFFFFFFFFFFFFFFFFFFFFFFFFFFFFFFFFFFFF:FFFFFFFFFFFFFFFFF,FFFF
@A01757:128:HWYCLDRX2:1:2101:24234:16564 1:N:0:GGAGCGTC
ACTCCTACGGGAGGCAGCAGTAGGGAATTTTCGTCAATGGGCGCAAGCCTGAACGAGCAATGCCGCGTGAGTGAGGAAGGTCTTCGGATCGTAAAGCTCTGTTGCAGGTCAGAAAAGAAGGAAAGAGGAACTGCTTTTCTTTTGATAGTAACCTGCCAGAAAGTCACGGCTAACTACGTGCCAGCAGCCGCGGTAATACGTAGGTGGCAAGCGTTATCCGGAATGATTGGGCGTAAAGGGTG
+
FFFFFFFFFFFFFFFFFFFFFFFFFFFFFFFFFFFFFFFFFFFFFFFFFFFFFFFFFFF,FFFFFFFFFFFFFFFFFFFFFFFFFFFFFFFFFFF:FFFFFFFFFFFFFFFFFFFFFFFFFFFFFFFFFF,FFFFFFF:FFFFFFFFFFFFFFFFFFFFFFFFFFFFFFFFFFFFFF:FFFFFFFFFFFFFFFFF,F:FFFFFFFFFFF:FFFFF,FFFFFFFFFFFFFFFFFFFFFFFFFF
@A01757:128:HWYCLDRX2:1:2101:9209:16626 1:N:0:GGAGCGTC
ACTCCTACGGGAGGCAGCAGTAGGGAATCTTCCACAATGGGCGAAAGCCTGATGGAGCAACGCCGCGTGGGTGAAGAAGGTCTTCGGATCGTAAAACCCTGTTGTTAGAGAAGAAAGTGCGTGAGAGTAACTGTTCACGTTTCGACGGTATCTAACCAGAAAGCCACGGCTAACTACGTGCCAGCAGCCGCGGTAATACGTAGGTGGCAAGCGTTATCCGGATTTATTGGGCGTAAAGGGAA
+
FFFFFFFFFFFFFFFFFFFFFFFFFFFFFFFFFFFFFFFFFFFFFFFFFFFFFFFFFFF,FFFFFFFFFFFFFFFFFFFFFFFFFFFFFFFFFFFFFFFFFFFFFFFFFFFFFFFFFFFFFFFFFFFFFFFFFFFF:FFFFFFFFFFFFFFFFFFFFFFFFFFFFFFFFFFFFFFFFFFFFFFFFFFFFFFFFFF,FFFFFFFFFFFFFFFFFFFFFFFFFFFFFFFFFFFFFFFFFF:FF:
@A01757:128:HWYCLDRX2:1:2101:21567:16705 1:N:0:GGAGCGTC
ACTCTACGGGAGGCAGCAGTGGGGGATATTGGACAATGGGGGGAACCCTGATCCAGCGACGCCGCGTGAGTGAAGAAGTATTTCGGTATGTAAAGCTCTGTCAGCAGGGAAGAAAGAAATGACGGTACCTGACCAAGAAGCCCCGGCTAACTACGTGCCAGCAGCCGCGGTAATACGGAGGATGCGAGCGTTAATCGGAATTACTGGGCGTAAAGGGTGTGCAGGCGGCTGAGTAAGACAGA
+
FFFFFFFFFFFFFFFFFFFFFFFFFFFFFFFFFFFFFFFFFFFFFFFFFFFFFFFFFFFFFFFFFFFFFFFFFFFFFFFFFFFFFFFFFFFFFFFFFFFFFFFFFFFFFFFFFFFFFFFFFFFFFFFFFFFFFFFFFFFFFFFFFFFFFFFFFFFFFFFFFFFFFFFFFFFFFFFFFFFFFFFFFFFF:FFFFF::FFFFFFFFFFFFFFFFFFFFFFFFF:FFFFFFFFFFFFFFFFFFFF
@A01757:128:HWYCLDRX2:1:2101:7473:16720 1:N:0:GGAGCGTC
ACTCCTACGGGAGGCAGCAGTCGAGAATCTTCGGCAATGGGCGCAAGCCTGACCGAGCGACGCCGCGTGGAGGACGAAGGCCTTCGGGTTGTAAACTCCTGTCGAGGGGGAGGAAGTCCCGATGCAGAATCGGGATTGACCGATCCCTGGAGGAAGCACGGGCTAAGTTCGTGCCAGCAGCCGCGGTAAGACGAACCGTGCAAACGTTATTCGGAATCACTGGGCTTAAAGCGCGTGTAGGC
+
FFFFFFFFFFFFFFFFFFFFFFFFFFFFFFFFFFFFFFFFFFFFFFFFFFFFFFFFFFFFFFFFFFFFFFFFF,FFFFFFFFFFFFFFFFFFFFFFFFFFFFFFFFFFFFFFFF:FFFFFFFFFFFFFFFFFFFF:FFFFFFFFFFFFFFFFFF,FFFFFFFFFFFFFFFFFFFFFFFFFFFFFFFFF,FFFFFFFFFFFF:F:FF:FFFFFFFF:FFFFFFFFFFFFFFFFFFFFFFFFFF
@A01757:128:HWYCLDRX2:1:2101:32000:16767 1:N:0:GGAGCGTC
ACTCCTACGGGAGGCAGCAGTGGGGAATATTGGACAATGGGGGAAACCCTGATCCAGCGACGCCGCGTGAGTGAAGAAGTATTTCGGTACGTAAAGCTCTATCAGCAGGAAAGAAAATGACGGTACCTGACTAAGAAGCCCCGGCTAACTACGTGCCAGCAGCCGCGGTAATACGTAGGGGGCAAGCGTTATCCGGATTTACTGGGTGTAAAGGGAGCGAAGACGGCAGCGCAAGTCTGGAG
+
FFFFFFFFFFFFFFFFFFFFFFFFFF:FFFFFFFFFFFFFFFFFFFFFFFFFFFFFFFFFFFFFFFFFFFFFFFFFFFFFFFFFFFFF:FFFFFFFFFFFFFFFFFFFFFFFFFFFFFFFFFFF,FFFFF:FFFFFFFFFFFFFF:FFFFFFFFFF:FFFF:FFFFF:F,FFFFFFFFFFFFFFFFFFFFFFF:FFFFFFF:FFFFFFFF,,FF:FFFFFFFFFFFFFFFFFF::FFF:FFF
@A01757:128:HWYCLDRX2:1:2101:17219:16783 1:N:0:GGAGCGTC
ACTCCTACGGGAGGCAGCAGTGAGGAATATTGGTCAATGGCCGCAGGGCTGAACCAGCCAAGTCGCGTGAGGGATGACGGTCCTATGGATTGTAAACCTCTTTTGTCAGGGAGCAAAGGGCGCCACGTGTGGCGTTTTGCGAGTACCTGAAGAAAAAGCATCGGCTAACTCCGTGCCAGCAGCCGCGGTAATACGGAGGATGCGAGCGTTATCCGGATTTATTGGGTTTAAAGGGTGCGTAG
+
FFFFFF:FFFFFF:FFFFFFFFFFFFFFFFFFFFFFFFFFFFFFFFF:F:FFFFFFFF,FFFFFFFF:FFFFFFFFFFFFFF,F:,FFFFFFFFFFFFFFFF:FFFFFF:FF:FFFFFFFFFFFFFFFFFFFFFF,FFFFFFFFFFFFFFFFFFFFFFF:FFFFFF::FFFFFFFFFFFFFF:FFFF,FFFF:,FFFFFFFFFFFFFFFFFFFFFFF::FFFFFFFFFFFFFF:FFFFFFFF
@A01757:128:HWYCLDRX2:1:2101:7455:16908 1:N:0:GGAGCGTC
ACTCCTACGGGAGGCAGCAGTGAGGAATATTGGTCAATGGGCGGGAGCCTGAACCAGCCAAGTCGCGTGAGGGAAGACGGTCCTATGGATTGTAAACCTCTTTAGGCGGGGAGCAATGCCGGGCACGCGTGCCCGGAGGGAGAGTACCCGCAGAATAAGCATCGGCTAACTCCGTGCCAGCAGCCGCGGTAATACGGAGGATGCGAGCGTTCTCCGGATTTATTGGGTTTAAAGGGTGCGTA
+
FFFFFFFFFFFFFFFFFFFFFFFFFFFFFFFFFFFFFFFFFFFFFFFFFFFFFFFFFFFFFFFFFFFFFFFFFFFFFFFFFFFFFFFFFFFFFF:FFFFFFFFFFFFFFFFFFFFFFFFFFFFFFFFFFFFFFFFFFFFFFFFFFFFFFFFFFFF:FFFFFFF::FFFF:FFFFFFFFF:FFFFFFFFFFFFFF:FFFFFFFFFFFFFFFF,F:FF:FF:FFF:,FFFFFFF,,FFFFFFFF
@A01757:128:HWYCLDRX2:1:2101:15058:16924 1:N:0:GGAGCGTC
ACTCCTACGGGAGGCAGCAGTGAGGAATATTGGTCAATGGGCGGAAGCCTGAACCAGCCAAGTCGCGTGAGGGAATAAGGCCCTACGGGTCGTAAACCTCTTTTGCCGGGGAGCAAGGGCGGGGACGTGTCCCGGCCCGGAGAGTACCCGGAGAAAAAGCATCGGCTAACTCCGTGCCAGCAGCCGCGGTAATACGGAGGCTGCGAGCGTTCTCCGGATTTATTGGGTTTAAAGGGTGCGTA
+
FFFFFFFFFFFFFFFFFFFFFFFFFF,FFFFFFFFFFFFFFFFFF:FFFFFFFFFFFFF:FFFFFFFFFFFFFFFFFFFFFFFFFFFFFFFFFFFFFFFFFFFFFF,FFFFFFFFFFFFFFFFF::F,F:FFFFFF:FFF:FFFFFFFFFFFFFF:FFFFFFFFFFFFFFFFFFFFF::FFF:FFFFFFF:FFFFFFFFF,FFFFFF:FF:,:FFFFFF:FFF,FFFFFFFF:FFFFFFFF:
@A01757:128:HWYCLDRX2:1:2101:9860:17096 1:N:0:GGAGCGTC
ACTCCTACGGGAGGCAGCAGTGAGGAATATTGGTCAATGGGCGCAAGCCTGAACCAGCCAAGTCGCGTGAGGGAAGACGGCCCTACGGGTTGTAAACCTCTTTTGCCGGGGAGCAAGCCTGAGCACGTGTGCCCAGGCGGAGAGTACCCGGAGAAAAAGCATCGGCTAACTCCGTGCCAGCAGCCGCGGTAATACGGAGGATGCGAGCGTTATCCGGATTTATTGGGTTTAAAGGGTGCGCA
+
FFFFFFFFFFFFFFFFFFFFFFFFFFFFFFFFFFFFFFFFFFFFFFFFFFFFFFFFFFFFFFFFFFFFFFFFFFFFFFFFFFFFFFFFFFFFFFFFFFFFFFFFFFFFFFFFFFFFFFFFFFFFFFFFFFFF:FFFFFFFFFFFFFFFFFFFFFFFFFFFFFFFF:FFFFFFFFFFFFFFFFFFFFFFFFFFFFFFFFFFFFFFFFFFFFF:FFFFFFFFFFF,FFFFFFF:FFFFFFF:F:
@A01757:128:HWYCLDRX2:1:2101:20320:17206 1:N:0:GGAGCGTC
ACTCCTACGGGAGGCAGCAGTGAGGAATATTGGTCAATGGCCGTAAGGCTGAACCAGCCAAGTAGCGTGAGGGAAGACTGCCCTATGGGTTGTAAACCTCTTTTATGCGGGGATAGAGGTGTCCACGGGGGGGGGTTTGGCGGTACCGCAGGAGTGGGGGCCGGGTAGTTCGGGGGGGGCTGCGGCGGTGGTGGGGAGGGTGGGGGCGGGGGGGGGGGGGGGGGGGGGTGGAGGGAGCGGGG
+
FFF,FFFFFFFFF:FF:FFFFFFFFFFFFFFFFFFF,FFFFF:FFF,FFF,:FFFFF,::FFFFF,FF,,F:F:FF,FFF,FFF:F:,FF:FF,::F,F,FF,:::F:F:FF,:,:,,F,F::F,:F::,F:,,F,,F:,,FF:,,:F,,,F,,:,,FF,,F:F::,,F,,,F,F,,,F:,F,,F:FF:,,,,:::,,:F,,:F:F,F,,,,,,FF,F,,:,:FFF,F,,::FFF,F,F,,:
@A01757:128:HWYCLDRX2:1:2101:28311:17268 1:N:0:GGAGCGTC
ACTCCTACGGGAGGCAGCAGTGAGGAATATTGGTCAATGGCCGGAAGGCTGAACCAGCCAAGTCGCGTGAGGGAATAAGGCCCTATGGGTCGTAAACCTCTTTTGTCAGGGAGCAAAGGCGTCCACGTGTGGACGAGAGGAGAGTACCTGAAGAAAAAGCATCGGCTAACTCCGTGCCCGCAGCCGCGGTAATACGGAGGATCCGAGCGTTATCCGGATTCATTGGGCGTAAAGCGCGCGTA
+
FFFFFFFFFFFFFFFFFFFFFFFFFFFFFFFFFFFFFFFFFFFFFFFFFFFFFFFFFFFFFFFFFFFFFFFFFFFFFFFFFFFFFFFFFFFFFFF:FFFFFFFFFFFFFFFFFFFF:FFFFFFFFFFFFFF:FFFFFFFFFFFFFFFFFFF:FF:FFFFFFFFFFFF,FFFF,FFFFF,FFFFFFFFFFFFFFF:FFFFFFFFFFF:FFFFFFF::F,,FFFFFFF:FFFFFF:::F:FFF,
@A01757:128:HWYCLDRX2:1:2101:14118:17300 1:N:0:GGAGCGTC
ACTCCTACGGGAGGCAGCAGTAGGGAATTTTCGTCAATGGGCGCAAGCCTGAACGAGCAATGCCGCGTGAACGAGGAAGGTCTTCGGATCGTAAAGTTCTGTTGAAGGGGAAAAAGAGCGGAGAGAGGAAATGAACTCCGATTGATATTACCCTTCGAGGAAGTCACGGCTAACTACGTGCCAGCAGCCGCGGTAATACGTAGGTGGCGAGCGTTATCCGGAATGATTGGGCGTAAAGGGTG
+
FFFFFFFFFFFFFFFFFFFFFFFFFFFFFFFFFFFFFFFFFFFFFFFFFFFFFFFFFFFFFFFFFFFFFFFFFFFFF,FFFFFFFFFFFFFF:FFFFFFFFFFFFFFFFFF:FFFFFFFFFFFFFFFFFFFFFFFFFFFFFFFFFFFFFFF:FFFF:FFFFFFFFFFFFFF:FFFFFFFFFFFFFFFFFFFFFFFFFFF:FFFFFFFFFFFFFFF,FFFFFF,FFFFFFFFFFFFFFF:FFF
@A01757:128:HWYCLDRX2:1:2101:3821:17378 1:N:0:GGAGCGTC
ACTCCTACGGGAGGCAGCAGTGAGGAATATTGGTCAATGGGCGGAAGCCTGAACCAGCCAAGTCGCGTGAGGGAAGAAGGCCCTGCGGGTCGCAGACCTCTTTGGACGGGGAGCAAGGCCGCCGACGTGTCGGCGGAAGGAGAGTACCCGTAGAACAAGCATCGGCTAACTCCGTGCCAGCAGCCGCGGTAATACGGAGGATGCGAGCGTTATCCGGATGTATTGGGTTTAAAGGGTGCGCA
+
FFFFFFFFFFFFFFFFFFFFFF:FFFFFFFFFFFFFFFFFFFFFFFFFFFFFFFFFFFFFF,FFFFFF,FFFFFFFFFFFFFFFFFFFFFFFFFFF,,F:FFF:FFF:FFFFFFFFFFFFFFFF::F:::FF:FFFF:FFFFFFFF::FFFFFFFFF:FFFFFFF,FFFFFF,FFFFFFFFF:F:FFF:FFF:FFFFFFFFFFF,FFFF,F:FF,:FFF,F:FF:,FFFFF,:F::FFFF,:
@A01757:128:HWYCLDRX2:1:2101:19425:17503 1:N:0:GGAGCGTC
ACTCCTACGGGAGGCAGCAGTGGGGAATATTGCACAATGGGCGAAAGCCTGATGCAGCAACGCCGCGTGAAGGAAGAAGGCCTTCGGGTCGTAAACTTCTGTCCTTGGGGAAGAAGAACTGACGGTACCCAAGGAGGAAGCCCCGGCTAACTACGTGCCAGCAGCCGCGGTAATACGTAGGGGGCAAGCGTTATCCGGAATTATTGGGCGTAAAGAGTACGTAGGTGGCAACCTAAGCGCAG
+
FFFFFFFFFFFFFFFFFFFF:FFFFFFFFFFFFFFFFFFFFFFFFFFFFFFFFFFFFFFFFFFFFFFFFFFFFF,FFFFFFFFFFFFFFFFFFFFFFFFFFFFFFFFFFFFFFFFFF:FFFFFFFFFFFFF,F,FFFFFFFFFFF:FF:FFFFFFFFFFFFFFFFFFFFFFFFFFFFFFFFFFFFFFFFF:FFFFFFFF:FFFFFF:FFFFFFFFF:FFF:FFF:F:FFFFFFF::FFFFFF
@A01757:128:HWYCLDRX2:1:2101:16667:17519 1:N:0:GGAGCGTC
ACTCCTACGGGAGGCAGCAGTAGGGAATTTTCGTCAATGGGCGCAAGCCTGAACGAGCAATGCCGCGTGAACGAGGAAGGTCTTCGGATCGTAAAGTTCTGTTGAAGGGGAAAAAGAGCGGGAATAGGAAATGATTTCTGATTGATATTACCCTTCGAGGAAGTCACGGCTAACTACGTGCCAGCAGCCGCGGTAATACGTAGGTGGCGAGCGTTATCCGGAATGATTGGGCGTAAAGGGTG
+
FFFFFFFFFFFFFFFFFF:F:FFFFFFF,FFFFFFFFFFFFFFFFFFFFFFF:FF:FFFFFFFFFFFFFFFFFFFFFFFFFFFFFFFFFFFFFF:FFFF:FFFFFFFFFFFFFFFFFFFFFFFFFFFFFFFFFFFFFFFFFFFFFFFFFFFFFFFFFFFFF,:FFFFF:FFFFFFF:FFFFFFFFFFFFFFFFFFFFF,FFFFFFFFFFFFF,FFFFFF,FFFF,FFFFFFFFFFFFFF:FF
@A01757:128:HWYCLDRX2:1:2101:2392:17534 1:N:0:GGAGCGTC
ACTCCTACGGGAGGCAGCAGTCGGGAATATTGCGCAATGGAGGAAACTCTGACGCAGTGACGCCGCGTATAGGAAGAAGGTTTTCGGATTGTAAACTATTGTCGTGAGGGAAGAAATTGACAGTACCTCAGGAGGAAGCTCCGGCTAACTATGTGCCAGCAGCCGCGGTAATACATAGGGAGCAAGCGTTATCCGGATTTACTGGGTGTAAAGGGAGCGTAGACGGCGAAGAAAGTCTGGAG
+
FFFFFFFFFFFFFFFFFFFFFFFFFFFFFFFFFFFFFFFFFFFFFFFFFFFFFFFFFFFFFFFFFFFFFFFFFFFFFFFFFFFFFFFFFFFFFFFFFFFFFFFFFFFFFFFFFFFFFFFFFFFFFFFFFFFFFFFFFFFFFFFFFFFFFFFFFFF:FFFFFFFFFFFF:FFFFFFFFFF:F:FFFFFFFFFFFFFFFFFFFFFFFFFFFFFFF:F:FFFF:FF:FFFFFFFF:FF:FFFFFF
@A01757:128:HWYCLDRX2:1:2101:12454:17832 1:N:0:GGAGCGTC
ACTCCTACGGGAGGCAGCAGTGGGGAATATTGCACAATGGGCGCAAGCCTGATGCAGCCATGCCGCGTGTGTGAAGAAGGCCTTCGGGTTGTAAAGCACTTTCAGTCAGGAGGAAAGGTTAGTAGTTAATACCTGCTAGCTGTGACGTTACTGACAGAAGAAGCACCGGCTAACTCCGTGCCAGCAGCCGCGGTAATACGTAGGGGGCGAGCGTTATCCGGATTCATTGGGCGTAAAGCGCG
+
FFFFFFFFFFFFFFFFFFFFFFFFFF,FFFFFFFFFFFFFFFFFF:FFFFFFFFFFFFFFFFFFFFFFFFFFFFFFFFFFFFFFFFFFFFFFFFFFFFFFFFFFFFFFFFFFFFFFFFFFFFFFFFFFFFFFFFFFFFFFFFFFFFFFFFFFFFFFFF,FFFFFFF:FFFFF:FFFFFFFFFFFFFFFFFFFFFFFFFFFFFFFFFFFFFF:FFF:FFFF:F:FFF:FFFFFF:FFFFFFFF
@A01757:128:HWYCLDRX2:1:2101:11369:17863 1:N:0:GGAGCGTC
ACTCCTAGGGAGGCAGCAGTAGGGAATTTTTCACAATGGGCGAAAGCCTGATGGAGCAATACCGCGTGGATGATGAAGGTCTTTGGATTGTAAAATCCTTTTATTAGGGACGAATGACATAAGTAGGAAATGATTTATGTTTGACTGTACCTTTTGAATAAGTAACGGCAAACTATGTGCCAGCAGCCGCGGTAATACGGAGGATGCGAGCGTTATCCGGATTTATTGGGTTTAAAGGGTGC
+
FFFFFFFFFFFFFFFFFFFFFFFFFFFFFFFFFFFFFFFFFFFFFFFFFFFFFFFFFFFFFFFFFFFFFFFFFFFFFFFFFFFFFFFFFFFFFFFFFFFFFFFFFFFFFFFFFFFFFFFFFFFFFFFFFFFFFFFFF:FFFFFFFFFFFFFFFFF:FFFFFFFF:F:FFFFFFFFFFFFFFFFFFFF:FFFFFF:FFF:FFFFFFFF,FFFFFF,FFFFFFF:F,FFFFFFFFFF:F:FFFF
@A01757:128:HWYCLDRX2:1:2101:14100:17895 1:N:0:GGAGCGTC
ACTCCTACGGGAGGCAGCAGTGGGGAATATTGGACAATGGGCGCAAGCCTGATCCAGCCATGCCGCGTGAGTGATGAAGGCCTTAGCGTTGTAAAGCTCTTTCACCGGTGAAGATAATGACGGTAACCGGAGAAGAAGCCCCGGCTAACTTCGTGCCAGCAGCCGAGGTAATACGAAGGGGGCTAGCGTTGTTCGGAATTACTGGGCGTAAAGCGCACGTAGGCGGATCGGAAAGTTGGGGG
+
FFFF:,FFFFF:FFFFFFFFFFFFFF:FFFFF:FFF,FF::FF,F:FFF:FFFFFFF:FFFFFFFFFF:FFFFFFFFF,FF:,FF,,:FF,FFFF:FFFFFFFFFFFFF:F,:FFFFF,FFFF:FFFFFFFFFF,FFFFFFF:FFFFF,F:FFFFFFFFFFFFF,,FFFFFF,,FF,F,FF:FFFF,FFFFFF:,FF:FFFFFFFFFFFF:FF:F:F:,,FFFF:FFFF,FFFFF,FF:FF:
@A01757:128:HWYCLDRX2:1:2101:28565:17895 1:N:0:GGAGCGTC
ACTCCTACGGGAGGCAGCAGTAACGAATCTTCCGCAATGCACGAAAGTGTGACGGAGCGACGCCGCGTGCAGGACGAAGCCCCTCGGGGTGTAAACTGCTGAAAGGATCAAGTAAGACCTGAACTGGTCCCTATAAGGGGCGACTAACTCTGTGCCAGCAGTCGCGGTAATACAGAGGCCCCAAGCGTTAGGCGGAATCACTGGGCTTAAAGCGTGCGTAGGCGGCTCTTCAAGTGCTTTGT
+
FFFFFFFFFFFFFFFFFFFFFFFFFFFFFFFFFFFFFFFFFFFFFFFFFFFFFFFFFFFFFFFFFFFFFFFFFFFFFFFFFFFFFFFFFFFFFFFFFFFFFFFFFFFFFFFFFFFFFFFFFFFFFFFFFFFFF:FFFFFFFFFFFFFFFFFFFFFFFFFFFFFFFFFFFFFFFFFFFFFFFFFFFFFFFFFFFFFFFFFFFF:FFFFFF:FFFF:FFFFFFFFFFFFFFFFFFFFFFFFFFF
@A01757:128:HWYCLDRX2:1:2101:6542:17926 1:N:0:GGAGCGTC
ACTCCTACGGGAGGCAGCAGTGGGGAATATTGCACAATGGGGGAAACCCTGATGCAGCGACGCCGCGTGAGTGAAGAAGTATTTCGGTATGTAAAGCTCTGTCAGCAGGGAAGAAAATGACGGTACCTGACCAAGAAGCCCCGGCTAACTACGTGCCAGCAGCCGCGGTAATACGTAGGGGGCAAGCGTTATCCGGATTTACTGGGTGTAAAGGGAGCGTAGACGGCAGGGCAAGTCTGGAG
+
FFFFFFFFFFFFFFFFFFFFFFFFFFFFFFFFFFFFFFFFFFFFFFFFFFFFFFFFFFFFFFFFFFFFFFFFFFFFFFFF:FFFFFFFFFFFFFFFFFFFFFFFFFFFFFF,FFFFFFFFFFFFFFFFFFFFFFFFF:FFFFFFFFFFFFFFFFFFFFFFFFFFFFFFFFFFFFFFFFFFFFFFFFFFFFFFFFFFFF:FFFF:FFFFFFFFFFF:FFFFFFFFF,FFFFFFF:FFFF:FFF
@A01757:128:HWYCLDRX2:1:2101:6596:17989 1:N:0:GGAGCGTC
ACTCCTACGGGAGGCAGCAGTGGGGAATATTGCACAATGGGGGAAACCCTGATGCAGCGACGCCGCGTGAGTGAAGAAGTATTTCGGTATGTAAAGCTCTGTCAGCAGGGAAGAAAATGACGGTACCTGACCAAGAAGCCCCGGCTAACTACGTGCCAGCAGCCGCGGTAATACGTAGGGGGCAAGCGTTATCCGGATTTACTGGGTGTAAAGGGAGCGTAGACGGCAGGGCACGTCTGGAG
+
FFFFFFFFFFFFFFFFFFFFFFFFF,FFFFFFF:FFFFFFFFFFFFFFFFF:FFFFFFFFFFFFFFFFFFFFFFFFFFFFF,:FFFFFFFFFFFFFFFFFFFFFFFFFFFF,FF,FFFFFFFFFFFFFFFFFFFFFFFFFFFFFFFF:FFFFFFFFF:FFFFFFFFFFFFFFFFF:FFFFFFFF,FFF:F,FFF:FFFFFFFFFFFFFFF:,:FFFFFFFF,FFFFFFF:FFF,FFFFFFFF
@A01757:128:HWYCLDRX2:1:2101:26295:18067 1:N:0:GGAGCGTC
ACTCCTCGGGAGGCAGCATGCCGGCTCCACACTGACGCTGAGGCACGAAAGCGTGGGTATCGAACAGGATTAGATACCCTGGTAGTCCGAAGATCGGAAGAGCACACGTCTGAACTCCAGTCACGGAGCGTCATCTCGTATGCCGTCTTCTGCTTGAAAAGGGGGGGGGGGGGGGGGGGGGGGGGGGGGGGGGGGGGGGGGGGGGGGGGGGGGGGGGGGGGGGGGGGGGGGGGGGGGGGGGG
+
FFFFFFFFFFFFFFFFFFFFFFFFFFFFFFFFFFFFFFFFFFFFFFFFFFFFFFFFFFFFFFFFFFFFF:FFFFFFFFFFFFFFFFFFFFFFFFFFFF:FFFFFFFFFFFFFFFFFFFFFFFFFFFFF:FFFFFF,FFFFFF:FFFFFFFFFF:F:F,F,,,,F:FFFFFFFFFFFFFFFFFFFFFFFFFFFFFFFFFFFFFFFFFFFFFFFFFFFFFFFFFFFFFFFFFFFFFFFFFFFFF
@A01757:128:HWYCLDRX2:1:2101:18240:18270 1:N:0:GGAGCGTC
ACTCCTACGGGAGGCAGCAGTGAGGAATATTGGTCAATGGCCGGAAGGCTGAACCAGCCAAGCCGCGTGAAGGATGAAGGTGCCAAGCATTGTAAACTTCTTTTGTCAAGGGACAAAATCAGGCTCGAGAGCCTGACCGAGGGTACTTGAAGAAAAAGCATCGGCTAACTCCGTGCCAGCAGCCGCGGTAATACGGAGGATGCGAGCGTTATCCGGATTTATTGGGTTTAAAGGGTGCGTAG
+
FFFFFFFFFFFFFFFFFFFFFFFFFF,FFFFFFFFFFFFFFFFFFFFFFFFFFFFFFFFFFFFFFFFFFFFFFFFFFFFFFFFFFFFFFFFFFFFFFFFFFFFFFFFFFFFFFFFFFFFFFFFFFFFFFFFFFFFFFFFFFFFFFFF:FFFFFFFF:FFFFFFFFFFFFFFFFFFFFFFFFFFFFFFFFF,FFFFFFF:FFFFFFFFFFF,FFFFFFFFFFFFF:FFFFFFFFFFFFFFFFF
@A01757:128:HWYCLDRX2:1:2101:8992:18443 1:N:0:GGAGCGTC
ACTCCTACGGGAGGCAGCAGTCGGGAATATTGCGCAATGGAGGAAACTCTGACGCAGTGACGCCGCGTGCAGGAAGAAGGTTTTCGGATTGTAAACTATTGTCATCAGGGAAGATAAAAGACAGTACCTGAGGAGGAAGCTCCGGCTAACTATGTGCCAGCAGCCGCGGTAATACGTAGGGGGCAAGCGTTATCCGGATTTACTGGGTGTAAAGGGAGCGTAGACGGTTGTATAAGTCTGGA
+
FFFFFFFFFFFFFFFFFFFFFFFFFF,F:FFFFFFFFFFFFFFFFFFFFFFFFFFFFFFFFFFFFFFFFFFFFFFFFFFFFFFFFFFFFFFFFFFFFFFFFFFFFFFFFFF:FFFFFFFFFFFFFFFFFFFFFFFFFFFFFFFFFFFFFFFFFFFFFFFFFFFFFFFFFFF:FFFFFFFFFFFFFFFFFFF,FFFF:FFFFFFFFFFFFFFF:FFFFFFFFFFFFFFFFFF:FFF:FFFFFF
@A01757:128:HWYCLDRX2:1:2101:16333:18443 1:N:0:GGAGCGTC
ACTCCTACGGGAGGCAGCAGTGAGGAATATTGGTCAATGGTCGGGAGACTGAACCAGCCAAGCCGCGTGAGGGAAGAAGGTACAGCGTATCGTAAACCTCTTTTGCCGGGGAACAAGAGCTTCCACGAGTGGGAGTGTGAGCGTACCCGGAGAAAAAGCATCGGCTAACTCCGTGCCAGCAGCCGCGGTAATACGGAGGATGCGAGCGTTATCCGGATTTATGGGGTTTAAAGGGTGCGTAG
+
FFFFFFFFFFFFFFFFFFFFFFFFFFFFFFFFFFFFFFFFFFFFFFFFFFFFFFFFFFFFFFFFFFFFFFFFFFFFF:FFFF:FFFFFFFF:FFFFFFFFFFFFFFFFFFFFFFFFFFFFFFFFFFF:FFFFFFF:FFF:FFFFFFFFFFFFFF,F:FFF:FFFFF:FFFFFF:FFFFFFFFFFFFFFFF:FFFFFFFF,FFFFFFFF,F,FFFFF:,,:FF,FFF:,,F,,FFF:FFF:FF
@A01757:128:HWYCLDRX2:1:2101:27688:18537 1:N:0:GGAGCGTC
ACTCCTACGGGAGGCAGCAGTGAGGAATATTGGTCAATGGTCGGGAGACTGAACCAGCCAAGCCGCGTGAGGGAGGAAGGTACAGAGTATCGTAAACCTCTTTTGTCAGGGAACAAAGGCGGGGACGTGTCCCCGGATGAGTGTACCTGAAGAAAAAGCATCGGCTAACTCCGTGCCAGCAGCCGCGGTAATACGGAGGATGCGAGCGTTATCCGGATTTATTGGGTTTAAAGGGTGCGCAG
+
FFFFFFFFFFFFFFFFFFFF:FFFFFFFFFFFFFFFFFFFFFFFFFFFFFFFFFFFFFFFFFFFFFFFFFFFFFFFF:FFFFFFFFFFFFFFFFFFFFFFFFFFFFFFFFFFFFFF,FFFFFFFFFFFFFFFFFFFF:FFFFFFFFFFFFFFFFFFFFFFFFFFFFFFFFFFFFFFFF:FFFFFFFFFFFFFFFFFFFFF:FFFFFFFFF,FFFFFFFF:FFFFFF::FF::FFFFFFFFFF
@A01757:128:HWYCLDRX2:1:2101:6741:18646 1:N:0:GGAGCGTC
ACTCCTACGGGAGGCAGCAGTGGGGAATATTGGACAATGGGCGAAAGCCTGATCCAGCAACGCCGCGTGAGGGATGACGGCCTTCGGGTTGTAAACCTCTTTCAGCAGGGACGAAGCGAAAGTGACGGTACCTGCAGAAGAAGGACCGGCCAACTACGTGCCAGCAGCCGCGGTAATACGTAGGTGGCAAGCGTTGTCCGGATTTATTGGGCGTAAAGCGAGTGCAGGCGGTTCAATAAGTC
+
FFFFFFFFFFFFFFFFFFFFFFFFFFFFFFFFFFFFFFFFFFFFFFFFFFFFFFFFFFFFFFFFFFFFFFFFFFFFFFF:FFFFFFFFFFFFF:FFFFFFFFFFFFFFFFFFFFFFF:FFFFFFFFFFFFFFF:FFFFFFFFFFFFFFFFF:FFFFFFFFFFFFF,FFFFFF:FF,F,FFFFF:FFFFFFFFF,,FFFFFFFFFFFFFFF,FFFFFFFF,:FFFFFFF:F:FFFFFF,FFFF
@A01757:128:HWYCLDRX2:1:2101:18376:18818 1:N:0:GGAGCGTC
ACTCCTACGGGAGGCAGCAGTGAGGAATATTGGTCAATGGGCGGAAGCCTGAACCAGCCAAGTCGCGTGAGGGAAGAAGGCCCTGCGGGTCGCAGACCTCTTTGGACGGGGAGCAAGGCCGCCGACGTGTCGGCGGACGGAGAGTACCCGTAGAACAAGCATCGGCTAACTCCGTGCCAGCAGCCGCGGTAATACGGAGGATGCGAGCGTTATCCGGATTTATTGGGTTTAAAGGGTGCGCA
+
FFFFFFFFFFFFFFFFFFFFFFFFFFFFFFFFFFFFFFFFFFFFFFFFFFFFFFFFFFFFFFFFFFFFFFFFFFFFFFFFFFFFFFFFFFFFFFFFFFFFF:FFFFFFFFFFFFFFFFFFFFFFFFFFFFFFFFFFF,FFFFFFFFFFFFF,FFFFFFFFFFFFFFF::FFFFF:FFF:FFFFFFFFFFFFFFFFFFFFF:FFFFFFFF,:FF::F:F::F:FFFFF,:,:,,FFFFFFFF:
@A01757:128:HWYCLDRX2:1:2101:4553:18928 1:N:0:GGAGCGTC
ACTCCTACGGGAGGCAGCAGTGGGGAATATTGCACAATGGGGGAAACCCTGATGCAGCAACGCCGCGTGAGTGAAGAAGGAATTCGTTATGTAAAGCTCTCTCAGCAGGGAAGAAAAGGACGGTCCCTGAGTCCGCAGCCCCGGCTAGCTAGGTGCGAGCCGCCGCGGGCCTCCGTCGGGGGCGCGCGGTCGCCGGGGGTCGGGGGGGTGGCGGGGGCGGCGGCGGGCGGGGGGGGGTGGCG
+
FFFFFFFFFFFFFFFFFFFFFFFFFF:F,FFFFFFFFFFF:FFF:,F:FFF:FF:FFFFFFFF:F:F:FFFFFFFF::F,,:,,FF::,,F,FF,FFFF:,F:,F,:FFFF,F:,,,,F,,FF,:,,FF:F,,,F,,FF::,F,:,,,F,,,F,,,,,F,,F:,F:FF,:,,::F,:FFFFFF,,F:F:,,:,::F,,,,,:,:FF,F:,:,FFF,F,,::F,,FFF,:,F,,,F,,,,,,F
@A01757:128:HWYCLDRX2:1:2101:18819:18991 1:N:0:GGAGCGTC
ACTCCTAGGGAGGCAGCAGTGGGGAATATTGGACAATGGGGGAAACCCTGATCCAGCGACGCCGCGTGAGTGAAGAAGTATTTCGGTACGTAAAGCTCTATCAGCAGGAAAGAAAATGACGGTACCTGACTAAGAAGCCCCGGCTAACTACGTGCCAGCAGCCGCGGTAATACGTAGGGGGCAAGCGTTATCCGGATTTACTGGGTGTAAAGGGAGCGTAGACGGCAGCGCAAGTCTGGAGT
+
FFF:F:FFFFFFFFFFFFFFFFFFFFFFFFFFFF,FFFFFFFFFFFFFFFFFFFFFFFFFFFFFFFFFFFFFFFFFFFFFFFFFFFFFFFFFFFFFFFFFFFFFFFFFFFFFFFFFFFFFFFFFFFFFFFFFFFFFFFFFFFFFFFFFFFFFFFFFFFFFFFFFFFFFFFFFFFFFFFFFFFFFFFFFFFFFFFFFFFFFFF:FFFFFFFFFFFF:FFF:FFFFFFFFFFFFFFFFF:FFFF
@A01757:128:HWYCLDRX2:1:2101:26793:19179 1:N:0:GGAGCGTC
ACTCCTACGGGAGGCAGCAGTGAGGAATATTGGTCAATGGCCGCAGGGCTGAACCAGCCAAGTCGCGTGAGGGATGACGGTCCTATGGATTGTAAACCTCTTTTGTCAGGGAGCAAAGGACGCCACGTGTGGTGTTTTGCGAGTACCTGAAGAAAAAGCATCGGCTAACTCCGTGCCAGCAGCCGCGGTAATACGGAGGATGCGAGCGTTATCCGGATTTATTGGGTTTAAAGGGTGCGTAG
+
FFFFFFFFFFFFFFFFFFFFFF:FFFFFFFFFFFFFFFFFFFFFFFFFFFFFFFFFFFFFFFFFFFFFFFFFFFFFFFFFFFFFF,FFF:FFFFFFFFFFFFFFFFFFFFFFFFFFFFFFFFFF:FFFFFFFFFFFFFFFFFFFFFFFFFFFFFFFFFFFFFFFFFFFFFFFFFFFFFFFFFFFFFF:F,FFFFFFFFFFF:FFFFF:FF,:FFFFF:F,FFFF:F:FF,FFFFFFFFFFFF
@A01757:128:HWYCLDRX2:1:2101:27868:19319 1:N:0:GGAGCGTC
ACTACTACGGGAGGCAGCAGTGAGGAATATTGGTCAATGGGCGGAAGCCTGAACCAGCCAAGTCGCGTGAGGGAATAAGGCCCTACGGGTCGTAAACCTCTTTTGCCGGGGAGCAAGGGCGGGGACGTGTCCCGGCCCGGAGAGTACCCGGAGAAAAAGCATCGGCTAACTCCGTGCCAGCAGCCGCGGTAATACGGAGGATGCGAGCGTTATCCGGAATTACTGGGCGTCAAGGGTGCGCA
+
FFFFFFFFFFFFFFFFFFFFFFFFFF:FFFFFFFFFFFFFFFFFFFFFFFFFFFFFFFFFFFFF:F:FF:FFFFFFFFFFFFFFFFFFFFFFFFF:FFFFFFFFFFFFFFFFFFFFFFFFFFFFFFFFFFFFFFFFFFFFFF:FFFF,FFFFF:F,:FFFFFFFFF:F:FFFFFFFFF:FFFFFFFFFFF,FFFFFFFFF:FFFFFF:F::::FF:FF::FF,:FF:F:F,:FFFF:FF:F,
@A01757:128:HWYCLDRX2:1:2101:6424:19382 1:N:0:GGAGCGTC
ACTCCTACGGGAGGCAGCAGTGAGGAATATTGGTCAATGGCCGGAAGGCTGAACCAGCCAAGTCGCGTGAGGGAATAAGGCCCTATGGGTCGTAAACCTCTTTTGTCAGGGAGCAAAGGCGTCCACGTGTGGACGAAAGGAGAGTACCTGAAGAAAAAGCATCGGCTAACTCCGTGCCAGCAGCCGCGGTAATACGGAGGATGCGAGCGTTATCCGGATTTATTGGGTTTAAAGGGTGCGCA
+
:FFFFFFF:FFFFFFFFF:FFFF:FFFF:,FFFFFFFFFF,F:FFF:FFFFFFFFFFFFFFF:FFFFF:F,FFFFFFF,:FFF:FF:F,,FFFFFF,,FFFF,F:FFFFFFFFFFF:F:FFFFFFFFF,F::FFFF:FF,F,FFFFFFFF::FFFFFFFFF:FFFFFFFF::F,FFFF::F,:FFFF,FFFFF,FFFF,FFFFFFFFFF:FF:::,FFF,FF,FF:F::FF,,:FFFFFFF:
@A01757:128:HWYCLDRX2:1:2101:22128:19523 1:N:0:GGAGCGTC
ACTCCTACGGGAGGCAGCAGTGAGGAATATTGGTCAATGGGCGGAAGCCTGAACCAGCCAAGTCACGTGAGGGAAGAAGGCCCTGCGGGTCGCAGACCTCTTTGGACGGGGAGCAAGGTCGCCGACGTGTCGGCGGAAGGAGAGTACCCGTAGAACAAGCATCGGCTAACTCCGTGCCAGCAGCCGCGGTAATACGGAGGATGCGAGCGTTCTCCGGATTTATTGGGTTTAAAGGGTGCGCT
+
FFFFFFFFFFFFFFFFFFFFFFFFFFFFFFFFFFFFFFFFFFFFF:FFFFFFFFFFFFFFFFFFFFFFFFFFFFFFFFFFFFFFFFFFFFFFFFFFFFFFF:FFFFFFFFFFFFF,FFFFFFFFFFFFFFFFFFFFFFFFFFFFFFFFFFFFFFFFFFFFFFFFFFF:FFFFFFFFFFFFFFFFFFFFFFFFFFFFFFFFFFFFFFFFFFF,FFFFFF:FFFFFFFFFFFFFFFF:FFFFF,
@A01757:128:HWYCLDRX2:1:2101:20934:19586 1:N:0:GGAGCGTC
ACTCCTACGGGAGGCAGCAGTGAGGAATATTGGTCAATGGTCGGGAGACTGAACCAGCCAAGCCGCGTGAGGGAGGAAGGTACAGAGTATCGTAAACCTCTTTTGTCAGGGAACAAAGGCGGGGACGTGTCCCCGGATGAGTGTACCTGAAGAAAAAGCATCGGCTAACTCCGTGCCAGCAGCCGCGGTAATACGGAGGATGCGAGCGTTATCCGGATTTATTGGGTTTAAAGGGTGCGTAG
+
FFFFFFFFFFFFFFFFFFFFFFFFFF:FFFFFFFFFFFFFFFFFFFFFF,FFFFF,FFFFFFFFFFF,FFFFFFFFF:FFFF:FFFFFFFFFFFFFFFFFFFFFFFFFFFFF:FFFFFFFFFFFFFFF:FFFFFFFFFFFFFFFFFF:FFFFFFFF:FFFFFFFFFFFFFFFFFFFFFFF,FFFFFF:FF,FFF:FFFFFFFFF:FFFFF,FFFFFFFF::FFFFFFFFFFFFFFFFFFFFF
@A01757:128:HWYCLDRX2:1:2101:12264:19664 1:N:0:GGAGCGTC
ACTCCTACGGGAGGCAGCAGTAGGGAATTTTCGTCAATGGGCGCAAGCCTGAACGAGCAATGCCGCGTGAGTGAGGAAGGTCTTCGGATCGTAAAGCTCTGTTGCAGGTCAGAAAAGAAGGGAAGAGGAAATGCTTTTCTTTTGATAGTAACCTGCCAGAAAGTCACGGCTAACTACGTGCCAGCAGCCGCGGTAATACGTAGGTGGCAAGCGTTATCCGGAATGATTGGGCGTAAAGGGTG
+
FFFFFFFFFFFFFFFFFFFFFFFFFF:FFFFFFFFFFFFFFFFFFFFFFFFFFFFFFFFFFFFFFFFFFFFFFFFFFFFFFFFFFFFFFFFFFFFFFFFFFFFFFFFFFFFFFFFFFFFFFFF,FFFFF:FFFFFFFFFF:FFFFFFFFFFFFFFFFFFFFFFFFFFFFFFFFFFFFFFFFFFFFFFFFFFFFFFFFFFFFFFFFFFFF:FFFFF:FFFFF:FF,FFFFFFFFFFFFFFFF:
@A01757:128:HWYCLDRX2:1:2101:14606:19711 1:N:0:GGAGCGTC
ACTCCTACGGGAGGCAGCAGTGGGGAATATTGGACAATGGGGGAAACCCTGATCCAGCGACGCCGCGTGAGTGAAGAAGTATTTCGGTACGTAAAGCTCTATCAGCAGGAAAGAAAATGACGGTACCTGACTAAGAAGCCCCGGCTAACTACGTGCCAGCAGCCGCGGTAATACGTAGGGGGCAAGCGTTATCCGGATTTACTGGGTGTAAAGGGAGCGTAGACGGCAGCGCAAGTCTGGAG
+
FFFFFFFFFFFFFFF:FFFFFFFFFFFFF:FFFFFFFFFFFFFFFFFFFFFFFFFFFFFFFFFFFFFFFFFFFFFFFFFFFFFFFFFFFFFFFFFFFFFFFFFFFFFFFFFFFFFFFFFFFFFFFFFFFFFFFFFFFFFFFFFFFFFFFFFFFFFFFFFF:FFFFFFFFF:FFFFFFFFFFFFF,FFF,F:FFFFFFFFFF:FFFFFFFFFFFFFFFFFFFFFFFFFFFFFFF,FFFF,FFF
@A01757:128:HWYCLDRX2:1:2101:4580:19727 1:N:0:GGAGCGTC
ACTCCTAGGGAGCAGCAGTGAGGAATATTGGTCAATGGCCGCAGGGCTGAACCAGCCAAGTCGCGTGAGGGATGACGGTCCTATGGATTGTAAACCTCTTTTGTCAGGGAGCAAAGGGCGCCACGTGTGGCGCTTTGCGAGTACCTGAAGAAAAAGCATCGGCTAACTCCGTGCCAGCAGCCGCGGTAATACGGAGGATGCGAGCGTTATCCGGATTTATTGGGTTTAAAGGGTGCGCAGGC
+
FFFFFFFFFFFFFFFFFFFFFFFFFFFFFFFFFFFFFFFFFFFFFFFFFFFFFFFFFFFFFFFFFFFFFFFFFFFFFFFFFFFFFFFFFFFFFFFFFFFFFFFFFFFFFFFFFFFFFFFFFFFFFFFFFFFFFFFFFFFFFFFFFFFFFFFFFFFFFFFFFFFFFFFFFFFFFFFFFFFFFF,FFFFFFFFF:FFF:FFFFFFFFFFF:FFFFFFFFFFFFFFFFFFFF,F,FFFF,F:F:F
@A01757:128:HWYCLDRX2:1:2101:27697:19899 1:N:0:GGAGCGTC
ACTCCTACGGGAGGCAGCAGTCGGGAATATTGCGCAATGGAGGAAACTCTGACGCAGTGACGCCGCGTGCAGGAAGAAGGTTTTCGGATTGTAAACTGCTTTAGACAGGGAAGAAAGAAATGACGGTACCTGTAGAATAAGCTCCGGCTAACTACGTGCCAGCAGCCGCGGTAATACGTAGGGAGCAAGCGTTATCCGGATTTATTGGGTGTAAAGGGTGCGTAGACGGGTATACAAGTTAG
+
FFFFFF:FFFFFFFFF:FFFFFFFFFFFF:FFFFFFFFFFFF:FFFFFFFFFFFFFFFFFFFFFFFFFFFFFFFFFFFFFFFFFFFFFFFFFFFFFFFFFFFFFFFFFFFFFFFFFFFFFFFFFFFFFFFFFFFFFFFFFFFFFFFFFFFFFFFFFFFFFFFFFFFF:F:FFF:FFFFFFFFFFFFFFF:FFFFF::F:FFFFFFFF:FFFF:FFFFFFF,:FFF:F:FFF,FFFF:FFFF:
@A01757:128:HWYCLDRX2:1:2101:7175:19993 1:N:0:GGAGCGTC
ACTCCTACGGGAGGCAGCAGTGGGGGATATTGGACAATGGGGGGAACCCTGATCCAGCGACGCCGCGTGAGTGAAGAAGTATCTCGGTATGTAAAGCTCTATCAGCAGGGAAGAAAGAAATGACGGTACCTGAGTAAGAAGCCCCGGCTAACTACGTGCCAGCAGCCGCGGTAATACATAGGGAGCAAGCGTTATCCGGATTTATTGGGTGTAAAGGGTGCGTAGACGGGAAATTAAGTTAG
+
FFFFFFFFFFFFFFFFFFFFFFFFFFFF:FFFFFFFFFFFFFFFFFFFFFFFFFFFFFFFFFFFFFFFFFFFFFFFFFFFFFFFFFFFFFFFFFFFFFFF,FFFFFFFFFF:FFFFFF:FFFFFFFFFFFFFFFFFFFFFFFFFFFFFFFFFFFFFFFFFFFFFFFFFFFFFFFFFFF:FFFFFFFF,FFFF:FFFFFFFFFFF:FFFFFFF:FFF:FFFF:,FFFFFFFFFFF:FFF:FFF
@A01757:128:HWYCLDRX2:1:2101:19967:20102 1:N:0:GGAGCGTC
ACTCCTACGGGAGGCAGCAGTGAGGAATATTGGTCAATGGGCGGAAGCCTGAACCAGCCAAGTCGCGTGAGGGAATAAGGCCCTACGGGTCGTAAACCTCTTTTGCCGGGGAGCAAGGGCGGGGACGTGTCCCGGCCCGGAGAGTACCCGGAGAAAAAGCATCGGCTAACTCCGTGCCAGCAGCCGCGGTAATACGGAGGATGCGAGCGTTATCCGGATTTATTGGGTTTAAAGGGAGCGTA
+
FFFFFFFFFFFFFFFFFFFFFFFFFFFFFFFFFFFFFFFFFFFFFFFFFFFFFFFFFFFFFFFFFFFFFFFFFFFFFFFFFFFFFFFFFFFFFFFFFFFFFFFFFFFFFFFFFFFFFFFFFFFFFFFFFFFFFFFFFFFFFFFFFFFFFFFFFFFFFFFFFFFFFFFFFFFFFFFFFFFFFFFFFFFFFFFFFFFFFFFFFFFFFFFFFF,FFFFFFFFFFFFFFFFFFFFFFFFFFFFFFF
@A01757:128:HWYCLDRX2:1:2101:19090:20149 1:N:0:GGAGCGTC
ACTCCACGGGAGGCAGCAGTAGGGAATCTTCCACAATGGACGAAAGTCTGATGGAGCAACGCCGCGTGAACGATGAAGGCCTTCGGGTCGTAAAGTTCTGTTGTAAGGGAAGAACAAGTGCCGCAGGCAATGGCGGCACCTTGACGGTACCTTGCGAGAAAGCCACGGCTAACTACGTGCCAGCAGCCGCGGTAATACGGAGGTGGCAAGCGTTGTCCGGAATTATTGGGCGTAAAGCGAGC
+
FFFF:FFFFFFFFFFFFFFFFFFFFFFFFFF,F:FFFFFFFFFFFFFFFFFFFFFFFFFFFFFFFFFFFFFF:FFFFFFFFFFF:FFFFFFFFFFFFF,FFFFFFFFFFFFFFFFFFFFFFF:FFFFF:FFFFFFFFF:FFFFFF:FF::FFFFFFFFFF:FFFFFFFFFFFFFFFFFFFFFF:FFFFFFF:F:FFFF:,FFFFFFFFFFFF:FFF,:FFF:FFFFFF,FF:F,:FF:FFFF
@A01757:128:HWYCLDRX2:1:2101:21034:20165 1:N:0:GGAGCGTC
ACTCCTACGGGAGGCAGCAGTGAGGAATATTGGTCAATGGTCGGGAGACTGAACCAGCCAAGCCGCGTGAGGGAGGAAGGTACAGAGTATCGTAAACCTCTTTTGTCAGGGAACAAAGGCGGGGACGTGTCCCCGGATGAGTGTACCTGAAGAAAAAGCATCGGCTAACTCCGTGCCAGCAGCCGCGGTAATACGGAGGATGCGAGCGTTATCCGGATTTATTGGGTTTAAAGGGTGCGTAG
+
FFFFFFFFFFFFFFFFFFFF:FFFFFFFFFFFFFFFFFFFFFFFF:FFF:FFFFFFFFFFFFFFFFF,FFFFFFFFFFF:F:FFFFFFFFFFFFFFFF:FFF:FFFFFF,F,FF:FFFFFFFFFFFFFFFF,FFF,FFFFFFFFFFF:F,F:FFFFF,FFFF:FFFFF:F,::F:FFF:F,FFFFFFFFFFFFFFFFFFFFFFFFFF,FF,FFFFFF::FFFFFFFF,F:F:,FFFFF,FFF
@A01757:128:HWYCLDRX2:1:2101:1922:20228 1:N:0:GGAGCGTC
ACTCCTACGGGAGGCAGCAGTGAGGAATATTGGTCAATGGGCGGAAGCCTGAACCAGCCAAGTCGCGTGAGGGAATAAGGCCCTACGGGTCGTAAACCTCTTTTGCCGGGGAGCAAGGGCGGGGACGTGTCCCGGCCCGGAGAGTACCCGGAGAAAAAGCATCGGCTAACTCCGTGCCAGCAGCCGCGGTAATACGTAGGTGGCGAGCGTTATCCGGATTTATTGGGCGTAAAGGGAACGCA
+
FFFFFFFFFFFFFFFFFFFFFFFFFFFFFFFFFFFFFFFFFFFFFFFFFFFFFFFFFFFFFFFFFFFFFFFFFFFFFFFFFFFFFFFFFFFFFFFFFFFFFFFFFFFFFFFFFFFFFFFFFFFFF:FFFFFFFFFFFFF::FFFFF:,FFFFFFF::FFFFFFFFFFFFFFFFFFFFFFFFFFFFFFFFFF:F::FFFFFFFFFF:FFF,FFFFFFFF,:FFFFFFFF:F,::FF:F,:FF,
@A01757:128:HWYCLDRX2:1:2101:9046:20384 1:N:0:GGAGCGTC
ACTCCTACGGGAGGCAGCAGTAGGGAATTTTCGTCAATGGGCGCAAGCCTGAAAGAGCAATGCCGCGTGAACGAGGAAGGTCTTCGGATCGTAAAGTTCTGTTGAAGGGGAAAAAGAGCGGAGAGAGGAAATGAACTCCGATTGATATTACCCTTCGAGGAAGTCACGGCTAACTACGTGCCAGCAGCCGCGGTAATACGTAGGTGGCGAGCGTTATCCGGAATGATTGGGCGTAAAGGGTG
+
FFFFFFFFFFFFFFFFFFFFFFFFFFFFFFFFFFFFFFFFFFFFFFFFFFFFFFFFFFFFFFFFFFFFFFFFFFFFFFFFFFFFFFFFFF:FFFFFFFFFFFFFFFFFFFFFFFFFFFFFFFFFFFFFFF,FFFFFFFFFFFFFFFFFFFFFFFFFFFFFFFFFFFFFFFFFFFFFFFFFFFFFFFFFFFFFFF:F:FFFF,FFF:FFFFFFFFFFFFFFFFFFFFFFF:FFFFF:,FFFFF
@A01757:128:HWYCLDRX2:1:2101:10285:20494 1:N:0:GGAGCGTC
ACTCCTACGGGAGGCAGCAGTAGGGAATCTTCCACAATGGGCGAAAGCCTGATGGAGCAACGCCGCGTGGGTGAAGAAGGTCTTCGGATCGTAAAACCCTGTTGTTAGAGAAGAAAGTTCGTGAGAGTAACTGTTCACGTTTCGACGGTATCTAACCAGAAAGCCACGGCTAACTACGTGCCAGCAGCCGCGGTAATACGTAGGTGGCAAGCGTTATCCGGATTTATTGGGCGTAAAGGGAA
+
FFFFFFFFFFFFFFFFFFFFFFFFFFFFFFFFFFFFFFFFFFFFFFFFFFFFFFFFFFFFFFFFFFFFFFFFFF:FFFFFFFFFFFFFFFFFFFFFFFFFFFFFFFFFFFFFFFFFFFFF:FFFFFFFFFFF:FFFFFFFFF::FF,FFFFFFFF:FFF:FF:,FFFFFFFFFFFFFFFFFFF:FF:FFFFFFFFFFFF:FFF:FFFFF,FFFFFFFFF::F:FFFFFFFFFF,FFFF,FF,
@A01757:128:HWYCLDRX2:1:2101:1298:20682 1:N:0:GGAGCGTC
ACTCCTACGGGAGGCAGCAGTGAGGAATATTGGTCAATGGGCGGAAGCCTGAACCAGCCAAGTCGCGTGAGGGAATAAGGCCCTACGGGTCGTAAACCTCTTTTGCCGGGGAGCAAGGGCGGGGACGTGTCCCGGCCCGGAGAGTACCCGGAGAAAAAGCATCGGCTAACTCCGTGCCAGCAGCCGAGGTAATACGTAGGTGGCGAGCGTTATCCGGATTTATTGGGCGTAAAGGGAACGCA
+
FFFFFFFFFFFFFFFFFFFFFFFFFFFFFFFFFFFFFFFFFFFFFFFFFFFFFFFFFFFFFFFFFFFFFFFFFF,FFFFFFFFFFFFFFFFFFFFFFFFFFFFFFFFFFFFFFFFFFFFFFFFFFFFFFFFFFFFFFFFFFFFFFFFFFFFFFFFFFFFFFFFFFFFFFFFF,FFFFFFFFFF:FFFF,FFFFFFFFFF:FFFFFFFF:FFFFFFF:FFFFFFFF,F:FFFF,FF,FFF,F:
@A01757:128:HWYCLDRX2:1:2101:9489:20744 1:N:0:GGAGCGTC
ACTCCTACGGGAGGCAGCAGTGAGGAATATTGGTCAATGGGCGGAAGCCTGAACCAGCCAAGTCGCGTGAGGGAAGAAGGCCCTGCGGGTCGCAGACCTCTTTGGACGGGGAGCAAGGCCGCCGACGTGTCGGCGGAAGGAGAGTACCCGAAGAAAAAGCATCGGCTAACTCCGTGCCAGCAGCCGCGGTAATACGGAGGATGCGAGCGTTATCCGGATTTAGTGGGTTTAAAGGGTGCGTA
+
FFFFFFFFFFFFFFFFFFFFFFFFFFFFFFFF:FFFFFFFFFFFFFFFFFFFFFFFFFFFFFFFFFFFFFFFFFFFFFFFFFFF:FFFFFFFFFFFFFFF:FFFFFFFFFFFFFFFFFFFFFFFFFFFFFFFFFFFFFFFFFFFFFFFFF:FF:,FFFFFFFFFFFFFFFF:FFFFFFFFFFFFFFFFFFFFFFFFFFFFFFFFFFFFFF:F:F:FFFF:FF,:FFFFFFFFFFFFFFFFF:
@A01757:128:HWYCLDRX2:1:2101:1506:20823 1:N:0:GGAGCGTC
ACTCCTACGGGAGGCAGCAGTAGGGAATTTTCGTCAATGGGCGCAAGCCTGAACGAGCAATGCCGCGTGAGTGAGGAAGGTCTTCGGATCGTAAAGCTCTGTTGCAGGTCAGAAAAGAAGGAAAGAGGAAATGCTTTTCTTTTGATAGTAACCTGCCAGAAAGTCACGGCTAAATACGTGCCAGCAGCCGCGGTAATACGTAGGTGGCAAGCGTTATCCGGAATGATTGGGCGTAAAGGGTG
+
FFFFFFFFFFFFFFFFFFFFFFFFFFFFFFFFFFFFFFFFFFFFFFFFFFFFFFF:FFFFFFFFFFFFF:FFFFFFFFFFFFFFFFFFFFFFFF:FFFFFFFFF:FFFFFFFFFFFFFFFFFFFF:FF:FFFFFFFFF:FFFF:FFFFFFFFFFFFFFFFFFFFF:F:FFFF:,F:FFFF:F:FFFFF:F,F,F,FFFFFFFFFFFFF:F,FFFFFFF:FFFFFF,FFFF:FFFF,:F,FFF
@A01757:128:HWYCLDRX2:1:2101:27624:20932 1:N:0:GGAGCGTC
ACTCCTACGGGAGGCAGCAGTGGGGAATATTGCACAATGGGCGCAAGCCTGATGCAGCGACGCCGCGTGCGGGATGGAGGCCTTCGGGTTGTAAACCGCTTTTGTTCAAGGGCAAGGCACGGCTTCGGGCCGTGTTGAGTGGATTGTTCGAATAAGCACCGGCTAACTACGTGCCAGCAGCCGCGGTAATACGGAGGATGCGAGCGTTATCCGGATTTATTGGGTTTAAAGGGTGCGCAGGC
+
:FFFFFFFFFFFFFFFFFFFFFFFFFFFFFFFFFFFFFFFFFFFFFFFFFFFFFFFFFFFFFFFFFFFFFFFFFFFFFFFFFFFFFFFFFFFF:FFFFFFFFFFFFFFFFFFFFFFFFFFFFFFFFFFFFFFFFF:FFFFFFF::FFFFFFFF,FFFFFFFFFF:FFFFFFFFFFFFFFFFFFFF:F:FFFFFFF:FFFFFFFFFFFF,FFFFFF:F::FFFFF:FFFFFF:FFFFFF:FFF
@A01757:128:HWYCLDRX2:1:2101:30481:20932 1:N:0:GGAGCGTC
ACTCCTACGGGAGGCAGCAGTGAGGAATATTGGTCAATGGTCGGGAGACTGAACCAGCCAAGCCGCGTGAGGGAAGAAGGTACAGCGTATCGTAAACCTCTTTTGCCGGGGAACAAGAGCTTCCACGAGTGGGAGTGTGAGCGTACCCGGAGAAAAAGCATCGGCTAACTCCGTGCCAGCAGCCGCGGTAATACGGAGGATGCGAGCGTTATCCGGATTTATTGGGTTTAAAGGGTGCGTAG
+
FFFFFF,FFFFFFFFFFFFFFFFFFFFFFFFFFFFFFFFFFFFFFFFFFFFFFFFFFFFFFFFFFFFFFFFFFFFFFFFFFFFFFFFFF:FFFFFFFFFFFFFFFFFFFFFF,FFFFFFFFFFFFFFFFFFFFFFFFFFFFFFFFFFFFFFFFFFFFFFFFFFFFFFFFFFFFFFFFFFFFFFFFFFFFFFFFFFFFFFFFFFFFFFFFF,FFFFFFFF,FFFFFFFFFFFF:FFFFFFFFF
@A01757:128:HWYCLDRX2:1:2101:5990:20979 1:N:0:GGAGCGTC
ACTCCTACGGGAGGCAGCAGTAGGGAATCTTCCGCAATGGGCGAAAGCCTGACGGAGCAATGCCGCGTGAGTGAAGAAGGCCTTCGGGTCGTAAAACTCTGTTGTTAGAGAAGAACAAGGATGAGAGTAACTGTTCATCCCTTGACGGTATCTAACCAGAAAGCCACGGCTAACTACGTGCCAGCAGCCGCGGTAATACGTAGGTGGCAAGCGTTGTCCGGATTTATTGGGCGTAAAGCGAG
+
FFFFFFFFFFFFFFFFFFFFFFFFFFFFFFFFFFFFFFFFFFFFFFFFFFFFFFFFFFFFFFFFFFFFFFFFFFFFFFFFFFFFFFFFFFFFFFFFFFFFFFFFFFFFFFFFFFFFFFFFFFFFFFFFFFFFFFFFFFFFFFFFFFFFFFFFFFFFFFFFFFFFFFFFFFFFFFFFFFFFFFFFFFFFFFFFFFFFFFFFF,FFFFFFFFFFFFFFFF:FFFFFFFFFFFFFFFFFFFFFFF
@A01757:128:HWYCLDRX2:1:2101:5104:21010 1:N:0:GGAGCGTC
ACTCCACGGGAGGCAGCAGTAGGGAATCTTCCACAATGGACGAAAGTCTGATGGAGCAACGCCGCGTGAGTGAAGAAGGGTTTCGGCTCGTAAAGCTCTGTTGGTAGTGAAGAAAGATAGAGGTAGTAACTGGCCTTTATTTGACGGTAATTACTTAGAAAGTCACGGCTAACTACGTGCCAGCAGCCGCGGTAATACGTAGGTGGCAAGCGTTGTCCGGATTTATTGGGCGTAAAGCGAGT
+
FFFFFFFFFFFFFFFFFFFFFFFFFFFFFFFFFFFFFFFFFFFFFFFFFFFFFFFFFF,FFFFFFFFFFFFFFFFFFFFFFFFFFFFFFFFFFFFFFFFFFFFFFFFFFFFFFFFFFFFFFFFFFFFFFFFFFFFFFFFFFFFFFFFFFFFFFFFF:FFFFFFFFFFFFFFFFFFFFFFFFFFFFFFFFFFFFFFFFFFFFFFFFFFFFFFFFFFFFFFFFFFFFFF::FFFFFFFFFFFFF
@A01757:128:HWYCLDRX2:1:2101:23402:21010 1:N:0:GGAGCGTC
ACTCCTACGGGAGGCAGCAGTGAGGAATATTGGTCAATGGTCGGGAGACTGAACCAGCCAAGCCGCGTGAGGGAGGAAGGTACAGAGTATCGTAAACCTCTTTTGTCAGGGAACAAAGACTGGGACGCGTCCCCGGATGAGTGTACCTGAAGAAAAAGCATCGGCTAACTCCGTGCCAGCAGCCGCGGTAATACGGAGGATGCGAGCGTTATCCGGAATGATTGGGCGTAAAGGGTGCGTAG
+
FFFFFFFFFFFFFFFFFFFFFFFFFFFFFFFFFFFFFFFFFFFFFFFFFFFFFFFFFFFFFFFFFFFFFFFFFFFFFFFFFFFFFFFFFFFFFFFFFFFFFFFFFFFFFFFF:FFFFFFFFFFFFFFFFFFFFFFFFFFFFFFFFFFFFFFFFFFFFFFFFFFFFFFFFFFFFFFFFFFFFFFFFFFFFFFFFFFFFFFFFFFFFFFFFFFFFFFFF,FFFFFFFFFFFFFFFFFFFFFF:F
@A01757:128:HWYCLDRX2:1:2101:30662:21026 1:N:0:GGAGCGTC
ACTCCTACGGGAGGCAGCAGTGAGGAATATTGGTCAATGGTCGGGAGACTGAACCAGCCAAGCCGCGTGAGGGAAGAAGGTACAGCGTATCGTAAACCTCTTTTGCCGGGGAACAAGAGCTTCCACGAGTGGGAGTGTGAGCGTACCCGGAGAAAAAGCATCGGCTAACTCCGTGCCAGCAGCCGCGGTAATACGGAGGATGCGAGCGTTCTCCGGATTTATTGGGTTTAAAGGGTGCGTAG
+
FFFFFFFFFFFFFFFFFFFFFFFFFFFFFFFFFFFFFFFFFFFFFFFFFFFFFFFFFFFFFFFFFFFFFFF:FFFFFFFFFFFFFFFF:FFFFF:FF:FFFFFFFFFFFFFF:FFFFFFFFFFFFFFFFFFFFFFFFFFFFFFFFFFFFFFFFFFFFFFFFFFFFFFFFFFFFFFFFFFFFFFFFFFFF:FFFF:FFFFFFFFFFFFFFF,,FFFFFFFFFFFF:FFFFFFF,FFFFFFFFF
@A01757:128:HWYCLDRX2:1:2101:6922:21089 1:N:0:GGAGCGTC
ACTCCTACGGGAGGCAGCAGTGAGGAATATTGGTCAATGGCCGCAGGGCTGAACCAGCCAAGTCGCGTGAGGGATGACGGTCCTATGGATTGTAAACCTCTTTTGTCAGGGAGCAAAGGGCGCCACGTGTGGCGCTTTGCGAGTACCTGAAGAAAAAGCATCGGCTAACTCCGTGCCAGCAGCCGCGGTAATACGGAAGGTCCGGGCGTTATCCGGATTTATTGGGTTTAAAGGGAGCGTAG
+
FFFFFFFFFFFFFFFFFFFFFFFFFFFFFFFFFFFFFFFFFFFFFFFFFFFFFFFFFFFFFFFFFFFFFFFFFFFFFFFFFFF:FFFFFFFFFFFFFFFFFFFFFFFFFFFFFFFFFFFFFFFFFFFFFFFFFFFFFFFFFFFFFFFFFFFFF:FFFFFFFFFFFF:FFFFFF:FFFFFF:FFFFFFFF:FF,FFFFFFFFF,FFFFFFFFFFFF:FFFFFFFFFFFFFFFFF:F,:FFFFF
@A01757:128:HWYCLDRX2:1:2101:27624:21120 1:N:0:GGAGCGTC
ACTCCTACGGGAGGCAGCAGTGGGGAATATTGCACAATGGGCGCAAGCCTGATGCAGCGACGCCGCGTGCGGGATGGAGGCCTTCGGGTTGTAAACCGCTTTTGTTCAAGGGCAAGGCACGGCTTCGGGCCGTGTTGAGTGGATTGTTCGAATAAGCACCGGCTAACTACGTGCCAGCAGCCGCGGTAATACGGAGGATGCGAGCGTTATCCGGATTTATTGGGTTTAAAGGGTGCGCAGGC
+
FFFFFFFFFFFFFFFFFFFFFFFFFFFFFFFFFFFFFFFFFFFFFFFFFFFFFFFFFFFFFFFFFFFFFFFFFF:FFFFFFFFFFFFFFFFFFFFFFFFFFFFFFFFFFFFFFFFFFFFFFFFFFFFFFFFFFFFFFFFFFFFFFFFFFFFFFFFFFFFFFFFFFFFFFFFFFFFFFFFFFFFFFFFFFFFFFFFFFFFFFFFFFFFF:FFFFFF:FF,FFFF:F,FF:FFFFFFFFFF:FF
@A01757:128:HWYCLDRX2:1:2101:23909:21136 1:N:0:GGAGCGTC
ACTCCTACGGGAGGCAGCAGTGAGGAATATTGGTCAATGGGCGCGAGCCTGAACCAGCCAAGTCGCGTGAGGGAAGACGGTCCTATGGATTGTAAACCTCTTTTGTCGGGGAGCAAAAGACGCCACGTGTGGCGTTCCGAGAGTACCCGAAGAAAAAGCATCGGCTAACTCCGTGCCAGCAGCCGCGGTAATACGGAGGATGCGAGCGTTATCCGGATTTATTGGGTTTAAAGGGTGCGCAG
+
FFFFFFFFFFFFFFFFFFFFFFFFFFFFFFFFFFFFF:FFFFFFFFFFFFFFFFFFFFFFFFFFFFFFFFFFFFFFFFFFFFFFFFFFFFFFFFFFFFFFFFFFFFFFFFFFFFFFFFFFFFFFFFFFFFFFFFFFFFFFFFFFFFFFFFFFFFFFFFFFFFFFFF:FFFFFFFFFFFFFFFFFFFFFFFFFFFFFFFFF:FFFFFFFFF,FFFFFFFF,FFFFFFFFFFFFFFFFFFFFFF
@A01757:128:HWYCLDRX2:1:2101:25789:21136 1:N:0:GGAGCGTC
ACTCCTACGGGAGGCAGCAGTGAGGAATAGTGGTCAATGGGAGAGATCCTGAACCAGCCAAGCCGCGTGAGGGAAGAAGGCCCTGCGGGTCGCAGACCTCTTTGGACGGGGAGCAAGGCCGCCGACGTGTCGGCGGAAGGAGAGTACCCGTAGAACAAGCATCGGCTAACTCCGTGCCAGCAGCCGCGGTAATACGGAGGATGCGAGCGTTATCCGGATTTATTGGGTTTAAAGGGTGCGCA
+
FFFFFF,FF:FFFFFFFFFFFFFFFFFFF,FFFFFFFF:FFFFFFFFFFFFFF:FFFFFFFFFFF,FFFFFFFF,:FF:FFFFFFFFFFFFFFFFFFFFFF,,FFF::FFFFFFFFFFF:FFFF:FFFFFFFFFFF,FFFFFFFFFFFFFF:FF:FFFFFFFFFF:FF:FFFFFFFFF:FF,,FFFFFFFFFFFFFFFFFFFFFFFFFF:F:FFFFFF::F,FFFFF,::FFFFF:FFFFFF
@A01757:128:HWYCLDRX2:1:2101:29017:21151 1:N:0:GGAGCGTC
ACTCCTACGGGAGGCAGCAGTGAGGAATATTGGTCAATGGCCGCAGGGCTGAACCAGCCAAGTCGCGTGAGGGATGACGGTCCTATGGATTGTAAACCTCTTTTGTCAGGGAGCAAAGGGCGCCACGTGTGGCGCTTTGCGAGTACCTGAAGAAAAAGCATCGGCTAACTCCGTGCCAGCAGCCGCGGTAATACGGAGGATGCGAGCGTTATCCGGATTTATTGGGTTTAAAGGGTGCGCAG
+
FFFFFFFFFFFFFFFFFFFFFFFFFFFFFFFFFFFFFFFFFFFFFFFFFFFFFFFFFFFFFFFFFFFFFFFFFFFFFFFFFFFFFFFFFFFFFFFFFFFFFFF:FFFFFFFFFFFF:FFFFFFFFFFFFFFFFFFFFFFFFFFFFFFFFFFFFFFFFFFFFFFFFFFFFFF:FFFFF:FFFFFFFFFFFFFFFFFFFFFFFFF,,FFFFF,FFFFFFFFFFFFFFFFFFFFFFFFFFFFFFF
@A01757:128:HWYCLDRX2:1:2101:9254:21402 1:N:0:GGAGCGTC
ACTCAGGAGGCAGCAGTGAGGAATATTGGTCAATGGCCGCAGGGCTGAACCAGCCAAGTCGCGTGAGGGATGACGGTCCTATGGATTGTAAACCTCTTTTGTCAGGGAGCAAAGGACGCCACGTGTGGTGTTTTGCGAGTACCTGAAGAAAAAGCATCGGCTAACTCCGTGCCAGCAGCCGCGGTAATACGGAGGATGCGAGCGTTATCCGGATTTATTGGGTTTAAAGGGTGCGTAGGCGG
+
FFFFFFFFFFFFFFFFFFFFFFFFFFFFFFFFFFFFFFFFFFFFFFFFFFFFFFFFFFFFFFFFFFFFFFFFFFFFFFFFFFFFFFFFFFFFFFFFFFFFFFFFFFFFFFFFFFFFFFFF,FFFFFFFFFFFFFFFFFFFFFFFFFFFFFFFFFFFFFFFFFFFFFFFFFFFFFFFFFFFFFFFFFFFFFFFFFFFFFFFFFFFFF:FFFFFF,FFF:FFFFFFFFFFF:FFFFFFFF:FFF
@A01757:128:HWYCLDRX2:1:2101:18656:21433 1:N:0:GGAGCGTC
ACTCCTACGGGAGGCAGCAGTAGGGAATTTTCGTCAATGGGCGCAAGCCTGAACGAGCAATGCCGCGTGAACGAGGAAGGTCTTCGGATCGTAAAGTTCTGTTGAAGGGGAAAAAGAGCGGAGAGAGGAAATGAACTCCGATTGATATTACCCTTCGAGGAAGTCACGGCTAACTACGAGCCAGCAGCCGCGGTAATACGTAGGTGGCGAGCGTTATCCGGAATGATTGGGCGTAAAGGGTG
+
FFFFFFFFFFFFFFFFFFFFFFFFFFFFFFFFFFFFFFFFFFFFFFFFFFFFFFFFFFFFFFFFFFFFFFFFFFFFF:FFFFFFFFFFFFFFFFFFFF:FFFFFFFFFFFFFFFFFFFFFFFFFFFFFFF,FFFFFFFFFFFFFFFF:FFFFFFFFFFFFFFFFFFFFF:FFFFFFFFFFFFFFFFFFFFFFFFFFFFFFFF:FFFFFFF,FFFFFFFF,F::FFFF:FFFFFFFFFF,FFF
@A01757:128:HWYCLDRX2:1:2101:2013:21480 1:N:0:GGAGCGTC
ACTCCTACGGGAGGCAGCAGTGAGGAATATTGGTCAATGGGCGGGAGCCTGAACCAGCCAAGTCGCGTGAGGGAAGACGGTCCTACGGAGTGTAAACCTCTTTTGCCGGGGAGCAACGGGGTCCTTGCGGGGGCCCGATGAGAGTACCCGAAGAAAAAGCATCGGCTAACTCCGTGCCAGCAGCCGCGGTAATACGGAGGATGCGAGCGTTATCCGGATTTAGTGGGTTTAAAGGGTGCGTG
+
FFFFFFFF::FFFF:FFFFFFFFFFFFFFFFFFF:FFFFFFFFFFFFFFFF:FF:FF:F,F:FF,FFFFF::FFFF,FFFFFFFF,:FF,FFFFF,FFFFFFFF:F:F:FFF,FFFFFFFFFF:,:FFFFFFFFF:FFFFFFFFFFF:FF:FFFFFFF,:FF:,FFFFFFFFFFFF:FFF,FF:,:FFFFF,FF:FFF:,FF,:FFF:,FF:FF:FFF,F,F,FF,:F:FFFFF,,FFFFF,
@A01757:128:HWYCLDRX2:1:2101:27507:21512 1:N:0:GGAGCGTC
ACTCCTACGGGAGGCAGCAGTGAGGAATATTGGTCAATGGGCGGAAGCCTGAACCAGCCAAGTCGCGTGAGGGAAGAAGGCCCTGCGGGTCGCAGACCTCTTTGGACGGGGAGCAAGGCCGCCGACGTGTCGGCGGAAGGAGAGTACCCGTAGAACAAGCATCGGCTAACTCCGTGCCAGCAGCCGCGGTCATACGGAGGATGCGAGCGTGATCCGGATTTATTGGGTGTAAAGGGTGCGCA
+
FFFFFF:FFFFFFFF:FFFFFFFFFFFFFFFFFFFFFFFFFFFF:FFFFFFFFFFFFFFFFFFFFFF:FFFFFFFFFFFFFFFFFF,F:FFFFFFFFFFF:FFFFFFFFFFFFF,FFF:FFFFFFF:FFF:F:FFFF:FFFFFFFFFFFFFFFF,FFFFFFFFFFFFFFFF,FFFFFFFFF:FFFFF:FF,F,FFF:FFFF,FFFFFFF,,F,:FFF,,FF,,:,:FF,FF:FFF:F:FF,F
@A01757:128:HWYCLDRX2:1:2101:3269:21559 1:N:0:GGAGCGTC
ACTCCTACGGGAGGCAGCAGTGAGGAATATTGGTCAATGGGCGGAAGCCTGAACCAGCCAAGTCGCGTGAGGGAAGACGGTCCTATGGATTGTAAACCTCTTTTGTCGGGGAGCAAAAGACGCCACGTGTGGCGTTCCGAGAGTACCCGAAGAAAAAGCATCGGCTAACTCCGTGCCAGCAGCCGCGGTAATACGGAGGATGCGAGCGTTATCCGGATTTATTGGGTTTAAAGGGTGCGTCG
+
FFFFFFFFFFFFFFFFFFFFFFFFFFFFFFFFFFFFFFFFFFFFF:FFFFFFFFF:FFFF:FFFFFFFFFFFFFFFFFFFFFFFFFFFFFFFFFF:FFFFFFFFFF:FFFFFFFFFFFFFFFFFFFFFFFFFFFFFFFFFFFFFFF:FFFFFFF::FFFFFFFFFF:,FFFFFFFFFFFFFFFFFFFFFF:FFFFFFFFFFFFF:FFFFFFF:FF:F,FF:FFFFFF,F:F:F:FFF,FF,F
@A01757:128:HWYCLDRX2:1:2101:23547:21637 1:N:0:GGAGCGTC
ACTCCTACGGGAGGCAGCAGTGAGGAATATTGGTCAATGGGCGAGAGCCTGAACCAGCCAAGTAGCGTGCAGGAAGACGGCCCTATGGGTTGTAAACTGCTTTTATGTGGGGATAAAGTGCGTGACGTGTCATGCATTGCAGGTACCACATGAATAAGGACCGGCTAATTCCGTGCCAGCAGCCGCGGTAATACGGAAGGTCCGGGCGTTATACGGATTTATTGGGCGTAAAGCGCGCGCAG
+
FFFFFFFFFFFFFFFFFFFFFFFFFFFF:,FFFFFFFFFFFFFFFFFFFFFFFFFFFFFF:FFFFFFFFFFFFFFFFFFFFF:FFFFFFFFFFFFFFFFFFFFFFFFFFFFFFFFFFFFFFFFFFFFFFFFFFFFFFFFFFFFFFFFFFFF,:FFFFFFFFFFFFF:FFFF:FFFFFFFFFFFFFFFF:FFFFF::FF:FFFFFFFFFF:FF,FFFF:FFFFFFFFFFFF:FFFFFFFFFFF
@A01757:128:HWYCLDRX2:1:2101:20772:21652 1:N:0:GGAGCGTC
ACTCCTACGGGAGGCAGCAGTAGGGAATCTTCCACAATGGGCGCAAGCCTGATGGAGCAACACCGCGTGAGTGAAGAAGGGTTTCGGCTCGTAAAGCTCTGTTGTTGGAGAAGAACGTGCGTGAGAGTAACTGTTCACGCAGTGACGGTATCCAACCAGAAAGTCACGGCTAACTACGTGCAAGCAGCCGCGGTAATACGTAGGTGGCGAGCGTTATCCGGATTTATTGGGTTTAAAGGGTG
+
FFFFFF:FF:FFFFFFFFFFFFFFFFFFF:FFFFFFFFFFFFFFFFFFFFFFF:FFF:FFF:FFFFFFFFFFFF,FFFFFFFFFFFFFFFFFFFFFFFFFFFFFFFFFFFFF,FFFFFFFFFFFFFFFFFFFFFFFFFFFFFFFFFFFFFFFFFF:FFFFFFF:FFF:FFFFFFFFFFFF:FFFFFFFFFFF:FFFFFFFFFF:FFFF:F:F,FF:FFF:FFFFFFFFFFFFFFFFFFFFFF
@A01757:128:HWYCLDRX2:1:2101:3839:21825 1:N:0:GGAGCGTC
ACTCCTACGGGAGGCAGCAGTGAGGAATATTGGTCAATGGGCGGAAGCCTGAACCAGCCAAGTCGCGTGAGGGAAGACGGTCCTATGGATTGTAAACCTCTTTTGTCGGGGAGCAAAAGACGCCACGTGTGGCGTTCCGAGAGTACCCGAAGAAAAAGCATCGGCTAACTCCGTGCCAGCAGCCGCGGTAATACGGAGGATGCGAGCGTTATCCGGATTTATTGGGTTTAAAGGGTGCGTAG
+
FFFFFFFFFFFFFFFFFFFFFFFFFFFFFFFFFFFFFFFFFFFFFFFFFFFFFFFFFFFFFFFFFFFFFFFFFF:FFFFFFFFFFFFFFFFFF:FFFFFFFFFFFFFFFFFFFFFF:FFFFFFFFFFFFFFFFFFFFFFFFFFFFFFFFF:FFFFFFFFFFFFFFF:FFFFFFFFFF,FFFFFFFFFFF,FFFFFFFFFFFFFFFFFFFFFFFFF:FF:FFFF::FFFFFF:FFFFFF:FFF
@A01757:128:HWYCLDRX2:1:2101:16450:21840 1:N:0:GGAGCGTC
ACTCCTACGGGAGGCAGCAGTGAGGAATATTGGTCAATGGTCGGGAGACTGAACCAGCCAAGCCGCGTGAGGGAGGAAGGTACAGAGTATCGTAAACCTCTTTTGTCAGGGAACAAAGGCGGGGACGTGTCCCCGGATGAGTGTACCTGAAGAAAAAGCATCGGCTAACTCCGTGCCAGCAGCCGCGGTAATACGGAGGATGCGAGCGTTATCCGGATTTATTGGGTTTAAAGGGTGCGCAG
+
FFFFFFFFFFFFFFFFFFFFFFFFFFFFFFFFFFFFFFFFFFFFFFFFFFFFFFFFFFFFFFFFFFFFFFFFFFFFF:FFFFFFFFFFFFFFFFFFFFFFF:FFFFFFFFFFFFFFFFFF:FFFFFFFFFFFFFFFFFF:FFFFFFFFFFFFFFFFFFFFFFFFFFFFFFFFFFFFFFFFFFFFFFFFF:FFFFFFFF,FFFFFFFFFFFF:FFFFF,FFFFFFFFFF:FFFFFFFFFFFFF
@A01757:128:HWYCLDRX2:1:2101:14000:21856 1:N:0:GGAGCGTC
ACTCCTACGGAGGCAGCAGTGGGGAATATTGCACAATGGGCGAAAGCCTGATGCAGCAACGCCGCGTGAGCGATGAAGGCCTTCGGGTCGTAAAGCTCTGTCCTCAAGGAAGATAATGACGGTACTTGAGGAGGAAGCCCCGGCTAACTACGTGCCAGCAGCCGCGGTAATACGTAGGGGGCTAGCGTTATCCGGAATTACTGGGCGTAAAGGGTGCGTAGGTGGTTTTTTAAGTCAGAAGT
+
FFFF:,FFFFFFFF,F:F:F:FFFFFFFFFF:FFFF,FFFFFFFF:FFF:F:::FFFFFF,FFFF,F,FFF:FF,F:F,FFFFFFFFFFFFFFFFFFFF,F,FFFFFFFFF:F,FFF::FFF,F:F:FFFFFF:F,FFFF,F:F:FFFF:F::,FFF,FF,FF,,,,,FF,F,F:,,FF,FFFFFFFF,FF::FFFFF,FFFF,FFFFFF,:F:F:F:F::,FFFFFFFFFFF:FF,FFFFF
@A01757:128:HWYCLDRX2:1:2101:1651:21981 1:N:0:GGAGCGTC
ACTCCTACGGGAGGCAGCAGTGGGGAATATTGCACAATGGGGGAAACCCTGATGCAGCAACGCCGCGTGAGTGAAGAAGTAATTCGTTATGTAAAGCTCTATCAGCAGGGAAGAAAATGACGGTACCTGAGTAAGCAGCCCCGGCTAACTACGTGCCAGCAGCCGCGGTAATACGTAGGGGGCAAGCGTTATCCGGATTCATTGGGCGTAAAGGGAACGCAGGCGGCGTGGCAAGTCTGAAG
+
FFFFFFFFFFFFFFFFFFFFFFFFFFFFFFFFFFFFFFFFFFFFFFFFFFFFFFFFFFFFFFFFFFFFFFFFFFFFFFFFFFFFFFFFF:FFFFFFFFFFFFFFFFFFFFF:F:FFFFF:FFFFFFFFFFFFFFFFFFFFFFFFFFFFFFF:FFFFFFFFFFFFFFFFFFFFFFFFFFFFFFFFFFFFFFFFFFFFFFFFFFFFFFFFFFFFF:FFFF:FFFFFFFF:FFFFF:FFFFFFFF
@A01757:128:HWYCLDRX2:1:2101:14353:21997 1:N:0:GGAGCGTC
ACTCCTACGGGAGGCAGCAGTAGGGAATCTTCCACAATGGGCGCAAGCCTGATGGAGCAACACCGCGTGAGTGAAGAAGGGTTTCGGCTCGTAAAGCTCTGTTGTTGGAGAAGAACGTGCGTGAGAGTAACTGTTCACGCAGTGACGGTATCCAACCATAAAGTCACGGCTAACTACGTGCCAGCAGCCGCGGTAATACGTAGGTGGCGAGCGTTATCCGGAATGATTGGGCGTAAAGGGTG
+
FFFFFFFFFFFFFFFFFFFFFFFFFFFFFFFFFFFFFFFFFFFFFFFFFFFFFFFFFFFFFFFFFFFFFFFFFFFF:FFFFFFFFFFFFFFFFFFFFFFFFFFFFFFFFFFFFFFFFFFFF:FFFFFFFFFFFFFF:FFFFFFF:FFFFFFFFFFFFFFF:F:FFFFFFFFFFFFFFFFFFFFFFFFF:FFFFFFFFFFFFFF:FFFFFFFF:FFFFFF:FF:F:FFFF:FFFFFF,FFFFF
@A01757:128:HWYCLDRX2:1:2101:14452:22044 1:N:0:GGAGCGTC
ACTCCTACGGGAGGCAGCAGTGGGGAATATTGCACAATGGGGGAAACCCTGATGCAGCGACGCCGCGTGAAGGACGAAGTATTTCGGTACGTAAACTTCTATCAGCAGGGAAGAAAATGACGGTACCTGACCAAGAAGCCCCGGCTAACTACGTGCCAGCAGCCGCGGTAATACGTAGGGGGCAAGCGTTATCCGGATTTACTGGGTGTAAAGGGAGCGTAGACGGCCATGCAAGTCTGATG
+
FFFFFFFFFFFFFFFFFFFFFFFFFFFFFFFFFFFFFFFFFFFFFFFFFFFFFFFFFFFFFFFFFFFFFFFFF:FFFFFFFFFFFFFFFFFFFFFFFFFFFFFFFFFFFFFFFFF:FFFFFFFFFFFFFFFF,FFFFFFFFFFFFF:FFFFFFFFFFFFFFFFFFFF:FFF:FFF:FFFFFFFFFFFFFFFFFFFFFFFFF:FF:F:FFFF,:FFFFFFF,FFFFFFFFFFFF,,FFF,:,F
@A01757:128:HWYCLDRX2:1:2101:14552:22060 1:N:0:GGAGCGTC
ACTCCTACGGGAGGCAGCAGTGAGGAATATTGGTCAATGGCCGGAAGGCTGAACCAGCCAAGCCGCGTGAGGGAGGAAGGCGCAGAGCGTCGCAGACCTCTTTTGCCGGGGGACAAAAGGCCGGACTCGTCCGGTCCTGAGGGTACCCGGAGAAAAAGCATCGGCTAACTCCGTGCCAGCAGCCGCGGTAATACGGAGGATGCGAGCGTTATCCGGATTCATTGGGTTTAAAGGGAGCGTAG
+
:FFFFFFFFFFFFFFF,FFFFFFFF,FFF,FFFFF:FFFFFFFFF:F::FFFF:FFFFF:FFFFFFFFFFFF:,FFFFFFFFFFFFFFFFFFFFFFFFFFFFFFFFFFFFF:,FFFF,F:FFFFFFFF:FFFF,FFFFF:FFFFFFF:FFFFFFFFFF:FFF,FFFFFFFFFFFFFFFFFFFFF:FFFFFFFF:,FF:,,FF,FFFFFF:FFFFFFFFFFFFFF:::FFFFFF,FFF,FF:F
@A01757:128:HWYCLDRX2:1:2101:24514:22122 1:N:0:GGAGCGTC
ACTCCTACGGGAGGCAGCAGTGAGGAATATTGGTCAATGGACGCAAGTCTGAACCAGCCATGCCGCGTGCAGGAAGACGGCTCTATGAGTTGTAAACTGCTTTTGTACGAGGGTAAATCCCGATACGTGTATCGGGTTGAAAGTATCGTACGAATAAGGATCGGCTAACTCCGTGCCAGCAGCCGCGGTAATACGGAGGATTCAAGCGTTATCCGGATTTATTGGGTTTAAAGGGTGCGTAG
+
FFFFFFFFFFFFFFFFFFFFFFFFFFFFFFFFFFFFFFFFFFFFFFFFFFFFFFFFFFFFFFFFFFFFFFFFFFFFFFFFFFFFFFFFFFFFFFFFFFFFFFFFFFFFFFFFFFFFFFFFFFFFFFFFFFFFFFFFFFFFFFFFFFFFFFFFFFFFFFFFFFFFFFFFFFFFFFFFFFFFFFFFFFFFFFFFFFFFFFFFFFFFFFFFFF:FFFFFFF,FFFFFFFFF:FFFFFFFF,FFFF
@A01757:128:HWYCLDRX2:1:2101:3215:22310 1:N:0:GGAGCGTC
ACTCCTACGGGAGGCAGCAGTGAGGAATATTGGTCAATGGGCGCAAGCCTGAACCAGCCAAGTCGCGTGAGGGAAGACGGCCCTACGGGTTGTAAACCTCTTTTGCCGGGGAGCAAGCCTGAGCACGTGTGCCCAGGCGGAGAGTACCCGGAGAAAAAGCATCGGCTAACTCCGTGCCAGCAGCCGCGGTAATACGGAGGATGCGAGCGTTATCCGGATTTATTGGGTTTAAAGGGTGCGTA
+
FFFFFFFFFFFFFFFFFFFFFFFFFF:FFFFFFFFFFFFFFFFFFFFFFFFFFFFFFFFFFFFFFFFFFFFFFFFFFFFFFFFFFFFFFFFFFFFFFFFFFFFFFFFFFFF:FFFFFFFFFFFFFFFFFFFFFFFFFFFFFFFFFFFFFFFFFFFFF:FFFFFFFFFFFFFFFFFFFFFFFFFFFFFFFFFFFFFFFFFFFFFFFFFFFFF:F:FFFFFFFFFFFFFF,FF:FF:FFF:FFF
@A01757:128:HWYCLDRX2:1:2101:27299:22404 1:N:0:GGAGCGTC
ACTCCTACGGGAGGCAGCAGTCGGGAATATTGCGCAATGGAGGAAACTCTGACGCAGTGACGCCGCGTATAGGAAGAAGGTTTTCGGATTGTAAACTATTGTCGTGAGGGAAGAAATTGACAGTACCTCAGGAGGAAGCTCCGGCTAACTATGTGCCAGCAGCCGCGGTAATACATAGGGAGCAAGCGTTATCCGGAGGTATTGGGTGTAAAGGGTGCGTAGACGGGACATTAAGTTAGTTG
+
FFFFFFFFFFFFFFFFFFFFFFFFFF,F,FFFFFFFFFFFFFFFFFFFFFFFFFFFFFFFFFFFFFFF,FFFFFFFFFFFFFFFFFFFFFFF:F:FFFFFFFFFFFFFFFF:FFFFFFFFFFFFFFFF:FFFFFFFFFFFFFFFFFF,FF:FFFFFFFFFFFFFFFFF:FFF:FF,FFFFFFFF:FFF,F,:FFFFF,,FFFFFFF:FF:FFF::FFFFF:F:FFFF:,FFFFFFFFFFFFF
@A01757:128:HWYCLDRX2:1:2101:14434:22420 1:N:0:GGAGCGTC
ACTCCTAGGGAGGTAGCAGTGAGGAATATTGGTCAATGGTCGGGAGACTGAACCAGCCAAGCCGCGTGAGGGAAGAAGGTACAGCGTATCGTAAACCTCTTTTGCCGGGGAACAAGAGCTTCCACGAGTGGGAGTGTGAGCGTACCCGGAGAAAAAGCATCGGCTAACTCCGTGCCAGCAGCCGCGGTAATACGGAGGATGCGAGCGTTATCCGGATTTATTGGGTTTAAAGGGTGAGCAGG
+
F:FF:FFFFFFFFFFFFFFFFFFFFFFFFFFFF:F:FFFFFFFFFFFFFFFFFFFFFFFFFFFFFFFFFFFFF:FFFFFF:FFFFFF:FFFFFF:FFFFFFFFFFFFFFFFFF:FF:FFFFFFFFFFFFFFFFFFFFFFFFFFFFFFFFFFFFFFFFFFFFFF:FFFFFFFFFFFFFF:FFFFFFFFFFFFF:FFFFFF:FF:FFFFF,,F:FF:F:FFF,FF:F,FFFFFFF:FF,FF,F:
@A01757:128:HWYCLDRX2:1:2101:1660:22435 1:N:0:GGAGCGTC
ACTCCTACGGGAGGCAGCAGTGAGGAATATTGGTCAATGGGCGGAAGCCTGAACCAGCCAAGTCGCGTGAGGGAAGAAGGCCCTGCGGGTCGCAGACCTCTTTGGACGGGGAGCAAGGCCGCCGACGTGTCGGCGGAAGGAGAGTACCCGTAGAACAAGCATCGGCTAACTCCGTGCCAGCAGCCGCGGTAATACGGAGGATGCGAGCGTTATCCGGATTTATGGGGTTTATAGGGTGCGCA
+
FFFFFFFFFFFFFFFFFFFFFFFFFFFFFFFFFFFFFFFFFFFFFFFFFFFFFFFFFFF,FFFFFFFFFFFFFFFFFFFFFFFFFFFFFFFFF::F:FFFFFFFFFFFFFFFF:FFFFFFFFFFFFF,FFFFFFFFF:FFFFFFFFFFFFFFF:FFFFFFFFFFFFFFFFFFFFFFFFFFFFFFFFFFFFFFFF:FFFFFFFFFFF:FFFFFFFFF:FF:F::,FFFFFF,,FFFFFF,FFF
@A01757:128:HWYCLDRX2:1:2101:20265:22435 1:N:0:GGAGCGTC
ACTCCTACGGGAGGCAGCAGTGGGGAATATTGGTCAATGGGCGCAAGCCTGAACCAGCCAAGTCGCGTGAGGGAAGGCGGTCCTATGGATTGTAAACCTCTTTTGTCGGGGAGCAAAGCGCGGTACGAGTACCGCGAAGGAGAGTACCCGAAGAAAAAGCATCGGCTAACTCCGTGCCAGCAGCCGCGGTAATACGGAGGATGCGAGCGTTATCCGGATTTATTGGGTTTAAAGGGTGCGCA
+
FFF:FFFFFFFFFFFFFFFFFFFFFFFF:FFFFFFFFFFFFFFFFFFFFFFFFFFFFFFFFFFFFFFFFFFFFFFFFFFFFFFFFFFFFFFFFFFFFFFFFFFFFFF:FFFFFFFF:FFFFFFFFFFFFFFFFFFFFFFFFFFFFFFFFFFFFFFFFFFFFFFFFFFFFFFFFFFFFFFFFFFFFFFFFF,FFFF:FFFFFF:FFFFFFFF,:FFF:FFF:F:FFF:F:FFFFF:FFFFFFF
@A01757:128:HWYCLDRX2:1:2101:22354:22482 1:N:0:GGAGCGTC
ACTCCTACGGGAGGCAGCAGTGAGGAATATTGGTCAATGGTCGGGAGACTGAACCAGCCAAGCCGCGTGAGGGAGGAAGGTACAGAGTCTCGTAAACCTCTTTTGTCAGGGAACAAAGGCGGGGACGTGTCCCCGGATGAGTGTACCTGAAGAAAAAGCATCGGCTAACTCCGTGCCAGCAGCCGCGGTAATACGGAGGATGCGAGCGTTATCCGGATTTATTGGGTTTAAAGGGTGCGCAG
+
FFFFFFFFFFFFFFFF:FFFFFFF:F,FFFFFFFFF::FFFFFFFFF,FFFFF:FFFFFFF:FFF:FFF:FFFFFFFFFFFFFFFF:F,FFFFFFFFFFFFFFFFFFFFFFFFFFF:FFFFFFFFFFFFFF:FFFFFFF:FFFFFF,FF:F:FFFFFFFFFFFFFFFFFFFFFF:FFFFFFFFFFFFFF:F,F:FFFF,:FFFFFFFFFFF,FFFFF:F::FFF:F,FFFFFFFFFFF,FF:
@A01757:128:HWYCLDRX2:1:2101:24108:22514 1:N:0:GGAGCGTC
ACTCCTACGGGAGGCAGCAGTCGGGAATATTGCGCAATGGAGGAAACTCTGACGCAGTGACGCCGCGTATAGGAAGAAGGTTTTCGGATTGTAAACTATTGTCGTGAGGGAAGAAATTGACAGTACCTCAGGAGGAAGCTCCGGCTAACTATGTGCCAGCAGCCGCGGTAATACATAGGGAGCAAGCGTTATCCGGATTTATTGGGTGTAAAGGGTGCGTAGACGGGAAATTAAGTTAGTTG
+
FFFFFFFFFFFFFFFFFFFFFFFFFF,F:FFFFFFFFFFFFFFFFFFFFFFFFFFFFFFFFFFFFFFF:FFFFFFFFFFFFFFFFFFFFFFFFFFFFFFFFFFFFFFFFFFFFFFFFFFFFFFFFFFFFFFFFFFFFFFFFFFFFFFFFFFFFFFFFFFFFFFFFFFFFFFFFFF:FFFFFFFF,FFFFF,:FFFFFFFFFFFFFFFFFFFFFFFFFFFFFF:::FFF:FFF:FFFFFFFF:
@A01757:128:HWYCLDRX2:1:2101:29722:22529 1:N:0:GGAGCGTC
ACTCCTACGGGAGGCAGCAGTGGGGAATATTGCACAATGGGGGAAACCCTGATGCAGCGACGCCGCGTGAGTGAAGAAGTATTTCGGTATGTAAAGCTCTATCAGCAGGGAAGATAATGACGGTACCTGACTAAGAAGCCCCGGCTAACTACGTGCCAGCAGCCGCGGTAATACGTAGGGGGCAAGCGTTATCCGGAATTACTGGGTGTAAAGGGAGCGTAGACGGTAATGCACGTCTGAAG
+
:FFFFFFFFFFFFFFFFFFF:F:FFFFFFFFFFFFFFFFFFFFFFFFFFFFFFFF,FFFFFFFFFFFFFFFFFFFFFFFFF,FFFFFFFFFFFFFFFFFFFFFFFFFFFFF,FFFFF,FFFFFFFFFFFFFFFFFFFFFFFFFFFFFFFFFFFFFFFFFFFFFF:FFFFF:FF:FFFFFFFFFFFFFFFFFFFFFFFFFF:FFFFFFFFF::F:FF:FFFFFFF,:F,FFFFF:FFFF:FFF
@A01757:128:HWYCLDRX2:1:2101:11659:22748 1:N:0:GGAGCGTC
ACTCCTACGGGAGGCAGCAGTGAGGAATATTGGTCAATGGTCGGGAGACTGAACCAGCCAAGCCGCGTGAGGGAGGAAGGTACAGAGTATCGTAAACCTCTTTTGTCAGGGAACAAAGGCGGGGACGTGTCCCAGGATGAGTGTACCTGAAGAAAAAGCATCGGCTAACTCCGTGCCAGCAGCCGCGGTAATACGGAGGATGCGAGCGTTATCCGGATTTATTGGGTTTAAAGGGTGCGCAG
+
FFFFFFFFFFFFFFFFFFFFFFFFFFFFFFFFFFFFFFFFFFFFFFFFFFFFFFFFFFFFFFFFFFFFFFFFFFFFFFFFFFFFFFFF:FFFFFFFFFFFFFFFFFFFFFFF:FFFFFFFFFFFFFF:FFFFFFFFFFFFFFFFFFFFFFFFFFFFFFFFFFFFFFFFFFFFFFFFFFFF:FFFFFFFF:FFFFFFFFF,FFF:FFFFFF:FFFFFF:FF,FFFFFFFFFFFF:FFFFFF:F
@A01757:128:HWYCLDRX2:1:2101:14570:22780 1:N:0:GGAGCGTC
ACTCCTACGGGAGGCAGCAGTGAGGAATATTGGTCAATGGGCGGAAGCCTGAACCAGCCAAGTCGCGTGAGGGAATAAGGCCCTACGGGTCGTAAACCTCTTTTGCCGGGGAGCAAGGGCCGGGACGAGTCCCGGTCCGGAGAGTACCCGGAGAAAAAGCATCGGCTAACTCCGTGCCAGCAGCCGCGGTAATACGGAGGATGCGAGCGTTATCCGGATTTATTGGGTTTAAAGGGTGCGTA
+
FFFFFFFFFFFFFFFFFFFFFFFFF:FFFFFFFFFFFFFFFFFFFFFFFFFFFFFFFFFFFFFFFFFFFFFFFFFFFFFFF:FFFFFF,FFFFFFFFFFFFFFFFF:FFFFF:FFFFFFFFFF,,FFFFFFFFFFFFFFFFFF,FFFFF:FFF,FF::FFFFF:FFFFFFFFFF:FFFFFF,F,:FFFFF::FFF,FFFFFFFFFFFFFFF:FFF:FF:,FF:FFFF,FFFFFFFFFFFFF,
@A01757:128:HWYCLDRX2:1:2101:18665:22952 1:N:0:GGAGCGTC
ACTCCTACGGGAGGCAGCAGTAGGGAATCTTCGGCAATGGGGGCAACCCTGACCGAGCAACGCCGCGTGAGTGAAGAAGGTTTTCGGATCGTAAAGCTCTGTTGTAAGTCAAGAACGGGTGTGAGAGTGGAAAGTTCACACTGTGACGGTAGCTTACCAGAAAGGGACGGCTAACTATGTGCCAGCAGCCGCGGTAATACATAGGGAGCAAGCGTTATCCGGATTTATTGGGTGTAAAGGGC
+
FFFFFFFFFFFFFFFFFFFFFFFFFFFFFFFFFFFFFFFFFFFFFFFFFFFFFFFFFFFFFFFFFFFFFFFFFFFFFFFFFFFFFFFFFFFFFFFFFFFFFFFFFFFFFFFFFFFFFFFFFFFFFFFFFFFFFFFFFFFFFFFFFFFFFFFFFFFFFFFFFFFFFFFFFFFFFFFFFFFFFFFFFFFFFFFFFFFF,FFFFFFFFFFFFF,FFFF:FFFFFFFFFFFFFFFFFFFFFFFFFF
@A01757:128:HWYCLDRX2:1:2101:30779:23140 1:N:0:GGAGCGTC
ACTCCTACGGGAGGCAGCAGTGAGGAATATTGGTCAATGGGCGGGAGCCTGAACCAGCCAAGTCGCGTGAGGGAAGACGGTCCTATGGATTGTAAACCTCTTTAGGCGGGGAGCAATGCCGGGCACGCGTGCCCGGAGGGAGAGTACCCGCAGAATAAGCATCGGCTAACTCCGTGCCAGCCGCCGCGGTAATAAGGAGGATGCGAGCGTTATCCGGATTTATTGGGTTTAAAGGGTGCGTA
+
FFFFFFFFFFFFFFFFFFFFFFFFFFFFFFFFFFFFFFFFFFFFFFFFFFFFFFFFFFFFFFFFFFFFFFFFFFFFFFFFFFFFFFFFF:FFFFFFFFFFFFFF:FFFFFFFFFFFFFFFFFFFFFFFFFFFFFF:FFFFFF:FF:FFFFFFFFFFFF,FFFF:FFFFFFFFFFFFFFFFF,FFFFFFFF:FFFFFFFFFFFFFFFFFF:,F::FFFF:FFFF::FF,FFF:FFFFFFFFFF
@A01757:128:HWYCLDRX2:1:2101:17246:23187 1:N:0:GGAGCGTC
ACTCCTACGGGAGGCAGCAGTAGGGAATCTTCCACAATGGGCGAAAGCCTGATGGAGCAACGCCGCGTGGGTGAAGAAGGTCTTCGGATCGTAAAACCCTGTTGTTAGAGAAGAAAGTGCGTGAGAGTAACTGTTCACGTTTCGACGGTATCTAACCAGAAAGCCACGGCTAACTACGTGCCAGCAGCCGCGGTAATACGTAGGTGGCAAGCGTTATCCGGATTTATTGGGCGTAAAGGGAC
+
FFFFFFFFFFFFFFFFFFFFFFFFFFFFFFFFFFFFFFFFFFFFFFFFFFFFFFFF:FFFFFFFFFFFFFFFFFFFFFFFFFFFFFFFFFFFFFFFFFFFFFFFFFFFFFFFFFFFFFFFFFFFFFFFFFFFFFFFFFFFFFFFFFFF:FFFFFFFFFFFFFFFFFFFFFFFFFFFFFFFFFFFFFF,FFFFFFFFFFFFFFFFFFFFFFFFFFFFFFFFFFFFFFFFFFFFFFFF:FFFF,
@A01757:128:HWYCLDRX2:1:2101:12084:23453 1:N:0:GGAGCGTC
ACTCCTACGGGAGGCAGCAGTGAGGAATATTGGTCAATGGGCGGAAGCCTGAACCAGCCAAGTCGCGTGAGGGAAGAAGGCCCTGCGGGTCGCAGACCTCTTTGGACGGGGAGCAAGGTCGCCGACGTGTCGGCGGAAGGAGAGTACCCGTAGAACAAGCATCGGCTAACTACGTGCCAGCAGCCGCGGTAATACGTAGGTGGCAAGCGTTATCCGGATTTATTGGGCGTAAAGGGAACGCA
+
FFFFFFFFFFFFFFFFFFFFFFFFFFFFFFFFFFFFFFFFFFFFFFFFFFFFFFFFFFFFFFFFFFFFFFFFFFFFFFFFFFFFFFFFFFFFFFFFFFFFFFFFFFFFFFFFFFFFFFFFFFFFFFFFFFFFFFFFF:FFFFFFFFFF:FFFFFFFFFFFFFF:FFFFFFFFFF,FFFFFFFFFFFFFFFFFFFFFFFFFFFFFFFFFFFFFFFFFFFFFFFFFFFFFFFFFFF:FFFFFFF
@A01757:128:HWYCLDRX2:1:2101:16450:23469 1:N:0:GGAGCGTC
ACTCTACGGGAGGCAGCAGTAGGGAATCTTCCACAATGGGCGAAAGCCTGAAGGAGCAACGCCGCGTGGGTGAAGAAGGTCTTCGGATCGTAAAACCCTGTTGTTAGAGAAGAAAGTGCGTGAGAGTAACTGTTCACGTTTCGACGGTATCTAACCAGAAAGCCACGGCTAACTACGTGCCAGCAGCCGCGGTAATACGTAGGTGGCAAGCGTTATCCGGATTTATTGGGCGTAAAGGGAAC
+
FFFFFFFFFFFFFFFFFFFFFFFFFFFFFFFFFFFFFFFFFFFFFFFFFF,FFFFFFFFFFFFFFFFFFFFFFFFFFFFFFFFFFFFFFFFFFFFFFFFFFFF:FFFFFFFFFFFFFFFFFFFFFFFFFFFFFFFFFFFFFFFFFFFFFFFFFFFFFFFFFFFFFFFFFFFFFFFFFFFFFFFFFFFFF:FFFF,F:FFFFFFFFFFF::FFFFFFFFFFF:FFFFFFFFFFFFFFFFFFFF
@A01757:128:HWYCLDRX2:1:2101:28610:23516 1:N:0:GGAGCGTC
ACTCCTACGGGAGGCAGCAGTAGGGAATCTTCCACAATGGACGAAAGTCTGATGGAGCAACGCCGCGTGAGTGAAGAAGGGTTTCGGCTCGTAAAGCTCTGTTGGTAGTGAAGAAAGATAGAGGTAGTAACTGGCCTTTATTTGACGGTAATTACCTAGAAAGTCACGGCTAACTACGTGCCAGCAGCCGCGGTAATACGTAGGTGGCAAGCGTTGTCCGGATTTATTGGGCGTAAAGCGAG
+
FFFFFFFFFFFFFFFFFFFFFFFFFFFFFFFFFFFFFFFFFFFFFFFFFFFFFFFFFFFFFFFFFFFFFFFFFFFFFFFFFFFFFFFFFFFFF:FFFFFFF,:FFFFFFF:FFFFFFFFFFFFFF,FFFFFFFFF:F,,::FFFFF:FFFFFFF,FFFFFFFFFF:FFFFFFFFFF:FFFFFFFFFFFFFFF:FFFFFFFFFFFFF:FFFFFFFFFFFFFFF:,FFFFFFFFFFFFFFFF::
@A01757:128:HWYCLDRX2:1:2101:24758:23641 1:N:0:GGAGCGTC
ACTCCTACGGGAGGCAGCAGTCGGGAATATTGCACAATGGAGGAAACTCTGATGCAGTGACGCCGCGTGCAGGAAGAAGGTTTTCGGATTGTAAACTGCTTTAGATAGGGAAGATAAAAGACTGTACCTATAGAATAAGCTCCGGCTAACTACGTGCCAGCAGCCGCGGTAATACGTAGGGAGCAAGCGTTATCCGGATTTATTGGGTGTAAAGGGTGCGTAGACGGGCTAACAAGTTAGTT
+
FFFFFFFFFFFFFFFFFFFFFFFFFFFFFFFFFFFFFFFFFFFFFFFFFFFFFFFFFFFFFFFFFFFFFFFFFFFFFFFFFFFFFFFF:FFFFFFFFFFFFFFFFFFFFFFFFFFFFFFFFFFFFF:FFFFFFFFFFFFFFFFFFFFFFFFFFFFFFFFFFFFFFFFFFFFFFFFFFFFFFFFFFFFFFFFFFFFFFFFFF:FFFFFFFFFFFFFFFFFFFFFFFFFFFFFFFFFFFF,FFF
@A01757:128:HWYCLDRX2:1:2101:29423:23735 1:N:0:GGAGCGTC
ACTCCTACGGGAGGCAGCAGTGAGGAATATTGGTCAATGGGCGGAAGCCTGAACCAGCCAAGTCGCGTGAGGGAAGAAAAAAGACTGTACCTATCAAGAAAGCTCCGGCTAACTACGTGCCAGCAGCCGCGGTAATACGTAGGGAGCAAGCGTTATCCGGAATTATTGGGTGTAAAGGGTGCGTAGACGGGATGTCAAGTTAGTTGTGAAATACCTCGGCTCAACTGAGGAACTGCAACTAA
+
FFFFFFFFFFFFFFFFFFFFFFFFFFFFFFFFFFFFFFFFFFFFF:FF:FFFFFFFFFFFFFFFFFFFFFFFFF:FFFFFFFFFFFFFFFFFFFFFFFFFFFFFFFFFFFFFFFFFFFFFFFFFFFFFFFFFF::FFFFFFFFFFFFFFFFFFF,FFFFFFFF:FFFFFFFFFF::FFFFFFFFFFFFFFFFFFFFFFFFFFFFFFFFFFFFFFFFFFFFFFFFFFFFFFF,FFFFF:FF,F
@A01757:128:HWYCLDRX2:1:2101:11668:23797 1:N:0:GGAGCGTC
ACTCCTACGGGAGGCAGCAGTGAGGGATCTTCCGCAATGGGCGCAAGCCTGACGGAGCAACGCCGCGTGGAGGAGGACGGCATTCGCGTTGTAAACTCCTTTTCTGGGGGACGAGAATTAGGACGGTACCACAGGAAGAAGTCTCGGCTAACTACGTGCCAGCAGCCGCGGTAATACGTAGGAGACGAGCGTTGTCCGGAGTTACTGGGCGTAAAGAGAGCGCAGGCGGTCGATCAAGTCGC
+
F:F,FFF,F:F::F:F::FFFFF:FFFF:FFF:FFFFF:FF:FF:FFF:FF:::FF:,FFF:FFFFFF:,FFFF::FFFFF,FFFF,,,:FFFF:F:FFFF:FF::,,:::FFFFFFFF,:FFF:FFFFF,FFFF:F,F:FFFFF,F:F,FFF::F,FFFFF:F:F:,FF:,F,FFFFFF:,F:F:::::,FF:FFF,FF,FFF:,,,F:FFFFF:F,,,F,:FFFF:FFF,,,F,::FF:F
@A01757:128:HWYCLDRX2:1:2101:21169:23844 1:N:0:GGAGCGTC
ACTCCTACGGGAGGCAGCAGTGGGGAATCTTGCGCAATGGGCGAAAGCCTGACGCAGCAACGCCGCGTGTGTGATGAAGGTCTTCGGATCGTAAAGCACTGTCGCGAGGGACGAATAAGGTGTCGGCTAACATCCGGCGCTGATGACGGTACCTCAAGAGGAAGCACCGGCTAACTCTGTGCCAGCAGCCGCGGTAATACAGAGGGTGCAAGCGTTGTTCGGAATTATTGGGCGTAAAGCGC
+
FFFFFFFFFFFFFFFFFFFFF:FFFF:FFFFFFFFFFFFFFFF:FFFFFFFFFFFFFFFFFFFFFFFFFFFFFFFFFFFFFFFFFFFFFFFFFFFFFFFFFFFFFFFFFFFFFFFFFFFFFFFFFFFFFFFFFFFFFFFFFFFFFFF:FFFFFFFFFFFFFF:FFFFFFFFFFFFF:FFFF:FFFFFFFFFFFFFFFFFFFFFF:FFFFF:FFFFF:FFFFFF:FFFFFFFFFFFFF:F:FF
@A01757:128:HWYCLDRX2:1:2101:6867:24032 1:N:0:GGAGCGTC
ACTCCTACGGGAGGCAGCAGTAGGGAATTTTTCACAATGGGCGAAAGCCTGATGGAGCAATACCGCGTGGATGATGAAGGTCTTTGGATTGTAAAATCCTTTTATTAGGGACGAATGACATAAGTAGGAAATGATTTATGTTTGACTGTACCTTTTGAATAAGTAACGGCAAACTATGTGCCAGCAGCCGCGGTAATACATAGGTTACAAGCGTTATCCGGATTTACTGGGCGTAAAGCGAG
+
FFFFFFFFFFFFFFFFFFFFFFFFFFFFFFFFFFFFFFFFFFFFFFFFFFFFFFFFFFFFFFFFFFFFFFFFFFFFFFFFFFFFFFFFFFFFFFFFFFFFFFFFFFFFFFFFFFFFFFFF,FFFFFFFFFFFFF,FFFFFFFFFFFFFF,FFFFFFFFFFFFFFFFF:FFFFFFF,F:FFFFFFF:FFFFFFFFFFFFFF:FFFFFFF:FFFFFFFF:FFFFFFFFFFF:FFFFFFFFFFFF
@A01757:128:HWYCLDRX2:1:2101:27950:24032 1:N:0:GGAGCGTC
ACTCCTACGGGAGGCAGCAGTGGGGAATATTGCACAATGGGGGAAACCCTGATGCAGCGACGCCGCGTGAGTGAAGAAGTATCTCGGTATGTAAAGCTCTATCAGCAGGGAAGAAAGAAATGACGGTACCTGAGTAAGAAGCCCCGGCTAACTACGTGCCAGCAGCCGCGGTAATACGTAGGGGGCAAGCGTTATCCGGAATTACTGGGTGTAAAGGGAGCGTAGACGGTGAAGTAAGTCTG
+
FFFFFFFFFFFFFFFFFFFFFFFFFFFFFFFFFFFFFFFFFFFFFFFFFFFFFFFFFFFFFFFFFFFFFFFFFFFFFFFFFFFFFFFFFFFFFFFFFFFFFFFFFFFFFFFFFFFFFFFFFFFFFFFFFFFFFFFFFFFFFFFFFFFFFFFFFFFFFFFFFFFFFFFFFFFF,FFFFFFFFFFFFFF:FFFFFFFFFFFF:FFFFFFFFFFFFFFFFFFFF:FFFFFFFFFFFFFF,F:FFF
@A01757:128:HWYCLDRX2:1:2101:6813:24408 1:N:0:GGAGCGTC
ACTCCTACGGGAGGCAGCAGTAGGGAATCTTCCACAATGGACGAAAGTCTGATGGAGCAACGCCGCGTGAGTGAAGAAGGGTTTCGGCTAGTAAAGCTCTGTTGGTAGTGAAGAAAGATAGAGGTAGTAACTGGACTTTATTTGACTGTAATTACTTAGAAAGTCACCGATAACTAAGAGCCAGCAGCCGCGGTAATACGTAGGTGGCACGATATGACCGGATTTATTGGGCGTAAAGCGAG
+
FFF,,:FFF:FFF:FFFFFFFFF::FFF,F,,FF,FFFF:FF,FFFFFF:,FF,FF:,FFF::FF,FF,:F::FF,FF:,,FFFFF,FF,:,F,::FF,FF:FFFFFFFF:F,FFF,FF:,,F:FF,FFFFFF,,FFF::FF::FF,,,F:F,F,FFFFFFF,:FFF,:,:FFF,F,F,,,,,:FF,FF:F:,,FFFFF,FFF,F,,,F,F,,,F,:,F,,:F,,FFFFFF,FFFFFFFF:,
@A01757:128:HWYCLDRX2:1:2101:8675:24408 1:N:0:GGAGCGTC
ACTCCTACGGGAGGCAGCAGTGAGGAATATTGGTCAATGGCCGGGAGGCTGAACCAGCCAAGTAGCGTGCAGGATGACGGCCCTCGTGGTTGTAAACTGCTTTTAGTCGGGAATAAAAGGGGGTTCGTGAACCCCGTATTGTATGTACCGTCAGAAAAAGGACCGGCTAATTCCGTGCCAGCAGCCGCGGTAATACGGAAGGTCCGGGCGTTATCCGGATTTATTGGGTTTAAAGGGAGCGT
+
FFFFFFFFFFFFFFFFFFFFFFFFFFFFFFFFFFFFFFFFFFFFFFFFFFFFFFFFFFFFFFFFFFFFFFFFFFFFFFFFFFFFFFFFFFFFFFFFFFFFFFFFFFFFFFFFFFFFFFFFFFFFFFFFFF:FFFFFFFFFFFFFFFFFFFFFFFFFFFFFFFFFFFFFFFFFFFFFFFFFFFFF:FFFF:FFFF,,FFFFFFFFFFFFFFFF,FFFFFFFFFFFFFFFFFFFFFFFFFFFFF
@A01757:128:HWYCLDRX2:1:2101:16875:24643 1:N:0:GGAGCGTC
ACTCCTACGGGAGGCAGCAGTAGGGAATTTTCGTCAATGGGCGCAAGCCTGAACGAGCAATGCCGCGTGAACGAGGAAGGTCTTCGGATCGTAAAGCTCTGTTGCAGGTCAGAAAAGAAGGAAAGAGGAAATGCTTTTCTTTTGATAGTAACCTGCCAGAAAGTCACGGCTAACTACGTGCCAGCAGCAGCGGTAATACGTAGGTGGCAAGCGTTATCCGGAATGATTGGGCGTAAAGGGTG
+
FFFFFFFFFFFFFFFFFFFFFFFFFF:F:FFFF:FFFFFFFFFFFFFFFFFFFFFFFFFFFFFFFFFFFFFFFFFFFFFFFFFFFFFFFFFFFFFFFFFFFFFFFFFFFFFFFFFFFFFFFF:FFFFFFFFFFFFFFF,F,FFFFFFFF,FFFFFFFFFFFFFFFFFFFFFFFFFFFFFFFFF:F:FF:FFFF:FFFF:F,FFFFFFFFFFFFFFF:FFFFFFFFF,FFFFFF:F,FFFFFF
@A01757:128:HWYCLDRX2:1:2101:29613:24659 1:N:0:GGAGCGTC
ACTCCTACGGGAGGCAGCAGTGAGGAATATTGGTCAATGGGCGAGAGCCTGAACCAGCCAAGTCGCGTGAAGGATGACGGCCCTACGGGTTGTAAACTTCTTTTGTCAGGGAGCAAAGGGCGCCACGTGTGGCGCTTTGCGAGTACCTGAAGAAAAAGCATCGGCTAACTCCGTGCCAGCAGCCGCGGTAATACGGAGGATGCGAGCGTTCTCCGGATTTATTGGGTTTAAAGGGTGCGCAG
+
FFFFFFFFFFFFFFFFFFFFFFFFFFFFFFFFFFFFFFFFFFFFFFFFFFFFFFFFFFFFFFFFFFFFFFFFFFFFFFFFFFFFFFFFFFFFFFFFFFFFFFFFFFFFFFFFFFFFFFFFFFFFFFFFFFFFFFFFFFFFFFFFFFFFFFFFFFFFFFFFFFFFFF::FFFFFFFFFFFFFFFFFFFFFFFFFFFFFFFFFFFFFFFFFF,FFFFFFFFFFFFFFFFFFFFFFFFFFFFFFF
@A01757:128:HWYCLDRX2:1:2101:3775:24721 1:N:0:GGAGCGTC
ACTCCTACGGGAGGCAGCAGTGAGGAATATTGGTCAATGGCCGGGAGGCTGAACCAGCCAAGTAGCGTGCAGGATGACGGCCCTCGTGGTTGTAAACTGCTTTTAGTCGGGAATAAAAGGGGGTTCGTGAACCCCGTATTGTATGTACCGTCAGAAAAAGGACCGGCTAATTCCGAGCCAGCAGCCGCCGTAATACGGAAGGTCCGGGCGTTCTCCGGATTTATTGGGTGTAAAGGGCGTGT
+
,,:F,FFFFF:FFF:FF:F:F:FFFFFFFFFF::FFFFFFF:FF:FF,:FFFFF,FFF:F,F,FFFFF:FFF,FF:FFF:FFFFFFF,:FF:FFFFFF,,FFFFFFFFFF:F,F:FFF:FFFF,,FF:FFFFFFF:F::FFFF,:FF,,,FFF,FFF:FF,FFFF,F:F:F:FFF,,FFFFF:FFFF:,,FFFFFFFFFFF,FFF:FF,FF,,FF,::F,FFFFFF:,F:F,:,FFF,:,F:
@A01757:128:HWYCLDRX2:1:2101:10800:24956 1:N:0:GGAGCGTC
ACTCCTACGGGAGGCAGCAGTCGGGAATATTGCGCAATGGAGGAAACTCTGACGCAGTGACGCCGCGTATAGGAAGAAGGTTTTCGGATTGTAAACTATTGTCGTGAGGGAAGAAATTGACAGTACCTCAGGAGGAAGCTCCGGCTAACTATGTGCCAGCAGCCGCGGTAATACATAGGGAGCAAGCGTTATCCGGATTTATTGGGTGTAAAGGGTGCGTAGACGGGAAATTAAGTTAGTTG
+
FFFFFFFFFFFFFFFFFFFFFFFFFF:FFFFFFFFFFFFFFFFFFFFFFFFFFFFFFFFFFFFFFFFFFFFFFFFFFFFFFFFFFFFFFFFFF:FFFFFFFFFFFFFFFFFFFFFFFFFFFFFFFFFFFFFFFFFFFFFFFFFFFFFFFFFFFFFFFFFFFFFFFFFFFFFFFFF:FFFFFFFFFFFFFFFFFFFFFFFFFFFFFFFFFFFFFFFFFFFFFFFF,FFF::F:FFFFFFFF::
@A01757:128:HWYCLDRX2:1:2101:24777:24987 1:N:0:GGAGCGTC
ACTCTACGGGAGGCAGCAGTAGGGAATTTTTCACAATGGGCGAAAGCCTGATGGAGCAATACCGCGTGGATGATGAAGGTCTTTGGATTGTAAAATCCTTTTATTAGGGACGAATGACATAAGTAGGAAATGATTTATGTTTGACTGTACCTTTTGAATAAGTAACGGCAAACTATGTGCCAGCAGCCGCGGTAATACATAGGTTACAAGCGTTATCCGGATTTACTGGGCGTAAAGCGAGC
+
FFFFFFFFFFFFFFFFFFFFFFFFFFFFFFFFFFFFFFFFFFFFFFFFFFFFFFFFFFFFF:FFFFFFFFFFFFFF:FFFFF:FFFFFFFFFFFFFFF:F:FFFFFFFFFFFFFFFFF:FFFF:FFFF,FFFF:FFFFFFFFF:FFFFFFFFFFFFF:FFFFFFFFFFFFF:FFFFFFFF:FFFFFFFF:FFF:F:FFFFFFFFFFFFFFFF,F:FF:FFFFFFFFFFFFFFF,:,FFFFFF
@A01757:128:HWYCLDRX2:1:2101:1307:25050 1:N:0:GGAGCGTC
ACTCCTACGGGAGGCAGCAGTGGGGAATATTGGGCAATGGGCGCAAGCCTGACCCAGCAACGCCGCGTGAGTGAAGAAGGTCTTCGGATTGTAAAGCTCTGTCCTTGGGGACGAAGGAAGTGACGGTACCCAAGGAGGAAGCTCCGGCTAACTACGTGCCAGCAGCCGCGGTAATACGTAGGGAGCAAGCGTTGTCCGGAATTACTGGGCGTAAAGGGTGCGTAGGCGGTTTGATAAGTCAG
+
FFFFFFFFFFFFFFFFFFFFFFFFFFFFFFFFFFFFFFFFFFFF:FFFFFFFFFFFFFFFFFFFFFFFFFFFFFFFFFFFFFFFFFFFFFFFFF:FFFFFFFFFFFFFFFFFFFFFFFFFFFFFFFFFFFFFFFFFFFFFFFFFFFFFFFFFFFFFFFFFFFF:FFFFFFFFFFFF,FFFFFFFFF:FFFFFFFFFFFFFFFFF:FFFFFFFFF,F,FF,F::FFFFFFFFFF:FFF:FF:,
@A01757:128:HWYCLDRX2:1:2101:11749:25160 1:N:0:GGAGCGTC
ACTCCTACGGGAGGCAGCAGTCGGGAATATTGCGCAATGGAGGAAACTCTGACGCAGTGACGCCGCGTATAGGAAGAAGGTTTTCGGATTGTAAACTATTGTCGTGAGGGAAGAAATTGACAGTACCTCAGGAGGAAGCTCCGGCTAACTATGTGCCAGCAGCCGCGGTAATACATAGGGAGCAAGCGTTATCCGGATTTATTGGGTGTAAAGGGTGCGTAGACGGGAAATTAAGTTAGTTG
+
FFFFFFFFFFFFFFFFFFFFFFFFFFFF:FFFFFFFFFFFFFFFFFFFFFFFFFFFF:FFFFFFFFFFFFFFFFFFFFFFFFFFFFFFFFFFFF:FF:FFFFFFFFFFFFFFFFFFFFFFFFFFFFFFF::FFFFFFFFFFFFFFFFFFFFFFFFFFFFFF:FFFFFFFFFFFFFFFFFFFFFFFFFFFFFFFFFF:FFFFFFFFFFFFF,FFFFFFFFFF:FFFFFFF,FF,FFFF,F:FF
@A01757:128:HWYCLDRX2:1:2101:2835:25316 1:N:0:GGAGCGTC
ACTCCTACGGGAGGCAGCAGTGAGGAATATTGGTCAATGGGCGGAAGCCTGAACCAGCCAAGTCGCGTGAGGGACTAAGGCCCTACGGGTCGCAGACCTCTTTGGACGGGGAGCAAGGCCGCCGACGTGTCGGCGGAAGGAGAGTACCAGTAGAACAAGCATCGGCTAACTCCGTGCCAGCAGCCGCGGTAATACGGAGGATGCGCGCGTTATCCGGATTTATTGGGTGTAGGGGGTGCGCA
+
FFFFFFFFFFFFFFFFFFFF,FFFF:FF:,FF:FFFFFF:FFFFFF:FFFFFFFFFFFFF:FFFFFF:,FFFFF,FFFF:FFFFFF::FFFFF:FFFFFF,:FFFFFFFFFFFFFFFFFFFFFFF,F::FFFFFFFFFFFFF:FF,,FFF:FFFFF:FFFFFFFFFFFFFFFFF:FFFFFFFFFFFFFFFFFFFFFFFFFFFFF,:FFF,:FFF,FFF,:F,,,FFFF,F,,,:FF,FFF::
@A01757:128:HWYCLDRX2:1:2101:17743:25332 1:N:0:GGAGCGTC
ACTCCTACGGGAGGCAGCAGTGGGGAATCTTGCGCAATGGGGGAAACCCTGACGCAGCGACGCCGCGTGCGGGATGAAGGCCTTCGGGTCGTAAACCGCTTTCAGCAGGGACGAAATTGACGGTACCTGCAGAAGAAGGCCCGGCCAACTACGTGCCAGCAGCCGCGGTGATACGTAGGGGTCTAGCGTTGTCCGGAATTATTGGGCGTAAAGAGCTCGTAGGCGGTTTGTCGCGTCGGCTG
+
FFFFFFFFFFFFFFFFFFFFFFFFFFFFFFFFFFFFF:FFFFFF:FFFFFFFFFFFFFFFFFFFFFFFFFFFFFFFFFFFFF:FFFFFFFFFFFFFF:FFFFFFFFFFFFFFFFFFFFFFFFFFF,FFFFFFF:FFFFF:FFFFFFFFFFFFFFFFFFFFFFFFFFFFF:FFFFFFFF:FFFF:FFFFFFFFFFFFF:FF:FFFFFFFFFFFF:F:FFFFFFFFF,FFFFFFFFFFFF,FFF
@A01757:128:HWYCLDRX2:1:2101:24695:25410 1:N:0:GGAGCGTC
ACTCCTACGGGAGGCAGCAGTGAGGAATATTGGTCAATGGGCGGAAGCCTGAACCAGCCAAGTCGCGTGAGGGAAGAAGGCCCTGCGGGTCGCAGACCTCTTTGGACGGGGAGCAAGGCCGCCGACGTGTCGGCGGAAGGAGAGTACCCGTAGAACAAGCATCGGCTAACTCCGTGCCAGCAGCCGCGGTAATACGGAGGATGCGAGCGTTATCCGGATTTATTGGGTTTAAAGGGTGCGCA
+
FFFFFFFFFFFFFFFFFFFF:FFFFFFFFFFFFFFFFFFFFFFFFFFFFFFFFFFFFFFFFFFFFFFFFFFFFFFFFFFFFFF:FFFFFFFFFFFFFFFFF:FFFFFFFFFFFFFFFFFFFFFFFFFFFFFFFFFFF,FFFFFFFFFFFFFFFF:FFFFFFFFF:FFFFFFFFFFFFFFFFFFFFFFFFFFFFFFF:FFFFFFFFFFFFF:FFFFFFF:FFFF:F:FF:F,FF:FFFFF:FF
@A01757:128:HWYCLDRX2:1:2101:8883:25426 1:N:0:GGAGCGTC
ACTCCTACGGGAGGCAGCAGTGGGGAATCTTGGACAATGGGCGCAAGCCTGATCCAGCCATGCCGCGTGAGTGATGAAGGCCTTAGGGTCGTAAAGCTCTTTCGCCAGAGATGATAATGACAGTATCTGGTAAAGAAACCCCGGCTAACTCCGTGCCAGCAGCCGCGGTAATACGGAGGGGGTTAGCGTTGTTCGGAATTACTGGGCGTAAAGCGCGCGTAGGCGGACTGGAAAGTTGGGGG
+
FFFFFFFFFFFFFFFFFFFFFFFFFFFFFFFFFFFFFFFFFFFFFFFFFFFFFFFFFFFFFFFFFFFFFFFFFFFFFFFFFFFFFFFFFFFFFFFFFFFFFFFFFFFFFFFFFFFFFFFFFFFFFFFFFFFFF:FFFFFFFFFFFFFFFFFFFFFFFFFFFFFFFFFFFFFFFFFFFFFFFFFFFFFFFFFFFFFFFFFF:FFFFFFFFFFFFFFFFFFFFFFFFFFFFFFFFFFFFFFFFF
@A01757:128:HWYCLDRX2:1:2101:24632:25457 1:N:0:GGAGCGTC
ACTCCTACGGGAGGCAGCAGTGAGGAATATTGGTCAATGGGCGGAAGCCTGAACCAGCCAAGTCGCGTGAGGGAAGAAGGCCCTGCGGGTCGCAGACCTCTTTGGACGGGGAGCAAGGCCGCCGACGTGTCGGCGGAAGGAGAGTACCCGTAGAACAAGCATCGGCTAACTCCGTGCCAGCAGCCGCGGTAATACGGAGGATGCGAGCGTTATCCGGATTTATTGGGTTTAAAGGGTGCGCA
+
FFFF:FFFFFFFFFFFFFFFFFFFFFFFFFFF:,FFFFFFFF:FFFFFF:FFFFF:FFFFFFFFF:FFFFFFFFF:FFFFFFFFFFF:FFFFFFFFFFFFFFF:FFFFFFFFF:FFFFFFFFFFFF:FFFFFFFFFFFFFFFFFFFF:FFFFF:FFFFFFFFFFFFF::FFF:FFF:F:FFFFFFFFF:FFFFFF:FFFFFFFFFFFFF,F,FFFFFFF,FFFFFF:FFFFFFFFF:FFFFF
@A01757:128:HWYCLDRX2:1:2101:32624:25488 1:N:0:GGAGCGTC
ACTCCTACGGGAGGCAGCAGTGAGGAATATTGGTCAATGGCCGGAAGGCTGAACCAGCCAAGCCGCGTGAAGGACGAAGGTGCCAAGCATTGTAAACTTCTTTTGTCAAGGGACAAAATCAGGCTCGAGAGCCTGACCGAGGGTACTTGAAGAAAAAGCATCGGCTAACTCCGTGCCAGCAGCCGCGGTAATACGGAGGATGCGAGCGTTATCCGGATTTATTGGGTTTAAAGGGTGCGCAG
+
FFFFFFFFFFFFFFFFFFFFFFFFFFFFFFFFFFFFFFFFFFFFFFFFFFFFFFFFFFFFFFFFFFFFFFFFFFFFFFFFFFFFFFFFFFFFFFFFFFFFFFFFFFFFFFFFFFFFFFFFFFFFFFFFF:FFFFFFFFFFFFFFFFFF:F:FFFFFFFFFFFFFFF,FFFF,FFFFFFFFFFFFFFFFFFFFFFFFFFFFFFFFFFFFFF,FFFFFFF,FF:FFFFF,FF:FFFFFFF:FFF
@A01757:128:HWYCLDRX2:1:2101:6840:25582 1:N:0:GGAGCGTC
ACTCCTACGGGAGGCAGCAGTGAGGAATATTGGTCAATGGGCGCAAGCCTGAACCAGCCAAGTCGCGTGAGGGATGACGGTCCTATGGATTGTAAACCTCTTTTGTCGGGGAGCAAGGCCCGCCACGTGTGGCGGGAAGGAGAGTACCCGAAGAAAAAGCATCGGCTAACTCCGTGCCAGCAGCCGCGGTAATACGGAGGATGCGAGCGTTCTCCGGATTTATTGGGTTTAAAGGGTGCGCA
+
FFFFFFFFFFFFFFFFFFFFFFFFFFFFFFFFFFFFFFFFFFFFFFFFFFFFFFFFFFFFFFFFFFFFFFFFFFFFFFFFFFFFFFFFFFFFFFFFFFFFFFFFFFFFFFFFFFFFFFFFFFFFFFFFFFFFFFFFFFFFFFFFFFFFFFFFFFFFFFFFFFFFFFF:FFFFFFFFFFFFF:FFFFFF:FFFFFF,FFFFFFFFFFFFFFF,FFFFF:F:FFFF:FFFFFFFFF:FFFFFFF
@A01757:128:HWYCLDRX2:1:2101:6885:25598 1:N:0:GGAGCGTC
ACTCCTACGGGAGGCAGCAGTGAGGAATATTGGTCAATGGGCGCAAGCCTGAACCAGCCAAGTCGCGTGAGGGATGACGGTCCTATGGATTGTAAACCTCTTTTGTCGGGGAGCAAGGCCCGCCACGTGTGGCGGGAAGGAGAGTACCCGAAGAAAAAGCATCGGCTAACTCCGTGCCAGCAGCCGCGGTAATACGGAGGATGCGAGCGTTCTCCGGATTTATTGGGTTTAAAGGGTGCGCA
+
FFFFFFFFFFFFFFFFFFFFFFFFFFFFFFFFFFFFFFFFFFFFFFFFFFFFFFFFFFFFFFFFFFFFFFFFFFFFFFFFFFFFFFFFFFFFFFFFFFFFFFFFFFFFFFFFFFFFFFFFFFFFFFFFFFFFFFFFFFFFFFFFFFFFFFFFFFF,FFFFFFFFFFFFFFFFFFFFFFFFFFFFFFFFFF:FFFFFFFFFFF,FFFFFFFF,FFF:FFF:F:FFFFFF:F,:FFFFFFFFFF
@A01757:128:HWYCLDRX2:1:2101:20003:25801 1:N:0:GGAGCGTC
ACTCCTACGTGAGGCAGCAGTGAGGAATATTGGTCAATGGGCGCGAGCCTGAACCAGCCAAGTCGCGTGAGGGAAGACGGTCCTTTGGATTGTAAACCTCTTTTGTCGGGGAGCAAAAGGCGCCACGTGTGGCGTTCCGAGAGTACCCGAAGAAAAAGCATCGGCTAACTCCGTGCCAGCAGCCGCGGTAATACGGAGGATGCGAGCGTTATCCGGATTTATTGGGTTTAAAGGGTGCGCAG
+
FFFFFFFFFFFFFFFFFFFFFFFFFFFFFFFFFF:FFFFFFFFFFFF:FFFFFFFFFFFFFFFFFFFFFF,FFFFFFFFFFFFFFFFFFFFFFFFF:FF:FFF:FFFFFFFFFFFFFFFFFFFFFFFFFFFFFFFFFF:FFFFFFF:FFF,FFFFFFFFFFF:FFFFFFFF:FFFFFFFFFFFFFFFFFFFFFFFFFFFFFFFFFFFF,FFFFFFFF,FFFFFFFFFFF::FFFFFFFFFFF
@A01757:128:HWYCLDRX2:1:2101:24451:25801 1:N:0:GGAGCGTC
CTCCTACGGGAGGCAGCAGTGGGGAATATTGCACAATGGGGGAAACCCTGATGCAGCAACGCCGCGTGAGTGAAGAAGTAATTCGTTATGTAAAGCTCTATCAGCAGGGAAGAAAATGACGGTACCTGAGTAAGCAGCCCCGGCTAACTACGTGCCAGCAGCCGCGGTACTACGTAGGGGGCAAGCGTTATCCGGATTTACTGGGTGTAAAGGGAGCGTAGACGGTAAAGCAAGTCTGAAGT
+
FFFFFFFFFFFFFFFFFFFFFFFFFFFFFFFFFFFFFFFFFFFFFFFFFFFFFFFFFFFFFFFFFFFFFFFFFFFFFFFFFFFFF:FFFFFFFFFFFFFFFFFFFFFFFFFFFFFFFFFFFFFFFFFFFFFFFFFFFFF:FFFFFF:FFFFFFFFFFFF:FFFFFFFF:,FFFF,FF:FFFFFFFFF,F,FFFFFF:FF,F:FFFFFF::FFFFFFFFF,FFFFFFFFFFFF,FFFF:::F:
@A01757:128:HWYCLDRX2:1:2101:21938:25833 1:N:0:GGAGCGTC
ACTCCTACGGGAGGCAGCAGTAGGGAATTTTCGTCAATGGGCGCAAGCCTGAACGAGCAATGCCGCGTGAACGAGGAAGGTCTTCGGATCGTAAAGTTCTGTTGAAGGGGAAAAAGAGCGGAGAGAGGAAATGAACTCCGATTGATATTACCCTTCGAGGAAGTCACGGCTAACTACGTGCCAGCAGCCGCGGTAATACGTAGGTGGCGAGCGTTATCCGGAATGATTGGGCGTAAAGGGTG
+
FFFFFFFFFFFFFFFFFFFFFFFFFFFFFFFFFFFFFFFFFFFFFFFFFFFFFFFFFFFFFFFFFFFFFFFFFFFFFFF:FFFFFFFFFFFFFFFFFFFFFFFFFFFFFFFFFFFFFFFFFFFFFFFFFFFFFFFFFFFFF:FFFFFFFFFFFFFFFFFFF:FFFFFFFFFFFFFFFFFFFFFFF:FFFFFFFFFFFFFFFFFFFFFFFFFFF::,FFFFFF,FFFFFFFFFFFFFFFFFFF
@A01757:128:HWYCLDRX2:1:2101:29812:25848 1:N:0:GGAGCGTC
ACTCCTACGGGAGGCAGCAGTGAGGAATATTGGTCAATGGCCGCAGGGCTGAACCAGCCAAGTCGCGTGAGGGATGACGGTCCTATGGATTGTAAACCTCTTTTGTCAGGGAGCAAAGGACGCCACGTGTGGTGTTTTGCGAGTACCTGAAGAAAAAGAATCGGCTAACTCCGTGCCAGCAGCCGCGGTAATACGGAGGATGCGAGCGTTATCCGGATTTATTGGGTTTAAAGGGTGCGCAG
+
FFFFFF,FF:FFFFFFFFFFFFF:FFFFFFFFFFFFFFFFFF,,:FFF:FFFF:FFF,,:FFFFF,F,FFFFFFFFFFFFFFF,F,FFFFF:FFF:F,F,,F,FFFFF::FFFFFF:,FFFFFFFFFFFF:FF:FF,FFFFFFFF,FFFFF:FF:FF:,F::F::FFF:FFFFF:FFFFFFF:FFFFFFF:FFF,FFFFFFFFFFFF::F,FF,F,F::FF,:F,FF,FFFFF,FFFF:FF,
@A01757:128:HWYCLDRX2:1:2101:1886:25895 1:N:0:GGAGCGTC
ACTCCTACGGGAGGCAGCAGTGGGGGATATTGGACAATGGGGGAAACCCTGATCCAGCGACGCCGCGTGAGTGAAGAAGTATTTCGGTATGTAAAGCTCTATCAGCAAGGAAGAAAGAAATGACGGTACCTGAGTAAGAAGCCCCGGCTAACTACGTGCCAGCAGCCGCGGTAATACGTAGGGAGCAAGCGTTATCCGGATTTACTGGGTGTAATGGGTGCGCAGGTGGCAGGGCAAGTCAG
+
FFFFFFFFFFFFFFFFFFFFFFFFFFFFFFFFFFFFFFFFFFFF:FFFFFFFFFFFFFFFFFFFFFFFFFFFFFFFFFFFFFFFFFFFFFFFFFFFFFFFFFFFFFFFFFFFFFFFFFFFFFFFFFFF::FFFFFFFFFFFF:FFFFFFFF:FFFFFFF,FF,:FFFFFFFF,:F:FF,FFFF,F::FFFFF:FFFFFFFFFFFFFF,FFFFFF,::FFFFFF,FFFFF::FFF:FFFF:FF
@A01757:128:HWYCLDRX2:1:2101:28519:26083 1:N:0:GGAGCGTC
ACTCCTACGGGAGGCAGCAGTAGGGAATTTTCGTCAATGGGCGCAAGCCTGAACGAGCAATGCCGCGTGAACGAGGAAGGTCTTCGGATCGTAAAGTTCTGTTGAAGGGGAAAAAGAGCGGAGAGAGGAAATGGTCTCCGATTGATATTACCCTTCGAGGAAGTCACGGCTAACTACGTGCCAGCAGCCGCGGTAATACGTAGGTGGCGAGCGTTATCCGGAATGAGTGGGCGTAATGGGTG
+
FFFFFFFFFFFF:FFFFF::FFFFFFFFFFFFFFFFF:FFFFFFFFFFFFFFFFF::FFFFFFFFFFFFFFFFFFFFFFFFFFFFFFFFFFFFF,F:FFFFFFFFFFFFFFFFFFF:FFFFFFFFFFFF:FFFFFFFF:F:F,F::FFF,FFFFFFFFFF:FFFF,F:FFFFFFFFF:FFF:FFFFFF,FFFFFFFFF:F:FFFFFFFFFFFFFF,FFFFFF,FF:,FFFFFF:FF,FFFFF
@A01757:128:HWYCLDRX2:1:2101:20781:26115 1:N:0:GGAGCGTC
ACTCTACGGGAGGCAGCAGTGGGGAATATTGCACAATGGGGGAAACCCTGATGCAGCGACGCCGCGTGAGTGAAGAAGTATTTCGGTATGTAAAGCTCTGTCAGCAGGGAAGAAAATGACGGTACCTGACCAAGAAGCCCCGGCTCACTACGTGCCAGCAGCCGCGGTAATACGTAGGGGGCAAGCGTTCTCCGGAGTTAGTGGGTGTAAGGGGAGCGTAGAGGGCAGGGGAAGTCTGGAGG
+
FFF,:FFFFFFF:FFFFFFFFFF:FF,FF:F:F:FFFF,FF:FFFFFFF:FFF,FF:FFFFFFFF:FFF:FFFFFF:FF:FFFFFFF,FFFFFFF,FFFFF,::F,:F,:,FF,F:FFFF,FFF,:FFF,::::::,:F,,F:FF,FFF:FF:FFFFF:FFF:FFF,:,,::,F,,FFFF:F,FFFF,,:F,,FFF,FFF,FFFF,:F,,,F,F,F:F:,F:,,:F,FF:,:,,F,FF:,:,
@A01757:128:HWYCLDRX2:1:2101:6090:26162 1:N:0:GGAGCGTC
ACTCCTACGGGAGGCAGCAGTGAGGAATATTGGTCAATGGGCGAGAGCCTGAACCAGCCAAGTCGCGTGAGGGAAGACGGTCCTATGGATTGTAAACCTCTTTTGTCAGGGAGCAAGCGCCTCCACGTGTGGAGGCAGGGAGAGTACCTGAAGAAAAAGCATCGGCTAACTCCGTGCCAGCAGCCGCGGTAATACGGAGGATGCGAGCGTTCTCCGGAGTTATTGGGTTTAAAGGGTGCGTA
+
FFFFFFFFFFFFFFFFFFFFFFFFFFFFFFFFFFFFFFFFFFFFFFFFFFFFFFFFFFFFFFFFFFFFFFFFFFFFFFFFFFFFF:FFFFFFFFFFFFFFFFFFFFFFFFFFFFF:FFFFFFFFFFF,F:FFFFFF:FFFFFFFFFFFFFFFF:FFFFFFFFFFFFFFFFF:FFFFFFFFF:FF:FFFFF,,F:,F:FFF:FFFFFF:FFF,FF:F:F,FF:F:FFF,,FF,,FFFFF:FF,
@A01757:128:HWYCLDRX2:1:2101:9661:26271 1:N:0:GGAGCGTC
ACTCCTACGGGAGGCAGCAGTGGGGGATATTGGACAATGGGGGGAACCCTGATCCAGCGACGCCGCGTGAGTGAAGAAGTATTTCGGTATGTAAAGCTCTGTCAGCAGGGAAGAAAGAAATGACGGTACCTGACCAAGAAGCCCCGGCTAACTACGTGCCAGCAGCCGCGGTCATACGTAGGGGGCAAGCGTTATCCGGAATTACTGGGTGTAAAGGGAGCGTAGACGGTAATGCAAGTCTG
+
FFFFFFFFFFFFFFFFFFFFFFFFFFFFFFFFFFFFFFFFFFFFFFFFFFFFFFFFFFFFFFFFFFFFFFFFFFFFFFFFFFFFFFF:FFFFFFFFFFFFFFFFFFFFFFF,FFFFFFFFFFFFFFF:FFFFFFFFF:FFFFFFFFFFFFFFFFFFFFFF:FF::FFFFFFF,:F::FFFFFFFFFF,FFF,F:FF:FFF:FF,,FFFFFF:,F:FFFFFFFF,,,:FF:::FFFF,FF,FF
@A01757:128:HWYCLDRX2:1:2101:9950:26710 1:N:0:GGAGCGTC
ACTCCTACGGGAGGCAGCAGTGAGGAATATTGGTCAATGGCCGGAAGGCTGAACCAGCCAAGTCGCGTGAGGGAATAAGGCCCTACGGGTCGTAAACCTCTTTTGCCAGGGAGCAATGCCGTCCACGTGTGGACGGAAGGAGAGTACCCGGAGAAAAAGCATCGGCTAACTCCGTGCCAGCAGCCGCGGTAATACGGAGGATGCGAGCGTTATCCGGATTTATTGGGTTTAAAGGGTGCGTA
+
,FFFFFFFFFFFFFFFFFFFFFFFFFFFFFFFFFFFFFFFFFFFFFFFFFFFFFFFFFFFFFFFFFFFFFFFFF,FFFFFFFFFFFFFFFFFFFF:FFFFFFFFFFFFFFFFFFFFFFFFFFFFFF:FF:FFFFFFFFFFFFFFFFFFFFFFFFFFFFFFFFFFFFFFFFFFFFFFFFFFFFFFFFFFFFFFFFFFFFFFFFFFFFFFFF:,FFFFFFFFFFFF:FFFFFFF,FFFFF:FFF
@A01757:128:HWYCLDRX2:1:2101:31548:26788 1:N:0:GGAGCGTC
ACTCCTACGGGAGGCAGCAGTGGGGAATATTGCACAATGGGCGCAAGCCTGATGCAGCGACGCCGCGTGCGGGATGGAGGCCTTCGGGTTGTAAACCGCTTTTGTTCAAGGGCAAGGCACGGCTTCGGGCCGTGTTGAGTGGATTGTTCGAATAAGCACCGGCTAACTACGTGCCAGCAGCCGCGGTAATACGTAGGGTGCGAGCGTTATCCGGATTTATTGGGCGTAAAGGGCTCGTAGGC
+
FFF,FFFFFFFFFFFF:,FF:FFFF,FFFFFFFF,FF::FFFFFFF,F:FF:FF:,FFFFFFFFFF:FFFFF:,F:FF:,F:F,FFFFFF:FFF:FF:FFFFFFFFFFFFFFFFFFFFFFF:FFFFFFFF:::FFFFFFFFFFFFFFFFFFFFFFFFFFFF,FFFFFFF,:FFFFFFFFF:FFF,FFF:FFF,FFFFFF,FFFFF:FF:FFF,FFFFFFFF:::F,F,FFF,:FFF:FFF,F
@A01757:128:HWYCLDRX2:1:2101:9489:26913 1:N:0:GGAGCGTC
ACTCCTACGGGAGGCAGCAGTGAGGAATATTGGTCAATGGGCGGAAGCCTGAACCAGCCAAGTCGCGTGAGGGAAGAAGGCCCTGCGGGTCGCAGACCTCTTTGGACGGGGAGCAAGGCCGCCGACGTGTCGGCGGAAGGAGAGTACCCGTAGAACAAGCATCGGCTAACTCCGTGCCAGCAGCCGCGGTAATACGGAGGATGCGAGCGTTATCCGGATTTATTGGGTTTAAAGGGTGCGCA
+
FFFFFFFFFFFFFFFFFFFFFFFFFFFFFFFFFFFFFFFFFFFFFFFFFFFFFFFFFFFFFFFFFFFFFFFFFFFFFFFFFFFFFFFFFFFFFFFFFFFFFFFFFFFFFFFFFFFFFFFFFFFFFFFFFFFFFFFFFFFFFFFFFFFFFFFFFFFFFFFFFFFFFFFFFFFFFFFFFFFFFFFFFFFFFFFFFFFFFFFFFFFFFFFFFFF,FFFFFF:FFFFFFFFF:FF::FFFFFFFF:
@A01757:128:HWYCLDRX2:1:2101:26612:27101 1:N:0:GGAGCGTC
ACTCCTACGGGAGGCAGCAGTGAGGAATATTGGTCAATGGGCGGAAGCCTGAACCAGCCAAGTCGCGTGAGGGAAGAAGGCCCTGCGGGTCGCAGACCTCTTTGGACGGGGAGCAAGGCCGCCGACGTGTCGGCGGAAGGAGAGTACCCGTAGAACAAGCATCGGCTAACTCCGTGCCAGCAGCCGCGGTAATACGGAGGATGCGAGCGTTCTCCGGATTTATTGGGTTTAAAGGGTGCGCA
+
FFFFFFFFFFFFFFFFFFFFFFFFFFFFFFFFFFFFFFFFFFFFFFFFFFFFFFFFFFFFFFFFFFFFFFFFFFFFFFFFFFFFFFFFFFFFFFFFFFFF,FFFFFFFFFFFFFFFFFFFFFFFFFFFFFFFFFFFFFFFFFFFFFFFFFFFFFFFFFFFFFFFFFFFFFFFFFFFFFFFFF:FFFFFFFFFFFFFFFFFFFFFFFFF:FF,FFFFFFFFFFF:FFFFFFFF:FFFFFF:F,
@A01757:128:HWYCLDRX2:1:2101:20229:27132 1:N:0:GGAGCGTC
ACTCCTACGGGAGGCAGCAGTGGGGAATATTGCACAATGGGGGAAACCCTGATGCAGCGACGCCGCGTGAGTGAAGAAGTAATTCGTTATGTAAAGCTCTATCAGCAGGGAAGAAAATGACGGTACCTGAGTAAGAAGCACCGGCTAACTACGTGCCAGCAGCCGCGGTAATAAGTAGGGGGCAAGCGTTATCCGGATTTACTGGGTGTAAAGGGAGAGTAGACGGCAGAGCAAGTCTGGAG
+
FFFFFFF:,FFFF:FFFFFFF:FF::,FFFF:F:FFF:FF,FFFF:FFFFFFFF::FFFF,FFF,F:FFF:FFFF:FFFFF,FFFF,FFFFFFFFFFF:FFFFF,FF,FFFFF:FFFFFFF,:FF:FFFF,,FFF:F,F,F,,F:F,FFFF,::,FFF,FFFF,:FF,FF,F,,,FFF,F:,FF::,F,FF,,F,FF:,FFF:,F:F,FFF,,F,FF,FFF:F:,,FF:,FFFFFF:F,FF:
@A01757:128:HWYCLDRX2:1:2101:27498:27226 1:N:0:GGAGCGTC
ACTCCTACGGGAGGCAGCAGTAGGGAATATTCCACAATGGACGAAAGTCTGATGGAGCAACGCCGCGTGAGTGAAGAAGGGTTTCGGCTCGTAAAGCTCTGTTGGTAGTGAAGAAAGATAGAGGTAGTAACTGGCCTTTATTTGACGGTAATTACTTAGAAAGTCACGGCTAACTACGTGCCAGCAGCCGCGGTAATACGTAGGTGGCAAGCGTTGTCCGGATTTATTGGGCGTAAAGCGAG
+
FFFFFF:FFFFFFFFFFFFFFFFFFFFFFFFFFFFFFFFFFFFF:FFFFFFFFFFFFFFFFFFFFFFFFFFFFFFFFFFFFFFFF:FFFFFFFFF,FFFFFFFFFF:FFFFFFFFFFFFFFFFFFFFFFFFF:FF:F:FFFFFFFF,FFF:FFFFFFF:FFFFFFFF,:FFFFFFFFFFFFFFFFFFFFFFFFFFFFFFFFF:FFFFFFF:FFFFFFF:FF,:FFFF:F,:FFFF:F,:FFF
@A01757:128:HWYCLDRX2:1:2101:5104:27367 1:N:0:GGAGCGTC
ACTCCTACGGGAGGCAGCAGTGAGGAATATTGGTCAATGGCCGTAAGGCTGAACCAGCCAAGTCGCGTGAAGGAAGAAGGATCTATGGTTTGTAAACTTCTTTTATAGGGGAATAAAGGTATCCACGTGTGGATATTTGCATGTACCCTATGAATAAGCATCGGCTAACTCCGTGACAGCAGCCGCGGTAATACGGAGGATGCGAGCGTTATCAGGATTTATTGGGTTTAAAGGGTGCGTAG
+
FFFFFFFFFFFFFFFFFFFFFFFFFFFFFFFFFFFFFFFFFFFFFFFFFFFFFFFFFFFFFFFFFFFFFFFFFFFFFFFFFFFFFFFFFFFFFFFFFFFFFFFFFFFFFFFF,FFFFFFFFFFFFFFFFFFFFFFFFFFFFFFFFFFF:FFFFFFFFFFFFF:FFFFFFFFFFFFFFFFFFFFFFFFFFF:FFFFFFFF:FFFFFFFFFFF,FFFFF:FF:FFFFF:FFFF,FFFFFFFF,F
@A01757:128:HWYCLDRX2:1:2101:20907:27492 1:N:0:GGAGCGTC
ACTCCTACGGGAGGCAGCAGTGGGGGATATTGGACAATGGGGGAAACCCTGATCCAGCGACGCCGCGTGAGTGAAGAAGTATTTCGGTATGTAAAGCTCTATCAGCAGGGAAGAAAGAAATGACGGTACCTGACTAAGAAGCCCCGGCTAACTACGTGCCAGCAGCCGCGGTAATACGTAGGGGGCAAGCGTTATCCGGATTTACTGGGTGTAAAGGGAGCGTAGACGGCGATGCACGTCTG
+
FFFFFFFFFFFFFFFFFFFFF:FFFFFFFFFFFFFFFFFF:FFFFFFFFFFFFFFFFFFFFFFFFFFFFFFFFFFFFFFFF:FFFFFF:F:FFFFFFFFFFFF:F:FFFFFFFFFFFF:FF:F:FFF:FFFFFFFFFF:FFFFF:FFFFFFFFFFFFFFFFFF,F,:FFF:,,FF,F:FF:::FFF:FFFFFF:FF:FF:FFFFFFFF:F,FFFFF:FFF,FFFFFFF,FFFF:FF,FFFF:
@A01757:128:HWYCLDRX2:1:2101:6036:27665 1:N:0:GGAGCGTC
ACTCCTACGGGAGGCAGCAGTGAGGAATATTGGTCAATGGCCGCAGGGCTGAACCAGCCAAGTCGCGTGAGGGATGACGGTCCTATGGATTGTAAACCTCTTTTGTCAGGGAGCAAAGGACGCCACGTGTGGTGTTTTGCGAGTACCTGAAGAACAAGCATCGGCTAACTCCGTGCCAGCAGCCGCGGTAATACGGAGGATGCGAGCGGTATCGGGATTTATTGGGTTTGAAGGGTGCGCAG
+
FFFFFFFFFFFFFFFFFFFFFFFFFFFFFFFFFFFFFFFFFFFFFFFFFFFFFFFFFFFFFFFFFFFFFFFFFFF:FFFFFFFFFFFFFFFFFFF:FFFFFFF:FFFFFFFFFFFFFFFFFFFFFFFFFFFFFF:FFFF:FFFFFFFFF:FFFFFFFF:,FF:FFF,F:F::FFF:::FFFFF:FFFFF,FFF,FF,FF,FFFFFFFF,,,F:,FF:,F,F,FFFFF::,:,F,FFF,FF,F
@A01757:128:HWYCLDRX2:1:2101:4381:27712 1:N:0:GGAGCGTC
ACTCCTACGGGAGGCAGCAGTGGGGAATCTTGCGCAATGGGCGAAAGCCTGACGCAGCAACGCCGAGTGGGGGATGAAGGCTCTCGGGTTGTAAACCCCTTTCAGCAGGGACGATTGTGACGGTACCTGCAGAAGAAGCCCCGGCCAACTACGTGCCAGCAGCCGCGGTAACACGTAGGGGGCAAGCGTTACTCGGAATTACTGGGCGTAAAGCGTGCGTAGGTGGTTCGTTAAGTCTGATG
+
FFFFFFFFFFFFFFFFFFFFFFFFFFFFFFFFFFFFFFFFFFFFFFFFFFFFFFFFFFFFFFFFFFFFFFFFFFFFFFFFFFFFFFFFFFFF:FFFFFFFFFFFFFFFFFFFFFFFFFFFFFFFFFFFFFFFFFFF:FFFFFFFFFFFFF:FFFFFFFFFFFFFFFFFFFFFFFFFFFFFFFFF,FFFFFFFFFFFF,FFFFFFFFFFFFFFFFFF:FFFFF:F:FFFF::F,FFFFFFFFF
@A01757:128:HWYCLDRX2:1:2101:4689:27806 1:N:0:GGAGCGTC
ACTCCTACGGGAGGCAGCAGTGAGGAATATTGGTCAATGGCCGCAGGGCTGAACCAGCCAAGTCGCGTGAGGGATGACGGTCCTATGGATTGTAAACCTCTTTTGTCAGGGAGCAAAGGACGCCACGTGTGGTGTTTTGCGAGTACCTGAAGAACAAGCATCGGCTAACTCCGTGCCAGCAGCCGCGGTAATACGGAGGATGCGAGCGTTATCCGGATTTATTGGGTTTAAAGGGTGCGCAG
+
FFFFFFFFFFFFFFFFFFFFFFFFFFFFFFFFFFFFFFFFFFFFFFFFFFFFFFFFFFF:FFFFFFFFFFFFFFFFFFFFFFFFFFFFFFFFFF:FFFFFFFFFFFFFFFFFFFFFFFFFFFFFFFFFFFFFFFFFFFFFFFFFFFFFFFFFFFFFFFFFFFF:FF,FFFFF:FFFFFFF:F:FFFF:F,FFFFFFFFFFFFFFFFFFF::FFFFFFFFFFFFFFFFFFFFFF:FFFFFFFF
@A01757:128:HWYCLDRX2:1:2101:31096:27853 1:N:0:GGAGCGTC
ACTCCTACGGGAGGCAGCAGTGAGGAATTTTCGGCAATGGAGGCAACTCTGACGGAGCAACGCCGCGTGCAGGAGGACGCGTTTCGGCGTGTAAACTGCTTTTCTGGGGGACGAGCGAGGACGGTACCCCAGGAAGAAGCCCCGGCTAACTACGTGCCAGCAGCCGCGGTAATACGTAGGGGGCGAGCGTTGTCCGGAGTTACTGGGCGTAAAGGGCACGCAGGCGGTGCGGCGCGTGTCGC
+
FFFFFFFF:FFFFFFFFF:FFFFFFFFFFFFFFFFFFFFFFFFFFFFFFFFFFFFFFFFFFFFFFFFFFFFFFFFFFFFFFFFFFFFFFFFFFFFFFF:FFFFFFFFFFFFFF:FFFFFFFFFFF,FFFFFFFFFFFFFFFFFFFFF,FFFFFFFFFFFFFFFFFFFFFF,FFFFFFFF:FFFFFFFFFFFFFFFFFFFFFFFFFFFFF:FFFFFFFFFFFF,:FFFFFFFFFFFF:FFFFF
@A01757:128:HWYCLDRX2:1:2101:6262:27899 1:N:0:GGAGCGTC
ACTCCTACGGGAGGCAGCAGTGAGGAATATTGGTCAATGGGCGGAAGCCTGAACCAGCCAAGTCGCGTGAGGGAAGAAGGCCCTGCGGGTCGCAGACCTCTTTGGACGGGGAGCAAGGTCGCCGACGTGTCGGCGGAAGGAGAGTACCCGTAGAACAAGCATCGGCTAACTCCGTGCCAGCAGCCGCGGTAATGCGGAGGATGCGAGCGTTATCCGGATTTATTTGGTTTAAAGGGTGCGCT
+
FFFFFFFFFFF:FFFFFFFFFFFFFF:FFFFFFFFFFFFFFFF:FFFFFFFFFFFFF:FFFFFFFFFFFFFF:FFFFFFFF:FFFF:FFFFF,F:FF,F:FFFFFFFFFFFFF:FFF,FFFFFFFFFFFFFFFFFFFF:F:FFFFF::FFFF::F:FFFFFFFFFFFFF,FFFFFFFF:FFFFFFFFFFF,,F,:F,FFF,FF,F:FF,FF,F,,F:,F,,FF:,FFF:,F,FFF,F:,F:,
@A01757:128:HWYCLDRX2:1:2101:6596:28009 1:N:0:GGAGCGTC
ACTCTACGGGAGGCAGCAGTGGGGAATATTGGGCAATGGGGGAAACCCTGACCCAGCGACGCCGCGTGGGTGAAGAAATCCTTCGGGATGTAAAGCCCTGTTGTATGGGAAGAACAAGAACGGTAACATACAAAGAAGCCCCGGCTAAAAACGTGCCAGCAGCCCCGGTAAAACGTCTGGGGCAAGCGGTATAACGAGTTAATGGGGGTAAATGGAGCGTAAACGGCGGAGGAAATATGAAG
+
FFFFFFFFFFFFFFF:,FFFFFF:FF:FFFFF,:FFFFFFFFFFFFF:F,FFFFFFFFFFFFFFFFF::FFFFFFFFF:F,F:FFF,FF,FFFFFF::F,,:FFFFF,,F:FF:,F:,,,:,F:F,,,,F,,FF::F,:FFF,,F,FF,,FF,F,F,FFFF,F:,FFF,,F,F:,,,,F::,F:,:,:,F:F,:,,F,,FF,,:FF,,,,FF,,,:,:,FF:,,,:,,,,,,FF,,,,F:,,
@A01757:128:HWYCLDRX2:1:2101:9833:28072 1:N:0:GGAGCGTC
ACTCCTACGGGAGGCAGCAGTGGGGAATATTGCACAATGGGGGAAACCCTGATGCAGCGACGCCGCGTGAGTGAAGAAGTTATTCGTAATGTAAAGCTCTATCAGCAGGGAAGAAAAAAGACGGTACCTGACTAAGAAGCACCGGCTAAATACGTGCCAGCAGCCGCGGTAATACGTATGGTGCAAGCGTTATCCGGATTTACTGGGTGTAAAGGGTGCGTAGGTGGCATGGCAAGTCAGAA
+
FFFFFFFFFFFFFFFFFFFFFFFFFFFFFFFFFFFFFFFFFFFFFFFFFFFFFFFFFFFFFFFFFFFFFFFFFFFFFFFFFFFFFFFFFFFFFFFFFFFFFFFFFFFFFFFFFFFFFFFFFFFFFFFFFFFFFFFFFFFFFFFFFFFFFFFFFFFFFFFFFFFFFFFFFFFFFFFFFFF:FFFFFFFFFFFFFFFFFFF:F:,FFFFFFFFFFFFFFF:FFFF:FFFFFFFFFF:FFFFFF:
@A01757:128:HWYCLDRX2:1:2101:21938:28087 1:N:0:GGAGCGTC
ACTCCTACGGGAGGCAGCAGTCGGGAATATTGCGCAATGGAGGAAACTCTGACGCAGTGACGCCGCGTGCAGGAAGAAGGTTTTCGGATTGTAAACTGCTTTAGACAGGGAAGAAACAAGACAGTACCTGTAGAATAAGCTCCGGCTAACTACGTGCCAGCAGCCGCGGTAATACGTAGGTGGCGAGCGTTATCCGGAATGATTGGGCGTAAAGGGTGCGTAGGCGGCCTGCTAAGTCTGGA
+
FFFFF:FFFFFFFFFFFFFFFFFFFFFFFFFFFFFFFFFFFFFFFFFFFFFFFFFFFFFFFFFFFFFFFFFFFFFFFFFFFFFFFFFFFFFFFFFFFFFFFFFFFFFFFFFFFFFFFFFFFFFFFFFFFFFFFFFFFFFFFFFFFFFFFFFFFFFFFFFFFFFFFFFFFFF:FFFFFFFFFFFFFFFFFFFFFFFFFFFFFFFFFFFFFFFFFFFFFFFFFFFFFFFFFFFFFFFFFFFFFF
@A01757:128:HWYCLDRX2:1:2101:7780:28244 1:N:0:GGAGCGTC
ACTCCTACGGGAGGCAGCAGTAGGGAATCTTACACAATGGGCGAAAGCCTGATGGAGCAACGCCGCGTGGGTGAAGAAGGTCTTCGGATCGTAAAACCCTGTTGTTAGAGAAGAAAGTGCGTGAGAGTAACTGTTCACGTTTCGACGGTATCTAACCAGAAAGCCACGGCTAACTACGTGCCAGCAGCCGCGGTAATACGTAGGTGGCGAGCGTTATCCGGATTTATTGGGTTTAAAGGGTG
+
FFFFFF,FFFFFFFFFFFFFFFFFFFFFFFFFFF:FFFFFFFFFFFFFFFFFFFFFFFFFFFFFFFFFFFFFFF,FFFFFFFFFFFFFFFFFFFFFFFFFFFFFFFFFFFFFFFFFFFFFFFFFFFFFFFFFFFFFFFFFFFFFFFFFFFFFFFFFFFFFFFFFFFFFFFFFFFFFFFFFFFFFFFFFFFFFFFFFFFFFFFFFFFFFFF:FFFF,FFFFFF::FFFFFFFFFFFF:F,FFF
@A01757:128:HWYCLDRX2:1:2101:31051:28401 1:N:0:GGAGCGTC
ACTCCTACGGGAGGCAGCAGTGAGGAATATTGGTCAATGGCCGGAAGGCTGAACCAGCCAAGTCGCGTGAGGGAATAAGGCCCTATGGGTCGTAAACCTCTTTTGTCAGGGAGCAAAGGCGTCCACGTGTGGACGAGAGGAGAGTACCTGAAGAAAAAGCATCGGCTAACTCCGTGCCAGCAGCCGCGGTAATACGGAGGATGCGAGCGTTATCCGGATTTATTGGGTTTAAAGGGTGCGTA
+
FFFF:FFFFFFFFFFFFFFFFFFFFFFFFFFFFFFFFFFFFFFFFFFFFFFFFFFFFFFFFFFFFFFFFFFFFFFFFFFFFFFFFFFFFFFFFFFFFFFFFFFFFFFFFFFFFFFFFFFFFFFFFFFFFFFFFFFFFFFF:FFFFFFFFFFFFFFFFFFFFFFFFFFFFFF:FFFFFFFFFFFFFFFFFFFFF,FFFFFF,F,:FFFFF,,,FF:FFFFFFFFFFFFFFFFFFFFFFFFFF,
@A01757:128:HWYCLDRX2:1:2101:21377:28432 1:N:0:GGAGCGTC
ACTCTAGGGAGGCAGCAGTGAGGAATATTGGTCAATGGGCAGACGCCTGAACCAGCCAAGTCGCGTGAGGGAAGACGGTCCTATGGATTGTAAACCTCTTTTGTCAGGGAGCAAGCGCCTCCACGTGTGGGGGCAGGGAGAGTACCTGAAGAAAAAGCATCGGCTAACTCCGTGCCAGCAGCCGCGGTAATACGGAGGATGCGAGCGTTATCCGGATTTATTGGGTTTAAAGGGTGCGTAGG
+
FFFFFFFFFFFFFFFFFFFFFFFFFFFFFFFFF:FFFFFFFFFFFFFFFFFFFFFFFFFFFFFFFFFFFFFFFFFFFFFFFFFFFFFFFFFFFFFFFFFFFFFFF,FFFFFFFFFFFFFFFFFFFFFFFFFFFFFFFFFFFFFFFFFFFFFFFFFFFFFFFFFFFFFFFFF:FFFFFFFFFFFFFF,F:FFFFFFFFFFFFFFFFFFFFFFFFFFFF:FFFFFFFFFFFFF,F:FFFFF:FF
@A01757:128:HWYCLDRX2:1:2101:25238:28667 1:N:0:GGAGCGTC
ACTCCTACGGGAGGCAGCAGTGAGGAATATTGGTCAATGGGCGCGAGCCTGAACCAGCCAAGTCGCGTGAGGGAAGACGGTCCTATGGATTGTAAACCTCTTTTGTCGGGGAGCAAAAGACGCCACGCGTGGCGTTCCGAGAGTACCCGAAGAAAAAGCATCGGCTAACTCCGTGCCAGCAGCCGCGGTAATACGGAGGATGCGAGCGTTATCCGGATTTATTGGGTTTAAAGGGTGCGCAG
+
FFFFFFFFFFFFFFFFFFFFFFFFFFFFFFFFFFFFF:FFFFFFFFFFFFFFFFFFFFFFFFFFFFFFFFFFFFFFFFFFFFFFFFFFFFFFFFFFFFFFFFFFFFFFFFFF:FF:F:FFFFFFFFFFFF:FFFFFFFFFFFFFFFFFFFFFFFFFFFFFFFFFFFFFFFFFFFFFFFFFFFFFFFFFFFFFFFFFF:FFFFFFFFFFFF,FFFFF:FFFFFFFFF:,FFFFFFFFFFFFFF
@A01757:128:HWYCLDRX2:1:2101:30879:28667 1:N:0:GGAGCGTC
ACTCCTACGGGAGGCAGCAGTGGGGAATATTGCACAATGGGGGAAACCCTGATGCAGCGACGCCGCGTGAAGGACGAAGTATTTCGGTACGTAAACTTCTATCAGCAGGGAAGAAAATGACGGTACCTGACCAAGAAGCCCCGGCTAACTACGTGCCAGCAGCCGCGGTAATACGTAGGTGGCGAGCGTTGTCCGGAATTACTGGGTGTAAAGGGAGCGTAGACGGTGAAGTAAGTCTGGAG
+
FFFFFFFFFFFFFFFFFFFFFFFFFFFFFFFFFFFFFFFFFFFF:FFFFFFFFFFFFFFFFFFFFFFFFFFF::F:FFFFF,FFFFFFFFFF:FFFFFFFFFFFFFFFFFFFFFFFFFFFF:F:FFFFFFFFFFFFFFFFFFFFFFFFFFFFFFFFFFFFFFFFFFFFFFFFFFFFFFFFF:FFFFFFFFFFFFFF:,FFF:FFFFF:FFF,F::F:FFFF:F:FFFFFFFFFFFF:FFFFF
@A01757:128:HWYCLDRX2:1:2101:1949:28729 1:N:0:GGAGCGTC
ACTCCTACGGGAGGCAGCAGTGGGGAATATTGCGCAATGGACGAAAGTCTGACGCAGCGACGCCGCGTGAGGGATGAAGGTTTTCGGATCGTAAACCTGTGTCAGGAGGGAAGAAAGCGTATGGCGCCGATCAGCCATGCGTTGTCGGTGCCTCCGGGGGTGGCGGCGGCTGACTCGGTGCGGGGGGGGGCGGTGGTAGGGGGGGGGGGGGGGTGTGTCGGGGGTGGTGGGGGGGGGGCGGG
+
FFFFFFFFFFFFFFFFFFFFFFFFF:FF,:FFFFF,FFFFFFFF::FFFFFF:FFFFFFFFFF:FFFFFFFFFF:FF:FFFFFFFFFFFFFF,:,::F,:FFF,FF,FFF,,F,,,F,F:,FFF:F:,,::F,F,,,:F,F,,F,,FF:,,,:,,,,,F:,,F,F,,FF,:,,,:,,F,F,,,F,,F,,F,FF,,,,,,FF,FFF,F,F,F,F,F:,,,FF,,,,,F,FFF,F,,,,F,FFF
@A01757:128:HWYCLDRX2:1:2101:30960:28808 1:N:0:GGAGCGTC
TACTCCTACGGGAGGCAGCAGTAGGGAATCTTGCGCAATGGGGGAAACCCTGACGCAGCGACGCCGCGTGCGGGATGAAGGCCTTCGGGTCGTAAACCGCTTTCAGCAGGGACGAAATTGACGGTACCTGCAGAAGAAGGCCCGGCCAACTACGTGCCAGCAGCCGCGGTGATACGTAGGGGTCTAGCGTTGTCCGGAATTATTGGGCGTAAAGAGCTCGTAGGCGGTCTGTCGCGTCGGCT
+
FFFFFFFFFFFFFFFFFFFFFFFFFFFFFFFFFFFFFFFFFFFFFFFFFFFFFFFFFFFFFFFFFFFFFFFFFFFFFFFFFFFFFFFFFFFFFFFFFFFFFFFFFFFFFFFFFFFF,FFFFFFFFFFFFFFFFFFFFFFFFFFFFFFFFFFFFFFFFFFFFFFFFFFFFFFFFFFFFFFFFFFFFFFFFFFFFFFFFF,F:FFFFFFFFFFFFF:FFF,FFFF:FFFFFFFFFFFFFFFFFF
@A01757:128:HWYCLDRX2:1:2101:20528:28870 1:N:0:GGAGCGTC
ACTCCTACGGGAGGCAGCAGTGAGGAATATTGGTCAATGGGCGCAAGCCTGAACCAGCCAAGTCGCGTGAGGGATGACTGTCCTATGGATTGTAAACCTCTTTTGTCGGGGAGCAAGGCCCGCCACGTGTGGCGGGAAGGAGAGTACCCGAAGAAAAAGCATCGGCTAACTCCGTGCCAGCAGCCGCGGTAATACGGAGGATGCGAGCGTTATCCGGATTTATTGGGTTTAAAGGGTGCGTA
+
FFFFFFFFFFFFFFFFFFFFFFFFFFFFFFFFFFFFFFFFFFFFFFFFFFFF,FFFFFFFFFFFFFFFFFFFFFFFFFFFF:FFFFFFFF:FFF:FFFFFFFFFFFFFFFFFFF:FFFFFFFFFFFFFFFFFFFFFFFFFFFFFFFFFFFFFF:FFFFFFFFFFFFFFFFFFFFFFFFFFFFFFFFFFFFFFFFFFF:FFFFFFFFFFFFFFFFFFFFFFFF:FFFFFFFFF,FFFFFFFFF
@A01757:128:HWYCLDRX2:1:2101:3577:29074 1:N:0:GGAGCGTC
ACTCCTACGGGAGGCAGCAGTGAGGAATATTGGTCAATGGGCGCAAGCCTGAACCAGCCAAGTCGCGTGAGGGATGACGGTCCTATGGATTGTAAACCTCTTTTGTCGGGGAGCAAGGCCCGCCACGAGTGGCGGGAAGGAGAGTACCCGAAGAAAAAGCATCGGCTAACTCCGTGCCAGCAGCCGCGGTAATACGGAGGATGCGAGCGTTATCCGGATGTATTGGGTTTAAAGGGTTCGCT
+
FFFFFFFFFFFFFFFFFFFFFFFFFF:FFFFFFFFFFFFFFFFFFFFFFFFFFFFFFFFFFFFFFFFFFFFFFFFFFFFFFFFFFFFFFFFFFFFFFFFFFFFFFFFFFFFFFFFFFFFFFFFFFFFFF,FFFFFFFF:FFFFFFFFFFFFFFFFFFF:FFFFFFFFFFFFFFFF:F:FFFFFFFFFFFF,FF,F:FF:FFFFFFFFFFF:FF,,F:F,,F::,FFF,,F,:,FFFF,,,:,
@A01757:128:HWYCLDRX2:1:2101:25220:29074 1:N:0:GGAGCGTC
ACTCCTACGGGAGGCAGCAGTGAGGAATATTGGTCAATGGGCGGAAGCCTGAACCAGCCAAGTCGCGTGAGGGAATAAGGCCCTACGGGTCGTAAACCTCTTTTTCCGGGGAGCAAGGGCGGGGACGTGTCCCGGCCCGGAGAGTACCCGGAGAAAAAGCATCGGCTAACTCCGTGCCAGCAGCCGCGGTAATACGGAGGATGCGAGCGTTATCCGGATTTATTGGGTTTAAAGGGTGCGTA
+
FFFFFFFFFFFFFFFFFFFFFFFFFFFFFFFFFFFFFFFFFFFFFFFFFFFFFFFFFFFFFFFFFFFFFFFFFF:FFFFFFFFFFFFFFFFFFFFFFFFFFFFFFFFFFFFFFFF:FFFFFFFFFFFFFFFFFFFFFFFFFFFFFFFFFFFFFFFFFFFFFFFFFFFFFFFFFFFFFFFFFFFFFFFFFFFFFFFFFFFFFFFFFFFFFFF,F:FFFFFFFFFFFFFFFFFFFFFFFFFFF,
@A01757:128:HWYCLDRX2:1:2101:6497:29183 1:N:0:GGAGCGTC
ACTCCTACGGGAGGCAGCAGTGAGGAATATTGGTCAATGGGCGGAAGCCTGAACCAGCCAAGTCGCGTGAGGGAATAAGGCCCTACGGGTCGTAAACCTCTTTTGCCGGGGAGCAAGGGCGGGGACGTGTCCCGGCCCGGAGAGTACCCGGAGAAAAAGCATCGGCTAACTCCGTGCCAGCAGCCGCGGTAATACGGAGGATGCGAGCGTTATCCGGATTTATTGGGTTTAAAGGGTGCGTT
+
FFFFFFFFFFFFFFFFFFFFFFFFFFFFFFFFFFFFFFFFFFFFFFFFFFFFFFF:FFFFFFFFFFFFFFFFFFFFFFFFFFFFFFFFFFFFFFFFFFFFFFFFFFFFFFFFFFFFFFFFFFFFFFFFFFFFFFFFFFFFFFFFFFFFFFFFFFFFFFFFFFFFFFFFFFF:FFFFFFFFFFF,FFFFFFFFFFFFFFF,FFFFFFFF:FF:FF,F:FFFFFFFF:F:FFFFFF,FFFFFFF
@A01757:128:HWYCLDRX2:1:2101:27868:29277 1:N:0:GGAGCGTC
ACTCCTACGGGAGGCAGCAGTGAGGAATATTGGTCAATGGGCGAGAGCCTGAACCAGCCAAGTAGCGTGCAGGATGACGGCCCTATGGGTTGTAAACTGCTTTTATGTGGGGATAAAGTGCGTGACGTGTAATGCATTGCAGGTACCACATCAATCAGGACAGGCTAATTACGTCCCAGCAGCCGCGGGACTACGGACGGTCGGGGCGTGATGCGTCTGTATTGGTGTGAATGGGAGAGGAG
+
FFF:FFF,FFFFF:FF,FFFFFFFFF,F,FFFFFFF:FFFFFFFFFFFFFF::F,:FF:,FF:FF:FFF:FFFFFFFF:,FF,::,FF,FFFFF:,FF,:,,:FF,:FF,FF::::,FFF:::F:FF:::,F,FFFF:FFFFF:F,FF,F:::,,,,,,F,,F,F,F,F,,F,F,:,:,FFFFF:F,,,F,FF:,,F,F,FF,:F,:F:,,F,F,,:,FFF,F,,,,,:FF,,,:F:,F,FF
@A01757:128:HWYCLDRX2:1:2101:2989:29403 1:N:0:GGAGCGTC
ACTCCTACGGGAGGCAGCAGTGGGGAATATTGGACAATGGAGGAAACTCTGATCCAGCAATTCTGTGTGTGTGAAGAAGGTTTTAGGACTGTAAAACACTTTTAGTAGGGAAGAAACAAATGACGGTACCTACAGAAGAAGCAACGGCTAAATACGTGACAGCAGCCGCGCTAATACGTATGTTTCGAGCGTTATCCGGACTTATTTGGCGTAATGGGGGCGGCGGCGGTTTTTTAAGTCGG
+
F:FF:FF::FFFF,FFFFFF,,,,FFF:FFFF,FFFF,:,F,,FFFFF:FFFFF,F:FFF::FFFF,F,,:F,FFFFF,:F,FFF:,:FFFFFF,FFFFFFFF:FFF,,:F,,,FFF::F,:F,,FF,,FFF:F:FF:FFFF:F:,,::,,FF:::FF,,FFF:FFF,F:,F:F:FF,,FFFF,,:FF,,,:F,FFFF::,:,:F:,,,,:F,F,FFF,,,F,,,,,FF:FFF:,,,,F,:F
@A01757:128:HWYCLDRX2:1:2101:11785:29731 1:N:0:GGAGCGTC
ACTCCTACGGGAGGCAGCAGTAGGGAATTTTCGTCAATGGGCGCAAGCCTGAACGAGCAATGCCGCGTGAGTGAGGAAGGTCTTCGGATCGTAAAGCTCTGTTGCAGGTCAGAAAAGAAGAAAAGAGGAAATGCTTTTCTTTTGATAGTAACCTGCCAGAAAGTCACGGCTAACTACGTGCCAGCAGCCGCGGTAATACGTAGGTGGCAAGCGTTATCCGGAATGATTGGGCGGAAAGGGTG
+
FFFFFFFFFFFFFFFFFFFF:FFFFFFFFFFFFFFFFFFFFFFFFFFFFFFFFFFFFFFFFFFFFFF:FFFFFFFFF,FFFFFFFFFFFFFFFFFFFFFFFFFFFFFFFFFFFFFFFFFFFFFFF:FFF,FFFFFFFF:FFFFFFFFFFFFFFFFF:FFF,FFFF:F:F:F:FF:FFFFFF:FFF,FFFFFFF:F,F:FF,FFFFFFFF:FFF,:F:F:FFF,,FF,FFFF,F,,,,FFFFF
@A01757:128:HWYCLDRX2:1:2101:16459:29841 1:N:0:GGAGCGTC
ACTCCTACGGGAGGCAGCAGTGGGGAATATTGCACAATGGGGGAAACCCTGATGCAGCGACGCCGCGTGAGGGATGAAGGTCTTCGGATCGTAAACCTCTGTCAGCAGGGAAGAACGGTCACTGTGCTAATCAGCAGTGAATTGACGGTACCTGCAAAGGAAGCACCGGCTAACTCCGTGCCAGCAGCCGCGGTAATACGGAGGGTGCGAGCGTTAATCGGAATTACTGGGCGTAAAGCGCT
+
FFFFFFFFFFFFFFFFFFFFFFFFF:FFFFFFFFFFFFFFFFF:FFFFFFFFFFFFFFFFFFFFFFFFFFFFFF:FFFFFFFFFFFFFFFFFFFFFFFFFFFFFFFFFFFF:FFFFFFFFFFFFFFFFFFFFFFFFFFFFFFF:FFFFFF:FFFFFFFFFFFFFFFFF:FFFFFFFFFFFFFFFFFFFF:FFFFFFFFF::FFFFFFFFFFFFFFFFFF:FFFFFFFFF:FFFFFFFFFFFF
@A01757:128:HWYCLDRX2:1:2101:20726:29872 1:N:0:GGAGCGTC
ACTCCTACGGGAGGCAGCAGTAGGGAATCTTCCACAATGGGCGAAAGCCTGATGGAGCAACACCGCGTGGGTGAAGAAGGTCTTCGGATCGTAAAACCCTGTTGTTAGAGAAGAAAGTGCGTGAGAGTAACTGTCCACGTTTCGACGGTATCTAACCAGAAAGCCACGGCTAACTACGTGCCAGCAGCCGCGGTAATACGTAGGTGGCAAGCGTTATCCGGATTTATTGGGCGTAAAGGGAC
+
FFFFFFFFFFFFFFFFFFFFFFFFFFFFFFFFFFFFFFFFFFFFFFFFFFF:FFFFFFFFFFFFFFFFFFFFFFFFFFFFFFFFFFFFFFFFFFFFFFFFFFFFFFFFFFFFFFFFFFFFFFFFFFFFFFFFFFFFFFFFFFFFFFFFFFFFFF:FFFFFFFFFFFFFFFFFFFFFFFFFFFFFFFFFFFFFFFFFFFFFFFFFFFFFFFFFFFFF:FFFFF:FFF,FF:FFFFFFFFFFF,
@A01757:128:HWYCLDRX2:1:2101:23267:30107 1:N:0:GGAGCGTC
ACTCCTACGGGAGGCAGCAGTGAGGAATATTGGTCAATGGCCGCAGGGCTGAACCAGCCAAGTCGCGTGAGGGATGACGGTCCTATGGATTGTAAACCTCTTTTGTCAGGGAGCAAAGGGCGCCACGTGTGGCGTTTTGCGAGTACCTGAAGAAAAAGCATCGGCTAACTCCGTGCCAGCAGCCGCGGTAATACGGAGTATGAGAGCTTTATCCGGATTTATTTGGTTTAAAGGGTGCGCAG
+
FFFFFFFFFFFFFFFFFFFFFFFFFF:FFFFFFFFFFFFFFFFFFF:FFFFFFFFFF:FFFFFF,FFFFFFF,FF,F:F:FF:FFFFFFF:FFFFF:FFFFFFF,FFFFFFF,FFFF:F:F,,FFFFFFFFFFFFFFFF:FF,FFFFFFFF:FFFFF::FFFFFFFFFFFFF::F,FFF:F,:F,FFF,FF,F:::F,,,FF,,FFF,,FFFF::,FF::FF,,F,FFFFF:F,,F,F:FFF
@A01757:128:HWYCLDRX2:1:2101:18719:30154 1:N:0:GGAGCGTC
ACTCCTACGGGAGGCAGCAGTAGGGAATTTTCGTCAATGGGCGCAAGCCTGAACGAGCAATGCCGCGTGAGTGAGGAAGGTCTTCGGATCGTAAAGCTCTGTTGCAGGTCAGAAAAGAAGGAAAGAGGAAATGCTTTTCTTTTGATAGTAACCTGCCAGAAAGTCACGGCTAACTACGTGCCAGCAGCCGCGGTAATACGTAGGTGGCAAGCGTTATCCGGAATGATTGGGCGTAAAGGGTG
+
FFFFFFFFFFFFFFFFFFFFFFFFFFFFFFFFFFFFFFFFFFFFFFFFFFFFFFFFFFFFFFFFFFFFFFFFFFFFF:FFFFFFFFFFFFFFFFFFFFFFFFFFFFFFFFFF:FFFFFFFFFFFFFF:FF:FFFFFFFFFFFFFFFFFFFFFFFFFFFFFFFFFFFF:FFFFFFFFF:FFFFFFFFFFFFFFFF:,FFFFFFFFFFFFFFFFFFFFFFFFFF,FFFFFFFFFFFF,,FFFFF
@A01757:128:HWYCLDRX2:1:2101:26332:30248 1:N:0:GGAGCGTC
ACTCCTACGGGAGGCAGCAGTAGGGAATCTTCCACAATGGGCGAAAGCCTGATGGAGCAACGCCGCGTGGGTGAAGAAGGTCTTCGGATCGTAAAACCCTGTTGTTAGAGAAGAAAGTGCGTGAGAGTAACTGTTCACGTTTTGACGGTATCTAACCAGAAAGCCACGGCTAACTACGTGCCAGCAGCCGCGGTAATACGTAGGTGGCAAGCGTTATCCGGATTTATTGGGCGTAAAGGGAC
+
FFFFFFFFFFFFFFFFFFFFFFFFFFFFFFFFFFFFFFFFFFFFFFFFFFFFFFFFFFFFFFFFFFFFFFFFFFFFFFFFFFFFFFFFFFFFFFFFFFFFFFFFFFFFFFF:FFFFF:FFFFFFFFFFFFFFFFFFFFFFFFFFFFFFFFFFFFFFFFFFFFFFFFFFFFFFFFFFFFFFFFFFFFFFFFFFFFF:FFFFFFFFFFFFF:FFFFFFFFFFF:::FFFFFFFFFFFFFFFFF,
@A01757:128:HWYCLDRX2:1:2101:8287:30279 1:N:0:GGAGCGTC
ACTCCTACGGGAGGCAGCAGTGGGGAATATTGCACAATGGGGGAAACCCTGATGCAGCGACGCCGCGTGAGTGAAGAAGTATTTCGGTATGTAAAGCTCTATCAGCAGGGAAGATAATGACGGTACCTGACTAAGAAGCCCCGGCTAACTACGTGCCAGCAGCCGCGGTAATACGTAGTGGGCAAGCGTTATCCGGATTTATTGGGCGTAAAGGGAACGCAGGCGGTCTTTTAAGTCTGATG
+
FFFFFFFFFFFFFFFFFFFFFFFFFFFFFFFFFFFFFFFFFFFFFFFFFFFFFFFFFFFFFFFFFFFFFFFFFFFFFFFF:FFFFFFFFFFFFFFFFFFFFFFFFFFFFFFFFFF:FFFFFFFFFFFFFFFFFFFFFFFFFFFFFFF:FFFFFFFFFFFF:FFFFFFFFF:FFFFFFFFFFFFFFFFFFFFFFFFFF:FFFFFFFFFFFFFFFFFFFFFFFFFFFFFFFFFFFFFFFFFFFF
@A01757:128:HWYCLDRX2:1:2101:13060:30279 1:N:0:GGAGCGTC
ACTCCTACGGGAGGCAGCAGTGAGGAATATTGGTCAATGGCCGCAGGGCTGAACCAGCCAAGTCGCGTGAGGGATGACGGTCCTATGGATTGTAAACCTTTTTTGTCAGGGAGCAAAGGACGCCACGTGTGGTGTTTTGCGAGTACCTGAAGAAAAAGCATCGGCTAACTCCGTGCCAGCAGCCGCGGTAATACGGAGGATGCGAGCGTTATCCGGATTTATTGGGTTTAAAGGGTGCGCAG
+
FFFFFFFFFFFFFFFFFFFFFFFFFFFFFFFFFFFFFFFFFFFFFFFFFFFFFFFFFFFFFFFFFFFFFFFFFFFFFFFFFFFFFFFFFFFFFFFFFFFFFFFFFFFFFFFFFFFFFFFFFFFFFFFFFFFFFFFFFFFFFFFFFFFFFF:FFFFFFFFFFFFFFFFFFFFFFFFFFFFFFFFFFFFFFFFFFFFFFFFFFFF:FFFF,F,FFFFFFFFFF,FFFFFFFF:FFFFFFFFFFF
@A01757:128:HWYCLDRX2:1:2101:2302:30373 1:N:0:GGAGCGTC
ACTCCTACGGGAGGCAGCAGTGAGGAATATTGGTCAATGGGCGGAAGCCTGACCCAGCAACGCCGCGTGAAGGAAGAAGGCTTTCGGGTTGTAAACTTCTTTTGACAGGGAAGAGCAGAAGACGGTACCTGTCGAATAAGCCACGGCTAACTACGTGCCAGCAGCCGCGGTAATACGTAGGTGGCAAGCGTTGTCCGGATTTACTGGGTGTAAAGGGCGTGTAGCCGGGCTGACAAGTCAGA
+
FFFFFFFFFFFFFFFFFFFFFFFFFF:FFFFFFFFFFFFFFFFFFFFFFFFFFFFFFFFFFFFFFFFFFFFFFFFFFFFFFF,:FFFFFFFFFFFFFFFFFFFFFFFFFFF,F:FFFFFFFFFFFFF:FFFFFFFFFFFFFF:FFFFFFFFF:FFFFFFFFF:FFFFFF,:F,FF:F:FFFFFFFF:FFFF:FFFFFFFFFFFFFFFF:FFF,FFFFFF:FFFF:FFFFFFFF,F,FFFFF,
@A01757:128:HWYCLDRX2:1:2101:32687:30545 1:N:0:GGAGCGTC
ACTCCTACGGGAGGCAGCAGTGAGGAATATTGGTCAATGGCCGGAAGGCTGAACCAGCCAAGTCGCGTGAGGGAATAAGGCCCTATGGGTCGTAAACCTCTTTTGTCAGGGAGCAAAGGCGTCCACGTTTGGACGAAAGGAGAGTACCTGAAGAAAAAGCATCGGCTAACTCCGTGCCAGCAGCCGCGGTAATACGGAGGATGCGAGCGTGATCCGGATTTATTGGGTTTAAAGGGTGCGTC
+
FFFFF:FFFFFFFFFFFFFFFFFFFFFFFFFFFFFFFFFFFFFFFFFFFFFFFFFFFFFFFFFFFFFFFFFFF:FFFFFFFFF:FFFFFFF:FFFFFFFFFFFFFFFFFFFFFF,FFFFFFFFFFFF:,FFFFFFFFFFFFFFFFFFF:FFFFFFFF,FFFFF,FFFFFFFF:FFFFFFFF:FFFFFFFFF,FFFFFFF:F:FFFFFFF,,,,F,FFF,,:F::FFFF,F,F,FFFFFFFF,
@A01757:128:HWYCLDRX2:1:2101:12545:30608 1:N:0:GGAGCGTC
ACTCCTACGGGAGGCAGCAGTGAGGAATATTGGTCAATGGGCGGGAGCCTGAACCAGCCATGCCGCGTGAAGGCGAGTGCCCTACGGGCGTTAAACTTCTTTTGTGCGGGAGCAATAAGGGCCACGCGTGGCCCGATGAGAGTACCGCACAAATAAGCATCGGCTAACTCCGTGCCAGCAGCCGCGGTAATACCGGGGATGCGAGCGGTATCCGGAGTTATTGGGTTTAAAGGGTGCGTAGG
+
FFFFFFFFFFFFFFFFFFFFFFFFFF:FFFFFFFFFFFFFFFFFFFFFFFFFFFFFFFFFFFFFFFFFFFFFFFFFFFFFFFFFFFFFFFFF:FFF,F:FFFF,FFFFFFFFFF::FF,FFFF:FFF,F,FFFF,:::,,FFF::F,FF:FFFFFF,F,FF:FF,FFF,FF,:FFF::FF:FF,F:FFFF,F,,FF,F:F:FF:F:F,FFFF,,F:,FFFFFFFFF,FFF,,,FFF,FFF:F
@A01757:128:HWYCLDRX2:1:2101:27109:30624 1:N:0:GGAGCGTC
ACTCCTACGGGAGGCAGCAGTAGGGAATCTTCCACAATGGACGAAACTCTGATGGAGCAACGCCGCGTGAGTGAAGAAGTCTTTCGCCTAGTAAAGCTCTGTTGGTAGTGAAGAAAGATAGATGTAGTAACTGGCCTATATTTGACGGTAATTACTTAGAAAGTCACTGATAACTACGTGCCAGCAGCATCGCTAATACTAAGGTGGCAAGCGTAGACCGGATTTATTGGGCGTAAAGATAT
+
FFFF:FFFFFFFF,FF,FFFFFFFFFFF:F:FFF,FFFFFF::F:F,F:,FFF,FF,,FFFFFFF,F:F:FFFFF,FF,,,FFFFF,FF,:FFFF:FFFF,,,:FFFF,F:F:F,FF:,F:F,,,,,FF:FF,FF:F,::,:F,F,,,FFFFF:F:,FFFFF:FF:F,:,FFF:FFF:F,,F:,:FF,,,:F,F,F,F,,,,FFFF,,FF,,FF,,,:,,F,,FFFFF,F,F,F:F:,,:FF
@A01757:128:HWYCLDRX2:1:2101:21829:30686 1:N:0:GGAGCGTC
ACTCCTACGGGAGGCAGCAGTGGGGAATATTGCACAATGGAGGAAACTCTGATGCAGCGACGCCGCGTGAGTGAAGAAGTATTTCGGTATGTAAAGCTCTATCAGCAGGGAAGATAATGACGGTACCTGACTAAGAAGCCCCGGCTAACTACGTGCCAGCAGCCGCGGTAATACGTAGGGGGCAAGCGTTATCCGGATTTACTGGGTGTAAAGGGTGCGCAGGTGGCAGGGCAAGTCAGATG
+
F:F:FFFFFFFFFFFF::FFFFFFFFFFFFFFFF,FFFFFFFFFFFFFFFFFF:F:FFFFFFFFFFFFFFFFFFFFFFFFFFFFFFFFF:FF,FFFFF:FFFFFFFFF:FFFFFFFFFFFFFFFFFFFFFF:FFFFFFFFFFFFFFFFFFFFFFFFFFFFFFFFFFFFFF,F:FFFFFFFFFFF:FF:F:FFFFFFFFFFF:FFFFF::,:,FF:FFFFFFFFFFFFFF:F,,,FF:FFF:F
@A01757:128:HWYCLDRX2:1:2101:7428:30796 1:N:0:GGAGCGTC
ACTCCTACGGGAGGCAGCAGTGAGGAATATTGGTCAATGGGCGCGAGCCTGAACCAGCCAAGTCGCGTGAGGGATGACGGCCCTACGGGTTGTAAACCTCTTTTGTCGGGGAGCACATTCCGCCACGTGTGGCGGAGTCGAGAGTACCCGAAGAAAAAGCATCGGCTAACTCCGTGCCAGCAGCCGCGGTAATACGGAGGATGCGAGCGTTCTCCGGATTTATGGGGTTTAAAGGGTGCGTA
+
:FFF,FFFF:FFFFFFFFFF:FFFF,,:FFFFFFFFFFFFF:FFFFFFFFF:::FFF:FFFFFF:FFFF::FFF:,FFF,FFFFFF:F,,:,,FF,FF:FF:FFFFF::FF,,FF,FFFFFFFFF::F,FFFFF:FFFFFFF:FFFFFFFFFFFF:FFFFFFFFFFFF:FFFF:F:FFFFFFFF,FFF:FFFFFFF,F:,:FF:FFF:F,FFFFFF,F,,FFF,::FFF,:,F:FFFFF:FF
@A01757:128:HWYCLDRX2:1:2101:20157:30890 1:N:0:GGAGCGTC
ACTCTACGGAGGCAGCAGTCGGGAATATTGCGCAATGGAGGAAACTCTGACGCAGTGACGCCGCGTATAGGAAGAAGGTTTTCGGATTGTAAACTATTGTCGTGAGGGAAGAAATTGACAGTACCTCAGGAGGAAGCTCCGGCTAACTATGTGCCAGCAGCCGCGGTAATACATAGGGAGCAAGCGTTATCCGGAATGATTGGGCGTAAAGGGTGCGCAGGCGGCGTGGCAAGTCTGAAGTG
+
F:FFFFFFFFFFFFFFFFFFF:FFFFFFFFFFFFFFFFFFFFFFFFFFFFFFFFFFFFFFFFFFFFF:FFFFFFFFFFFFFFFFF:FFFFFFFFF,FFFFFF:FFFFFFFFFFFFFFFFFFFF,FFFFFFFFFFFFFFFFFFFFFFFFFFF,FFFFFFFFFFFFF,FFFFFFF:FFFFFFFFFFFFFF,FF,FFF:FFFFFFFFFFFF,FFF,FF:FF,FFFFFFFFFFFFFFFFF:FFFFF
@A01757:128:HWYCLDRX2:1:2101:32551:30906 1:N:0:GGAGCGTC
ACTCCTACGGGAGGCAGCAGTAGGGAATCTTCCACAATGGGCGAAAGCCTGATTGAGCAACGCCGCGTGGGTGAAGAAGGTCTTCGGATCGTAAAACCCTGTTGTTAGAGAAGAAAGTTCGTGAGAGTAACTGTTCACGTTTCGACGGTATCTAACCAGAAAGCCACGGCTAACTACGTGCCAGCAGCCGCGGTAATACGTAGGTGGCAAGCGTTATCCGGATTTATTGGGCGTAAAGGGAA
+
FFFFFFFFFFFFFFFFFFFFF,FFFFFFFFFFFFFFFFFFFFFFFFFFFFFFF:FFFFFFFFFFFFFFFFFFFFFFFFFFFFFFFFFFFFFFF:FFFFFFFFFFFFFFFFF:FFFFFFFFFFFFFFFFF:FFFFFFFFFFFFFFFFFFFFFFFFFFFFFFFFFFFFFFFFFFFFFFFFFFFFFFFFFFFFFFFFFFFFF:FFFFFFFFF:FF:FF:FFFFFF:F:FF:FFFFFFFFFF:FF,
@A01757:128:HWYCLDRX2:1:2101:2112:31015 1:N:0:GGAGCGTC
ACTCCTACGGGAGGCAGCAGTGAGGAATATTGGTCAATGGCCGGGAGGCTGAACCAGCCAAGTAGCGTGCAGGATGACGGCCCTCGTGGTTGTAAACTGCTTTTAGTCGGGAATAAAAGGGGGTTCGTGAACCCCGTATTGTATGTACCGTCAGAAAAAGGACCGGCTAATTCCGTGCCAGCAGCCGCGGTAATACGGAAGGTCCGGGCGTTATCCGGATTTATTGGGTTTAAAGGGAGCGT
+
FFFFFFFFFFFFFFFFFFFFFFFFFFFFFFFFFFFFFFFFFFFFFFFFFFFFFFFFFFFFFFFFFFFFFFFFFFFFFFFFFFFFFFFFFFFFFFF:FFFFFFFFFFFFFFFF,FFFFFFFFF,FFFFFFFFFFFFFFFFFFFFFFFFFFFFFFF:FFF,FFFFFFFFFFFFFFFFFFFFFFFFFFFFFFFFFFFFFFFFFF,FFFFFFFFFF,FFFFFFFFFFFFFF,FFFFFFFFFFFFFF
@A01757:128:HWYCLDRX2:1:2101:9272:31015 1:N:0:GGAGCGTC
ACTCCTACGGAGGCAGCAGTGGGGAATATTGCACAATGGGGGAAACCCTGATGCAGCGACGCCGCGTGAGTGAAGAGGTATTTCGGTATGTAAAGCTCTATCAGCAGGGAAGATAATGACGGTACCTGACTAAGAAGCCCCGGCTAACTACGTGCCAGCAGCCGCGGTAATACGTAGGGGGCAAGCGTTATCCGGATTTACTGGGTGTAAAGGGAGCGTCGATGGCAGGGCAAGTCAGAGGT
+
FFFFFFFFFFFFFFFFFFFFFFFFF:FFFFFF:FFFFFFFFFFFFFFFFFFFFFFFFFFFFFFFFFFFFFFFFFFFFFFFFFFFFFFFFFFFFFFFFFFFFF,FFFFFFF,FFFFFFFFFFFFFFFFFFFFFFFFFFFFFFFFFFFFFFFFFFFFFFFFFFFFFFF,FF,FFFF:,FFFFFFF:FFFFF:FFFF:FFFFFFFFFFFFF,F,FFFFFFFF,FFFF:FFFFF,F,FFFFFF,:F
@A01757:128:HWYCLDRX2:1:2101:2609:31062 1:N:0:GGAGCGTC
ACTCCTACGGGAGGCAGCAGTGAGGAATATTGGTCAATGGGCGGAAGCCTGAACCAGCCAAGTCGCGTGAGGGAAGAAGGCCCTGCGGGTCGCAGACCTCTTTGGACGGGGAGCAAGGCCGCCGACGTGTCGGCGGAAGGAGAGTACCCGTAGAACAAGCATCGGCTAACTCCGTGCCAGCAGCCGCGGTAATACGGAGGATGCGAGCGTTATCCGGATTTATTGGGTTTAAAGGGTGCGCA
+
FFFFFFFFFFFFFFFFFFFF:FFFFFFFFFFFFFFFFFFFFFFFF,FFFFFFFFFFFFFFFFFFFFFFFFFFFFFFFFFFFFFFFFFFFFFFF::FFFFF:FFFFFFFFFF,FFFFFFFFFFFFFFF:FFFFFFFF,FFF:FFFFFFFFFFFFF,F:FFFFFFFFFFFFFFFFF::FFFFF:FF:FFFFF:,F,FFFFFFFFFFFFFF:FF,FF,FFF,FFF:FFFFF,::,FF,FFFFF:,
@A01757:128:HWYCLDRX2:1:2101:22923:31172 1:N:0:GGAGCGTC
ACTCCTACGGGAGGCAGCAGTGAGGAATATTGGTCAATGGGCGGGAGCCTGAACCAGCCAAGCCGCGTGAAGGAAGAAGGCGCCAGGCGTCGTAAACTTCTTTTGTCGGGGAACAAAGGGCGCCACGCGTGGCGTTGTGAGTGTACCCGAAGAAAAAGCATCGGCTAACTCCGTGCCAGCAGCCGCGGTAATACGGAGGATGCGAGCGTTATCCGGATTTATTGGGTTTAAAGGGTGCGCAG
+
FFFFFFFFFFFFFFFFFFF:,F:FFFFFFFFFFFF:FFFFFFF:FFFFFFF:FFFFFFFFFFFFFFFFF:FFFFFFFFFFFFFFF:FFFFF:FFFFFF:FFFFFFFFFFFFF,,:FFFFFFFFFFFFFFFFFFFFFFFFFFFFFF::FFFFFFFFFFFF,FFF::FFF:FF:FFFFFFFF,FFFFFF:F:FFFF:FFFFFF::F:FFF:F,FF,F:,:F:,FFFFF,FFF,::FFFF:FFFF
@A01757:128:HWYCLDRX2:1:2101:21721:31219 1:N:0:GGAGCGTC
ACTCCTACGGAGGCAGCAGTGAGGAATATTGGTCAATGGGCGAGAGCCTGAACCAGCCAAGTCGCGTGAGGGAAGACGGTTCTATGGATTGTAAACCTCTTTTGTCGGGGAGCAAGGCCCGCCACGCGTGGCGGGAAGGAGGGTACCCGACGAGAAAGCATCGGCTAGCTGCGGGCCAGGAGCCGCGGTTATGCGGGGGGTGCGGGGGGGGTGGGGGGGTGGGGGGGTGGTAGGGGGGGGGG
+
FFFFFFFFFFFFF:FFFFFFFFFFFFFFFFFFFFFFFFFFFFFFFFFFFFFFFFFFFF:FFFFFFFFFFFFFFFFFFFFFFFFFFFFFFFFFF::FFFFFFFFFFFFFFF:FF,FFFFFFFFF,F:FF:FFFFFF,,,F:F,:,,::FF,,F,,,:,F,,,,FF,,,,,:,,F,F:,,F,,F:,F:FF,,F:,::,,F:,,F,F,F,,,,,:,,FF,,,F,,,FFF,,,,,,FFF,F,F,,F
@A01757:128:HWYCLDRX2:1:2101:25147:31297 1:N:0:GGAGCGTC
ACTCCTACGGGAGGCAGCAGTGAGGAATATTGGTCAATGGGCGCGAGCCTGAACCAGCCAAGTCGCGTGAGGGAAGACGGTCCTATGGATTGTAAACCTCTTTTGTCGGGGAGCAAAAGACGTCACGTGTGGCGTTCCGAGAGTACCCGAAGAAAAAGCATCGGCTAACTCCGTGCCAGCAGCCGCGGTAATACGGAGGATGCGAGCGTTATCCGGATTTATTGGGTTTAAAGGGTGCGCAG
+
FFFFFFFFFFFFFFFFFFFFFFFFFFFFFFFFFFFFFFFFFFFFFFFFFFFFFFFFFFFFFFFFFFFFFFFFFFFFFFFFFFFFFFFFFFFFFFFFFFFFFF:FFFFFFFFFFFFFFFFFFFFFFFFFFFFFFFFFFFFFFFFFFFFFFF,FFF:FFFFFFFFFFFFFFFFFFFFFFFFFFFFFFFFFFF:FF::FFFF:FFFFFFFFFFFFFFFF:FFFFFFFFFFFFFF:FFFFFFFFFF
@A01757:128:HWYCLDRX2:1:2101:27642:31548 1:N:0:GGAGCGTC
ACTCCTACGGGAGGCAGCAGTGAGGAATATTGGTCAATGGCCGGAAGGCTGAACCAGCCAAGTCGCGTGAGGGAATAAGGCCCTATGGGTCGTAAACCTCTTTTGTCGGGGAGCAAAAAGGCCTCGTGAGGCCACAAGCGAGAGTACCCGAAGAAAAAGCATCGGCTAACTCCGTGCCAGCAGCCGCGGTAATACGGAGGATGCGAGCGTTATCCGGATTTATTGGGTTTAAAGGGTGCGTA
+
FFFFFFFFFFFFFFFFFFFFFFFFFFFFFFFFFFFFFFFFFFFFFFFFFFFFFFFFFFFFFFFFFFFFFFFF:FFFFFFFFFFFFFFFFFFF:FFFFFFFFFFFFFFFFFFFFFFFFFFFFFFFFFFFFF:FFFFFF:FFFFFFFFFFFFFFFFFFFFFFFFFF:FFFFFFFFFFFFFFF:FFF,FF:FF:FFFFF:FFFFFFF:FFF:FF,FF:F::FFFFFF:FFF:FFFFF:,FFFFFF
@A01757:128:HWYCLDRX2:1:2101:29939:31548 1:N:0:GGAGCGTC
ACTCCTACGGGAGGCAGCAGTAGGGAATTTTCGTCAATGGGCGCAAGCCTGAACGAGCAATGCCGCGTGAACGAGGAAGGTCTTCGGATCGTAAAGTTCTGTTGAAGGGGAAAAAGAGCGGAGAGAGGAAATGAACTCCGATTGATATTACCCTTCGAGGAAGTCACGGCTAACTACGTGCCAGCAGCCGCGGTAATACGTAGGTGGCGAGCGTTATCCGGAATGATTGGGCGTAAAGGGTG
+
FFFFFFFFFFFFFFFFFFFFFFFFFFFFFFFFFFFFFFFFFFFFFFFFFFFFFFFFFFFFFFFFFFFFFFFFFFFFFFFFFFFFFFFFFFF:FFFFFFF::FFFFFFFFFFFFFFFFFFFFF:FFFFFFF:FFFFFFFFFFFFFFFFFFFFFFFFFFFFFFFFFFFFFFFF,FFFFFFFFFFFFFFFFFFFFFFFFFFFFFFF:FFFFFFFFFFF:FFF:FFFFFFFFFFFFFFFFFFFFFF
@A01757:128:HWYCLDRX2:1:2101:19623:31751 1:N:0:GGAGCGTC
ACTCCTACGGGAGGCAGCAGTAGGGAATCTTCCACAATGGGCGAAAGCCTGATGGAGCAACGCCGCGTGGGTGAAGAAGGTCTTCGGATCGTAAAACCCTGTTGTTAGAGAAGAAAGTGCGTGAGAGTAACTGTTAACGTTTCGACGGTATCTAACCAGAAAGCCACGGCTAACTACGTGCCAGCAGCCGCGGTAATACGTAGGTGGCGAGCGTTATCCGGATTTATTGGGCGTAAAGGGAA
+
FFFFFFFFFFFFFFFFFFFFF::FFFFFFFF:FFFFFFFFFFFFFFFFFFFFFFFFFFFF,FFFFFFFFFFFFFF,FF:FFFFFFFFFFF,FFFF:FF:,FFFFFFFFFFFFFFFFFFF:FFFFFFFFFFFFFFF,FFFFFF:FF:F:FF:F:FF:,F:FFF,FFFF,:F,FF:FF,,F,,:F:,FF::,::,FFF:F:,,F,:,:,::F:F:FF,FF,,FFF:,FF:,:,FFFFFF,,:F,
@A01757:128:HWYCLDRX2:1:2101:30445:31767 1:N:0:GGAGCGTC
ACCCTACGGGAGGCAGCAGTGAGGAATATTGGTCAATGGCCGAGAGGCTGAACCAGCCAAGTCGCGTGAGGGAAGACGGCCCTACGGGTTGTAAACCTCTTTTGTCGGGGAGCAAAGCGAACCACGTGTGGTTCATTGAGAGTACCCGAAGAAAAAGCATCGGCTAACTCCGTGCCAGCAGCCGCGGTAATACGGAGGATGCGAGCGTTATCCGGATTTAGTGGGTTTAAAGGGTGCGTAGG
+
FFFFFFFFFFFFFF:FFFFFFFFFFFFFFFFFFFFFFFFFFFFFFFFFFFFFFFFFFFFFFFFFFFFFFFFFFFFFFFFFFFFFFFFFFFFFFFFFFFFFFFFFFFFFFFFFFFF:FFFFFFFFFFFFFFFFFFFFFFFFFFFFFFFF:FFFFFFFFF:FF:FFFFFFFFFFFFFFFFFFFFFFFFFFF:F,FFFFF:FFFFF:FFFFF:FFFFFFFF:,,FFFF::FF,FFFFFFFFFFFF
@A01757:128:HWYCLDRX2:1:2101:25283:32002 1:N:0:GGAGCGTC
ACTCCTACGGGAGGCAGCAGTGAGGAATATTGGTCAATGGGCGGAATCCTGAACCAGCCAAGTCGCGTGAGGGAAGAAGGCCCTGCGGGTCGCAGACCTCTTTGGACGGGGAGCAAGGCCGCCGACGTGTCGGCGGAAGTAGAGTACCCGTAGAACAAGCATCGGCTAACTCCGTCCCAGCAGCCGCGGTAATACGGAGGATGCGAGCGTTATCCGGATTTATTGGGTTTAAAGGGTGCGCA
+
FFFFFFFFFFFFFFF:FFFFFFFFFFFF:FFFFFFFFFFFFFFFFFFFFFFFFFFF:FF:FFFFFFF,FFFFFF:FF:FFFFFFFFFFFFFFFFFFFFFF:FFFFFFFFFFFFFFFFFFFFFFFFFFFFFFFFFFFF:FFF:FFFFFFFFFFFFFFFFFFFFFFFFF,FFFFFFF,FFFFFFFF,FFFFFFFFFFFF,FFFFFFFFFFF,,F,FFFFF:FFF,FFFFF::FF:FFFFFFFF,
@A01757:128:HWYCLDRX2:1:2101:24885:32127 1:N:0:GGAGCGTC
ACTCCTACGGGAGGCAGCAGTAGGGAATTTTCGTCAATGGGAGCAAGCCTTAACGAGCACTGCCGCGTGAGTGAGGAAGGTCTTCGTATCGTAAAGCTATGTTGCAGGTCAGAAAAGAAGGGAAGAGGAAATGCTTTTCTTTTGATAGTAACCTGACAGAAAGTCACGACTAACTACGTGCCAGCAGCCTCGGTAATACGTAGGTGGCAATCTATATACGTAATGATTGTCTTTAATGGGTG
+
F,,FF:FFFFFF:FFFF:F::FF,F:FFFFF:FF,FF::FF,:FFF,F,:,FF:FF:FF,,:FF,F,:,F,:F::,F:FFFFF,F,,FFF:F:FFF,F,F,FF,,F:,,FFFF:FF,FF,,,FF,:FFFFF:::FFFF,FFF:FF,F:FFFFF::,FFF:FF:FFF,,,:F,FFFFF,,FF,F,FF,FF:,,,FF,FF::,F,,,,:FF:,,,,F:F,:,,FFFFF:FF,,,FFFF,F,,,F
@A01757:128:HWYCLDRX2:1:2101:20871:32252 1:N:0:GGAGCGTC
ACTCCTACGGGAGGCAGCAGTGGGGGATATTGGACAATGGGGGGAACCCTGATCCAGCGACGCCGCGTGAGTGAAGAAGTATTTCGGTATGTAAAGCTCTGTCAGCAGGGAAGAAAGAAATGACGGTACCTGACCAAGAAGCCCCGGCTAACTACGTGCCAGCAGCCGCGGTAATACGTAGGGGGCAAGCGTTATCCGGAATTACTGGGTGTAAAGGGAGCGTAGACGGTTAAGTAAGTCTG
+
FFFFFFFFFFFFFFFFFFFFFFFFFFFFFFFFFFFFFFFFFFFFFFFFFFFFFFFFFFFFFFFFFFFFFFFFFFFFFFFFFFFFFFFFFFFFFFFFFFFFFFFFFFFFFFFFFFFFFFFFFFFFFFFFFFFFFFFFFFFFFFFFFFFFFFFFFFFFFFFFFFFFFFFFFFFFFFFFFFFFFFFFFFFFFFFF:FFFFFFFFFFFFFFFFFFFFFFFFFFFFFFFFFFFFFFFFFFF:FFFFF
@A01757:128:HWYCLDRX2:1:2101:8567:32268 1:N:0:GGAGCGTC
ACTCCTACGGGAGGCAGCAGTGAGGAATATTGGTCAATGGCCGGGAGGCTGAACCAGCCAAGTAGCGTGCAGGATGACGGCCCTCGTGGTTGTAAACTGCTTTTAGTCGGGACTAAAAGGGGGTTCGTGAACCCCGTATTGTATGTACCGTCAGAAAAAGGACCGGCTAATTCCGTGCCAGCAGCCGCGGTAATACGGAAGGTCCGGGCGTTATCCGGATTTATTGGGTTTAAAGGGAGCGT
+
FFFFFFFFFFFFFFFFFFFFFFFFFFFFFFFFFFFFFFFFFFFFFFFFFFFFFFFFFFFFFFFFFFFFFFFFFFFFFFFFFFFFFFFFFFFFFFFFFFFFFFFFFFFFFFFF,FFFFFFFFFFFFFFFFFFFFFFFFFFFFFFFFFFFFFFFFF:FFFFFFFFFFFFF:FFFFFFFFFFFFFFFFFFFFFFFFFFFFFFFF:FFFFFFFF,F,FFFFFFFFFFFFFFFFFFF::FFFFF:FF
@A01757:128:HWYCLDRX2:1:2101:20211:32769 1:N:0:GGAGCGTC
ACTCCTACGAGGCAGCAGTGAGGAATATTGGTCAATGGGCGAGAGCCTGAACCAGCCAAGTAGCGTGAAGGATGACTGCCCTATGGGTTGTAAACTTCTTTTATACGGGAATAACACGCGGCACGTGTGCCGCTCTGCATGTACCGTATGAATAAGAATCGGCTAACTCCGTGCCAGCAGCCGCGGTAATACGGAGGATGCGAGCGTTATCCGGATTCATTGGGCGTAAAGCGCGCGGAGGC
+
FFFFFFFFFFFFFFFFFFFFFFFFFFFFFFFF:FFFFFFFFF:FFFFFFFF,FFFFFFFFFFFF:FFFFF:FF:FF:F,F:FF:FFFFFFFFFF:FFFF,F,FF,FFFFFFFFFFF,FFFFFFFF:FFFF,:FF,FFFF,:FFF,FFFFFF,F,FF,::FF:F::FFFFFFF:F,FFFF:FF,:F,FFFF:FFFF:,FF,FF:FF:,F:FF:FFF,,FFFFF:FF::FFFF,FF,FF,FFF:
@A01757:128:HWYCLDRX2:1:2101:16613:32831 1:N:0:GGAGCGTC
ACTCCTACGGGAGGCAGCAGTGGGGAATATTGCGCAATGGACGAAAGTCTGACGCAGCGACGCCGCGTGAGGGATGAAGGTTTTCGGATCGTAAACCTCTGTCAGGAGGGAAGAAAGCGCATGGCGCCAATCAGCCATGCGTTGACGGTACCTCCAAAGGAAGCGCCGGCTAACTCCGTGCCAGCAGCCGCGGTAATACGGAGGGCGCGAGCGTTAATCGGAATTACTGGGCGTAAAGCGCG
+
FFFFFFFFFFF:FFF:FFFFFFFFFF,F,FFFFFFFFFFFFFFFFFFFFFFFFFFFFFFFFFFFFFFFFFFFFF:FF,FFFFFFFFFFFFFFFFFFFFFF:FFFFFFFFFF,FFFFFFFFFFFFFFFFFFFFFFFFFFFFFFFFFFFFFFFFFFFFFFFFFFFFFFFFFFF:FFFFF:FFFFFFFFF:FFFFFFF:FFFFFFFFFFFFFFFFFFFFFFFFFF,FFFFF:FFFFFFFFFF:F:
@A01757:128:HWYCLDRX2:1:2101:26169:33098 1:N:0:GGAGCGTC
ACTCCTACGGGAGGCAGCAGTGAGGAATATTGGTCAATGGCCGGAAGGCTGAACCAGCCAAGTCGCGTGAGGGAATAAGGCCCTACGGGTCGTAAACCTCTTTTGCCAGGGAGCAATGCCGTCCACGTGTGGACGGAAGGAGAGTACCTGGAGAAAAAGCATCGGCTAACTCCGTGCCAGCAGCCGCGGTAATACGGAGGATGCGAGCGGTATCCGGATTTATTGGGTTTAAAGGGTGCGTA
+
FFFFFFFFFFFFFFFFFFFFFFFFFFFFFFFFFFFFFFFF:FFFFFFFFFFFF:FFFFFFFFFFFFFFFF:FFF,FFFFFFFFFFFFFFFFFFFFFFFFFFFFFFFFFFFFFFFF:FFFF:FFFFFF:FFF,FFF:FFF:FFFFFFF:FFFFFFFFFFFFFFF::FFFFFF::FF:F:FFFFFFFFFF:F:F:FFFFF:F:F,FFFFF:,F:FFFFFF:FF:FFFFFF,FFFF:FFFFFFFF
@A01757:128:HWYCLDRX2:1:2101:18358:33191 1:N:0:GGAGCGTC
ACTCCTACGGGAGGCAGCAGTAGGGAATCTTCCACAATGGGCGAAAGCCTGATGGAGCAACGCCGCGTGGGTGAAGAAGGTCTTCGGATCGTAAAACCCTGTTGTTAGAGAAGAAAGTGCGTGAGAGTAACTGTTCACGTTTCGACGGTATCTAACCAGAAAGCCACGGCTAACTACGTGCCAGCAGCCGCGGTAATACGTAGGTGGCAAGCGTTATCCGGAATTATTGGGCGTAAAGAGCG
+
FFFFFFFFFF:FFFFFFFFFF:FFFFFFFFFFFFFFFFFFFFFFFFFFFFFFFFFFFFFFFFFFFFFFFFFFFF,FFFFFFFFFFFFFFFFFFFFFFFFFFFFFFF,FFFFFFFFFFFFFFFFF:FFFFFFFFFFFFFFFFFFFFF,,FFFFFFFF:FFFF::FFFFFF:FFFFFFFFFFFFFFFF,FFFFF,FF,FFF::FFFFFFF::FFFFF,FFF,:FFFFFFF:F:FFFFFF,F,FF
@A01757:128:HWYCLDRX2:1:2101:16586:33348 1:N:0:GGAGCGTC
ACTCCTACGGGAGGCAGCAGTGGGGGATATTGGACAATGGGGGGAACCCTGATCCAGCGACGCCGCGTGAGTGAAGAAGTATTTCGGTATGTAAAGCTCTGTCAGCAGGGAAGAAAGAAATGACGGTACCTGACCAAGAAGCCCCGGCTAACTACGTGCCAGCAGCCGCGGTAATACGTAGGGGGCAAGCGTTATCCGGAATTACTGGGTGTAAAGGGAGCGTAGACGGTTAAGTAAGTCTG
+
FFFFFFFFFFFFFFFFFFFFFFFFFFFFFFFFFFFFFFFFFFFFF:FFFFFFFFFFFFFFFFFFFFFFFFFFFFFFFFFFFF:FFFFFFFFFFFFFFFFFFFFFFFFFFFFFFFFFFFFFFFFFFFFFFFFFFFFFFFFFFFFFFFFFFFFFFFFFFFFFFFFFFFFFFFFF:FFFFFFFFFFFFFF:FFFFFFFF:FFF:FFFFFFFFFFF,FFFFFFFFFF:,FFFFFFFFFFFFFFFFF
@A01757:128:HWYCLDRX2:1:2101:6424:33411 1:N:0:GGAGCGTC
ACTCCTACGGGAGGCAGCATGCCGGCTCCACACTGACGCTGAGGCACGAAAGCGTGGGTATCGAACAGGATTAGATACCCTTGTAGTCCAAGATCGGAAGAGCACACGTCTGAACTCCAGTCACGGAGCGTCATCTCGTATGCCGTCTTCTGCTTGAAAAGGGGGGGGGGGGGGGGGGGGGGGGGGGGGGGGGGGGGGGGGGGGGGGGGGGGGGGGGGGGGGGGGGGGGGGGGGGGGGGGGG
+
FFFFFFFFFFFFFFFFFFFFFFFFFFFFFFFFFFFFFFFFFFFFFFFFFFFFFFFFFFFFFFFFFFFFFFFFFFFFFFFFFFFFFFFFFFFFFFFFFFFFFFFFFFFFFFFFFFFFFFFFFFFFFFFFFFFFFFFFFFFFF,FFFFF:F:,F:,F:FF,F,,,F:FFFFFFFFFFFFFFFFFFFFFFFFFFFFFFFFFFFFFFFFFFFFFFFFFFFFFFFFFFFFFFFFFFFFFFFFFFFFF
@A01757:128:HWYCLDRX2:1:2101:5972:33473 1:N:0:GGAGCGTC
ATCCTACGGGAGGCAGCAGTGAGGAATATTGGTCAATGGGAGGAATCCTGAACCAGCCATGCCGCGTGCAGGACGACGGCTCTACGAGTTGTAAACTGCTTTTGTACCGGGGTAAAATGCCTTACGAGTAGGGTTTTGAAAGTACGGTACGAATAAGGATCGGCTAACTCCGTGCCAGCAGCCGAGGTAATACGGAGGATGCGAGCGTTATCCGGATTTATTGGGTTTAAAGGGTGCGCAGG
+
FFFFFFFFFFFFFFFFFFFFFFFFFFFFFFFFFFFFFFFFFFFFFFFFFFFFFFFFFFFFFFFFFFFFFFFFFF:FFFFFFFFFFFFFFFFFFFFFFFFFFFFFFFFFFFFFFFFF:FF,FFFFFFFFFFFFFFFFFF:FFFFFFFFFFFFFFFFFFFFFFFFFFFFFFFFFFFFFFFFFF:FFFFFFFFFF:FFFFFFFFFFFFFFFFFFFFFFFFFF,FFFFFFFFFF,FFFF:FFF:FF
@A01757:128:HWYCLDRX2:1:2101:6144:33552 1:N:0:GGAGCGTC
ACTCCTACGGGAGGCAGCAGTGAGGAATATTGGTCAATGGTCGGGAGACTGAACCAGCCAAGCCGCGTGAGGGAAGAAGGTACAGCGTATCGTAAACCTCTTTTGCCGGGGAACAAGAGCTTCCACGAGTGGGAGTGTGAGCGTACCCGGAGAAAAAGCATCGGCTAACTCCGTGCCAGCAGCCGCGGTAATACGGAGGATGCGAGCGTTATCCGGATTTATTGGGTTTAAAGGGTGCGTAG
+
FFFFFFFFFFFFFFFFFFFFFFFFFFFFFFFFFFFFFFFFFFFFFFFFFFFFFFFFFFFFFFFFFFFFFFFFFF,FFFFFFFFFFFFFFFFFFFFFFFFFFFFFFFFFFF,F,FFFFFFFFFFFFFFFFFFFFFFFFFFFFFFFFFFFFFFFFFFFFFFFFFFFFF::FFFFFF:FFFFFFFFFFFFFFFFF:FFFFFFFFFFFFFFF,:FFFFF:F,FFFF:FFFFFFFFFFFFFF:FFFF
@A01757:128:HWYCLDRX2:1:2101:6162:33552 1:N:0:GGAGCGTC
ACTCCTACGGGAGGCAGCAGTGAGGAATATTGGTCAATGGTCGGGAGACTGAACCAGCCAAGCCGCGTGAGGGAAGAAGGTACAGCGTATCGTAAACCTCTTTTGCCGGGGAACAAGAGCTTCCACGAGTGGGAGTGTGAGCGTACCCGGAGAAAAAGCATCGGCTAACTCCGTGCCAGCAGCCGCGGTAATACGGAGGATGCGAGCGTTATCCGGATTTATTGGGTTTAAAGGGTGCGTAG
+
F:FF:FFFFFF:FFFFFFF:F::FFFFFFFFFF,FFFFFFFFFFFFFFF:FFFFFFFFFFF:FFFFFFFFFF:FFFFFFFFFFFFFFFFFF:FF::FFF:FFFFFFFFFFFFF:FFFF,F:FF,,FFF:FFFFFF,:FFFFF:FFFFFFFFFFFFFFFFF:FF,FF:F::FFFFFFFF::,FFF:FF,FFF,FFFFFFFFF,FFFFFF,,,,F,F::,::,::FF::FFFFF:FFFF::::F
@A01757:128:HWYCLDRX2:1:2101:32307:33552 1:N:0:GGAGCGTC
ACTCCTACGGGAGGCAGCAGTGGGGGATATTGGACAATGGGGGAAACCCTGATCCAGCGACGCCGCGTGAGTGAAGAAGTATTTCGGTATGTAAAGCTCTATCAGCAGGGAAGAAAGAAATGACGGTACCTGAGTAAGAAGCCCCGGCTAACTACGTGCCAGCAGCCGCGGTAATACGTAGGGGGCAAGCGTTATCCGGAATTACTGGGTGTAAAGGGAGCGTAGACGGTAATGCAAGTCTG
+
FFFFFFFFFFFFFFFFFFFF:FFFFFFF,FFFFFFFFFFFFFFFFFFFFFFFFFFFFFFFFFFFFFFFFFFFFF,FFFFFFFFFFFFFFFFFFFFFFFFFFFFFFFFFFFF:FFFFFFFFFFFFFFFFFFFFFFFFFFFFFFFFFFFFFFFFFFFFFFFFFFFFFFFF:FFFF,FFFFFFFFFFFFF:FFFFFFFF:FFFFFF:FFFFFFFFFFFFFFFFFFFFFFFFFFFFFF:F,FFFFF
@A01757:128:HWYCLDRX2:1:2101:24352:33677 1:N:0:GGAGCGTC
ACTCCTAGGGAGGCAGCAGTCGGGAATTTTGGGCAATGGGCGAAAGCCTGACCCAGCACCGCCGCGTGAAGGAAGACGGTTTTCGGATTGTAAACTTCTTTTCTTAGTGAAGGAGAAAGTGACGGTAGCTAAGGAATAAGCATCGGCTAACTACGTGCCAGCAGCCGCGGTAATACGTATGGTGCAAGCGTTATCCGGATTTACTGGGTGTAAAGGGTGCGTAGGTGGCATGGCAAGTCAGA
+
:FFFF,:FFF:FFF:FFF:FFFFF::F,:FFFFF:,FFFFFF:,:FFFFFFFF:FFFF::FF:FFFFF:FFFFFFF:FF,F:FFFFF,FFFFF:FFF:FFFF,FF,FFF,,F,,F:,FFFF:FFFFFF:F:,FFF:FFFFFFFFFFFFF:FFFFFFFFFFFF:FFFFFFF:F:FFFFF,,FFFFF,,F:F,:,FFFFFF:FFFFFFFF,F:FF::FFFFFFF,:FFFFFFFFFF,FFF:FFF
@A01757:128:HWYCLDRX2:1:2101:8513:33708 1:N:0:GGAGCGTC
ACTCCTACGGGAGGCAGCAGTAGGGAATTTTTCACAATGGGCGAAAGCCTGATGGAGCAACGCCGCGTGGGTGAAGAAGGTCTTCGGATCGTAAAACCCTGTTGTTAGAGAAGAAAGTGCGTGAGAGTAACTGTTCACGTTTCGACGGTATCTAACCAGAAAGCCACGGCTAACTACGTGCCAGCAGCCGCGGTAATACGTAGGTGGCAAGCGTTATCCGGATTTATTGGGCGTAAAGGGAA
+
FFFFFFFFFFFFFFFFFFFFFFFFFF:FFFFFFFFFFFFFFFFFFFFFFFFFFFFFFFF:FFFFFFFFFFFFFFFFFFFFFFFFFFFFFFFFFFFFFFFFFFFFFFFFFFFF:FFFFFFFFFFFFFFFF:FFFFFFFFFFFFFFFFFFF:FFFFFFFFFFFFFFFFFFFFFFFFFFFFFFFFFFFFFFFFFFFFF,FFFFFFF:FFFFFFFFFFFFFFFFFFFFFFFFF:FFFF:FFFFFF,
@A01757:128:HWYCLDRX2:1:2101:22471:33771 1:N:0:GGAGCGTC
ACTCCTACGGGAGGCAGCAGTGAGGAATATTGGTCAATGGGCGGAAGCCTGAACCAGCCAAGTCGCGTGAGGGAAGAAGGCCCTGCGGGTCGCAGACCTCTTTGGACGGGGAGCAAGGCCGCCGACGTGTCGGCGGAAGGAGAGTACCCGTAGAAAAAGCATCGGCTAACTCCGTGCCAGCAGCCGCGGTAATACGGAGGATGCGAGCGTTATCCGGATTTATTGGGTTTAAAGGGTGCGCA
+
FFFFFFFFFFFFFFFFFFFFFFFFFF:FFFFFFFFFFFFFFFFFFFFFFFFFFFFFFFFFFFFFFF::FFFFFFFFFFFFFFFFFFFFFFFFFFF:FFFF:FFFFFFFFFFFFFFFFFFFFFFFFFFFFFFFFFFFFFFFFFFFFFFFFFFFFFF,FFFFFFFFFFFFFFFFFFFFFFFFFFFFFFFFFF:FFFFFFFFFFFFFFFFFF:F,F:FFFFF,F,,:FFFFFF,FFFFFFFFFFF
@A01757:128:HWYCLDRX2:1:2101:18249:33849 1:N:0:GGAGCGTC
ACTCCTACGGGAGGCAGCAGTGAGGAATATTGGTCAATGGGCGGAAGCCTGAACCAGCCAAGTCGCGTGAGGGATGACGGCCCTACGGGTTGTAAACCTCTTTTGTCGGGGAGCAAATTCCGCCACGTGTGGCTGAGTCGAGAGTACCCGAAGAAAAAGCATCGGCTAACTCCGTGCCAGCAGCCGCGGTAATACGGAGGATGCGAGCGTTATCCGGATTTATTGGGTTTAAAGGGTGCGTA
+
FFFFFFFFFFFFFFFFFFFFFFFFFFFFFFFFFFFFFFFFFFFFFFFFFFFFFFFFFFFFFFFFFFFFFFFFFF:FFFFFFFFFFFFFFFFFFFFFFFFFFFFFFFFFFFFFFFF:FFFFFFFFFFFFFFFFFFFFFFFFFFFFFFFFFFFFFFFFFFFFFFFFFFFFFFFFFFFFFFFFFFFFFFFFFFFFFFFFF:FFFFFFFFFFF:FF:FFFFF,FFF,FFFFFFFFF,FFFFFFFF,
@A01757:128:HWYCLDRX2:1:2101:6686:33959 1:N:0:GGAGCGTC
ACTCCTACGGGAGGCAGCAGTAGGGAATTTTCGTCAATGGGCGCAAGCCTGAACGAGCAATGCCGCGTGAACGAGGAAGGTCTTCGGATCGTAAAGTTCTGTTGAAGGGGAAAAAGAGCGGAGAGAGGAAATGGTCTCCTATTGATATTACCCTTCGAGGAAGTCACGGCTAACTACGTGCCAGCAGCCGCGGTACTACGTAGGTGGCGAGCGTTATCCGGAATGATTGGGCGTAAAGGGTG
+
FFFFFFFFFFFFFFFFFFFFFFFFFFFFFFFFFFFFFFFFFFFFFFFFFFFFFFFFFFF,FFFFFFFFFFFFFFFFF,FFFFFFFFFFFFFFFFFFFFFFFFFFFFFFFFFFF:FFFFFFFFFFFFFFFFFFFFFFFFFFFFFFFFFFFFFFFFFFFFFFFFFFFFFFFFF:FFFFFFFFFFFFFFFFFFFFFFF,FFFFFFFFFFFFFFFFFFF:FFFFFFFFFFFFFFFFFF::FFFFFF
@A01757:128:HWYCLDRX2:1:2101:24288:34068 1:N:0:GGAGCGTC
ACTCCTACGGGAGGCAGCAGTGAGGAATATTGGTCAATGGGCGGAAGCCTGAACCAGCCAAGTCGCGTGAGGGAAGAAGGCCCTGCGGGTCGCAGAACTCTTTGGACGGGGAGCAAGGCCGCCGACGTGTCGGCGGAAGGAGAGTACCCGGAGAAAAAGCATCGGCTAACTCCGTGCCAGCAGCCGCGGTAATACGGAGGATGCGAGCGTTATCCGGATTTATTGGGTTTAAAGGGTGCGTA
+
FFFFFFFFFFFFFFFFFFFFFFFFFFFFFFFFFFFFFFFFFFFF:FFFFFFFFFFFFFF:FFFFFFFFFFFFFFFFFFFFFFFFFFFFFFFFFFFF,FFFFFFFFFFFFFFFFFFFFFFFFFFFFFFFFFFFFFFFFFFFFFFFFFFFFFFFFFFFFFFFFFFFFFFFFFFFFFFFFFFFFFFFFFFFFFFFFFFFFFFFFFFFFFFFFF:::FFFF::FFFFFFFFFFF:FFFFFFFFFFF
@A01757:128:HWYCLDRX2:1:2101:17888:34131 1:N:0:GGAGCGTC
ACTCCTACGGGAGGCAGCAGTAGGGAATTTTCGTCAATGGGCGCAAGCCTGAACGAGCGATGCCGCGTGAGTGAAGAAGGCCTTCGGGTCGTAAAGCTCTGTTGCGGGGGAAAAAAGGCAGCATCAGGAAATGGGTGCTGACTGATGGTGCCCCGCCAGAAAGTCACGGCTAACTACGTGCCAGCAGCCGCGGTAATACGTAGGTGGCGAGCGTTCTCCGGAATGATTGGGCGTAAAGGGTG
+
FFFFFFFFF:FFFFFFFFFFFFFFFFFFFFFFFFF:FFFFFFFFF:FFFFFFFFFFFFFFFFFFFFFFFFFFFFFFFFFFFFFFFFFFFFFFFFFFFFFFFFFFFFFFFFFFF:FFFFFFFFFFFFFFFF:FFFFFFF:FFF:FFFFFFFFFFFFFFFFFFFFFFFFFFF:FFFFFFF:FFFFF:FF:FFFFFFF:FFFFFFFFFFFFFF:FFFF,FFFFFF:F:FFFFFFFFFFF:FFFFF
@A01757:128:HWYCLDRX2:1:2101:21965:34397 1:N:0:GGAGCGTC
ACTCCTACGGGAGGCAGCAGTGGGGAATATTGCACAATGGAGGAAACTCTGATGCAGCGACGCCGCGTGAGTGAAGAAGTATTTCGGTATGTAAAGCTCTATCAGCAGGGAAGATAATGACGGTACCTGACTAAGAAGCCCCGGCTAACTACGTGCCAGCAGCCGCGGTAATACGTAGGGGGCAAGCGTTATCCGGATTTACTGGGTGTAAAGGGTGCGCAGGTGGCAGGGCAAGTCAGATG
+
FFFFFFFFFFFFFFFFFFFFFFFFFF,FFFFFFFFFF:FFFFFFFFFFFFFFFFFFFFFFFFFFFFFFFFFFFFFFFFFFFFFFFFFFFFFFFFFFFFFFFFFFFFFFFFFFFFFF:FFFFFFFFFFFFFFFFFFFFFFFFFFFFF,FFFFFFFFFFFFFFFFFFFFFF,:FFF,,FFFFFFFF:FFF,F,FFFFFFFFFFFF:FFFFFFF:FFFFF:FF:FFFFFFFFFFFFFFFFFFF::
@A01757:128:HWYCLDRX2:1:2101:3351:34507 1:N:0:GGAGCGTC
ACTCCTACGGGAGGCAGCAGTAGGGAATCTTCGGCAATGGACGAAAGTCTGACCGAGCAACGCCGCGTGAGTGAAGAAGGTTTTCGGATCGTAAAACTCTGTTGTTAGAGAAGAACAAGGATGAGAGTAACTGTTCATCCCTTGACGGTATCTAACCAGAAAGCCACGGCTAACTACGTGCCAGCAGCCGCGGTAATACGTAGGTGGCAAGCGTTGTCCGGATTTATTGGGCGTAAAGCGAG
+
FFF:FFFFFFFFFFFFFFFFFFFFFFFFFFFFFF:FFFFFFFFFFFFFFFFFFFFFF:FFFFFFFFF:FFFFFFFFFFFFFFFFFFFFFF:FFFFFFFFF:FFFFFFFF:FFFFFFFFFFF:FFFFFF:FFFFFFFFFFFFFFFFFFFFFFFFFF:,FFFF,F:FFFFFFFF:FFFFF:F:FFFF,FFF,FF:::FFFFFF,,FFF:F::FFFFFFF:FFF:::F,F,FFFFFFFF,:FF:F
@A01757:128:HWYCLDRX2:1:2101:20229:34554 1:N:0:GGAGCGTC
ACTCCTCGGGAGGCAGCAGTGAGGAATATTGGTCAATGGGAGAGAGCCTGACCGAGGGTACTTGAAGAAAAAGCATCGGCTAACTCCGTGCCAGCAGCCGCGGTAATACGGAGGATGCGAGCGTTATCCGGATTTATTGGGTTTAAAGGGTGCGCAGGCGGCACTGCAAGCCGGCGGTCAAATCGCGGGGCTCAACCCCGCCCAGCCGTCGGAACTGCCGGGCTAGAGTGGGCGAGAAGTGC
+
FFFFFFFFFFFFFFFFFFFFFFFFFFFFFFFFFFFFFFFFFFFFFFFFFFFF:FFFFFFFFFFFF:FFFFFFFFFFFFFFFFFFF:FFFFFFFFFFFFFFFFFFFFFF:FFFFFFFFFFFFFF,,:FFFFFF:F:FFFFFF:FFFFFFFFFFFFFFFFFFFF:FF:FFFFFFFFFFFFFFFFFFFFFFFFFFFFFFFFFFFFFFFFFFFFFFF:FFFFFFFFFFFFFFFFFFFFFF:,FFFF
@A01757:128:HWYCLDRX2:1:2101:24740:34663 1:N:0:GGAGCGTC
ACTCCTACGGGAGGCAGCAGTAGGGAATTTTCGTCAATGGGCGCAAGCCTGAACGAGCAATGCCGCGTGAACGAGGAAGGTCTTCGGATCGTAAAGTTCTGTTGAAGGGGAAAAAGAGCGGAGAGAGGAAATGATCTCTGATTGATATTACCCTTCGAGGAAGTCACGGCTAACTACGTGCCAGCAGCCGCGGTAATACGTAGGTGGCAAGCGTTATCCGGATTTATTGGGCGTAAAGGGAA
+
FFFFFFFFFFFFFFFFFFFFFFFFFFFFFFFFFFFFFFFFFFFFFFFFFFFFFFFFFFFFFFFFFFFFFFFFFFFFFFFFFFFFFFFFFFFFFFFFFFFFFFFFFFFFFFFFFF:FFFFFFFFFFFFFFFFFFFFFFFFFFFFFFFFFFF:FFFFF,FFFFFFFFFFFFFFFFFFFFFFFFFFFFFFFFFFFFFFFFFF:F:FFFF,FFFFFFFFFFFFFFFFFFFFFFFFFFFFFFF,FF,
@A01757:128:HWYCLDRX2:1:2101:6388:34820 1:N:0:GGAGCGTC
ACTCCTACGGGAGGCAGCAGTGAGGAATATTGGTCAATGGCCGCAGGGCTGAACCAGCCAAGTCGCGTGAGGGATGACGGTCCTATGGATTGTAAACCTCTTTTGTCAGGGAGCAAAGGGCGCCACGTGTGGCGCTTTGCGAGTACCTGAAGAAAAAGCATCGGCTAACTCCGTGCCAGCAGCCGCGGTAATACGGAGGATGCGAGCGTTCTCCGGATTTATTGGGTTTAAAGGGTGCGCAG
+
FFFFFFFFFFFFFFFFFFFFFFFFFFFFFFFFFFFFFFFFFFFFFFFFFFFFFFFFFFFFFFFFFFFFFFFFFFFFFFFFFFF,F,FFFFFFFFFFFFFFFFFFFF:FFFFFFFFFFFFFFFFFF:FFFFFFFFF:FFFFFFFFFFFFFFFFFFFFFFFFFFFFFF:FFFFFFFFFFFFFFFFFFFFFFFFFFFFFFFFFFFFFFFFF,F,FFFFFFFF,FFFFF:F:,F::FFFFFFFFFF
@A01757:128:HWYCLDRX2:1:2101:6804:34882 1:N:0:GGAGCGTC
ACTCCTACGGGAGGCAGCATGCCGGCTCCACACTGACGCTGAGGCACGAAAGCGTGGGTATCGAACAGGATTAGATACCCTTGTAGTCCAAGATCGGAAGAGCACACGTCTGAACTCCAGTCACGGAGCGTCATCTCGTATGCCGTCTTCTGCGTGAACAGGGGGGGGGGGGGGGGGGGGGGGGGGGGGGGGGGGGGGGGGGGGGGGGGGGGGGGGGGGGGGGGGGGGGGGGGGGGGGGGGG
+
FFFFFFFFFFFFF:FFFFFFFFFFFFFFFFFFFFFFFFFFFFFFFFFFFF:FFFFFFFFFFFFFFFFFFFFFFFFFFFFFFFFFFFFFFFFFFFFFFFFFFFFFFFFFFFFFF:FFFFFFFFFFFFFFFFFFFFF:FFFFF,FF,,F,:::F,,FFFF,,,,,:FFFFFFFFFFFFFFFFFF:FFFFFFFFFFFFFFFFFFFFFFFFFFFFFFFFFFFFFFFFFFFFFFFFFFFFFFFFFFF
@A01757:128:HWYCLDRX2:1:2101:3088:34898 1:N:0:GGAGCGTC
ACTCCTACGGGAGGCAGCAGTGAGGAATATTGGTCAATGGGCGCATGCCTGAACCAGCCAAGTCGCGTGAGGGACGACGGCCCTACGGGTTGTAAACCTCTATTGCCGGGGAGCAAGGCTTTCCACGTGTGGGGAGCCGGAGAGTACCCGGAGAAAAAGCATCGGCTAACTCCGTGCCAGCAGCCGCGGTAATACGGAGGATGCGAGCGTTCTCCGGATGTATTGGGGTTAAAGGGTGCGCA
+
FFFFFFFFFFFFFFFFFFFFFFFFFFFFFFFFFFFFFFFFFFFFFFFFFFFFFFF:FFFFFFFFFFFFFFFFFFFFFFFFFFFFF:FFF:FFFFFFFFFFFFFFFFFFFFF:FFF:FFFFFFFFFFFFFFFFFFFFFFFFFFFFFFFFFFF:FFFFFFFFFFFFFFFFFFFFFFFFFFFFF,FF:FFF:F,,F:FFF:FFFFFFFFFFF:::,FFF:F:,FF:,FFF,,F,,:FFF,FFFF,
@A01757:128:HWYCLDRX2:1:2101:11279:35055 1:N:0:GGAGCGTC
ACTCCTACGGGAGGCAGCAGTAGGGAATCTTCCACAATGGGCGAAAGCCTGATGGAGCAACACCGCGTGGGTGAAGAATGTCTTCGGATCGTAAAACCCTGTTGTTAGAGAAGAAAGTGCGTGAGAGTAACTGTTCACGTTTCGACGGTATCTAAACAGAAAGCCACGGCTAACTACGTGCCAGCAGCCTCGGTAATAAGTAGGTGGCAAGCGTTATCCGGATTTATTGGGCGTAAAGGGAC
+
FFF,FFFFF:FF:FFF:FFFFFF::FFF,F,FFF:FFFFFFFFFFF:F:F,:::FFF,FFFFFFFFFF,FFF,FF,FF,,F:FFF,FFFF,:F,:FFFFF,FF,FFFFF,FFFFFFF,,FFFFF,F,F,F,F:F:F:FF::FF,F,,,,FFFFFF,FF::FFFF,F,,,FFFF,FFF,::F:FFF,,,F,F::FFFF:,,F,FFFF,FFF:FF,:F:F,F:F,:FF,FF,,:FFF,FF,FFF
@A01757:128:HWYCLDRX2:1:2101:15528:35055 1:N:0:GGAGCGTC
ACTCCTACGGGAGGCAGCAGTGGGGAATATTGCACAATGGGCGCAAGCCTGATGCAGCCATGCCGCGTGTATGAAGAAGGCCTTCGGGTTGTAAAGTACTTTCAGCGGGGAGGAAGGGAGTAAAGTTAATACCTTTGCTCATTGACGTTACCCGCAGAAGAAGCACCGGCTAACTCCGTGCCAGCAGCCGCGGTAATACGGAGGGTGCGAGCGTTAATCGGAATTACTGGGCGTAAAGCGCT
+
FFFFFFFFFFFFFFFFFFFFFFFFFFFFFFFFFFF:FFFFFFFFFFFFFFFFFFFFFFFFFFFFFFFFFFFFFFFFFFFFFF:FFFFFFFFFFFFFFFFFFFFFFFFFFFFFF:,FFF:FFFFFFFFFFFFFFFFFFFFFFFFFFFFFFFF:FFFFFFFFFFFFFFFFFFFFFFF:FFFFFFFFFFFFFFFFFFFFFFFFFFFFFFFF,FFFFFFFFFFFFF:FFFFFF:FFFF,FFFFFF,
@A01757:128:HWYCLDRX2:1:2101:21856:35149 1:N:0:GGAGCGTC
ACTCCTACGGGAGGCAGCAGTGGGGAATATTGCACAATGGGGGAAACCCTGATGCAGCGACGCCGCGTGGAGGAAGAAGGTCTTCGGATTGTAAACTCCTGTTGTTGGGGAAAAGAAGGATGGTACCCAACAAGGAAGTGACGGCTAACTACGTGCCAGCAGCCGCGGTAAAACGTAGGTCACAAGCGTTGTCCGGAATTACTGGGTGTAAAGGGAGCGTAGACGGTAATGCAAGTCTGGAG
+
FFFFFFFFFFFFFFFFFFFFFFFFF,,FFFFFFFFFFFFFFFFFFFFFFFFFFFFFFFFFFFFFFFFFFFFFFFFFFFFFFFFFFFFFFFFFFFFFFFFFFFFFFFFFFFFFFFFFFFFFFFFFFFFFFFFFFFFFFFFFFFFFFF,FFFFFFFFFFFFFFFFFFFFFFFFFFFFFFFFFFFFFFFFFFFFFFFFFFFFFFFFF:FFFFFFFF:FFFFFFFFF:,:FFFFFFF:FFFF:FF:
@A01757:128:HWYCLDRX2:1:2101:29306:35305 1:N:0:GGAGCGTC
CTCCTACGGGAGGCAGCAGTGGGGAATATTGCACAATGGGGGAAACCCTGATGCAGCGACGCCGCGTGAAGGAAGAAGTATCTCGGTATGTAAACTTCTATCAGCAGGGAAGATAATGACGGTCCCTGAGTAAGAAGCCCCGGCTAACTACGTGCCAGCAGCCGCGGTAATACGTAGGGGGCAAGCGTTATCCGGATTTACTGGGTGTAAAGGGAGCGTAGACGGCAGAGCAAGTCTGAAGT
+
FFF:FFFFFFFFFFFF,FFFFFFFFFFFFFFFFFFFFFFFFFFFFFFFFFFFFFFFFFFFFFFFFFFFFFFFFFFFFFFFFFFFFFFFFFFFF,FFFFFFFFFFFFFFFF:FFF:FFFFFFFF,:FFFFFFFFFFFFFFFFFFFFFFFFFFFFFF:FFFFFFFFFFFFF:FF:FFF,:F:FF,FFFFFFFFF:FFF:FFFFFFFFFFFFFFFFF:FFFF,,FFFF,,:FFFFF:FF:FFFFF
@A01757:128:HWYCLDRX2:1:2101:8892:35430 1:N:0:GGAGCGTC
ACTCCTACGGGAGGCAGCAGTGAGGAATATTGGTCAATGGGCGGAAGCCTGAACAAGCCAAGTCGCGTGAGGGAAGAAGGCCCTGCGGGTCGCAGACCTCTTTGGACGGGGAGCAAGGCCGCCGACGTGTCGGCGGAAGGAGAGTACCCGTAGAACAAGCATCGGCTAACTCCGTGCCAGCAGCCGCGGTAATACGGAGGATGCGAGCGTTATCCGGATTTATTGGGTTTAAAGGGTGCGCA
+
FFFFFFFFFFFFFFF:F:FFFFFFFFFFFFFFFFFFFFFFFFFFFFFFFFFFFFFFFFF,FFFF:FFFFFFFFF:FFFFF:FFFFFFFFFFFFFF:FFF,FFFFFFFFFFFFFFFFFFFFFFFFFFFFFFFF:FFFFFFFFFFFFFFFFFFFFFFFFFFFFFFFFFFFFFFFFFFFFFFFFFFFFFFF:F,FFFF:FFFF:FFFFFFFF::,FFFFFF:FF:FFF,FFFF,FFFFFFFFFFF
@A01757:128:HWYCLDRX2:1:2101:14136:35462 1:N:0:GGAGCGTC
ACTCCTACGGGAGGCAGCAGTCGGGAATATTGCGCAATGGAGGAAACTCTGACGCAGTGACGCCGCGTATAGGAAGAAGGTTTTCGGATTGTAAACTATTGTCATTAGGGAAGAAAAAAGACAGTACCTAAGGAGGAAGCTCCGGCTAACTACGTGCCAGCAGCCGCGGTCATACGTAGGATCCGAGCATTATCCGGAGTGACTGGGTGTAAAGAGTTGCGTAGGTGGCATAATAAGTAGCT
+
FFFFFFFFFFFFFFFFFFFFFFFFF:FF:FFFFFFFFFFFFFFFFFFFFFFFFFFFFFFFFFFFFFFFFFFFFFFFFFFFFFFFFFFF:FFFFF:FFFFFFFFFFFFFFFFFFFFFFFFFFFFFFFFFFFFFFFFFFFFFFFFFFFFFFFFFFFFFFFFFFFFFFFFFFFFFFFFFF:FFFFFFFFFFFFFFFFFF:FFFFFFFFFFFFFFFFFFFFFF:FFFF,FFFFFFFFFFFFFFFFF
@A01757:128:HWYCLDRX2:1:2101:32398:35462 1:N:0:GGAGCGTC
ACTCCTACGGGAGGCAGCAGTGAGGAATATTGGTCAATGGGCGGAAGCCTGAACCAGCCAAGTCGCGTGAGGGAAGAAGGCCCTGCGGGTCGCAGACCTCTTTGGACGGGGAGCAAGGCCGCCGACGTGTCGGCGGAAGGAGAGTACCCGTAGAAAAAGCATCGGCTAACTCCGTGCCAGCAGCCGCGGTAATACGGAGGATGCGAGCGTTATCCGGATTTATTGGGTTTAAAGGGTGCGTA
+
FFFFFFFFFFFFFFFFFFFFFFFFFF:FFFFFFFFF:FFFFFFFFFFFFFFFFFFFFFFFFFFFFFFFFFFFFFFFFFFFFFFFFFFFFFFFFFFFFFFFFFFFFFFFFFFFFFFFFFFFFFFFFFFFFFFFFFFFFFFFFFFFFFFFFFFFFFFFFFFFFFFFFFFFFFFFFFFFFFFFFFFFFFFFFFFFFFFFFF:FFFFFFFFFFFF:FFFFFFFFFFFFF:FFFFFFFFFFFFFFFF
@A01757:128:HWYCLDRX2:1:2101:32307:35556 1:N:0:GGAGCGTC
ACTCCTACGGGAGGCAGCAGTGAGGAATATTGGTCAATGGGCGGAAGCCTGAACCAGCCAAGTCGCGTGAGGGAATAAGGCCCTACGGGTCGTAAACCTCTTTTGCCGGGGAGCAAGGGCGGGGACGTGTCCCGGCCCGGAGAGTACCCGGAGAAAAAGCATCGGCTAACTCCGTGCCAGCAGCCGCGGTAATACGGAGGATGCGAGCGTTATCCGGATTTATTGGGTTTAAAGGGTGCGTA
+
FFFFFFFFFFFFFFFFFFFFFFFFFFFFFFFFFFFFFFFFFFFFFFFFFFFFFFFFFFFFFFFFFFFFFFFFFF:FFFFFFFFFFFFFFFFFFFFFFFFFFFFFFFFFFFFFFFFFFFFFFFFFFFFFFFFFFFFFFFFFFFFFFFFFFFFFFFF:FFFFFFFFFFFFFFFFFFFFFFFFFFFFFFFFFFFFFFFFFFFFFFFFFFFFFFF:FFFFFFF:F:FFF:FFFFFFFFFFFFFFFF
@A01757:128:HWYCLDRX2:1:2101:18665:35603 1:N:0:GGAGCGTC
ACTCCTACGGGAGGCAGCAGTGAGGAATATTGGTCAATGGGCGGAAGCCTGAACCAGCCAAGTCGCGTGAGGGAAGAAGGCCATGCGGGTCGCAGACCTCTTTGGACGGGGAGCAAGGCCGCCGACGTGTCGGCGGAAGGAGAGTACCCGTAGAACAAGCATCGGCTAACTCCGTGCCAGCAGCCGCGGTAATACGGAGGATGCGAGCGTTATCCGGATTTATTGGGTTTAAAGGGTGCGCA
+
FFFFFFFFFFFFFFFFFFFFFFFFFFFFFFFFFFFFFFFFFFFFFFFFFFFFFFFFFFFFFFFFFFFFFFFFFFFFFFFFFFFFFFFFFFFFFFFFFFFFFFFFFFFFFFFFFFFFFFFFFFFFFFFFFFFFFFFF:FFFFFFFFFFFFFF:FFFFFFFFFFFFFFFFFFFFFFFFFFFFFFFFFFFFFFFFFFFFFFFFFFFFFFFFFFF,FFFFFFFF:FFFFFFF::FFFFFFFFFFF:
@A01757:128:HWYCLDRX2:1:2101:20157:35681 1:N:0:GGAGCGTC
ACTCCTACGGGAGGCAGCAGTAGGGAATTTTCGTCAATGGGCGCAAGCCTGAACGAGCAATGCCGCGTGAACGAGGAAGGTCTTCGGATCGTAAAGTTCTGTTGAAGGGGAAAAAGAGCGGAGAGAGGAAATGAACTCCGATTGATATTACCCTTCGAGGAAGTCACGGCTAACTACGTGCCAGCAGCCGCGGTAATACGTAGGTGGCGAGCGTTATCCGGAATGATTGGGCGTAAAGGGTG
+
FFFFFFFFFFFFFFFFFFFF:FFFFFFFFFFFFFFFFFFFFFFFFFFFFFFFFFFFFFFFFFFFFFFFFFFFFFFFF,FFFFFFFFFFFFFFFF::FFFFFFFFFFFFF:F,F::FFFFFFFFFFFF:FFFFFFFFFFFFFFFFFFFFFFFFFFFFFFFFFFFFFFFFFFFFFFFFFFFFFFFFFFFFFFFFFFF,FF:FFFFFFFFFFFFFFFFFFFFFFF:FFF:FFFFFFFFFFFFFFF
@A01757:128:HWYCLDRX2:1:2101:22209:35759 1:N:0:GGAGCGTC
CTCCTACGGGAGGCAGCAGTAGGGAATTTTCGTCAATGGGCGCAAGCCTGAACGAGCAATGCCGCGTGAACGAGGAAGGTCTTCGGATCGTAAAGTTCTGTTGAAGGGGAAAAAGAGCGGAGAGAGGAAATGATCTCTGATTGATATTACCCTTCGAGGAAGTCACGGCTAACTACGTGCCAGCAGCCGCGGTAATACGTAGGTGGCGAGCGTTATCCGGATTCATTGGGTTTAAAGGGTGC
+
:F:FF:F,FFFFFFF,FFFFFFFFFF:F:F:FFFFFFFFFFFFFF:FF:FFFFFFFFFFF:F:FFFF:FFFFF:FFF,FFFFF,FFFFF:::FFFFFF,FFF,,F:FFF:FFF:FF,FFFFFFFFFFFFF:FFF:F:,,FFFFFFFFFF,FFFF:FFFFFFFFFFFFFFFFF,FFF,F:FFF:FFFFFFFFFFF,F:,,FFF:FFFFF,FFFF,:F:FFF:FFF,:FFFF,FFFFF,:FFFF
@A01757:128:HWYCLDRX2:1:2101:6768:35916 1:N:0:GGAGCGTC
ACTCCTACGGGAGGCAGCAGTGAGGAATATTGGTCAATGGGCGGAAGCCTGAACCAGCCAAGTAGCGTGCAGGATGACGGCCCTACGGGTTGTAAACTGCTTTTATACGGGAATAACGCGCCTTACGTGTAGGGCTTTGCATGTACCGTATGAATAAGGACCGGCTAATTCCGTGCCAGCAGCCGCGGTAATACGGAAGGTCCGGGCGTTATCCGGATTTATTGGGTTTAAAGGGAGCGTAG
+
FFFFFFFFFFFFFFFFFFFFFFFFFFFFFFFFFFFFFFFFFFFFFFFFFFFFFFFFFFFFFFFFFFFFFFFFFFFFFFFFFFFFFFFFFFFFFFFFFFFFFFFFFFFFFFFFFFFFFFFFFFFFFFFFFFFFFFFFFFFFFFFFFFFFFFFFFFFFFFFFFFFFFF:FFFFFFFFFFFFFFFFFFFFFFF:FFFFFFFF:FFFFFFFFFFFFFFFFFF:FFF:FFF:FF,FFF:FFFFFFFF
@A01757:128:HWYCLDRX2:1:2101:28809:36104 1:N:0:GGAGCGTC
ACTCCTACGGGAGGCAGCAGTGGGGAATATTGCACAATGGGGGAAACCCTGATGCAGCAACGCCGCGTGAGTGATGACGGCCTTCGGGTTGTAAAGCTCTGTCTTCAGGGACGATAATGACGGTACCTGAGGAGGAAGCCACGGCTAACTACGTGCCAGCAGCCGCGGTAATACGTAGGTGGCAAGCGTTGTCCGGATTTACTGGGCGTAAAGGATGCGTAGGCGGATACTTAAGTCAGATG
+
FFFFFFFFFFFFFFFFFFFFFFFFFF,FFFFFFFFFFFFFFFFFFFFFFFFFFFFFFFFFFFFFFFFFFFFFFFFFF:FFFFFFFFFFFFFFFFFFFFFFFFFFFFFFFFFFFFFFFFFFFFFFFFFFFFFFFFFF:FFF:FFFFFFFFFFFFFFFFFFFFFFFFFFFFFFFFFFFFFFFFFFF,FFFFFFFFF::FFFFF:FFFFFFFFFFFFFF:FFFF:FFFFFF:FFFFFFFFFFFFF
@A01757:128:HWYCLDRX2:1:2101:2989:36166 1:N:0:GGAGCGTC
ACTCCTACGGGAGGCAGCAGTGAGGAATATTGGTCAATGGGCGCGAGCCTGAACCAGCCAAGTCGCGTGAGGGAGGACGGCCCTACGGGTTGTAAACCTCTTTTGCCGGGGAGCACCGGGCGTCACGTGTGGCGCCACTGAGAGTACCCGGAGAAAAAGCATCGGCTAACTCCGTGCCAGCAGCCGCGGTAATACGGAGGATGCGAGCGTTCTCCGGATGTATTGGGTTTAAAGGGTGCGCA
+
FFFFFF:FFFFFFFFFFFFFF:FFFF:F,::FFFFF,,FFFFFFFFFFFFFF:FFFFFF:FFFFFFF::FFFFFFFFFFFFFFFFFF:FF,FF:F,F,,FF,,FFFFFFFFFFF:,FFFFFF:FFFFFFFFFFFF,FFFFFFFF:,FFFFFFFF,::FFFFFFFFFFFFFFFFFFFFFFFFFFFFFFFFF,FFFFFFFFF,F,FFFFFF:,,FFF:FFF,FFFFFFFFFFF,,::FF:FF:F
@A01757:128:HWYCLDRX2:1:2101:5439:36213 1:N:0:GGAGCGTC
ACTCCTACGGGAGGCAGCAGTGAGGAATATTGGTCAATGGGCGGAAGCCTGAACCAGCCAAGTCGCGTGAGGGAAGAAGGCCCTGCGGGTCGCAGACCTCTTTGGACGGGGAGCAAGGCCGCCGACGTGTCGGCGGAAGGAGAGTACCCGTAGAACAAGCATCGGCTAACTCCGTGCCAGCAGCCGCGGTAATACGGAGGATGCGAGCGTTATCCGGATTTATTGGGTTTAAAGGGTGCGCA
+
FFFFFFFFFFFFFFFFFFFFFFFFFFFFFFFFFFFFFFFFFFFFF:FFFFFFFFFFFFFFFFFFFFFFFFFFFF:FFFFFFFFFFFFFFFFFFFFFFFFFFFFFFFFFFFFFFFFFFFFFFFFFFFFFFFFFFFFFFFFFFFFFFFFFFF:FFFFFFFFFFFFFFFFFFFFFFFF:FFFFFFFFFFFFFFFFF:F:FFFFFFFFFFFFF::FFFFFF,FFF:FFFFF:FFFFF,FFFFFFF,
@A01757:128:HWYCLDRX2:1:2101:3983:36354 1:N:0:GGAGCGTC
ACTCCTACGGGAGGCAGCAGTGGGGAATATTGCACAATGGGCGAAAGCCTGATGCAGCAACGCCGCGTGAGCGATGAAGGCCTTCGGGTCGTAAAGCTCTGTCCTCAAGGAAGATAATGACGGTACTTGAGGAGGAAGCCCCGGCTAACTACGTGCCAGCAGCCGCGGTAATACGTAGGGGGCTAGCGTTATACGGAATTACTGGGCGTAAAGGGTGCGTAGGTGGTTTTTTAAGTCAGAAG
+
FFFFFFFFF:FFFFFFFFFFFFFFFFFFFFFFFFFFFFFFFFFFFFFFFFFFFFFFFFFFFFFFFFFFFFFF:FFFFFFFF:FFFFFFFFFFFFFFFFFFFFFFFFFFFFFF:FFFFFFFFFFFFFFFFFFFFFFFFFFFFF:FFFFFFFFFFFFFFFFFFFFFFFF:FFFFFFFFFFFFFFFF,FFFFF:FF:FFF,FFFFFFFFF:FFFFF::FFFFF::FFFFFFFFFFFF:FFFFF,,
@A01757:128:HWYCLDRX2:1:2101:27154:36370 1:N:0:GGAGCGTC
ACTCCTACGGGAGGCAGCAGTGGGGAATATTGGACAATGGGGGAAACCCTGATCCAGCGACGCCGCATGAGTGAAGAAGTATTTCGGTACGTAAAGCTCTATCAGCAGGAAAGAAAATGACGGTACCTGACTAAGAAGCCCCGGCTAACTACGTGCCAGCAGCCGCGGTAATACGTAGGGGGCAAGCGTTATCCGGATTTACTGGGTGTAAAGGGAGCGTAGACGGCAGCGCAAGTCTGGAG
+
:FFFFFFFFFFFFFFFFFFFFFFFFF:FFFFFFFFFFFFFFF:FFFFFFFFFFFFFFFFFFFFFFFFFFFFFFFFFFFFFFF::FFFFF:FFFFF:FFFFFFFFFFFFFFFFFFFFFFFFFF:FFFFFFFFFFFFFFFFFFFFFFFFFFFFFFFFFFFFFFFFFFFFFF:FFF:FFFFFFFFF:FFFFF:FFFFFFFFFFFFFFFFF:FFFF:,FFFF,FF:FFFFFFF:FFF,FFFFFFFF
@A01757:128:HWYCLDRX2:1:2101:7943:36511 1:N:0:GGAGCGTC
ACTCCTACGGGAGGCAGCAGTGAGGAATATTGGTCAATGGTCGGGAGACTGAACCAGCCAAGCCGCGTGAGGGAAGAATGTCCTATGGATTGTAAACCTCTTTTGTCAGGGAGCAAAGTCATCCACGTGTGGGATTTTGTATGTACCATATGAATAAGGATCGGCTAACTCCGTGCCAGCAGCCGCGGTAATACGTAGGGAGCAAGCGTTATCCGGACTTATTGGGTGGACAGGGTGCGTAG
+
FFFFFFFFFFFFFFFFFFFFFFFFFFFF:FFFFFFFFFFFFFFFFFFFFFFFFFFFFFFFFFFFFFFFFFFFFFFFF:FFFFFFFFFFFFFFFFFFFFFF:FFFFFFFFFFFFFFFF:FFFFFFFFFFFFFFF::F:FFFFFFFFFF:FFFFFFFF:FFFFFFFFFFFFFFFF:FFFFFF:FFFFFFFF::F,FF::FFFFFFF,FFF:,:FF:FFF,:F,,:FFF:F,,,,F,FFFFF:,F
@A01757:128:HWYCLDRX2:1:2101:10845:36558 1:N:0:GGAGCGTC
ACTCCTACGGGAGGCAGCAGTGGGGAATATTGGGCAATGGGCGCAAGCCTGACCCAGCAACGCCGCGTGAAGGAAGAAGGCTTTCGGGTTGTAAACTTCTTTTATTCGGGACGAAAAGATGACGGTACCGAATGAATAAGCCACGGCTAACTACGTGCCAGCAGCCGCGGTAATACGTAGGTGGCAAGCGTTATCCGGATTTATTGGGCGTAAAGCGTGTGTAGGCGGTTTGTTAAGTATAA
+
FFFFFFFFFFFFFFFFFFFFFFFFFFFFFFFFFFFFFFFFFFFFFFFFFFFFFFFFFFFFFFFFFFFFFFFFFF:FFFFFFFFFFFFFFFFFFFFFFFFFFFFFFFFFFFFFFFFFFFFFFFFFFFFF:FFFFFFFFFF:FFFFFFFFFFFFFF:FFFFFFFFFFFFFFFFFFFFFFFFFFFFFFFFFFFFFFFFFFFFFFFFFFFFFFFFFFFFFFF:FFFF,FF,FFFFFFFFF:FFFFF
@A01757:128:HWYCLDRX2:1:2101:19976:36652 1:N:0:GGAGCGTC
ACTCCTACGGGAGGCAGCAGTGAGGAATATTGGTCAATGGGCGGAAGCCTGAACCAGCCAAGTCGCGTGAGGGAAGAAGGCCCTGCGGGTCGCAGACCTCTTTGGACGGGGAGCAAGGCCGCCGACGTGTCGGCGGAAGGAGAGTACCCGTAGAACAAGCATCGGCTAACTCCGTGCCAGCAGCCGCGGTAATACGGAGGATGCGAGCGTTATCCGGATTTCTTGGGTTTAAAGGGTGCGCA
+
FFFFFFFFFFFFFFFFFFFFFFFFFFFFFFFFFFFFFFFFFFFFFFFFFFFFFFFFFFFFFFFFFFFFFFFFFFFFFFFFFFFFFFFFFFFFFFFFFFFFFFFFFFFFFFFFFFFFFFFFFFFFFFFFFFFFFFFFF:FFFFFFFFFFFF:FFF:FFFFFFFFFFFF:FFFFFFFFFFFFFF:FF:FFFF:FFFF:FFFFFFFFFFFFF,F,FFFF:F,FF,FFFFFFFF,FFFFFFFF:FF
@A01757:128:HWYCLDRX2:1:2101:19877:36699 1:N:0:GGAGCGTC
ACTCCTACGGGAGGCAGCAGTGAGGAATATTGGTCAATGGGCGGAAGCCTGAACCAGCCAAGTCGCGTGAGGGAAGAAGGCCCTGCGGGTCGCAGACCTCTTTGGACGGGGAGCAAGGCCGCCGACGTGTCGGCGGAAGGAGAGTACCCGTAGAACAAGCATCGGCTAACTCCGTGCCAGCAGCCGCGGTAATACGGAGGATGCGAGCGTTATCCGGATTTATTGGGTTTAAAGGGTGCGCA
+
FFFFF:FFFFFFFF,FFFFFFFFFFFFF:FFFFFF:FF:F:FFF,FFF:F:FFFFF:F:FFF:FFF:FFFFFFFFFF:F::FFFFFFFFFF:FFFFFFFF:FFFFFFFFFFFF:FFFFFFFFFFFFFFFFFFFFFFF,FFFFFFFFF:FF,FF:::FFFFFFFFFFFFFFFFFFFFFFFFF:FF,FFFFFFFFFFFFFFFFFFFF:FFF,FFFFFFFF,FF,,FFFFF:F:,,F,FFFFFF,
@A01757:128:HWYCLDRX2:1:2101:31810:36730 1:N:0:GGAGCGTC
TACTCCTACGGGAGGCAGCAGTCGGGAATAATGCGCAATGGAGGAAACTCTGACGCAGTGACGCCGCGTGCAGGAAGAAGGTTTTCGGATTGTAAACTGCTTTAGACAGGGAAGATACAAGACAGTACCTGTAGAATAAGCTCCGGCTAACTACGTGCCAGCAGCCGCGGTAATACGTAGGGAGCAAGCGTTATCCGGATTTATTGGGTTTAAAGGGTGCGTAGGCGGACGCTTAAGTCAGC
+
FFFFFFFFFFFFFFFFFFFFFFFFFFF:FFFFFFFFFFFFFFFFFFFFFFFFFFFFFFFFFFFFFFFFFFFFFFFFFFFFFF,FFFFFFFFFFFFFFFFFFFFFFFFFFFFFFFFFFFFFFFFFFFFFFFFFFFFFFFFFFFFFFFFFFFFFFFFFFFFFFFFFFFFFFFFF,FFFFFFFFFFFFFFFFFFFFFFFFFFF,FF,FFFFF::FF:FFFFFFFFFFFF:FF::FF:FFFFFFFF
@A01757:128:HWYCLDRX2:1:2101:21983:36871 1:N:0:GGAGCGTC
CTCCTACGGGAGGCAGCAGTAGGGAATTTTCGTCAATGGGCGCAAGCCTGAACGAGCAATGCCGCGTGAACGAGGAAGGTCTTCGGATCGTAAAGTTCTGTTGAAGGGGAAAAAGAGCGGAGAGAGGAAATGATCTCTGATTGATATTACCCTTCGAGGAAGTCACGGCTAACTACGTGCCAGCAGCCGCGGTAATACGTAGGTGGCGAGCGTTATCCGGATTCATTGGGTTTAAAGGGTGC
+
FFFFFFFFFFFFFFFFFFFFFFFFFFFFFFFFFFFFFFFFFFFFFFFFFFFFFFFFF:FFFFFFFFFFFFFF:FFFF,FFF:FFFFFFFF,::FF,FFFFFFFFFF:FFFF,F,FFFFFFFFFFFFFFFFF:FFFFF:FFFFFFFFFFFFFFF:FFFFF::FF,FFFFFF:FFFFFFFFF:FF:F:FFFFFFFFFFFFFFFFFFF:FFFFFF,FFFFFF:FFFFFFFFFF,:FFFFFFFFFF
@A01757:128:HWYCLDRX2:1:2102:20094:1125 1:N:0:GGAGCGTC
ACTCCTACGGGAGGCAGCAGTGGGGAATATTGCACAATGGGGGGAACCCTGATGCAGCAACGCCGCGTGAGTGAAGAAGTATTTCGGTATGTAAAGCTCTATCAGCGGGGAAGAAGGAAGACGGTACCCGACTAAGAAGCCCCGGCTAACTACGTGCCAGCAGCCGCGGTAATACGTAGGGGGCGAGCGTTATCCGGATTTACTGGGTGTAAAGGAAGCGTAGACGGCGTCGCAAGTCTGAA
+
FFFFFFFFFFFFFFFFFFFFFFFFFFFFFFFFFFFFFFFFFFFFFFFFFFFFFFFFFFFFFFFFFFFFFFFFFFFFFFFFFFFFFFFFFFFFFFFFFFFFFFFFFFFFFFFFFFFFFF:FFFFFFFFFFFFFFFFFFFFFFFFFFFFFFFF:FFFFFFFFFFFFFFFFFFFFFFFFFFFFFFFFFFFFF:FFFFFFFFFFFFFFFFFFFFFF,FFFFFFFF:FFFFFFFFFFFF,FFFFFFF
@A01757:128:HWYCLDRX2:1:2102:11722:1344 1:N:0:GGAGCGTC
ACTCCTACGGGAGGCAGCAGTGAGGAATATTGGTCAATGGCCGGAAGGCTGAACCAGCCAAGCCGCGTGAAGGACGAAGGTGCCAAGCATTGTAAACTTCTTTTGTCAAGGGACAAAATCAGGCTCGAGAGCCTGACCGAGGGTACTTGAAGAAAAAGCATCGGCTAACTCCGTGCCAGCAGCCGCGGTAATAAGGAGGATGCGAGCGTGATCCGGATTTATTGGGTTTAAAGGGTGAGTAG
+
F:FFFF,FFFFFF::F:FF:FFFFFFF:FFFFFF,FFFFFFFFFFFFFFFFFFFFFFF,F:FFF:FFF:FFF:FFFFFFF:F:FFFFFF,FFFF,F,:FFFF:FFFF:F::FF:FFFF:FFFFFFFF:FFF,FF:FFFFFFFFF:FF:FF:FFF:FF,FF:FFFFFFFF:FFF,FFFFFFFFFF,FFF::FFF,FFFFF,FFFFFFFFF,,FF,F:F,,,F:,:FFF:FFFFF,,F:,FFFF
@A01757:128:HWYCLDRX2:1:2102:20003:1344 1:N:0:GGAGCGTC
ACTCCTACGGGAGGCAGCAGTGAGGAATATTGGTCAATGGGCGGAAGCCTGAACCAGCCAAGTCGCGTGAGGGAAGAAGGCCCTGCGGGTCGCAGACCTCTTTGGACGGGGAGCAAGGCCGCCGACGTGTCGGCGGAAGGAGAGTACCCGTAGAACAAGCATCGGCTAACTCCGTGCCAGCAGCCGCGGTAATACGGAGGATGCGAGCGTTATCCGGATTTATTGGGTTTAATGGGTGCGCA
+
FFFFFFFFFFFFFFFFFFFFFF:FFFFFFFFFFFFFFFFFFFFFFFFFFFFF:FFFFFFFFFFFFFF,F:FFFFFFFFFFFFFFF:FFFFFFF:FFFFFFF:FFFF:FFFFFFFFFFFFFFFFFFFFFFFFFFFFFFFFFFFFFFFFFFFF,FFFFF:FFF,FFFFFFFFFFFFFFFFF:FFFFFFFFFFFFFFFF,FFF:FFF:,F:F,FFF:FFFF:FFF,FFF:F:FFF,FFFFFFFF,
@A01757:128:HWYCLDRX2:1:2102:14018:1407 1:N:0:GGAGCGTC
ACTCCTACGGGAGGCAGCAGTGAGGAATATTGGTCAATGGGCGGAAGCCTGAATCAGCCAAGTCGCGTGAGGGAAGAAGGCCCTGCGGGTCGCAGACCTCTTTGGACGGGGAGCAAGGCCGCCGACGTGTCGGCGGAAGGAGAGTACCCGTAGAACAAGCATCGGCTAACTCCGTGCCAGCAGCCGCGGTAATACGGAGGATGCGAGCGTTATCCGGATTTATTGGGTTTAAAGGGTGCGTA
+
FFFFFFFFF:FFFFFFFF:FFFFFFFFFF:FFFFFFFFFFFFFFFFFFFFFFFFFFFFF,FFFFFFFFFFFFFFFFFFFFFFFFFFFFFFFFFFFFFFFFF:FFFFFFFFFFFFFFFFFFFFFFFFFFFFFFFFFFFFFFFFFFFFFFFFFFFFFFFFFFFFFFFFFFFFFFFFFFFFFFFFFFFFFFFFFFFFFFFFFFFFFFFFFFFFF:F:FFFF::FFFFFFFFFFF:FFFFFFFFFF
@A01757:128:HWYCLDRX2:1:2102:7193:1423 1:N:0:GGAGCGTC
ACTCCTACGGGAGGCAGCAGTGGGGGATATTGGACAATGGGGGGAACCCTGATCCAGCGACGCCGCGTGAGTGAAGAAGTATCTCGGTATGTAAAGCTCTATCAGCAGGGAAGAAAGAAATGACGGTACCTGAGTAAGAAGCCCCGGCTAACTCCGTGCCAGCAGCCGCGGTAATACGGAGGATGCGAGCGTTATCCGGATTTATTGGGTTTAAAGGGTGCGTAGGCGGTCCGTTAAGTCAG
+
FFFFFFFFFFFFFFFFFFFF:FFFFFFFFFFFFFFFFFFFFFFFFFFFFFFFFFFFFFFFFFFFFFFFFFFFFFFFFFFFFFFFFFFF:FFFFFFFFFFFFFFFFFFFFFFFFFFFFFFFFFFFFFFFFFFFFFFFFFFFFFFFFFFFFFFFFFFFFFFFFFFFFFFFFFFFF:FFFFFFFFFFFFFFFFFF:FFFFFF,FFFFF:FFFFFFFFFF,FFFFF:FFFFFFFF,FFFFFFF:FF
@A01757:128:HWYCLDRX2:1:2102:22634:1485 1:N:0:GGAGCGTC
ACTCCTACGGGAGGCAGCAGTGGGGAATATTGCACAATGGGGGAAACCCTGATGCAGCGACGCCGCGTGAAGGAAGAAGTATTTCGGTATGTAAACTTCTATCAGCAGGGAAGAAACTGACGGTACCTGACTAAGAAGCACCGGCTAAATACGTGCCAGCAGCCGCGGTAATACGTATGGTGCAAGCGTTATCCGGATTTACTGGGTGTAAAGGGAGCGTAGACGGAGAGGCAAGTCTGAAG
+
FFFFFFFFFFF:FFFFFFFF:FFFFFFFFFFFFFFFFFFFFFFFFFFFFFFFFFFFFFFFFFFFFFFFFFFFFF:FFFFFFFFFFFFFFFFFFFFFFFFFFFFFFFFFFFFFFFFFFFFFFFFFFFFFFFFFFFFFF:FFFFFFFFFFFFFFF:FFF:FFFFFFFFFFFFFFFFFFFFFFFFFFFF:FFFFF:FFFFFFFFFFFFFFFFFFFFFF:F:FFF:FF,FFFFFFFF:F,FFFFF,
@A01757:128:HWYCLDRX2:1:2102:32488:1517 1:N:0:GGAGCGTC
ACTCCTACGGGAGGCAGCAGTGAGGAATATTGGTCAATGGGCGGAAGCCTGAACCAGCCAAGTCGCGTGAGGGAAGAAGGCCCTGCGGGTCGCAGACCTCTTTGGACGGGGAGCAAGGTCGCCGACGTGTCGGCGGAAGGAGAGTACCCGTAGAACAAGCATCGGCTAACTCCGTGCCAGCAGCCGCGGTAATACGGAGGATGCGAGCGTTCTCCGGATTTATTGGGTTTAAAGGGTGCGTA
+
FFFFFFFFFFFFFFFFFFFFFFFFFF,FFFFFFFFFFFFFFFFFFFFFFFFFFFFFFFFFFFFFFFFFFFFFFFFFFFFFFFFFFFFFFFFFFFFFFFFFFFFFFFFFF:FFFF:,FFFFFFFFFFFFFFFFFFFFFFFF,FFFFFFFF:FFFFFFFFFFFFFFFFFFFFFFFFFFFFFFFF:FFFFF:F,FFFFFFFFF:FFFFFFFFF:,FFFF:F:FFFF:FFF:FFFFFFFFFFFFFF
@A01757:128:HWYCLDRX2:1:2102:9625:1532 1:N:0:GGAGCGTC
CTCCTACGGGAGGCAGCAGTGAGGAATATTGGTCAATGGGCGGAAGCCTGAACCAGCCAAGTCGCGTGAGGGATTAAGGCCCTATGGGTCGTAAACCTCTTTTGTCAGGGAGCAATGGCGTCCACGTGTGGGCGTATGGAGAGTACCTGAAGAAAAAGCATCGGCTAACTCCGTGCCAGCAGCCGCGGTAATACGGAGGATGCGAGCGTTATCCGGATTTATTGGGTTTAAAGGGTGCGCAG
+
FFFFFFFFFFFFFFFFFFFFFFFFFFFFFFFFFFFFFFFFFFFFFFFFFFFFFFFFFFFFFFFFFFFFFFFFFFFFFFFFFFFFFFFF:FFFFFFFFFFFFFFFFFFFFFFFFFFFFFFFFFFFFFFFFFFFFFFFFFFFFFFFFFFFFFFFFFFFFFFFFFFFFFFFFFFFFFFFF:FFFFFFFFFFFFFFFFFFFFFFFFFFFFFFFFFFFFFFFFFFFFFF:FFFFFFF:FFFFF:FFF
@A01757:128:HWYCLDRX2:1:2102:6885:1548 1:N:0:GGAGCGTC
ACTCCTACGGGAGGCAGCAGTGAGGAATATTGGTCAATGGGCGCGAGCCTGAACCAGCCAAGTCGCGTGAGGGAAGACGGTCCTATGGATTGTAAACCTCTTTTGTCGGGGAGCAAAAGACGCCACGTGTGGCGTTCCGAGAGTACCCGAAGAAAAAGCATCGGCTAACTCCGTGCCAGCAGCCGCGGTAATACGGAGGATGCGAGCGTTATCCGGATTTATTGGGTTTAAAGAGAGCGTAG
+
FFFFFFFFFFFFFFFFFFFFFFFFFF:FF:FFFFFFFFFFFFFFFFFFFFFFFFFFFFFFFFFFFFFFFFFFFFFFFFFFFFFFFFFFFFFFFFFFFFFFFFFFFFFFFFFFFFFFFFFFFFFFFFFFFFFFFFFFFFFFFFFFFFFFFFFFFFFFFFFFFFFFFFFFFFFFFFFFFFFFFFF:FFFFFFFFFFFFFFFFFFF:FFFFFFFFFFFFFFFFF:FFFFFFFFFFFFFF::FFFF
@A01757:128:HWYCLDRX2:1:2102:12789:1564 1:N:0:GGAGCGTC
ACTCCTACGGGAGGCAGCAGTGAGGAATATTGGTCAATGGGCGAGAGCCTGAACCAGCCAAGTCGCGTGAGGGAAGACGGTCCTATGGATTGTAAACCTCTTTTGTCGGGGAGCAAAAAGGCCTCGTGAGGCCACAAGCGAGAGTACCCGAAGAAAAAGCATCGGATAACTCCGTGCCAGCAGCCGCGGTAATACGGAGGATGCGAGCGTTATCCGGATTTATTGGGTTTAAAGGGTGCGTA
+
FFFFFFFFFFFFFFFFFFFFFFFFFFFFFFFFFFFFFFFFFFFFFFFFFFFFFFFFFFFFFFFFFFFFFFFFFFFFFFFFFFFFFFFFFFFFFFFFFFFFFFFFFFFFFFFFFFFFFFFFFFFFFFFFFFFFFFFF,FFFFFFFFFFFFFFFFFFFFFFFFFFFFFFFFFFFFFFF:FFFFFFFFFFFFFFFFFFFFFFFFFFFFFFFFFFFFFFFFFFFFF:FFFFFFFFFFF:FFFFFFF
@A01757:128:HWYCLDRX2:1:2102:32859:1658 1:N:0:GGAGCGTC
ACTCCTACGGGAGGCAGCAGTAGGGAATTTTCGTCAATGGGCGCAAGCCTGATGCAGCGACGCCGCGTGAAGGATGAAGTATTTCGGTATGTAAACTTCTATCAGCATGGAAGAAAATGACGGTCCCTGACTAAGAAGCCCCGGCTAACTACGTGCCAGCAGCCGCGGTCATCCGTCGGGGGCAAGCGTTATCCGGATTTCCTGGGTGTAAAGGGAGCGTAGACGGCGATGCACGCCCGATG
+
FFFF::FFFFFFFFFFFFFFFFFFFF,FFFFFFFFFFFFFFFFFFFFFFFFFFFFFFF:FFFFFFFFFFFFFFFFFFFFF::FFFFFF:FFFF:FFFFFFFFFFF:FFFFFFFF,,:FFF:F:,,,F,F::F:FFFFFF,FFFFFF,F:,FFFFFF::FFFFFFFFFF:,,,,FF,FFFFFFF,:F:F:F,,::FFF:FF,,,:FF,FF:,,,FFFFFF,FFFFF:FFFFFFF,F,:,FF,F
@A01757:128:HWYCLDRX2:1:2102:6614:1799 1:N:0:GGAGCGTC
ACTCCTACGGGAGGCAGCAGTGAGGAATATTGGTCAATGGCCGCAGGGCTGAACCAGCCAAGTCGCGTGAGGGATGACGGTCCTATGGATTGTAAACCTCTTTTGTCAGGGAGCAAAGGGCGCCACGTGTGGCGCTTTGCGAGTACCTGAAGAAAAAGCATCGGCTAACTCCGTGCCAGCAGCCGCGGTAATACGGAGGATGCGAGCGTTATCCGGATTTATTGGGTTTAAAGGGTGCGCAG
+
FFFFFF:FFFFFFFFFFFFFFFFFFFFFF:FFFFFFFFFFFFFFFFFFFFFFFFFFFFFFFFFFFFFFFFFFFFFFFFFFFFFFFFFFFFFFFFF:FFFFF:F:FFFFFFFFFFFFFFFFFFFFFFFFFFFFFFFFFFFFFFFFFFFFFF:FFFFFFFFFFFFFFFFFFFFFFFFFFFFFFFFFFFFFFFFFFFFFFFFFFFFFFFFFFFFFFFFFF:FFFF::FFFFFFF,F,FFFFF:FF
@A01757:128:HWYCLDRX2:1:2102:29378:1799 1:N:0:GGAGCGTC
ACTCCTACGGGAGGCAGCAGTAGGGAATCTTCGGCAATGGACGAAAGTCTGACCGAGCAACGCCGCGTGAGTGAAGAAGGTTTTCGGATCGTAAAACTCTGTTGTTAGAGAAGAACAAGGACGTTAGTAACTGAACGTCCCCTGACGGTATCTAACCAGAAAGCCACGGCTAACTACGTGCCAGCAGCCGCGGTAATACGTAGGTGGCAAGCGTTGTCCGGATTTACTGGGTGTAAAGGGCG
+
FFFFFFFFFFFFFFFFFFFFFFFFFFFFFFFFFFFFFFFFFFFFFFFFFFFFFFFFFFFFFFFFFFFFFFFFFFFFFFFFFFFFFFFFFFFFFFFFFFFFFFFFFFFFFFFFF:FFFFFF:FFFF:FFF::FFFFFFFFFFFFFFFFFFFFFFFFFFFFFFFFFFFFFFFF,FFFFFFFFFFFF:FFFFFFFFFFFFFFFFFFFFF:FFFFFFFFFFFFFFFFFFFFFFF:FFFFF,FFFFF
@A01757:128:HWYCLDRX2:1:2102:23005:1846 1:N:0:GGAGCGTC
ACTCCTACGGGAGGCAGCAGTGAGGAATATTGGTCAATGGGCGGAAGCCTGAACCAGCCAAGTCGCGTGAGGGATTAAGGCCATGCGGGTCGTAAACCTCTTTTGCCGGGGAGCAACGGGGTCCTTGCGAGGGCCCGATGAGAGTACCCGGAGAAAAAGCATCGGCTAACTCCGTGCCAGCAGCCGCGGTAATACGGAGTATGCGAGCGTTATCCGGATTTATTGGGTTTAAAGGGTGCGTA
+
F:FF:FFFFFFFFF:FFFFFFFFFFFFFFFFFF:FF:FFFFFFFFFFF:FFFFF:FFFFF,FFFFFFFFFFFFFFFFFF:FFFFFFFFF:FFFF,FFFFFFFF:FFFFFFFFFFFFFFFFFFFFFFFFFFFF:FF:FFFFFFFFFFF:FFFFFFF:FFF:F:FF:FFFFFFFF:FFFFFFF:FFF,FF:FFFFFF,FFF,FFFF:FFF:FFFF:FFFFFFFFFFF,FFFFFFFF::FF,FF,
@A01757:128:HWYCLDRX2:1:2102:12888:1955 1:N:0:GGAGCGTC
ACTCCTACGGGAGGCAGCAGTGGGGAATATTGGGCAATGGGCGCAAGCCTGACCCAGCAACGCCGCGTGAAGGAAGAAGGCTTTCGGGTTGTAAACTTCTTTTCTGAGGGACGATAGTGACGGTACCTCAGGAATAAGCCACGGCTAACTACGTGCCAGCAGCCGCGGTAATACGTAGGGGGCAAGCGTTATCCGGAATTACTGGGTGTCAAGGGAGCGTAGACGGTAATGCAAGTCTGGAG
+
FFFFFFFFFFFFFFFFFFFFFFFFFFFFFFFFFFFFFFFFFFFFFFFFFFFFFFFFFFFFFFFFFFFFFFFFFFFFFFFFFFFFFFFFFFFFF:FFFFFFFFFFFFFFFFFFFFFFFFFFFFFFFFFFFFFFFFFFFFFFFFFFFFFFFFFFFFFFFFFFFFFFFFFFFF,FFFF:FFFFFFF:FFFFF,F:FFFFF,FFFFFF:F:F:,:FFF:FFFFF,:FFFFF:FFFFF,FF:FFF:F
@A01757:128:HWYCLDRX2:1:2102:10402:2002 1:N:0:GGAGCGTC
ACTCCTACGGGAGGCAGCAGTGGGGAATATTGCACAATGGGCGAAAGCCTGATGCAGCGACGCCGCGTGAGTGAAGAAGTATTTCGGTATGTAAAGCTCTATCAGCAGGGAAGAAAATGACGGTACCTGACTAAGAAGCCCCGGCTAACTACGTGCCAGCAGCCGCGGTAATACGTAGGGGGCTAGCGTTATCCGGAATTACTGGGCGTAAAGGGTGCGTAGGTGGTTTTTTAAGTCAGAAG
+
FFFFFFFFFFFFFFFFFFFFFFFFFFF:FFFFFFFFFFFFFFFFFFFFFFFFFFFFFFFFFFFFFFFFFFFFFFFFFFFFFFFFFFFFFFFFFFFFFFFFFFFFFFFFFFFFFFFFFFFFFFFFFFFFFFFFFFFFFFFFFFFFFFFFFFFFFFFFF:FFFFFFFFFFFFFFFFF:FFFFFFFFFFFFFFFFFFF:F,FFFFFFFFFFFFFFFFFFFFFFFF:FFFFFFFFFFFFFFFFFFF
@A01757:128:HWYCLDRX2:1:2102:12463:2002 1:N:0:GGAGCGTC
ACTCCTACGGGAGGCAGCAGTAGGGAATTTTCGTCAATGGGCGCAAGCCTGAACGAGCAATGCCGCGTGAACGAGGAAGGTCTTCGGATCGTAAAGTTCTGTTGAAGGGGAAAAAGAGCGGAGAGAGGAAATGATCTCTGATTGATATTACCCTTCGAGGAAGTCACGGCTAACTACGTGCCAGCAGCCGCGGTAATACGTAGGTGGCGAGCGTTATCCGGAATGATTGGGCGTAAAGGGTG
+
F:FFFFFFFFFFF:FFFFF:FF:F,F:F,FFF:F:FFF:F:F:FFFF:F:FFF:FFFFFFF:F,F,F,FFFF:FF:F,F,FFFFFF,F:FFF:FF:,FFFF,FFFF,,F:FFFFFFF,F:FF,FFFFFF,FF::FFFF:FF:::FFFFFFFFFF,FFFFFFF,FFFF:FFFFFFFFFFFF,FFFFF,FF:F::FF,F:F:FFF:F::FFFFFFFFFFFF,FFFFFF,FFFFFFFF,FFFFFF
@A01757:128:HWYCLDRX2:1:2102:11605:2049 1:N:0:GGAGCGTC
ACTCCTACGGGAGGCAGCAGTGAGGAATATTGGTCAATGGCCGGAAGGCTGAACCAGCCAAGCCGCGTGAAGGACGAAGGTGCCAAGCATTGTAAACTTCTTTTGTCAAGGGACAAAATCAGGCTCGAGAGCCTGACCGAGGGTACTTGAAGAAAAAGCATCGGCTAACTCCGTGCCAGCAGCCGCGGTAATACGGAGGATGCGAGCGTTATCCGGATTTATTGGGTTTAAAGGGTGCGTAG
+
FFFFFFFFFFFFFFFFFFFFFFFFFFFFF:FFFFFFFFFFFFFFFFFFFFFFFFFFFFFFFFFFFFFFFFFFFFFFFFFFFFFFFFFFFFFFFFFFFFFFFFFFFFFFFFFFFFFFFFFFFFFFFFFFF:FFFFFFFFFFFFFFFFFFFFFFFFFFFFFFFFFFFFFFFFFFFFFFFFFFFFFFFFFFFFFFFFFFFFFFF:FFFFFFF:F:FFFFFFFFFFFFFFFFFF,FF,FFFFFFFF
@A01757:128:HWYCLDRX2:1:2102:28393:2065 1:N:0:GGAGCGTC
ACTCCTACGGGAGGCAGCAGTGGGGGATATTGGACAATGGGGGAAACCCTGATCCAGCGACGCCGCGTGAGTGAAGAAGTATTTCGGTATGTAAAGCTCTATCAGCAGGGAAGAAAGAAATGACGGTACCTGAGTAAGAAGCCCCGGCTAACTACGTGCCAGCAGCCGCGGTAATACGTAGGGGGCAAGCGTTATCCGGAATTACTGGGTGTAAAGGGAGCGTAGACGGTAATGCAAGTCTG
+
FFFFFFFFFFFF:FFFFFFFFFFFFFFFFFFFFFFFFFFF:FFFFFFFFFFFF:FFFFFFF:FF,FFFFFFFFFFFFFFFFFF:F:FF:FFFFFFFFFFFFFFFFFFF,FFFFFFF:FFFFF:FFFFFFFFFFFFFFFFF:FFFFFFFFFFFFFFFFFFFFFFFF,FFFFFFFFFF,FFFFF:FFFF,FF:FFFFFF,,FFFFFFF,:FF,FFFFF:F:F,FFF:FF:FFFFFFFFFFFFFF
@A01757:128:HWYCLDRX2:1:2102:9796:2080 1:N:0:GGAGCGTC
ACTCCTACGGGAGGCAGCAGTGGGGAATATTGCACAATGGGCGAAAGCCTGATGCAGCGACGCCGCGTGAGTGAAGAAGTATTTCGGTATGTAAAGCTCTATCAGCAGGGAAGAAAATGACGGTACCTGACTAAGAAGCCCCGGCTAACTACGTGCCAGCAGCCGCGGTAATACGTAGGGGGCTAGCGTTATCCGGAATTACTGGGCGTAAAGGGTGCGTAGGTGGTTTTTTAAGTCAGAAG
+
FFFFFFFFFFFFFFFFFFFFFFFFFFFFFFFFFFFFFFFFFFFFFFFFFFFFFFFFFFFFFFFFFFFFFFFFFFFFFFFFFFFFFFFFFFFFFFFFFFFFFFFFFFFFFFFFFFFFFFFFFFFFFFFFFFFFF:FFFFFFFFFFFFFFFFFFFFFFFFFFFFFFFFFFFFFFFFFFFFFFFFFFFFFFFFFFF:FFFFFFFFFFFFFFF,F,FFFFFFFFFF:FFFFFFFFFFFFFFFF:F,
@A01757:128:HWYCLDRX2:1:2102:8332:2237 1:N:0:GGAGCGTC
ACTCCTACGGGAGGCAGCAGTGGGGAATATTGCACAATGGGCGCAAGCCTGATGCAGCGACGCCGCGTGAGGGATGACGGCCTTCGGGTTGTAAACCTCTTTCAGCATCGAAGAAGCGAAAGTGACGGTAGGTGCAGAAGAAGAGCCGGCTAAATACGTGCCAGCAGCCGCGGTAATACGTAGGGCGCGAGCGTTGTCCGGAATTATTGGGCGTAAAGAGATTGTAGGCGGTTTGTCTCGTC
+
FFFFFFFFFFFFF:FFFFFFFFFF,FFFFFFFFF,FFF,FFFFFFFFFFF:FF:FF,F:FFFFFF:F,FFFF,FFFFFFFFF:FF,FFFF:FFFFFFF:FFFFFFFF:FFFF:FFFF,F:FF:FFFF:FF,FF,FFFFF,FF,::FFF:F:FF,,FF,FF,FFF,F::F:F,F,FFFF:F,:F,FF,F,:,:FF,FFFFF,FFF,FF:F,,FFFFF::F:,F,,:F,,F:F,FF,FF,FFFF
@A01757:128:HWYCLDRX2:1:2102:8368:2237 1:N:0:GGAGCGTC
ACTCCTAGGGAGGCAGCAGTGAGGAATATTGGTCAATGGCCGGAAGGCTGAACCAGCCAAGCCGCGTGAAGGACGAAGGTGCCAAGCATTGTAAACTTCTTTTGTCAAGGGACAAAATCAGGCTCGAGAGCCTGACCGAGGGTACTTGAAGAAAAAGCATCGGCTAACTCCGTGCCAGCAGCCGCGGTAATACGGAGGATGCGAGCGTTATCCGGATTTAGTGGGTTTAAAGGGTGCGTAGG
+
FFFF:FFFFFFFFFFFFFFFFFFFFFFFFFFFFFFFFFFFFF:FFFFFFFFFFFFFFFFFFFFFFFFFFFFFFFFFFFFFFFFFFFFFFFFFFFFFFFFFFFFFFFFFFFFFFFFFFFFFFFFFFFFFFFFFFFFFFFFFFFFFFFFFFFFFFFFFFF:FFFFFF,:FFFFFFFFFFFFFFFFFFF:FFFFFFFFFFFFFFFF:FFFFFFFFFFFF:,FF,FF:F:FFFFFFFFFF:FFFFF
@A01757:128:HWYCLDRX2:1:2102:11234:2347 1:N:0:GGAGCGTC
ACTCCTACGGGAGGCAGCAGTGAGGAATATTGGTCAATGGCCGAGAGGCTGAACCAGCCAAGTCGCGTGAGGGAAGAAGGCCCTGCGGGTCGCAGACCTCTTTGGACGGGGAGCAAGGCCGCCGACGTGTCGGCGGAAGGAGAGTACCCGTAGAACAAGCATCGGCTAACTCCGTGCCAGCAGCCGCGGTAATACGGAGGATGCGAGCGTTATCCGGAGTTATTGGGTTTAAAGGGTGCGCA
+
FFFFFFFFFFFFFFFFFFFFFFFFFFFFFFFFFFFFFFFFFFFFFFFFFFFFFFFFFFFFFFFFFFFFFFFFFF,FFFFFFFFFFFFFFFFFFFFFFFFFFFFFFFFFFFFFFFFFFFFFFFFFFFFFFFFFFFFFF:FFFFFFFFFFFF:FFFFFFFFFFFFFFFFFFFFFFFFFFFFF:FFFFFFFFFFFFF:FFFFFFFFF:F:FFFFFFFFFFF,F:,:F:FF:,:FFFF,:FFF:F,
@A01757:128:HWYCLDRX2:1:2102:12554:2347 1:N:0:GGAGCGTC
ACTCCTACGGAGGCAGCAGTGAGGAATATTGGTCAATGGGCGCGAGCCTGAACCAGCCAAGTCGCGTGAGGGATGACGGCCCTACGGGTTGTAAACCTCTTTTGTCGGGGAGCAAATTCCGCCACGTGTGGCGGAGTCGAGAGTACCCGAAGAAAAAGCATCGGCTAACTCCGTGCCAGCAGCCGCGGTAATACGGAGGATGCGAGCGTTATCCGGATTTATTGGGTTTAAAGGGTGCGTAG
+
FFFFFFFFFFFFFFFFFFFFFFFFFFFF:FFFFFFFFFFFFFFFFFFFFFFFFFFFFFFFFFFFFFFFFFFFFFFFFFFFFFFFFFFFFFFFFFFFFFFFFFFFFFFFFFFFFFFFFFFFFFFFFFFFFFFFFFFFFFFFFFFFFFFFFFFFFF,FFFFFFFFFFFFFFFFFFFFFFFFFFFFFFFFFFF:FFFFFFFFFFFFFFFFFFF::FFFFFF,FFFFF:FF,FFFFFFFFFF:F:F
@A01757:128:HWYCLDRX2:1:2102:19009:2472 1:N:0:GGAGCGTC
ACTCCTACGGGAGGCAGCAGTGGGGAATATTGGACAATGGGCGAAAGCCTGAACGAGCAATGCCGCGTGAGTGAGGAAGGTCTTCGGACTGTAAAGCTCTGTTGCCGGGGAAAAAGGGCAGAAGCAGGAAATGGTTTCTGCTGGATGGTACCCGGCCAGAAAGCCACGGCTAACTACGTGCCAGCAGCCGCGGTAATACGTAGGTGGCGAGCGTTATCCGGAATGATTGGGCGTAAAGGGTG
+
FFFFFFFFFFFFFFF,FFFFFFFFFFFF:FFFFFFFFFFFFFFFFFFFFFFFFFF:FFFFFFFFFFFFFFFFFFFFFFFFFFFFFFFFFFFFFFFFFFFFFFFFFFFFFFF,F:FFFFFFFFFFF:FFFFFFFFFFFFFFFFFF:FFFFFFFFFFFFFFFFFFFFFFFFFF:FFFFFFFFFFFF:FFFFF:FFF,,FF:FFFFFFFFFFFF:FFF,FFFFFF,FF:FFFFFFFF::FFFFFF
@A01757:128:HWYCLDRX2:1:2102:5556:2534 1:N:0:GGAGCGTC
ACTCCTACGGGAGGCAGCAGTGAGGAATATTGGTCAATGGCCGGAAGGCTGAACCAGCCAAGCCGCGTGAAGGACGAAGGTGCCAAGCATTGTAAACTTCTTTTGTCAAGGGACAAAATCAGGCTCGAGAGCCTGACCGAGGGTACTTGAAGAAAAAGCATCGGCTAACTCCGTGCCAGCAGCCGCGGTCATACGGAGGATGCGAGCGTTATCCGGATTTATTGGGTTTAAAGGGTGCGCAG
+
FFFFFFFFFFFFFFFFFFFFFFFFFFFFFFFFFFFFFFFFFFFFFFFFFFFFFFFFFFFFFFFFFFFFFFFFFFFFFFFFFFFFFFFFFFFFFFFFFFFFFFFFFFFFFFFFFFFFFFFFFFFF:FFFFFFFFFFFFFF:FFFF:FFFFFFFFFFFFFFFFFFFFFFFFFFFFFFFF,FFFFFFFFFFF,FFFFFFFFFFF::FFFFFFFFFFFFFF:F:::FFFFF,FFFFF:FFFFFFFF
@A01757:128:HWYCLDRX2:1:2102:7943:2566 1:N:0:GGAGCGTC
ACTCCTACGGGAGGCAGCAGTGAGGAATATTGGTCAATGGTCGGGAGACTGAACCAGCCAAGCCGCGTGAGGGAGGAAGGTACAGAGTATCGTAAACCTCTTTTGTCAGGGAACAAAGACTGGGACGCGTCCCCGGATGAGTGTACCTGAAGAAAAAGCATCGGCTAACTCCGTGCCAGCAGCCGCGGTAATACGGAGGATGCGAGCGTTATCCGGATTTATTGGGTTTAAAGGGTGCGCAG
+
FFF:FFFFFFFFFFFFFFFFF:FFFFFFFFFFFFFFFF:FFFFFFFFFFFFFFFFF,FFFFFFFF:FFFFFFFFFFF,FFFFFFFFFFFFFF:FFFFFFFFFFFFFFFFFFF,FFFFFFFFFF:FF:FFFFFFFF::FFFFFFFFF::FFFFFFFFFFFFFFF:FF:FFFFFF:F,FFF,FFF,FFF,FFFFFF::FF,FFFFFFFFF,::FF:FFFF:FFFF,::FF:FFF:,FF,F:FFF
@A01757:128:HWYCLDRX2:1:2102:2094:2581 1:N:0:GGAGCGTC
ACTCCTACGGGAGGCAGCAGTGGGGAATATTGGACAATGGGCGAAAGCCTGATCCAGCCATGCCGCGTGTGTGAAGAAGGTCTTCGGATTGTAAAGCACTTTAAGTTGGGAGGAAGGGCAGTAAATTAATACTTTGCTGTTTTGACGTTACCGACAGAATAAGCACCGGCTAACTCTGTGCCAGCAGCCGCGGTAATACAGAGGGTGCAAGCGTTAATCGGAATTACTGGGCGTAAAGCGCG
+
FFFFFFFFFFFFFFFFFFFFF::F:FFFFFFFFFF:FFF,:FFFF:FFFFFFFF:FFFFFFF:F:FFFFFFFFFFFFFFFFFFFFFFFFFFFF:::F:F,FFFFFFFFFFFFFFFFFFFFFFFFFFFFFFFFFFFFFFFFFFFFFFFFFFFF:FFFFF:FFFFF:FFFFFFFFFFFFFFF:FFFF:FFFFFF:F,FFFF,F,FFFFFFFFFFFFF:FFF,FFFFFFFFFFFFFFF,,FFFFF
@A01757:128:HWYCLDRX2:1:2102:25446:2597 1:N:0:GGAGCGTC
ACTCCTACGGGAGGCAGCAGTGGGGAATATTGCACAATGGGGGAAACCCTGATGCAGCGACGCCGCGTGAGCGAAGAAGTATTTCGGTATGTAAAGCTCTATCAGCAGGGAAGAAAAATGACGGTACCTGAGTAAGAAGCACCGGCTAAATACGTGCCAGCAGCCGCGGTAATACGTATGGTGCAAGCGTTATCCGGATTTACTGGGTTTAAAGGGTGCGTAGGCGGCGAGTTAAGTCAGCG
+
FFFFFFFFFFFFFFFFFFFFFFFFFFFFFFFFFFFFFFFFFFFFFFFFFFFFFFFFFFFFFFFFFFFFFFFFFFFFFFFFFFFFFFFFFFFF:FFFFFFFFFFFFFFFFFF,FF,FFFFFFFFFFFFF,FFFFFFF::FFFFFFFFFFFFFFFFFFFFFFFFFF:FFFFFFFFFFFFFFFFFFFFFFFFFFFFFFFFF:FFF,FFFFFFFFFF:FFFFF:FFFFFFFFFFFFF:FFFFFFFF
@A01757:128:HWYCLDRX2:1:2102:11026:2644 1:N:0:GGAGCGTC
ACTCCTAGGAGGCAGCAGTGGGGGATATTGCACAATGGGGGGAACCCTGATGCAGCGACGCCGCGTGGGTGAAGAAGCGCCTCGGCGCGTAAAGCCCTGTCAGCAGGGAAGAAAATGACGGTACCTGAAGAAGAAGCCCCGGCTAACTACGTGCCAGCAGCCGCGGTAATACGTAGGGGGCAAGCGTTATCCGGATTTACTGGGTGTAAAGGGGGCGCAGACGGCGATGCAAGCCAGGAGTG
+
FFFFFFFFFFFFFFFFFFFFFFFFFFFFFFFFFFFFFFFFFFFFFFFFFFFFF,FFFFFFFFFFFFFFFFFFFF:FFFFFFFFFFFFFFFFFFFFFFFFFF,FFFFFFF:FFFFFFFFFFFFFFFFFFFFFFFFFFFFFFFFFFFFFFFFFFFFF:FFFFFFFFFFFFFFFFF:FFFFFFFF,FFFFF:FFFFF:FFFFFFFFFFFFFFFFFFFFFFFFFF:FFFFFFFFF:FFF:FFFFFF
@A01757:128:HWYCLDRX2:1:2102:11162:2691 1:N:0:GGAGCGTC
ACTCCTAGGAGGCAGCAGTGGGGGATATTGCACAATGGGGGGAACCCTGATGCAGCGACGCCGCGTGGGTGAAGAAGCGCCTCGGCGCGTAAAGCCCTGTCAGCAGGGAAGAAAATGACGGTACCTGAAGAAGAAGCCCCGGCTAACTACGTGCCAGCAGCCGCGGTAATACGTAGGGGGCAAGCGTTATCCGGATTTACTGGGTGTAAAGGGGGCGCAGACGGCGATGCAAGCCAGGAGTG
+
FFFFFFFFFFFFFFFFFFFFFFFFFFFFFFFFFFFFFFFFFFF:FFFFFFFFFFFFFFFFFFFFFFFFFFFFFFFFFFFFFFFFFFFFFFFFFFFFFFFFF,FFFFFFFFFFFFFFFFFFFFFFFFFFFFFFFFF:FFFFFFFFFFFFFFFFFFFFFFFFFFFFF:F:FF:FFFFFFFFFFFFFFF:FFFFFFFFF:FFFFFFFFFFFFF:FF:FFFFFFFFFFFFFF:FFF,FFFF:F,FF
@A01757:128:HWYCLDRX2:1:2102:9625:2754 1:N:0:GGAGCGTC
CTCCTACGGGAGGCAGCAGTGAGGAATATTGGTCAATGGTCGGTAGACTGAACCAGCCAAGCCGCGTGAGGGAGGAAGGTACAGAGTATCGTAAACCTCTTTTGTCAGGGAACAAAGGCGGGGACGTGTCCCCGGATGAGTGTACCTGAAGAAAAAGCATCGGCTAACTCCGTGCCAGCAGCCGCGGTAATACGGAGGATGCGAGCGTTATCCGGATTTATTGGGTTTAAAGGGTGCGTAGG
+
FFFFFFFFFFFFFFFFF:FFFFFFFFFFFFFFFFFFFFFFFFFFFFFFFFFFFFFFFFFFFFFFFFFFFFFFFFFFFFFFFFFFFFFFFFFFFF,FFFFFFFFFFFFFFFF:FFF,:FFFFFFF:FFFFFFFFFFFFFFFFFFFFFF:FFFFFFFFFFFFFFFFFFFFF::FFFFFFFFFFFFFFF:FF,FFFFFFFFFFFFFFFFFFF,F:FFFF:,F,F:FFFFFFF::FFFFFFFF,FF
@A01757:128:HWYCLDRX2:1:2102:2410:2816 1:N:0:GGAGCGTC
ACTCCTACGGGAGGCAGCAGTAGGGAATCTTCCACAATGGGCGAAAGCCTGATGGAGCAACGCCGCGTGGGTGAAGAAGGTCTTCGGATCGTAAAACCCTGTTGTTAGAGAAGAAAGTTCGTGAGAGTAACTGTTCACGTTTCGACGGTATCTAACCAGAAAGCCACGGCTAACTACGTGCCAGCAGCCGCGGTAATACGTAGGGGGGAAGCGTTATCCGGATTTACTGGGTGTGAAGGGAG
+
,F,FFFFF,FFFFF:F:,FF:FFFFFFFFF,FFF:FFFFFFF:FF,::,FF::FFF:,FFFFFFFF,:F:FFFFF,F:FFFFFF,F:FFF,:F::,F,,:F,F::FFFFF:FF:FFFF,,F:FF,F,:,F,FFFF:,,FFFFFF::FFF,FFFFF,:F:,FFF:F,,F,FF,FFF:F:F:,F:FF,::F::FF,F:FF,,FF,,F:F,:,FFF::,FF,F::F,FF:FF,FFFF,F,F,:,F
@A01757:128:HWYCLDRX2:1:2102:8332:2832 1:N:0:GGAGCGTC
ACTCCTACGGGAGGCAGCAGTGAGGAATATTGGTCAATGGGCGGAAGCCTGAACCAGACAAGTCGCGTGAGGGAAGAAGGCCCTGCGGGTCGCAGACCTCTTTGGACGGGGAGCAAGGCCGCCGACGTGTCGGCGGAAGGAGAGTACCCGGAGAAAAAGCATCGGCTAACTCCGTGCAAGCAGCCGCGGTAATACGTAGGGTGCGAGCGTTAATCGGAATTACTGGGCGTAAAGGGTGTGCA
+
FFFFFFFFFFFFFFFFFFFFFFFFFFFFFFFFFFFFFFFFFFFFF:FFFFFFFFFFFFFFFFFFFFFFFFFFFFFFFFFFFFFFFFFFFFFFFFFFFFFFFFFFFFFFFFFFFFFFFFFFFFFFFFFFFFFFFFFFFFFFFFFFFFFFFFFFFFFF:FFFFFFFFFFFFFFFFFFFFFFFF:FFFFFFFFFFFFFFFFFFFFFFFFFFFFFFFFFF:F,FFFFFFFFFFFFFFFFFFFFF:F
@A01757:128:HWYCLDRX2:1:2102:2076:2863 1:N:0:GGAGCGTC
ACTCCTACGGGAGGCAGCAGTGAGGAATATTGGTCAATGGCCGGAAGGCTGAACCAGCCAAGTCGCGTGAGGGAATAAGGCCCTATGGGTCGTAAACCTCTTTTGTCAGGGAGCAAAGGCGTCCACGTGTGGACGAGAGGAGAGTACCTGAAGAAAAAGCATCGGCTAACTCCGTGCCAGCAGCCGCGGTAATACGGAGGATGCGAGCGTTATCCGGATTTATTGGGTTTAAAGGGTGCGCA
+
FFFFFFFFFFFFFFFFFFFFFFFFFFFFFFFFFFFFFFFFFFFFFFFFFFFFFFFFFFFFFFFFFFFFFFFFFFFFFFFFFFFFFFFFFFFFFFFFFFFFFFFFFFFFFFFFFFFF,FFFFFFFFFFFFFFFFFF:FFFFFFFFFFFFFFFF:FFFF:FFFFFF:FFFFFFFFFFFFFFFFFFF,:FFFFFFFFFFFFFFFFFFFFFFFFF,FFFFFF,FFF:FFF:FFFFFF,,FFFFFF:
@A01757:128:HWYCLDRX2:1:2102:32606:2973 1:N:0:GGAGCGTC
ACTCCTACGGGAGGCAGCAGTGGGGGATATTGGACAATGGGGGGAACCCTGATCCAGCGACGCCGCGTGAGTGAAGAAGTATCTCGGTATGTAAAGCTCTATCAGCAGGGAAGAAAGAAATGACGGTACCTGAGTAAGAAGCCCCGGCTAACTACGTGCCAGCAGCCGCGGTAATACGTAGGGGACAAGCGTTATCCGGAATTACTGGGTGTAAAGGGAGCGTAGACGGTGAAGTAAGTCTG
+
FFFFFFFFFFFFFFFFFFFFFFFFFFFF:FFFFFFFFFFFFFFFFFFFFFFFFFF:FFFFFFFFFFFFFFFFFFFFF:FFFFFFFFF:FFFFFFFFFFFFFFFFFFFFFFFFFFFFFFFFFFFFFFFFFFFFFFF:FFFFFFFFFF:FFFFFFFFFFFFFFFFFFFFFFFFFF:FFFFFFFFFF,FFFFFFFFFFF:FFF:FFFFFFFFFFF:FFFFFFFFFFF:FFFFFFFFFF:FFFFFF
@A01757:128:HWYCLDRX2:1:2102:30273:3004 1:N:0:GGAGCGTC
ACTCCTACGGGAGGCAGCAGTGAGGAATATTGGTCAATGGGCGAGAGCCTGAACCAGCCAAGTCGCGTGAGGGATGACGGTCCTATGGATTGTAAACCTCTTTTGTCGGGGAACAAAGGCGCCCACGAGTGGGCTGATGAGTGTACCCGAAGAAAAAGCATCGGCTAACTCCGTGCCAGCAGCCGCGGTAATACGGAGGATGCGAGCGTTATCCGGATTTATTGGGTTTAAAGGGTGCGCAG
+
FFFFFFFFFFFFFFFFFFFFFFFFFFFFFFFFFFFFFFFFFFFFFFFFFFFFFFFFFFF:FFFFFFFFFFFFFFFFFFFFF:FFF:FFFFFFFFFFFFFFFFFFFFFFFFFF,FFFFFFFFFFFFFFFFFFFFFFFFFFFFFFFFFFFFFFFFFFFFFFFFFFFFF,FFFFFFFFFFFFFFFFFFFFFFFFFFF:FFFFFFFFFFFFFFF::FFFFF::FFFFFFFF,FFFFFFFFFFFFFF
@A01757:128:HWYCLDRX2:1:2102:8278:3302 1:N:0:GGAGCGTC
ACTCCTACGGGAGGCAGCAGTGGGGGATATTGGACAATGGGGGGAACCCTGAACCAGCAACGCCGCGTGAGGGAAGACGGTTTTCGGATTGTAAACCTCTGTCCTCTGTGAAGATAATGACGGTAGCAGAGGAGGAAGCTCCGGCTAACTACGTGCCAGCAGCCGCGGTAATACGTAGGGAGCGAGAGTTGTCCGGATTTACTGGGTGTAAAGGGTGCGTAGGCGGCCCTGCAAGTCAGAAG
+
FFFFFFFFFFFFFFFFFFFFFFFFFFFFFFFFFFFFFFFFFFFFFFFFFFFFFFFFFFFFFFFFFFFFFFFFFF:FFFFFFFFFFF:FF:FFFFFFFFFFF:FFFFFFFFFFFFFFFFFFFFFF:FFFFFFFFFFF::FFFFFFFFFFFFFFFFFFFFFFF:FFFFFFFF,FF,FFFFFFFFFFFFFFFFFFFFFFFFFFFF:FFFFFFFFFF,F:FFFFF,:F:FFFFFFF::F:FFFF,F
@A01757:128:HWYCLDRX2:1:2102:28601:3302 1:N:0:GGAGCGTC
ACTCTACGGGAGGCAGCAGTGGGGAATATTGCACAATGGGGGAAACCCTGATGCAGCGACGCCGCGTGAGTGAAGAGGTATTTCGGTATGTAAAGCTCTATCAGAAGGGAAGATAATGACGGTACCTGACTAAGAAGCCCCGGCTAACTACGTGCCAGCAGCCGCGGTAATACGTAGGGGGCAAGCGTTATCCGGATTTACTGGGTGTAAAGGGAGCGTAGGTGGCAGGGCAAGTCAGATGT
+
FFFFFFFFFFFFFFFFFFFFFFFFF:FFFFFFFFFFFFFFFFFFFFFFFFFFFFFFFFFFFFFFFFFFFFFFFFFFFFFFFFFFFFFFFFFFFFFFFFFFFFFFFFFFFFFFFFFFFFFFFFFFFFFFFFFFFFFFF:FFF:FFFFFFF:FFFF:FFFFFFFFFFFFF:,FFFFFFFFFFFFFFFFFFFFFFFFFFFFFF:FFFFFFFFFFFFFFFFFF,FFFF,FFFFFFF:FFFFFF,FF
@A01757:128:HWYCLDRX2:1:2102:15230:3505 1:N:0:GGAGCGTC
ACTCCTACGGGAGGCAGCAGTGGGGGATATTGCACAATGGGGGGAAACCTGATGCAGCGACGCCGCGTGAGGGAAGACGGCCTTCGGGTTGTAAACCTCTGTCGCAGGGGACGAAGAAGATGACGGTACCCTGTGAGGAAGCCACGGCTAACTACGTGCCAGCAGCCGCGGTAATACGTAGGTGGCGAGCGTTGTCCGGAATTACTGGGTGTAAAGGGAGCGTAGGCGGGATATTAAGTTGA
+
FFFFFFFFFFFFFFFFFFFFFFFFFFFFFFFFFFFFF,FFFFFFFFFFFFFFFFFFFFFFFFFFFFFFFFFFFFFFFFFFFFFFFFFFFFFFFFFFFFFFFFFFFFFFFFFFFFFFFFFFFFFFFFF:FFFFFFFFFFFFFFFFFFFFFFFFFFFFFFFFFFFFFFFF:FFF:FFFFFFFFFFFFFFFFFFFFFFF:FFF,FFFFFF:FF::FFF:FFFFFFF,FFFFFFF:FFFFFFFFFF
@A01757:128:HWYCLDRX2:1:2102:15212:3537 1:N:0:GGAGCGTC
ACTCCTACGGGAGGCAGCAGTGGGGGATATTGCACAATGGGGGGAAACCTGATGCAGCGACGCCGCGTGAGGGAAGACGGCCTTCGGGTTGTAAACCTCTGTCGCAGGGGACGAAGAAGATGACGGTACCCTGTGAGGAAGCCACGGCTAACTACGTGCCAGCAGCCGCGGTAATACGTAGGTGGCGAGCGTTGTCCGGAATTACTGGGTGTAAAGGGAGCGTAGGCGGGATATTAAGTTGA
+
FFFFFFFFFFFFFFFFFFFF,FFFFFFFFFFFF:FFFFFFFFFFFF,FFFF:FFFFFFFFFFFFFFFFFFFFFFFFFFFFFFFFFFFFFFFFFFFFFFFFFFFFFFFFFFFFFFFFFFFFFFFFFFFFFFFFFFFFFFF,FFFFFFFFF:FFFFFFFFFFFFFFFFFFFFFFFFFFFFFFFFFFFFFFFFFFFFFFFFFF,FFFFFF:FFFFFFFFFFFFFFF::FFFFFFFFF:FFFFFFF
@A01757:128:HWYCLDRX2:1:2102:13123:3552 1:N:0:GGAGCGTC
ACTCCTACGGGAGGCAGCAGTGGGGAATATTGCACAATGGGGGAAACCCTGATGCAGCGACGCCGCGTGAGTGAAGAAGTAATTCGTTACGTAAAGCTCTATCAGCAGGGAAGAGAGTGACGGTACCTTTCAAGAAAGCTCCGGCTAACTACGTGCCAGCAGCCGCGGTAATACGTAGGGAGCAAGCGTTATCCGGAATGATTGGGCGTAAAGGGTGCGTAGGCGGCCTGCTAAGTCTGGAG
+
FFFFFFFFFFFFFFFFFFFFFFFFFFFFFFFFFFFFFFFFFFFFFFFFFFFFFFFFFFFFFFFFFFFFFFFFFFFFFFFFFFFFFFFFFFFFFFFFFFFFFFFFFFFFFF:FFFFFFFFFFFFFFFFFFFFFFFFFFFFFFFFFFFFFFFFFFFFFFFFFFFFFFFFFFFFFFFFFFFFF:FFFFFFF,F,FFFFFF,FFFFFFFFFFFFFFFFFFFFFFFFFFFFF:FFFFFFFFFFFFFF
@A01757:128:HWYCLDRX2:1:2102:8748:3646 1:N:0:GGAGCGTC
ACTCCTACGGGAGGCAGCAGTGGGGAATATTGCACAATGGGGGAAACCCTGATGCAGCGACGCCGCGTGAGTGAAGAGGTATTTCGGTATGTAAAGCTCTATCAGCAGGGAAGATAATGACGGTACCTGAGTAAGAAGCCCCGGCTAACTACGTGCCAGCAGCCGCGGTAATACGTAGGTGGCGAGCGTTATCCGGAATGATTGGGCGTAAAGGGTGCGTAGGCGGCCTGCTAAGTCTGGAG
+
FFFFFFFFFFFFFFFFFFFFFFFFFFFFFFFFFFFFFFFFFFFFFFFFFFFFFFFFFFFFFFFFFFFFFFFFFFFFFFFF::FFFFFFF:FFFFFFFFFFFFFFFFFFFFFFFFFFFFFFFFFFFFFFFFFFFFFFFFFFFFFFFF:FFFFFFFFFFFFFFFFFFFFFFFFFFFFFFFFFF:FFFFFFFFFFFFFFFFFFFFFFFFFFFFFFFFFFFFFFFFFFFFFFFFFF,FFFFFFFFF
@A01757:128:HWYCLDRX2:1:2102:9751:3662 1:N:0:GGAGCGTC
ACTCCTACGGGAGGCAGCAGTGAGGAATATTGGTCAATGGGCGGAAGCCTGAACCAGCCAAGTCGCGTGAGGGAATAAGGCCCTACGGGTCGTAAACCTCTTTTGCCGGGGAGCAAGGGCGGGGACGTGTCCCGGCCCGGAGAGTACCCGGAGAAAAAGCATCGGATAACTCCGTGCCAGCAGCCGCGGTAATACGGAGGATGCGAGCGTTATCCGGATTTATTGGGTTTAAAGGGTGCGTA
+
FFFFFFFFFFFFFFFFFFFFFFFFFFFFFFFFFFFFFFFFFFFFFFFFFFFFFFFFFFFFFFFFFFFFFFFFFFFFFFFFF:FFFFFFFFFFFFFFFFFFFFFFFFFFFFFFFFF:FFFFFFFFFFFFFFFFFFFFFFFFFFFFFFFFFFFFFFFFFFFFFFFFFFFFFFFFFFFFFFFFFFFFFFFF:FFFF:::FFFFFFFFFFFFFFF,FF,FFFF:FFFFFFFFFFFF::FFFFFFFF
@A01757:128:HWYCLDRX2:1:2102:14895:3771 1:N:0:GGAGCGTC
ACTCCTACGGGAGGCAGCAGTGAGGAATATTGGTCAATGGGCGCGAGCCTGAACCAGCCAAGTCGCGTGAGGGAAGACGGTCCTATGGATTGTAAACCTCTTTTGTCGGGGAGCAAAGCGCGGTACGAGTACCGCGAAGGAGAGTACCCGAAGAAAAAGCATCGGCTAACTCCGTGCCAGCAGCCGCGGTAATACGGAGGATGCGAGCGTTCTCCGGAGTTAGTGGGTTTAAAGGGTGCGTC
+
FFFFFFFFFFFFFFFFFFFFFFFFFFFFF:FFFFFFFFFFFFFFF:FFFFFFFFFFFFFFFFFFFFFFFFFFFFFFFFFFFFFFFFFFFFFFFFFFFFFFFFFFFFFFFFFFFFFF:FFFFFFFFFFFFFFFFFFFFFFFFFFFFF:FFF,FFFFF:FFFFFFFFFF,FFFFFFFFFFFFFFFFFF:FFFFFFFFFFF:FFFFFFFFFF:F,FF:FFF,FF:,FFFF:,F:FFFFFFFFFF,
@A01757:128:HWYCLDRX2:1:2102:10619:3787 1:N:0:GGAGCGTC
ACTCCTACGGGAGGCAGCAGTGAGGAATATTGGTCAATGGTCGGGAGACTGAACCAGCCAAGCCGCGTGAGGGAGGAAGGTACAGAGTATCGTAAACCTCTTTTGTCAGGGAACAAAGACGGGGACGCGTCCCCGGATGAGTGTACCTGAAGAAAAAGCATCGGCTAACTCCGTGCCAGCAGCCGCGGTAATACGGAGGATGCGAGCGTTCTCCGGATTTATTGGGTTTAAAGGGTGCGCAG
+
FFFFFFFFFFFFFFFFFFFFFFFFFFFFFFFFFFFFFFFFFFFFFFFFFFFFFFFFFFFFFFFFFFFFFFFFFFFFFFFFFFFFFFFFFFFFFFFFFFFFFFFFFFFFFFFF,FFFFFFFFFFFFFFFFFFFFFFFFFFFFFFFFFFFFFFFFFFFFFFFFFFFFFFFFFFFFFFFFFFFFFFFFFFFFFFFFF:FFFFFFFFFFFFFFF,:FFFFFFF:FFFFF:FFFFF,FFFFF,FFFF
@A01757:128:HWYCLDRX2:1:2102:17110:4100 1:N:0:GGAGCGTC
ACTCCTACGGGAGGCATCAGTAAGGAATATTGGTCAATGGACGCAAGTCTGAACCAGCCATGCCGCGTGGAGGATGAAGGCCCTCTGGGTTGTAAACTTCTTTTATCTGGGACGAAACCCTCATATTCTTATGAGACTGACGGTACCAGAGGAATAAGCACCGGCTAACTCCGTGCCAGCAGCCGCGGTAATACGGAGGGTGCAAGCGTTATCCGGATTCACTGGGTTTAAAGGGTGCGTAG
+
FFFFFFFFFFFFFFFFFFFFFFFFFFFFFFFFFFFFFFFFFFFFFFFFFFFFFFFFFFFFFFFFFFFFFFFFFFFFFFFFFFFFFFFFFFFFFFFFFFFFFFFFFFFFFFFFFFFFFFFFFFFFFFFFFFFFFFFFFFF:FFFFFFFFFFFFFFFFFFFFFF:FFFFFFFF:FFFFFFFFFFFFFFFFFFFFFF:FFFFFFF,F:FFFFFFFFFF,FFF:FFF:FFFFFF:FFFFFF,FFFF
@A01757:128:HWYCLDRX2:1:2102:15646:4163 1:N:0:GGAGCGTC
ACTCCTACGGGAGGCAGCAGTGAGGAATATTGGTCAATGGACGCAAGTCTGAACCAGCCATGCCGCGTGCAGGATGACGGCTCTATGAGTTGTAAACTGCTTTTGTACGAGGGTAATATCAGATACGTGTATCTGCTTGAAAGTATCGTACGAATAAGGATCGGCTAACTCCGTGCCAGCAGCCGCGGTAATACGGAGGATCCAAGCGTTATCCGGATTTATTGGGTTTAAAGGGTGCGTAG
+
FFFFFFFFFFFFFFFFFFFFFFFFFFFFFFFFFFFFFFFFFFFFFFFFFFFFFFFFFFFFFFFFFFFFFFFFFFFFFFFFFFFFFFFFFFFFFFFFFFFFFFFFFFFFFFFFFFFFFFFFFFFFFFFFFFFFFFFFFFFFFFFFFFFFFFFFFFFFF:FFFFF:FFFFFFFFFFFFFFFFFFFFFFFFFF:FF:FFFFFFFFFFFFFFFFFFF::FFFFFF:FFFFFF:FFFFFFFFFFFFF
@A01757:128:HWYCLDRX2:1:2102:16052:4241 1:N:0:GGAGCGTC
ACTCCTACGGGAGGCAGCAGTAGGGAATTTTCGTCAATGGGCGCAAGCCTGAACGAGCAATGCCGCGTGAACGAGGAAGGTCTTCGGATCGTAAAGTTCTGTTGAAGGGGAAAAAGAGCGGAGAGAGGAAATGGTCTCTGATTGATATTACCCTTCGAGGAAGTCACGGCTAACTACGTGCCAGCAGCCGCGGTAATACGTAGGTGGCGAGCGTTATCCGGAATGATTGGGCGTAAAGGGTG
+
FFFFFFFFFFFFFFFFFFFFFFFFFFFFFFFFFFFFFFFFFFFFFFFFFFFFFFFFFFFFFFFFFFFFFFFFFFFFFFFFFFFFFFFFFFF:FFFFFFFFFFFFFFFFFFFFFFFFFFFFFFFFFFFFFFFFFFFFFFFFFFFFFFFFFFFFFFFFFFFFF:FFFFFFFFFFFFFFFFFFFFFFFFFFFFFFFFFFFFFFFF:FFFFFFFFFFFFFFFFFFFFFFFFFFFFFFFFFFFFFF,
@A01757:128:HWYCLDRX2:1:2102:5430:4413 1:N:0:GGAGCGTC
ACTCCTACGGGAGGCAGCAGCGAGGAATCTTGGGCAATGGGCGAAAGCCTGACCCAGCGACGCCGCGAGAGGGAGGACGGCCTTCGGGTCGTAAACCTCTTTTGTGAGGGAAGAAGTTCTGACGGTACCTCACGAATAAGCCACGGCTAACTACGTGCCAGCAGCCGCGTTAATACGTAGGTCGCGAGCGTTGTACGGATTTACTGGGCGTAAAGCGCTTTTAGGAGGTTCGATAAGTCCGG
+
FFF:,FFFFFF:,FFF,FFFFFFF:FFF,:FF:FF:F,:,F:FFFFFF,F:FFFFFFFFFFFFFFF,,,,:F,:,,F,FF,F,,F,FF:FFFFFFFF,F,FFFFFFFFF:FF:FFF,:F,:F,FFFFFFF,FFFFFFFF:,:FFFFF,FFF:FF,FFF:F:FF:FF,,F,:FFFF:,,F,,F,:FFFF,F,,,F,FF,FF,F:,,F,:FF:,F:F,,:,,,,F,,,,,FFFF,FFF,F:,,:
@A01757:128:HWYCLDRX2:1:2102:9661:4507 1:N:0:GGAGCGTC
CTCCTACGGGAGGCAGCAGTGAGGAATATTGGTCAATGGTCGGTAGACTGAACCAGCCAAGCCGCGTGAGGGAGGAAGGTACAGAGTATCGTAAACCTCTTTTGTCAGGGAACAAAGGCGGGGACGTGTCCCCGGATGAGTGTACCTGAAGAAAAAGCATCGGCTAACTCCGTGCCAGCAGCCGCGGTAATACGGAGGATGCGAGCGTTATCCGGATTTCTTGGGTTTAAAGGGTGCGTAGG
+
FFFFFFFFFFFFFFFFFFFFFFFFFFFF:FFF:FFF:FFFFFFFFFFFFFFFFFFFFFFFFFFFFF:FFFFFFFFF:FFFFFFFFFFFFFFFFFFFFFFFFFFFFFFFFFFFFFFFFFFFFFFFFFFFFFFFFFFFFF:FFFF:FFFF:FFFFFFFFFFFFFFFFF:FFFFFFFFF:FFFFFFFF:FF,FFFFFFFFFFFFFFFFFFFF,FFFFFF,FF,FFFFFFFFF::FFFFFFFF:::
@A01757:128:HWYCLDRX2:1:2102:9453:4617 1:N:0:GGAGCGTC
ACTCCTACGGGAGGCAGCAGTAGGGAATTTTCGTCAATGGGCGCAAGCCTGAACGAGCAATGCCGCGTGAGTGAGGAAGGTCTTCGGATCGTAAAGCTCTGTTGCAGGTCAGAAAAGAAGGAAAGAGGAAATGCTTTTCTTTTGATAGTAACCTGCCAGAAAGTCACGGCTAACTACGTGCCAGCAGCCGCGGTAATACGTAGGGGGCAAGCGTTATCCGGAATTACTGGGTGTAAAGGGAG
+
FFFFFFFFFFFFFFFFFFFFFFFFFFFFFFFFF:FFFFFFFFFFFFFFFFFFFFFFFFFFFFFFFFFFFFFFFFFFFFFFFFFFFFFFFFFFFFFFFFFFFFFFFFFFFFFFFFFFF:FFFF:FFFFFF:FFFFFFFFFF::FFFFFFFFFFFFFFFFFFFFF:FFFFFFFFFFFFFFFFFFFFFFFFF,FFF:FF,:F:F:FFFFFFFFFFFFFF:FFFFFFFF,FFFFF,F,F,FFFF,F
@A01757:128:HWYCLDRX2:1:2102:21052:4883 1:N:0:GGAGCGTC
ACTCCTACGGGAGGCAGCAGTGAGGAATATTGGTCAATGGCCGAGAGGCTGAACCAGCCAAGTCGCGTGATGGAAGACGGCCCTACGGGTTGTAAACCTCTTTTGCCGGGGAGCAAGGGCGGGGACGTGTCCCGGCCCGGAGAGTACCCGGAGAAAAAGCATCGGCTAACTCCGTGCCAGCAGCCGCGGTAATACGGAGGATGCGAGCGTTATCCGGATTTATTGGGTTTACTGGGTGCGTA
+
F:FFFFFFFFFFFFFFFF:FFFFFFF,FF:FF:FFFFFFFF,FFFFFF:FFFFFF:FFF,FFFFFFFFFFFFFFFFFFFFF:FFFFFFFFFFFFFFFFFFFFFFFF,FFFFFFFF:FFFFFFFFFFFFFFFFFFF::FFF:FFFFFFFFFFFFFFF,FFFFFFFFFFFFFFFFFFF:FFFFFFFFFFF,FFFFFF,FFFFFFF:F:FFF:FFFF:F:F,FFF:FFF:FFFF,,F,FFFFFFF
@A01757:128:HWYCLDRX2:1:2102:22354:4914 1:N:0:GGAGCGTC
ACTCCTACGGGAGGCAGCAGTGGGGAATATTGGACAATGGGCGAAAGCCTGATCCAGCCATGCCGCGTGAGTGATGAAGGCCCTAGGGTTGTAAAGCTCTTTCAACGGTGAAGATAATGACTGTAACCGTAGAAGAAGCCCCGGCTAACTTCGTGCCAGCAGCCGCGGTAATACGAAGGGGGCTAGCGTTGTTCGGACTTACTGGGCGTAAAGCGCACGTATGCGGATATTTAAGTCAGGGG
+
FFF:FFFFFFFFFFFF:FFFFFFF:FFFFFFFFF:FFFF,FF:FFFFFFFFFF:FF:F:FF:FFFFF,FFF,FFFFF::,FFFFFF:,FF,FF:FFFF:FFFFFFFF,FFFF:FFFFFFFF,F:FF:,FFFFFFFFF,F,FF,FFFFFFFFF::F::FFFF:,FFFF,FFFFF,,:FFFF,FF:,FFFFFFFFF,FF,F:FFF,F,FFFF:F:,:,:FF:F,,:F,F:,FFFFF:FFFF,,,
@A01757:128:HWYCLDRX2:1:2102:29188:5134 1:N:0:GGAGCGTC
ACTCCTACGGGAGGCAGCAGTGAGGAATATTGGTCAATGGGCGCGAGCCTGAACCAGCCAAGTCGCGTGAGGGATGACGGCCCTACTGGTTGTAAACCTCTTTTGTCGGGGAGCAAATTCCGCCACGTGTGGCGGAGTCGAGAGTACCCGAAGAAAAAGCATCGGCTAACTCCGTGCCAGCAGCCGCGGTAATACGGAGGATGCGAGCGTTATCCGGATTTATTGGGTTTAAAGGGTGCGTA
+
FFFFFFFFFFFFFFFFFFFFFFFFFFFFFFFFFFFFFFFFFFFFFFFFFFFFFFFFFFFFFFFFFFFFFFFFFFFFFFFFFFFFFFFFFFFFFFFFFFFFFFFFFFFFFFFFFFF,FFFFFFFFFFFF:FFFFFFFFFFFFFFFFFFFFFFFF::FFFFFFFFFFFFFFFFFFFFFFFFFF:FF:FFFFFFFFFFFFFFFFFFFFFFFFFF,FFFFFFFFFFFFFFFFFFFFFFFFFFFF:F
@A01757:128:HWYCLDRX2:1:2102:29423:5290 1:N:0:GGAGCGTC
ACTCCTACGGGAGGCAGCAGTAGGGAATTTTCGTCAATGGGCGCAAGCCTGAACGAGCAATGCCGCGTGAACGAGGAAGGTCTTCGGATCGTAAAGTTCTATTGAAGGGGAAAAAGAGCGGAGAGAGGAAATGATCTCTGATTGATATTACCCTTCGAGGAAGTCACGGCTAACTACGTGCCAGCAGCCGCGGTAATACGTAGGTGGCGAGCGTTATACGGAATGATTGGGCGTAAAGGGTG
+
FFFFFF:FFFFFFFFFFFFFFFFFFFFFFFFFFFFFFFFFFFFFFFFFFFFFFFFFFFFFFFFFFFFFFFFFFFFFF:FFFFFFFFFFFFFFFFFFFFFFFFFFFFFFFFFFFFFFFFFFFFFFFFF,F:FF:FFFFFF:F:FFFFFFFFFFFFFFFFFFFFFFFFFFFFFFFFFFFFFFFFFFFFFFF:FFFFFFFFFFFFFFFFFFFFFFFFFFFFF:FF,FFFFFFFFFFFFF::FFFF
@A01757:128:HWYCLDRX2:1:2102:19822:5415 1:N:0:GGAGCGTC
ACTCCTACGGGAGGCAGCAGTGAGGAATATTGGTCAATGGTCGGGAGACTGAACCAGCCAAGCCGCGTGAGGGAGGAAGGTACAGAGTATCGTAAACCTCTTTTGTCAGGGAACAAAGGCGGGGACGTGTCCCCGGATGAGTGTACCTGAAGAAAAAGCATCGGCTAACTCCGTGCCAGCAGCCGCGGTCATACGGAGGGTGCGAGCGTTATCCGGAGGTGTTGGGTTTCAAGGGTGCGCCG
+
FFFFFFFFFFFFFFFFFFFFFFFFFFFFFFFF,FFFFFFFFFFFFFF,FFFFFFF:FFFFFFFFFFFFFFFFF:FFFFFFFF:FFFFFFFFFFFF:FFFFFFFFFFFFFFFFFF:,:FFFFFFF:FFFFFFFFFFF,FF:FFFF,F,FFF,FF,FFFFFF,FFFFF:,FF:FFFFFF:FF:FF:FFFFF,:F,:FFFFF,FFFF,FFFF:,,F,FF,,,:,FFFFF,,:,,,FFFFF,F:,F
@A01757:128:HWYCLDRX2:1:2102:25310:5462 1:N:0:GGAGCGTC
ACTCCTACGGGAGGCAGCAGTGAGGAATATTGGTCAATGGGCGAGAGTCTGAACCAGCCAAGTCGCGTGAGGGAAGACGGTCCTATGGATTGTAAACCTCTTTTGTCGGGGAGCAAAAAGGCCTCGTGAGGCCACAAGTGAGAGTACCCGAAGAAAAAGCATCGGCTAACTCCGTGCCAGCAGCCGCGGTAATACGGAGGATGCGAGCGTTATCCGGATTTATTGGGTTTAAAGGGTGCGTA
+
FFFFFFFFFFFFFFFFFFFFFF:FFFFFFF:FFFFFFFFFFFFFFF:FFFFFFFFFFFFFFFFFFFFFFFFFFF:FFFFFFFFFFFFFFFFFFFFFFFFFFFFFFFFFFFFFF:F:FFFFFFFFFFFFFFFFFFFFFFFFFFFFFFFFFFFFFFFFFFFFFFFFFFF:FFFF:FFFF:FFF:FFFFFF:FFFFF,,FFF:FFFFF:FFFFF,FFFFF:FFFFFFF:F::FFFF:F:FFFF::
@A01757:128:HWYCLDRX2:1:2102:11559:5509 1:N:0:GGAGCGTC
ACTCCTACGGGAGGCAGCAGTGGGGAATTTTGCGCAATGGGCGGAAGCCTGACGCAGTAACGCCGCGTGGAGGATGAAGGCCTTCGGGTTGTAAACTCCTGTCAGAAGGAACGACGGGGAAAGGGTGATAAGCACTTTCCTCCAGACGGTACCTTCAAAGGAAGCCCCGGCTAATTCCGTGCCAGCAGCCGCGGTAATACGGAAGGGGCAAGCGTTGTTCGGAATCATTGGGCGTAAAGGGC
+
FFFFFFFFFFFFFFFFFFFFFFFFFFFFFFFFFFFFFFFFFFFFFFFFFFFFFFFFFFFFFFFFFFFFFFFFFFFFFFFFFFFFFFFFFFFFFFFFFFFFFFFFF:FFFFFFFFFFFFFF,FFFFFFFFFFFFFFFFFFFFFFFFFFFFFFFFFFFFF,FFFFFFFFFFFFF,FFFFFFFFFFFFFFFFFFFFFFFFFFFFFFFFFFFFF:FFFFFFFFFFFF:FFFFFFFFFFFF:FFFFF
@A01757:128:HWYCLDRX2:1:2102:16197:5682 1:N:0:GGAGCGTC
ACTCCTACGGGAGGCAGCAGTGAGGAATATTGGTCAATGGGCGAGAGCCTGAACCAGCCAAGTAGCGTGCAGGATGACGGCCCTATGGGTTGTAAACTGCTTTTATGTGGGGATAAAGTGCGTGACGTGTCATGCATTGCAGGTACCACATGAATAAGGACCGGCTAATTCCGTGCCAGCAGCCGCGGTAATACGGAAGGTCCGGGCGTTATCCGGAGTTATTGGGCTTAAAGGGCATCTAG
+
FFFFFFFFFFFFFFFFFFFF:FFFFFFFFFFFFFFFFFFFFFFFFFFFFFFFFFFFFFFFFFFFFFFFFFFFFFFFFFFFFFFFFFFFFFFFFFFFFFFFFFFFFFFFFFFFFFFFFFFFFF:FFFFFFFFFFFFFFFF:FFFFFFFFFFFFFFFFFFFFFFFFFFFFFFFFFFFFFFFFFFFFFFFFF:,FFFFFFFFFFFFFFFFFFF,FFFFF:,F:FFFFFFFFFFFFFFFF,:FFFF
@A01757:128:HWYCLDRX2:1:2102:10728:5729 1:N:0:GGAGCGTC
ACTCCTACGGGAGGCAGCAGTGAGGAATATTGGTCAATGGGCTTACGCCTGAACCAGCCAAGTCGCGTGAGGGAAGACTGCCCTATGGGTTGTAAACCTCTTTTGTCAGGGAGCAACAACATCTACGAGTAGGTGTTACGAGAGTACCTGAAGAAAAAGCATCGGCTAACTCCGTGCCAGCAGCCGCGGTAATACGGAGGATGCGAGCGTTATCCGGATTTATTGGGTTTAAAGGGTGCGCA
+
FFFFFFFFFFFFFFFFFFFFFFFFFFFFFFFFFFFFFFFFFFFFFFFFFFFFFFFFFFFFFFFFFFFFFFFFFFFFFFFFFFFFFFFFFFFFFFFFFFFFFFFFFFFFFFFFFFFFFFFFFFFFFFFFFFFFFFFFFFFFFFFFFFFFFFFFFF:FFFFFFFFFFFFFFFFFFFFFFFFFFFFFFFFFFFFFFFFFFFFFFFFFF:FFFF::F:FFFF,:FF,FFFFF,:F,,FFFFFFF:,
@A01757:128:HWYCLDRX2:1:2102:10737:5744 1:N:0:GGAGCGTC
ACTCCTACGGGAGGCAGCAGTGAGGAATATTGGTCAATGGGCTTACGCCTGAACCAGCCAAGTCGCGTGAGGGAAGACTGCCCTATGGGTTGTAAACCTCTTTTGTCAGGGAGCAACAACATCTACGAGTAGGTGTTACGAGAGTACCTGAAGAAAAAGCATCGGCTAACTCCGTGCCAGCAGCCGCGGTAATACGGAGGATGCGAGCGTTATCCGGAGGTCGTGGGTGTAAGGGGTGCGGG
+
FFFFFFFFFFFFFFFFFFFFFFFFFFFFFFFFFFFFFFFFFF:FFFFFFFFFFFFFFFFFFFFFFFFFFFFFFF:FFFFFFFFFFFFFFFFFFFF:FFFFFFF:FFFFFFFFFFFFFFFFFFFFFFF:FFFFFFFFFFFFFF:FF:F:FF::FFF,:FFFFFFFFFFF,FFFFFFFFF:FFFF,FFFF:FF:FFFFFFFFFFFFF:FFF,F,F,,FF:,,::,FFFF:,,,,,FFF:F::,,
@A01757:128:HWYCLDRX2:1:2102:4218:5854 1:N:0:GGAGCGTC
ACTCCTACGGGAGGCAGCAGTGGGGAATATTGGGCAATGGGGGAAACCCTGACCCAGCAACGCCGCGTGAATGAAGAAGGTTTTCGGATCGTAAACTTCTATCCTGGGTGAAAATAATGATGGTAGCCAAGAAGGAAGCCCCGGCTCACTACGTGCCAGCCGCCGCGGTAATACGGAGGATCCAAGCGTGATCCGGAGTGAGTGGGTTTAAAGGGTGCGTATGTGGCCCGAACAGTCTGTGG
+
FFFFFFFFFFFFFFFFFFFFFFFFFFFFFFFFFFFFFFFFFFFFFFFFFFFFF:FFFFFFFFFFFFFFFFFFFFFFFFFFFFFFFFFFFFFF:,:FFFFFFFFF:,FFFFFF:FFFFFFF,FFF,FFF::FF,FFF,FFF:FFFF:,FFF:FFF,FFFFF,FFFFFFFF,,FFF:F:FF:FF::FFFF:,FFF:FFF,F,FF:FFF,FFF,FFFF:FFFF:FFFFFF:FF,F:FFF:,,FFF
@A01757:128:HWYCLDRX2:1:2102:17155:5963 1:N:0:GGAGCGTC
ACTCCTAGGGAGGCAGCAGTGAGGAATATTGGTCAATGGGCGGAAGCCTGAACCAGCCAAGTCGCGTGAGGGAAGAAGGCCCTGCGGGTCGCAGACCTCTTTGGACGGGGAGCAAGGCCGCCGACGTGTCGGCGGAAGGAGAGTACCCGTAGAACAAGCATCGGCTAACTCCGTGCCAGCAGCCGCGGTAATACGGAGGATGCGAGCGTTCTCCGGATTTATTGGGTTTAAAGGGTGCGCAG
+
FFFFFFFFFFFFFFFFFFFFFFFFFFFFFFFFFFFFFFFFFFFFFFFFFFFFFFFFFFFFFFFFFFFFFFFFFFFFFFFFFFFFFFFFFFFFFFFFFFFFFFFFFFFFFFFFFF:FFFFFFFFFFFFFFFFFFFFFFFFFFFFFFFFFFF:FFFFFFFFFFFFFFFFFFFFFFFFFFFFFFFFFFFFFFFFFFFFFFFFFF:FFFFFFFF:FF,F:FFFFFFFFFFF,FFFFFFFFFFFF:,
@A01757:128:HWYCLDRX2:1:2102:5773:6042 1:N:0:GGAGCGTC
ACTCCTACGGGAGGCAGCAGTAGGGAATCTTCCACAATGGGCGAAAGCCTGATGGAGCAACGCCGCGTGGGTGAAGAAGGTCTTCGGATCGTAAAACCCTGTTGTTAGAGAAGAAAGTTCGTGAGAGTAACTGTTCACGTTTCGACGGTATCTAACCAGAAAGCCACGGCTAACTACGTGCCAGCAGCCGCGGTAATACGTAGGTGGCAAGCGTTATCCGGATTTATTGGGCGTAAAGGGAA
+
FFFFFFFFFFFFFFFFFFFFFFFFFF:FFFFFFFFFFFFFFFFFFFFFFFFFFFFFFFFFFFFFFFFFFFFFFFFFFFFFFFFFFFFFFFFFFFFFFFFFFFFFFFFFFFFFFFFFFFFFFFFFFFFFFFFFFFFFFFFFFFFFFFFFFFFFFFFFFFFFFFFFFFFFFFFFFFFFFFFF,FFFFFFFF:FFFFFFFFF:FFFFFFFFF:FFFFFFFF:FFFF,FFFFFFFF:F,FFF,FF:
@A01757:128:HWYCLDRX2:1:2102:24985:6057 1:N:0:GGAGCGTC
ACTCCTACGGGAGGCAGCAGTGGGGAATATTGGACAATGGGCGCAAGCATGATCCAGCCATGCCGCGTGAGTGATGAAGGCCTTAGGGTTGTAAAGCTATTTTATCCAGGACGATAATGACGGTACCGGAGGAATAAGACCCGGCTAAATTCGTGCCAGCAGCCGCGGTAATACGAAGGGGGCTAGCGTTGCTCGCAATCACTGGGCGTAAAGGGCGCGTAGGCGGAGTTTTAAGTCGGGGG
+
FF,F,F:FFFFFF,:F,FF,FFFFF:F,FFF:F::FFFFFF:F:FFFF,F,FFF,,:,,FFFFFFFFF:F:::F,,F:F,F,F,,FFFFF,FFFF,:,,FFF,:::FFF,FF,F,FFF,:F:,FFFF,,F:FF:F::F:FFF,:F,,F,,:FFFF,FFF,F:FF,FFFF::,FF,FFF,FF,FF,:F:FF:FFF:,FFF:::FF,:F,:FFF:,,F,FF,F::,,,::::FFFF,:,,,,,,
@A01757:128:HWYCLDRX2:1:2102:17942:6073 1:N:0:GGAGCGTC
ACTCCTCCGGGAGGCAGCAGTAGGGAATCTTTCACAATGGGCGAAAGCCTGATGGAGCAACGCCGCGTGCAGGATGAAGGCCTTCGGGTTGTAAACTGCTTTTATAAGCGAGAAATATGATGGTAACTTATGAATAAGGATCGGCTAACTACGTGCCAGCAGCCGCGCTCATACGTAGGATCCGAGCAGTATAAGGAGTGACTGGGTGTCAAGATTAGCGTATGTTGCAGAATAAGAAGCTA
+
:,,F,,,,FF:FF::,,F,:::FF:FFF,FF:F:,FF,FF,FFFF::F,F,:FF:,:FF,FFFF,FF,,FFF,:::F,F,F,F:,FFFFF,,FF:FFFFFFFFFFF:FF:,FF::FF,F,F,FFFF::FFF:FFF::FFFFF,,F:FF:,,F,F,,FF,,F,,F:FF,F,F,FF,,FF,FFFF,FFFF,FFF,,F,F::,:,:,FF,,F,F:,F,F,:::,F,,:,F:F,,FFFFF,F,FF,
@A01757:128:HWYCLDRX2:1:2102:25373:6104 1:N:0:GGAGCGTC
ACTCCTACGGGAGGCAGCAGTGGGGGATATTGGACAATGGGGGGAACCCTGATCCAGCGACTCCGCGTGAGTGAAGAATGTCCTATGGATTGTAAACCTCTTTTGTCAGGGAGCAAAGTCACCCACGTGTGGGTGTTGGAGAGTACCTGAAGAAAAAGCATCGGCTAACTCCGTGCCAGCAGCCGCGGTAATACGGAGGATGCGAGCGTTATCCGGATTTATTGGGTTTAAAGGGTGCGTAG
+
FFFFFF:FFFFFFFFFFFFFFFFFFFFFFFFFFFFFFFFFFFFFFFFFFFFFFF::FFFFFFFFFFFFFFFFFFFFF,FFFFF:F:FFFFFFFFFFFFFFFFFFFFFFFFFFFFFFFFFFFFFFFFFFFFFFFFFFFFFFFFFFFFFFFFFF,FFFFFFFFF:FFFFFFFFFFFFFFFFFFFFFFFFFF,FFFFFFFFFFFFFFFFFFFF,FFFFFF,:FF:FFFFFFF,F,FFFFFFFFF:
@A01757:128:HWYCLDRX2:1:2102:28989:6198 1:N:0:GGAGCGTC
ACTCCTACGGGAGGCAGCAGTAGGGAATCTTACACAATGGACGAAAGTCTGATGGAGCAACGCCGCATGAGTGAAGAAGGGTTTCGGCTCGTAAAGCTCTGTTGGTAGTGAAGAAAGATAGAGGTAGTAACTGGCCTTTATTTGACGGTAATTACTTAGAAAGTCACGGCTAACTACGTGCCAGCAGCCGCGGTAATACGTAGGTGGCAAGCGTTGTCCGGATTTATTGGGCGTAAAGCGAG
+
FFFFFFFFFFFFFFFFFFFFFFFFFFFFFFFFFFFFFFFFFFFFFFFFFFFFFFFFFFFFFFFFFFFFFFFFFFFFFFFFFFFFFFFFFFFFF::FFFF,FF,FFFFFFFFFFFFFFFFFFFFFFFFFFFFFFFFFFFF:FFFFFFFFFFFFFFFFFFFFFFFF:FFFFFFFFFFFFFFFFFFFFFFFFFFFFF:FFFFF::FFFFFF::FFF:FFF::FFF,::F:FFF:FF,,F:FFF:F
@A01757:128:HWYCLDRX2:1:2102:32371:6198 1:N:0:GGAGCGTC
ACTCCTACGGGAGGCAGCAGTGAGGAATATTGGTCAATGGCCGGAAGGCTGAACCAGCCAAGTCGCGTGAGGGAATAAGGCCCTATGGGTCGTAAACCTCTTTTGTCAGGGAGCAAAGGCGTCCACGTGTGGACGAGAGGAGAGTACCTGAAGAAAAAGCATCGGCTAACTCCGTGCCAGCAGCCGCGGTAATACGGAGGATGCGAGCGTTATCCGGATTTATTGGGTTTAAAGGGTGCGTA
+
FFFFF,FFFFFF:FFFFFFFFFFFFFFFFFFFFFFFFFFFFFFFF,FFFFFFFFFFFFFFFF:FFFFFFFFFFF,FFFFFFFFFFFFFFFFFFF,FFFFFFFFFFFFFFFFFFF,F,FFFFFFFFFFFFFFFFFFFFFFFFFFFFFFFFFFFFFFFFFFFFFFFFFFFFFFFFFFFFFFFFF::F:FFFFF,FFFFFFFFFFFFFFFFF:F:FFFFFFFFFFFFFFFFFFFFFFFFFFFFF,
@A01757:128:HWYCLDRX2:1:2102:15944:6433 1:N:0:GGAGCGTC
ACTCCTACGGGAGGCAGCAGTTGGGAATCTTGCACAATGGGGGCAACCCTGATGCAGCGACGCCGCGTGGAGGATGAAGGATCTAGGTCTGTAAACTCCTTTTGTTGGGAAAGACTTAGGACGGTACCCAACGAATAAGCACCGGCTAACTACGTGCCAGCAGCCGCGGTAATACGTAGGTGGCAAGCGTTGTCCGGATTTATTGGGCGTAAAGCGAGTGCAGGCGGTTCAATAAGTCTGAT
+
FFFFFFFFFFFFFFFFFFFFFFFFFFFFFFFFFFFFFFFFFFFF:FFFFFFFFFFFFFFFFFFFFFFFFFFFFFFFFFFFFFFFFFFFFFFFFFFFFFFFFFFFFFFFFFFFFFFFFFFFFFFFFFFFFFFFFFFFFFFFFFFFFFFFFFFFFFFFFFFFFFFFFFFFFFFFFFFFFFFFFFFFFFFFFFFFFFFFFFFFFFFFFFFFFFFFFFFFFF:FFFFFFFFFFFFFFFFFFFFFFF
@A01757:128:HWYCLDRX2:1:2102:1850:6449 1:N:0:GGAGCGTC
ACTCCTACGGGAGGCAGCAGTGGGGAATATTGCACAATGGGCGCAAGCCTGATGCAGCGACGCCGCGTGCGGGATGGAGGCCTTCGGGTTGTAAACCGCTTTTGTTCAAGGGCAAGGCACGGCTTCGGGCCGTGTTGAGTGGATTGTTCGAATAAGCACCGGCTAACTACGTGCCAGCAGCCGCGGTAATACGTAGGGTGCGAGCGTTATCCGGATTTATTGGGTTTAATGGGTGCGTAGGC
+
FFFFFFFFFFFFFFFFFFFFFFFFFFFFFFFFFFFFFFFFFFFFFFFFFFFFFFFFFFFFFFFFFFFFFFFFFFFFFFFFFFFFFFFFFFFFFFFFFFFFFFFFFFFFFFFFFFFFFFFFFFFFFFFFFFFFFF,FF:FFFFF:FFFFFFFFFFFFFF:FFFFFFFFFFFFFFFFFFFFFFFFFFFF,,FF:FFFFFFFFFFFFFFF:FFFFFFFFFF:FFFFFF:F:F,FFFFFFFF,F::
@A01757:128:HWYCLDRX2:1:2102:4056:6449 1:N:0:GGAGCGTC
ACTCCTACGGGAGGCAGCAGTGGGGAATATTGCACAATGGGGGAAACCCTGATGCAGCAACGCCGCGTGAAGGAAGACGGTTTTCGGATTGTAAACTTCTTTTCTTAGTGAAGAAGAAAGTGACGGTAGCTAAGGAATAAGCATCGGCTAACTACGTGCCAGCAGCCGCGGTAATACGGAGGGTGCGAGCGTTAATCGGAATGATTGGGCGTAAAGGGTGCGCAGGCGGTCTGTTCAGTCTG
+
FFFFFFFFFFFFFFFFFFFFFFFFFFFFFFFFFFFFFFFFFFFFFFFFFFFFFFFFFFFFFFFFFFFFFFF,FFFFFFFFF:FFFFFFFFFFFFFFFFFFFFF,FFFFFFFFFFFFFFFFFFF,,FFF:FFF:FFFFFFFFF:F:,FFFFFFFFF:FFFFFFFFF:FFFFFFFFFFFFFF::FFFFFFFFFFFFFFFF,F:F,:FFF:FFFF,F,FFFFFFFFFF,FFFFFFFFFFFFFFFF
@A01757:128:HWYCLDRX2:1:2102:7193:6527 1:N:0:GGAGCGTC
ACTCCTACGGGAGGCAGCAGTGAGGAATATTGGTCAATGGGCGGAAGCCTGAACCAGCCAAGTCGCGTGAGGGAAGAAGGCCCTGCGGGTCGCAGACCTCTTTGGACGGGGAGCAAGGCCGCCGACGTGTCGGCGGAAGGAGAGTACCCGTAGAACAAGCATCGGCTAACTCCGTGCCAGCAGCCGCGGTAATACGGAGGATGCGAGCGTTATCGGGAGTTCTTGGGTTTAAGGGGTGCGGG
+
FFFFFFFFFFFFF:FFFFFFFFFFFFF:FFFFFFFFFFFFFFFFFFFFFFFFFFFFFF:,FFFFFF:FFFFFFF:FFFFFFFFFFFFFFFFFF:FFF:F:FFFFF:FFF:FFFF:FFFFFFFFF::FFFFFFFFFFF,FFFFFFF::FFF::F:FFF,FF:FFFFFF,F:FFFFFFF:,FF,F:FFFFF:F:::FFFFFF,,FFF,F:,::,::,FF:,F::,,FFF:,,FF,FFF:F,F,,
@A01757:128:HWYCLDRX2:1:2102:29451:6527 1:N:0:GGAGCGTC
ACTCCTACGGGAGGCAGCAGTAGGGAATCTTCGGCAATGGACGAAAGTCTGACCGAGCAACGCCGCGTGAGTGAAGAAGGTTTTCGGATCGTAAAACTCTGTTGTTAGAGAAGAACAAGGATGAGAGTAACTGTTCATCCCTTGACGGTATCTAACCAGAAAGCCACGGCTAACTACGTGCCAGCAGCCGCGGTAATACGTAGGTGGCAAGCGTTGTCCGGATTTATTGGGCGTAAAGCGAG
+
FFFFFFFFFFFFFFFFFFFFFFFFFFFFFFFFFFFFFFFFFFF:FFFFFFFFFFFFFFFFFFFFFFFFFFF:FFFFFFFFFFFFFFFF,FF,FFFFFFFFFFFF:FFFFFFFFFFFFFFF::FFF::FFFFFFFFFFFFF:FFF:FFFFFFFFFFFFFFFFF,FFFFFFFFFFFFF:FFF:FFFFFFF:FFF:F:FFFFF:FFFFFFFF::FF:FFFF,FFF:,F,FFF:FFFFFFFFFF:F
@A01757:128:HWYCLDRX2:1:2102:26178:6997 1:N:0:GGAGCGTC
ACTCCTACGGGAGGCAGCAGTGAGGAATATTGGTCAATGGGCGAGAGCCTGAACCAGCCAAGTCGCGTGAGGGAGTACTGCCCTATGGGTTGTAAACCTCTTTTGTCGGGGAGCAAAAGCCGGACGTGTCCGGCTGTGAGAGTACCCGAAGAAAAAGCATCGGCTAACTCCGTGCCAGCAGCCGCGGTAATACGGAGGATGCGAGCGTTATCCGGATTTATTGGGTTTAAAGGGTGCGCAGG
+
FFFFFF:FFFFFFFFFFFFFFF:FFF:FFFFFFFFFFFFFFFFFFFFFFFFFFFFFFFFFFFFFFFFFFFFFFFFFFFFFFFFFFFFFFFFFFFFFFFFFFFFFFF:FFFFFFFFFF:FFFFFFFFFFFFFFFFFFFFFFFFFFFF::F:FFF:FFFFFFFF:FFFFFFFFFFFFFFFFFF:FFFF:FF:FFFFFFFFFFFFFFFFFFFFFFFFFFF:F:FF,FFF,FFF:FFFFFFFFFFF
@A01757:128:HWYCLDRX2:1:2102:26169:7012 1:N:0:GGAGCGTC
ACTCCTACGGGAGGCAGCAGTGAGGAATATTGGTCAATGGGCGAGAGCCTGAACCAGCCAAGTCGCGTGAGGGAGTACTGCCCTATGGGTTGTAAACCTCTTTTGTCGGGGAGCAAAAGCCGGACGTGTCCGGCTGTGAGAGTACCCGAAGAAAAAGCATCGGCTAACTCCGTGCCAGCAGCCGCGGTAATACGGAGGATGCGAGCGTTATCCGGATGTATTGGGTTTAAAGGGTGCGCAGG
+
FFFFFFFFFFFFFFFFFFFFFFFFFFFFFFFFFFF:FFFFFFFFFFFFFFFFFFFFFFFFFFFFFFFFFFFFFFFFFFFFFFFFFFFFFFFFFFFFFFFFFFFFFFFFFFFFFFFF,FFFFFFFFFFFFFFFFFFFFFFFFFFFFFFFFFFFF,FFFFFFFFFFFFFFFFFFFFFFFFFFFFFFFFFFFFFFFFFFFFFFFFFFF:FF:,FFFFFF:,F,FFFFFFFFFFFFFFFFFFFFFF
@A01757:128:HWYCLDRX2:1:2102:1280:7059 1:N:0:GGAGCGTC
ACTCCTACGGGAGGCAGCAGTGGGGAATCTTGCGCAATGGCCGCAAGGCTGACGCAGCGACGCCGCGTGGGGGAGGAAGGGCTTCGGCTCGTAAACCCGTGTTGCCCGGGACGAACAGCCTGTTTCGACAGGCCTCACGGTAGCGGGTGTGGGAGCACCGGCTATCTCCGTGACAGCAGCCGCGCTAATACGGAGGGTGCGAGCGTTGTCCGGACTCACTGGGGGTATAGGGCGGGGAGGCG
+
:FFF:F,FFFFFF:FFF,FFFF:FFFFFFFFFFF:,FF,FFFF:FFF::FF:F:FFF:FFFFF:F,:FFF:FFFF,FFF,FFFFFFFFFFFFF,,:,,,FFF:FF,FFF:FF,FF,F,::FFF,F:,:,,,,,FF,::FFFF,FFFF,F,F,,::FFF,F::FF:F,,,FF:,FF:,F,,FFFF,,,:::F,F,FFF,FFFFF:FFFF:,:,,,,FF,,,FFF,F::,,::F:F,,,:F:,F
@A01757:128:HWYCLDRX2:1:2102:11243:7091 1:N:0:GGAGCGTC
ACTCCTCGGGAGGCAGCAGTGGGGAATATTGGACAATGGGCGGAAGCCTGATCCAGCAACGCCGCGTGAGGGATGACGGCCTTCGGGTTGTAAACCTCTTTCAGCACAGACGAAGCGCCCTGTCGGGTGGTGACGGTATGTGCAGAAGAAGCACCGGCCAACTACGTGCCAGCAGCCGCGGTAATACGAAGGGGGCAAGCGTTATCCGGATTTACTGGGTGTAAAGGGTGCGCAGGCGGCAC
+
FFFFFFFFFFFFFFF:::F:FFFFFFFFFFFFFFFFFFFFFFFFFFFFFFFFFFFFFFFF:FFFFFFFFFFFFFFFFFFFFFFFFFFFFFFFFFF:FFFFFFFFFFFFFFFFFFF,FFFFFFFFFFFFFFFFFF:FFFF:FFFFFFFFFFF:FFFFFFFFFFFFFFFFFFFFFFFFF:FF:FFFF:F,FFFFFFFFFFFFFFF,FFF:F:FFF,,F:FFFFFFFFF:FFFFFFFF:FF,FFF
@A01757:128:HWYCLDRX2:1:2102:1642:7122 1:N:0:GGAGCGTC
ACTCCTACGGGAGGCAGCAGTGGGGAATTTTGGACAATGGGCGCAAGCCTGATCCAGCAACGCCGCGTGAAGGAAGAAGGCCCTCGGGTTGTAAACTTCTTTTGTCAGGGACGAAGCAAGTGACGGTACCTGACGAATAAGCCACGGCTAACTACGTGCCAGCAGCCGCGGTAATACGTAGGTGGCAAGCGTTATCCGGATTTACTGGGTGTAAAGGGCGTGTAGGCGGGGAAGCAAGTCAG
+
FFFFFFFFFFFFFFFFFFFFFFFFFFFFFFFFFFFFFFFFFFFFFFFFFFFFFFFFFFFFFFFFFFFFFFFFFFFFFFFFFFFFFFFFFFFFFFFFFFFFFFFFFFFFFFFFFFFFFFFFFFFFFFFFFFFFFFFFFFFFFFFFFFFFFFFFFFFFFFF:FFFFFFFFFFFFFFFF:FFFFFFFFFFFF:FFFFFF:F:FFFF,:FFFFFFF:FF:FFFFFFF,FFFF:FFF:FFFFFFFFF
@A01757:128:HWYCLDRX2:1:2102:12753:7294 1:N:0:GGAGCGTC
ACTCCTACGGGAGGCAGCAGTGGGGAATATTGGACAATGGGCGCAAGCCTGATCCAGCAATGCCGCGTGGGTGAAGAAGGCCTGCGGGTTGTAAAGCCCTTTCGTCCGGGAAGAAAAGCCCAAGGCTAATACCCGTGGGTCTTGACGTTACCGGAAGAAGAAGCACCGGCTAACTCCGTGCCAGCAGCCGCGGTAATACGGAGGGTGCGAGCGTTAATCGGAATTACTGGGCGTAAAGGGAG
+
FFFFFFFFFFFFFFFFFFFFFFFFFFFFFFFFFFFFFFFFFFFFFFFFFFFFFFFFFFFFFFFFFFFFFFFFFFFFFFFFFFF:FFFFFFFFFFFFF:FF,FF,FF,FFFFFFFFFFFFFFF,::FF,F,FFFF,FFF,FFFFFFFFF:F,FF,F:FF,,FF:FFFFFFFFFFFFFFFFFF:FFF,,FF::,,:,,F,F,:F,FFF:F:FFFFFFF,FF,:F,:F:F,F,F:FF:F::,FFF
@A01757:128:HWYCLDRX2:1:2102:16947:7294 1:N:0:GGAGCGTC
ACTCCTACGGGAGGCAGCAGTCGAGAATCATTCACAATGGGCGAAAGCCTGATGGTGCGACGCCGCGTGGAGGATGACGGCCCTCGGGTTGTAAACTCCTGTCATCAGGGAGCAAGGCGTCCCCGGTTAACAGCCGGGAGCGTTGATAGTACCTGAAGAGGAAGAGACGGCTAACTCTGTGCCAGCAGCCGCGGTAATACAGAGGTCTCAAGCGTTGTTCGGAATTACTGGGCGTAAAGAGT
+
FFFFFFFFFFFFFFFFFFFFFFFFFF:FFFFFFFFFFFFFFFFFFFFFFFFFFFFFFFFFFFFFFFFFFFFFFFFFFFFFFFFFFFFFFFFFFF:FFFFFFFFFFFFFFFFFFFFFFFFFFFFFFFFFFFFFFFFFFFFFFFFFFFFFFFFFFFFFFFFFFFFFFFFFFFFFFFFFFFFFFFFFFFFFFFFFFFFFFFFFFFFFFFFFFFFFFFFFFFFFFFF,FFF:FFFFFFFF:FFFFF
@A01757:128:HWYCLDRX2:1:2102:32777:7435 1:N:0:GGAGCGTC
ACTCCTACGGGAGGCAGCAGTAGGGAATCTTCCACAATGGGCGAAAGCCTGATGGAGCAACACCGCGTGGGTGAAGAAGGTCTTCTGATCGTAAAACCCTGTTGTTAGAGAAGAAAGTGCGTGAGAGTAACTGTTCACGTTTCGACGGTATCTAACCAGAAAGCCACGGCTAACTACGTGCCAGCAGCCGCGGTAATACGTAGGTGGCAAGCGTTATCCGGATTTATTGGGCGTAAAGGGCG
+
FFFFFFFFFFFFFFFFFFFFFFFFFFFFFFFFFFFFFFFFFFFFFFFFFFFFFFFFFFFFFFFFFFFFFFFFFFFFFFFFFFFFF,FFFFFFFFFFFFFFFFFFFFFFFFFFFFFFFFFFFFFFFFFFF:FFFFFFFFFFFFFFFFFFFFFFFFFFFFFFFFFFFFFFFFFFFFFFFFFFFFFFFFFFF:FF:FFFFFFFFFFFFF,FFFFFFFFFFFFFFFF:FFFFF:FFFFFFFF,FF,
@A01757:128:HWYCLDRX2:1:2102:26494:7451 1:N:0:GGAGCGTC
AATCCTACGGGAGGCAGCAGTGGGGAATATTGGACAATGGGCGAAAGCCTGATCCAGCCACGCCGCGTGAGTGATGAAGGCCTTCGGGTCGTAAAGCTCTGTGGGGAGGGACGAATAACGCCGTGAAGAACGGAGCTTGACGGTACCTCCTTAGCAAGCACCGGCTAACTTCGTGCCAGCAGCCGCGGTAATACGGAGGGGGCAAGCGTTATACGGATTTACTGGGTGTAAAGGGGGCGCAG
+
F,FFFFFFFFFFFFFFFFFF:FFFFFFFFFFFFFFF:FFFFFFFFFFFFFFFFFFFF:FFFFFFFFFFFFFFFFFF:FFFFFFFFFFFFFFFF:FFFFFFFFFFFFFFFFFFFFFFFFF:F:FFFFFFFFFF:FFFFFFF:FFF:FFFFFFFFFFF,:FFFFFFFFFFFFFFFFFFFFFFFFFFFFFFFF:FFFFFFF::FFF,F,FF:FF,FF,FFFFFFFFFF:,FF,F:FFF:FFFFFF
@A01757:128:HWYCLDRX2:1:2102:32877:7451 1:N:0:GGAGCGTC
ACTCCTACGGGAGGCAGCAGTGAGGAATATTGGTCAATGGGCGGAAGCCTGAACCAGCCAAGTCGCGTGAGGGAAGAAGGCCCTGCGGGTCGCAGACCTCTTTGGACGGGGAGCAAGGCCGCCGACGTGTCGGCGGAAGGAGAGTACCCGTAGAACAAGCATCGGCTAACTCCGTGCCAGCAGCCGCGGTAATACGGAGGATGCGAGCGTTATCCGGATTTATTGGGTTTAAAGGGTGCGCA
+
FFFF:FFFFFFFFFFFFFFFFFFFFFFFFFF:FFFF:FFFFFFFF:FFFFFFFFFFFFFFFFFFFFFFFFFFFF:FFFFFFFFF:FFF:FFFFFFFFFFF:FFFFFFFFFFFFFFFFF:FFFFFFFFFFFFFFFFFFFF:FF:FFFF:FFFFFFFFFFFFFFFF:FFFFFFFFFFFFFFFFFFFFFFF:F,FFFFFF:FFFFFFFFFFFF:FF::FFFFFFF:F::FF,FFFFFF,FFFFFF
@A01757:128:HWYCLDRX2:1:2102:29866:7498 1:N:0:GGAGCGTC
ACTCCTACGGGAGGCAGCAGTGAGGAATATTGGTCAATGGCCGGAAGGCTGAACCAGCCAAGTCGCGTGAGGGAATAAGGCCCTAGGGGTCGTAAACCTCTTTTGCCGGGGAGCAAGGCTTTCCACGTGTGGGAAGCCGGAGAGTACCCGGAGAAAAAGCATCGGCTAACTCCGTGCCAGCAGCCGCGGTAATACGGAGGATGCGAGCGTTATCCGGATGTATTGGGTTTAAAGGGTGCGTA
+
FFFFFFFFFFFFFFFFFFFFFFFFF:FFFFFFFFFFFFFFFFFFFFFFFFFFFFFFFFFFFFFFFFFFFFFFFFFFFFFFFFFFF,FFFFFFFFFFFFFFFFFFFFFFFFFFFFFFFFFFFFFFFFFFFFFFFFFFFFFFFFFFFFFFFFFFFFF,FFFFFFFFFFF:FFFFFFFFFFFFFFFFFFFFFFFFFFFFFFFFFFFFFFFFFF:,:FFFFFF,FFFFFFFFFF:F:FFFFFFFFF
@A01757:128:HWYCLDRX2:1:2102:26973:7748 1:N:0:GGAGCGTC
ACTCCTACGGGAGGCAGCAGTGAGGAATATTGGTCAATGGGAGAGATCCTGAACCAGCCAAGCCGCGTGAGGGAAGACGGCCCTATGGGTTGTAAACCTCTTTTGTCGGAGAACAAAACCCGGGACGAGTCCCGGACTGCGTGTATCCGAAGAAAAAGCATCGGCTAACTCCGTGCCAGCAGCCGCGGTAATACGGAGGATGCGAGCGTTATCCGGATTTATTGGGTTTAAAGGGTTCGTAG
+
FFFFFFFFFFFFFFFFFFFFFFFFFFFFFFFFFFFFFFFFFFFFFFFFFFFFFFFFFFFFFFFFFFFFFFFFFFFFFFFFF:FFF:FFFFFFFFFFFFFFFFFFFFFFFFF:FFFF:FFFFFFFFFFFFFFFFFFFFFFFFFFFFFFFFFFFFFFF:FFFFFFFFFFFFFFFFFFFFFFFFFFFFFFFF:FFFFFFFFFFFFFFFFFFFF,FFFFFF:F,FFFF:FFFFFFFFFFFFF:FFF
@A01757:128:HWYCLDRX2:1:2102:27850:7858 1:N:0:GGAGCGTC
ACTCCACGGGAGGCAGCAGTGGGGGATATTGCACAATGGGGGAAACCCTGATGCAGCGACGCCGCGTGAGTGAAGAAGTATTTCGGTATGTAAAGCTCTATCAGCAGGGAAGAAGATGACAGTACCTGAGTAAGAAGCCCCGGCTAACTACGTGCCAGCAGCCGCGGTACTACGTAGGGGGCAAGCGTTATCCGGATTTATTGGGTTTAAAGGGTGCGCAGGCGGAATGTCAAGTCAGCGGT
+
FFFFFFFFFFFFFFFFFFFFFFFFF:FFFFFF:FFFFFFFFFFFFFFFFFFFFFFFFFFFFFFFFFFFFFFFFFFFFFFFFFFFFFFFFFFFFFFFFFFFFFFF:FFFFFFFFFFFFFFFFFFFF:FFFFFFFFFF,FFFFFFFF:FFFFFFFFFFFFFFFFFFFFFFF,FFFFFFF,FFFFF:FFFFFFFF,FFFF:FF,FFFFFFFFF,FFFFFFFFFFFFFFF:FFFFFFFFFFFFFFF
@A01757:128:HWYCLDRX2:1:2102:26449:7905 1:N:0:GGAGCGTC
ACTCCTACGGGAGGCAGCAGTGAGGAATATTGGTCAATGGGCGGAAGCCTGAACCAGCCAAGTCGCGTGAGGGAAGAAGGCCCTGCGGGTCGCAGACCTCTTTGGACGGGGAGCAAGGCCGCCGACGTGTCGGCGGAAGGAGAGTACCCGTAGAACAAGCATCGGCTAACTCCGTGCCAGCAGCCGCGGTAATACGGAGGATGCGAGCGTTATCCGGATTTATTGGGTTTAAAGTGTGCGCA
+
FFFFFFFFFFFFFFFFFFFFFFFFFFFFFFFFFFFFFFFFFFFFFFFFFFFFFFFFFFFFFFFFFFFFFFFFFFFFFFFFFFFFFFFFFFFFFFFF:FFFFFFFFFFFFFFFFFFFFFFFFFFFFFFF:FFFFFF:FFFFFFFFFFFFFFFFFFFFFFFFFFFFFFF:FFFFFFFF,F,FFFFFFFFFF:FFFFFFFFFFFFF:FFFFF:F,FF:FFF:FFFFFFFFFFFFFFF,FFFFFF:
@A01757:128:HWYCLDRX2:1:2102:14832:7983 1:N:0:GGAGCGTC
ACTCCTACGGGAGGCAGCAGTGGGGAATATTGCAAAATGGGCGCAAGCCTGATGCAGCGACGCCGCGTGCGGGATGGAGGCCTTCGGGTTGTAAACCGCTTTTGTTCAAGGGCAAGGCACGGCTTCGGGCCGTGTTGAGTGGATTGTTCGAATAAGCACCGGCTAACTACGTGCCAGCAGCCGCGGTAATACGTAGGGTGCGAGCGTTATCCGGATTTATTGGGCGTAAAGGGCTCGTAGGC
+
FFFFFFFFFFFFFFFFFFFFFFFFFF,FFFFFFFFFFFFFFFFFFFFFFFFFFFFFFFFFFFFFFFFFFFFFFFFFFFFFFFFFFFFFFFFFF:FFFFFFFFFFFFFFFFFFFFFFFFFFFFFFFFFFFFFFFFFFFFFFFFFFFFFFFFFFFFFFFFFF:FFFFFFFFFFFFFFFFFFFFFFFFFFFFFFFFFFFFFFFFFFFFFFFFFFFFFFFFFFFFF:FFFFFFFFFFFFFFFFFFF
@A01757:128:HWYCLDRX2:1:2102:13087:8061 1:N:0:GGAGCGTC
ACTCCTACGGGAGGCAGCAGTAGGGAATCTTCCACAATGGACGAAAGTCTGATGGAGCAACGCCGCGTGAGTGAAGAAGGGTTTCGGCTCGTAAAGCTCTGTTGGTAGTGAAGAAAGATAGAGGTAGTAACTGGCCTTTATTTGACGGTAATTACTTAGAAAGTCACGGCTAACTACGTGCCAGCAGCCGCGGTAATACGTAGGTGGCAAGCGTTGTCCGGATTTATTGGGCGTAAAGGGAC
+
FFFFFFFFFFFFFFFFFFFFFFFFFFFFFFFFFFFFFFFFFFFFFFFF:FFFFFFFF:FFFFFFFFFFFFFFFFFFFFFFFFFFFF:FFFFFFFFFFFF,::FFFFFFFFFF:FFFFFFFFFFFFFFFFFFFFFFFFFF,FFFFFFFFFFFFF:FFFFFFFFFFFFFFFFFFFFFFFFFFFFFF,F:FFFFF:FFFFFFF:FFFFF:FF:FFFFFFFF,FFFFFFFFFF,FFFFFFFFFFF,
@A01757:128:HWYCLDRX2:1:2102:27444:8061 1:N:0:GGAGCGTC
ACTCATACGGGAGGCAGCAGTGAGGAATATTGGTCAATGGGCGGAAGCCTGAACCAGCCAAGTCGCGTGAGGGAATAAGGCCCTATGGGTCGTAAACCTCTTTTGTCAGGGAGCAAAGGCGTCCACGTGTGGACGAAAGGAGAGTACCTGAAGAAAAAGCATCGGCTAACTCCGTGCCAGCAGCCGCGGTAATACGGAGGATGCGAGCGTTATCCGGATTTATTGGGTTTAAAGGGAACGCA
+
FFFFFFFFFFFFFFFFFFFF:FFFFF:FFFFFFFFFFFFFFFFFFFFFFFFFFFFFFF:FFFFFFFFFFFFFFFFFFFFFFFFFFFFFFFFFFFFFFFFFFFFFFFFFFFFFFFF::FFFFFFFFFFFFFFFFFFFFFFFFFFFFFF:FFF:FFFFFFFFFFFF:FFFFFFFFFFFFFFFFFFFFFFFFFFFF:FFFFFFFFFFFFFFFFFFFFFFF,F:FFFFFFFFFFFFFFF,FFF:FF
@A01757:128:HWYCLDRX2:1:2102:6244:8077 1:N:0:GGAGCGTC
ACTCCTACGGGAGGCAGCAGTAGGCAATTTTCGTCAATGGGCGCAAGCCTGAACGAGCAATGCCGCGTGAACGAGGAAGGTCTTCGGATCGTAAAGTTCTGTTGAAGGGGAAAAAGAGCGGAGAGAGGAAATGAACTCCGATTGATATTACCCTTCGAGGAAGTCACGGCTAACTACGTGCCAGCAGCCGCGGTAATACGTAGGTGGCGAGCGTTATCCGGATTTATTGGGTTTAAAGGGTG
+
FFFFFFFFFFFFFFFFFFFFFFFF,FFFFFFFFFFFFFFFFFFFFFFFFFFFFFFFFFFFFFFFF:FFFFFFFFFFFFFFFFFFFFFFFFFFF,,FFFFFFFFFFFFFFFFFFFFFFFFFFFFFFFFFF:FFFFFFFFFFFFFFFF:FFFFFFFFFFFFFF:FFFFFFFFFFFFFFFFFFFFFFFFFF:FFFF:F:FFFFF:FFFFFFFFFFF:F:FFFFFFFFF,:FFFF:F:FFFFFFFF
@A01757:128:HWYCLDRX2:1:2102:22028:8234 1:N:0:GGAGCGTC
ACTCCTACGGGAGGCAGCAGTAGGGAATCTTCCACAATGGGCGAAAGCCTTATGGAGCAACGCCGCGTGGGTGAAGAAGGTCTTCGGATCGTAAAACCCTGTTGTTAGAGAAGAAAGTGCGTGAGAGTAACTGTTCACGTTTCGACGGTATCTAACCAGAAAGCCACGGCTAACTACGTGCCAGCAGCCGCGGTAATACGTAGGTGGCAAGCGTTATCCGGATTTATTGGGCGTAAAGGGAC
+
FFFFFFFFFFFFFFFFFFFFFFFFFFFFFFFFFFFFFFFFFFFFFFFFFF,FFFFFFFFFFFFFFFFFFFFFFFFFFFFFFFFFFFFFFFFFFFFFFFFFFFFFFFFFFFFFFFFFFFFFFFFFFFFFFFFFFFFFFF:FFFFFFFFF::FFFF::FFFFFFFFFFFFFFF:FFFFFFFF:FFFFFFFFFFFFFFFFFFFFFFFFFFFFFFFFFFFFFFFFF:FF,FFFFFFFF,FFFFFF,
@A01757:128:HWYCLDRX2:1:2102:6379:8281 1:N:0:GGAGCGTC
ACTCCTACGGGAGGCAGCAGTGAGGAATATTGGTCAATGGGCGCGAGCCTGAACCAGCCAAGTCGCGTGAGGGATGACGGCCCTACGGGTTGTAAACCTCTTTTGTCGGGGAGCAAATTCCGCCACGTGTGGCGGAGTCGAGAGTACCCGAAGAAAAAGCATCGGCTAACTCCGTTCCAGCAGCCGCGGTAATACGGAGGATGCGAGCGTTATCCGGATTTATTGGGTTTAAAGGGTGCGTA
+
FFFFFFFFFFFFFFFFFFFFFFFFFFFFFFFFFFFFF:FFFFFFFFFFFFFFFFFFFFFFFFFFFFFFFFFFFFFFFFFFFFFFFFFFFFFFFFFFFFFFFFFFFFFFFFF:FFFFFFFFFFFFFFFFFFFFFFFFFFFFFFFFFFFFFFFFFFFFFFFFFFFFFFFFFFFFFFF,FFFFFFFFFFFFFFFFFFFFF:FFFFFFFFFFFFF,FFFFFFFFFF:FFF:FFFFF:F:FFFFFFF
@A01757:128:HWYCLDRX2:1:2102:16631:8281 1:N:0:GGAGCGTC
ACTCCTACGGGAGGCAGGAGTAGGGAATTTTCGTCAATGGGCGCAAGCCTGAACGAGCAATGCCGCGTGAACGAGGAAGGTCTTCGGATCGTAAAGTTCTGTTGAAGGGGAAAAAGAGCGGAGAGAGGAAATGCTTTCTGATTGATATTACCCTTCGAGGAAGTCACGGCTAACTACGTGCCAGCAGCCGCGGTAATACGAAGGTGGCGAGCGTTATCCGGAATGATTGGGCGTAAAGGGTG
+
FFFFFFFFFFFFFFFFFFFFFFFFFFFFFFFFFFFFFFFFFFFFFFFFFFFFFFFFFFFFFFFFFFFFFFFF:FFFFFFFFFFFFFFFFFF:FFFFFFFFFFFFFFFFFFFFFF,FFFFFFFFFFFFFFFFFFFFFFFFFFFFFFFFFFFFFF:FFF,FFFFFFFFFFF:,FFFFFFFFFFFFFFFFFFF:FFFFFFFFFF:FFFFFF,FFFFFF,FFFFFFF:FFFFFFFFF::F,FFFFF
@A01757:128:HWYCLDRX2:1:2102:31864:8296 1:N:0:GGAGCGTC
ACTCCTACGGGAGGCAGCAGTGAGGAATATTGGTCAATGGCCGGAAGGCTGAACCAGCCAAGTCGCGTGAGGGAATAAGGCCCTATGGATTGTAAACCTCTTTTGTCAGGGAGCAAAGGGCGCCACGTGTGGCGTTTTGCGAGTACCTGAAGAAAAAGCATCGGCTAACTCCGTGCCAGCAGCCGCGGTAATACGGAGGATGCGAGCGTTATCCGGATTTATTGGGTTTAAAGGGTGCGCAG
+
::FFFFF:FF:FFFFFFFF:FFFFFFFFFFFF,,FFFFF,FF:FFFFF,:,FFFFF::FFF,FFFFFF:FF:FFF:FFFF,F,:FF,:F,FF::FFFFFF,FFFFF,FF:FFFFF:F,:FFFF,F,,:,,,:F:F,:F,F,FFF:F:::F:FF,FFF,FFFFF:FFFF:FFF,F::,FFFF,:FF,,,FFFFFF,,F,,FF,F,FFF:,,FFF::,::,FF,,,,FFFFFFF:,:FF:FFFF
@A01757:128:HWYCLDRX2:1:2102:18511:8312 1:N:0:GGAGCGTC
ACTCCTACGGGAGGCAGCAGTGAGGAATATTGGTCAATGGGCGGGAGCCTGAACCAGCCAAGCCGCGTGAAGGAAGAAGGCGCCAGGCGTCGTAAACTTCTTTTGTCGGGGAACAAAGGGCGCCACGCGTGGCGTTGTGAGTGTACCCGAAGAAAAAGCATCGGCTAACTCCGTGCCAGCAGCCGCGGTAATACGGAGGATGCGAGCGTTCTCCGGATTTATTGGGTTTAAAGGGTGCGCAG
+
FFFFFFFFFFFFFFF:FFFF,FFFFFFFFFFFFFFFFFFFFFFFFFFFFFFFFFFFFFF:FFFFFFFFFFFFFF:FF,FFFFFFFFFFFFFFFFFFFFFFFFFFFFFFFFFF,FF:FFFFFFFFFFFFFFFFFFFFFFFFFFFFFFFF:FFFFF:FFFFFFFFFFF:FFFFFFFFFFFFFFFFFFFFFFFFFFF:FF:FFFFFFFFFF:F,:FFFFFFF,FFFFFFF:FFFFFFFFFFFFFF
@A01757:128:HWYCLDRX2:1:2102:14597:8390 1:N:0:GGAGCGTC
ACTCCTACGGGAGGCAGCAGTGGGGAATCTTCCGCAATGGGCGAAAGCCTGACGGAGCAACGCCGCGTGATCGAATGATGGCCTTCGGGTTGTAAAGATCTGTTGACAGGGACGAATAAGTCATGCGAATAGTTTGGTGTATGACGGTACCTGTTTAGAAAGCCACGGCTAACTACGTGCCAGCAGCCGCGGTAATACGTAGGTGGCAAGCGTTATCCGGATTTATTGGGCGTAAAGGGAAC
+
FFFFFFFFFFFFFFFFFFFFFFFFFFFFFFFFFFFFFFFFFFFFFFFFFFFFFFFFFFFFFFFFFFFFFFFFFFFFFF,FFFFFFFFFFFFFFFFFFFFFFFFFFFFFFFFFFFFFFFFFFFFFFFFF:FFFFFFFFFFFFFFFFFFFF:FFFFFFFF:FFFFFFFFFFFFFFFFFFFFFFFFFFFFFFFFF:FFFFFFFFFFFFFFF,FFFFFFFFFFFF:,F,FFFFFFFFFFFF,:F:F
@A01757:128:HWYCLDRX2:1:2102:7808:8437 1:N:0:GGAGCGTC
ACTCCTACGGGAGGCAGCAGTGAGGAATATTGGTCAATGGCCGCAGGGCTGAACCAGCCAAGTCGCGTGAGGGATGACGGTCCTATGGATTGTAAACCTCTTTTGTCAGGGAGCAAAGGGCGCCACGTGTGGCGCTTTGCGAGTACCTGAAGAAAAAGCATCGGCTAACTCCGTGCCAGCAGCCGCGGTAATACGGAGGATGCGAGCGTTCTCCGGATTTATTGGGTTTAAAGGGTGCGCAG
+
FFFFFF:FFFFFFFFFFFFFFFFFFF:FFFFFFFFFF:FFFFFFFFFFFFFFFFFFFFFFFFFFFFFFFFFFFFFFFFFFFFFFFFFFFFFFFFF:FFFFFFFFFFFFFFFFFFFFFFFFFFFFFFF,FFFFFFFFFFFFFFFFFFFFFFFFFFFFFFFFFFFFFF:FFFFFFFFFFFFFFFFFFFF:FFFFFFFFFFFFFFFFFFFFFF,FFFFFFFF:FFFF,FFFF:F::FFFFFFFFF
@A01757:128:HWYCLDRX2:1:2102:24551:8500 1:N:0:GGAGCGTC
CTCCTACGGGAGGCAGCAGTGAGGAATATTGGTCAATGGGCGGGAGCCTGAACCAGCCAAGCCGCGTGAGGGAGGAAGGTACAGCGTATCGTAAACCTCTTTTGTCAGGGAACAAAGGCGGGGACTAGTCCCCGGATGAGGGTACCTGAAGAAAAAGCATCGGTTAACTCCGTGCCAGCAGCCGCGGTAATACGGAGGATGCGAGCGTTATCCGGATTTATTGGGTTTAAAGGGTGCGCAGG
+
FFFFFFFFFFFFFFFFFFFFFFFFF:F:FFFFFFFFFFFFFFFFFFFFFFFFFFFFFFFFFFFFFFFFFFFFF:FFFFFFFFFFFFFFFFFFFFFFFFFFFFFFFFFFFFFFFFF:FFFFFFFFFFFFFFFFFFFFFF:FFFF:FFFFFFFFFFFFFFFFFFFFFFFFFFFFFFFFFFFFFFFFFF:FFF:FFFFFFFFFFFFFFFFFFF:FFFFF:FF,FFFFFFFFFFFFFFFFFFFFF,
@A01757:128:HWYCLDRX2:1:2102:32597:8563 1:N:0:GGAGCGTC
ACTCCTACGGGAGGCAGCAGTGAGGAATATTGCACAATGGGCGCAAGCCTGATGCAGCGACGCCGCGTGCGGGATGGAGGCCTTCGGGTTGTAAACCGCTTTTGTTCAAGGGCAAGGCACGGCTTCGGGCCGTGTTGAGTGGATTGTTCGAATAAGCACCGGCTAACTACGTGCCAGCAGCCGCGGTAATACGTAGGTGGCGAGCGTTATCCGGAATGATTGGGCGTAAAGGGTGCGTAGGC
+
FFFFFFFFFFFFFFFFFFFFFFFFFFFFFFFFFFFFFFFFFFFFFFFFFFFFFFFFFFFFFFFFFFFFFFFFFFFFFFFFFFFFFFFFFFFFFFFFFFFFFFFFFFFFFFFFFFFFFFFFFFFFFFFFFFFF:F,:FFFFFFFF:FFFF:FFFFFFFFFFFFFF:FFFFFFFFFFFFFFFFFFFFFFFFFFFFFFFFFFFF:FFFFFF,FFFFFFFFFFFFFFFFFF,FFFFFFFFFF:FFF
@A01757:128:HWYCLDRX2:1:2102:28221:8656 1:N:0:GGAGCGTC
ACTCCTACGGGAGGCAGCAGTGAGGAATATTGGTCAATGGGCGGAAGCCTGAACCAGCCAAGTCGCGTGAGGGAAGAAGGCCCTGCGGGTCGCAGACCTCTTTGGACGGGGAGCAAGGCCGCCGACGTGTCGGCGGAAGGAGAGTACCCGTAGAACAAGCATCGGCTAACTCCGTGCCAGCAGCCGCGGTAATACGGAGGATGCGAGCGTTATCCGGATTTAGTGGGTTTAAAGGGTGCGCG
+
FFFFFFFFFFFFFFFFFFFFFFFFFF:FFFFFFFFFFFFFFFFFFFFFFFFFFFFFFFFFFFFFFFFFFFFFFFFFFFFFFFFFFFFFFFFFFFFFFFFFFFFF:FFFFFFFFFFFFFFFFFFFFFFFFFFFFFFFF:FFFFFFFF:FFFFFFFFF:FFF:FFFFFFFFFFFFFFFFFFFFFFFFFFFFFFFFF,FFFFFFFFFFFF:FFF,FF,FF,:::F,FFFFF::::FFFFFF:FF,
@A01757:128:HWYCLDRX2:1:2102:30101:8750 1:N:0:GGAGCGTC
ACTCCTACGGGAGGCAGCAGTAGGGAATCTTCCACAATGGGCGAAAGCCTGATGGAGCAACGCCGCGTGGGTGAAGAAGGTCTTCGGATCGTAAAACCCTGTTGTTAGAGAAGAAAGTGCGTGAGAGTAACTGTTCACGTTTCGACGGTATCTAACCAGAAAGCCACGGCTAACTACGTGCCAGCAGCCGCGGTAATACGTAGGTGGCAAGCGTTATCCGGATTTATTGGGCGTAAAGGGAA
+
FFFFFFFFFFFFFFFFFFFFFFFFFFFFFFFFFFFFFFFFFFFFFFFFFFFFFFFFFFFFFFFFFFFFFFFFFF:FFFFFFFFFFFFFFFFFFFFFFFFFFFFFFFFFFFFFFFFFFFFFFFFFF:FFFFFFFFFFFFFFFFFFFFFFFFFFFFFFFFFFFFFFFFFFFFFFFFFFFFFFFFFFFFFFFFFFFF::FFFFFFFFFFFFF,FFFFFFFFFFFF:,FFFFFFFFFF:,FFFF::
@A01757:128:HWYCLDRX2:1:2102:10737:8782 1:N:0:GGAGCGTC
ACTCCTAGGGAGGCAGCAGTGAGGAATATTGGTCAATGGGCGCGAGCCTGAACCAGCCAAGTCGCGTGAGGGAAGACGGTCCTATGGATTGTAAACCTCTTTTGTCGGGGAGCAAAAGACGCCACGTGTGGCGTTCCGAGAGTACCCGAAGAAAAAGCATCGGCTAACTCCGTGCCAGCAGCCGCGGTAATACGGAGGATGCGAGCGTTATCCGGATTTATTGGGTTTAAAGGGTGCGCAGG
+
FFFFF:FFFFFFFFFFFFFFFFFFFFFFFFFFFFFFFFFFFFFFFFFFFFFFFFFFFFFFFFFFFFFFFFFFFFFFFFFFFFFFFFFFFFFF:FFFFFFFFFFFFFFFFFFFFFF:FFFFFFFFFFFFFFFFFFFFFFFFFFFFFFFFFFFFFFFFFFFFFFFFF:FFFFFFFFFFFFFFFFFFFFFF,FFFFF:FFFFFFFFFFFFF:,FFFFF:FF:FFFFFFFFFF:FFFFFFFFFFFF
@A01757:128:HWYCLDRX2:1:2102:6198:9064 1:N:0:GGAGCGTC
ACTCCTACGGGAGGCAGCAGTGGGGAATATTGCACAATGGGGGGAACCCTGATGCAGCGACGCCGCGTGAGTGAAGAAGTACTTCGTTATGTAAAGCTATATCAGGAGGGAAGAAAATGACGGTACGTGAGTGCGAGGCCCCGGCTAACTACGTGCCAGCAGCCGCGGGAATCGGGAGGGGGCACGCGGTATCCGGATGTAGTGGGGGGAAAGGGCGGGTAGGCGGGCGGGCAAGGCTGGAT
+
FFF:FFFFFFFFFFF::FFFFFFFF:FF:FFFF:FF:F:FFFF,,::F,FF,,FF:F,FFFF:FFFFFFFFFFFFF:,F,,,,F,::,,FFF::,FF:,F,F,,F,,,FF,,F,F,FF,,F:FFF:,FF,FF,,F:,:F,:::F,,,:FF::F:FF,FFF:,F:F,:F,:,F,::::FFFF:,,,F::,FFFF,FF,,FF,,:FFFFF,,,,,,F,F,:F,:,,FFF,F,,:,,,,,,:F,,
@A01757:128:HWYCLDRX2:1:2102:20103:9064 1:N:0:GGAGCGTC
ACTCTCGGGGGCAGCAGTCGGGAATATTGCGCAATGGAGGAAACTCTGACGCAGTGACGCCGCGTATAGGAAGAAGGTCTTCGGATTGTAAAAGATTGTCGTTAGGGAAGAGAAAGGACAGTACCTAAGGAGGAATCTCCGGCTAACTACGTGCAAGCAGCCGCCGTAATACGTAGGGAGCGAGCGATATCCGGATTTATTGGGTGTAAAGGGTGCGTAGACCGGATGCCAAGTCAGCGGTA
+
FFFFFFFF::FF:FFFFFFFFF:,:F:F,F,F:F,F:FFFFFF:,F::F:FFFFF:F::FFFF,FFFFFFFF:FFFFFFFF,:FFFF:FFFF,,FF:,FFF::FFFFFF,F,FFF:,FFFFFFF,,FF,,F::FF,F:FF,:FFFFFFFF,:,F,F,FFFFF:F,,F:FF:F:FF,,:,FF:F:FF,,F:FFF:FFF,F,::,,F,FFFFF,FF:,,FFFFF,F,:F,F:FF,F:F::,FF,
@A01757:128:HWYCLDRX2:1:2102:4580:9079 1:N:0:GGAGCGTC
ACTCCTACGGGAGGCAGCAGTAGGGAATTTTCCACAATGGGCGAAAGCCTGATGGAGCAACGCCGCGTGGGTGAAGAAGGTCTTCGGATCGTAAAACCCTGTTGTTAGAGAAGAAAGTGCGTGAGAGTAACTGTTCACGTTTCGACGGTATCTAACCAGAAAGCCACGGCTAACTACGTGCCAGCAGCCGCGGTAATACGGAGGATGCGAGCGTTATCCGGATTTATTGGGTTTAAAGGGTG
+
FF::FF:FFFFFFFFFFFFFFFFFFFFFF:F:FFFFF:FFFFF,FFFFF:F:FFFFFFFF:FFF:FFFFFFFFFFFFFFFFFFFFFFFFFFFFFFFFFF:FFFFFFFFFFFF:FFFF,:FFFFFFFFFFFFFFFFFFFFFFFFF,FFFF,FFFFFFFF:,FFFFFFFFF:FFFFFFFFFFF:FFFFFFFF,FFFFFFFF:FFFFFFFFFFFFF,F:FFFFFF,F::FFFFFF,FF,,:,FFF
@A01757:128:HWYCLDRX2:1:2102:20094:9079 1:N:0:GGAGCGTC
ACTCTCGGGGGCAGCAGTCGGGAATATTGCGCAATGGAGGAAACTCTGACGCAGTGACGCCGCGTATAGGAAGAAGGTCTTCGGATTGTAAACTATTGTCGTTAGGGAAGAGAAAGGACAGTACCTAAGGAGGAAGCTCCGGCTAACTACGTGCCAGCAGCCGCGGTAATACGTAGGGAGCGAGCGTTATCCGGATTTATTGGGTGTAAAGGGTGCGTAGACGGGATGCCAAGTCAGCGGTA
+
FFFFFFFFFFFFFFFFFFFFFFFFFFFFFFFFFFFFFFFFFFFFFFFFFFFFFFFFFFFFFFFFFFFFFFFFFFFFFFFFFFFFFFFFFFFFFFFFFFFFFFFFFFFFFFFFFFFFFFFFFFFFFFFFFFFFFFFFFFFFFFFFFFFFFFFFFFFFFF:FFFFFFFFFFFFFFFFFFFFFFFFFFF:FFFFFFFFFFF::FFFFFFFFFFFFFFFFFFF,FFFFF:FFFFFFFFFFFFFF,F
@A01757:128:HWYCLDRX2:1:2102:29514:9111 1:N:0:GGAGCGTC
ACTCCTACGGGAGGCAGCAGTAGGGAATCTTCCACAATGGGCGAAAGCCTGATGGAGCAACGCCGCGTGGGTGAAGAAGGTCTTCGGATCGTAAAGCCCTGTTGTTCGAGGCGAAAGTGCGTGAGAGTGACGGTTGACGTTTCGGCGGGGGGGGGCCGGAGGGCGGGGGCTCGGGGCGGGGGGGCGGGGGGGGGGGGGGGGCGGGGGGGGGGGGGGGGGGGGGGGGGGGGGGGGGGGGGGCG
+
FFFFFFFFFFFFFFFFFFFFFFFFFFFFFFFFFFFFFFFFFFFFFFFFFFFFFFFFFFF,FFFFFFF:FFFFF,FFFFFF:F,FFFFFFF:F,F,,FF::F,FFFF,F,F,,F,,,F,F:F,F,F,FF,,,,F,:,:,F,:,,F,:FF,,:,,,,,,,F,,,F,,,,FF,,,,,:,,F,F,,,F,,F,,F,FF,,,,,FF,:FF,FF,:,F,FF:,,,,FF,F,F,,,FFF,FF,F,FFF,:
@A01757:128:HWYCLDRX2:1:2102:29984:9111 1:N:0:GGAGCGTC
ACTCCTACGGGAGGCAGCAGTGGGGGATATTGGACAATGGGGGGAACCCTGATCCAGCGACGCCGCGTGAGTGAAGAAGTATCTCGGTATGTAAAGCTCTATCAGCAGGGAAGAAAGAAATGACGGTACCTGAGTAAGAAGCCCCGGCTAACTACGTGCCAGCAGCCGCGGTAATACGTAGGGGGCAAGCGTTATCCGGAATTACTGGGTGTAAAGGGAGCGTAGACGGTGAAGTAAGTCTG
+
FFFFFFFFFFFFFFFFFFFFFFFFFFFFFFFFFFFFFFFFFFFFFFFFFFFFFFFFFFFFFFFFFFFFFFFFFFFFFFFFFFFFFFFFFFFFFFFFFFFFFFFFFFFFFFF,FFFFFFFFFFFFFFFFFFFFFFFFFFFFFFFFFFFFFFFFFFFFFFFFFFFFFFFFFFFF,FFFFFFFFFFFFFFFFFFFFFFFFFFF:FFFFFFFFFFF,FFFFFFFFFFFFFFFFFFF,FF:,FFFFF
@A01757:128:HWYCLDRX2:1:2102:31503:9173 1:N:0:GGAGCGTC
ACTCCTACGGGAGGCAGCAGTAGGGAATTTTCGTCAATGGGCGCAAGCCTGAACGAGCAATGCCGCGTGAACGAGGAAGGTCTTCGGATCGTAAAGTTCTGTTGAAGGGGAAAAAGAGCGGAGAGAGGAAATGAACTCCGATTGATATTACCCTTCGAGGAAGTCACGGCTAACTACGTGCCAGCAGCCGCGGTAATACGTAGGTGGCGAGCGTTATCCGGATTTATTGGGTTTAAAGGGTG
+
FFFFFFFFFFFFFFFFFFFFFFFFFFFFFFFFFFFFFFFFFFFFFFFFFFFFFFFFFFFFFFFFFFFFFFFFFFFFFFFFFFFFFFFFFFFFFFFFFFFFFFFFF:FFFFFFFFFFFFFFFFFFFFFFF:FFFFFFFFFFFFFFFFFFFFFFFFFFFFFFF:FFFFFFFFFFFFFFFFFFFFFF,FFF:FFFFFFFFFFFFFFFFFFFFFFFFFF:FF,FFFFFFF:FFFFFFF,:F:FFFF
@A01757:128:HWYCLDRX2:1:2102:12563:9189 1:N:0:GGAGCGTC
ACTCCTACGGGAGGCAGCAGTGAGGAATATTGGTCAATGGGCGGGAGCCTGAACCAGCCAAGCCGCGTGAGGGAAGAAGGTACAGCGTATCGTAAACCTCTTTTGTCAGGGAACAAAGGCGGGGACTAGTCCCCGGATGAGGGTACCTGAAGAAAAAGCATCGGCTAACTCCGTGCCAGCAGCCGCGGTAATACGGAGGATGCGAGCGTTATCAGGATGTATTGGGTTTAAAGGGTGCGCAG
+
FFFFFFFFFFFFFFFFFFFFFFFFFFFFFFFFFFFFFFFFFFFFFFFFFFFFFFFFF:FFFFFFFFFFFFFFFFFFFFFFFFF:FFFFFFFFFFFFFFFFFFFFFFFFFFFFFF:FFFF:FFFFFFFFFFFF,FFFF:,,FFFFFF:FFFFFFF,FF,,FFF:FFF:F:FFF:FFF:FFFFFF:FFFFFF:FFF:F,FFFFFF:,FFF,:FFF,FFF:,:FFF:F:F:,,F,F:F:F:FFFF
@A01757:128:HWYCLDRX2:1:2102:29351:9204 1:N:0:GGAGCGTC
ACTCCTACGGGAGGCAGCAGTAGGGAATCTTCCACAATGGGCGAAAGCCTGATGGAGCAACGCCGCGTGGGTGAAGAAGGTCTTCGGATCGTAAAACCCTGTTGTTAGAGAAGAAAGTGCGTGAGAGTAACTGTTCACGTTTCGACGGTATCTAACCAGAAAGCCACGGCTAACTACGTGCCAGCAGCCGCGGTAATACGTAGGTGGCAAGCGTTATCCGGATTTATTGGGCGTAAAGGGAA
+
FFFFFFFFFFFFFFFFFFFFFFFFFFFFFFFFFFFFFFFFFFFFFFFFFFFFFFFFFFFFFFFFFFFFFFFFFFFFFFFFFFFFFFFFFFFFFFFFFFF:FFFFFFFFFFFFFFFFFFFFFFFFFFFFFFFFFFFFFFFFFFFFFFFFFFFFFFFFFFFFFFFFFFFFFFFFFFFFFFFFFFFFFFFFFF:FFFF:FFFFFFF:FFFFFFFFFFFFFFFFFFFFFFFFFFFFFFFFFFF:F:
@A01757:128:HWYCLDRX2:1:2102:6632:9220 1:N:0:GGAGCGTC
ACTCCTACGGGAGGCAGCAGTGAGGAATATTGGTCAATGGCCGCAGGGCTGAACCAGCCAAGTCGCGTGAGGGATGACGGTCCTATGGATTGTAAACCTCTTTTGTCAGGGAGCAAAGGACGCCACGTGTGGTGTTTTGCGAGTACCTGAAGAAAAAGCATCGGCTAACTCCGTGCCAGCAGCCGCGGTAATACGGAGGATGCGAGCGTTATCCGGATTTATTGGGTTTAAAGGGTGCGCAG
+
FFFFFFFFFFFFFFFFFFFF:FFFFFFFFFFFFFFFFFFFFFFFFFFFFFFFFFFFFFFFFFFFFFFFFFFFFFFFFFFFFFFFFFFFFFFFFFFFFFFFFFFFFFFFFFFFFFF:FFFFFFFFFFF,FFFFFFFFFFFFFFFFFFFFFFFFFFFF:FFFFFFFFFFFFFFFFFFFF:FFFFFFFFFFFFFFFFFFFFFF:FFFFFFFFF,FFFFFFFFFFFFF,F:FFFFFFFFFFFFFFF
@A01757:128:HWYCLDRX2:1:2102:5113:9439 1:N:0:GGAGCGTC
ACTCCTACGGGAGGCAGCAGTAGGGAATCTTCCACAATGGACGAAAGTCTGATGGAGCAACGCCGCGTGAGTGAAGAAGGGTTTCGGCTCGTAAAGCTCTGTTGGTAGTGAAGAAAGATAGAGGTAGTAACTGGCCTTTATTTGACGGTAATTACTTAGAAAGTCACGGCTAACTACGTGCCAGCAGCCGCGGTAATACGTAGGTGGCAAGCGTTGTCCGGATTTATTGGGCGTAAAGCGAG
+
FFFFFFFFFFFFFFFFFFFFFFFFFFFFFFFFFFFFFFFFF:FFF:FFFFFFFFFFFFF:FFFFFFFFFFFFFFFFFFFFFFFFFFFFFFFFFFFFFFFFFF:FFFFFFFFFFFFFFFFFFFFFFFFFFFFFFFFFFFFFFFFFFFFFFFFFFFFFFFFFFFFFFFFFFFFFFFF:FFFFFFFFFFFF:FFFFFFFFFFFFFFFFFFFFFFFFFF:FFFF:FF:FFFF::FFFFFFFFFFFF
@A01757:128:HWYCLDRX2:1:2102:2691:9690 1:N:0:GGAGCGTC
ACTCCTACGGGAGGCAGCAGTGAGGAATATTGGTCAATGGCCGCAGGGCTGAACCAGCCAAGTCGCGTGAGGGATGACGGTCCTATGGATTGTAAACCTCTTTTGTCAGGGAGCAAAGGGCGCCACGTGTGGCGTTTTGCGAGTACCTGAAGAAAAAGCATCGGCTAACTCCGTGCCAGCAGCCGCGGTAATACGGAGGATGCGAGTGTTATCCGGATTTATTGGGTTTAAAGGGTGCGCAG
+
FFFFFFFFFFFFFFFFFFFFFFFFFFFFFFFFFFFFFFFFFFFFFFFFFFFFFFFFFFFFFFFFFFFFFFFFFFFFFFFFFFFFFFFFFFFFFFFFFFFFFFFFFFFFFFFFFFF:FFFFFFFFFFFFFFFFFFFFFFFFFFFFFFFFFFFFFFFFFFFFFFFFFFFFFFFFFFFFFFFFFFFFFFFFFFFFFFFFFFFFFFFFFFFFFF,FFFFFFF:,FFFFFF:FFF,FFFFFFFFFFF
@A01757:128:HWYCLDRX2:1:2102:25861:9706 1:N:0:GGAGCGTC
ACTCCTACGGGAGGCAGCAGTGAGGAATATTGGTCAATGGGCGCGAGCCTGAACCAGCCAAGTCGCGTGAGGGAAGACGGTCCTATGGATTGTTAACCTCTTTTGTCGGGGAGCAAAAGGCGCCACGTGTGGCGTTCCGAGAGTACCCGAAGAAAAAGCATCGGCTAACTCCGTTCCAGCAGCCGCGGTAATACGGAGGATGCGAGCGTTATCCGGATTTATTGGGTTTAAAGGGTGCGTAG
+
FFFFFFFFFFFFFFFFFFFFFFFFFFFFFFFFFFFFFFFFFFFFFFFFFFFFFFFFFFFFFFFFFFFFFFFFFFFFFFFFFFFFFFFFFFFFFFFFFFFFFFFFFFFFFFFFFFFFFFFFFFFFFFFFFFFFFFFFFFFFFFFFFFFFFFFFFFFFFFFFFFFFFF:FFFFFFFFFFFFFFFFFFFFFF,FFFFFFFFFFFFFFFFFFFF:FFFFFF:FFF,FFFFFFFFFFFFFFFFFFFF
@A01757:128:HWYCLDRX2:1:2102:5837:9721 1:N:0:GGAGCGTC
ACTCCTACGGGAGGCAGCAGTGAGGAATATTGGTCAATGGGCGCGAGCCTGAACCAGCCAAGTCGCGTGAGGGATGACGGCCCTACGGGTTGTAAACCTCTTTTGTCGGGGAGCAAATTCCGCCACGTGTGGCGGAGTCGAGAGTACCCGAAGAAAAAGCATCGTCTAACTCCGTGCCAGCAGCCGCGGTAATACGGAGGATGCGAGCGTTATCCGGAATTATTGGGCGTAAAGAGCGCGCA
+
FFFFFFFFFFFFFFFFFF:FFFFFFFFFFFFFFFFFFFFFFFFFFFFFFFFFFFFFFFFFFFFFFFFFFFFFFFFFFFFFFFFFFFFFFFFFFFFFFFFFFFFFFFFFFFFFFFFFFFFFFFFFFFFFFFFFFFFFFFFFFFFFF:FFFFFFFFFFFFFFFFFFFFFFFFFFFFFFFFFFFFFFFFFFFFFFFFFFFFFFFFFFFFFFFFF,FFFFFF,FFFFFFFFFFFF,FFFFFFFF:F
@A01757:128:HWYCLDRX2:1:2102:7039:9768 1:N:0:GGAGCGTC
ACTCCTACGGGAGGCAGCAGTGAGGAATATTGGTCAATGGGCGGAAGCCTGAACCAGCCAAGTCGCGTGAGGGATTAAGGCCCTGCGGGTCGTAAACCTCTTTTGCCGGGGAGCAGTGGTGCGGGCGCGGCCCGGCCGGGCGGGTACCCGGCGAGAAAGAAACGGCTAACTCCGTGCCCGCCGCCGCGGTCATAAGGCGGCTGCGTGCGGGAGACGCATGTTTTTTGGTTTTAGGGGGGGTG
+
,FFFFFFFFFFFFFFFFFFF:FFFFFFFFFFFFFFFFFFFFFFFF:FFFFFFFFFFFFFFFFFFFFFFFFFFFFFFFFFFFFFFFFFFFFFFFF,FFFFFFFFFFFFFFFF,FFFFFFFF,:FF,,,:F,,,,,,:F,,F,,,,,,,:F,,,,,,,,:,,,,,,,,,,,,,,:,,:::,,:,,:F:F,,,,,,,,,,,,,,,,,,,,,:,,,,,,,,,,,,,,,,,:,:,,,,,,,,,,:,,
@A01757:128:HWYCLDRX2:1:2102:23194:9784 1:N:0:GGAGCGTC
ACTCCTACGGGAGGCAGCAGTGAGGAATATTGGTCAATGGCCGGAAGGCTGAACCAGCCAAGCCGCGTGAAGGATGAAGGTGCCAAGCATTGTAAACTTCTTTTGTCAAGGGACAAAATCAGGCTCGAGAGCCTGACCGAGGGTACTTGAAGAAAAAGCATCGGCTAACTCCGTGCCAGCAGCCGCGGTAATACGGAGGATGCGAGCGTTATCCGGATTTATTGGGTTTAAAGGGTGCGCAG
+
FFFFFFFFFFFFFFFFFFFFFFFFFFFFFFFFFFFFFFFFFFFFFFFFFFFFFFFFFFFFFFFFFFFFFFFFFFFFFFFFFFFFFFFFF:FFFF:FFFFFFFFFFFFFFFFFFFFFFFFFFFFFFFFFFFFFFFFFFFFFFFFF:FFFF:FFFFFFFFFFFFFFFFFFFFFFFFFFFFFFFFFFFFFFFFFFFFFFFFFFFFFF::FFFF,FFFFFFFFFFFFFFFFFFFF,FFFFFFFFFF
@A01757:128:HWYCLDRX2:1:2102:21070:9799 1:N:0:GGAGCGTC
ACTCCTACGGGAGGCAGCAGTGGGGAATATTGCACAATGGGGGAAACCCTGATGCAGCGACGCCGCGTGAAGGAAGAAGTATCTCGGTATGTAAACTTCTATCGGCAGGGAAGAAGAAGGACGGTACCTGACTAAGAAGCCCCGGCGACGTACGTGCCGGCAGCCGCGGGCGTACGGCGGGGGGGAGCGGGGTGGGGGTGCGGGGGGGGGGGGGGGGGCGGGGGCGGGGGGGCGGGGGGGGG
+
FFFFFFFFFFFFFFFFFFFFFFFFF:FFFFFFFFFFFFFFFFFFFFFFF:FFFFF:FFFFFFFFFFFFFFFFFFFFFFFF:F:FFFF::FF:F,:F:FF:FFFFF,:FFF:,F::,:,FF,:FF:,:::F,,,,,F,:F,,,:FF:,,,,,,:F:F:,,F:,F,,F:FF:,,,,,F,,FFFFF,F,F,F,,,,,,FF,,,,,,,FFF,F,,,,FFF,F,F,,F,,FF,,FFF,,,F,,FF::
@A01757:128:HWYCLDRX2:1:2102:8775:9831 1:N:0:GGAGCGTC
ACTCCTACGGGAGGCAGCAGTGAGGAATATTGGTCAATGGCCGCAGGGCTGAACCAGCCAAGTCGCGTGAGGGATGACGGTCCTATGGATTGTAAACCTCTTTTGTCAGGGAGCAAAGGGCGCCACGTGTGGCGCTTTGCGAGTACCTGAAGAAAAAGCATCGGCTAACTCCGTGCCAGCAGCCGCGGTAATACGGAGGATGCGAGCGTTCTCCGGATTTATTGGGTTTAAAGGGTGCGCAG
+
FFFFFFFFFFFFFFFFFFFFFFFFFFFFFFFFFFFFFFFFFFFFFFFFFFFFFFFFFFFFFFFFFFFFFFFFFFFFFFFFF,FFF:FFFFFFFFFFFFFFFFFFFFFFFFFFFFFF:FFFFFFFFFF,FFFFFFFFFFFFFFFFFFFFFFFFFFFFFFFFFF:FFFFFFFFFFFFFFFFFFFFFFFFFFFFFFFFFFFFFFFFFFFFFFF,FFFFFFFF:FFFF:FFFFFFFFFFFFFFFFF
@A01757:128:HWYCLDRX2:1:2102:16161:10003 1:N:0:GGAGCGTC
ACTCCTACGGGAGGCAGCAGTGAGGAATATTGGTCAATGGGCGGGAGCCTGAACCAGCCAAGCCGCGTGAGGGAAGAAGGTACAGCGTATCGTAAACCTCTTTTGTCAGGGAACAAAGGCGGGGACTAGTCCCCGGATGAGGGTACCTGAAGAAAAAGCATCGGCTAACTCCGTGCCAGCAGCCGCGGTAATACGGAGGATGCGAGCGTTATCCGGATTTCTTGGGTTTAAAGGGTGCGCAG
+
FFFFFFFFFFFFFFFFFFFFFFFFFFFFFFFFFFF,FFFFFFFFFFFFFFFFF:FFFFFFFFFFFFFFFFFFFFFFFFFFFFFFFFFFFFFFFFFFFFFFFFFFFFFFFFFF,FF,FFFFFFFFFFFFFFFFFFFFFFFFFFFFFFF:FFFFFFFFFFFFFFFFFFFFFFFFFFFFFFFF:FF:FFFFFFFFFFFFFFF:FFFFFFFF:F:FFFFFF,FF:F:FFFF:FFFFFFFFFFFF,F
@A01757:128:HWYCLDRX2:1:2102:20799:10019 1:N:0:GGAGCGTC
ACTCCTACGGGAGGCAGCAGTGAGGAATATTGGTCAATGGGCGCGAGCCTGAACCAGCCAAGTCGCGTGAGGGAAGACGGTCCTATGGATTGTAAACCTCTTTTGTCGGGGAGCAAAAGACGCCACGCGTGGCGTTCCGAGAGTACCCGAAGAAAAAGCATCGGCTAACTCCGTGCCAGCAGCCGCGGTAATACGGAGGATGCGAGCGTTATCCGGATTTATTGGGTTTAAAGGGTGCGCAG
+
FFFF:FFFFFFFFFFFFFFFFFFFFFFFFFFFFFFFFFFFFFFFFFFFFFFFFFFFFFFFFFFFFFFFFFFFFFFFFFFFFFFFFFFFFFFFFFFFFFFFFFFFFFFFFFFFFFFF:FFFFFFF,FFFFFFFFFFFFFF,FFFFFFFFFFFF:FFFFFFFFFFFFFFFFFFFFFFFFFFFFFFFFFFFFFFFFFFFFFFFF:FFFFFF:F,:FFFF:,FF,FFFFF,FFFF:FFFFFFFFFF
@A01757:128:HWYCLDRX2:1:2102:25762:10097 1:N:0:GGAGCGTC
ACTCCTACGGGAGGCAGCAGTAGGGAATCTTCCACAATGGGCGAAAGCCTGATGGAGCAACGCCGCGTGGGTGAAGAAGGTCTTCGGATCGTAAAACCCTGTTGTTAGAGAAGAAAGTGCGTGAGAGTAACTGTTCACGTTTCGACGGTATCTAACCAGAAAGCCACGGCTAACTACGTGCCAGCAGCCGCGGTAATACGTAGGTGGCAAGCGTTATCCGGATTTATTGGGCGTAAAGGGAA
+
FFFFFFFFFFFFFFFFFFFFFFFFFFFFFFFFFFFFFFFFFFFFFF:FFFFFFFFFFFFFFFFFFFFFFFFFFFFFFFFFFFFFFFFFFFFFFFFFFFFFFFFFFFFFFFFFFFFFFFFFFFFFFFFFFFF:FFFFFFFFFFFFFFFFFFFFFFFFFFFFFFFFFFFF:FFFFFFFFFFFFFFFFFFFFF:F:FFFFFF,FFFFFFFFFFFFFF:FFFFFFFF::FFFFF:FFFFFFF,FF,
@A01757:128:HWYCLDRX2:1:2102:28872:10128 1:N:0:GGAGCGTC
ACTCCTACGGGAGGCAGCAGTGAGGAATATTGGTCAATGGGCGGAAGCCTGAACCAGCCAAGTCGCGTGAGGGAAGAAGGCCCTGCGGGTCGCAGACCTCTTTGGACGGGGAGCAAGGCCGCCGACGTGTCGGCGGAAGGAGAGTACCCGTAGAACAAGCATCGGCTAACTCCGTGCCAGCAGCCGCGGTAATACGGAGGATGCGAGCGTTATCCGGATTTATTGGGTTTAAAGGGTGCGCA
+
FFFFFFFFFFFFFFFFFFFFFFFFFFFFFFFFFFFFFFFFFFFFFFFFFFFFFFFFFFFFFFFFFFFFFFFFFF:FFFFFFFFFFFFFFFFFFFFFFFFFFFFFFFFFFFFFFFFFFFFFFFFFFFFFFFFFFFFFFFFFFFFFFFFFFFFF:FFFFFFFFFFFFFFFFFFFFFFFFFFFFFFFFFFFFFFFFFFFFFFFFFFFFFFFFFFFFFFFFFFFFFFFFF:FFFF,::FFFFFFFF
@A01757:128:HWYCLDRX2:1:2102:30409:10191 1:N:0:GGAGCGTC
ACTCCTACGGGAGGCAGCAGTGAGGAATATTGGTCAATGGGCGGAAGCCTGAACCAGCCAAGTCGCGTGAGGGAATAAGGCCCTACGGGTCGTAAACCTCTTTTGCCGGGGAGCAAGGGCGGGGACGTGTCCCGGCCCGGAGAGTACCCGGAGAAAAAGCATCGGCTAACTCCGTGCCAGCAGCCGCGGTAATACGGAGGATGCGAGCGTTATCCGGATTTATTTGGTTTAAAGGGTGCGTA
+
FFFFFFFFFFFFFFFFFFFFFFFFFFFFFFFFFFFFFFFFFFFFFFFFFFFFFFFFFFFFFFFFFFFFFFFFFFFFFFFFFFFFFFFFFFFFFFFFFFFFFFFFFFFFFFFFFFF::FFFFFFFFFFFFFFFFFFFFFFFFFFFFFFFFFFFFFFFFFFFFFFFFFFFFFFFFFFFFFFFFFFFFFFFFFF:FFFFFFFFFFFFFFFFFFF:FF:FFF,F,F,FFFFF:FFF,FFFFFFFF,
@A01757:128:HWYCLDRX2:1:2102:11225:10222 1:N:0:GGAGCGTC
ACTCCTACGGGAGGCAGCAGTGGGGAATATTGCACAATGGGGGAAACCCTGATGCAGCGACGCCGCGTGAGTGAAGAAGTTATTCGTAATGTAAAGCTCTATCAGCAGGGAAGAAAAAAGACGGTACCTGACTAAGAAGCACCGGCTAAATACGTGCCAGCAGCCGCGGTAATACGTATGGTGCAAGCGTTATCCGGAGTTACTGGGTGTAAAGGGTGCGTAGGTGGCATGGCAAGTCAGAA
+
FFFFFFFFFFFFFFFFFFFFFFFFFFFFFFFFFFFFFFFFFFFFFFFFFFFFFFFFFFFFFFFFFFFFFFFFFF,FFFFFFFFFFFFFFFFFFFF,FFFFFFF:FFFFFFFFFFFFFF:FFFFFFFFFFFFFFFFFFFFFFFFFFFFFFFFFFFFFFFFFFFFFFFFFFFF,FFFFFFFFFFFF:,FFFFFFFFFFFF,FFF,FFFFFF:FFFFFFFF:FFFFFFFFF,:FFFF:FFFFFF:
@A01757:128:HWYCLDRX2:1:2102:23791:10316 1:N:0:GGAGCGTC
ACTCCTACGGGAGGCAGCAGTGGGGGATATTGGACAATGGGGGGAACCCTGATCCAGCGACGCCGCGTGAGTGAAGAAGTATCTCGGTATGTAAAGCTCTATCAGCAGGGAAGAAAGAAATGACGGTACCTGAGTAAGAAGCCCCGGCTAACTACGTGCCAGCAGCCGCGGTAATACGTAGGGGGCAAGCGTTATCCGGAATTACTGGGTGTAAAGGGAGCGTAGACGGTGAAGTAAGTCTG
+
FFFFFFFFFFFFFFFFFFFFFFFFFFFFFFFFFFFFFFFFFFFFFFFFFFFFFFFFFFFFFFFFFFFFFFFFFFFFFFFFFFFFFFFFFFFFFFFFFFFFFFFFFFFFFFFFFF:FFFFFFFFFFFFFFFFFFFFFFFFFFFFFFFFFFFFFF:FFFFFFFFFFFFFFFFFFFFFFFFFFFFFFFFFFFFFFFFFF:FFFFFFFFFFFFFFFFFF:FFFFFFFFFFFFFFF:FFFF,FFFFF
@A01757:128:HWYCLDRX2:1:2102:12002:10379 1:N:0:GGAGCGTC
ACTCCTACGGGAGGCAGCAGTGGGGAATATTGCACAATGGAGGAAACTCTGATGCAGCGACGCCGCGTGAACGATGAAGGTATTCGGATCGTAAAGTTCTGTCCTAGGGGAAGATAGTGAGGGTACCAAAGCAGGAACCGACTGCTAAATACTTGACAGCAGCCGCGGTAAAACTTAGGAGGAGAGCGATATCAGCATTTACTGGGCGTAAAGCGCATCTAGGATGTTGTGACAGTCAGGCT
+
FFFFFFFFFFFFFFFFFFFF:FFFFFFFFFFFFFFFFFFFFFFFFFFFFFFFFFFFFFFFFFFFFFFF:FFFFFFFFFFFF,FFFFFFFFFFFFF,,FFFFFF,FF,FFFF,FF,FFFFF,,FF:,F,,F,,FF,F,,F,,,,F,,:,,,:F,F,,FFFFF:FF,F,FFFFFFF,,FF,:,,,F::F,,,FFF,,,F,,FF,FFF,F,,F,FF,:FFF,F,,,,F,,FFFF,,F,,,F,F,,
@A01757:128:HWYCLDRX2:1:2102:4092:10394 1:N:0:GGAGCGTC
ACTCCTACGGGAGGCAGCAGTGAGGAATATTGGTCAATGGTCGGGAGACTGAACCAGCCAAGCCGCGTGAGGGAGGAAGGTACAGAGTATCGTAAACCTCTTTTGTCAGGGAACAAAGACGGGGACGCGTCCCCGGATGAGTGTACCTGAAGAAAAAGCATCGGCTAACTCCGTGCCAGCAGCCGCGGTAATACGGAGGATGCGAGCGTTATCCGGATTTATTGGGTTTAAAGGGTGCGTAG
+
FFFFFF:FFFFFFFFFFFFFFFFFFFFFFFFFFFFFFFFFFFFFFFFFFFFFFFFFFFFFFFFFFFFFFFFFFFFFFFFFFFFFFFFFFFFFFFFFFFFFFFFFFFFFFFFFFFFFFFFFFFFFFFFFFFFFFFFFFFFFFFFFFFFFFFFFFFFFFFFFFF:FFFFFFFFFFFFFFFFFFFFFFFFFFFFFFF:FFFFFFFFFFFFFF:FFFF::F:,FF,F,FFFFFFFFF:FFF:FFFF
@A01757:128:HWYCLDRX2:1:2102:21070:10394 1:N:0:GGAGCGTC
ACTCCTACGGGAGGCAGCAGTGAGGAATATTGGTCAATGGCCGAGAGGCTGAACCAGCCAAGTCGCGTGAGGGAAGAATGTCCTATGGATTGTAAACCTCTTTTGTCAGGGAGCAAAGTCACCCACGTGTGGGTGTTGGAGAGTACCTGAAGAAAAAGCATCGGCTAACTCCGTGCCAGCCGCCGCGGTAATACGGAGGATGCGAGCGTTATCCGGATTTCTTGGGTTTAAAGGGTGCGTAG
+
FFFFFFFFFFFFFFFFFFFFFFFFFFFFFFFFFFFFFFFFFFFFFFFFFFFFFFFFFFFFFFFFFFFFFFFFFFFFFFFFFFFFFFFFFFFFFFFFFFFFFFFF:FFFFFFFFFFF:FFF:FFF,FF,FFFFFFFFFFFFFFFFFFFFFFFFFFFFFFFFFFFFFFFFFFFFFFFFFFFF,FFFFFF:F:FFFFFFFF:,F:FFFFFF:FF:FFFFF:FF,FFFFFFFFFFFF:FFFFFF:F
@A01757:128:HWYCLDRX2:1:2102:30662:10567 1:N:0:GGAGCGTC
ACTCCTCGGGAGGCAGCAGTGAGGAATATTGGTCAATGGGAGAGATCCTGAACCAGCCAAGCCGCGTGAGGGAAGACGGCCCTATGGGTTGTAAACCTCTTTTGTCGGAGAACAAAACCCGGGACGTGTCCCGGACTGCGTGTATCCGAAGAAAAAGCATCGGCTAACTCCGTGCCAGCAGCCGCGGTAATACGGAGGATGCGAGCGTTATCCGGATTTATTGGGTTTAAAGGGTGCGTAGG
+
FFFFFFFFFFFFFFFFFFFFFFFFFFFFFFFFFFFFFFFFFFFFFFFFFFFFFFFFFFFFFFFFFFFFFFFFFFFFFFFFFFFFFFFFFFFFFFFFFFFFFFFFFFFFFFFFFFFF:FFFFFFFFFFFFFFFFFFFFFFFFFFFFFFFFFFFFFFFFFFFF:FFFFFFFFFFFFFFFFFFFFFFFFFFFFFFF:FFFFFFFFFFFFFFF:FFFFFFFFF:FFFFFFFFFFFFFFFFFFFFFF
@A01757:128:HWYCLDRX2:1:2102:8929:10723 1:N:0:GGAGCGTC
ACTCCTACGGGAGGCAGCAGTGAGGAATATTGGTCAATGGCCGGAAGGCTGAACCAGCCAAGTCGCGTGAGGGAATAAGGCCCTATGGGTCGTAAACCTCTTTTGTCAGGGAGCAAAGGCGTCCACGTGTGGACGAAAGGAGAGTACCTGACGAAAAAGCATCGGCTAACTCCGTGCCAGCAGCCGCGGTAATACGGAGGATGCGAGCGGTCTCCGGATTTATTGGGTTTAAAGGGTGCGTA
+
FFFFFFFFFFFFFFFFFFFFFFFFFFFFFFFFFFFFFFFFFFFFFFFFFFFFFFFFFFF:FFFFFFFFFFFFFF:FFFFFFFFF:FFFFFFFFFFFFFFFFFFFFFFFFFFFFFFF,FFFFFFFFFFFFFFF,FFFFFFFFFFFF,FFFFF,FFFFFFFFFFFFFFFFFFFFFFFFFFFFFFFFFFFFF:FFF:FFFF:F,FFFFFFFF,F,FFFFFF:F,:FFFFFFF:,,:FFFFF:FF,
@A01757:128:HWYCLDRX2:1:2102:24316:10786 1:N:0:GGAGCGTC
ACTCCTACGGGAGGCAGCAGTGAGGAATATTGGTCAATGGGCGGGAGCCTGAACCAGCCAAGCCGCGTGAGGGAAGAAGGTACAGCGTATCGTAAACCTCTTTTGTCAGGGAACAAAGGCGGGGACTAGTCCCCGGATGAGGGTACCTGAAGAAAAAGCATCGGCTAACTCCGTGCCAGCAGCCGCGGTAATACGGAGGATGCGAGCGTTATCCGGATTTATTGGGTTTAAAGGGTGCGCAG
+
FFFFFFFFFFFFFFFFFFFFFFFFFFFFFFFFFFFFFFFFFFFFFFFFFFFFFFFFFFFFFFFFFFFFFFFFFFFFFFFFF:FFFFFFFFFFFFFFFFFFFFFFFFFFFFFFFFFFFFFFFFFFFFFFFFFFFFFF:FFFFFFF,FFFFFFFFFFFFFFFFFFFFFFFFFFFFFFFFFFFFFFFFFFFFFFFFFFFFFF:FFFFFFFF:FFFFFFFF:FFFFFFFFFFF,F,F:FFF:FFFF
@A01757:128:HWYCLDRX2:1:2102:12997:10817 1:N:0:GGAGCGTC
ACTCCTACGGGAGGCAGCAGTGAGGAATATTGGTCAATGGGCGGAAGCCTGAACCAGCCAAGTCGCGTGAGGGAAGACGGTCCTACGGATTGTAAACCTCTTTTGCCGGGGAGCAACGGGGTCCTTGCGAGGGCCCGATGAGAGTACCCGGAGAAAAAGCATCGGCTAACTCCGTGCCAGCAGTCGCGGTAATACGGAGGATGCGAGCGTTATCCGGATTTATTGGGTTTAAAGGGTGCGTA
+
FFFFFFFFFFFFFFFFFFFFFFFFFF:FFFFFFFFFFFFFFFFFF:FFFFFFFFFFFFFFFFFFFFFFFFFFFF:FFFFFFFFFFFFFFFFFFFFFFFFFFFFFFFFFFFFFFFF,FFFFFFFFFFFFF:FFFFFFFF,FFFFFFFFFFFFFFFFFFFFF:FFFFFFFFFFFFFFFFFF:FFFFFFFFFFFFFFFFFFFFFFFFFFFFFF,,FFFFFFF:FF:FFFFFFFFF:FFFFFFFF:
@A01757:128:HWYCLDRX2:1:2102:23963:10927 1:N:0:GGAGCGTC
ACTCCTACGGGAGGCAGCAGTGGGGAATATTGGACAATGGGCGAAAGCCTGATCCAGCAATGCCGCGTGAGTGATGAAGGCCTTAGGGTTGTAAAGCTCTTTTACCCGGGATGATAATGACAGTACCGGGAGAATAAGCTCCGGCTAACTCCGTGCCAGCAGCCGCGGTAATACGGAGGGAGCTAGCGTTGTTCGGAATTACTGGGCGTAAAGCGCACGTAGGCGGCTTTGTAAGTTAGAGG
+
:FFFFFFFFFFFFFFFFF:FFFFFFF:FFFFFFFFFFFFFFFFFFFFFFFFFFFFFFFFFFFFFFFFFFFFFFFFFFFFFFFFFFFFFFFFFFF,F:FFFFFFFFFFFFFFFFFFFFFFFFFFF,FFFFFFFFFFFFFFFFFFFFFFFFFFFFFFFFFFFFFFFFFFFFFFF:FFFFFFFFFFFFFFFFFFFFFFFF:FFFFFFFFFFFFFFFFFFFFFFFFFFFFFFFF:F:FFFFFFFFF
@A01757:128:HWYCLDRX2:1:2102:18195:11083 1:N:0:GGAGCGTC
ACTCCTACGGGAGGCAGCAGTGAGGAATATTGGTCAATGGACGCAAGTCTGAACCAGCCATGCCGCGTGCAGGATGACGGCTCTATGAGTTGTAAACTGCTTTTGTACGAGGGTAATATCGGATACGTGTATCTGCATGAAAGTATCGTACGAATAAGGATCGGCTAACTCCGTGCCAGCAGCCGCGGTAATACGGAGGATCCAAGCGTTATCCGGATTGATTGGGGTTAAAGGGTGCGTAG
+
FFFFFFFFFFFFFFFFFFFFFFFFFF:FFFFFFFFFFFFFFFFFFFFFFFFFF:FFFFFFFFFFFFFFFFFFFFFFFFFFFFFFF:FFF:FFF:F:FFFFFFFF:FFFFFFFFFF,FFFFFFFFFFFFFFFFFFFFFFF:F:FFFFFFFFFFFFFFFF:FFFFFFFFFFFFFFFFFF:FFFFFFFFFFF,:,F:FFFFFFFFF,FFFFFF,,FFFFFFF,:FFFFF,,F:,,FFF:FFFF,F
@A01757:128:HWYCLDRX2:1:2102:3360:11099 1:N:0:GGAGCGTC
ACTCCTACGGGAGGCAGCAGTGAGGAATATTGGTCAATGGGCGCGAGCCTGAACCAGCCAAGTCGCGTGAGGGAAGACGGTCCTATGGATTGTAAACCTCTTTTGTCGGGGAGCAAAAGACGCCACGCGTGGCGTTCCGAGAGTACCCGAAGAAAAAGCATCGGCTAACTCCGTGCCAGCAGCCGCGGTAATACGGAGGATGCGAGCGTTATCCGGATTTATTGGGTTTAAAGGGTGCGCAG
+
FFFFFFFFFFFFFFFFFFFF:FFFFFFFFF:FFFFFF:FFFFFFFFFFFFFFFFFFFFFFFFFFFFFFFFFFFF:FFFFFFFFFFFFFFFFFFF:FFFFFFFFF:FFFFFFFFFFFF,FFFFFFFFFFFF:FFFFFF:FFFFFFFFFF::FFFFFFFFFFFFFFFFFFFF:FFFFFFFFFFFFFFFFFFFFFFFFFFFFFFFFFFFFF:F:F,FFF,:FF,FFFFFFF:FF::FFFFFFFFF
@A01757:128:HWYCLDRX2:1:2102:26467:11099 1:N:0:GGAGCGTC
ACTCCTACGGGAGGCAGCAGTGAGGAATATTGGTCAATGGGCGGAAGCCTGAACCAGCCAAGTCGCGTGAGGGAAGAAGGCCCTGCGGGTCGCAGACCTCTTTGGACGGGGAGCAAGGCCGCCGACGTGTCGGCGGAAGGAGAGTACCCGTAGAACAAGCATCGGCTAACTCCGTGCCAGCAGCCGCGGTAATACGGAGGATGCGAGCGTTATCCGGATGTATTGGGTTTAAAGGGTGCGTA
+
FFFFFFFF:FF:FFFFFFFFF:FFFFFFFFFFFFFFFFF:FFFFFFFFFFFFFFFFFFFFFFFFFF:FF,::FFFFFFFFF:FFFFFFFFFFFF:FFF:FFF:F:F,FFF:FFFFFFFFFFFFFFFF:FFF,FFFFF:FFFFFFFFF:FF::FFFFFF:F:FFFFF:FFFFFF:FFFFFF:FFFF:F:FF:FFFFF,FFFFF,FFF:F::FFFFF:,:F,FFFF,,FFF,FFF,:,F:::F,
@A01757:128:HWYCLDRX2:1:2102:7997:11177 1:N:0:GGAGCGTC
ACTCCTACGGGAGGCAGCAGTGAGGAATATTGGTCAATGGCCGCAGGGCTGAACCAGCCAAGTCGCGTGAGGGATGACGGTCCTATGGATTGTAAACCTCTTTTGTCAGGGAGCAAAGGGCGCCACGTGTGGCGTTTTGCGAGTACCTGAAGAAAAAGCATCGGCTAACTCCGTGCCAGCAGCCGCGGTAATACGGAGGATGCGAGCGTTATCCGGATTTATTGGGTTTAAAGGGTGCACAG
+
FFFFFFFFFFFFFFFFFFFFFFFFFFFF:FFFFFFFFFFFFFFFFFFFFFFFFFFFFFFFFFFFFFFFFFFFFFFFFFFFFFFFFFFFFFFFFFFFFFFFFFFFFFFFFFFFFFF:FFFFFFFFFFFFFFFFFFFFFFFFFFFFFFFFFFFFFFFFFFFFFFFFFFFFFFFFFFFFFFFFFFFFFFFFFFFFFFFFFFFFFFFFFFFFFF,:FFFFFFF,FFFFFFFF:FF,FFFFFFFFFF
@A01757:128:HWYCLDRX2:1:2102:22959:11193 1:N:0:GGAGCGTC
ACTCCTACGGGAGGCAGCAGTAGGGAATCTTCGGCAATGGGGGCAACACTGACCGAGCAACGCCGCGTGAGTGAAGAAGGTTTTCGGATCGTAAAACTCTGTTGTTAGAGAAGAACGTTAAGTAGAGTGTAAAATTACTTAAGTGACGGTATCTAACCAGAAAGTGACGGCTAACTACGTGCCAGCAGCCGCGGTAATACGGAGGATGCGAGCGTTATCCGGATTTATTGGGTTTAAAGGGT
+
FFFFFFFFFFFFFFFFFFFFFFFFFFFFFFFFFFFFFFFFFFFFFFFFFFFFFFFFFFF:FFFFFFFFFFFFFFFFFFFFFFFFFFFFFFFFFF::FFFFFFFFFFFF:FFFFFFFFFFFFFFFFFFFFFFFFFFFFFFFFFFFFFFFFFFFFFFFFFFFFFFFFFFFFFFFFFFFFFFFFFFFFFFFFFFFFFFFFFFF:FFFFFFFFFFFFFFFFFFFFFFFFFFFFFFFFFFFFFF:FF
@A01757:128:HWYCLDRX2:1:2102:17644:11475 1:N:0:GGAGCGTC
ACTCCTACGGGAGGCAGCAGTGAGGAATATTGGTCAATGGGCGAGAGCCTGAACCAGCCAAGTCGCGTGAGGGAGTACTGCCCTATGGGTTGTAAACCTCTTTTGTCGGGGAGCAAAAGCCGGACGTGTCCGGCTGTGAGAGTACCCGAAGAAAAAGCATCGGCTAACTCCGTGCCAGCAGCCGCGGTAATACGGAGGATGCGAGCGTTATCCGGATTTATTGGGTTTAAAGGGTGCGCAGG
+
FFFF:FFFFFFFFFFFFFFFFFFFFFFFFFFFFFFFFFFFFFFFFFFFFFFFFFFFFFF:FFFFFFFFFFFFFFFFFFFFFFFFF:FFFFFFFFFFFFFFFFFFFFFFFFFFFFFF:FFFFFFFFFFFFFFFFFFFFFFFFFFFFFFFFFFFFFFFFFFFFFFFFFFFFFFFFFFFFFFFFFFFFFFFFFFFFFFFFFFFFFFFFFF:F:FFFFFFFFF:FFFFFFFFFFFFF:FFFFFFFF
@A01757:128:HWYCLDRX2:1:2102:31602:11475 1:N:0:GGAGCGTC
ACTCCTACGGGAGGCAGCAGTAGGGAATTTTCGTCAATGGGCGCAAGCCTGAACGAGCAATGCCGCGTGAACGAGGACGGTCTTCGGATCGTAAAGTTCTGTTGAAGGGGAAAAAGAGCGGAGAGAGGAAATGAACTACGATTGATATTACCATTCGAGGAAGTCACGGATAACTACGTGCCAGCAGCCGCGCTAATAACTAGGTGGCGAGCGTTATCAGGATTTATTGGGTTTAAAGGGTG
+
FFFFFFFFFFFFFFFFFFFFFFFFFFFFFFFFFFFFFFFF:FFFFFF:FFFFFF:FFF:FFFFFFFFFFFF:FF,FF,FF,F,F,:FF,,:,:FFF,FF,,FF:::,:F:F,,:F::,FFFFFF,FF::FF,,F,:F,:,F:::FFFFFFF::,F,:FF,,FFFF,:,:,:F::F:F,F,,:,:FFFF,,::,,F,:,,,F:,,:F:F,FF,:,F,FF,:,FFFFFFF:,::FF,,,,F,:F
@A01757:128:HWYCLDRX2:1:2102:20428:11569 1:N:0:GGAGCGTC
ACTCCTACGGGGCAGCAGTCGGGAATATTGCGCAATGGAGGAAACTCTGACGCAGTGACGCCGCGTATAGGAAGAAGGTTTTCGGATTGTAAACTATTGTCGTGAGGGAAGAAATTGACAGTACCTCAGGAGGAAGCTCCGGCTAACTACGTGCCAGCAGCCGCGGTAATACGTAGGGGGCAAGCGTTCTCCGGATTTACTGGGTGTAAAGGGAGCGTAGACGGCGGTGCACGTCTGGAGTG
+
FFFFFFFFFFFFFFFFFFFFFFFF:FFFFFFFFFFFFFFFFFFFFFFFFFFFFFFFFFFFFFFFFFFFFFFFFFFFFFFFFFFFFFFFFFFFFFF,FFFF:FFF:FFFFFFFFFFFFFFFFFFFFFFFFFFFFFFFFFFFFFF:FFFFFFFFFFFFFFFFFFFFFFFFFFFFF:FFFFFF:F,:FFFF,FFFFFFFFFF:FFFF:F:FF:F:FFF:FFF::FFFFFFFFFF,FFFFFFFFFF
@A01757:128:HWYCLDRX2:1:2102:12644:11584 1:N:0:GGAGCGTC
ACTCCTACGGGAGGCAGCAGTAGGGAATTTTCGTCAATGGGCGCAAGCCTGAACGAGCAATGCCGCGTGAACGAGGAAGGTCTTCGGATCGTAAAGTTCTGTTGAAGGGGAAAAAGAGCGGAGAGAGGAAATGATCTCTGATTGATATTACCCTTCGAGGAAGTCACGGCTAACTACGTGCCAGCAGCCGCGGTAATACGTAGGTGGCGAGCGTTATCCGGAATGATTGGGCGTAAAGGGTG
+
:FFFFFFFFFFFFFFFFFFFFFFFFFFFFFFFFFFFF:FFFFFFFFFFFFFFFFFFFFFFFFFFF:FFFFFFFFFFFFFFFFFFFFFFFFFF:FFFFFFFFFFFFFFFFFF:F:FF:FFFFFFFFFFFF,FFFFFFFFFFFFFFFFFFFFFFFFFFFFFFFFFFFFFFFFFFFFFFFFFFFFFFFFFFFFFFFFF:FFFFFFFFFFFFFFFFFFFFFFFFF::FFFFFFFFFFFFFFF,F:F
@A01757:128:HWYCLDRX2:1:2102:8612:11647 1:N:0:GGAGCGTC
ACTCCTACGGGAGGCAGCAGTTGGGAATCTTGGGCAATGGGCGAAAGCCTGACCCAGCGACGCCGTGTGGGGGATGAAGGCCTTCGGGTTGTAAACCCCTGTCATGAGGGACGAAGCCGCAAGGTGACGGTACCTCAGGAGGAAGCCCCGGCTAACTACGTGCCAGCAGCCGCGGTAAGACGTAGGGGGCAAGCGTTGTCCGGAATTACTGGGCGTAAAGCGCGTGTAGGCGGGCGTTTAAG
+
FFFFFF:FFFFFFFFFFFFFFFFFFFFFFFFFFFFFFFFFFFFFFFFFFFFFFFFFFFFFFFFFFFFFFFFFFFFFFFFFFFFFFFFFFFFFFFFFFFFFFFFFFFFFFFFFFFFFFFFFFFFFFFFFFFFFFFFFFFFFFFFFFFFFFFFFFFFFFFFFFFFFFFFFFFFFFFFFFFFFFFFFFFFFFFFFFFFFFFFFF:FFF,FFFFFFFFFFFFFFFFFFFFFFFFFFFFFFFFFFFF
@A01757:128:HWYCLDRX2:1:2102:26250:11725 1:N:0:GGAGCGTC
ACTCCTACGGGAGGCAGCAGTGGGGGATATTGGACAATGGGGGGAACCCTGATCCAGCGACGCCGCGTGAGTGAAGAAGTATTTCGGTATGTAAAGCTCTGTCAGCAGGGAAGAAAGAAATGACGGTACCTGACCAAGAAGCCCCGGCTAACTACGTGCCAGCAGCCGCGGTAATACGTAGGGGGCAAGCGTTATCCGGAATTACTGGGTGTAAAGGGAGCGTAGACGGTTAAGTAAGTCTG
+
FFFFFFFFFFFFFFFFFFFFFFFFFFFFFFFFFFFFFFFFFFFFFFFFFFFF:FFFFFFFFFFFFFFFF:F,FFFFFFF:FFFFFFFFFFFFFFF,F:FFFFFFFFF:FFFFFFFFFFF,FFFFFFFFFFFFFFFFFFFFFF:FF,FF,FFFF:FF:FFFFF,FF:FFF,F,FF:FF:,FF,::,FFFFFFFFF:F:F:FFFFF,,FFFF,FF,FF,FFFFFFF:FFF:FF,F:FFFFFFFF
@A01757:128:HWYCLDRX2:1:2102:22860:11772 1:N:0:GGAGCGTC
ACTCCTACGGGAGGCAGCAGTCGGGAATATTGCGCAATGGAGGAAACTCTGACGCAGTGACGCCGCGTATAGGAAGAAGGTTTTCGGATTGTAAACTATTGTCGTGAGGGAAGAAATTGACAGTACCTCAGGAGGAAGCTCCGGCTAACTATGTGCCAGCAGCCGCGGTAATACGTAGGTGGCAAGCGTTATCCGGAGTTATTGGGCGTCATGGGAACGCAGGCGGTCTTTTAAGTCTGATG
+
FFFFFFFFFFFFFFFFFFFFFFFFFFFFF:FFFFFFFFFFFFFFFFFFFFFFFFFFFFFFFFF,FFF:FFFFFF:FFFFFFFFFFFFFFFFF:F,:FFFFFFFFFFFFFFFFFFFFFFF:FFFFFFFFF,FFFFFF,FFFFFFFFFF:F:F:FFF:,FFF:FF:F:FF:,,FF,FF:FFFFF,,FFFFF,:F::FF,,,:,FFFFF:FF,:,FFF,:FFF,FF:FFFFF,,,,,F,:FF,F:
@A01757:128:HWYCLDRX2:1:2102:8196:11835 1:N:0:GGAGCGTC
ACTCCTACGGGAGGCAGCAGTGGGGAATATTGCACAATGGGGGAAACCCTGATGCAGCGACGCCGCGTGAGTGAAGAAGTATTTCGGTATGTAAAGCTCTATCAGCAGGGAAGAAAATGACGGTACCTGACCAAGAAGCCCCGGCTAACTACGTGCCAGCAGCCGCGGTAATAAGTAGGGGGCAAGCGTTATACGGATTTACTGGGTGTAAAGTGAGCGTAGACGGCTGTGCAAGTCAGAAG
+
FFFFFFFFFFFFFFFFFF:F:FF:FFFFFFFFFFFF:FFFFFFFFFFFF,FFFFFFFFFFFFFFFFFFFFFF:FFF:F:FFF:FFFF:FFFFFFFFFFFF:FFFFFFF:FF:FFFFFF::F:FFF:F:FF,FFFFFFFFFFFFFFFFFFFFFFF::FFFFFFFFFFFFFF::,,F:FFF:FFFFFFF:::,F,:,FFFFFFFFFF,,:FF:FF,FFF:FFF,::,:FFFFFFFFFF:FFFF:
@A01757:128:HWYCLDRX2:1:2102:16532:11835 1:N:0:GGAGCGTC
ACTCCTACGGGAGGCAGCAGTGGGGAATCTTGCGCAATGGGCGAAAGCCTGACGCAGCCATGCCGCGTGAATGATGAAGGTCTTAGGATTGTAAAATTCTTTCACCGGGGACGATAATGACGGTACCCGGAGAAGAAGCCCCGGCTAACTTCGTGCCAGCAGCCGCGGTAATACGAAGGGGGCTAGCGTTGCTCGGAATTACTGGGCGTAAAGGGCGCGTAGGCGGATCGTTAAGTCAGAGG
+
FFFFFFFFFFFFFFFFFFFFFFFFFFFFFFFFFFFFFFFFFFFFFFFFFFFFFFFFFFFFFFFFFFFFFFFFFF,FFFFFFFFFFFFF,FFFFFFFFFFFFFFFFFFFFFFFFFFFFFFFFFFFFFFFFFFFFFFFFFFFFFFFFFFFFFFFFFFFFFFFFFFFFFFFFFFFFFFFFFFFFFFFFFFFFFFFF:::FFFFF,FFFFFFF:FFFFFFFFFFFFFF:FFFFFFFF:FF:FFFFF
@A01757:128:HWYCLDRX2:1:2102:9724:11882 1:N:0:GGAGCGTC
ACTCCTACGGGAGGCAGCAGTGAGGAATATTGGTCAATGGCCGCAGGGCTGAACCAGCCAAGTCGCGTGAGGGATGACGGTCCTATGGATTGTAAACCTCTTTTGTCAGGGAGCAAAGGGCGCCACGTGTGGCGTTTTGCGAGTACCTGAAGAAAAAGCATCGGCTAAATCAGTGCCAGCAGCCGAGGTAATACGGAGGATGCGAGCGTTATCCGGCTTTATTGGGTTTAAAGGGTGCGCAG
+
F:FF,:FFFFFFF::F,FFF,:F:F:FF:F,F,FF:FF:FFF:F:FF:FFFFFF,FFFFF,FFFFF:FFFFFFFF,F,:FFFFFF:FFFFFFFF:FFFFFFF:FFFFFFF,,FF,:FFFFFF::F:FFFFFFFFFFFFFFFF:FF,F:F:,FFFFFF:FFFF:F::FF,F:,FF,F,:FF,:F,,,:,FFFFFF,,FF,FFF,,,,:,FF:F:,,,,,FF,:::,FF:,:FFFF,FF:FFFF
@A01757:128:HWYCLDRX2:1:2102:18973:12023 1:N:0:GGAGCGTC
ACTCCTACGGGAGGCAGCAGTGAGGAATATTGGTCAATGGCCGGGAGGCTGAACCAGCCAAGTAGCGTGCAGGATGACGGCCCTCGTGGTTGTAAACTGCTTTTAGTCGGGAATAAAAGGGGGTTCGTGAACCCCGTAGTGTATGTACCGTCAGAAAAAGGACCGGCTAATTCCGTGCCAGCAGCCGCGGTCATACGGAAGGTCCGGGCGTTCTCCGGATTTATTGGGTTTAAAGGGAGCGT
+
FF:FFFFF,:FFF:FF:,::,:F:,FF:FFF:,:FF,FF:FFFFFF,F:,:F::FF,F:FF,FF,F:FFFFFFFFFFF:FFFFFFFFFF,FFFFFFFFFFFFFFFFFFFFF:,FFFF:FFFFFFFFFFFFFFFFFFF,,FF,F,FFF:FFFFFFF:FF:FFF,FFFFFFFFFFFFFFFFFFFFFFFFFFFF,FFFFFFF:FFF::FFFFFF::FF:FFF,FFF:FFFFFFFFFFFFFFF:FF
@A01757:128:HWYCLDRX2:1:2102:22471:12195 1:N:0:GGAGCGTC
ACCACGGGAGGCAGCAGTGAGGAATATTGGTCAATGGGCGGAAGCCTGAACCAGCCAAGTCGCGTGAGGGAAGAAGGCCCTGCGGGTCGCAGACCTCTTTGGACGGGGAGCAAGGCCGCCGACGTGTCGGCGGAAGGAGAGTACCCGTAGAACAAGCATCGGCTAACTCCGTGCCAGCAGCCGCGGTAATACGGAGGATGCGAGCGTTATCCGGATTTATTGGGTTTAAAGGGTGCGCAGGC
+
FFFFFFFFFFFFFFFFFFFFFFFFFFFFFFFFFFFFFFFFFFFFFFFFFFFFFFFFFFFFFFFFFFFFFFFFFFFFFFFFFFFFFFFFFFFFFFFFFFFFFFFFFFFFFFFFFFFFFFFFFFFFFFFFFFFFF:FFFFFFFFFFFFFFFFFFFFFFFFFFFFFFFFFFFFFFFFFFFFFFFFFFFFF:FFFFFFFFFFFFFFFFFF:F,FFFFFF:FF::FFFFFF:FFFFFFFFFFF:FFF
@A01757:128:HWYCLDRX2:1:2102:31521:12242 1:N:0:GGAGCGTC
ACTCCTACGGGAGGCAGCAGTGAGGAATATTGGTCAATGGGCGGAAGCCTGAACCAGCCAAGTCGCGTGAGGGATTAAGGCCCTGCGGGTCGTAAACCTCTTTTGCCGGGGAGCAGTGGTGCGGGCGCGGCCGGGCCCGGGGGGTAACCGCCCGAAAAAGAAGGGGGAAAACCCGGCCCGCAGCCGCGGGCATAAGGATGGTGGGGGGCTGTGGAGGGTGTTTTTTGTTTGTAGGGTGGGTG
+
FFFFFFFFFFFFFFFFFFFFFFFFFFFFFFFFFFFFFFFFFFFFFFFFFFFFFFFFFFFFFFFFFFFFFFFFFFFFFFFFFFFFFFFFFFFFFFFFFFFFFFFFFFFFFFFFFFFFFFFF::,F,:,,,,,F,F,FF:::,,,,,,,:,,,,,,:,F::,,,,,F,,,F,,,,,,,,,F,:,,,,,F,F,,F,,,,:,,,,F,,:,,,,,,,,,,:,,F,F,:,,,:,:F,,F,:FF,,:,,
@A01757:128:HWYCLDRX2:1:2102:16306:12258 1:N:0:GGAGCGTC
ACTCCTCGGGAGGCAGCAGTGAGGAATATTGGTCAATGGGCGCGAGCCTAAACCAGCCAAGTCGCGTGAGGGAAGACGGTCCTATGGATTGTAAACCTCTTTTGTCGGGGAGCAAAAGACGTCACGTGTGGCGTTCCGAGAGTACCCGAAGAAAAAGCATCGGCTAACTCCGTGCCAGCAGCCGCGGTAATACGGAGGATGCGAGCGTTATCCGGATTTATTGGGTTTAAAGGGTGCGCAGG
+
FFFFFFFFFFFFFFFFFFFFFFFFFFFFFFFFFFFFFFFFFFFFFFFFFFFFFFFFFFFFFFFFFFFFFFFFFFFFFFFFFF:FFFFFFFFFFFFFFFFFFFFFFFFFFFFFFFFFFFFFFFFFFFFFFFFFFFFFFFFFFFFFFFFFFFFFFFFFFFFFFFFFFFFFFFFFFFFFFFFFFFFFFFFF,FFFFFFFFF:FFFFFFFF:F:FFFFFFFFF,FFFFFFF:FFFFFFFFFFFFFF
@A01757:128:HWYCLDRX2:1:2102:22562:12258 1:N:0:GGAGCGTC
ACTCCTACGGGAGGCAGCAGTGAGGAATATTGGTCAATGGTCGGGAGACTGAACAAGCCAAGCCGCGTGAGGGAGGAAGGTACAGAGTATCGTAAACCTCTTTTGTCAGGGAACAAAGACTGGGACGCGTCCCCGGATGAGTGTACCTGAAGAAAAAGCATCGGCTAACTCCGTGCCAGCAGCCGCGGTAATACGGAGGATTCAAGCGTTATCCGGATTTATTGGGTTTAAAGGGTGCGTAG
+
FFFFFFFFFFFFFFFFFFFFFFFFFFFFFFFFFFFFFFFFFFFFFFFFFFFFFF,FFFFFFFFFFFFFFFFFFFFFF:FFFFFFFFFFFFFFFFFFFFFFFFFFFFFFFFFF:FFFFFFFFFFFFFFFFFF:FFFFFFFFFFFFFFFFFFFFFFFFF,FFFF:FFFFFFFFFFFFFFFFFFFFFFFFFFFFFFFFFFFFFFFFFFF:FFFFFF:F:FFFFFFF:,FFFFFFF::FF::FFF,
@A01757:128:HWYCLDRX2:1:2102:1262:12320 1:N:0:GGAGCGTC
ACTCCTACGGGAGGCAGCAGTGGGGAATATTGCACAATGGGCGAAAGCCTGATGCAGCGACGCCGCGTGAAGGATGAAGTATTTCGGTATGTAAACTTCTATCAGCAGGGAAGAAAATGACGGTACCTGACTAAGAAGCCCCGGCTAACTACGTGCCAGCAGCCGCGGTAATACGTAGGGGGCAAGCGTTATCGGGATTTACTGGGTGTAAAGGGAGCGTTGACGGCATTGCTAGCCAGATG
+
FFFFFFFFFFFFFFFFF:FFFFFFF:FFFFFFFFFFFFFFFFFFF:FFFFF:FFFFFFFFFFFFFFFFFFFFFFFFFFFFFFFFFFFF:FFFFF::FFFFFFFFFFFFFFFFFFFFFFFFFFFFF,FFFF:FFFF:FFF:FFFFFFF:,F:FFFF,:FFF,F:,FFFFF,,F::FF:FFFFFF,:FFF,FFFF,FF:FFF,,:FFFFF:F,:FFF::FFF,F:,FFF,FFFF,FF,,,F:,:
@A01757:128:HWYCLDRX2:1:2102:31693:12414 1:N:0:GGAGCGTC
ACTCCTACGGGAGGCAGCAGTGAGGAATATTGGTCAATGGCCGCAGGGCTGAACCAGCCAAGTCGCGTGAGGGATGACGGTCCTATGGATTGTAAACCTCTTTTGTCAGGGAGCAAAGGACGCCACGTGTGGTGTTTTGCGAGTACCTGAAGAAAAAGCATCGGCTAACTCCGTGCCAGCAGCCGCGGTAATACGGAGGATGCGAGCGTTATCCGGATTTATTGGGTTTAAAGGGTGCGTAG
+
FFFFFFFFFFFFFFFFFFFFFFFFFFFFFFFFFFFFFFFFFFFFFFFFFFFFFFFFFFFFFFFFFFFFFFFFFFFFFFFFFFFFFFFFFFFFFFFFFFFFFFFFFFFFFFFFFFFFFFFFFFFFFFF:FFFFFFFFFFFFFFFFFFFFFFFFFFFFFFFFFFFFFFFFFFFFFFFFFFFFFFFFFFFF:FFFFFFFFFFFFFFFFFFFFF:FFFF:FFFFFFFFFFFFFFFFFFFFFFFFFF
@A01757:128:HWYCLDRX2:1:2102:1108:12461 1:N:0:GGAGCGTC
ACTCCTACGGGAGGCAGCAGTAGGGAATCTTCCACAATGGGCGAAAGCCTGATGGAGCAACGCCGCGTGGGTGAAGAAGGTCTTCGGATCGTAAAACCCTGTTGTTAGAGAAGAAAGTGCGTGAGAGTAACTGTTCACGTTTCGACGGTATCTAACCAGAAAGCCACGGCTAACTACGTGCCAGCAGCCGCGGTAATACGTAGGTGGCAAGCGTTATCCGGATTTATTGGGCGTAAAGGGAA
+
FFFFFFFFFFFFFFFFFFFFFFFFFFFFFFFFFFFFFFFFFFFFFFFFFFFFFFFFFFFFFFFFFFFFFFFFFFFFFFFFFFFFFFFFFFFF:FFFF,FFFFFFF,FFF:FFFFFFFFFFF,FFFFFFFFFFFFFFFFFFFFFFFFFFFFFFFFFFFFFFFFFFFFFFFFFFFFFFFFFFFFFFFFFFFFFFFFF,FF:FFFFFFFFFFFFFFFFFFF::FFFFFFFFFFF:FF,FFFFFFF
@A01757:128:HWYCLDRX2:1:2102:4625:12508 1:N:0:GGAGCGTC
ACTCCTACGGGAGGCAGCAGTGAGGAATATTGGTCAATGGCCGGAAGGCTGAACCAGCCAAGTCGCGTGAGGCAATAAGGCCCTATGGGTCGTAAACCTCTTTTGTCAGGGAGCAAAGGCGTCCACGTGTGGACGAAAGGAGAGTACCTGAAGAAAAAGCATCGGCTAACTCCGTGCCAGCAGCCGCGGTAATACGGAGTATGCGAGCGGTCTCCGGATTTATTGGGTTTAAAGGGTGCGTA
+
:,,FF,FFFFFFF,FF:,FFF:FF:FF::FFFF,FFFF:FFF:FF:F:F::F,F::FFFF:F,F:FFF:FFF:F,:FF,:F:F:FF,,,FFF,FFF,FF:F:,FF::FF:,::F,F:,FFFFFFFF,FFF:,F,FFF,FFFF,,FFF:,FF,FFF::FFFFFF:FF:F,F,FFFFF,FFFF,,F,FFFFFFFF,:F,:F,F,FF:FFF:,F,F:F,:F:,F,,,F:F:,:::FFF,,FF,,F
@A01757:128:HWYCLDRX2:1:2102:9607:12587 1:N:0:GGAGCGTC
ACTCCTACGGGAGGCAGCAGTGGGGGATATTGGACAATGGGGGGAACCCTCATCCAGCGACGCCGCGTGAGTGAAGAAGTATCTCGGTATGTAAAGCAATAACAGCAGGGAAGAAAGAAATGACGGTACCTGAGTAAGAAGCCCCGGCTAACTACGAGCCAGCAGCCGCGGTCATAGGTAGGGGGCAAGCGTGATCCGCAATTACTGGGTGTAAAGGGAGCGTAGACGGTAAAGCAAGACTG
+
FFFF:FFFFF,FFFFF:F::FFFFF:FFFFF:FFFFFFFFFF:,FFFF,F,FFF,,,,,,F:FF,:,F,,FF:F::FFF,,F,,:FFFF,:,FFF::,,FF,,F,,F:F,F:FFF:,FFFFFFFF:FFF,F,FF:F,:,:::FFF:,FFFFFF,FF,FFF::F,:F:FFFF,,,FF,F,,F:F,FF:,FF,,,,:,F,,FFFF:::F,,F:FF,FF,FFF:F::FFFF,,FFFFFF,,,F,:
@A01757:128:HWYCLDRX2:1:2102:15718:12680 1:N:0:GGAGCGTC
ACTCCTACGGGAGGCAGCAGTGGGGAATCTTGCACAATGGGCGAAAGCCTGATGCAGCGACGCCGCGTGCGGGATGAAGGCCTTCGGGTTGTAAACCGCTTTCAGCAGGGACGAGGCCGCAAGGTGACGGTACCTGCAGAAGAAGCCCCGGCTAACTACGTGCCAGCAGCCGCGGTAATACGTAGGGGGCAAGCGTTCTCCGGATTCATTGGGCGTAAAGCGCGCGTAGGCGGTCTGTTAGG
+
FFFFFFFFFFFFFFFFFFFFFFFFFFFFFFFFFFFFFFFFFFFFFFFFFFFFFFFFFFFFFFFFFFFFFFFFFFFFFFFFFFFFFFFFFFFFFF:FFFFFFFFFFFFFFFFFFFFFFFF:FFFFFFFFFFFFFFFFFFFFFFFFF:FFFFFFFFFFFFFFFFFFFFFFF,:FFFFFFFFF,F:FFF:F:,FFFFF:FFF:F,:FFFF:FF,,FFFFFF::,FFFFFF,F:FF,FFFFFFFF:
@A01757:128:HWYCLDRX2:1:2102:28980:12696 1:N:0:GGAGCGTC
ACTCCTACGGGAGGCAGCAGTGGGGGATATTGGACAATGGGGGAAACCCTGATCCAGCGACGCCGCGTGAGTGAAGAAGTATTTCGGTATGTAAAGCTCTATCAGCAGGGAAGAAAGAAATGATGGTACCTGAGTAAGAAGCCCCGGCTAACTACGTGCCAGCAGCCGCGGTAATACGTAGGGGGCAAGCGTTATCCGGATTTACTGGGTGTAAAGGGAGCGTAGGTGGCAGGGCAAGTCAG
+
FFFF:FFFFFFFFFFFFFFFFFFFFFFFFFFFFFFFFFFFFFFFFFFFFFFFFFFFFFFFFFFFFFFFFFFFFFFFFFFFFFFFFFFFF:FFF,FFFFFFFFFFFFFFFFF:FFF:FF,F:FFFFFF:FFFFFFFFFFFFFFFFFFFFF,FFFFFFFFFFFFF:FFFFFFFFFFFFFFFFFFFFFFFFFFFFF,FF:F:FFFFFFFFFFF::FFFFFFFFFFF:FFFFFFFFFFFF,FFFFF
@A01757:128:HWYCLDRX2:1:2102:7952:12821 1:N:0:GGAGCGTC
ACTCCTACGGGAGGCAGCAGTGAGGAATATTGGTCAATGGGCGGAAGCCTGAACCAGCCAAGTCGCGTGAGGGAAGAAGGCCCTGCGGGTCGCAGACCTCTTTGGACGGGGAGCAAGGCCGCCGACGTGTCGGCGGAAGGAGAGTCCCCGTAGAACAAGCATCGGCTAACTCCGTGCCAGCAGCCGCGGTAATACGGAGGATGCGAGCGTTATCCGGATTTATTGGGTTTAAAGGGTGCGTC
+
FFFFFFFFFFFFFFF,FF,FFFFFFFFFFFFFFFFFFFFFFFFFFFFFFFFFFFFFFFFFFFFFFFFFFFFFFF,FFFFFFFFFFFFFFFFFFFFFFFFFF,FFFFFFFFFFFFFFFFFFFFFFF:FFFFFFFFFF:FFFFF:FF,,FFFFFFFFFFFFFFFFFFF:F,FFFFFFFFFFF:FFFFFFFFFFFFFFFFF:FFFFFFFFFF,:FFFFFFF:FF,,FFFFF::,F:FFFFFFFF,
@A01757:128:HWYCLDRX2:1:2102:24668:12837 1:N:0:GGAGCGTC
ACTCCTACGGGAGGCAGCAGTAGGGAATTTTCGTCAATGGGCGCAAGCCTGAACGAGCAATGCCGCGTGAACGAGGAAGGTCTTCGGATCGTAAAGTTCTGTTGAAGGGGAAAAAGAGCGGAGAGAGGAAATGGTCTCCGATTGATATTACCCTTCGAGGAAGTCACGGCTAACTACGTGCCAGCAGCCGCGGTAATACGTAGGTGGCGAGCGTTATCCGGAATGATTGGGCGTAAAGGGTG
+
FFFFFFFFFFFFFFFFFFFFFFFFFFFFFFFFFFFFFFFFFFFFFFFFFFFFFFFFFFFFFFFFFFFFFFFFFFFFF:FFFFFFFFFFFFFFFFFFFFFFFFFFFFFFFFFFFFFFFFFFFFFFFFFFF:FFFFFFFFFFFFFFFFFFFFFFFFFFFFFFFFFFFFFFFFFFFFFFFFFFFFFFFFFFFFFFFFF,FFFFFFFFFFFFFFFFFFFFFFFFFFF:FFFFFFFFFFFFFFFFF:
@A01757:128:HWYCLDRX2:1:2102:7084:12915 1:N:0:GGAGCGTC
ACTCCTACGGGAGGCAGCAGTAGGGAATTTTCGTCAATGGGCGCAAGCCTGAACGAGCAATGCCGCGTGAACGAGGAAGGTCTTCGGATCGTAAAGTTCTGTTGAAGGGGAAAAAGAGCGGAGAGAGGAAATGGTCTCCGATTGATATTACCCTTCGAGGAAGTCACGGCTAACTACGTGCCAGCAGCCGCGGTAAAACGTAGGTGGCGAGCGTTATCCGGAATTACTGGGTGTAAAGGGAG
+
F:F:FFFFFFFFFFFFFFFF:FFFFFFF:FFFFFFFFFFFFFFFFFFFFFFFFFF:FFFFFFF:FFFFFFFFFFFFF,FFFFFFFFFFF,F:FFFF:FFF:FFFFFFFFFFFFFFFF,F:,FFF:FFFFF::FF:FFF::FFFFFFFFFFFFFF,F:FFFFF:F:FFFFFFFFFFFF::FFFF,FF,FFFFFFFFF,FF,FF:FFFFFFF::FFF,FFF:,FFF:F,FFFF,,FFF,,F:FF
@A01757:128:HWYCLDRX2:1:2102:2374:12994 1:N:0:GGAGCGTC
ACTCCTACGGGGCAGCAGTGAGGAATATTGGTCAATGGGCGTAAGCCTGAACCAGCCAAGTCGCGTGAGGGAAGAAGGCCCTGCTGGTCGCAGACCTCTTTGGACGGGGAGCAAGGTCGCCGACGTGTCGGCGGAAGGAGAGTACCCGTAGAACAAGCATCGGCTAACTCCGTGCCAGCAGCCGCGGTAATACGGAGGATGCGAGCGTTATCCGGATTTATTGGGTTTAAAGGGTGCGCAGG
+
FFFFFFFFFFFFF:FFFF:FFFFFFFFFFFFFFFFFFFFFFFFFFFFFFFFFFFFFFFFFFFFFF:FFFFFFFFFFFFFFFFFFFFFFFFFFFFFFFFF:FFFFFFFFFFFFFFF:FFFFFFFFFFFFFFFFFFFFFFFFFFFFFFFFFFFFFFFFFFFFFFFFFFFFFFFFFFFFFFFFFFFFFFFFFFFFFFFFFFFFFFFFFFFFF,FFFFFFF:FF:FFFFFFF:FFFFFFFFFF:FF
@A01757:128:HWYCLDRX2:1:2102:26187:13088 1:N:0:GGAGCGTC
ACTCCTACGGGAGGCAGCAGTGAGGAATATTGGTCAATGGGCGGAAGCCTGAACCAGCCAAGTCGCGTGAGGGAAGAAGGCCCTGCGGGTCGCAGACCTCTTTGGACGGGGAGCAAGGCCGCCGACGTGTCGGCGGAAGGAGAGTACCCGTAGAACAAGCATCGGCTAACTCCGTGCCAGCAGCCGCGGTAATACGGAGGATGCGAGCGTTATCCGGATTTATTGGGTTTAAAGGGTGCGCA
+
FFFFFFFFFFFFFFFFFFFFFFFFFFFFFFFFFFFFFFFFFFFFFFFFFFFFFFFFFFFFFFFFFFFFFFFFFFFFFFFFFFFFFFFFFFFFFFFFFFFFFFFFFFFFFFFFFFFFFFFFFFFFFFFFFFFFFFFFFFFFFFFFFFFFFFFFFFFFFFFFFFFFFFFF:FFFFFFFFFFFFFFFFFFFFFFFFFFFFFFF,FF:FFFFFF::FFFFFFF:FFF,,FFFFFFFFFF:FFF:F:
@A01757:128:HWYCLDRX2:1:2102:32895:13119 1:N:0:GGAGCGTC
ACTCCTACGGGAGGCAGCAGTGGGGAATCTTAGACAATGGGGGAAACCCTGATCTAGCCATGCCGCGTGAGTGACGAAGGCCTTAGGGTCGTAAAGCTCTTTCGCTGGGGAAGATAATGACTGTACCCAGTAAAGAAACCCCGGCTAACTCCGTGCCAGCAGCCGCGGTAATACGGAGGGGGTTAGCGTTGTTCGGAATTACTGGGCGTAAAGCGCGCGTAGGCGGACTGGCAAGTTGGGGG
+
FFFFFFFFFFFFFFFFFFFFFFFFFF:FF::FFFFFFFFFFF:FFFFFFFFFFFFF:FFF,FFFFFFFFF:FFFFFFFFFF,FFFFFFFFF,FFFFFFFF:FFFFFFFFFFF,FFFF,,F:FFFFFF,,:F:FFFFF:FF::FFFFFFFFFFFFFFFFFFFFFFFFFFFF,F,FFFFFFFFFFF,:F::FFF:FFFF,FFFFF::FFFFFFFFFFF:FFFFFFF:FF,FFFFFFFFFFFFFF
@A01757:128:HWYCLDRX2:1:2102:17508:13182 1:N:0:GGAGCGTC
ACTCCTACGGGAGGCAGCAGTAGGGAATCTTCCACAATGGACGAAAGTCTGATGGAGCAACGCCGCGTGTGTGAAGAAGGGTTTCGGCTCGTAAAGCTCTGTTGGTAGTGAAGAAAGATAGAGGTAGTAACTGGCCTTTATTTGACGGTAATTACTTAGAAAGTCACGGCTAACTACGTGCCAGCAGCCGCGGTAATACGTAGGTGGCAAGCGTTGTCCGGATTTATTGGGCGTAAAGCGAG
+
FFFFFFFFFFFFFFFFFFFFFFFFFFFFFFFFFFFFFFFFFFFFFFFFFFFFFFFFFFFFFFFFFFFFFFFFFFFFFFFFFFFFFFFFFFFFF:FFFFF:F:FFF:FFFFFFFFFFFFFFFFFFFFFFFFFFFFF:FFFFFFFFFFFFFFFFFF:FFFFFFFFFFFFFFFFFFFFFFFFF:F:FFFFFFFFFFFF:FFFFFFFFFFFFFFFFFF:,FF:FFFFFFFFFFFFFFFFFFFFFFF
@A01757:128:HWYCLDRX2:1:2102:9254:13197 1:N:0:GGAGCGTC
ACTCCTACGGGAGGCAGCAGTGGGGGATATTGGACAATGGGGGAAACCCTGATCCAGCGACGCCGCGTGAGTGAAGAAGTATTTCGGTATGTAAAGCTCTATCAGCAGGGAAGAAAGAAATGACGGTACCTGACCAAGAAGCCCCGGCTAACTACGTGCCAGCAGCCGCGGTAATACGTAGGGGGCAAGCGTTATCCGGATTTATTGGGTTTAAAGGGTGCGTAGGCGGACTGTTAAGTCAG
+
FFFFF:FFFFFFFFF:FFFFFFFFFFFFFFFFFFFFFFFFFF:FFFFFFFFFFFFFFFFFFFFFFFFFFFFFFFFFFFFFFFFFFFF:FFFFFFFFFFFFFFFFFFFFFFF:FFFFFFFFFFFFFFFFFFFFFFFFFFFFFFFFFFFFFFFFFFFFFFFFFFFFFFFFFFFF:FFFFFFFFFFFFFFFFFFFF,F,FFFFFFFF:FF:FFFFFFFFFFFFF:FFF:FFFFFFFFFFFFFFFF
@A01757:128:HWYCLDRX2:1:2102:27859:13197 1:N:0:GGAGCGTC
ACTCCTACGGGAGGCAGCAGTGAGGAATATTGGTCAATGGGCGGAAGCCTGAACCAGCCAAGTCGCGTGAGGGAAGAAGGCCCTGCGGGTCGCAGACCTCTTTGGACGGGGAGCAAGGCCGCCGACGTGTCGGCGGAAGGAGAGTACCCGTAGAACAAGCATCGGCTAACTCCGTGCCAGCAGCCGCGGTAATACGGAGGATGCGAGCGTTATCCGGAATTATTGGGTGTAAAGGGTGCGTA
+
FFFFFFFFFFFFFFFFFFFFFFFFFFFFFFFFFFFFFFFFFFFFFFFFFFFFFFFFFFFFFFFFFFFFFF:FFF,FFFFFFFFFFFFFFFFFFFFFFFFFFFFFFFFFFFFFFFFFFFFFFFFFFFFFFFFFFFFFFFFFFFFFFFFFFFFFFFFFFFFFFFFFFFFFFFFFFFFFFFFFFFFFFFFFFFFFFFFFFFFFFFFFFFFFF:F:FF:FFF,:FFFFF,FFFF,FFFF,FFFF:F
@A01757:128:HWYCLDRX2:1:2102:27579:13244 1:N:0:GGAGCGTC
ACTCCTACGGGAGGCAGCAGTGAGGAATATTGGTCAATGGGCGGAAGCCTGAACCAGCCAAGTCGCGTGAGGGAAGAAGGCCCTGCGGGTCGCAGACCTCTTTGGACGGGGAGCAAGGTCGCCGACGTGTCGGCGGAAGGAGAGTACCCGTAGAACAAGCATCGGCTAACTCCGTGCCAGCAGACGCGGTAATACGGAGGATCCAAGCGTTATCCGGATTTATTGGGTTTAAAGGGTGCGTA
+
FFFF:FF:FFFFF:FF,FFFFFF,FFFFFF:FFFFFFFFFFFFF::F:F,FFFFFFF::FFFFFF,F,FF:,:FFFFF:FFFFFF::F:FF:FFFFFFFF,:FFFFFFFFFF:FFFFF:FFFF,FFFF,FFFFFFFFFF:FFFFFFF:F:,FFFFFFFFFFFFF:FF:FFF:FFFFFFF,F:F,FFF:FFFFFF,FFFFFFFFFFFFF:,FFFFFF,F:FFFFFF,,FFF:FFF,F:FF,,F
@A01757:128:HWYCLDRX2:1:2102:26567:13307 1:N:0:GGAGCGTC
ACTCCTACGGGAGGCAGCAGTAGGGAATCTTCCACAATGGGCGAAAGCCTGATGGAGCAACGCCGCGTGGGTGAAGAAGGTCTTCGGATCGTAAAACCCTGTTGTTAGAGAAGAAAGTGCGTGAGAGTAACTGTTCACGTTTCGACGGTATCTAACCAGAAAGCCACGGCTAACTACGTGCCAGCAGCCGCTGTAATACGTAGGTGGCAAGCGTTATCCGGATTTATTGGGCGTAAAGGGAA
+
FFFFFFFFFF:FFFFFFFFFFFFFFFFFFFFFFFFFFFFFFFFFFFFF:FFFFFFFFFFFFFFFFFFFFFFFFFFFFFFFFFFFFFFFFFFFFFFFFFFFFFFFFFFFFFFFFFFFFFFFFFFFFFFFFFFFFFFFFFFFFFFFFFFFF,FFFFFFFFFFF:FFFFFFFFF,FFFFF:FFFFFFFFFFFFFFFFFFFFFF,:FFFF:FFFFFF::FFFFFFFF,FF:F:FFFFFFF:FFFFF
@A01757:128:HWYCLDRX2:1:2102:1371:13542 1:N:0:GGAGCGTC
ACTCCTACGGGAGGCAGCAGTAGGGAATTTTCGTCAATGGGCGCAAGCCTGAACGAGCAATGCCGCGTGAACGAGGAAGGTCTTCGGATCGTAAAGTTCTGTTGAAGGGGAAAAAAAGAGGAGAGAGGAAATGCTTTCTGATTGATATTACCCTTCGAGGAAGTCACGGCTAACTACGTGCCAGCAGCCGCGGTAATACGGAGGATGCGAGCGTTATCCGGATTTATTGGGTTTATAGGGTG
+
FFFFFFFFFFFFFFFFFFFFFFFFFFFFFFFFFFFFFFFFFFFFFFFFFFFFFFFFFFFFFFFFFFFFFFFFFFFFFFFFFFFFFFFFFFFFFF,:FFFFFFFFFFFFFFFFFFF:FFFFFFFFFFFFFF:FFFFFFFFFFFFFFFFFFFF,FFFFF:FFFFFFFFF:FFFF,FFFFFFFFFFFF:FFFFFFFFFFFFFFFFFFFFFFFFFFFFF,FF:FFF,F:FFFF,FFFFF,:,F,FF
@A01757:128:HWYCLDRX2:1:2102:31919:13745 1:N:0:GGAGCGTC
ACTCCTACGGGAGGCAGCAGTGAGGAATATTGGTCAATGGCCGCAGGGCTGAACCAGCCAAGTCGCGTGAGTGATGACGGTCCTATGGATTGTAAACCTCTTTTGTCAGGGAGCAAAGGGCGCCACGTGTGGCGCTTTGCGAGTACCTGAAGAAAAAGCATCGGCTAACTCCGTGCCAGCAGCCGCGGTAATACGGAGGATGCGAGCGTTATCCGGATTTATTGGGTTTAAAGGGTGCGCAG
+
:FFFFFFFFFFFFFFFFFFFFFFFFFFFFFFFFFFFFFFFFFFFF,FFFFFFFFFFFFFFFFFFFFFFFFFFFFFFFFFFFFF,FFFFFFFFFFFFFFFFFFFFFFFFFFFFFFFFFFFFFFFFFFFFFFFFFFFFFFFFFFFFFFFFFF:FFFFFFFFFFFFFFFFFFFFFFFFFFFFFFFFFFFF:FFFFFFFFFFFFFFFFFFFFFFFFFFFFF:FFFFFFFFF,FFFFFFFFFFFFFF
@A01757:128:HWYCLDRX2:1:2102:4255:13808 1:N:0:GGAGCGTC
ACTCCTACGGGAGGCAGCAGTGAGGAATATTGGTCAATGGCCGCAGGGCTGAACCAGCCAAGTCGCGTGAGGGATGACGGTCCTATGGATTGTAAACCTCTTTTGTCAGGGAGCAAAGGGCGCCACGTGTGGCGCTTTGCGAGTACCTGAAGAAAAAGCATCGACTAACTCCGTGCCAGAAGCCGCGGTAATACGGAGGATGCGAGCGTTATCCTGATTTATTGGGTTTAAAGCGTGCGTAG
+
FFFFFFF,FFF:FFFFFFFF:FFF,,:F,FFFFFFFFF,FFFFFFF,FFFFFF,,FFFFFFFF::FFFF,FFFF:FFF,FF::FFF:FFFFFF:FFFF:FFFFFFF:FFF,F:FFFF:,F,,FFFFF:FFFFFFF,FFFFFF:FFFFFFFFFFFFFFFFFFF,FFFF:FF,,F:,FFFF:F:F,,F:FFFFF:FFFFF:FF,,FFFFFFFFF:F:,FFFFFF,FFF,FFFF:,,,:,F,:F:
@A01757:128:HWYCLDRX2:1:2102:27877:14011 1:N:0:GGAGCGTC
ACTCCTACGGGAGGCAGCAGTGAGGAATATTGGTCAATGGTCGGGAGACTGAACCAGCCAAGCCGCGTGAGGGAGGAAGGTACAGAGTATCGTAAACCTCTTTTGTCAGGGAACAAAGGCGGGGACGTGTCCCCGGATGAGTGTACATGAAGAAAAAGCATCGGCTAACTCCGTGCCAGCAGCCGCGGTAATACGGAGGATGCGAGCGTTATCCGGATTTATTGGGTTTAAAGGGTGCGTAG
+
FFFFFFFFFFFFFFFFFFFFFFFFFFFFFFFFFFFFFFFFFFFFFFFFFFFFFFFFFFFFFFFFFFFFFFFFFFFFFFFFFFFFFFFFFFFFFFFFFF:FFFFFFFFFFFFFFFFFFFFFFFFFFFFFFFFFFFFFFFFFFFFFFFF:FFFFF:FFFFFFFF:FFFFFFFFF:FFFFFFFFFFFFFFFF,FFFFFFFFFFFFFFFFFFF,FFFFFFFF,FFFFFFFFFFF,FFFFFF:FFFF
@A01757:128:HWYCLDRX2:1:2102:20184:14027 1:N:0:GGAGCGTC
ACTCCTACGGGAGGCAGCAGTGAGGAATATTGGTCAATGGTCGGGAGACTGAACCAGCCAAGCCGCGTGAGGGAGGAAGGTACAGAGTATCGTAAACCTCTTTTGTCAGGGAACAAAGACGGGGACGCGTCCCCGGATGAGTGTACCTGAAGAAAAAGCATCGGCTAACTCCGTGCCAGCAGCCGCGGTAATACGGAGGATGCGAGCGTTATCCGGAGTTATTGGGTTTAAAGGGTGCGCAG
+
FFFFFFFFFFFFFFFFFFFFFFFFFFFFFFFFFFFFFFFFFFFFFFFFFFFFFFFFFFFFFFFFFFFFFFFFFFFFFFFFFFFFFFFF:FFFFFFFFFFFFFFFFFFFFFFF:FFF,FFFFFFFFFFFFFFFFFFF,FFFFFFFFFFFFFFFFFFFFFFFFFFFFFFFFFFFFFFFFFFFFFFFFFFFF:FFFFFFFFF:FFFFFFFFFF,FFFFFF,FFFFF,FFF::,FFF,FFFFFFFF
@A01757:128:HWYCLDRX2:1:2102:1958:14121 1:N:0:GGAGCGTC
ACTCCTCGGGAGGCAGCAGTGGGGAATATTGCACAATGGGGGAAACCCTGATGCAGCGACGCCGCGTGAGTGAAGAAGTATTTCGGTATGTAAAGCTCTATCAGCAGGGAAGAAAGTGACGGTACCTGAGTAAGAAGCCCCGGCTAACTACGTGCCAGCAGCCGCGGTAATACGTAGGGGGCAAGCGTTATCCGGATTTACTGGGTGTAAAGGGAGCGTAGACGGCAGTGCAAGTCTGAAGT
+
FFFFFFFFFFFFFFFFFFFFFFFFFFFFFFFFFFFFFFFFFFFFFFFFFFFFFFFFFFFFFFFFFFFFFFFFFFFFFFFFFFFFFFFFFFFFFFFFFFFFFFFFFFFFFFFFFFFFFFFFFFFFFFFFFFFFFFFFFFFFFFFFFFFFFFFFFFFFFFFFFFFFFFFFFFFFFFFFFFFFFFFFFFFFF:FFFFFFFFFFFFFFFFFFFFFFFFFFFFFFFFFFFFFFFFFFFFFFFFFFFF
@A01757:128:HWYCLDRX2:1:2102:9191:14309 1:N:0:GGAGCGTC
ACTCCTACGGGAGGCAGCAGTAGGGAATTTTTCACAATGGGCGAAAGCCTGATGGAGCAATACCGCGTGGATGATGAAGGTCTTTGGATTGTAAAATCCTTTTATTAGGGACGAATGACATAAGTAGGAAATGATTTATGTTTGACTGTACCTTTTGAATAAGTAACGGCAAACTATGTGCCAGCAGCCGCGGTAATACATAGGTTACAAGCGTTATCCGGATTTACTGGGCGTAAAGCGAG
+
FFFFFFFFFFFFFFFFFFFFFFFFFFFFFFFFFFFFFFFFFFFFFFFFFFFFFFFFFFFFFFFFFFFFFFFFFF:FFFFFFFFFFFFFFFFFFFFFFFFFFFF:FFFFFFFFFFFFFFFFFFFFFFFFFFFFFFFFFFFFFFFFFFFFFFFFFFFFFFFFFFFFFFFFFFFFFFFFFFFFFFFFFFFFFF:FFFF:FFFFFFF:FFFFFF:FFFF,FFF:FFF:FFFFFFFFFFFFFFFFFF
@A01757:128:HWYCLDRX2:1:2102:23737:14450 1:N:0:GGAGCGTC
ACTCCTACGGGAGGCAGCAGTAGGGAATTTTCGTCAATGGGCGCAAGCCTGAACGAGCAATGCCGCGTGAGTGAGGAAGGTCTTCGGATCGTAAAGCTCTGTTGCAGGTCAGAAAAGAAGAAAAGAGGAAATGATTTTCTTTTGATAGTAACCTGCCAGAAAGTCACGGCTAACTACGTGCCAGCAGCCACGGTAATACGTAGGTGGCAAGCGTTCTCCGGACTGATTGGGCGTAAAGGGTG
+
FFFFFFFFFFFFF:FFFFFFFFFFFFFFFFFFFFFFFFFFFFFFFFFFFFFFFFFFFFFFFFFFFFFFFFFFFFFFFFFFFFFFFFFFFFFFFF,FFFFFFFFFFFFFFFFFFFF,FFFFF,FFFFFFFF:FFFFFFFF:FFFFFFFFFFF:FFFFFFFFFFFFFFFFFFFF:FFFFFFFFFFFFFFFFFFF:F::FFFFF,FFFFFFF,FFFFFFFFFFFF:FF:FFFFFFFFF,FFFFF:
@A01757:128:HWYCLDRX2:1:2102:10276:14465 1:N:0:GGAGCGTC
ACTCCTACGGGAGGCAGCAGTAGGGAATCTTCCACAATGGGCGAAAGCCTGATGGAGCAACGCCGCGTGGGTGAAGAAGGTCTTCGGATCGTAAAACCCTGTTGTTAGAGAAGAAAGTGCGTGAGAGTAACTGTTCACGTTTCGACGGTATCTAACCAGAAAGCCACGGCTAACTACGTGCCAGCAGCCGCGGTAATACGTAGGTGGCAAGCGTTATCCGGAATTATTGGGCGTAAAGCGCG
+
FFFFFFFFFFFFFFFFFFFFFFFFFFFFFFFFFFFFFFFFFFFFFFFFFFFFFFFFFFFFFFFFF:FFFFFFFFFFFFFFFFFFFFFFFFFFFFFFFFFFFFFFFFFFFFFFFFFFFFFFFFFFFFFFFFFFFFFFFF:FFFF:FFFFF,FFFFFFFFFFFFFFFFF::FFFFFFFFFFFFFFFFFF:FFFFFFFFFFFFFFFFFF:FF:FFF::,FFFFFFFFF,FFFFFFFFFFFFFFFF
@A01757:128:HWYCLDRX2:1:2102:7536:14669 1:N:0:GGAGCGTC
ACTCCTACGGGAGGCAGCAGTGAGGAATATTGGTCAATGGCCGGAAGGCTGAACCAGCCAAGCCGCGTGAAGGACGAAGGTGCCAAGCATTGTAAACTTCTTTTGTCAAGGGACAAAATCAGGCTCGAGAGCCTGACCGAGGGTACTTGAAGAAAAAGCATCGGCTAACTCCGTGCCAGCAGCCGCGGTAATACGGAGGATGCGAGCGTTATCCGGATTTATTGGGTTTAAAGGGTGCGTAG
+
FFFFFFFFFFFFFFFFFFFFFFFFFFFFFFFFFFFFFFFFFFFFFFFFFFFFFFFFFFFFFFFFFFFFFFFFFFFFFFFFFFFFFFFFFFFFFFFFFFFFFFFFFFFFFFFFFFFFFFFFFFFFFFFFFFFFFFFFFFFFFFFFFFFFFFFFFFF:FFFFFFFFFF,FFFFFFFFFFFFFFFFFFFFFFFFFFFFFFFFFFFFFFFFF:::FFFFFF,FFFFFFFFFFFF,FFFFFFFFFF:
@A01757:128:HWYCLDRX2:1:2102:23583:14810 1:N:0:GGAGCGTC
ACTCCTACGGGAGGCAGCAGTGGGGAATATTGCACAATGGGGGAAACCCTGATGCAGCGACGCCGCGTGAAGGAAGAAGTATTTCGGTATGTAAACTTCTATCAGCAGGGAAGAAAATGACGGTACCTGACTAAGAAGCCCCGGCTAACTACGTGCCAGCAGCCGCGGTAATACGTAGGGGGCAAGCGTTATCCGGATTTACTGGGTGTAAAGGGAGCGTAGGCGGCGATGCACGTCAGAAG
+
FFFFFFFFFFFFFFFFFFFFFFFFF:FFFFFFFFFFFFFFFFFFFFFFFFFFFFFFFFFFFFFFFFFFFFFFFFFFFFFFFFFFFFFFFFFFFFFFFFFF,FFFFFFFFFF:FF:FFFFFFFFFFFFFFFFFFFFFFFFFFFFFFFFFFFFFFFFFFFFFFFFFFFFFF,,F::F,FFFFFFF:,FFF,F:FFFFFFFFFFFFFFFFFFFF,FFFFFFFFFFFFFFFFFFFFF,FF:FFF,F
@A01757:128:HWYCLDRX2:1:2102:9272:14982 1:N:0:GGAGCGTC
ACTCCTACGGGAGGCAGCAGTAGGGAATCTTCCACAATGGACGAAAGTCTGATGGAGCAACGCCGCGTGAGTGAAGAAGGGTTTCGGCTCGTAAAGCTCTGTTGGTAGTGAAGAAAGATAGAGGTAGTAACTGGCCTTTATTTGACGGTAATTACTTAGAAAGTCACGGCTAACTACGTGCCAGCAGCCGCGGTAATACGTAGGTGGCAAGCGTTGTCCGGATTTATTGGGCGTAAAGCGAG
+
FFFFFFFFFFFFFFFFFFFFFFFFFFFFFFFFFFFF:FFFFFFFFFFFFFF:FFFFFFF:FFFFFFFFFFFFFFFFF,FFFFFFFFFF:FFFFFFFFFFFFFFFFFFFFFFFFFFFFFFFFFFFFFFFFFFFFFFFFFFFFFFFFFFFFFFFFFFF:FFFFFFFFFF:FFFFFFFFFFFFFFFFFFFFFFFFFFFFFFFFFFFFFF:FF:FFFFFFFFFFFFF::FFFFFFFFFFFFFFFF:
@A01757:128:HWYCLDRX2:1:2102:11568:14982 1:N:0:GGAGCGTC
ACTCCTACGGGAGGCAGCAGTTGGGAATATTGGACAATGGAGGAAACTCTGATCCAGTGACGCCGCGTGAAGGAAGAAGGTCTTCGGATTGTAAACTTATTTTGTCAGGGAAGAAAAAATGACTGTACCTGAAGAAAAAGCACCGGCTAACTACGTGCCAGCAGCCGCGGTAATACGTAGGTGGCAAGCGTTATCCGGAATGATTGGGCGTAAAGGGTGCGCAGGCGGCGTGGCAAGTCTGA
+
FFFFFFFFFFFFFFFFFFFF:FFFFFFFFFFFFFFFFFFFFFFFFFFFFFFFFFFFFFFFFFFFFFFFFFFFFFFFFFFFFFFFFFFFFFFF:FFFFFFFFFFFFFFFFFFFFFFFFFFFFFFFFFF:FFFFFFFFF:FFFFFF:FFF::FFFFFFFFFFFFFFFFFFFFFF,FFFFFFFFFF:FFFFFFFFFFFFFFFFFFF:FFF:FFFFFFFFFFFFFF,:FFFFFFFFFFFF:::FF:
@A01757:128:HWYCLDRX2:1:2102:29604:15029 1:N:0:GGAGCGTC
ACTCCTACGGGAGGCAGCAGTGGGGAATATTGCACAATGGGGGAAACCCTGATGCAGCGACGCCGCGTGAGTGAAGAAGTATTTCGGTATGTAAAGCTCTATCAGCAGGGAAGAAGAAAGACGGTACCTGACTAAGAAGCCCCGGCTAACTACGTGCCAGCAGCCGCGGTAATACGTAGGGGGCAAGCGTTATCCGGATTTACTGGGTGTAAAGGGAGCGTAGACGGCTGTGCAAGTCTGAA
+
FFFFFFFFFFFFFFFFFFFFFFFFFFFFFFFFFFFFFFFFFFFFFFFFFFFFFFFFFFFFFFFFFFFFFFFFFFFFFFFFFFFFFFFFFFFFFFFFFFFFFFFFFFFFFFF,FFFFF:FFFFFFFFFFFFFFFFFFFFFFFFFFFFFFFFFFFFFFFFFFFFFFFFF:FFFFFF:FFFFFFFFFFF:FFFFFFFFFFFFFFFFFFFFFFFFFFFF:FFFFFFF:FF:FFFFFFFFFFFFFFF
@A01757:128:HWYCLDRX2:1:2102:5801:15045 1:N:0:GGAGCGTC
ACTCCTACGGGAGGCAGCAGTGAGGAATATTGGTCAATGGGCGGAAGCCTGAACCAACCAAGTCGCGTGAGGGAAGAAGGCCCTGCGGGTCGCAGACCTCTTTGGACGGGGAGCAAGGCCGCCGACGTGTCGGCGGAAGGAGAGTACCCGTAGAACAAGCATCGGCTAACTCCGTGCCAGCAGCCGCGGTAATACGGAGGATGCGAGCGTTATCCGGATTTATTGGGTTTAAAGGGTGCGCA
+
FFFFFFFFFFFFFFFFFFFFFFFFFFFFFFFFFFFFFFFFFFFFFFFFFFFFFFFFFFFFFFFFFFFFFFFFFF:FFFFFFFFFFFFFFFFFFFFFFFFF,FFFFFFFFFF:FFFFFFFFFFFFFFFFFFFFFFFFFFFFFFFFFFFFFF,FF:FF:FFFFFFFFFFFFFFFFFFFFFFFFFFFFFFFFFFFFFFFFFFFFFFFFFFFFFF:FF:FFFFFFF:FFFF:FFFF,FFFF:FFFF
@A01757:128:HWYCLDRX2:1:2102:4797:15123 1:N:0:GGAGCGTC
ACTCCTACGGGAGGCAGCAGTGGGGAATATTGCACAATGGGCGCAAGCCTGATGCAGCCATGCCGCGTGTATGAAGAAGGCCTTCGGGTTGTAAAGTACTTTCAGCGGGGAGGAAGGGAGTAAAGTTAATACCTTTGCTCATTGACGTTACCCGCAGAAGAAGCACCGGCTAACTCCGTGCCAGCAGCCGCGGTAATACGGAGGGTGCAAGCGTTAATCGGAATTACTGGGCGTAAAGCGCA
+
FFFFFFFFFFFFFFFFFFFFFFFFF::FFFFFFFF,FFFFFFFFFFFFFFFFFFFFFFFFFFFFFFFFFFFFFF:FFFFFFFFFFFFFFF:FF,FFFFFFFFFFFFFFFFFFFF:FFFFFFFFFFFFFFFF:FFFFFFFFFFFFFFFFFF::FFFFFFFFFFFFF:FFFFF:FFFFFFFFFFFFFFF:FF:FFFFFFFF:FFFF:FFFFFFFFFFFFF::FFFFFFFFFFF:FF:FFF:FFF
@A01757:128:HWYCLDRX2:1:2102:29387:15217 1:N:0:GGAGCGTC
ACTCCTACGGGAGGCAGCAGTAGGGAATTTTCCACAATGGACGAAAGTCTGACGGAGCAACGCCGCGTGAGTGATGAAGGTTTTCGGATCGTAAAACTCTGTTGTTAGGGAAGAACAAGTACCGTTCGAATAGGGCGGTACCTTGACGGTACCTAACCAGAAAGCCACGGCTAACTACGTGCCAGCAGCCACGGTAATACGTAGGTGGCAAGCGTTGTCCGGATTTATTGGGCGTAAAGCGA
+
FFFFFFFFFFFFFFFFFFFFFFFFFFFFFFFFFFFFFFFFFFFFFFFFFFFFFFFFFFFFFFFFFFF:FFFFFFFFFFFFFFFFFFFFFFFFFFFFFFFFFFFFFFFFFFF:FFFFFFFFFFFF:FFFFFFFFFFFFFFFFFFFFFFFFFFFFFFFFFFFFFFFFFFFFFFFFFFF:FFFFFFFFFFFFFFFFFF:FFFFFFFFFFFFFF,FFF:FFFF:FFF,FFF:FFF:FFFF,:FFFF
@A01757:128:HWYCLDRX2:1:2102:1759:15280 1:N:0:GGAGCGTC
ACTCCTACGGGAGGCAGCAGTGAGGAATATTGGTCAATGGGCGATGGCCTGAACCAGCCAAGTAGCGTGAAGGATGACTGCCCTATGGGTTGTAAACTTCTTTTATAAAGGAATAAAGTCGGGTATGCATACCCGTTTGCATGTACTTTATGAATAAGGATCGGCTCACTCCGTGCCAGCAGCCGCGGTAATACGGAGGATCCGAGCGGTATCCGGATTTATTGGGTTTAATGGGAGCGTAG
+
FFFFFFFFFFFFFFFFFFFFFFFFFFFFFFFFFFFFFFFFFFFFFFFFFFFFF:FFFFF:FFFF,FFFFFFFFFFFFFFFFFFFFFFFFFFFFF:FFFFFF:FFFFF,FFFFFFFF,FFFFFFFFFFFFFFFFFFFFFF::FFFFFFFFFFF:FF:FFF:FFFFFF,:FFF:FFFF,FFFFF:FFFFFF:FFFFFF:FFFFF:FFFFF,,,F,,FF:,::,:FFFFF::,,,::FFFFFF,:
@A01757:128:HWYCLDRX2:1:2102:15383:15295 1:N:0:GGAGCGTC
ACTCCTACGGGAGGCAGCAGTGGGGAATATTGCACAATGGGGGAAACCCTGATGCAGCGACGCCGCGTGAGTGAAGAAGTATTTCGGTATGTAAAGCTCTATCAGCAGGGAAGAAAATGACGGTACCTGACTAAGAAGCCCCGGCTAACTATGTGCCAGCAGCCGCGGTACTACGTAGGTGGCAAGCGTTATCCGGATTTACTGGGTGTAAAGGGCGAGTAGGCGGGAGTGCAAGTCAGATG
+
FFFFFFFFFFFFFFFFFFFFFFFFFF:FFFFFFFFFFFFFFFFFFFFFFFFFFFFFFFFFFFFFFFFFF:FFFFFFFFFFFFFFFFFFFFFFFF:FFFFFFFFFFFFFFFFFFFFFFFFFFFFFFFFFFFFF,FFFFFFFFFFFFF:FFFFFFFFFF,FF:F:FFFFFFF,FFFF:FFFFFFFFFFFFFF:FFFFFFFFFF,FFFF:FFF::FFFFF:FF,FFFFFFFF:FF:FFF:FFF:F
@A01757:128:HWYCLDRX2:1:2102:23854:15311 1:N:0:GGAGCGTC
ACTCCTACGGGAGGCAGCAGTAGGGAATCTTCCACAATGGGCGAAAGCCTGATGGAGCAACACCGCGTGGGTGAAGAAGGTCTTCGGATCGTAAAACCCGGTTGTTAGAGAAGAAAGTGAGTGAGAGTAACTGTTCACGTTTCGACGGTATCTAACCAGAAAGCCACGGCTCACTTCGTGCCAGCAGCCGCGGTAATACGTAGGTGGCGAGCGTTATCCGGATTTAGGGGGCGTGAAGGGAG
+
FF:::,:FFFFF::FF:FF,FFF::F:FFF,FFFFF::FFFFFFFFF:FF,,,,FFF:FFFFFFFFFFFFF:FFF:F:F,FFF:FF,:FF,:FF:FFF:,,::,FFFF,,::,FF,::F,FFFFFFFFF,F,:F:,F:F,,FFFFFFF,:FFFFF,F,:::F:FF:FFFF:,,FF,::FF,:,FFFF:,FFFFF,FF:,FF,FF:::,FFF::,FF:F,FF,,F::,,FFF,F,,,,FFF,,
@A01757:128:HWYCLDRX2:1:2102:32244:15436 1:N:0:GGAGCGTC
ACTCCTACGGGAGGCAGCAGTAGGGAATTTTCGTCAATGGGCGCAAGCCTGAACGAGCAATGCCGCGTGAACGAGGAAGGTCTTCGGATCGCAAAGTTCTGTTGAAGGGGAAAAAGAGCGGAGAGAGGAAATGAACTCCGATTGATATTACCCTTCGAGGAAGTCACGGCTAACTACGTGCCAGCAGCCGCGGTAATACGTAGGTGGCGAGCGTTATCCGGAATGATTGGGCGTAAAGGGTG
+
FFFFFF,FFFFFFFFFFF:FFFFFFFF:FFFFFFFFFFFFFFFFFFFFFFFFFFFFFFFFFFFFF:FFFFFFFFFFFFFFFFFFFFFF:FFFF:FFFFFF,FFFFFFFFFFFFFFF,FFFFFFFF:FFFFFFFFFFFFFF:FFFFFFFF:FFFFFFFFFFF:FFFFFFFFF,FFFFFFFFFFFFFFFFFFFFFFFFFFFFFFFFF::FFFFF:FF:FFFFFFFF:F:FFFFFFF:FFF,FF:
@A01757:128:HWYCLDRX2:1:2102:32732:15624 1:N:0:GGAGCGTC
ACTCCTACGGGAGGCAGCAGTAGGGAATTTTCGTCAATGGGCGCAAGCCTGAACGAGCAATGCCGCGTGAACGAGGAAGGTCTTCGGATCGCAAAGTTCTGTTGAAGGGGAAAAAGAGCGGAGAGAGGAAATGAACTCCGATTGATATTACCCTTCGAGGAAGTCACGGCTAACTACGTGCCAGCAGCCGCGGTAATACGTAGGTGGCGAGCGTTATCCGGAATGATTGGGCGTAAAGGGTG
+
FFFFFFFFFFFFFFFFFFFFFFFFFFFFFFFFFFFFFFFFFFFFFFFFFFFFFFFFFFFFFFFFFFFF:FFFFFFFFFF:FFFFFFFFFFFFF::FFFFFFFFFFFFFFFFFFFFFFFFFFFFFFFFFFFFFFFFFFFFFF:FFFFFFFFFFFFFFF:FFFFFFFFFFFFF:FFFFFFFFFFFFFFFFFFFFFFFFFFFFF:FFFF:FFFFFF:FFFFFF:FFFFFFFFFFFFFFFFFFFFF
@A01757:128:HWYCLDRX2:1:2102:25229:15781 1:N:0:GGAGCGTC
ACTCCTACGGGAGGCAGCAGTGGGGAATATTGGGCAATGGGGGAAACCCTGACCCAGCAACGCCGCGTGAAGGACGAAGGCCTTCGGGTTGTAAACTTCTTTTACCAGGGACGAAAGACGTGACGGTACCTGGAGAAAAAGCAACGGCTAACTACGTGCCAGCAGCCGCGGTAATACGTAGGTTGCAAGCGTTGTCCGGATTTACTGGGTGTAAAGGGCGTGTAGGCGGAGGCGCAAGTTGG
+
FFFFFFFFFFFFFFFFFFFFFFFFF,FFFFFFFFFF:FFFFFFFFFFFFFFFFFFFFFFFFFFFFFFFFFFFFF,FFFFFFFFFFFFFFFFFFFFFFFFFFFFFFFFFFFFFFF,FFFFFFFFFFFFFFFFFFFFFFFFFFFFFFFFFFFFFFFFFFF:FFFFF::FFFFFFFFFF,FFFFFF:FFFFFFF:FFFFFFFFFFFF:,FFFFFFFFF::FF:FFFFF:FFFFFFFFFFFFFFFF
@A01757:128:HWYCLDRX2:1:2102:15664:15812 1:N:0:GGAGCGTC
ACTCCTACGGGAGGCAGCAGTAGGGAATCTTCGGCAATGGACGAAAGTCTGACCGAGCAACGCCGCGTGAGTGAAGAAGGTTTTCGGATCGTAAAACTCTGTTGTTAGAGAAGAACAAGGATGAGAGTAACTGTTCATCCCTTGACGGTATCTAACCAGAAAGCCACGGCTAACTACGTGCCAGCAGCCGCGGTAATACGTAGGTGGCAAGCGGTGTCCGGATTTATTGGGCGTAAAGCGAG
+
FFFFFFFFFFFFFFFFFFFFF:FFFFFFFFFFFFFFFFFFFFF:FFFFFFFFFFFFFFFFFFFFFFFFFFFF::FFFFFFFFFFFFFFFFFFFF:FFFFFFFFFFFFF,FFFFFFFFFFFFFFFF:FFFFFFFFFFFFFF:FFFFFFFF:FFFFF:FFFFFFFFFFFFFFF:FFFFFFFFFFFFFFFFFFFFFFFFFFFFFFFFFFFFFFFFF,FFFFFFFFFFFFFFFFFFFFFFFFFFFF
@A01757:128:HWYCLDRX2:1:2102:2049:15843 1:N:0:GGAGCGTC
ACTCCTACGGGAGGCAGCAGTGAGGAATATTGGTCAATGGTCGGGAGACTGAACCAGCCAAGCCGCGTGAGGGAAGAAGGTACAGCGTATCGTAAACCTCTTTTGTCGGGGAGCAAATTCCGCCACGTGTGGCGGAGTCGAGAGTACCCGAAGAAAAAGCATCGGCTAACTCCGTGCCAGCAGCCGCGGTAATACGGAGGATGCGAGCGTTATCCGGATTTATTGGGTTTAAAGGGTGCGTG
+
F:FFFFFFFFFFFFFFFFFFFFFFFFFFFFFFFFFFFFFFFFFFFFFFFFFFFFFFFFFFFFFFFFFFFFFFFF,FFFFFFFFFFFFFFFFFFFFFFFFFFFFFFFFFFFFFFFFF:FFFFFFFFFFFFFFFFFFFFFFFFFFFFF,FFFF:FFFFF:FFFFF:FFFFFFFFFFFFFFFFFFFFFFFFFFFFFFFFFFFFFFFFFFFFF:F::F:FFFFFF,FFFF:F:F,F:FFFFFFFF,
@A01757:128:HWYCLDRX2:1:2102:28537:15843 1:N:0:GGAGCGTC
ACTCCTACGGGAGGCAGCAGTGAGGAATATTGGTCAATGGGCGGAAGCCTGAACCAGCCAAGTCGCGTGAGGGAAGACGGCCCTACGGGTTGTAAACCTCTTTTGCCGGGGAGCAAGCCTGAGCACGTGTGCCCAGGCGGAGAGTACCCGGAGAAAAAGCATCGGCTAACTCCGTGCCAGCAGCCGCGGTAATACGGAGGATGCGAGCGTTATCCGGATTTATTGGGTTTAAAGTGTGCGTA
+
FFFF:FFFFFFFF:FFFFFFFFFFFFFFFFFFFFFFFFFFFFFFF,FFFFFFFFFFFF:FFFFFFFFF:FFF:FF:FFFFFFFFFFFF,FF::FFFFFFFFFFFF:FFFF:FFFF:FFFFFFFFFFFFFF:FFFFF,FF,FFFF,FFFFF,F:FFFFFFFF:FF:FFFFFFF:F:F:FFFFFFF:FF:FF,FFFFF,FF:FF:FFFFF::FFF,:FFF,FF:FF,FFF:FFF,F,FF:,::F
@A01757:128:HWYCLDRX2:1:2102:16875:15875 1:N:0:GGAGCGTC
ACTCCTACGGGAGGCAGCAGTCGGGAATATTGCGCAATGGAGGAAACTCTGACGCAGTGACGCCGCGTATAGGAAGAAGGTTTTCGGATTGTAAACTATTGTCGTTAGGGAAGAAAAAAGACAGTACCTAAGGAGAAAGTCACGGCTAACTACGTGCCAGCAGCCGCGGTAATACGTAGGTGGCAAGCGTTATCCGGAATGATTGGGCGTAAAGGGTGCGCAGGCGGCGTGGCAAGTCTGAA
+
FFFFFFFFFFFFFFFFFFFFFFFFFFFF,FFFFFFFFFFFFFFFFFFFFFFFFFFFFFFFFFFFFFFFFFFFFFFFF:FFFF:FFFFFFFFFFFFFFFFFFFFFFFFFFFFFFFFFF:FFFFF:FFFFF:FF:FF,FFF,FFFFFFFFFFFF,FFFFFFFFFFFFFFFFFFFFFFFFFFFFFFFFFFFFFF:F::FF:,FFFFFFFF:FF,F:FFFFFFFFFFFFFFFFFFFFF:FFFFFFF
@A01757:128:HWYCLDRX2:1:2102:2555:16125 1:N:0:GGAGCGTC
ACTCCTACGGGAGGCAGCAGTGAGGAATATTGGTCAATGGCCGGAAGGCTGAACCAGCCAAGTCGCGTGAGGGAATAAGGCCCTACGGGTCGTAAACCTCTTTTGTCAGGGAGCAAGGCCGTCCACGTGTGGACGGAAGGAGAGTACCTGAAGAAAAAGCATCGGCTAACTCCGTGCCAGCAGCCGCGGTAATACGGAGGATGCGAGCGTTATCCGGATTTATTGGGTTTAAAGGGTGCGCA
+
FFFF:FFFFFFFFFFFFFFFFFFFFFFFFFFFFFFFFFFFFFFFFFFFFFFFFFFFFFFFFFFFFFFFFFFFFF,FFFFFFFFFFFFFFFFFFFF:FFFFFFFFFFFFFFFFFF:FFF:FFFFFFFFFFFFFF:FFFFFF:FFFFFFFFFFFFFFFF:FFFFF:FFFFFFFFFFFFFFFFFFFFFFFFFFFFFFFF:FFFFFFFFFFFF,FFFF:F::F:FFFFFF:FFFF,F:FFFFFFF:
@A01757:128:HWYCLDRX2:1:2102:24415:16188 1:N:0:GGAGCGTC
ACTCCTACGGGAGGCAGCAGTGAGGAATATTGGTCAATGGGCGGGAGCCTGAACCAGCCAAGTCGCGTGAGGGAAGACGGTCCTATGGATTGTAAACCTCTTTAGGCGGGGAGCAATGCCGGGCACGCGTGCCCGGAGGGAGAGTACCCGCAGAATAAGCATCGGCTAACTCCGTGCCAGCAGCCGCGGTAATACGGAGGATGCGAGCGTTATCCGGATTTCTTGGGTTTCAAGGGTGCGTA
+
FFFFFFFFFFFFFFFFFFFFFFFFFFFFFFFFFFFFFFFFFFFFFFFFFFFFFFFFFFFFFFFFFFFFFFFFFFFFFFFFFFFF,FFFFFFFFF:FFFFFF:FFFFFFFFFFFFFFFFFFFFFF:FFF:FFFFFFF,FFFFFFFFFFFF:FFF,F:FF:F:,FFFFF,FFFFFFFFF::FF:FFF:FF,FFFFFFFFFFF,FFFF,FFF,FFF:FFF,:,F,FFFF:F:F,:::FFFFFFF,
@A01757:128:HWYCLDRX2:1:2102:6994:16203 1:N:0:GGAGCGTC
ACTCCTACGGGAGGCAGCAGTGGGGGATATTGGACAATGGGGGGAACCCTGATCCAGCGACGCCGCGTGAGTGAAGAAGTATCTCGGTATGTAAAGCTCTATCAGCAGGGAAGAAAGAAATGACGGTACCTGAGTAAGAAGCCCCGGATAACTACGTGCCAGCAGCCGCGGTAATACGTAGGGGGCACGCGTTATCCGGAATTACTGGGTGTAAAGGGAGCGTAGACGGTGAAGTAAGTCTG
+
F,FF:FFFFF:FF::,FF::FFFFF:F:FFFF,F:FFFFFFFFFF:FF:F,:FF:FFF,::FFF,FFF,::F,FF:FF,FF:,FFFF,FFFFFFFF:,,,F,F:F:FFF:F:FFFF,FFF:,FFF::FF,FFF:,FF,FF,FFFFFF,:FFF:,FFFFF,FF:,,FFFFFF:FFFF:FFFFFFFF:FF,F:F,FFFF:,FFFFF,F:F:,:FFF,FF,,,F,,F,FFF,FFF:,,F::,:FF
@A01757:128:HWYCLDRX2:1:2102:27489:16282 1:N:0:GGAGCGTC
ACTCCTACGGGAGGCAGCAGTGAGGAATATTGGTCAATGGGCGGAAGCCTGAACCAGCCAAGTCGCGTGAGGGAAGAAGGCCCTGCGGGTCGCAGACCTATTTGGACGGGGAGCAAGGCCGCCGACGTGTCGGCGGAAGTAGAGTACCCGGAGAACAAGCATCCGCTACCTCAGTCCCAGCAGCCGCGGTAATACGGAGGATGCGAGCGTTATCCGGAGTTATTGGCTGTAAAGAGTGCGCT
+
FFFFFFFFFFFFFFFF:FFFFF,FFFFFFFFFFFFFFFFFFFF:FFFFFFFF:FFFFFFFFF:FFFFFFFFFFFFFF:FF,FF:FFF,:,FFFFFFF,F,,F,FFFFFFF:FFFFFFF,FFF:FFFFFF:FFFF,F,FF,FF,F:,F:,:,:::,FFFFFF:F:,FFF,FF,,,F,FFFFF,FFFFF:,F,F,FF,FFFFFFFFFFFFF:,::,:F,F,F:F,F:F,F,,F:,:,F,F:FF,
@A01757:128:HWYCLDRX2:1:2102:15546:16391 1:N:0:GGAGCGTC
ACTCCTACGGGAGGCAGCAGTGAGGAATATTGGTCAATGGCCGGAAGGCTGAACCAGCCAAGCCGCGTGAAGGACGAAGGTGCCAAGCATTGTAAACTTCTTTTGTCAAGGGACAAAATCAGGCTCGAGAGCCTGACCGAGGGTACTTGAAGAAATAGCATCGGCTAACTCCGTGCCAGCAGCCGCGGTAATACGGAGGATGCGAGCGTTATCCGGATTTATTGGGTTTAAAGGGTGCGCAG
+
FFFFFFFFFFFFFFFFFFFFFFFFFFFFFFFFFFFFFFFFFFFFFFFFFFFFFFFFFFFFFFFFFFFFFFFFFFFFFFFFF:FFFFFFF:FFFF:FFFFFFFFFFFFFFFFFFFFFFFFFFFFFFFFFFFFFFFFFFFFFFFFF,:FFFFFFFFFF:FF:FFFFFF:FFFFFFFFFFFFFFFFFFFFFFFFFFFFFFFFFFFFFFFFF,,FFF:FFFF:FF:FFFFFFFFFFFFFFFFFFF:
@A01757:128:HWYCLDRX2:1:2102:8205:16423 1:N:0:GGAGCGTC
ACTCCTACGGGAGGCAGCAGTGAGGAATATTGGTCAATGGGAGAGAGCCTGAACCAGCCAAGTCGCGTGAGGGAAGACGGTCCTATGGATTGTAAACCTCTTTTGTCGGGGAGCAAAAAGGCCTCGTGAGGCCACAAGCGAGAGTACCCGAAGAAAAAGCATCGGCTAACTCCGTGCCAGCAGCCGCGGTAATACGGAGGATGCGAGCGTTATCCGGATTTATTGGGTTTAAAGGGTGCGTA
+
FFFFFFFFFFFFFFFFFFFFFFFFFFFFFFFFFFFFFFFFF,FFFFFFFFFFFFFFFFFFFFFFFFFFFFFFFFFFFFFFFFFFFFFFFFFFFFFFFFFFFFFFFFFFFFFFFFFFFFFFFFFFFFFFFFFFFFFFFFFFFFFFFF:FFFFFFFFFFFFFFFFFFFFFFFFFFFFFFFFFFFFFFFFFFFFFFFFFFFFFFFFFFFFFF:FFFFFFFF,FFF:FFFFFFFFF:F:FFFFFFF
@A01757:128:HWYCLDRX2:1:2102:11035:16438 1:N:0:GGAGCGTC
ACTCCTACGGGAGGCAGCAGTGAGGAATATTGGTCAATGGCCGGAAGGCTGAACCAGCCAAGCCGCGTAAAGGACGAAGGTGCCAAGCATTGTAAACTTCTTTTGTCAAAGGACAAAATCAGGCTCGAGAGCCTGACCGAGGGTACTTGAAGAAAAAGCATCGGCTAACTCCGTGCCAGCAGCCGCGGTAATACGGAGGATGCGAGCGTTATCCGGATTTATTGGGTTTAAAGGGTGCGTAG
+
FFFFFFFFFFFFFFFFFFFFFFFFFFFFFFFFFFFFFFFFFFFFFFFFFFFFFFFFFFFFFFFFFFFFFFFFFFFFFFFFFFFFFFFFFFFFFFFFFFFFFFFFFF:FFFFFFFFFFFFFFFFFFFFFFFFFFFFF:FFFFFFF,FFFFFFFFFFFFFFFFFFFFF:FFFFFFFFFFFFFFFFFFFFFF,FFFFF:FFFFFFFFFFFFFF::FFFFF,FFF:FFFFFFFFFFFFFFFFFFF:
@A01757:128:HWYCLDRX2:1:2102:29848:16485 1:N:0:GGAGCGTC
ACTCCTACGGGAGGCAGCAGTGAGGAATATTGGTCAATGGGCGCAAGCCTGACCCAGCAACGCCGCGTGAAGGAAGAAGGCTTTCGGGTTGTAAACTTCTTTTATGAGGGACGATAGTGACGGTACCTCAGGAATAAGCCACGGCTAACTACGTGCCAGCAGCCGCGGTAATACGGAGGATGCGAGCGTTATCCGGATTTATTGGGTTTAAAGGGTGCGCAGGCGGTCTGTTAAGTCAGCGG
+
F:FFF:FF:FF,FFFFFFF:::FFFFFFF:F:F:FFFFFFFF:FFF,FFFFFFFFFFF,FF,FFFF,FFFF::FFFFF,FFFFF:,FFFF,FFFFF:FFFFFF,F,FFFF:FFFFFFFFF:FFFF,FFFFFFFFFFF:FFFFF:FFFFFFF,FFFFFFFF:FFFFFF:FF:FF,F:FFFFFFFFFFFF:FFF:FFFF:FF:FFFFFFFFFFF,FFFF,:FFF,FF:FFFFFFFF::FFF:FF
@A01757:128:HWYCLDRX2:1:2102:9100:16564 1:N:0:GGAGCGTC
ACTCCTACGGGAGGCAGCAGTGGGGAATATTGCACAATGGGCGAAAGCCTGATGCAGCAACGCCGCGTGAAGGAAGACGGTTTTCGGATTGTAAACTTCTATCAATAGGGAAGAAAGAAATGACGGTACCTAAATAAGAAGCCCCGGCTAACTACGTGCCAGCAGCCGCGGTAATACGTAGGGGGCAAGCGTTATCCGGATTTATTGGGCGTAAAGGGAACGCAGGCGGTCTTTTAAGTCTG
+
FFFFFFFFFFFFFFFFFFFFFFFFFFFFFFFFFFFFFFFFFFFFFFFFFFFFFFFFFFFFFFFFFFFFFFFFFFFFFFFFFFFFFFFFFF:F:FFFFFFFF:FFFFFFFFF:FFFFFFFFFFFFFFFFFFFFFFFFFFFFFFFFFFFFFFFFFFFFFFFFFFFFFFFFFFFF::FFFFFFFFFFFFFFFFFFFFFFFFFFFFFFFFFFFFFFFFFFFFFFFFFFFFFFFFFF,FFFFFFFFF
@A01757:128:HWYCLDRX2:1:2102:31132:16642 1:N:0:GGAGCGTC
ACTCCTACGGGAGGCAGCAGTGGGGAATATTGGACAATGGGGGGAACCCTGATCCAGCGACGCCGCGTGAGTGAAGAAGTATTTCGGTATGTAAAGCTCTATCAGCAGGGAAGAAAGAAATGACGGTACCTGACCAAGAAGCCCCGGCTAACTCCGTGCCAGCAGCCGCGGTAATACGGAGGATGCGAGCGTTATCCGGATTTACTGGGTGTAAAGGGTGCGCAGGTGGCAGGGCAAGTCAG
+
FFFFFFFFFFFFFFFFFFFFFFFFFFFF:FFFFFFFFFFFFFFFFFFFFFFFFFF:FFFFFFFFFFFFFFFFFF:FFFFFFFFFFFFF:FFFFFFFFFFFFFFFFFFFFFF::FFFFFFFFFFFFFFFFFFFFFFFFFFFFFFFFFFFFFFFFFFFFFFFFFFFFFFFFFFF:FFF:FFFFFFFFFFFFFFFF:FFFF:FFFFFFFFFFFFFFFFFFFFFF:FFFFFFF:FF:FFFFF:FFF
@A01757:128:HWYCLDRX2:1:2102:32570:16658 1:N:0:GGAGCGTC
ACTCCTACGGGAGGCAGCAGTGAGGAATATTGGTCAATGGCCGGAAGGCTGAACCAGCCAAGTCGCGTGAGGGACGACTGCCCTATGGGTTGTAAACCTCTTTTATAAGGGAAGAATAAATGCTACGTGTAGCATGATGCCTGTACCTTATGAATAAGCATCGGCTAACTCCGTGCCAGCAGCCGCGGTAATACGGAGGATGCGAGCGTTATCCGGATTTATTGGGTTTAAAGGGTGCGCAG
+
FFFFFFFFFFFFFFFFFFFF::FFFFFFFFFFFFFFFFFFFFFFFFFFFFFFFFFFFFFFFF:FFFFFFFFFFFFFFFFFFFFFFFFFFFFFFF,FFFFFFFFFFFFFFFF::FFFFFFFFFFFFFFFFFFFFFFFFFFFFFFFFFFFFFFFFFFFFFFFF:FFFFFF,FFFFFFFFFFF,FFFFFFFFF:FFFFFFFFFFFF:,FFFFF,FFFFFFFF:FFF:FFFFFFFFFFFFFFFFFF
@A01757:128:HWYCLDRX2:1:2102:28926:16767 1:N:0:GGAGCGTC
ACTCCTACGGGAGGCAGCAGTGAGGAATATTGGTCAATGGGCGGAAGCCTGAACCAGCCAAGTCGCGTGAGGGAAGAAGGCCCTGCGGGTCGCAGACCTCTTTGGACGGGGAGCAAGGCCGCCGACGTGTCGGCGGAAGGAGAGTACCCGTAGAACAAGCATCGGCTAACTCCGTGCCAGCAGCCGCGGTAATACGGAGGATGCGAGCGTTATCCGGATTTATTGGGCGTAAAGGGAACGCA
+
FFFFFFFFFFFFFFFFFFFFFFFFFFFFFFFFFFFFFFFFFFFF:FFFFFFFFFFFFFFFFFFFFFFFFFFFFFFFFFFFFFFFFFFFFFFFFFFFFFFFFFFFFFFFFFFFFFFFFFFFFFFFFFFFFFFFFFFFFFFFFFFFFFFFFFFFFFFFFFFFFFFFFFFFFFFFFFFFFFFFFFFFFFFFFFFFFFFFFFFFFFFFFFFFFFFFFFFFFF,FFFFFFFFFFFFFFFFFFFFFFF
@A01757:128:HWYCLDRX2:1:2102:19488:16892 1:N:0:GGAGCGTC
ACTCCTACGGGAGGCAGCAGTGAGGAATATTGGTCAATGGCCGGAAGGCTGAACCAGCCAAGTCGCGTGAGGGAATAAGGCCCTATGGGTCGTAAACCTCTTTTGTCAGGGAGCAAAGGCGTCCACGTGTGGACGAGAGGAGAGTACCTGAAGAAAAAGCATCGGCTAACTCCGTGCCAGCAGCCGCGGTAATACGGAGGATGCGAGCGGTATCCGGATTTATTGGGTTTAAAGGGTGCGTA
+
FFFFFF,FFFFFFFFFFFFFFFFFFFFFFFFFFFFFFFFFFFFFFFFFFFFFFFFFFFFFFFFFFFFFFFFFFFFFFFFFFFFF:FFFFFFFFFFFFFFFFFFFFFFFFFFFFFF,,FFFFFFF:FF:FFFFFFF:F:FFFFFFFFFFFF:FFFFFF:FFF:FF:FFFFFFFFFFFF,FFFFFFFFFFF:F:FFFFFFFF:FF:FFFFF,F:FF,FFF,:FF:FFFFF,FF,::FFFFFFF:
@A01757:128:HWYCLDRX2:1:2102:29776:16924 1:N:0:GGAGCGTC
ACTCCTACGGGAGGCAGCAGTGGGGGATATTGCACAATGGGGGAAACCCTGATGCAGCGACGCCGCGTGAGGGAAGACGGTTTTCGGATTGTAAACCTCTGTCTTTGGGGACGAATTGAGACGGTACCCAAGGAGGAAGCTCCGGCTAACTACGTGCCAGCAGCCGCGGTAATACGTAGGGGGCAAGCGTTATCCGGAATTACTGGGTGTAAAGGGAGCGTAGACGGCTGTGCAAGCCTGAA
+
FFFFFFFFFFFFFFFFFFFFFFFFFFFF:FFFFFFFFFFFFFFFFFFFFFFFFFFFFFFFFFFFFFFFFFFFFF:FFFFFFFFFFFFFFFFFF:FFFFFFFFFFFFFFFFFFFFFFFFFFFFFFFFFFFFFFFFFFFFFFFFFFFFFFFFFFFFFFFFFFFFFFFFFFFFFFFFFF:FFFFFFFFFFFFFFFFF:FFFFFFFFFF:FFFFFFFF,FFFFFFFFFFFFFFFFFFFFFFFF:FF
@A01757:128:HWYCLDRX2:1:2102:17580:17065 1:N:0:GGAGCGTC
ACTCCTACGGGAGGCAGCAGTGGGGAATATTGGGCAATGGGCGCAAGCCTGACCCAGCAACGCCGCGTGAAGGAAGAAGGCCCTCGGGTTGTAAACTTCTTTTGTCAGGGACGAAACAAATGACGGTACCTGACGAATAAGCCACGGCTAACTACGTGCCAGCAGCCGCGGTAATACGTAGGTGGCAAGCGTTATCCGGATTTACTGGGTGTAAAGGGCGTGTAGGCGGGAGAGCACGTCAG
+
FFFFFFFFFFFFFFFFFF:FFFFFF:FFFFFFFFFFFFFFFFFFFFFFFFFFFFFFFFFFFFFFFFFFFFFFFFFFFFFFFFFFFFFFFFFFFFFFFFFFFFFFFFFFFFFFFFF:FFFFFFFFFFFFFFFFFFFFFFFFFFFFFFFFFFFFFFFFFFFFFFF,FFFFFFFFFFFFFFFFFFFFFF,FFF:FFFFFFFFF::FFFFFFFFFFFFFFFFFFFFFFFFF:FFFFFFFF,FFFFF
@A01757:128:HWYCLDRX2:1:2102:29695:17065 1:N:0:GGAGCGTC
ACTCCTACGGGAGGCAGCAGTGGGGGATATTGCACAATGGGGGAAACCCTGATGCAGCGACGCCGCGTGAGGGAAGACGGTTTTCGGATTGTAAACCTCTGTCTTTGGGGACGAATTGAGACGGTACCCAAGGAGGAAGCTCCGGCTAACTACGTGCCAGCAGCAGCGGTAATACGTAGGGGGCAAGCGTTATCCGGAATTACTGGGTGTAATGGGAGCGTAGACGGCTGTGCAAGCCTGAA
+
FFFFFFFFFFFFFFFFFFFFFFFFFFFF:FFFFFFFFFFFFFFFFFFFFFFFFFFFFFFFFFFFFFFFFFFFFF:FFFFFFFFFFFFFFFFFFFFFFFFFFFFFFFFFFFFFFFFFFFFFFFFFFFFFFFFFFFFFFFFFFFFFFFFFFFFFFFFFFF:F:FFFFFFFFFFFFFFFFFF,FFFFFFF:FFFFFF:FFF,:FFFFFFFFFFF:,:,FF,FFFFFFF:FFFFFF,,,F:FFFFF
@A01757:128:HWYCLDRX2:1:2102:21477:17237 1:N:0:GGAGCGTC
ACTCTACGGGAGGCAGCAGTGAGGAATATTGGTCAAGGGGCTTACGCCTGAACCAGCCAAGTCGCGTGAGGGACGACTGCCCTATGGGTTGTAAACCTCTTTTGTCAGGGAGCAACAACATCTACGAGTAGGTGTTACGAGAGTACCTGAAGAAAAAGCATCGGCTAACTCCGTGCCAGCAGCCGCGGTACTACGGAGGATGCGAGCGTTCTCCGGCTTGATGGGGTGTAACGGGTGCGTAG
+
,FFF:,FFFFFFFF,FFFF,FFF:,FFF:FFFF:,:,FFFF:FFFFFFFF:FF:FFFFF,:FF:F:FF:FFFF,:,,FFFFF:F:FFFFFFFF:FFFFFF:F:FFF,:FF:FFFFFF:FFF:,,FF,FFFFFFF,FF,FFF:F,FFF,F,:FFF,,FF:FFFFFF:,F,F:FF:F:FFFF:FFFF:FF:FFF,,F:FFFF,FFF:FFF:,:,:FFF,::,F:,FFF,,,,:,,F:::F,F:F
@A01757:128:HWYCLDRX2:1:2102:5321:17503 1:N:0:GGAGCGTC
ACTCCTACGGGAGGCAGCAGTGAGGAACATTGGTCAATTGGCGGGAGCCTGAACCAGCCAAGTCGCGTGAGGGAAGACGGTCCTATGGATTGTAAACCTCTTTATGCGGGGAGCAATGCCGGGCACGCGTGCCCGGAGGGAGAGTACCCGCAGAATAAGCATCGGCTAACTCCGTGCCAGCAGCCGCGGTAATACGGAGGATGCGAGCGTTATCCGGATTTAGAGGGTTTAAAGTGTGCGTA
+
FFF:FFFFFFFFFFFFFFFFFFFFFFFFFF:FFFFFFFFFFFFFFFF:FFFFFFFFF:FFFFFFFFFFFFFFFFFFFFF,FFFFF::FFFFFFF:FFFFFFFFF,,FFFFFFFFF:FFFF,FF:F,:FF:FFFF,F,F,FFFF:FF:F:FFFF:F::F,FFFF::FFFF,FFFFF:F,F,FFF:FFF,:FFFFF:,:FF,FFFF:F::F:F:F::,,:,:FF,,F:F::,F,:,,FFF,FFF
@A01757:128:HWYCLDRX2:1:2102:10050:17519 1:N:0:GGAGCGTC
ACTCCTACGGGAGGCAGCAGTGAGGAATATTGGTCAATGGCCGGGAGGCTGAACCAGCCAAGTAGCGTGCATGATGACGGCCCTCGTGGTTTTAAGCTGATTTTAGTCGGGAATAAAAGGGGGTTCGTGTACGCCGTATTGTATGTACCGTCAGAAAAAGGACCGGCTAATACCGTGCGAGCAGCCGCGGTAATACGGAAGGTCCGGGAGGTATCCGGATTTATTGGGTTTAAAGGGAGCGT
+
F:FFFFFFFFFFFFFFFFFFFF,FFFFFFFFFF,FFFFFF:FF,FFF:FFFFFFFFFFFFFF,,FFFFF,,,FF:FFFFF,F,FFFF,:FF,,FF,FF,,FF:FF,F,FF::F:F,:,F,F:F:,:::,,FF,,,F,:FFFF,:,F:,,,,F,,,F,F:,,F,F:,FF:FF,,F,,FF,F:FFFFFFF,F,,:FFF:,,FF,::F:F,,,,,,F::,,,,:,FFF,:,,,:,,F,::FF,F:
@A01757:128:HWYCLDRX2:1:2102:23068:17519 1:N:0:GGAGCGTC
ACTCCTACGGGAGGCAGCAGTAGGGAATTTTCGTCAATGGGCGCAAGCCTGAACGAGCAATGCCTCGTGAACGAGGAAGGTCTTCGGATCGTAAAGTTCTGTTGAATGGGAAAAAGAGCGGAGAGAGGAAATGGTCTCCGATTGATATTACCCTTCGAGGAAGTCACGGCTAACTACGTGCCAGCAGCCGCGGTAATACGTAGGTGGCGAGCGTTATCCGGAATGATTGGGCGTAAAGGGTG
+
FFFFFFFFFFFFFFFFFFFFFFFFFFFFFFFFFFFFFFFFFFFFFFFFFFFFFFFFFFFFFFFFFFFFFFFFFFFFFFFFFFFFFFFFFFFFFFFFFFFFFFFFFFFFFFFFF::FFFFFFFFFFFFFFFFFFFFFFFFFFFFFFFFFFFFFFFFFFFFFF:FFFFFFFFFFFFFFFFFFFFFFFFFFFFFFFFFFFFFFFFFFFFFFFFFFFFF,FFFFFFFFFFF:FFFFFFFFFFFFFF
@A01757:128:HWYCLDRX2:1:2102:26711:17754 1:N:0:GGAGCGTC
ACTCCTACGGGAGGCAGCAGTGAGGAATATTGGTCAATGGGCGGAAGCCTGAACCAGCCAAGTCGCGTGAGGGAAGAAGGCCCTGCGGGTCGCAGACCTCTTTGGACGGGGAGCAAGGCCGCCGACGTGTCGGCGGAAGGAGAGTACCCGTAGAACAAGCATCGGCTAACTCCGTGCCAGCAGCCGCGGTAATACGGAGGATGCGAGCGTTATCCGGATTTACTGGGTGTAAAGGGAGCGTA
+
FFFFFFFFFFFFFFFFFFFFFFFFFFFFFFFFFF:FFFFFFFFF:FFFFFFFFFFFFFFFFFFFFFFFFFFFFFFFFFFFFFFFFFFFFFFFFFFFFFFFF:FFFFFFFFFFFFFFFFFFFFFFFFFFFFFFFFFFFFFFFFFFFFFFFFFFFFFFF:FFFFFFFFFFFFFFFFFFFFFFFFFFFFFFFFFFFFFFFFFFFFFFFFFFFFFFFFFF:FFFFFFFFFFFFFFFFFFFFFFFFF
@A01757:128:HWYCLDRX2:1:2102:26666:17801 1:N:0:GGAGCGTC
ACTCCTACGGGAGGCAGCAGTGAGGAATATTGGTCAATGGGCGGAAGCCTGAACCAGCCAAGTCGCGTGAGGGAAGAAGGCCCTGCGGGTCGCAGACCTCTTTGGACGGGGAGCAAGGCCGCCGACGTGTCGGCGGAAGGAGAGTACCCGTAGAACAAGCATCGGCTAACTCCGTGCCAGCAGCCGCGGTAATACGGAGGATGCGAGCGTTATCCGGATTTACTGGGTGTAATGGGAGCGTA
+
FFFFFFFFFFFFFFFFFFFFFFFFFFFFFFFFFFFF:FFFFFFFFFFFFFFFFFFFFFFFFFFFFFFFFFFFFFFFFFFFFFFFFFFFFFFFFFFFFFFFFFFFFFFFFFFFFFF:FFFFFFFF:FFFFFFFFFFFF:FFFFFFFFFFFFFFFFFFFFFFFFFFFFFFFFFFFFFFFF:FFFFFFFFFFF,:FFFFFFFFFFFFFFFFFF:::FFFF:FFFFFFFFFFFFFF,FFFFFFFF:
@A01757:128:HWYCLDRX2:1:2102:20835:17879 1:N:0:GGAGCGTC
ACTCCTACGGGAGGCAGCAGTAGGGAATCTTCCACAATGGGCGAAAGCCTGATGGAGCAACACCGCGTGGGTGAAGAAGGTCTTCGGATCGTAAAACCCTGTTGTTAGAGAAGAAAGTGCGTGAGAGTAACTGTTCACGTTTCGACGGTATCTAACCAGAAAGCCACGGCTAACTACGTGCCAGCAGCCGCGGTAATACGTAGGTGGCAAGCGTTATCCGGATTTATTGGGCGTAAAGGGAA
+
FFFFFFFFFFFFFFFFFFFFFFFFFFFFFFFFFFFFFFFFFFFFFFFFFFFFFFFFFFFFFFFFFFFFFFFFFFFFFFFFFFFFFFFFFFFFFFFFFFF:FFFF:FFFFFFFFFFFFFFFFFFFFFFFFFFFFFFFFFFFFFFFFFFFFFFFFFFFFFFF:FFFFFFFFFFFFFFFFFFFFFFFF:FFFFFFFF:,FFFFFFFFFFFFFFFFFFFFFFFFFF:FF,FFFFFFFF,FFFFFF,
@A01757:128:HWYCLDRX2:1:2102:23176:17895 1:N:0:GGAGCGTC
ACTCCTACGGGAGGCAGCAGTGAGGAATATTGGTCAATGGCCGCAGGGCTGAACCAGCCAAGTCGCGTGAGGGATGACGGTCCTATGGATTGTAAACCTCTTTTGTCAGGGAGCAAAGGACGCCACGTGTGGTGTTTTGCGAGTACCTGAAGAAAAAGCATCGGCTAACTCCGTGCCAGCAGCCGCGGTAATACGGAGGATGCGAGCGTTATCCGGATTTATTGGGTTTAAAGGGTGCGCAG
+
FFFFFFFFFFFFFFFFFFFFFFFFFFFFFFFFFFFFFFFFFFFFFFFFFFFFFFFFFFFFFFFFFFFFFFFFFFFFFFFFFFFFFFFFFFFFFFFFFFFFFFFFFFFFFFFFFFFFFFFFFFFFFFF:FFFFFFFFFFFFFFFFFFFFFFFFFFFFFFF,FFFFFFFFFFFFFFFFFFFFFFFFFFFFFFFFFFFFFFFFFFFFFFFFFFFFFFFFFFFFFFFF,FFFFFFFF:FFFFFFFF
@A01757:128:HWYCLDRX2:1:2102:29948:17942 1:N:0:GGAGCGTC
ACTCCTACGGGAGGCAGCAGTGGGGAATATTGGGCAATGGACGAAAGTCTGACCCAGCAACGCCGCGTGAAGGAAGAAGGCTTTCGGGTTGTAAACTTCTTTTAAGGGGGAAGAGCAGAAGACGGTACCCCTTGAATAAGCCACGGCTAACTACGTGCCAGCAGCCGCGGTAATACGTAGGTGGCAAGCGTTGTCCGGATTTACTGGGCGTAAAGGATGCGTAGGCGGATATTTAAGTGGGA
+
FFFFFFFFFFF:FFFFFFFF:FFFFFFFFFFFFFFFFFFFFFFFFFFFFFFFFFFFFFFFFFFFFFFFFFFFFFFFFFFFFFFFFFFFFFFFFFFFFFFFFFFFFFFFFFFFFFFFFFFF:FFFFFFFFFFFFFFFFFF:FFFFFFFFFFFFFF:FFFFFFFFFFFFFFFF:FFFFFFFFFFFFFFFFFFFFFFF:F:FFFFFFFF:FFFFFF,F:FFFFFFFF:FFFFFFFFFFFFFFFFF
@A01757:128:HWYCLDRX2:1:2102:21956:17973 1:N:0:GGAGCGTC
ACTCCTACGGGAGGCAGCAGTGGGGAATATTGGGCAATGGAGGCAACTCTGACCCAGCAACGCCGCGTGAATGATGAAGGTCTTCGGATTGTAAAGTTCTGTGACGGGGGACGAACACAATGACGGTACCCCGATAGCAAGCCACGGCTAACTACGTGCCAGCAGCCGCGGTAATACGGAGGATCCGAGCGTTATCCGGATTTATTGGGTTTAAAGGGAGCGTAGATGGATGTTTAAGTCAG
+
FFFFFFFFFFFFFFFFFFFFFFFFFFFFF:FFFFFFFFFFFFFFFFFFFFFFFFFFFFFFFFFFFFFFFFFFFFFFFFFFFFFFFFFFFFFFFFFFFFFFFFFFFFFFFFFFF:,FFFFFFFFFFFFFFFFFFFFFFFFFFFFFFFFFFFFFFFFFFFFFFFFFFFFFFFFFFFFFFFFFFFFFFFFFFFFFF:FFFFFFFFFFFFFFFFF:FFFFFFFFFFFFFF:FFF:FF:FFFFFFFF
@A01757:128:HWYCLDRX2:1:2102:24587:18020 1:N:0:GGAGCGTC
ACTCCTACGGGAGGCAGCAGTGAGGAATATTGGTCAATGGCCGGAAGGCTGAACCAGCCAAGCCGCGTGAGGGAGGAAGGCGCAGAGCGTCGCAGACCTCTTTTGCCGGGTGACAAAAGGCCGGACTCGTCCGGTCCTGAGGGTACCCGGAGAAAAAGCATCGGCTAACTCCGTGCCAGCAGCCGCGGTAATACGGAGGATGCGAGCGTTATCCGGATTCATTGGGTTTAAAGGGTGCGCAG
+
FFF,FFFFFF:FFFFFFFFFFFF:FFFFFFFFFFFFFFFFFFFFFF:FFFFFFFFFFFFFFFFFFFFFFFFFFFFFFFFFFFFFFFFFFFFFFFFFFFFFFFFFFFFFFF,FFF:FFFFFFFFFFFFFFFFFFFFFF:FFFFFF:FFFFFFFFFFFFFFFFFFFF:FFFFFFFFFFFFFF:FFFFFFFFFFFFFFFFFFFFFFFFFFF:::FFFFFF::FFFFFFFF:FFFF:FFFF:FFFF
@A01757:128:HWYCLDRX2:1:2102:11939:18098 1:N:0:GGAGCGTC
ACTCCTACGGGAGGCAGCAGTAGGGAATCTTCCACAATGGGCGAAAGCCTGATTGAGCAACACCGCGTGGGTGAAGAAGGTCTTCGGATCGTAAAACCCTGTTGTTAGAGAAGAAAGTGCGTGAGAGTAACTGTTCACGTTTCGACGGTATCTAACCAGAAAGCCACGGCTAACTACGTGCCAGCAGCCGCGGTAATACGTAGGTGGCAAGCGTTATCCGGATTTATTGGGCGGAGAGAGAG
+
FFFFFFFFFFFFFFFFFFFFFFFFFFFFFFFFFFFFFFFFFFFFFFFFFFFF:FFFFFFFFFFFFFFFFFFFFFFFFFFFFFFFFFFFFFFFFFFFFFFFFFFFFFFFFFFFFFFFFFFFF::FFFFFFFFFFFFFFFFFFFFFFFFFF:FFFFFFFFF:FFFFFFFFFFFFFFFFFFFFFFFFFFFFFFFFFFFFFFFF:FFFFFFFF:FFFFFFFFFFF:FFFFFFFFFFF,F,,F,,:,
@A01757:128:HWYCLDRX2:1:2102:6696:18223 1:N:0:GGAGCGTC
ACTCCTACGGGAGGCAGCAGTGGGGAATATTGCACAATGGGGGAAACCCTGATGCAGCGACGCCGCGTGAGTGAAGAAGTATTTCGGTATGTAAAGCTCTATCAGCAGGGAAGATAATGACGGTACCTGACTAAGAAGCCCCGGCTAACTACGTGCCAGCAGCCGCGGTAATACGTAGGGGGCAAGCGTTATCCGGATTTATTGGGCGTAAAGGGCTCGTAGGCGGTTCGTCGCGTCCGGTG
+
FFFFFFFFFFFFFFFFFFFFFFFFFFFFFFFFFFFFFFFFFFFFFFFFFFFFFFFFFFFFFFFFFFFFFFFFFFFFFFFFFFFFFFFF:FFFFFFFFFFFFFFFFFFFFFFFFFFFFFFFFFFFFFFFFFFFFFFFFFFFFFFFFF:FFFFFFFFFFFFFFFFFFFFFFF,FFFFFFFFFFFFFFFFFF:FFFFFFFFFFFFFFFFFFFFFFFFFFFFFFFFFFFFFFFFFFFFFFFFFFFF
@A01757:128:HWYCLDRX2:1:2102:20898:18239 1:N:0:GGAGCGTC
ACTCCTACGGGAGGCAGCAGTAGGGAATCTTCCACAATGGGCGAAAGCCTGATGGAGCAACACCGCGTGGGTGAAGAAGGTCTTCGGATCGTAAAACCCTGTTGTTAGAGAAGAAAGTGCGTGAGAGTAACTGTTCACGTTTCGACGGTATCTAACCAGAAAGCCACGGCTAACTACGTGCCAGCAGCCGCGGTAATACGTAGGTGGCAAGCGTTATCCGGATTTATTGGGCGTAAAGGGAA
+
FFFFFFFFFFFFFFFFFFFFFFFFFFFFFFFFFFFFFFFFFFFFFFFFFFFF:FFFFFFFFFFFFFFFFFFFFFFFFFFFFFFFFFFFFFFFFFF,FFFFFFFFFFFFFFFFFFFFFFFFFFFFFFFFFFFFFFFFFFFFFFFFFFFFFFFFFFFFFFFFFFFFFFFFFFFFFFFFFFFF:FFFFFFFFFFFF:FFFF:FFF::FFFFFFFFFFFF:FFFFFF,FFFFFFFFFFFFFFFFFF
@A01757:128:HWYCLDRX2:1:2102:4987:18270 1:N:0:GGAGCGTC
ACTCCTACGGGAGGCAGCAGTGAGGAATATTAGTCAATGGGCGAGAGCCTGAACCAGCCAAGTCGCGTGAAGGATGATGGCCCTACGGGTTGTAAACTTCTTTTGTCAGGGAGCAATTGGGTCCACGCGTGGGCTTAGCGAGAGTACCTGAAGAAAAAGCATCGGCTAACTCCGTGCCAGCAGCCGCGGTAATACGGAGGATGCGAGCGTTATCCGGATTTATTGGGTTTAAAGGGTGCGTA
+
FFFFFFFFFFFFFFFFFFFFFFFFFFFFFFFFFFFFFFFFFFFFF:FFFFFFFFFFFFFFFFFF,FFFFFFFFFFFFFFFFFFFFFFFF:FFFF:FFFFFFFFF:FFFFFFFFF,FFF:FFFFFFFFFFFFFFFFFFFFFFFF:FFFFFFFFFFFFFF,,FFFFFFFFFFFFFF:FFFFFFFFFFFFF,FFFFFFFFFF,FF,,FFFFF:F:FFF::FF,FFFF:,FFFFFF,FFFFF:FF:
@A01757:128:HWYCLDRX2:1:2102:9751:18380 1:N:0:GGAGCGTC
ACTCCTACGGGAGGCAGCAGTGGGGAATATTGGACAATGGGCGAAAGCCTGATCCAGCCATGCCGCGTGAGTGATGAAGGCCCTAGGGTTGTAAAGCTCTTTCAACGGTGAAGATAATGACGGTAACCGTAGAAGAAGCCCCGGCTAACTTCGTGCCAGCAGCCGCGGTAAGACGAAGGGGGCTAGCGTTGTCCGGATTTACTGGGCGTAAAGAGCGCGCAGGCGGCTGGTCAAGTCCGATG
+
FFFFFFFFFFFFFFFFFFFFFFFFFFFFFFFFFFFFFFFFFFFFFFFFFFFFFFFFFFFFFFFFFFFFFFFFFFFFFFFFFFFFFFFFFFFFFFFFFFFFFFFFFFFFFFFFFFFFFFFFFFFFFFFFFFFFFFFFFFFFFFFFFFFFFFFFF:FFFFFFFFFFFFF:FFFFFFFFFFFFFFFFFFFFFFFFF::FFFFFFFFFFFFFFFF:FFF:FFFFFF:FF:FF,FFFFFFFFF:FFF
@A01757:128:HWYCLDRX2:1:2102:6551:18411 1:N:0:GGAGCGTC
ACTCCTACGGGAGGCAGCAGTGGGGAATATTGCACAATGGGGGAAACCCTGATCCAGCGACGCCGCGTGAGTGAAGAAGTATTTCGGTATGTAAAGCTCTATCAGCAGGGAAGAAAGAAATGACGGTACCTGAGTAAGAAGCCCCGGCTAACTACGTGCCAGCAGCCGCGGTAATACGTAGGTGGCAAGAGTTGTCCGGATTTACTGGGTGTAAAGGGCGTGTAGCCGGGCCGGCACGTCAG
+
FFFFFFFFFFFFFFFFFFFF:FFFFFFFFFFFF:FFFFFFFFFFFFFFFFFFFFFFFFFFFFFFFFFFFFFFFFFFFFFFFFFFFFFFFFFFFFFFFFFFFFFFFFFFFFFFFFFFFFFFFFFFFFFFFFFFFFFFFFFF:FFF:FFFFFFFFFFFFFFFFFFFFFFFFFFFFFFFF:FFFFFFFFFFF,FFFFFFFFFFF:FFFFF:FFFFFFFFF:FFFFFFFFF,FFFFF,FF,FFFFF
@A01757:128:HWYCLDRX2:1:2102:24885:18474 1:N:0:GGAGCGTC
ACTCCTACGGGAGGCAGCAGTGAGGAATATTGGTCAATGGCCGGAAGGCTGAACCAGCCAAGCCGCGTGACGGACGAAGGCGCAGAGCGTCGCAGACCTCTTTTGCCGGGGGACAAAATGCCGGACTCGTCCGGTCCTGAGGGTACCCCGAGAAAAAGCATCGGCTAACACACAGACACCAGCCGCGCTAAAAAGGAGGCTGAGAGCGTTATCCGGAGTTATTGGGTTTAAAGAGTGAGCAG
+
FFF,FF,F,FFF:FFFF:FFFFF:F:FFF,,:FF::FFFFFFF:FFFFFFF:F,FF,F,FFFFF,FFF,:,,FF,FF,FFFFFFFF:FF::FFF:F:,FFFF,F:FF::F::FF,F,,:FFF:F:FFF,FFFFFFFF:,FF:,F,F:F,FFFF,FFF:FF,F,,FFFFF,F,,,F,FF,,,,:FFFF,F,F,F:::FF,FFFFFFFFF,,:FF,:FF,,FFF,,,FF:FFFF,,,F,,:FFF
@A01757:128:HWYCLDRX2:1:2102:4661:18552 1:N:0:GGAGCGTC
ACTCCTCGGGAGGCAGCAGTGAGGAATATTGGTCAATGGCCGGAAGGCTGAACCAGCCAAGCCGCGTGAAGGATGAAGGTGCCAAGCATTGTAAACTTCTTTTGTCAAGGGACAAAATCAGGCTCGAGAGCCTGACCGAGGGTACTTGAAGAAAAAGCATCGGCTAACTCCGTGCCAGCAGCCGAGGTAATACGGAGGATGCGAGCGTTATCCGGATTTATTGGGTTTAGAGGGTGCGTAGG
+
FFF,FFFFFFFFFFFFF:FFFFFFFFFFFFFFF:FFFFFFFFFFFFFFFFFFFFFFFFFFFFFFFFFFFFFFFFFFFF:FFFFFFF::FFFFFFFFFFFFFFFFFFFF:FFFF,FFFFFFFFFF:FF:FFFFFF:FFFFFFFF:FFF:FF,FFFFF,FFFF,FFF,FFF,F:,,FFFFFF,FFF,FFFF,FFF,FFF:FFFFFFFF:F:,FF::,:F:FFF,,,FFFFF,F:FFF,FFFF,,
@A01757:128:HWYCLDRX2:1:2102:13630:18552 1:N:0:GGAGCGTC
ACTCCTACGGGAGGCAGCAGTGGGGAATATTGGACAATGGGGGCAACCCTGATCCAGCCATGCCGCGTGTGTGAAGAAGGCCTTAGGGTTGTAAAGCACTTTCAGATGTGAGGAAAGGTGTGTGCTTAATACGTACATACTGTGACGTTAGCATCAGAAGAAGGACCGGCTAACTCCGTGCCAGCAGCCGCGGTAATACGGAGGGTCCGAGCGTTAATCGGAATTACTGGGCGTAAAGCGCG
+
FFFFFFFFFFFFFFF:FFFFFFFFFFFFFFFFFFFFFFFFFFFFFFFFFFFFFFFFFFFFFFFFFFFFF:FFFF,FFFFFFFFFFFFFFFFFFFFFFFFFFFFFFFFFFFFFFFFFFFFFFFFFFFFFFFFFFFFFFFFFFFFFFFFFFFFFFFFFF:FFFFFFFFFFFFFFFFFFFFFFFFFFFFFFFFFFFFF,FFFFFFFF:FFFFFFFF:FFFFFFF:FFFFFFF,FFFF::FFF,FF
@A01757:128:HWYCLDRX2:1:2102:24035:18724 1:N:0:GGAGCGTC
ACTCCTACGGGAGGCAGCAGTGAGGAATCTTGCGCAATGGGCGAAAGCCTGACGCAGCGACGCCGCGTGGAGGATGAAGGTCTTCGGATTGTAAACTCCTGTCGTGCGGGACGAATGCCTCGGTCGTGAACAACGGTCGGGGTTGACGGTACCGCAGGAGGAAGCCCCGGCTAACTCCGTGCCAGCAGCCGCGGTAATACGGAGGGGGCAAGCGTTGCTCGGAATCACTGGGCGTAAAGGGC
+
FFFF:FFFFFFFFFFFFFFFFFFFFF,FFFFFFFF:FFFFFFFFFFFFFFFFFFFFF:FFFFFFFFFFFFFFFFFFFFFFFFFFFFFFFFFFFF,FFFFFFFFFFFFFFFFFFFFFFFFFFFFFFFFFF:FFFFFFFFFFFFFFF:FFFFFFFFFFFFFFFFFFFFFFFFFFFFFFFFFFFFFFFFFFFFFFFFFFFFF:FFFFFFFFFFFFFFFFFFFFFFFFFFFF:FFFFFF:FFFFF:
@A01757:128:HWYCLDRX2:1:2102:13178:18865 1:N:0:GGAGCGTC
ACTCCTACGGGAGGCAGCAGTGGGGAATCTTAGACAATGGGGGAAACCCTGATCTAGCCATGCCGCGTGATCGATGAAGGCCTTAGGGTTGTAAAGATCTTTCAGATGGGAAGATAATGACGGTACCATCAGAAGAAGCCCCGGCTAACTCCGTGCCAGCAGCCGCGGTAATACGGAGGGGGCTAGCGTTATTCGGAATTACTGGGCGTAAAGGGTGCGTAGGCGGCCTGCTAAGTCTGGAG
+
FFFFFFFFFFFFFFFFFFFFFFFFFFFF:F::FFFFFFFFFFFFFFFFFFFF:FFFFF:FFFFFFFFFFFFFFFFFFFFFFFFFFFFFFFFFFFFFFFFFFFFFFFFFFFFFFFF,FFF:FFFF:FF,FFFFF:FFFFFFFFFF:FFFFFFFFFFFFFFFFFFFFFFFF:F,FFFFFFFFFFFFFFFFFFF::FFFFFFFFFFFFF,:FFFF,FFFFFFFFFFFFF:FFFFFFFFFF,::FF
@A01757:128:HWYCLDRX2:1:2102:28085:18912 1:N:0:GGAGCGTC
ACTCCTACGGGAGGCAGCAGTGAGGAATATTGGTCAATGGTCGGGAGACTGAACCAGCCAAGCCGCGTTATGGAGGAAGGTACAGAGTATCGTAAACCTCTTTTGTCAGGGAACAAAGGCGGGGACGTGTCCCCGGATGAGTGTACCTGAAGAAAAAGCATCGGCTAACTCCTTGCCAGCAGCCGCGGTAATACGGAGTATGAGAGCGTTATCGGGATTTATTGGGATTAAAGGGTGCGCAG
+
F:FF,,F:FF,FFF:F:,:,FFFF:FF:FF:F,:,FF:FFFF,,:F:F,F,FFF,F,F,FF,FF:::F,:,F,FF,F::,FF,F:FFFFFFF:FFF,FFFFF,F:,FFFF:F:FFFF:FFF:F,FF,FF,F,:FF,FF,F:,FF,F,:,,F:F:FFF:FF:F::FFF,,,F,,:F,,FFFFFF,FF,FFFFF,F,FF,,FFF,:FFFFFFFFF,F,F,::FF,:F,,FF:FF:,FF,:F,FF
@A01757:128:HWYCLDRX2:1:2102:8558:19038 1:N:0:GGAGCGTC
ACTCCTACGGGAGGCAGCAGTGGGGAATCTTGCGCAATGGCCGAAAGGCTGACGCAGCGACGCCGCGTGTGGGAGGACGCCCTTCGGGGTGTAAACCACTGTTGCCCGGGACGAAACTCCTTTTTCGAGAGGACTGACGGTACCGGGTGAGGAAGCACCGGCTAACTCCGTGCCAGCAGCCGCGGTAATACGGAGGGTGCGAGCGTTGTCCGGAATCACTGGGCGTAAAGGGCGCGTAGGTG
+
FFFFFFFFFFFFFFFFFF:FFFFFFF:FFFFFFFFFFFFFFFFFFFFFFFFFFFFFFFFFFFFFFFFFFFFFFFFFFFFFFFFFFFFFFFFFF:FFFFFFFFFFFFFFFFFF:FFFFFFFFFFFFFFFFFFFFFFFFFFFFFFFFF::FFFFF:FFFFFFFF::FFFFFFFFFFFF:FFFFFFFFF:FFFFFFFFFFFFFFFFFFFFFFFFFFF,FFFFF:FFFF:FFFFFFFFFFF:FFFF
@A01757:128:HWYCLDRX2:1:2102:22290:19053 1:N:0:GGAGCGTC
ACTCCTACGGGAGGCAGCAGTGGGGAATATTGCACAATGGGGGAAAACCTGATGCAGCGACGCCGCGTGAGTGAAGAAGTATTTCGGTATGTAAAGCTCTATCAGCAGGGAAGATAATGACGGTACCTGACTAAGAAGCCCCGGCTAACTACGTGCCAGCAGCCGCGGTAATACGTAGGGGGCAAGCGTTATCCGGATTTACTGGGTGTAAAGGGAGCGTAGGTGGCAGGGCAAGTCAGATG
+
FFFFFFFFFFFFFFFFFFFFFFFFFFFFFFFFFFFFFFFFFFF:FFFFFFFFFFFFFFFFFFFFFFFFFFFFFFFFFFFF:FFFFFFF:FFFFFFFFFFFFFFFFFFFFFFFFFFFFFFFFFFFFFFFFFFFFFFFF::FF:FFFFFFFFFFFFFFFFFFFFFFFFFFFFFFFFF:FFFFFFFFFFFFFFFFFFFFFFFFFFFFFFFFFFF:FFFFFFFFFFFFFFFFFFFFF:FFFFFFF:
@A01757:128:HWYCLDRX2:1:2102:7048:19304 1:N:0:GGAGCGTC
ACTCCTACGGGAGGCAGCAGTGGGGGATATTGGACAATGGGGGAAACCCTGATCCAGCGACGCCGCGTGAGTGAAGAAGTATTTCGGTATGTAAAGCTCTATCAGCAGGGAAGAAAGAAATGACGGTACCTGAGTAAGAAGCCCCGGCTAACTACGTGCCAGCAGCCGCGGTAATACGTAGGGGGCAAGCGTTATCCGGAATTACTGGGTGTAAAGGGAGCGTAGACGGTGAAGTAAGTCTG
+
FFFFFFFFFFFFFFFFFFFFFFFFFFFFF:FFFFFFFFFFFFFFFFFFFFFFFFFFFFFFFFFFFFFFFFFFFFFFFFFFFF:FFFFFFFFFFFFFFFFFFFFFFFFFFFF,FFFFFFFFFFFFFFFFFFFFFFF:FFFFFFFFFFFFFFFFFFFFFFFFFFFFFFFFFFFF:,FFFFFFFFFFFFFFFFFFFFFFFFFF,FFFFFFFFFFF::FFFFFFFFFFFFFF,FFF,FF,,FFFFF
@A01757:128:HWYCLDRX2:1:2102:25048:19382 1:N:0:GGAGCGTC
ACTCCTACGGGAGGCAGCAGGGAGTAATATTGGTCAATGGGCGCAAGCCTGAACCAGCCAAGTCGCGTGAGGGATGACGGTCCTATGGATTGTAAACCTCTTTTGTCGGGGAGCAAGGCCCGCCACGTGTGGCGGGAAGGAGAGTACCCGAAGAAAAAGCATCGGCTAACTCCGTGCCAGCAGCCGCGGTAATACGGAGGATGCGCGCGGTATCCGGATTTAGGGGGTTGGGAGGGTGCGTG
+
FF,FFFFF,,FF,,FFF:F:,:F,,F,,FFF:::FF:FF:,F:F:F,FF,,FF:FFF,FFFFFF,F,,FFFFFFFFFFFFF:FFF:F,FFFFFFFFFFFFFFFFFFFFFFFFFF,FFFF:FFFF:FF,FFFFFFFF:,FF:FFFF,:FFF:FF,:,FFFFFFFFFFFF::FFFF:FFF,FF,FF:FFFF:F,F,FFF:FF:FF::,F,F,:,,:,FF:,,,,,,FFF,:,,,,FFFFFFF:,
@A01757:128:HWYCLDRX2:1:2102:14968:19492 1:N:0:GGAGCGTC
ACTCCTACGGGAGGCAGCAGTGGGGAATATTGCACAATGGGGGAAACCCTGATGCAGCGACGCCGCGTGAGCGAAGAAGTATTTCGGTATGTAAAGCTCTATCAGCAGGGAAGAACGGTCACTGTGCTAATCAGCAGTGAATTGACGGTACCTGCAAAGGAAGCACCGGCTAACTCCGTGCCAGCAGCCGCGGTAATACGGAGGGTGCGAGCGTTAATCGGACTTACTGGGCGTAAAGCGCT
+
FFFFFFFFFFFFFFFFFFFFFFFFFFFFFFFFFFFFFFFFFFFFFFFFFFFFFFFFFFFFFFFFFFFFFFFFFF:FFFFFFFFFFFFFFFFF:FFF:FFF,FFFFFFFFFFFFFFFFFFFF:F:FFFFFFFFFFFFFFFFFFFFFFFFFFFFFFF,FFFFF:FFFFFFFFFFFFFFFFFFFFFFFFFFFFFFFFF,FFFFFFFFFFFFFFFFFF,,FFF:FF,F:,FFF:FFFFF:FFFFFF
@A01757:128:HWYCLDRX2:1:2102:15365:19523 1:N:0:GGAGCGTC
ACTCCTACGGGAGGCAGCAGTGAGGAATATTGGTCAATGGCCGAGAGGCTGAACCAGCCAAGTCGCGTGAGGGAAGAATGTCCTATGGATTGTAAACCTCTTTTGTCAGGGAGCAAAGTCATCCACGTGTGGGTGTTGGAGAGTACCTGAAGAAAAAGCATCGGCTAACTCCGTGCCAGCAGCCGCGGTAATACGGAGGATGCGAGCGTTATCCGGATTTATTGGGTTTAAAGGGTGCGTAG
+
FFFFFFFFFFFFFFFFFFFF:FFFFFFFFFFFFFFFFFF:FFFFFFFFFFFFFFFFFFFFFFFFFFFFFFFFFFFFFFFFFFFF,FFFFFFFFFFFFFFFF:FFFFFFFFFFFFFFFFFFFFFFFFFFFFFFFFFFF:FFF:FFFFFFFFFFFFFFFFFFFF,FFF:F:FF:FFFFFFFFFFF,FFFFF,FFFFFFFF:,FF:FFFFF:F,:F,:FFFFFFFFFFFFFFFF,F:FFF:FFFF
@A01757:128:HWYCLDRX2:1:2102:19940:19648 1:N:0:GGAGCGTC
ACTCCTACGGGAGGCAGCAGTGAGGAATATTGGTCAATGGCCGCAGGGCTGAACCAGCCAAGTCGCGTGAGGGAAGAAGGCCCTGCGGGTCGCAGACCTCTTTGGACGGGGAGCAAGGCCGCCGACGTGTCGGCGGAAGGAGAGTACCCGTAGAACAAGCATCGGCTAACTCCGTGCCAGCAGCCGCGGTCATACGGAGGATGCGAGCGTTATCCGGATTTATTGGGTTTAATGGGTGCGCA
+
FFFFFFFFFFFFFFFFFFFFFFFFFFFFFFFFFFFFFFFFFFFFFFFFFFFFFFFFFFFFFFFFFFFFFFFFFFFFFFFFFFFFFFFFFFFFFFFFFFFFF:FFFFF:FFFFFFFFFFFFFFFFF:FFF:FFFFFFFFFFFFFFFFFFFFFFF:,FFFFF:FFFFFFFFFFFFFFFFFFFF:FF:FFF:F,FFFFFFFFF:FFFFFFFFF:,,FFF:F,F:F,FF,FF,F,F,FFFFFFFF,
@A01757:128:HWYCLDRX2:1:2102:29423:19695 1:N:0:GGAGCGTC
ACTCCTACGGAGGCAGCAGTAGGGAATCTTCCACAATGGGCGAAAGCCTGATGGAGCAACACCGCGTGGGTGAAGAAGGTCTTCGGATCGTAAAACCCTGTTGTTAGAGAAGAAAGTGCGTGAGAGTAACTGTTCACGTTTCGACGGTATCTAACCAGAAAGCCACGGCTAACTACGTGCCAGCAGCCGCGGTAATACGTAGGTGGCAAGCGTTATCCGGATTTATTGGGCGTAAAGGGAAC
+
FFFFFFFFFFFFFFFFFFFFFFFFFFFFFFFFFFFFFFFFFFFFFFFFFFFFFFFFFFFFFFFFFFFFFFFFFFFFFFFFFFFFFFFFFFFFF:FFFFFFFFFFFFFFFFFFFFFFFFFFFFFFFFFFFFFFFFFFFFFFFFFFFFFF:FFFFFFFFFFFFFFFFFFFFFFFFFFFFFFFFFFFFFFFFFFFF::FFFFFFFFFFFFF:F:FFFFFFFFFFFFFFFFFFFFFFFFFFFFF:F
@A01757:128:HWYCLDRX2:1:2102:28040:19899 1:N:0:GGAGCGTC
ACTCCTACGGGAGGCAGCAGTGGGGAATTTTGCGCAATGGGGGAAACCCTGACGCAGCAACGCCGCGTGCGGGACGAAGGCCCTCGGGTCGTAAACCGCTTTCAGCAGGGAAGACCTTACGACGGTACCTGCAGAAGAAGCTCCGGCTAACTACGTGCCAGCAGCCGCGGTAATACGTAGGGGGCGAGCGTTATCCGGATTCATTGGGCGTAAAGCGCGCGTAGGCGGCCGCCTAAGCGGAC
+
:FFFFFFFFFFFFFFFFFFFFFFFFF:F:FFFFFFFFFFFFFFFFFFFFFFFFFFFFFFFFFFFFFFFFFFFFFFFFFFFFFFFFFFFFFFFFFFFFFFFFFFFFFFFFFF,FFFFFFFFFFFFFF:FFFFFFFFFFFFFFFFFFFF:FFFFFFFFFFFFFFFFFFFFFFFF:FFFFFFFFFFFFFFFF:FFFFFFFFFFFFF:FF:FFFFFFFF:FFFFFFFFFF,:FFFFFFFFFFF:F,
@A01757:128:HWYCLDRX2:1:2102:14904:19914 1:N:0:GGAGCGTC
ACTCCTACGGGAGGCAGCAGTGGGGAATATTGGGCAATGGGCGCAAGCCTGACCCAGCAACGCCGCGTGAGTGAAGAAGTATTTCGGTATGTAAAGCTCTATCAGCAGGGAAGATAATGACGGTACCTGACTAAGAAGCCCCGGCTAACTACGTGCCAGCAGCCGCGGTCCGACGTGGGGGGCCAGCGGTCTCCGGAATGGTGGGGGGGAGGGGGGGCGGGGGCGGGGGGGCGGGTGGGGGG
+
FFFFF:FFFFF:FFFFFFFFFFFFFFFFF:FFFFF::FFFFFFFFFFFFFFFFFFFFFF:FFFFFFFFFFFFF:FF,:FFFF,F,FFF:F::FF,FFFFFFFF:FF,FFF,FF:FF,FF:FFFF:F::F,FF,,F::F:F:FFF::,,F:::F,F:F,FF,F:FFFFF,,,,,FF,,FFFFF,,,F,F,,,,:,FF,,,F,,:FFF,F:,,,FFF,F,F,,F:,FF,F,FF,,,F,,:F,,F
@A01757:128:HWYCLDRX2:1:2102:27236:19946 1:N:0:GGAGCGTC
ACTCCTACGGGAGGCAGCAGTGAGGAATATTGGTCAATGGCCGCAGGGCTGAACCAGCCAAGTCGCGTGAGGGATGACGGTCCTATGGATTGTAAACCTCTTTTGTCAGGGAGCAAAGGACGCCACGTGTGGTGTTTTGCGAGTACCTGAAGAAAAAGCATCGGCTAACTCCGTGCCAGCAGCCGCGGTAATACGGAGGATGCGAGCGTTATCCGGATTTATTGGGTTTAAAGGGTGCGCAG
+
FFFFFFFFFFFFFFFFFFFFFFFFFFFFFFFFFFFFFFFFFFFFFFFFF:FFFFFFFFFFFFFFFFFFFFFFFFFFFFFFFFFFF,FFFFFFF:FFFFFFFFFFFFFFFFFFFFFFFFFFFFFFFFFFFFFFFFFFFFFFFFFFFFFFFFFFFFFFFFFFFFFFFFFFFFFFFFFFFFFFFFFFFFFFFFFFFFFFFFFFFFFF:FFFFF,FFFFFFFFFFFFFFFFFFFFFFFFFFFFFFF
@A01757:128:HWYCLDRX2:1:2102:19361:19961 1:N:0:GGAGCGTC
ACTCCTACGGGAGGCAGCAGTAACGAATCTTCCGCAATGCACGAAAGTGTGACGGAGCGACGCCGCGTGTAGGACGAAGCCCTTCGGGGTGTAAACTACTGTCAGGGGTTACCAAGTTCTGAGGAGCCCCAGAGGAAGGCACGGCTAACTCTGTGCCAGAAGCCGCGGTAAGACAGAGTTGCCGAGCGTTAGGCGGAATCACTGGGCTTAAAGCTTGTGTAGGCGGAGTGCTAAGTACCTTG
+
FFFFFFFFFFFFFFFFFFFFFFFFFFFFFFFFFFFFFFFF,FFFFFF:FFFF:FFFFFFF:FFFFFFFFFF,FFFFFFFFFFFFF:FFFFFFFFF:,FFFFFFFFFFFFFFFFF,F:,FF:F,FF,FFF,F:FFFFFFFF:F,F:FFF,,:F:FF,FF:,F:FFFFFFFF::FF,,FF,FFF:F:FFF,FFFFFF,FFF::FF:F:FFFF,FF,,:,FFFFF,F::FFFFFFFFFFF,F:FF
@A01757:128:HWYCLDRX2:1:2102:3956:20243 1:N:0:GGAGCGTC
ACTCCTACGGAGGCAGCAGTGGGGAATATTGGGCAATGGGCGCAAGCCTGACCCAGCAACGCCGCGTGAAGGAAGAAGGCTTTCGGGTTGTAAACTTCTTTTCTGAGGGACGATAGTGACGGTACCTCAGGAATAAGCCACGGCTAACTACGTGCCAGCAGCCGCGGTAATACGTAGGTGGCAAGCGTTATCCGGATTTACTGGGTATAAAGGTCGTGTAGGCGGGATGGTAAGTCAGATGT
+
FFFF:F:FFFFFFF:FFFFFFFFFFFFFFFFFFFFFFFFFFFFFFFFFFFFFFFFFFFFFFFFFFFFFFF,:FFFFFFFFFFFFFFFFFFFFFF::FFFFFFFFFFFFFF,FFFFFFF:F,FFF,:FFF:FFF,FFFF:FFFF,FFF:FFFF:F:FF,,FFFF,FF:FFFFFF:FFF:FFFF::FF,FFFFF,::F,,FFFFFFFF,FF:FFF,,:F:F:,,:F:FF,FF:,F,FF:,:FFF
@A01757:128:HWYCLDRX2:1:2102:27181:20259 1:N:0:GGAGCGTC
ACTCCTACGGGAGGCAGCAGTGAGGAATATTGGTCAATGGGCGGAAGCCTGAACCAGCCAAGTCGCGTGAGGGAAGAAGGCCCTGCGGGTCGCAGACCTCTTTGGACGGGGAGCAAGGCCGCCGACGTGTCGGCGGAAGGAGAGTACCCGTAGAACAAGCATCGGCTAACTCCGTGCCAGCAGCCGCGGTAATACGGAGGATGCGAGCGTTCTCCGGAGTTAGTGGGTTTAAAGGGTGCGCA
+
FFFFFFFFFFFFFFFFFFFFFFFFFFFFFFFFFFFFFFFFFFFFFFFFFFFFFFFFFFFFFFFFFFFFFFFFFFFFFFFFFFFFFFFFFFFFFFFFFFFF,FFFFFFFFFFFFF:FFFFFFFFFFFFFFFFFFFFFF,FFFFFFFFFFFFF:FF,FFFFFFFFFFFFFFFFFFFFFFFFFFFFFFFFF:FF:FFFFF:FFFFFF:FFFFFF,FFFFFF,FFF,FFFF,,F::FFFFFFFFFF
@A01757:128:HWYCLDRX2:1:2102:27887:20322 1:N:0:GGAGCGTC
ACTCCTACGGGAGGCAGCAGTGAGGAATATTGGTCAATGGGCGGGAGCCTGAACCAGCCAAGCCGCGTGAAGGAGGAAGGCGCCATGCGTCGTAAACTTCTTTTGTCGGTGAACAAAGGGCGCCACGCGTGGCGTTGTGAGTGTACCCGAAGAAAAAGCATCGGCTAACTCCGTGCCAGCAGCCGCGGTAATACGGAGGATGCGAGCGTTATCCGGATTTATTGGGTTTAAAGGGTGCGCTG
+
FFFFFFFFFFFFFFFFFFFFFFFFFFFFFFFFFFFFFFFFFFFFFFFFFFFFFFFFFFFFFFFFFFFFFFFFFFFFFFFFFFFF,FFFFFFFFF:FFFFFFFFFFFFFFFFF,FF:FFFFFFFFFFFFFFFFFFFFFFF:FFFFFFFFFFFFF:FFFFFFFFFFFF:FFFFFFFFFFFFFFFFFFFFFFFFFFFFFFFF,FFFFFFFF,,:FF:FFF,F:F:FFFFFFF:F,FFFFFFFF,F
@A01757:128:HWYCLDRX2:1:2102:9778:20431 1:N:0:GGAGCGTC
ACTCCTACGGGAGGCAGCAGTGAGGAATATTGGTCAATGGTCGGGAGACTGAACCAGCCAAGCCGCGTGAGGGAGGAAGGTACAGAGTATCGTAAACCTCTTTTGTCAGGGAACAAAGACGGGGACGCGTCCCCGGATGAGTGTACCTGAAGAAAAAGAATCGGCTAACTCCGTGCCAGCAGCCGCGGTAATACGGAGGATGCGAGCGTTATCCGGATTTATTGGGTTTAAAGGGTGAGCAG
+
FFFFFFFF:FFFFFFF:FFF:FFFF:FFFFFFFFFFFFFFFFFFFFFFFFFFFFFFFFFFF,F:FF,FFF:FFFFFFFFFFF:F:FFFFFF,FFFFF::FF,F:FF,FF:FFFFFFFFFF,:,FFF,FF:FF,F,,,FFFFF:F:,:::FFFF,FFF,,FFF,:FFFF,F:,,:,:FFFFF,:F:F::FFF,F,,,FF,F,,F:F,F,,FF:,F,,F,:FF:,,F:FFFFFF,,:F,,:FFF
@A01757:128:HWYCLDRX2:1:2102:4924:20478 1:N:0:GGAGCGTC
ACTCCTACGGGAGGCAGCAGTGAGGAATATTGGTCAATGGGCGCAAGCCTGAACCAGCCAAGTCGCGTGAGGGAAGACGGCCCTACGGGTTGTAAACCTCTTTTGCCGGGGAGCAAGCCTGAGCACGTGTGCCCAGGCGGAGAGTACCCGGAGAAAAAGCATCGGCTAACTCCGTGCCAGCAGCCGCGGTAATACGGAGGATGCGAGCGTTATCCGGATTTAGTGGGTTTAAAGGGTGCGCA
+
F:FFFF,FFF:FFFF:FFFF::F,:FFFFFFFFFFFFF:,FFFFFFFF:FF:F,FF::FF:,FF,F,,,FF,,FFFFFFFFFFFFF:,,FF,:FFF,F:F,F:,FF,FFF,FFFFF,FFF::FFFFF:F,,,FFFF,F,FFFFF:FFFFF:FF:FFFFFFFFFFFFFFFFFFFF:FFFFFFFFFFFFFFF:FFFFFFFFFFFFFF:FFF,,,,FFFFF:,F::FFFFF:F,F:FFFFFFF,,
@A01757:128:HWYCLDRX2:1:2102:11162:20509 1:N:0:GGAGCGTC
ACTCCTACGGGAGGCAGCAGTGAGGAATATTGGTCAATGGGCGCAAGCCTGAACCAGCCAAGTCGCGTGAGGGATGACGGTCCTATGGATTGTAAACCTCTTTTGTCGGGGAGCAAAGCGCGGTACGAGTACAGCGAAGGAGAGTACCCGAAGAAAAAGCATCGGCTAACTCCGTGCCAGCAGCCGCGGTAATACAGAGGATGCGAGCGTTATCCGGATTTATTGGGTTTAAAGGGTGCGTA
+
FFFFFFFFFFFFFFFFFFFFFFFFFFFFFFFFFFFFFFFFFFFFFFFFFFFFFFFFFFFFFFFFFFFFFFFFFFFFFFFFFFFFFFFFFFFFFFFFFFFFFFFFFFFFFFFFFFFFFFFFFFFFFFFFFFFFFFFFFFFFFFFFFFFFFFFFFFFFFFFFFFFFFFFFFFFFFFFFFFFFFFFFFFFFFFFFFFFFFFFFFF:FFFFFFFF,FFFFFFF,FFFFFFFFFFFF:FFFFF:FFF
@A01757:128:HWYCLDRX2:1:2102:19000:20744 1:N:0:GGAGCGTC
ACTCCTACGGGAGGCAGCAGTGGGGAATATTGCACAATGGGGGAAACCCTGATGCAGCGACGCCGCGTGAGTGAAGAGGTATTTCGGTATGTAAAGCTCTATCAGCAGGGAAGATAATGACGGTACCTGACTAAGAAGCCCCGGCTAACTACGTGCCAGCAGCCGCGGTAATACGTAGGGGGCAAGCGTTATCCGGATTTACTGGGTGTAAAGGGAGCGTAGGTGGCAGGGCAAGTCAGATG
+
FFFFFFFFFFFFFFFFFFFFFFFFFFFFFFFFFFFFFFFFFFFFFFFFFFFFFFFFFFFFFFFFFFFFFFFFFFFFFFFFFFFFFFFFFFFFFFFFFFFFFFFFFFFFFFFFFFFFFFFFFFFFFFFFFFFFFFFFFFFFFFFFFFFFFFFFFFFFFFFFFFFFFFFFFFFFFFFFFFFFFFFFFFFFFFFFFFFFFFFFFFFFFFFFFFFFFFFFFFFFFFFFFFFFFFFFF:FFFFFFFF
@A01757:128:HWYCLDRX2:1:2102:20772:21089 1:N:0:GGAGCGTC
ACTCCTACGGGAGGCAGCAGTGAGGAATATTGGTCAATGGCCGCAGGGCTGAACCAGCCAAGTCGCGTGAGGGATGACGGTCCTATGGATTGTAAACCTCTTTTGTCAGGGAGCAAAGGGCGCCACGTGTGGCGCTTTGCGAGTACCTGAAGAAAAAGCATCGGCTAACTCCGTGCCAGCAGCCGCGGTAATACGGAGGATGCGAGCGTTATCCGGATTTATTTGGTTTAAAGGGAGCGTAG
+
FFFFFFFFFFFFFFFFFFFFFFFFFFFFFFFFFFFFFFFFFFFFFFFFFFFFFFFFFFFFFFFFFFFFFFFFFFFFFFFFFFFFFFFFFFFFFFFFFFFFFFFFFFFFFFFFFFFFFFFFFFFFFFF:FF:FFFFFFFFFFFFFFFFFFFFFFFFFFFFFFFFFFF,FFFFFFFFFFFFFFFFFFFFFF,FFFFFFFFFFFFFFFFFFFF,FFFFFF,FFFFFFFFFFFFF:FF:FF:FF,,
@A01757:128:HWYCLDRX2:1:2102:7093:21198 1:N:0:GGAGCGTC
ACTCCTACGGGAGGCAGCAGTTAGGAATATTGCGCAATGGGCGAAAGCCTGATGCAGCGACGCCGCGTGAAGGATGAAGTATTTCGGTATGTAAACTTCTATCAGCAGGGAAGAAAATGACGGTACCTGACTAAGAAGCCCCGGCTAACTACGTGCCAGCAGCCGCGGTAATACGTAGGGGGCAAGCGTTATCCGGATTTACTGGGTGTAAAGGGAGCGTAGACGGCATTGCAAGCCAGATG
+
FFFFFFFFFFFFFFFFFFFFFFFFFFFFFFFFF,FFFFFFFFFFFFFFFFFF,FFFFF:FFFFFFFFFF,,FFFFFFFFFFFFFFFFFFFFFFFFFFFFFFFFFFFFFFFFFFFFFFFFFFFFFFFFFFFFFFFFF:FFFFFFFFFFFFFFFFFFFFFFFFFFFFFFFF:FFF:FFFFFFFFFFFFFFFFFFFFFFFFFFF:FFFFFFFFFFFFFFFFFF:FFFFFFFFFFFFFFFF,FF:F
@A01757:128:HWYCLDRX2:1:2102:21585:21214 1:N:0:GGAGCGTC
ACTCCTACGGGAGGCAGCAGTGAGGAATATTGGTCAATGGGCGGAAGCCTGAACCAGCCAAGTCGCGTGAGGGAAGAAGGCCCTGCGGGTCGCAGACCTCTTTGGACGGGGAGCAAGGCCGCCGACGTGTCGGCGGAAGGAGAGTACCCGTAGAACAAGCATCGGCTAACTCCGTGCCAGCAGCCGCGGTAATACGGAGGATGCGAGCGTTATCCGGATTTATTGGGTTTAAAGGGTGCGCA
+
FFFFFFFFFFFFFFFFFFFFFFFFFFFFFFFFFFFFFFFFFFFFFFFFFFFFFFFFFFFFFFFFFFFFFFFFFFFFFFFFF:F:FFFFFFFFFFFFFFFFFFFFFF:FFFFFFFFFFFFFFFFFFFFFFFFFFFFFF:FFFFFFFFFFFFFFFFFFFFFFFFFFFFFFFFFFFFFFFFFFFFFFFFFFFFFFFFFFFFFFFFFFFFFFFFF:FFFFFF,FFF:FFFF:,FFFFFFFFFFFF,
@A01757:128:HWYCLDRX2:1:2102:6126:21433 1:N:0:GGAGCGTC
ACTCCTACGGGAGGCAGCAGTGGGGGATATTGGACAATGGGGGAAACCCTGATCCAGCGACGCCGCGTGAGTGAAGAAGTATTTCGGTATGTAAAGCTCTATCAGCAGTGAAGAAAGAAATGACGGTACCTGAGTAAGAAGCCCCGGCTAACTACGTGCCAGCAGCCGCGGTAATACGTAGGGGGCAAGCGTTATCCGGAATTACTGGGTGTAAAGGGAGCGTAGACGGTAATGCAAGTCTG
+
FFFFFFFFFFFFFFFFFFFF:FFFFFFFFFFFF:F,FFFFFFFFFFFFFFFFFFFFFFFFFFFFFFFFFFFFFFFFFFFFFFFFFFF:F:FFFFFFFFFFFFFFFFFFFFFFFFFFFF,FFFFFFFFF:FFFFFFFFFFFFFFFFFFFFFFFFFFFFFFFFFFFFFFFFFFFFFFFFFFFFFFFFF:,FFF:FFFF,:FF,FFFFFFFFFFFFFFF:FFFFF:FFFF,FFFFFFFF,FFFF:
@A01757:128:HWYCLDRX2:1:2102:21549:21433 1:N:0:GGAGCGTC
ACTCCTACGGGAGGCAGCAGTGAGGAATATTGGTCAATGGGCGGAAGCCTGAACCAGCCAAGTCGCGTGAGGGAAGAAGGCCCTGCGGGTCGCAGACCTCTTTGGACGGGGAGCAAGGCCGCCGACGTGTCGGCGGAAGGAGAGTACCCGTAGAACAAGCATCGGCTAACTCCGTGCCAGCAGCCGCGGTAATACGGAGGATGCGAGCGTTATCCGGAATTACTGGGTTTAAAGGGTGCGCA
+
FFFFFFFFFFFFFFFFFFFFFFFFFFFFFFFFFFFFFFFFFFFFFFFFFFFFFFFFFFFFFFFFFFFFFFFFFFFFFFFFFFFFFFFFFFFFFFFFFFFFFFFFF:FFFFFFFFFFFFFFFFFFFFFFFFFFFFFFFFFFFFFFFFFF:FFFFFFFFFFFFFFFFFFFFFFFFFFFFFFFFFFFFFFF:FFFFFFFFFFFFFFFFFFFFFF,FFFFFF,FFFFFFFFF:FFFFFFFFFF:FF
@A01757:128:HWYCLDRX2:1:2102:31738:21574 1:N:0:GGAGCGTC
ACTCCTACGGGAGGCAGCAGTGAGGAATATTGGTCAATGGGCGGAAGCCTGAACCAGCCAAGTCGCGTGAGGGAAGAAGGCCCTGCGGGTCGCAGACCTCTTTGGACGGGGAGCAAGGCCGCCGACGTGTCGGCGGAAGGAGAGTACCCGTAGAACAAGCATCGGCTAACTCCGTGCCAGCAGCCGCGGTAATACGGAGGATGCGAGCGTTATCCGGCATGATTGGGCGTAAAGGGTGCGTA
+
FFFFFFFFFFFFFFFFFFFFFFFFFFFFFFFFFFF:FFFFFFFFFFFFFFFFFFFFFFFFFFFFFFFFFFFFFFFFFFFFFFFFFFFFFFFFFFFFFFFFFFFFFFFFFFFFFFFFFFFFFFFFFFFFFFFFFFFFFFFFFFFFFFFFFFFFFFFF::FFF:FFFFFFFFFFFFFFFFFFFFFFFFFFFFFFFFFFFFFFFFFFFFFFFFFFFFFFF,FFFF:FFFFFFFFFFFFFFFFFF:
@A01757:128:HWYCLDRX2:1:2102:23321:21809 1:N:0:GGAGCGTC
ACTCCTACGGGAGGCAGCAGTGAGGAATATTGGTCAATGGGCGGGAGCCTGAACCAGCCAAGTCGCGTGAAGGAAGAAGGATCTATGGTTCGTAAACTTCTTTTGCAGGGGAATAAAGTGCGGGACGTGTCCTGTTTTGTATGTACCCTGAGAATAAGGATCGGATAACTCCGTGACAGAAGCAGCTGTAATACGGAGGATCCGAGCGTTATCAGGATTTATTGGTTTTAAAGGGTGCGAAG
+
FFFFF:FF,FFFFFFF:F:FFFFFF:F:F,F,FF,FF,,FFFFFFF,FF,FFF,FF,FF,FFFFFF,F:FFF:FF:FF:FF,,FF,FFFF,FFFFFF,FFFFFFF,FFF,FFFFFFFFFFFF,FFF:F:F,FFFFFF,,FFFFFF:FFF,F:FF:FF:,FF:,F,FFFFFF,,F:,,FFFF:F,FF,F::F:FF,,F,,FF,,FF,FF,F:FF::,FF:,F,,,:,FFF,FFF:,:,,F,,:
@A01757:128:HWYCLDRX2:1:2102:13566:21825 1:N:0:GGAGCGTC
ACTCCTACGGGAGGCAGCAGTGAGGAATATTGGTCAATGGTCGGGAGACTGAACCAGCCAAGCCGCGTGAGGGAGGAAGGTACAGAGTATCGTAAACCTCTTTTGTCAGGGAACAAAGGCGGGGACGCGTCCCCGGATGAGTGTACCTGAAGAAAAAGCATCGGCTAACTCCGTGCCAGCAGCCGCGGTAATACGGAGGATGCGAGCGTTATCCGGATTTATTGGGTTTAAAGGGTGCGCAG
+
FFFFFFFFFFFFFFFFFFFFFFFFFF:FFFFFFFFFF:FFFFFFFFFFFFFFFFFFFFFFFFFFFFFFFFFFFFFFFFFFFFFFFFFFFFFFFF::FFFFFFFFFFFFFFFF,FFFFFFFF:FFFFFFFFFFFFFFFFFFFFFFFFFFFFFFFFFFFFFFFFFFFFFFFFFFFFFFFFFFFFFFFFFFFFFFFFFFFFFFF:FFFFFFFF,FFFFF,FFFFFFFFF,FF,FFFFFFFFFFFF
@A01757:128:HWYCLDRX2:1:2102:8892:21903 1:N:0:GGAGCGTC
ACTCCTACGGGAGGCAGCAGTGGGGGATATTGGACAATGGGGGGAACCCTGATCCAGCGACGCCGCGTGAGTGAAGAAGTATCTCGGTATGTAAAGCTCTATCAGCAGGGAAGAAAGAAATGACGGTACCTGAGTAAGAAGCCCCGGCTAACTACGTGCCAGCAGCCGCGGTAATACGTAGGGGGCAAGCGTTATCCGGAATTACTGGGTGTAAAGGGAGCGTAGACGGTGAAGTAAGTCTG
+
FFFFFFFFFFFFFFFFFFFFFFFFFFFFFFFFFFFFFFFFFFFFFFFFFFFFFFFFFFFFFFFFFFFFFFFFFF:FFFFFFFFFFFFFFFFFFFFFFFFFFFFFFFFFFFFFFF:FFFFFFFFFFFFFFFFFFFFFFFFFFFFFFFFFFFFFFFFFFFFFFFFFFFFFFFFFF:FFFFFFF:FFFFFFFFFFFFFF:FFF:FFFFFFFFFFFFFFF:FFFFFFFFFFFFFFFFFF:,FFFFF
@A01757:128:HWYCLDRX2:1:2102:1217:22013 1:N:0:GGAGCGTC
ACTCCTACGGGAGGCAGCAGTGAGGAATATTGGTCAATGGCCGCAGGGCTGAACCAGCCAAGTCGCGTGAGGGATGACGGTGCTTTGGATTGTAGGGCTCTTTTGTGAGGGGGGGGAGGGCGGGGCGTGTGGCGCTGTGGGGGGCGGTGGGGTGGGTGGGGGGGGGGGGTGGGGGGGGGGTGGGGGGGGGGGGGGGGGGGGGGGGGGGGGGGGGGGGGGGGGGGGGGGGGGGGGGGGGGGGG
+
,:FF:FFFFFFFFF,FF,FFFF:FFFFFFFFFFFFFFFFF::F:FFFF,FFF::,F::F,,:FFF:FFF:FFF,FF:,F:,,,F,,FF:,:FF::,,:F,:,:,F:,,FFF,F,,,,FFF,F,,,,:,FFFF,F,,,,FFF,F,,FF:F,,F,,,F,F,,::FFF,,,F,:,FFF,F,F,,F:,F:FF,,:F,,FF,FF:F,,F:FFFFFF:FFFF:FF,F,FFFFFFF:F:FFF:FFFFFF
@A01757:128:HWYCLDRX2:1:2102:9796:22185 1:N:0:GGAGCGTC
ACTCCTACGGGAGGCAGCAGTGAGGAATATTGGTCAATGGCCGGAAGGCTGAACCAGCCAAGCCGCGTGAGGGAGGAAGGCGCAGAGCGTCGCAGACCTCTTTTGCCGGGGGACAAAAGGCCGGACTCGTCCGGTCCTGAGGGTACCCGGAGAAAAAGCATCGGCTAACTCCGTGCCAGCAGCCGCGGTAATACGGAGGATGCGAGCGTTATCCGGATTTATTGGGTTTAAAGGGTGCGCAG
+
FFFFFFFFFFFFFFFFFFFFFFFFFFFFFFFFFFFFFFFFFFFFFFFFFFFFFFFFFFFFFFFFFFFFFFFFFFFFFFFFFFFFFFFFFFFFFFFFFFFFFFFFFFFFFFFFFFFF:FFFFFFFFFFFFFFFFFFFFFFFFFFFFFFFFFFFFFFFFFFFFFFFFFFFFFFFFFFFFFFFFFFFFFFFFFFFFFFFFFFFFFFFFFFFFF,FFFFFF,FFF:FF:FFFFFFFFFFFF:FFFF
@A01757:128:HWYCLDRX2:1:2102:10854:22294 1:N:0:GGAGCGTC
ACTCCTACGGGAGGCAGCAGTGAGGAATATTGGTCAATGGGCGCAAGCCTGAACCAGCCAAGTCGCGTGAGGGGTGACGGTCCTATGGATTGTAAACCTCTTTTGTCGGGGAGCAAGGCCCGCCACGAGTGGCGGGAAGGAGAGTACACGAAGAAAAAGCATCGGCTAACTCAGTGCCAGCAGCCGCGGTAATACGGAGGATGCGAGCGTTATCCGGATTTATTGTGTTTAAAGGGTGCGTA
+
FFF,FFFFFFFF:FFFFFFFFFFFFFFFFFFFF:,FFFFFFFFFFFFFF::FFFFFFFFFF:FFFFFFFFFF:F:FFFFFFFFFFFFFFFFFFFFFF,F,FFFFFFFF:FFFFFFF:FFFF:FFF:,F,FF:F:FFFF,FFFFFFF:,FFFFFFFFFF,FF::FFFFFFFFF,,FF,FFF:F:FFFFF,FFFFF,:FF:,FFF,FF:FF:FFFF:,,FFF,FFFF,FFF:F:F,,FFF:FF:
@A01757:128:HWYCLDRX2:1:2102:25274:22310 1:N:0:GGAGCGTC
ACTCCTACGGGAGGCAGCAGTGAGGAATATTGGTCAATGGCCGCAGGGCTGAACCAGCCAAGTCGCGTGAGGGATGACGGTCCTATGGATTGTAAACCTCTTTTGTCAGGGAGCAAAGGGCGCCACGTGTGGCGTTTTGCGAGTACCTGAAGAAAAAGCATCGGCTAACTCCGTGCCAGCAGCCGCGGTAATACGGAGGATGCGAGCGTTATCCGGATTTATTGGGTTTAAAGGGTGCGCAG
+
FFFFFF:FFFFFFFFFFFFFFFFFFFFFFFFFFFFFFFFFFFFFFFFFFFFFFFFFFFFFFFFFFFFFFFFFFFFFFFFFFFFFFFFFFFFFFFFFFFFFFFFFFFFFFFFFFFFF:FFFFFFFFFFFFFFFFFFFFFFFFFFFFFFFF:FFFFFFFFFFFFFFFFFFFFFFFFFFFFFFFFFFFFFFFFFFFFFFFFFFFFFFFFFFFFFFFFFFFFFFFFFFFFFFFFFFFFFFFFFFFF
@A01757:128:HWYCLDRX2:1:2102:12165:22686 1:N:0:GGAGCGTC
ACTCCTACGGGGAGGCAGCAGTGAGGAATATTGGTCAATGGCCGCAGGGCTGAACCAGCCAAGTCGCGTGAGGGATGACGGTCCTATGGATTGTAAACCTCTTTTGTCAGGGAGCAAAGGGCGCCACGTGTGGCGCTTTGCGAGTACCTGAAGAAAAAGCATCGGCTAACTCCGTGCCAGCAGCCGCGGTAATACGGAGGATGCGAGCGTTATCCGGATTTATTGGGTTTAAAGGGTGCGCA
+
FFFFFFFFFFFFFFF:FF:FFFFFFFFFFFFFFFFFFFF:FFFFFFFFFFFFFF:FFFFFFFFFFFFFFFFFFFFFFFFFFFFFFFFFFFFFFFFFFFFFFFFFFFFFFFFFF:FF:FFFFFFFFFFF:,,F:FFFFFFF:FFFFFFFFFFFFFFFF::FFFF:FFFFFFFF:FFFFFFFFFFFFF:F,F:FFF:FFFFFFF:FFFFFF:F:FFFF:F:FFFFFFFFFFF,FF,F:FFFFFF
@A01757:128:HWYCLDRX2:1:2102:24451:22827 1:N:0:GGAGCGTC
ACTCCTACGGGAGGCAGCAGTGGGGAATATTGCACAATGGGCGCAAGCCTGATGCAGCGACGCCGCGTGCGGGATGGAGGCCTTCGGGTTGTAAACCGCTTTTGTTCAAGGGCAAGGCAGGCTTTCGGGCCTGTTGAGTGGATTGTTCGAATAAGCACCGGCTAACTACGTGCCAGCAGCCGCGGTAATACGTAGGGTGCAAGCGTTATCCGGATTTATTGGGCGTAAAGGGCTCGTAGGCG
+
FFFFFFFFFFFFFFFFFFFFFFFFFF:FFFFFFFFFFFFFFFFFFFFFFFFFFFFFFFFFFFFFFFFFFFFFF:FFFFFFFFFFFFFFFFFFFFFFFFFFFFFFFFFFFFFFFFFFFFFFFFFFFFFFFFFFF,:FFFFFFFFFFFFFFFFFFFFFFFFFFF:FFFFFFFFFFFFFFFFFFFFFFFFFFF:FF,FFFFFF::FFFFFFFFFFFFFFFFFFFFFFFF,,:FFFF:FFFFFFFF
@A01757:128:HWYCLDRX2:1:2102:5403:22874 1:N:0:GGAGCGTC
ACTCCTACGGGAGGCAGCAGTGAGGAATATTGGTCAATGGCCGCAGGGCTGAACCAGCCAAGTCGCGTGAGGGATGACGGTCCTATGGATTGTAAACCTCTTTTGTCAGGGAGCAAAGGGCGCCACGTGTGGCGCTTTGCGAGTACCTGAAGAAAAAGCATCGGCTAACTCCGTGCCAGCAGCCGCGGTAATACGGAGGATGCGAGCGTTATCCGGATTTATTGGGTTTAAAGGGTGCGCAG
+
FFFFFFFFFFFFFFFFFFFFFFFFFFFFFFFFFFFFFFFFFFFFFFFFFFFFFFFFFFFFFFFFFFFFFFFFFFFFFFFFFFFFFFFFFFFFFFFFFFFFFFFFFFFFFFFFFFFFFFFFFFFFFFFFFFFFFFFFFFFFFFFFFFFFFFFFFF:FF,FFFFFFFFFFFFF:FFFFFFFFFFF:FFFFFF:FFFFFFFFFFFFFFFFFFF,FF:FFFFFFFF:FFFF:FFFFFFFFFFFFFF
@A01757:128:HWYCLDRX2:1:2102:5240:23030 1:N:0:GGAGCGTC
ACTCCTACGGGAGGCAGCAGTGAGGAATATTGGTCAATGGCCGGGAGGCTGAACCAGCCAAGTAGCGTGCAGGATGACGGCCCTCGTGGTTGTAAACTGCTTTTAGTCGGGAATAAAAGGGGGTTCGTGAACCCCGTATTGTATGTACCGTCAGAAAAAGGACCGGCTAATTACGTGCCAGCAGCCGCGGTAATACGGAAGGTCCGGGCGTTATCCGGATTTATTGGGTTTAAAGGGTGCGT
+
FFFFFFFFFFFFFFFFFFFFFFFFFFFFFFFFFFFFFFFFFFF:FFFFFFF:FFFFFFFFF:FFFFFFFFFFFFFFFFFFFFFFFFFFFFFFFFFFFFFFFFFFFFFFFFFFFFFFFFFFFFFFFFFFFFFFFFFFFFFFFFFFFFF:FFFFFFFFFFFFFFFFFFFFFFFF,FFFFFFFFFFFFFFF:FFFFFFFFFFFFFFF:FFFFFFFFFFF,FFFFFFFFF,FF:FFFFFF:FF,FF
@A01757:128:HWYCLDRX2:1:2102:27290:23077 1:N:0:GGAGCGTC
ACTCCTACGGGAGGCAGCAGTGAGGAATATTGGTCAATGGGCGGAAGCCTGAACCAGCCAAGTCGCGTGAGGGAAGAAGGCCCTGCGGGTCGCAGACCTCTTTGGACGGGGAGCAAGGCCGCCGACGTGTCGGCGGAAGGAGAGTACCCGTAGAACAAGCATCGGCTAACTCCGTGCCAGCAGCCGCGGTAATACGGAGGATGCGAGCGTTATCAGGATTTATTGGGTTTAAAGGGTGCGCA
+
FFFFFFFFFFFFFFFFFFFFFFFFFFFFFFFFFFFFFFFFFFFFFFFFFFFFFFFFFFFFFFFFFFFFFFFFFF,FFFFFFFFFFFFFFFFFFF:FFFFFFFFFFFFFFFFFFFFFFFFFFFFFFFFFFFFFFFF:F,FFFFFFF:FFFFFFFF:FFFFFFFFF:FFFFFFFFFFFFFFFFFFFFFFFFFFFFFFFFFFFFFFFFFFFFFF,F:FFFF,:F::FFFFFFFFF::FFFFFFF:
@A01757:128:HWYCLDRX2:1:2102:7979:23109 1:N:0:GGAGCGTC
ACTCCTACGGGAGGCAGCAGTGAGGAATATTGGTCAATGGGCGGAAGCCTGAACCAGCCAAGTCGCGTGAGGGAAGAAGGCCCTGCGGGTCGCAGACCTCTTTGGACGGGGAGCAAGGCCGCCGACGTGTCGGCGGAAGGAGAGTACCCGTAGAACAAGCATCGGCTAACTCCGTGCCAGCAGCCGCGGTAATACGGAGGATGCGAGCGTTATCCGGATTTATTGGGTTTAAAGGGTGCGTA
+
FFFFFFFFFFFFFFFFFFFFFFFFFFFFFFFFFFFFFFFFFFFFFFFFFFFFFFFFFFFFFFFFFFFFFFFFFFFFFFFFFFFFFFFFFFFFFFFFFFF,FFFFFFFFFFFFFFF,FFFFFFFFFFFFFFFFFFFF,:FFFFFFFFFFFFFFFFFFFFFFFFFFFFFFFFFFFFFFFFFFFFFFFFFFFFFFFFFFFFFF:FFFFFFFFF:,FFFFFFF:FFFF:FFFF:F:FFFFFFFFF:
@A01757:128:HWYCLDRX2:1:2102:24252:23202 1:N:0:GGAGCGTC
ACTCCTACGGGAGGCAGCAGTGAGGAATATTGGTCAATGGGCGAGAGCCTGAACCAGCCAAGTAGCGTGCAGGATGACGGCCCTATGGGTTGTAAACTGCTTTTATGTGGGGATAAAGTGCGCGACGTGTCGTGCATTGCAGGTACCACATGAATAAGGACCGGCTAATTCCGTGCCAGCAGCCGCGGTAATACGGAAGGTCCGGGCGTTATCCGGATTTATTGGGTTTAAAGGGAGCGTAG
+
FFFFFFFFFF:FFFFFFFFFFFFFFFFFFFFFFFFFFFFFFFFFFFFFFFFFFFFFFFFFFFFFFFFFFFFFFFFFFFFFFFFFFFFFFFFFFF:FFFFFFFFFFFFFFFFFFFFFFFFFFFFFFFFFFFFFFFFFFFFFFFFFFFFFFFFFF:FFFFFFFFFFFF:FFFFFFFF:FFFFFFFFFFFFFFFFFFFFFFFFFFFFFFFFFF,FFFFF,FFFFFFFFFFFFF:FFFF::FFFFF
@A01757:128:HWYCLDRX2:1:2102:22788:23390 1:N:0:GGAGCGTC
ACTCCTACGGGAGGCAGCAGTGAGGAATATTGGTCAATGGCCGGAAGGCTGAACCAGCCAAGCCGCGTGAAGGATGAAGGTGCCAAGCATTGTAAACTTCTTTTGTCAAGGGACAAAATCAGGCTCGAGAGCCTGACCGAGGGTACTTGAAGAAAAAGCATCGGCTAAATCCGTGCCAGCAGCCGCGGTAATACGGAGGATGCGAGCGTTATCCGGATTTATTGGGTTTAAAGGGTGCGCAG
+
FFFFFFFFF,F:::FFFFFFFFF::FFFFFF:F:,FFF:FF,FFFFF:FFFFF:FFF:FFF:FFFFF,FF::,F:FFF:FFFFFFFFFFFF:FFF:FFFFFF::FFFFF:F,F:FFFF:FF:FFFFFF,F::FF,FF,FFFF:FFF:FFFFFFFFFFFFFFFFF:FFF,FFFFF,FFFFFF,FF:FFFFFF:FF::F:,FFFFFFFF,,FFFF,F,FF,FFFFF,F,FFFF:F,,,FF:F:F
@A01757:128:HWYCLDRX2:1:2102:7482:23469 1:N:0:GGAGCGTC
ACTCCTACGGGAGGCAGCAGTGAGGAATATTGGTCAATGGGCGGAAGCCTGAACCAGCCAAGTCGCGTGAGGGAATAAGGCCCTATGGGTCGTAAACCTCTTTTGTCAGGGAGCAAAGGCGTCCACGTGTGGACGAAAGGAGAGTACCTGAAGAAAAAGCATCGGCTAACTCCGTGCCAGCAGCCGCGGTAATACGGAGGATGCGAGCGTTATCCGGATTTATTGGGTTTAAAGGGTGCGTA
+
,FFFFFFFFFFFFFFFFF:FFFFFFFFFFFFFFFFFFFFFFFFFFFF,FFF:FFFFFFFFFFFFFFFFFFFFFFFFFFFFFFFFFFFFFFFFFFFFFFFFFFFFFFFFFFFFFFF,F:FFFFFFFFF:FFFFFFFFFFFFFFFFFFF:FFF:FFFFFFF:F:FFFFF:F:FFFFFFFFFFFFFFFFFFFFFFFF:F,F:,FFFFFFFF,::FFFFF::F,FFF,FFFFFF:FFFF::FFF,,
@A01757:128:HWYCLDRX2:1:2102:10267:23531 1:N:0:GGAGCGTC
ACTCCTACGGGAGGCAGCAGTAGGGAATTTTCGTCAATGGGCGCAAGCCTGAACGAGCAATGCCGCGTGAGTGAGGAAGGTCTTCGGATCGTAAAGCTCTGTTGCAGGTCAGAAAAGAAGGAAAGAGGAAATGCTTTTCTTTTGATAGTAACCTGCCAGAAAGTCACGGCTAACTACGTGCCAGCAGCCGCGGTAATACGTAGGTGGCAAGCGTTATCCGGAATGATTGGGCGTAAAGGGTG
+
FFFFFFFFFFFF:FFFFFFFFF:FFFFFF:FFFFF:FFFFFFFFFFFFFFFFFFFFFFFFFFF:FF:FFFFFFFFFFFFFFFFFFFFFFFF:F,:FFFFFFFFFFFFFFFFFF:F:FFFFFFFFFFFFFFFFFFFFFFFFFFFFFFFFFFFFFFFFFFFFFF,FFFF:FFF:FFFFFFFFFFFF,FFFFFFFFFFFFFFF:FF:FFFFFF:FF,FFFFF:FFFF,:F::FFFFFFFF,F:F,
@A01757:128:HWYCLDRX2:1:2102:14064:23531 1:N:0:GGAGCGTC
ACTCCTACGGGAGGCAGCAGTGAGGAATATTGCTCAAGGGTCGGGAGACTGAACCAGCCAAGCCGCGTGAGGGAGGACGGTACAGAGTATCTAAAACATATTTTGTCAGGGAACAAAGGAGGGGACGTGTCCACGGATCAGTGTAACTGAAGAAAAAGCATCGCCTAAGACCGTGCCAGCAGCAGCGGTAATACGGAGGATCCGAGAGTTATCCGGAATTATTGTGTTTAAAACGTGCGCAG
+
FFFF,:,FF:FF:,F:,F,F,F,,::FFFFFF,,,:,,F::,,,FF,F:F:FF:FF:,F,:FFFF,FFFFF,:FF,F,F,FFF:F,,FFF,,,,F:F:F,F,:,,FFF,:FF,:FF,,F,,FF:FF,FF:,FF:,,FF,:,,FFF,,:,FF,F:FFF,FF,FF,F:,:,,,,,,F,,FFFFFF,,F,FFFFFFFFFFF::,,,FFF,FF,:FF,F,:,FFF:F,,F,F,F:F,,:F,,FF::
@A01757:128:HWYCLDRX2:1:2102:3314:23578 1:N:0:GGAGCGTC
ACTCCTACGGGAGGCAGCAGTGGGGAATATTGGACAATGGGCGAAAGCCTGATCCAGCCATGCCGCGTGTGTGAAGAAGGTCTTCGGATTGTAAAGCACTTTAAGTTGTGAGGAAGGGCAGTAAATTAATAATTTGCTGTTTTGACGTTACCGACAGAATAAGCACAGGCTAACTCTGTGCCAGCAGCCGCGGTAATAAATAGGGTGAAAGCGTTAATCGGAATTACTGGGCGTAAAGCGCG
+
FF:,:FFFF:FFF,FF,FFFFFF:FFFFFF:FFFFF,FF:FF:FF:F,FF:FFFFFF,FFFF:FF,FF,FF:,FF:FF:,F,FFF,,:FF,FFFFFFF:F,FFF,F:F,:,,FFF::::F,FFFFFFFF:F,F,FFFF,:FFF,FFFF,FF,:F,F:F,:FF,:FF,::,:FF:::F,F,F,F,:F,FF,F:::F:,FFF,FFF,FF,FF,:,F:FF,FF,FF,FF,FFF:F::F:F,F::,
@A01757:128:HWYCLDRX2:1:2102:19741:23657 1:N:0:GGAGCGTC
ACTCCTACGGGAGGCAGCAGTAGGGAATCTTTCACAATGGGCGAAAGCCTGATGGAGCAACGACGCGTGCAGGATGAAGGCCTTCGGGTTGTAAACTGCTTTTATAAGCGAGAAATATGATGGTAACTTATGAATAAGGATCGGCTAACTACGTGCCAGCAGCCGCGGTCATACGTAGGATCCGAGCATTATCCGGAGTGACTGGGTGTAAAGAGTTGCGTAGGTGGCATAATAAGTAGCTA
+
FFFFFFFFFFFFFFFFFFFFFFFFFFFFFFFFFFFFFFFFFFFFFFFFF:F:FFFFFFFFFFFFFFFFFFFFFFFFFFFFF:FFFFFFFFFFFFFFFFFFFFFFFFFFFFFFFFFFFFFFFFFFFFFFFFFFF:FFFFFFFFFFFFFFFF:FFFFFFFFFFFFFFFFFFFFFFFFFFFFFFFFFFFFF:FFFFFFFFFFFFFFFFFFFF,FFFFFFFFFFFFFFFFFFFFFFFFFFFFFFF,
@A01757:128:HWYCLDRX2:1:2102:21359:23735 1:N:0:GGAGCGTC
ACTCTACGGGAGGCAGCAGTGAGGAATATTGGTCAATGGGCGGAAGCCTGAACCAGCCAAGTCGCGTGAGGGAATAAGGCCCTACGGGTCGTAAACCTCTTTTGCCGGGGAGCAAGGGCCGGGACGAGTCCCGGTCCGGAGAGTACCCGGAGAAAAAGCATCGGCTAACTCCGTGCCAGCAGCCGCGGTAATACGGAGGATGCGAGCGTTATCCGGATTTATTGGGTTTAAAGGGTGCGTAG
+
FFFFFFFFFFFFFFFFFFFFFFFFFFFFFFFFFFFFFFFFFFFFFFFFFFFFFFFFFFFFFFFFFFFFFFFFFFFFFFFFFFFFFFFFFFFFFFFFFFFFFFFFFFFFFFFFFF:FFFFFFFFFFFFFFFFFFFFFFFFFFFFFFFFFFFFFFFFFFFFFFFFFFFFFFFFFFFFFFFFFFFFFFFFFFFFFFFFFFFFFFFFFFFFFFF:F:FF:FFFFFF:FFFFFFFF:FFFF:FFFFF
@A01757:128:HWYCLDRX2:1:2102:24379:23735 1:N:0:GGAGCGTC
ACTCCTACGGGAGGCAGCAGTGGGGAATATTGCACAATGGGGGAAACCCTGATGCAGCGACGCCGCGTGAAGGACGAAGTATTTCGGTACGTAAACTTCTATCAGCAGGGAAGAAAATGACGGTACCTGACCAAGAAGCCCCGGCTAACTACGTGCCAGCAGCCGCGGTAATACGTAGGGGGCAAGCGGTATCCGGATTTACTGGGTGTAAAGGGAGCGTAGACGGCCATGCAAGTCTGATG
+
FFFFFFFFFFFFFFF:FF,FFFFFFFFF::FFFFFFFFFFFFFF:FFFFFFFFFF:FFFFF:FFFFFFFFFFFF:FF:FFFFFFFFFFFFFF,FFFFFFFFFF:FF:FFFFFFFFFFFFFFFFFFFFFFFFFFFFFFFFFFFFFF,FFFFFFFFFFFFFFFFFFFFFFFF,FFFF,FFFFFFFF,FFF,:,FFFFFFFFFF:FFFFFFFF,FFFFFFFFFFFFFFFFF:FFFF,F,FF:FFF
@A01757:128:HWYCLDRX2:1:2102:4309:23923 1:N:0:GGAGCGTC
ACTCCTACGGGAGGCAGCAGTGAGGAATATTGGTCAATGGCCGGAAGGCTGAACCAGCCAAGCCGCGTGAAGGACGAAGGTGCCAAGCATTGTAAACTTCTTTTGTCAAGGGACAAAATCAGGCTCGAGAGCCTGACCGAGGGTACTTGAAGAAAAAGCATCTGCTAACTCCGTGCCAGCAGCCGCGGTAATACGGAGGATGCGAGCGTTATCCGGATTTATTGGGTTTAAAGGGTGCGTAG
+
FFFFFFFFFFFFFFFFFFFFFFFFFFFFFFFFFFFFFFFFFFFFFFFFFFFFFFFFFFFFFFFFFFFFFFFFFFFFFFFFFFFFFFFFF:FFFFFFFFFFFFFFFFFFFFFFFFFFFFFFFFFFFFFFFFFFFFFFFFFFFFFFFFFFFFFFFFFF:FFFFFFFFFFFFFFFFFFFFFFF:FFFFFFFFFFFFF:F:FFFFFFFFFFF:F:FFFFFFFFFFFFFFFFFFFF:FFFFFFFFFF
@A01757:128:HWYCLDRX2:1:2102:24551:23938 1:N:0:GGAGCGTC
ACTCCTACGGGAGGCAGCAGTAGGGAATCTTCCACAATGGACGAAAGTCTGATGGAGCAACGCCGCGTGAACGATGAAGGCCTTCGGGTCGTAAAGTTCTGTTGTAAGGGAAGAACAAGTGCCGCAGGCAATGGCGGCACCTTGACGGTACATTGCGAGAAAGACACGGCTAACTACGTGCCAGCAGCCGCGGTAATACGTAGGGGGCAAGCGTTATCCGGATTTACTGGGCGTAAAGCGTG
+
FFFFFFFFFFFFFFFFFFFFFFFFFFFFFFFFFFFFFFFFFFFFFFFFFFFFFFFFFFFFFFFFFFFFFFFFFFFFFFFFFFFFFFFFFFFFFFFFFFFFFFFFFFFFFFFFFFFFFFFFFFFFF:FFF:FFFFFFFF:FFFFFFFFFFFFFFFFFFFFFFFF,FFFFFFFFFFFFFFFFFFFFFFFFFFFFFFF,FFFFFFFFFFFFFFFFFFFFFFFFFF:FFFFFFFFFFFFFFF:FFF
@A01757:128:HWYCLDRX2:1:2102:28076:23938 1:N:0:GGAGCGTC
ACTCCTACGGGAGGCAGCAGTGGGGCATATTGGACAATGGGGGAAACCCTGATCCAGCGACGCCGCGTGAGTGAAGAAGAATTTCGGTATGTAAAGATCTATCAGCAGGGAAGAAAGAAATGACGGTACCTGAGTAAGAACACCCGGCAAACTACTTCCCAGCACCCGCGGAAATACGTAGGGGGCAAGCGTTATCCGGAATTACTGGGTGTAAAGGGAGCGAAGACGGTAATGCAAGTCTG
+
F::F,:,FFF::F,,:F:,,FFFF:,FFFFFFF:,FFFFF,F:FFFFF,F,FFF::,F,FF,FF,F:,,FFF,FF,FFF,FFF,:FFFFF:,FFF,,:,FFF:FF,FFF,FF,FF,,FFFF,FF:,:::,FFFFFFF,FF,,,:FF,,,FF,FFF,F,FFF:,F,FF:FF,,FF::FF::F::F:,F,,F:F,FF:FF,FFF:F,FFF,F:,FFFF,,F,F,,:,FFF:::FF,,F:F,:F:
@A01757:128:HWYCLDRX2:1:2102:21007:23970 1:N:0:GGAGCGTC
ACTCCTACGGGAGGCAGCAGTGAGGAATATTGGTCAATGGGCGGAAGCCTGAACCAGCCAAGTCGCGTGAGGGAAGAAGGCCCTGCGGGTCGCAGACCTCTTTGGACGGGGAGCAAGGCCGCCGACGTGTCGGCGGAAGGAGAGTACCCGTAGAACAAGCATCGGCTAACTCCGTGCCAGCAGCCGCGGTAATACGGAGGATGCGAGCGTTATCCGGATTTATTGGGTTTACAGGGTGCGCA
+
FFFFFFFFFFFFFFFFFFFFFFFFFFFFFFFFFFFFFFFFFFFFFFFFFFFFFFFFFFF:FFFFFFFFFFFFFFFFFFFFFFFFFFFFFFFFFFFFFFFF:FFFFFFFFFFFFFFFFFFFFFFFFFFFF:FFFFFFF:FFFFFFF:F:FFFFF:FF:FFFFFFFFFFF,FFFFFFFFFFFFFFFFFFFFFF:F:FFFFFFFFFFF,F:F,F,F:FFF::,FF,:FFF:,:F,:FFFFFFFF,
@A01757:128:HWYCLDRX2:1:2102:31955:23985 1:N:0:GGAGCGTC
ACTCCTACGGGAGGCAGCAGTGGGGGATATTGGACAATGGGGGGAACCCTGATCCAGCGACGCCGCGTGAGTGAAGAAGTATTTCGGTATGTAAAGCTCTGTCAGCAGGGAAGAAAGAAATGACGGTACCTGACCAAGAAGCCCCGGCTAACTACGTGCCAGCAGCCGCGGTAATACGTAGGGGGCAAGCGTTATCCGGAATTACTGGGTGTAAAGGGAGCGTAGACGGTTAAGTAAGTCTG
+
FFFFFFFFFFFFFFFFFFFFFFFFFFFFFFFFFFFFFFFFFFFFFFFFFFFFFFFFFFFFFFFFFFFFFFFFFFFFFFFFFFFFFFFFF,FFFFFFFFFFFFFFFFFFFFFFFFFFFF:FFFFFFFF:FFFFFFFFFFF,:FFFFFFFFFFFFFFFFFFFFFFFFFFFFFF,FFFFFFFFFFFFFFFFFF:FFFFFFFFF,FFFFFFFFFFFF:FFFFFFFFFFFFF::FFFFFFF:FF:F:
@A01757:128:HWYCLDRX2:1:2102:29577:24095 1:N:0:GGAGCGTC
ACTCCTACGGGAGGCAGCAGTAGGGAATCTTCCACAATGGGCGCAAGCCTGATGGAGCAACACCGCGTGAGTGAAGAAGGGTTTCGGCTCGTAAAGCTCTGTTGGTAGTGAAGAAAGATAGAGGTAGTAACTGGCCTTTATTTGACGGTAATTACTTAGAAAGTCACCGGCTAACTCAGTGCCAGCAGCCGCGGTAATACGGAGGGTGCGAGCGTTAATCTGAATTACTGGGAGTAAAGCGC
+
FFFFFFFFFFFFFFFFFFFFFFFFFFFF:FFFFFFFFFFFFFFFFFFFFFFFFF:FFFFFFFFFFFFFFFFFFFFFFFFFF:FFFFFFFFFFFFFFFF,FFFFF:F,FFFFFFFFFFFFFFFFFFFFF,FF,F:FFF,FFFFFFFF,:F:FFFF:FFF:FFFFFFFFFFFFFFFFFF,FFFFFFFFFFFFFF,FFFFFF,FFFFFFFF:,FFFF:FFFFF,,F,FF:FFF,F,,FF:,F,FF
@A01757:128:HWYCLDRX2:1:2102:29324:24283 1:N:0:GGAGCGTC
ACTCCTACGGGAGGCAGCAGTAGGGAATCTTCCACAATGGGCGAAAGCCTGATGGAGCAACGCCGCGTGGGTGAAGAAGGTCTTCGGATCGTAAAACCCTGTTGTTAGAGAAGAAAGTTCGTGAGAGTAACTGTTCACGTTTCGACGGTATCTAACCAGAAAGCCACGGCTAACTACGTGCCAGCAGCCGCGGTAATACGTAGGTGGCGAGCGTTATCCGGATTTATTGGGTTTAAAGGGTG
+
FFFFFFFFFFFFFFFFFFFFFFFFFFFFFFFFFFF:FFFFFFFFFFFFFFFFFFFFFFFF:FFFFFFFFFFFFFFFFFFFFFFFFFFFFFFFFF:FFFF:FFFFFFFFFFFFFFFFFFFFFFFFFFFFFFFFFFFFFFFFFFF:FFFFFFFFFFF:FFFFFF,FFFF,FF:FFFFFFFF:FFFFFFFFFFFFFFFFFFFFFFF:FFFFFFFFFF::FFFFFFFFF:FFFFFF,FF::F:FFF
@A01757:128:HWYCLDRX2:1:2102:22733:24674 1:N:0:GGAGCGTC
ACTCCTACGGGAGGCAGCAGTGAGGAATATTGGACAATGGGCGGAAGCCTGAACCAGCCAAGTCGCGTGAGGGAATAAGGCCCTACGGGTCGTAAACCTCTTTTGCCGGGGAGCAAGGGCCGGGACGAGTCCCGGTCCGGAGAGTACCCGGAGAAAAAGCATCGGCTAACTCCGTGCCAGCAGCCGCGGTAATACGGAGGATGCGAGCGTTATCCGGATTTATTGGGTTTAAAGGGTGCGTA
+
FFFFFFFFFFFFFFFFFFFFFFFFFFFFFFFFFFFFFFFFFFFFFFFFFFFFFFFFFFF:FFFFFFFFFFFFFFFFFFFFFFFFFFFFFFFFFFFFFFFFFFFFFFFFFFFFFFFFFFFFFFFFFFFFFFFFFFFFFFFFFFFFFFFFFFFFFFFFFFFFFFFFFFFFFFFFFFFFFFFFFFFFFFFFFF:FFFFFFFFFFFFFF,FFFFF:FFFFFFFFFF,FFFFFFFFFFFFFFFFFFF
@A01757:128:HWYCLDRX2:1:2102:1253:24737 1:N:0:GGAGCGTC
ACTCCTACGGGAGGCAGCAGTGGGGAATATTGCACAATGGGCGAAAGCCTGATGCAGCGACGCCGCGTGAGTGAAGAAGTATTTCGGTATGTAAAGCTCTATCAGCAGGGAAGAAAATGACGGTACCTGACTAAGAAGCCCCGGCTAACTACGTGCCAGCAGCCGCGGTAATACGTAGGGGGCAAGCGTTATCCGGATTTAGTGGGTGTAAAGGGAGCGTAGACGGTAAAGCAAGTCTGAAG
+
FFFFFFFFFFFFFFFFFFFFFFFFFFFFFFFFFFFFFFFFFFF,FFFFFFFFFFFFFFFFFFFFFFFFFFFFFFFFFFFFFFFFFFFFFFFFFFFFFFFFFFFFFFFFFFF:FFFFFFFFFFFFF:FFFFFFFFFFFFFFFFFFFFFFFFFFFFFFFFFFFFFFFFFF,FFFF,FFFF:FFFF,FFFFFFFFF,FFFFFFF,FFFFFFFF::FFFFFFFFFFFFFFFFF,FF,FFF,FFF,F
@A01757:128:HWYCLDRX2:1:2102:19994:24846 1:N:0:GGAGCGTC
ACTCCTACGGGAGGCAGCAGTGAGGAATATTGGTCAATGGGCGGAAGCCTGAACCAGCCAAGTCGCGTGAGGGAAGAAGGCCCTGCGGGTCGCAGACCTCTTTGGACGGGGAGCAAGGCCGCCGACGTGTCGGCGGAAGGAGAGTACCCGTAGAACAAGCATCGGCTAACTCCGTGCCAGCAGCCGCGGTAATACGGAGGATGCGAGCGTTATCCGGATTTATTGGGTTTAAAGGGTGCGCA
+
FFFFFFFFFFFFFFFFFFFFFFFFFFFFFFFFFFFFFFFF:FFFFFFFFFFFFFFFFFFFFFFFFFFFFF:FFFFFFFFFFFFFFFFFF:FFFFF:FFFFFF:FFF,FFFF:FFF:FFFFFFFFFFFFFFFFFFFFFFF::FFFFFFFFFFFFFFFFFFFFFFF,FF:FFFFFFFFFFFFFFFFFFFF:FFFFFFFFFFFFFFFFFFFFFF,FFFFFF:,,FFFFFFFFFF::FFFFFF:F,
@A01757:128:HWYCLDRX2:1:2102:30599:24862 1:N:0:GGAGCGTC
ACTCCTACGGGAGGCAGCAGTGGGGAATATTGCACAATGGGCGCAAGCCTGATGCAGCGACGCCGCGTGCGGGATGGAGGCCTTCGGGTTGTAAACCGCTTTTGTTCAAGGGCAAGGCACGGCTTCGGGCCGTGTTGAGTGGATTGTTCGAATAAGCACCGGCTAACTACGTGCCAGCAGCCGCGGTAATACGTAGGGTGCGAGCGTTATCCGGATTTATAGGGCGTAAAGGGCTCGTAGGC
+
FFFFFFFFFFFFFFFFFFFFFFFFFF:FFFFFFFFFFFFFFFFFFFFFFFFFFFFFFFFFFFFFFFFFFFFFFFFFFFFFFFFFFFFFFFFFF:FFFFFFFFFFFFFFFFFFFFFFFFFFFFFFFFFFFFFF:FFFFFFFFFFFFFFFFFFFFFFFFFFFFFFFFFFFFFFFFFFFFFFFFFFFFF:FFFFFFF:FFFFFFFFFFFFFFFFFFFFFFFFFFFFFFFFF:FFFFFFFFFFF:F
@A01757:128:HWYCLDRX2:1:2102:6216:24878 1:N:0:GGAGCGTC
ACTCCTACGGGAGGCAGCAGTGAGGAATATAGGTCAATGGGCGGAAGCCTGAACCAGCCAAGTCGCGTGAGGGAAGAAGGCCCTGCGGGTCGCAGACCTCTTTGGACGGGGAGCAAGGCCGCCGACGTGTCGGCGGAAGGAGAGTACCCGTAGAACAAGCATCGGCTAACTCCGTGCCAGCAGCCGCGGTAATACGGAGGATGCGAGCGTTCTCCGGATTTATTGGGTTGAAAGGGTGCGCA
+
FFFFFFFFFFFFFFFF:FFFFFFFFFFFFFFFFFFFFFFFFFFFF:FFFFFFFFFFFFFFFFFFFFFFFFFFFFFFFFFFFFFFFFFFFFFFFFFFFFFFFFFFFFFFFFFFFFF:FFFFFFFFFFFFFFFF:FFFFFFFFFFFFFFFFFF:FFFFFFFFFFFFFFFFFFFFFFFFFFFF:FFFFFFFFFFFFFFF,FFFFFFF:FFFF,F,FFF:FFF,,FFFF:FFF,FFFFF:F,FFFF
@A01757:128:HWYCLDRX2:1:2102:10999:24893 1:N:0:GGAGCGTC
ACTCCTACGGGAGGCAGCAGTGAGGAATATTGGTCAATGGCCGGAAGGCTGAACCAGCCAAGCCGCGTGAAGGATGAAGGTGCCAAGCATTGTAAACTTCTTTTGTCAAGGGACAAAATCAGGCTCGAGAGCCTGACCGAGGGTACTTGAAGAAAAAGCATCGGCTAACTCCGTGCCAGCAGCCGCGGTAATACGGAGGATGCGAGCGTTCTCCGGATTTATTGGGTTTAAAGGGTGCGTAG
+
FFFFFFFFFFFFFFF:FFFFFFFFFFFFFFFFFFFFFFFFFFFFFFFFFFFFFFFFFFFFFFFFFFFFFFFFFFFFFFFFFFFFFFFFFFFFFFFFFFFFFFFFFFFFFFFFFF:FFFFFFFFFFFFFFFFFFFFFFFFFFFFFF:FFFFFFF:FFFFFFFFFFFFFFFFFFFFFFFFFF:FFFFFFFFFFFFFFFFFFFFFFFFFFFFF,FFFFFFFFFFFFFFFFFFFF:FFFFF:FFF:
@A01757:128:HWYCLDRX2:1:2102:21712:24940 1:N:0:GGAGCGTC
ACTCCTACGGGAGGCAGCAGTGGGGAATATTGCACAATGGGGGAAACCCTGATGCAGCGACGCCGCGTGAGTGAAGAAGTATTTCGGTATGTAAAGCTCTGTCAGCAGGGAAGAAAATGACGGTACCTGACCAAGAAGCCCCGGCTAACTACGTGCCAGCAGCCGCGGTAATACGTAGGGGGCAAGCGTTATCCGGATTTACTGGGTGTAAAGGGAGCGTAGACGGCGGGGCAAGTCTGGAG
+
FFFFFFFFFFFFFFFFFFFFFFFFFFFFFFFFFFFFFFFFFFFFFFFFFFFFFFFFFFFFFFFFFFFFFFFFFFFFFFFFFFFFFFFFFFFFFFFFFFFFFFFFFFFFFFFFFFFFFFFFFFFFFFFFFFFFFFFFFFFFFFFFFFFFFFFFFFFFFFFFFFFFFFFFF,:FFFFFFFFFFFFFFFFFF,FFFFFFFFFFFFFFFFFFFFFFFFF:FFFF:FFFFFFFFFFFF:FFFFF:FF
@A01757:128:HWYCLDRX2:1:2102:3079:24956 1:N:0:GGAGCGTC
ACTCCTACGGGAGGCAGCAGTGAGGAATATTGGTCAATGGGCGGGAGCCTTAAACAGACATGCCGAGAGAAGGCGAGTGCCCTACGGGCGTTAAAAATCTTTTGTGCGGGGGCACTAAGGGCCACGCGTGGCCCGATGAGAGAAGCGCACGACTAAGCATCGGCTAACTCCCTTCCAGCAGCCGCGGTCATAACGGGGATGCGAGCGTTATACGGATTTATTGGGTTTAAAGGGTGCGCAGG
+
FF:,,:,FF,FFF::F,,FFFFF,,:FF:,F,F:,,::FFF,FFFF,,F,,,:,FFF,F,:,:FF,F,FFF,,,:FFF:F:,,FFFF,F::,FFF,,F,FFFFF:FF:,,,,,F,:FF:F,FF,F,FF:F,::F,:,,F,::,:,F,FFF:F,::F,FFFF,:F:,F:F,,,F,F,F:FF,,F,FF,:,FFF,,F::F,F,F::FFF,F,::,:F::FFF,,,F,,,FFF:,,,,F::,,,:
@A01757:128:HWYCLDRX2:1:2102:10899:25034 1:N:0:GGAGCGTC
ACTCCTACGGGAGGCAGCAGTGAGGAATATTGGTCAATGGCCGGAAGGCTGAACCAGCCAAGCCGCGTGAAGGATGAAGGTGCCAAGCATTGTAAACTTCTTTTGTCAAGGGACAAAATCAGGCTCGAGAGCCTGACCGAGGGTACTTGAAGAAAAAGCATCGGCTAACTCCGTGCCAGCAGCCGCGGTAATACGGAGGATGCGAGCGTTATCCGGATTTATTGGGTTTAAAGGGTGCGTAG
+
FFFFFFFFFFFFFFFFFFFFFFFFFFFFF:FFFFFFFFFFFFFFFFFFFFFFFFFFFFFFFFFFFFFFFFFFFFFFFFFFFFFFFFFFFFFFFFFFFFFFFFFFFFFFFFFFFFFFF:FFFFFFFFFFF,FFFFFFFFFFFFFFF:FFFF:FFFFF:FFFFFFFFFFF:FFFFFFFFFFFFFFFFFFFFFFFFF:FFFFFFF:FFFFFF:,F::FFFFFFFF:FFFF:FF,FF:FFFFFF:F
@A01757:128:HWYCLDRX2:1:2102:25093:25034 1:N:0:GGAGCGTC
ACTCCTACGGGAGGCAGCAGTGAGGAATATTGGTCAATGGGCGGAAGCCTGAACCAGCCAAGTCGCGTGAGGGAAGAAGGCCCTGCGGGTCGCAGACCTCTTTGGACGGGGAGCAAGGCCGCCGACGTGTCGGCGGAAGGAGAGTACCCGTAGAACAAGCATCGGCTAACTCCGTGCCAGCAGCCGCGGTAATACGGAGGATGCGAGCGTTCTCCGGATTTATTGGGTTTAAAGGGTGCGCA
+
FFFFFFFFFFFFFFFFFFFFFFFFFFFFFFFFFFFFFFFFFFFFFFFFFFFFFFFFFFFFFFFFFFFFF:FFFF:FFFFFFFFFFFFFFFFFFFFFFFFF:FFFF,FFFFFFFFFFFFFFFFFFF:F:FFFFFFFF,FFFFFFFFF:FFFF:FFFFFFFF:FFFFFFFFFFFFFFFFFFFFFFFFFFFFFFFFFFFFFFFFFFFFFFFFFF::FFFFFFF,:FF,FFF:FF:FFFFFFFF:,
@A01757:128:HWYCLDRX2:1:2102:13422:25081 1:N:0:GGAGCGTC
ACTCCTACGGGAGGCAGCAGTGAGGAATATTGGTCAATGGGCGGAAGCCTGAACCAGCCAAGTCGCGTGAGGGATTAAGGCCCTGCGGGTCGTAAACCTCTTTTGCCGGGGAGCAGTGGTGCGGGGGCGGGCGGACCCGGGGGGGTGCCCGCGGAACAAGAAAGGCTAAAGACCAGCCCGCACCCGCGGGAAGACGGAGGATGGGGGCGGTATACGGGGTTAGTTTGTGTAAATGGTGCGCG
+
FFFFFFFFFFFFFFFFFFFFFFFFFFFFFFFFFFFFFFFFFFFFFFFFFFFFFFFFFFFFFFFFFFFFFFFFF::FFFFFFFFFFFFFFFFFFFFFFFFFFFFFFFFFFFFFFFFFFFFF,:,F,,,:,,,:,,,:F,:,,:,,,,,F:,,,,,,F,F,,,,,,,,,,F,,,,,,,,::,F,,,F,,,,,,,,:,,,,,F,:,,,,,:,,:,,,,,:,,:F,,:,,,:,F,,,,,FF,,F,,
@A01757:128:HWYCLDRX2:1:2102:32009:25081 1:N:0:GGAGCGTC
ACTCCTACGGGAGGCAGCAGTGAGGAATATTGGTCAATGGGCGGAAGCCTGAACCAGCCAAGTCGCGTGAGGGAAGAAGGCCCTGCGGGTCGCAGACCTCTTTGGACGGGGAGCAAGGTCGCCGACGTGTCGGCGGAAGGAGAGTACCCGTAGAACAAGCATCGACTAACTCCGTGCCAGCAGCCGCGGTAATACGGAGGATGCGAGCGTTCTCCGGATTTATTGGGTTTAAAGGGTGCGTA
+
FFFFFF:FFFFFFFFFFFFFFFFFFFFFFFFFFFFFFFFFFFFFFFFFFFFFFFFFFFF:FFFFFFF,FFFFFF,FFFFFF:FFFFFFFFFFFFFFFFFFFFFFFFFFFFFFFFF,FFFFFFFFFFFFFFFFFFFFF:FFFFFFFFFFFFFFFF:FFFFFFFFFFFFFFFFFFFFFFFFFFFFFFFFFFFFFFFFFFFFFFFFFF,FFF,F,FFFFFF,F:F:FFFF:,F:,,FFFFF:FF:
@A01757:128:HWYCLDRX2:1:2102:13132:25269 1:N:0:GGAGCGTC
ACTCCTACGGGAGGCAGCAGTGAGGAATATTGGTCAATGGGCGGGAGCCTGAACCAGCCATGCCGCGTGAAGGCGAGTGCCCTACGGGCGTTAAACTTCTTTTGTGCGGGAGCAATAAGGGCCACGCGTGGCCCGATGAGAGTACCGCACGAATAAGCATCGGCTAACACCGTGCCAGCAGCCGCGGTAATACGTAGGGGGCGAGCGTTATCCGGATTCATTGGGCGTAAAGCGCGCGTAGG
+
FFFFFFFFFFFFFFFFFFFFFFFFFFFFFFFFFFFFFFFFFFFFFFFFFFFFFFFFF:FFFFFFFFFFFFFFFFFFFFFFFFFFFFFFF:F::FFF,:FFFFFFF,F,FF:FF:F:FF:FFFF::,F,F:FFFF,::F,:FFFF:FFFF,F,FFFF:F,F,FF:,FFF,,F,FFFFFFFF,FF:FFFFFF,FF,,FFFFFF,FFFF:FFFF:F:FFFFFFFF,:FFFFFFF,FF:F:F,:FF
@A01757:128:HWYCLDRX2:1:2102:27588:25285 1:N:0:GGAGCGTC
ACTCCTACGGGAGGCAGCAGTGGGGGATATTGGACAATGGGGGGAACCCTGATCCAGCGACGCCGCGTGAGTGAAGAAGTATCTCGGTATGTAAAGCTCTATCAGCAGGGAAGAAAGAAATGACGGTACCTGAGTAAGAAGCCCCGGCTAACTACGTGCAAGCAGCCGCGGTAATACGTAGGGGGCAAGCGTTATCCGGAATTACTGGGTGTAAAGGGTGCGTAGACGGGATGTCAAGTTAG
+
FFFFFFFFFFFFFFFFFFFFFFFFFFFFFFFFFFFFFFFFFFFFFFFFFFFFFFFFFFFFFFFFFFFFFFFFFFFFFFFFFFFFFFFFFFFFFFFFFFFFFFFFFFFFFFFFFFFFFFFFFFFFFFFFFFFFFFFFFFFFFFFFFFFFFFFFFFFFFFFFFFFFFFFFFFFFFFFFFFFFFFFFFFF:FFFF:FFFFFFFFFFFFFFFFFFFFFFFFFFFFFFFFFFFFFFFFFFFFFFFF:
@A01757:128:HWYCLDRX2:1:2102:30083:25285 1:N:0:GGAGCGTC
ACTCCTACGGGAGGCAGCAGTTAGGAATCTTCCACAATGGGCGAAAGCCTGATGGAGCGACGCCGCGTGAGGGATGAAGGTTTTCGGATCGTAAACCTCTGAATCTGGGACGAAAGACGCGTAAGCGGGATGACGGTACCAGAGTAATAGCACCGGCTAACTCCGTGCCAGCAGCCGCGGTAATACGGAGGGTGCAAGCGTTACCCGGAATCACTGGGCGTAAAGGGCGTGTAGGCGGGAAC
+
FFFFFFFFFFFFFFFFFFFFFFFFFFFFFFFFFFFFFFFFFFFFFFFFFFFFFFFFFFFFFFFFFFFFFF:FFFFFF:FFFFFFFFFFFFFFFFFFFFFFFFFFFFFFFFFFFFFFFFFFFFFFFFF:FFFFFFFFF:FFFFFFFFFFFFFFFFFFFF:FFFFFFFF,FFF:FFFFFFFFF,FFFFFFFFFFFFF,FFFFFFF,FFFFF,FFFFFFFFFFFF,FFFFFFFFFFFFFFFF,,:
@A01757:128:HWYCLDRX2:1:2102:31349:25285 1:N:0:GGAGCGTC
ACTCCTACGGGAGGCAGCAGTGAGGAATATTGGTCAATGGGCGGGAGCCTGAACCAGCCATGCCGCGTGAAGGCGAGTGCCCTACGGGCGTTAAACTTATTTTGTGCGGGAGCAATAAGGGCCACGCGTGGCCCGATGAGAGTACCGCACGAATAAGCATCGGCTAACTCCCTGCCAGCAGCCGCGGTAAAACGGGGGATGCGAGCGTTATCCGGATTTATTTGGTTTAAAGGGTGCGTAGG
+
FFFFFFFFFFFFFFFFFFFFFFFFFFFFFFFFFFFFFFFFFFFFFFFFFFFFFFFFFFFFFFFFFFFFFFFFFFFFFFFFFFFFFFFFFFFF,FF:,F,,FFFFFF:FFF,FFF::FF:FFFFFF,F:FFF,FF,,:F::FFFFFF:FFFF:F,FFFF,F:FFFFFF,F,,,F:FF::F:,FF,FF:FFF,F,,:FFF,F,::F:F::F::F,FF:F:FF:F,FF,FF::F,:FF,,FF,::
@A01757:128:HWYCLDRX2:1:2102:28239:25661 1:N:0:GGAGCGTC
ACTCCTACGGGAGGCAGCAGTAGTGAATTTTCGTCAATGGGCGCAAGCCTGAACGAGCAATGCCGCGTGAACGAGGAAGGTCTTCGGATCGTAAAGTTCTGTTGAAGGGGAAAAAGAGCGGAGAGAGGAAATGGTCTCCGATTGATATTACCCTTCGAGGAAGTCACGGCTAACTACGTGCCAGCAGCCGCGGTAATACGGAGGGTGCGAGCGTTAATCGGAATTACTGGGCGTAAAGCGCT
+
FFFFFFF:FFFFFFFFFFFFFFFFFFFFFFFFFFFFFFFFFFFFFF:FFFFFFFFFFFFFFFFFFFFFFFFFFFF:F:FFFFFFFFFFFF:FFF:FFFFF:FFFFFFFFFFFF:F,FFFFFFFFFFFFF::FFFFFFFFFFFFFFFFFFFFFFFFFFFFFF,FFFFFFFFFFFFFFFFFFFFFFFFFFFFFFFFF,FFFF,FF:FFFFFFFFFFFFFFFFFF:F,FFF,:FFF:FFFF:FFF
@A01757:128:HWYCLDRX2:1:2102:5285:25676 1:N:0:GGAGCGTC
ACTCCTACGGGAGGCAGCAGTGAGGAATATTGGTCAATGGGCGGGAGCCTGAACCAGCCAAGTCGCGTGAGGGAAGACGGTCCTATGGATTGTAAACCTCTTTAGGCGGGGAGCAATGCCGGGCACGCGTGCCCGGAGGGAGAGTAACCGCAGAATAAGCATCGGCTAACTCCGTGCCAGCAGCCGCGGTAATACGGAGGATGCGAGCGTTATCCGGATTTATTGGGTTTAAAGGGTGCGTA
+
FFFFFFFFFFFFFFFFFFFFFFFFFFFFFFFFFFFFFFFFFFFFFFFFFFFFFFFFFFFFFFFFFFFFFFFFFFFFFFFFFFFFFFFFFFFFFF,FFFFFFFF:FFFFFFFFFFFFFFFFFFFFFF:F:FFFFFFFFFFFFFFFFF,FFFFFFFFFFF,,FFFFFFFFFFFFFFFFFFF,F::,FFFF:FFFFFFFFFFF,F:FFFFFF,F:FFF:,FF,FF,F,FFFFFF:F,FFF:FFF,
@A01757:128:HWYCLDRX2:1:2102:18412:25895 1:N:0:GGAGCGTC
ACTCCTACGGGAGGCAGCAGTGAGGAATATTGGTCAATGGGCGGGAGCCTGAACCAGCCAAGTCGCGTGAGGGAAGACGGTCCTACGGATTGTAAACCTCTTTTGCCGGGGAGCAACGGGGTCCTTGCGAGGGCCCGATGAGAGTACCCGGAGAAAAAGCATCGGCTAACTCCGTGCCAGCAGCCGCGGTAATACGGAGGATGCGAGCGTTATCCGGATTTATTGGGTTTAAAGGGTGCGCA
+
FFFFFFFFFFFFFFFFFFFFFFFFFFFFFFFFFFFFFFFFFFFFFFFFFFFFFFFFFFFFFFFFFFFFFFFFFFFFFFFFFFFFFFFFFFFFFFFFFFFFFFFFFFFFFFFFFFFFFFFFFFFFFFFFFFFFFFFFFFFFFFFFF:FFFFFFFFFFFFFFFFFFFFFFFFFFFFFFFFFFFFFFFF:F:F:FFFFFFFFFFFFFFFFFFFF,FFFFFFFFFFFFFFFFFFFFFF:FFF:FFF
@A01757:128:HWYCLDRX2:1:2102:14118:25911 1:N:0:GGAGCGTC
ACTCCTACGGGAGGCAGCAGTGAGGAATATTGGTCAATGGGCGGAAGCCTGAACCAGCCAAGTCGCGTGAGGGAAGAAGGCCCTGCGGGTCGCAGACCTCTTTGGACGGGGAGCAAGGCCGCCGACGTGTCGGCGGAAGGAGAGTACCCGTAGAACAAGCATCGGCTAACTCCGTGCCAGCAGCCGCGGTAATACGGAGGATGCGAGCGTTCTCCGGATTTATTGGGTTTAAAGGGTGCGCA
+
FFFFFFFFFFFFFFFFFFFFFFFFFFFFFFFFFFFFFFFFFFFFFFFFFFFFFFFFFFFFFFFFFFFFFFFFFFFFFFFFFF:FFFFFFFFFFFFFFFFFFFFFFFFFFFFFFFFFFFFFFFFFFFFFFFFFFFFF:FFFFFFFFFFFFFFFFFFFFFFFFFFFFFFFFFFFFFFFFFFFFF,FFFFFFFFFFFFFFFFFFFFFFFFFFFF,FFFFF:FF:FFFFFFF:FF:FFFFFFFFF:
@A01757:128:HWYCLDRX2:1:2102:23095:26083 1:N:0:GGAGCGTC
ACTCCTACGGGAGGCAGCAATGAGGAATATTGGTCAATGGGCGGAAGCCTGAACCAGCCAAGTCGCGTGAGGGAAGAAGGCCCTGCGGGTCGCAGACCTCTTTGGACGGGGAGCAAGGCCGCCGACGTGTCGGCGGAAGGAGAGTACCCGTAGAACAAGCATCGGCTAACTCCGTGCCAGCAGCCGCGGTAATACGGAGGATGCGAGCGTTATCCGGATTTATTGGGTTTAAAGGGTGCGCA
+
:FFFFFFFFFFFFFFFFFFFFFFFFFFFFFFFFFFFFFFFFFFFFFFFFFFFFFFFFFFFFFFFFFFFFFFFFFFFFFFFFFFFFFFFFFFFFFFFFFFFFFFFFFFFFFFFFFFFFFFFFFFFFFFFFFFFFFFFFFFFFFFFFFFFFF:FFFFFFFFFFFFFFFFFFFFFFFFFFFFFF,FFFFFFFFFFFFFFFFFFF:FFFFFFFF:,:FFFFFF,FF:FFFFFFFFFFFFFFFFFFF
@A01757:128:HWYCLDRX2:1:2102:25201:26193 1:N:0:GGAGCGTC
ACTCCTACGGGAGGCAGCAGTGAGGAATATTGGTCAATGGGCGGGAGCCTGAACCAGCCAAGTCGCGTGAGGGAAGACGGTCCTATGGATTGTAAACCTCTTTAGGCGGGGAGCAATGCCGGGCACCCGTGCCCGGAGGGAGAGTACCCGCAGAATAAGCATCGGCTAACTCCGTGCCAGCAGCCGCAGTAATACGGAGGATGCGAGCGTTATCCGGATTTATTGGGTTTAAAGGGTGCGTG
+
FFFFFFFFFFFFFFFFFFFFFFFFFFFFFFFFFFFFFFFFFFFFFFFFFFFFFFFFFFFFFFFFFFFFFFFFFFFFFFFFFFFFFFFFFFFFFFFFFF:FFFFFFFFFFFFFFFF:FFFFFFFF,F,F,FFFFFFFFFFFFFFFFFFFFFFF,FFFFF:FFFF:FFF::F:FF:FFFF,FFFFFFFFFFFFFFFFFFFFF,F:FFFFFF:F:F::FFF:FFFFFFFFFFFFF:,FFFF,FF,
@A01757:128:HWYCLDRX2:1:2102:19117:26396 1:N:0:GGAGCGTC
ACTCCTACGGGAGGCAGCAGTGGGGAATCTTGCGCAATGGGAGCAATCCTGACGCAGCGACGCCGCGTGGGGGAGGAAGGGCTTCGGCTCGTAAACCCCTGTTGCCCGGGGCGAACATCCTCTTTCGAGAGGACTGACGGTACCGGGTGAGGAAGCACCGGCTAACTCCGTGCCAGCAGCCGCGGTCATACGGAGGGTGCGAGCGTTGTCCGGAATCACTGGGCGTAAAGGGCGCGTAGGAG
+
FFFFFFFFFFFFFFFFFFFFFFFFFFFFFFFFFFFFFFFFFFFFFFFFFFFFFFFFFFFFFFFFFFFFFFFFFFFFFFFFFFFFFFFFFFFFF:FFFFFFFFFFFFFFFFFFFF:FFFFFF:FFFFFFFFFFFFFFFFFFFFFFFFFFFFFFF:FFFFFFFFFFFFFFFFFFFFFFFFFFFFFFFF,:FFFFFFFF,FFFFFFFFFF,FFFFFFFF,F,FFFF,:FFFFFFF:FFFFFFF,F
@A01757:128:HWYCLDRX2:1:2102:26793:26443 1:N:0:GGAGCGTC
ACTCCTACGGGAGGCAGCAGTAGGGAATCTTTCACAATGGGCGAAAGCCTGATGGAGCAACGCCGCGTGCAGGATGAAGGCCTTCGGGTTGTAAACTGCTTTTATAAGCGAGAAATATGATGGTAACTTATGAATAAGGATCGGCTAACTACGTGCCAGCAGCCGCGGTCATACGTAGGATCCGAGCATTATCCGGATTTATTGGGTTTAAAGGGTGCGTAGGCGGCACGGCAAGCCGGCGG
+
FFFFFFFFFFFFFFFFFFFFFFFFFFFFFFFFFFFFFFFFFFFF:FFFFFFFFFFFFFF:FFFFFFFFFFFFF:FFFFFFFFFFFFFFFFFFFFFFFFFFFFFFFFFFFF:FFFFFF:FFFFFFFFFFF:FFFFFFFFFFFFFFFFF:FF,FFFFFFFFFFFFFFFFFFF:FFFFFFFFF:FFF:FF,,FFFF,FFF,:FF,FFFFF:FF::F,FFF:FFF:FFFFF,FFFF:,,FFFFFFF
@A01757:128:HWYCLDRX2:1:2102:5294:26537 1:N:0:GGAGCGTC
ACTCCTACGGGAGGCAGCAGTAGGGAATCTTCCACAATGGGCGAAAGCCTGATGGAGCAACGCCGCGTGGGTGAAGAAGGTCTTCGGATCGTAAAACCCTGTTGTTAGAGAAGAAAGTGCGTGAGAGTAACTGTTCACGTTTCGACGGTATCTAACCAGAAAGCCACGGCTAACTACGTGCCAGCAGCCGCGGTAATACGTAGGTGGCAAGCGTTATCCGGATTTACTGGGTGTAAAGGGCG
+
FFFFFFFFFFFFFFFFFFFFFFFFFFFFFFFFFFFFFFFFFFFFFFFFFFFFFFFFFFFFFFFFFFFFFFFFFFFFFFFFFFFFFFFFFFFFFFFFFFFFFFFFFFFFFFFFFFFFFFFFFFFFFFFF:FFFFFFFFFFFFFFFFFFFFFFFFFFFFFFFFFFFFFFFFFFFFFFFFFFFFFFFFFFFFFFFFFF:FFFFFFFFFFFFFFFFFFFFFFFFFF:FFFFFFFFFF:F,FFFFF:
@A01757:128:HWYCLDRX2:1:2102:11894:26569 1:N:0:GGAGCGTC
ACTCCTACGGGAGGCAGCAGTGAGGAATATTGGTCAATGGCCGGAAGGCTGAACCAGCCAAGCCGCGTGAAGGATGAAGGTGCCAAGCATTGTAAACTTCTTTTGTCAAGGGACAAAATCAGGCTCGAGAGCCTGACCGAGGGTACTTGAAGAAAAAGCATCGGCTAACTCCGTGCCAGCAGCCGCGGTAATACGGAGGATGCGAGCGTTATCCGGATTTATTGGGTTTAAAGGGTGCGTAG
+
FFFFFFFFFFFFFFFFFFFFFFFFFFFFFFFFFFFFFFFFFFFFFFFFFFFFFFFFFFFFFFFFFFFFFFFFFFFFFFFFFFFFFFFFFFFFFFFFFFFFFFFFFFFFFFFFFFFFFFFFFFFFFFFFFFFFFFFFFFFFFFFFFFFFFFFFFFFFFFFFFFFFFFFFFFFFFFFFFFFFFFFFFFFFFFFFFFFFFFFFFFFFFFFF:FFFFFFFFFFFF:FFFFFFFFFFF:FFFFFFFF
@A01757:128:HWYCLDRX2:1:2102:2573:26710 1:N:0:GGAGCGTC
ACTCCACGGGAGGCAGCAGTGAGGAATATTGGTCAATGGGCGGAAGCCTGAACCAGCCAAGTCGCGTGAGGGAAGAAGGCCCTGCGGGTCGCAGACCTCTTTGGACGGGGAGCAAGGCCGCCGACGTGTCGGCGGAAGGAGAGTACCCGTAGAACAAGCATCGGCTAACTCCGTGCCAGCAGCCGCGGTAATACGGAGGATGCGAGCGTTATCCGGATTTATTGGGTTTAAAGGGTGCGCAG
+
FFFFFFFFFFFFFFFFFFFFFFFFFFFFFFFFFFFFFFFFFFFFF:FFFFFFFFFFFFFFFFFFFFFFFFFFFFFFFFFFFFFFFFFFFFFFFFFFFFFFFFFFFFFFFFFFFFFFFFFFFFFFFFFFFFFFFFFFFFFFFFFFFFFFFFFF,FFFFFFFFFFFFFFFFFFFFFFFFFFFF:FFFFFFFFFFFFFFFFFFFFFFFFFF:FFFF:FFF,FFFFFFFFFF:FFFFFFFFFFF,F
@A01757:128:HWYCLDRX2:1:2102:11315:26788 1:N:0:GGAGCGTC
ACTCCTACGGGAGGCAGCAGTGAGGAATATTGGTCAATGGGCGGAAGCCTGAACCAGCCAAGTCGCGTGAGGGAAGAAGGCCCTGCGGGTCGCAGACCTCTTTGGACGGGGAGCAAGGCCGCCGAAGTATCGGCGGAAGGAGAGTACCCGTAGAACAAGCATCGGCTAACTCCGTGCCAGCAGCCGCGGTAATACGGAGGATGCGAGCGTTATCCGGATTTATTGGGTTTAAAGGGTGCGCA
+
FFFF,FFFFFFFF:FFFFF,:FFFFFF:FFFFFF:FFFF,FF:FFF:FFFFFFF:F,F,FFFFFFFFF,FFFFFF,FFFF:F,FFFFFFFFFFFFFFFFFFFFFFFFFFFFF:FFFF:FFFFF,FFFFFFFFFFF:FFF,FFFFFFFFF,FFFFFFFFFFFFFFFFF,FFF,,:F:FFFFFF:FFFFFFFFFFFFF:FFFFFF:FFFFF,FFFF:,FF,FFFFFFF,FF:FFF,::FFFFFF
@A01757:128:HWYCLDRX2:1:2102:7545:26835 1:N:0:GGAGCGTC
ACTCCTACGGGAGGCAGCAGTGGGGAATATTGCACAATGGGCGCAAGCCTGATGCAGCGACGCCGCGTGCGGGATGGAGGCCTTCGGGTTGTAAACCGCTTTTGTTCAAGGGCAAGGCACGGCTTCGGGCCGTGTTGAGTGGATTGTTCGAATAAGCACCGGCTAACTACGTGCCAGCAGCCGCGGTAATACGTAGGGTGCGAGCGTTATCCGGATTTATTGGGCGTAAAGGGCTCGTAGGC
+
FFFFFFFFFFFFFFFFFFFFFFFFFFFFFFFFFFFFFFFFFFFFFFFFFFFFFFFFFFFFFFFFFFFFFFFFFFFFFFFFFFFFFFFFFFFFFFFFFFFFFFFFFFFFFFFFFFFFFFFFFFFFFFFFFFFFFFFFFFFFFFFFFFFFFFFFFFFFFFFFFFFFFFFFFFFFFFFFFFFFFFFFFFFFFFFFFFFFFFFFFFFFFFF::FFFFFFFFFFFFFFFFFFFFFFFFFFFFFFFFF
@A01757:128:HWYCLDRX2:1:2102:18620:26976 1:N:0:GGAGCGTC
ACTCCTACGGGAGGCAGCAGTCGGGAATATTGCGCAATGGAGGAAACTCTGACGCAGTGACGCCGCGTGGGTGAAGAAGGTCTTCGGATCGTAAAACCCTGTTGTTAGAGAAGAAAGTGCGTGAGAGTAACTGTTCACGTTTCGACGGTATCTAACCAGAAAGCCACGGCTAACTACGTGCCAGCAGCCGCGGTAATACGTAGGTGGCAAGCGTTATCCGGATTTATTGGGTTTAAAGGGTG
+
FFFFF::FFFFFFFFFFFFFFFFFFF,FFFFFFFFFFFFFFFFFFFFFFFFFFFFFFFFFFFFFFFFFFFFFFFFFFFFFFFFFFFFFFFFFFFFFFFFFFFFFFFFFFFFFFFFFFFFFFFFFFFFFFFFFFFFFFF:FFFFFFFFFFFFFFFFFFF:FFFFFFFFFFFFFFFFFFFFFFFFFFFFFFFFF:FFFFFFFFFF:FFFFFF:FFFF:FFFFFFFFFFFFF:FFFFFFF:FFFF
@A01757:128:HWYCLDRX2:1:2102:3134:26991 1:N:0:GGAGCGTC
ACTCCTACGGGAGGCAGCAGTGAGGAATATTGGTCAATGGGCGGAAGCCTGAACCAGCCAAGTCGCGTGAGGGAAGAAGGCCCTGCGGGTCGCAGACCTCTTTGGACGGGGAGCAAGGCCGCCGACGTGTCGGCGGAAGGAGAGTACCCGTAGAACAAGCATCGGCTAACTCCGTGCCAGCAGCCGCGGTAATACGGAGGATGCGAGCGTTATCCGGATTTATTGGGTTTAAAGGGTGCGCA
+
FFFFFFFFFFFFFFFFFF:FFFFFFFFFFFFFFFFFFFFFFFFFFFFFFFFFFFFFFF:FFFFFFFFFFFFFFFFFFFFFFFFFFFFFF:FFF:FFFFFFFFFFFFFFFFF:FFFFFFFFFFFF:FFFFFFFFFFFFFFFFFFFFFFFFFF:FFFFFFFF:FFFFFFFFFFFFFFFFFFFFFFFFFFFFFFFFFFFFF::FFFFFFFFF:,,FFFFFFFFFFFFFFFFFFFFFFFFFFFFF:
@A01757:128:HWYCLDRX2:1:2102:3043:27054 1:N:0:GGAGCGTC
ACTCCTACGGGAGGCAGCAGTGGGGAATATTGGACAATGGGCGAAAGCCTGATCCAGCGACGCCGCGTGGGTGAAGAAGGCCTGCGGGTTGTAAAGCCCTTTCGGTGGGGAAGAAAAGCCTCGAGTTAACACCTCGGGGTCTTGACGTAACCCATAGAAGAAGCACCGGCTAACTCTGTGCCAGCAGCCGCGGTAATACAGAGGGTGCGAGCGTTAATCGGAATTACTGGGCGTAAAGCGCG
+
F,FFFFFFFFFFFFFFFFFFFFFFFFFFFFFFFFFFFFFFFFFFFFFFFFFFFFFFFFFFFFFFFFFFFFFFFFFFFFFFFFFFFFFFFFFFFFFFFFFFFFFFFFFFFFFFFFFFFFFFFFFFFFFFFFFFFFFFFFFFFFFFFFFFFFFFFFFFFFFFFFFFFFFFFFFFFFFFFFFFFFFFFFFFFFFFFFFFFFFFFFFFFFFFFFFFFFFFFFFFFFFFFFFFFFFFFFFFFFFFFF
@A01757:128:HWYCLDRX2:1:2102:22616:27070 1:N:0:GGAGCGTC
ACTCCTACGGGAGGCAGCAGTAGGGAATCTTCCACAATGGGCGAAAGCCTGATGGAGCAACACCGCGTGGGTGAAGAAGGTCTTCGGATCGTAAAACCCTGTTGTTAGAGAAGAAAGTGCGTGAGAGTAACTGTTCACGTTTCGACGGTATCTAACCAGAAAGTCACGGCTAACTACGTGCCAGCAGCCGCGGTAATACGTAGGTGGCAAGCGTTGTCCGGATTTATTGGGCGTAAAGCGAG
+
FFFFFFFFFFFFFFFFFFFFFFFFFFFFFFFFFFFFFFFFFFFFFFFFFFFFFFFFFFFFFFFFFFFFFFFFFFFFFFFFFFFFFFFFFFFFFFFFFFFFFFFFFFFFFFFFFFFFFFFFFFFFFFFF:FFFFFFFFFFFFFFFFFFFFFFFFFFFFFFFFFFFFFFFFFFFFFFFFFFFFFFFFFFFFFFFFFF:FFFFFFFFFFFFF:FFFFFFFFFFFFF,FFFFFFFFFF,FFFFFFF
@A01757:128:HWYCLDRX2:1:2102:22218:27132 1:N:0:GGAGCGTC
ACTCCTACGGGAGGCAGCAGTGGGGAATATTGCACAATGGGGGAAACCCTGATGCAGCGACGCCGCGTGAGTGAAGAAGTATTTCGGTATGTAAAGCCCTATCAGCAGGGAAGATAGTGACGGTACCTGAGTAAGAAGCCCCGGCTAACTACGTGCCAGCAGCCGCGGTAATACGTAGGGGGCAAGCGTTATCCGGAATTATTGGGCGTAAAGAGCGCGCAGGTGGTTAATTAAGTCTGATG
+
FFFFFFFFFFFFFFFFFFFFFFFFFFFFFFFFFFFFFFFFFFFFFFFFFFFFFFFFFFFFFFFFFFFFFFFFFFFFFFFFFFFFFFFF,FFFF:FFFFFFFFFFFFFFFFFFFFFFFFFFFFFFFFFFFFFFFFFFFFFFFFFFFFFFFFFFFFFFFFFFFFFFFFFFFFFFFFF,FFFFFFFFFFFFFF:FFFFFFFFF:FFFFFFFFFF,FFFFFFFF,FF,FFFFFFFFFFFFFFFF:F
@A01757:128:HWYCLDRX2:1:2102:20121:27164 1:N:0:GGAGCGTC
ACTCCTACGGGAGGCAGAAGTAGGGAATTTTCGTCAATGGGCGCAAGCCTGAACGAGCAATGCCGCGTGAACGAGGAAGGTCTTCGGATCGTAAAGTTCTGTTGAAGGGGAAAAAGAGCGGAGAGAGGAAATGGTCTCCGATTGATATTACCCTTCGAGGAAGTCACGGCTAACTACGTGCCAGCAGCCGCGGTAATACGTAGGTGGCGAGCGTTATCCGGACTGATTGGGCGTAAAGGGTG
+
FFFFFFFFFFFFFFFFFFFFFFFFFFFFFFFFFFFFFFFFFFFFFFFFFFFFFFFFFFFFFFFFF:FFFFFFFFFFFFFFFFFFFFFFFFFFFF:FFFFF:FFFFFFFFFFFFFFFFFFFFFFFFFFFFFFFFFFFFFFFF:FFFFFFFFFFFFFFFFFFFFFFFFFFFFFFFFFFFFFFFFFFFFFFF:FF:F:FFFFFFFFFFFFFFFFFFFF:FFFF:F:FFFFFFFFF:,F:FFFFFF
@A01757:128:HWYCLDRX2:1:2102:7979:27179 1:N:0:GGAGCGTC
ACTCCTACGGGAGGCAGCAGTGAGGAATATTGGTCAATGGACGAGAGTCTGAACCAGCCAAGTAGCGTGAAGGATGACTGCCCTATGGGTTGTAAACTTCTTTTATATGGGAATAAAATGTTCCACGTGTGGGATTTTGTATGTACCATATGAATAAGGATCGGCTAACTCCGTGCCAGCAGCCGCGGTAATACGGAGGATCCGAGCGTTATCCGGATTTATTGGGTTTAAAGGGTGCGCAG
+
FFFFFFFFFFFFFFFFFFFFFFFFFFFFFFFFFFFFFFFFFFFFFFFFFFFFFFFFFFFFFFFFFFFFFFFFFFFFFFFFFFFFFFFFFFFFFFFFFFFFFFFFFFFFFFFF:FFFFFFFFFFFFFFFFFFFFFFFFFFFFFFFFFFFFFFFFFFFFFFFFFFFFFFFFFFFFFFFFFFFFFFFFFFFFF,FFFFFFF:FFFFFFFFFFF:FFFFF:FFFF:FFFFFFFFF:F:FFFFFFFF
@A01757:128:HWYCLDRX2:1:2102:1597:27273 1:N:0:GGAGCGTC
ACTCCTACGGAGGCAGCAGTAGGGAATCTTCCACAATGGGCGAAAGCCTGATGGAGCAACGCCGCGTGGGTGAAGAAGGTCTTCGGATCGTAAAACCCTGTTGTTAGAGAAGAAAGTTCGTGAGAGTAACTGTTCACGTTTCGACGGTATCTAACCAGAAAGCCACGGCTATCTACGTGCCAGCAGCCGCGGTAATACGTAGGTGGCAAGCGTTATCCGGATTTATTGGGCGTAAAGGGAAC
+
FFFFFFFFFFFFFFFFFFFFFFFFFFFFFFFFFFFFFFFFFF:FFFFFFFFFFFFFFFFFFFFFFFFFFFFFFFFFFFFFFFFFFFFFFFFFFFFFFFFFFFFFFFFFFFFFFFFFFFFFFFFFFFFFFFFFFFFFFFFFFFFFFFFFFFFFFF:FFFFFFFFFFFFF:FF,FFFFFFFF:FFFFFF:FFFFFFFFFF,FFFFFFFF:FFFFFFFF:::FF:FFFFF,F:FFFF:,::FFFF
@A01757:128:HWYCLDRX2:1:2102:1099:27352 1:N:0:GGAGCGTC
ACTCCTACGGGAGGCAGCAGTGGGGGATATTGGACAATGGGGGGAACCCTGATCCAGCGACGCCGCGTGAGTGAAGAAGTATCTCGGTATGTAAAGCTCTATCAGCAGGGAAGAAAGAAATGACGGTACCTGAGTAAGAAGCCCCGGCTAACTACGTGCCAGCAGCCGCGGTAATACGTAGGGGGCACGCGTTATCCGGAATTAGTGGGTGTAAAGGGAGCGTAGACGGTGAAGTAAGTCTG
+
FFFFFFFFFFFFFFFFFFFFFFFFFFFFFFFFFFFFFFFFFFFFFFFFFFFFFFFFFFFFFFFFFFFFFFFFFFFFFFFFFFFFFFFFFFFFFFFFFFFFFFFFFFFFFFF:FFFFFFFFFF:FFFFF:FFFFFFFFFFFFFFFFFFFFFF:FFFFFFF:FFF:FFFFFFFFFFFF:F,:FFFFFF:,FFFF,FFFFFFFFFFF,FFFFFFF,F,FFFFFFFFFFF,FF:F,,FF:,FFFFF
@A01757:128:HWYCLDRX2:1:2102:28474:27414 1:N:0:GGAGCGTC
ACTCCTACGGGAGGCAGCAGTGAGGAATATTGGTAATGGGCGGGAGCCTGAACCAGCCAAGCCGCGTGAGGGAAGAAGGTACAGCGTATCGTAAACCTCTTTTGTCAGGGAACAAAGGCGGGGACTAGTCCCCGGATGAGGGTACCTGAAGAAAAAGCATCGGCTAACTCCGTGCCAGCAGCCGCGGTAATACGGAGGATGCGAGCGTTATCCGGATTTATTGGGTTTAAAGGGTGCGCAGG
+
FFFFFFFFFFFFFFFFFFFFFFFFFFFFFFFFFFFFFFFFFFFFFFFFFFFFFFFFFFFFFFFFFFFFFFFFFFFFFFFF:FFFFFFFFFFFFFFFFFFFFFFFFFFFFFF:FFFFFFFFFFFFFFFFFFFFFFFFFFFFFFF:FFFFFFFFFFFFFF:FFFFF:FFFFFFFFFFFFFF,FFFFFFFFF:FFFFFFFFFFFFFFFFFFFFFFFFFF,FFFFFFFFF:FFFFFFFFFFFFFFF
[truncated: 36,576,412 more chars]
