# Supplementary material for: Effects of semaglutide on gut microbiota, cognitive function and inflammation in obese mice
Source: PeerJ. 2024 Aug 12;12:e17891. doi: 10.7717/peerj.17891 (PMC11326427; doi:10.7717/peerj.17891)
Supplement: Supplemental Information 20 [file peerj-12-17891-s020.gz › ZTPSN23FE002-NCD_3_R2.fq]

@A01757:128:HWYCLDRX2:1:2101:21658:1110 2:N:0:GGAGCGTC
TCGGACTACCGGGGTTCTAATCCTGTTTGCTCCCCACGCTTTCGTGCCTCAGTGTCAGTTACAGTCCAGAGAGCCGCCTTCGCAACTGGTGTTCCTCCTAATATCTACGCATTTCACCGCTACACTAGGAATTCCACTCTCCTCTCCTGCACTCAAGTTCAACAGTTTCTGATGCAATTCTCCGGTTGAGCCGAAGGCTTTCACATCAGACTTATTGAACCGCCTGCTCTCGCGTTACGCCCACTAAATCC
+
FFFFFFFFFFFFFFF,FFFFF:FFFFFFFFFFFFFFFFFFFFFFFFFFFFFFFFFFFF:FFFFFFFFFFFFF:FFFFFFFFFFFFFFFFFFFF:FFFFFFFFFFFFFFFF,FFFFFFFFFFFFF::,FFF,FFFFFFFFFFFFFFFFFFFFFFFF:FF::FF:F:FFFFFFFFF:FFFFFFF:FFFFFFF:FFFFFFF:FFF,FFFFFF,FFFFFFFFF:FF:,FFF:FFF:F,FF,F:F:FF,FF,::FF
@A01757:128:HWYCLDRX2:1:2101:18620:1172 2:N:0:GGAGCGTC
TCGGACTACAAGGTATCTAATCCTATTTGCTCCCCACGCTTTCGTGCCTCAGCGTCAGTTACAGTCCAGTAAGCCGCCTTCGCCACTGGTGTTCCTCCTAATATCTACGCATTTCACCGCTACACTAGGACTTCCACTTACCTCTCCTGCACTCCAGCCAAAAAGTTTCCAAAGCAGTTCCGCGGTTAAGCCGCGGGCTTTCACTCCAGACTTTCTTCGCCGTCTACGCTCCCTTTACACCCAGTAAATCC
+
FFFFFFF:FFFFFF:FFFFFFFFF:F:FFFFFFFFFFFF::FFFFFFFFFFFFFFFFFF:FFFFFFFFFFF:FFFFFFFFFFF:::FFFFFFFFFFFFFF,,FFFFF:FFF:,FFFFFF:FFFFFFFFFF,:,FF:FFFF:FFFFF:FFF,FFFFFFFFF::,FF,FFFFF,,FFF:F:FFFFFF::F,,F,FFFFFFF:FF:FFF:FFFFF,:FF,FFFFF:FF:FFF,F:FF,FFF:FFFFFF,,FFF:
@A01757:128:HWYCLDRX2:1:2101:19370:1251 2:N:0:GGAGCGTC
TCGGACTACAGGGGTATCTAATCCTGTTTGCTACCCACGCTTTCGAACCTCAGCGTCAGTTACAGACCAGAGAGCCGCTTTCGCCACTGGTGTTCTTCCATATATCTACGCATTTCACCGCTACACATGGAGTTCCACTCTCCTCTTCTGCACTCAAGTCTCCCAGTTTCCAATGCACTACTCCGGTTAAGCCGAAGGCTTTCACATCAGACTTAAAAGACCGCCTGCGTGCCCTTTACGCCCAATAAATC
+
FFFFFFFFFFFFFFFFFFFFFFFFFFFFFFFFFFFFFFFFFFFFFFFFFFFFFFFFFFFFFFFFFFFFFFFFFFFFFFFFFFFFFFFF:FFFFFFFFFFFFFFFFFFFFFFFFFF:F:FFFFFFFFFFF:FFFF,FFFFFFFFF:FFFFFFFFFF,FFFFFFFFFFFFF:FFFFFFFFFFFFFFF:FFFFFFFFFFFFFFFFFFFFF::FFFFFFFFFFF,FFFFFFFFF,FF,:FFFFFF:FFFF::,FF
@A01757:128:HWYCLDRX2:1:2101:22553:1251 2:N:0:GGAGCGTC
TCGGACTACCAGGGTATCTAATCCTGTTCGATACCCACGCTTTCGTGCCTGAGCGTCAGTAGGGCGCCGGTGCGCTGCCTTCGCAATCGGAGTTCTGCGTGATATCTATGCATTTCACCGCTACACCACGCATTCCGCGCACTTCTCGCCCACTCTAGCCCGGCAGTTCCGACGGCTGGGCGGGGTTGAGCCCCGCGATTTGACCGCCGGCTTGCCGTGCCGCCTGCGCACCCTTTAAACCCAATAAATCC
+
:FFFFFFFFFFFFFFFFFFF,FFFFFFFFFFFFFFF,FFFF,FFFFFFFFFFFFFFFFF:FFFFFFFFFFFFFFFFFFF:FFFFFFFFFFFFFFFF:F:FFF:FFF::FFFFFFFFFFFFF:FFFFFFFFF,,:FFFFFFFFFF:FFFFFFFFFFF,FFFF:FF,FFFFFFFFF::FFFFF:FFFF:FFFFFFFFFFFF,F:,FFFFFFFFFFFFFF:FF:FF,F,FFF:FFFF:FFF,F:FFF:FFFFFF
@A01757:128:HWYCLDRX2:1:2101:25355:1282 2:N:0:GGAGCGTC
TCGGACTACAAGGGTATCTAATCCTGTTTGCTCCCCACGCTTTCGTGCCTCAGTGTCAGTTACAGTCCAGTAAGCCGCCTTCGCCACTGGTGTTCCTCCTAATATCTACGCATTTCACCGCTACACTAGGAATTCCGCTTACCTCTCCTGCACTCTAGCTGGACAGTTTCAAATGCAATACCGGGGTTGAGCCCCGGGCTTTCACATCTGACTTGCCCTGCCACCTGCGCACCCTTTACACCCAGTAAATC
+
FFFFFFFFFFFFFFFFFFFFFFFFFFFFFFFFFFFFFFFFFFFFFFFFFFFFFFFFFFFFFFFFFFFFFFFFFFFFFFFFFFFFFFFFFFFFFFFFFFFFFFFFFFFFFFFFFFFFFFFFFFFFFFF:FFFFFFFFFFFFFFFFFFFFFFFFFFFFFFFFFFFFFFFFFFFFFFFFFFFFFFFFFFFFFFFFFFFFFFFFFFFFF:FFFFFFFFFFFFFFFFFFF:F:FFFFFFFFF,F:FFFFFFF,FFF
@A01757:128:HWYCLDRX2:1:2101:13476:1407 2:N:0:GGAGCGTC
TCGGACTACAAGGGTATCTAATCCTGTTCGATACCCACGCTTTCGTGCCTCAGCGTCAGTGTGGAGCCGGCATGCTGCCATCGCAATCGGAGTTCTGCGCGATATCTATGCATTTCACCGCTACACCGCGCATTCCGCATACTTCTCTCCAACTCGAGACTGCCAGTTTCAACGGCGGGCCGGGGTTGAGCCCCGGGCTTTGACCGCTGACTTAACAGACCGCCTGCGCACCCTTTAAACCCAATAAATCC
+
FFFFFFFFFFFFFFFFFFFFFFFFFFFFFFFFFFFFFFFFFFFFFFFFFFFFFFFFFFFFFFFFFFFFFFFFFFFFFFFFFFFFFFFFFFFFFFFFFFFFFFFFFFFFFFFFFFFFFFFFFFFFFFFFFFFFFFFFFFFFFFFFFFFFFFFFFFF:FFFFFFFFFFFFFFFFFFFFFFFFFFFFFFFFFFFFFFFFFFFFFFFFFFFFFFFFFFFFFFFFFFFFFFFFFFFFFFFFFFFFFFFFF,FFFFF
@A01757:128:HWYCLDRX2:1:2101:18114:1517 2:N:0:GGAGCGTC
TCGGACTACCAGGGTATGTAATCCTGTTCGATCCCCGCGCTTTCGTGCCTCAGCGTCAGTGGCGGCACGGCACGCTGCCTTCGCAATCGGGGTTCTGCGCGATCTCTATGCATTTCACCGCTACACCGCGCATTCCGCATGCCTCCGCCGCACTCAAGGCCCCCAGTTCCGACGGCTCGGCGGGGTTGTGCCCCGCGATTTCTCCGCCGGCTTAGAGGCCCGCCTGCGCTCCCTTTCTCCCCGATGAATCC
+
FFFF,F,:FF,FFF,F,,FF,F:,FFFFFFFFF:F:FF:FFFF,:,:,FFFF:,:FF:FFFF:FFF:F,FF,:FFFFFFFFFFFFF:FFFFFF:::F:FFFF,,FF,,:F,:FF,:,,,F,,,,:F:FF:F,F,,FFFFFF,F:FFFFFFF,FFFFFFFF,,FFFF,FFFF:FFF:,FFFFFFF:FFF,FFFFFF:F,F,,F,FFF,:FFFF,F,,:FF,:FF:FFF:F,F,:F,FF,,F,,,F,F,,,F,
@A01757:128:HWYCLDRX2:1:2101:15320:1532 2:N:0:GGAGCGTC
TCGGACTACACGGGTATCTAATCCTGTTCGATACCCACGCTTTCGTGCATGAGCGTCAGTTGAGCGCCGGTATGCTGCCTTCGCAATCGGAGTTCTGCGTGATATCTATGCATTTCACCGCTACACCACGCATTCCGCATACTTCTCGCTCACTCAAGAACGCCAGTTTCAACGGCACGACGGGGTTGAGCCCCGAAATTTTACCGCTGACTTGACATTCCGCCTGCGCACCCTTTAAACCCAATAAATCC
+
FFFFFFFFFFFFFFFFFFFFFFFFFFFFFFFFFFFFFFFFFFFFFFFFFFFFFFFFFFFFFFFFFFFFFFFFFFFFFFFFFFFFFFFFFFFFFFFFFFFFFF:FFF:FFFFFFFFFFFFFFFFFFFFFFFFFFFFFFFFFFFFFFFFFFFFFFFFFFFFFFFFFFFFFFFFFFFFFFF:FFFFFFFFFFFFFFFFF:FFFFFFF,F:FFFFFFFFF:FFFFFFFFFFFFFFFFFFFFFFFFFFFFFFFFFF
@A01757:128:HWYCLDRX2:1:2101:21531:1579 2:N:0:GGAGCGTC
TCGGACTACTAGGGTATCTAATCCTGTTCGCTACCCATGCTTTCGAGCCTCAGCGTCAGTTGCAGACCAGACAGCCGCCTTCGCCACTGGTGTTCTTCCATATATCTACGCATTCCACCGCTACACATGTAGTTCCACTGTCCTCTTCTGCACTCAAGTTGCCCGGTTTCCGATGCACTTCTTCGGTTAAGCCCAAGGCTTTCACATCAGAACTAAGCAACCGCCTGCGCTCGCTTTACGCCCAATAAATC
+
F:F:FFFFFFF:FFFFFFF:FFFFFFFFFFFFFFFFF,FFFFFFFFFFFFFFFFFFFFFFFF,:FFFFFFFF:FF:FFFFFFFF,,:,F::FFFFFFF,FFF:FFFFF,FFFFFFFFFFFFFFFFF::FFF:FFFF,F:F:F,FFF,FF,FFFFF,FFFFFFFF:FFFFF,:FFFFFFF:F,,FF:FFFF:FF,,FFFFFF,F:F,::F:,,FF:,,F:,FFFFF:,::FFF,,FFFFFFFF,F:,F,FFF
@A01757:128:HWYCLDRX2:1:2101:13241:1626 2:N:0:GGAGCGTC
TCGGACTACAAGGGTATCTAATCCTGTTCGATACCCACGCTTTCGTGCCTCAGCGTCAGTGTGGAGCCGGCATGCTGCCTTCGCAATCGGAGTTCTGCGCGATCTCTCTGCATTTCACCGCTACACCGCGCATTCCGCGGACTTCTCGCCAACTCCAGTCTGCCAGATTCAACGGCTCGACGGGGTTGAGCCCCGCAATTTGACCGCTGACTTCACGGACCGCCTCCGCACCCTGTACACCCAAGAAATCC
+
F:FFFFFFFFFFFFF,FFF,F,F:,FF:FFFFFFFFFFFFF:FFFFFFFFF:FFFFFFF,FFFFFFFFFFFF:FFFFFF:FFFFF,FFFFFF,FFFFFFFFF,,,FF,FFF,F:FFFFFFF,FF,:FFFFF,,FFF:FF,F:FF:FFFF:F,:FF,,FFF:FF,FFF,,FFF:FFF,FF:FF:FFF:FFF::FFFF,:FFF,FFFF:,,:F:F,:FFFF:,:FFF:FFF,:FF:,F,,,FFFF,,:F:,,F
@A01757:128:HWYCLDRX2:1:2101:13765:1720 2:N:0:GGAGCGTC
TCGGACTACCAGGGTATCTAATCCTGTTCGATACCCGCACTTTCGTGCCTCAGCGTCAGTTGAGCGCCGGTAAGCTGCCTTCGCAATCGGCGTTCTGCGTGATATCTATGCATTTCACCGCTACACCACGCATTCCGCTTACTTCTCACTCACTCAAGAGTGTCAGTTTCAACGGCACGACGGGGTTGAGCCCCGAAATTTTACCGCTGACTTGACACTCCGCCTACGCACCCTTTAAACCCAATAAATCC
+
FFFFFFFF:FFFFFFFFFFFFFFFFFFFFFFFFFFFFFFFFFFFFFFFFFFFFFFFFFFFF,FFFFFFFFFFFFFFFFFFFFF:FF:F:FFFFFFFFFFFFFFFFFFFFFFFFFFFFFFFFFF:FFFFFFFFFFFFFF:FFFF:FFFFFFF:FF:FFFFFFFF:FFFFFFFFFF,FFFFFFFFFFFFFFFFFFFF:FFFFFFFFFFFF:FFFFF:FFFFFFF:FF:FFFFFFFFFF,FFFFFFFFFFFFFF
@A01757:128:HWYCLDRX2:1:2101:14109:1752 2:N:0:GGAGCGTC
TCGGACTACCAGGGTATCTAATCCTGTTCGATACCCGCACTTTCGTGCCTCAGCGTCAGTTGAGCGCCGGTAAGCTGCCTTCGCAATCGGCGTTCTGCGTGATATCTATGCATTTCACCGCTACACCACGCATTCCGCTTACTTCTCACTCACTCAAGAGTGTCAGTTTCAACGGCACGACGGGGTTGAGCCCCGAAATTTTACCGCTGACTTGACACTCCGCCTACGCACCCTTTAAACCCAATAAATCC
+
FFFFFFFFFFFFFFFFFFFFFFFFFFFFFFFFFFFFFFFFFFFFFFFFFFFFFFFFFFFFFFFFFFFFFFFFFFFFFFFFFFFFFFFFFFFFFFFFFFFFFFFFFFFFFFFFFFFFFFFFFFFFFFFFFFFFFFFFFFFFFFFFFFFFFFFFFFFFFFFFFFFFFFFFFFFFF:FFFF:FF:FFFFFFF:FFFFFFFFFFFFFFFFFFFFFFFF:FFFFFFFFFFF,FFFFFFFFFFFFF:F:FFFFFFF:
@A01757:128:HWYCLDRX2:1:2101:13919:1955 2:N:0:GGAGCGTC
TCGGACTACCAGGGTATCTAATCCTGTTCGATACCCGCACTTTCGTGCCTCAGCGTCAGTTGAGCGCCGGTAAGCTGCCTTCGCAATCGGCGTTCTGCGTGATATCTATGCATTTCACCGCTACACCACGCATTCCGCTTACTTCTCACTCACTCAAGAGTGTCAGTTTCAACGGCCCGACGGGGTTGAGCCCCGAAATTTTACCGCTGACTTGACACTCCGCCTACGCACCCTTTAAACCCACTAAATCC
+
FFFFFFFFFFFFFFF:,FFFFFFFFFFFFFFFFFFFFFFFFFFFFFFFFFFFFFFFFFFFFFFFFFFFFFFFFFFFFFFFFFFFFFFFFFFFFFFFFFFFFFFF:FF:FFFFFFF:FFFFFFFFFFFFFFFFFFFFFFFFFFFFFF:FFFFFF:FFFFFFF:FFFFF:FFF,FFFF,FFFFFF:FFFF::FFFFFFF,FFFFFFFFFFFFFFFFFFFFFF,,FFFF,:FFFFF,FFF:FFFFFFF,,,,FF
@A01757:128:HWYCLDRX2:1:2101:10004:1971 2:N:0:GGAGCGTC
TCGGACTACTGGGGTATCTAATCCTGTTTGATACCCACACTTTCGAGCCTCAGTGTCAGTTGCAGTCCAGTGAGCTGCCTTCGCAATCGGAGTTCTTCGTGATATCTAAGCATTTCACCGCTACACCACGAATTCCGCCCACCTCTACTGTACTCAAGACTGCCAGTTTCAACTGCAATTTTACGGTTGAGCCGCAAACTTTCACAACTGACTTAACAATCCACCTACGCTCCCTTTATACCCAATAAATC
+
FFFFFFFFFFFFFFFFFFFF:FFFFFFFFFFFFFFFFFFFFFF,FFFFFFFFFFFFF:FFFFFFFFFF,FFF:FFFFFFFFFFFFFFFFFFFFFFFFFFFFFF:FFFFFFF:FFFF:FFFFFF:FFFFFFFFFFFFFFFFFFFFFFFFFFFFFF,FF,FFFFFF::FF:FFFFFFFFFFFFF,FFFFFFFFF:FFFFFFF:,FFFFFFFF:F:FFFF,FFFFFFFFFF:,FF::FFFFFFFFFF:FF,FFF
@A01757:128:HWYCLDRX2:1:2101:16342:2018 2:N:0:GGAGCGTC
TCGGACTACAAGGGTATCTAATCCTGTTCGATACCCACGCTTTCGTGCTTCAGCGTCAGTTGGGCGCCGGTATGCTGCCTTCGCAATCGGAGTTCTGCGTGATATCTATGCATTTCACCGCTACACCACGCATTCCGCGCACTTCTCGCCCACTCTAGCCCGGCAGTTCCGACGGCTGGGCGGGGTTGAGCCCCGCGATTTGACCGCCGGCTTGCCGTGCCGCCTGCGCACCCTTTAAACACAATAAATCC
+
FFFFFFFFFFFFFFFFFFFF:FFFFFFFFFFF:FFFFFFFFFFFFFFFFFFFFFFFFFFFFFFFFFFFFFFFFFFFFFFFFFFFFFFFFFFFFFFFFFFFFFFFFFFFFFFFFFFFFFFFFFFFFFFFFFFFFFFFFFFFFFFFFFFFFFFFFFFFFF:FFFFFFFFFF:FFFFFFFF:FFFFFFFFFFFFFFFFFFFFFFFFFFFFFFFFFFFFFFFFFFFFFF:F:FFF:FF:FF:FFFFFFFFFFFFF
@A01757:128:HWYCLDRX2:1:2101:17481:2018 2:N:0:GGAGCGTC
TCGGACTACACGGGTATCTAATCCTGTTCGATACCCACACTTTCGTGCATGAGCGTCAGTTGAGCGCCGGTATGCTGCCTTCGCAATCGGAGTTCTGCGTGATATCTATGCATTTCACCGCTACACCACGCATTCCGCATACTTCTCGCTCACTCAAGAAAACCAGTTTCAACGGCTCGAAGAGGTTGAGCCTCTCAATTTTACCGCTGACTTGATCTTCCGCCTGCGCACCCTTTAAACCCAATAAATCC
+
FFFFFFFFFFFFFFFFFF:FFFFFFFFFFFFFFFFFFFFFF:FFFFFFFFFFFFFFFFFFFFFFFFFFFFFFFFFFFFFFFFFFFFFFFFFFFFFFFFFFFFFFFFF:FFFFFFFFFFFFF:F:FFFFFFFFFFFFFFFFFFFFFFFFFFFFFFFFFFFFFFFFFFFFFFFFFFFFFFFFFFFFFFFFFFFFFF,FFFFFFFFFFFFFFF:F,FFFFFFF:FF,FFFFFFF:FFFFF,,F:FF,FF,:::F
@A01757:128:HWYCLDRX2:1:2101:26838:2065 2:N:0:GGAGCGTC
TCGGACTACAAGGGTATCTAATCCTGTTCGATACCCACGCTTTCGTGCATGAGCGTCAGTTGCGCGCCGGTATGCTGCCTTCGCAATCGGAGTTCTGCGTGATATCTATGCATTTCACCGCTACACCACGCATTCCGCATACTTCTCGCGCACTCAAGGGATGCAGTTTCAACGGCAGTACGGGGTTGAGCCCCGCACTTTGACCGCTGACTTGCACCTCCGCCTGCGCCCCCTTGAAACCCAATACATCC
+
FFFFFFFFFFFFFFFFFFFFFFFF,FFFF:FFFFFFFFFF,FFFFFFFFFFFFF:FFF:FFFFFFFFFFFFFFFF:FFFFFFFFFFFFFFFFFFFFFFF,FF,FFFFFFFF:,FFF:::FFFFFFFFFFFFFFFFFFFFFFFFFFFFFFFF:FFFF:FFFFFF:FFF,FF:,FFF::FF,FFFFF,FFFFF,FFFF,,,FFF:FFF:F:F:,FF:,F,F,FFF,F,:F:,F:F,F,F,,F:F:,FF,FF::
@A01757:128:HWYCLDRX2:1:2101:27489:2096 2:N:0:GGAGCGTC
TCGGACTACAAGGGTATCTAATCCTGTTTGCTACCCACGCTTTCGAACCTCAGCGTCAGTTACAGACCAGAGAGCCGCTTTCGCCACTGGTGTTCTTCCATATATCTACGCATTTCACCGCTACACATGGAGTTCCACTCTCCTCTTCTGCACTCAAGTCTCCCAGTTTCCAATGCACTACTCCGGTTAAGCCGAAGGCTTTCACATCAGACTTAAAAGACCGCCTGCGTTCCCTTTACGCCCAATAAATC
+
FFFFFFFFFFFFFFFFFFFFFFFFFFFFFFFFFFFFFFFFFFFFFFFFFFFFFFFFFFFFFFFFFFFFFFFFFFFFFFFFFFFFFFFFFFFFFFFFFFFFFFFFFFFFFFFFFFFFFFFFFFFFFFF:FFFFFFFFFFFFFFFFFFFFFFFFFFFFFFFFFFFFFFFFFFFFFFFFFFFFFFFFFFFFFFFFFFFFFFFFFFFFFFFFFFFFFFFFFFFFFFFFFFFFFFFFFFFFFFFFFFFFFFFFFFF
@A01757:128:HWYCLDRX2:1:2101:13928:2190 2:N:0:GGAGCGTC
TCGGACTACAAGGGTATCTAATCCTGTTCGATACCCACGCTTTTGTGCCTGAGCGTCAGTAGGGCGCCGGTGCGCTGCCTTCGCAATCGGAGTTCTGCGTGATATCTATGCATTTCACCGCTACACCACGCATTCCGCGCACTTCTCGCCCACTCTAGCCCGGCAGTTCCGACGGCTGGGCGGGGTTGAGCCCCGCGATTTGACCGCCGGCTTGCCGTGCCGCCTGCGCACCCTTTAAACCCAATAAATCC
+
FFFFFFFFFFFFFFFFFFFFFFFFFFFFFFFFFFFFFFFFFFFFFFFFFFFFFFFFFFFFFFFFFFFFFFFFFFFFFFFFFFFFF:FFFFFFFFFFFFFFFFFFFFFFFFFFFFFFFFFFFFFFFFFFFFFFFFFFFFFFFFFFFFFFFFFFFFFFFFFFFFFFFFFFFFFFFFFFFFFFFFFFFFFFFFFFFFFFFF:FFFFFFFFFFFFF:FFFFFFFFFF,FFFFFFFFFFF:,FFFFFF:FFFF:FF
@A01757:128:HWYCLDRX2:1:2101:10077:2409 2:N:0:GGAGCGTC
TCGGACTACCAGGGTATCTAATCCTGTTTGCTCCCCTAGCTTTCGCGCCTCAGCGTCAGTGTCAGTCCAGAAGGCCGCCTTCGCCACTGGTGTTCTTCCAGATATCTACGCATTCCACCGCTACACCTGGAATTCCGCCTTCCTCTCCTGTACTCTAGACCGACAGTTTCAAACGCAGACCCGGAGTTGAGCCCCGGGATTTCACGTCTGACTTACCGGTCCGCCTACGCGCCCTTTACGCCCAGTGATTC
+
FFFFFFFFFFFFFFFFFFFFFFFFFFFFFFFFFFFFFFFFFFFFFFFFFFFFFFFFFFFFFFFFFFFFFFFFFFFFFF:FFFFFFFFFFFFFFFFFFFFFFFFFFFFFFFFFFFFFFFFFFFFF:FFFFFFFFFFFFFFFFFFFFFFFFFFFFFFFFFFFFFFFFFFFFFFFFFFFFFFFFF:FFFFF:FFFFFFFFFFFFFF:FFFFFFFFF:FFFF,FFFF:FFFFFFFFFFFFF:F:FF,FF::FFFF
@A01757:128:HWYCLDRX2:1:2101:32452:2644 2:N:0:GGAGCGTC
TCGGACTACTAGGGTATCTAATCCTGTTTGCTCCCCACGCTTTCGTCCCTGAGCGTCAGATAAGTCTTAGGCAGCTGCTTTCGCTATCGGTGTTCTGTGACATATCTATGCATTTCACCGCTACTTGTCACATTCCGCTGCCTCCAGACTTTCTCTAGCCCGCCAGTATCTGTAGCACGTCCGGGGTTGAGCCCCGGGTTTTCACTACTGACTTAACGGGCCGCCTGCGGACCCTTTAAACCCAATAAATC
+
FFFFFFFFFFFFFFFFFFFFFFFFFFFFFFFFFFFFFFFFFFFFFFFFFFFFFFFFFFFFFFFFFFFFFF:FFFFFFFFFFFFFFFFFFFFFFFFFFFFFFFFFFFFFFFFFFFFFFFFFFFFFF,FFFFFFFFFFFFFFFFFFFFFFFF,FFFFFFFFFFFFFFFF,FFFF:FFF,FFFFFFFFFFFFFFFFFF,FFFFFFFFF:,FFFFFFFFFF:F:FFFFFFFFFFFF,:F:F:FFFFF,:F,FF:F
@A01757:128:HWYCLDRX2:1:2101:10158:2675 2:N:0:GGAGCGTC
TCGGACTACAAGGGTATCTAATCCTGTTTGCTACCCACGCTTTCGAACCTCAGCGTCAGTTACAGACCAGAGAGCCGCTTTCGCCACTGGTGTTCTTCCATATATCTACGCATTTCACCGCTACACATGGAGTTCCACTCTCCTCTTCTGCACTCAAGTCTCCCAGTTTCCAATGCACTACTCCGGTTAAGCCGAAGGCTTTCACATCAGACTTAAAAGACCGCCTGCGTTCACTTTACGCCCAATTAATC
+
FFFFFFFFFFFFFFFFFFFFFFFFFFFFFFFFFFFFFFFFFFFFFFFF:FFFFFFFFFFFFFFFFFFFFFFFFFFFFFFFFFFFFFFFFFFFFFFFFFFFFFFFFFFFFF:FFFF:FFFFFFFFF:FF,FFFFFF:FFFFFFFF:FF:FFFFFFFFFFFFFFFFF:FFF,:FFF:FFFFFFFF:F:FFFF,,F,FF:FFFFFFFFFF:FFFF:FFFFF:F:,FF:F::FFF,:FFFFF,FFF:F::,,FF:
@A01757:128:HWYCLDRX2:1:2101:19804:2722 2:N:0:GGAGCGTC
TCGGACTACTGGGGTATCTAATCCTGTTCGATACCCACGCTTTCGTGCCTGAGCGTCAGTAGGGCGCCGGTGCGCTGCCTTCGCAATCGGAGTTCTGCGTGATATCTAAGCATTTCACCGCTACACTGCGCATTCCGCATACCTCTCGACGTCTCAAGACAGCCAGTTTCAACGGCTCGCCGGGGTTGAGCCCCGGGCTTTTACCGCTGACTTAACAGTCCGCCTAAGCACCCTTTAAACCCAATAAATCC
+
FFFFFFFFFFFFFFFF:FFFFFFFF,FFFFFFFFFFFFFFFFFFFF,FFFFFFFFFFFFFFFFFFFFFFFFF:FFFFFFFFFFFFFF:FFFFFFFFFFFFFFFFFFFFFFFFFFFFFFFFF:FFFFFFFFFFFFFFFFFFFFFFF:FFFFFFFFFFF:,FFFFFFF:FF:FFFFF:FFFFFF:FFFFFFF:FFFFFFF:FFF:::FFFF:FF:FFFFF:FFFFFF:,FF:FF,FFFFFFFF:F,:::FFF,
@A01757:128:HWYCLDRX2:1:2101:5963:2801 2:N:0:GGAGCGTC
TCGGACTACTAGGGTATCTAATCCTGTTCGATACCCACGCTTTCGTGCCTGAGCGTCAGTAGGGCGCCGGTGCGCTGCCTTCGCAATCGGAGTTCTGCGTGATATCTATGCATTTCACCGCTACACCACGCATTCCGCGCACTTCTCGCCCACTCTAGCCCGGCAGTTCCGACGGCTGGGCGGGGTTGAGCCCCGCGATTTGACAGCCGGCTTGCCGTGCCGCCTGCGCACCCTTTAAACCCAATAAATCC
+
FFFFF:FFF:FFFFFFFFFFFFFFFFFFFFFFFFFFFFF,FFFFFFFF,FFF:FF:FFFFFFFF,FF:FFFF:FFFFFFF:F:FFFFFFFF:FFFFFFFFFFF:FFFFFFFFFFFFFFFFFFFFFFFFF:FFFFF:FFFFFFFFFFFF:FFFF,FFF:F,FFFFFFF:FF:FFF:FF:FFF:,:FF:F,F:F:FFFFFFFF,FF,F:FF,FFF:F:FFF:,FF,,FFFF:F:FFFF:FFFFFF,FFFFFFF
@A01757:128:HWYCLDRX2:1:2101:21612:2848 2:N:0:GGAGCGTC
TCGGACTACCAGGGTATCTAATCCTGTTCGATCCCCACGCTTTCGTGCCTCAGCGTCAGTCGGGCGCCGGTATGCTGCCTTCGCAATCGGAGTTCTGCGTGATATCTATGCATTTCACCGCTACACTACGCATTCCGCATACTTCTCGCTCACTCAAGAACGCCAGTTTCAACGGCACGACGGGGTTGAGCCCCGAAATTTTACCGCTGACTTGACATTCCGCCTGCGCACCCTTTAAACCCAATAAATCC
+
FFFFFFFFFFFFFFFFFFFFFFFFFF:FFFFFFFFFFFFFFFFFFFFFFFFFFFFFFFFFFFFFFFFFFFFFFFFFFFFFFFFFFFFFFFFFFFFFFFFFFFFFFFF,FFFFFFFFFFFFFFFFFFFFFFFFFFFFFFFF:FFFFFFFFFFFFFFFFFFFFFFFFFFFFFFFFFFF,FFFFFFFF:::,FFFFFFFFFFFFFFFFFFF:FF::FFFF,FFFFFFFFFFFFFFFFFFF,FFFFFFFFFFFFF
@A01757:128:HWYCLDRX2:1:2101:13259:3035 2:N:0:GGAGCGTC
TCGGACTACAAGGGTTTCTAATCCTGTTCGCTCCCCACGCTTTCGCTCCTCAGCGTCAGTAACGGCCCAGAGACCTGCCTTCGCCATTGGTGTTCTTCCCGATATCTACACATTCCACCGTTACACCGGGAATTCCAGTCTCCCCTACCGCACTCCAGCCCGCCCGTACCCGGCGCAGATCCACCGTTGGGCGATGGACTTTCACACCGGACGCGACGACCCGCCTACGAGCCCTTTACGCCCAATAAATC
+
FFFFFFFFFFFFFFFF,FFFFFFFFFFFFFFFFF:FFFFFFFFFFFFFFFFFFFFFFFFFF,FFFFFFFFFFFFFFFFFFFFFFFFFFFFFFFFFFFFFFFFFFFFFFFF:FFFFFFFFFFFFFFFFFFFFFFFFFFFFFFFFFFFFFFFFFFFFFF:FFFFFFF::FFFFFFFFFFFFFFFFFF:FFFFFFFFFFFFFFFFFFFFF,FFFFF:FFFFF,FFFFFFFFFFFFFFF:FFFFFFFFFF:FF,F
@A01757:128:HWYCLDRX2:1:2101:27896:3145 2:N:0:GGAGCGTC
TCGGACTACTAGGGTATCTAATCCTGTTCGATACCCACACTTTCGTGCATGAGCGTCAGTTGAGCGCCGGTATGCTGCCTTCGCAATCGGAGTTCTGCGTGATATCTATGCATTTCACCGCTACACCACGCATTCCGCATACTTCTCGCTCACTCAAGAAAACCAGTTTCAACGGCTCGAAGAGGTTGAGCCTCTCAATTTTACCGCTGACTTGATCTTCCGCCTGCGCACCCTTTAAACCCAATAAATCC
+
FFFFFFFFFFFFFFFFFFFFFFFFFFFFFF,FFFFFFFFFFFFFFFFFFFFFFFFFFFFFFFFFFFFFFFFFFFFFFFFFFFFFFFFFFFFFFFFFFFFFFFFFFFFFFFFFFFFFFFFFFFFFFFFFFFFFFFFFFFFFFFFFFFFFFFFFFFFFFFFFFFFFFFFFFFFFFFFFFFFFFFFFFFF:F:FFFFFFF:FFFFF,F::F,:FF:FFFFFFFFFFF:FFFFFFF:FFFF:,F,FF,FF:F,,F
@A01757:128:HWYCLDRX2:1:2101:7844:3302 2:N:0:GGAGCGTC
TCGGACTACCAGGGTATCTAATCCTGTTTGCTCCCCACGCTTTCGCGCCTCAGCGTCAGTTGCTGTCCAGCAGACCGCCTTCGCCACTGGTGTTCCTCCTAATATCTACGCATTTCACCGCTACACTAGGAATTCCGTCTGCCTCTCGAGTACTCAAGAAACACAGTTTCAAATGCAGGCGACAGGTTGAGCCCGGGGTTTTCACTTCTGACTTGCGTCGCCGCCGACCCGCCCTTTACCCCCAGTAAAGC
+
FFFFFFFFFFFFFFF:FFFFFFFFFFFFFFFFFFFFFFFFFFFFFFFFFFFFFFFFFFF:FFFFFFFFFFF,FFFFFF::FFFFF,FFFF:FFFF::FFF:FFFFFF:F::,FFFFF,FF,,F,FFF:FFF,FFF:FFFF:F:FFFF,:FFF,FFF,,FF:F,,:FFF,:FFFFFFFFFF,:F,FFFFF,:FF:F,F,FFF,,,F,,F:F::F,:FF:F,F::F:,F,,FFF:,F:F,F,FFFFFF::,:,
@A01757:128:HWYCLDRX2:1:2101:18593:3537 2:N:0:GGAGCGTC
TCGGACTACCAGGGTTTCTAATCCTGTTCGATACCCGCACTTTCGTGCCTCAGCGTCAGTTGAGCGCCGGTAAGCTGCCTTCGCAATCGGCGTTCTGCGTGATATCTATGCATTTCACCGCTACACCACGCATTCCGCTTACTTCTCACTCACTCAAGAGTGTCAGTTTCAACGGCACGACGGGGTTGAGCCCCGAAATTTTACCGCTGACTTGACATTCCGCCTGCGCACCCTTTAAACCCAATAAATCC
+
FFFFFFFFFFFFFFFFFFFFFFFFFFFFFFFFF:FFFFFFFFFFFFFFFFFFFFFFFFFFFFFFFFFFFFFFFFFFFFFFFFFFFFFFFFFFFFFFFFFFFFFFFFFFFFFFFFFFFFFFFFFFFFF:FFFFFFFFFFF:FFFFFFFFFF:FFFFFFFFF:FFFFFFFFFFFFF:FFF,FFF:FFFFFFFFFFFFFFFFF::FF:FFFFFFF:FFFFF:FF,FFFFF:FFF:FF,FFFFFFFFFFFFFF:F
@A01757:128:HWYCLDRX2:1:2101:22688:3771 2:N:0:GGAGCGTC
TCGGACTACAAGGGTTTCTAATCCTGTTCGATACCCACGCTTTCGTGCTTCAGCGTCAGTTGGGCGCCGGTATGCTGCCTTCGCAATCGGAGTTCTGCGTGATATCTATGCATTTCACCGCTACACCACGCATTCCGCATACTTCTCGCCCACTCAAGACCGTCAGTTTCAACGGCGGGCGGAGGTTGAGCCCCCGTATTTTACCGCTGACTTGACAGTCCGCCTACGCACCCTTTAAACCCAATAAATCC
+
:FFFFFFFFFFFFFFFFFFFFFFFFFF,FFFF:FFFFFFF:FFFFFFFFFFFFFFF:FFFFFFFFFFFFFFFFFFFFFFFFFFFFFFFFF:FFFFFFFFFFFFF,FFFFFFFFFFFFFFFFFFFFFFFFFFFFFFFFFFFFFFFFFFFFFFF:FFFFFFFFFFFFFF:FFFFFFFFFFFFFF:FFFFFFFFFFFFFFFFFFF:FFFFFFFFFFFFFFFFFFFFFF:FFF:FFFFFFFFFFFFFFF:FFFFF
@A01757:128:HWYCLDRX2:1:2101:16396:4022 2:N:0:GGAGCGTC
TCGGACTACAAGGGTTTCTAATCCTGTTTGCTACCCACGCTTTCGAACCTCAGCGTCAGTTACAGACCAGAGAGCCGCTTTCGCCACTGGTGTTCTTCCATATATCTACGCATTTCACCGCTACACATGGAGTTCCACTCTCCTCTTCTGCACTCAAGTCTCCCAGTTTCCAATGCACTACTCCGGTTAAGCCGAAGGCTTTCACATCAGACTTAAAAGACCGCCTGCGTTCCCTTTACGCCCAATAAATC
+
FFFFFFFFFFFFFFFFFFFFFFFFFFFFFFFFFFFFFFFFFFFFFFFFFFFFFFFFFFFFFFFFFFFFFFFFFFFFFFFFFFFFFFFFFFFF:FFFFFF:FFFFFFFFFFFFFFFFFFFFFFFF:FFFFFFFFFFFFFFFFFFFF:FFFFFFFFFF:FFFFFFFFFFFF:F:FFFF,FFFFFFFFFFFFFFFFF:FFFF:FFFFF::::F::F:FFF,FFFFFF:,FFF:,F:FFFF,,FFFF::F,:::F
@A01757:128:HWYCLDRX2:1:2101:29550:4038 2:N:0:GGAGCGTC
TCGGACTACAAGGGTATCTAATCCTGTTTGCTCCCCACACTTTCGTGCCTCAACGTCAGTTACGGTCCAGAAAGTCGCCTTCGCCACTGGTGTTCCTCCTAATATCTACGCATTTCACCGCTACACTAGGAATTCCACTTTCCTCTCCAGTACTCAAGAAAATCAGTTTTAGTTGCAGTTCCTCAGTTAAGCCGAGGGATTTCACAACTCACTTAATTTCCCGTCTACGCACCCTTTACACCCAATAAATC
+
FFFFFFFFFFFFFFFFFFFFFFFFFFFFFFFFFFFFFFFFFFFFFFFFFFFFFFFFFFFFFFFFFFFFFFFFFFFFFFFFFFFFFFFFFFFFFFFFFFFFFFFFFFFFFFFFFFFFFFFFFFFFFF::FFFFFFFFFFFFFFFFFFFFFFFFFFFFFFFFFFFFFFFFFFF:FFFFFFFFFFFFFFFFFFFFFFFFFFFFFFFFFFFFF,FFFFFFFFFFFFFFFFFFFF:FFFFFFFFFFFFFFFFF:FF
@A01757:128:HWYCLDRX2:1:2101:17725:4100 2:N:0:GGAGCGTC
CGGACTACAAGGGTATCTAATCCTGTTCGATACCCACGCTTTCGTGCTTCAGCGTCAGTTGGGCGCCGGTATGCTGCCTTCGCAATCGGAGTTCTGCGTGATATCTATGCATTTCACCGCTACACCACGCATTCCGCATACTTCTCGCCCACTCAAGAACACCAGTTTCAACGGCGAAGCGAGGTTGAGCCCCGCGATTTGACCGCTGACTTTACATTCCGCCTACGCACCCTTTAAACCCAATAAATCCG
+
FFFFF:FFFFFFFFFFFFFFFFFFFFF,:FFFFFFFFFFFFF:FF:FFFFF:FFFFFFFFFFFFFFFF::FFFFF:FF:FFFFFFFFFFF:FFFFFFFFFFFFFFFFFFFF:FFFFFFFFFFFFFFFFFFFFFFFFFFFFFF,FFFFFFFFFFFFFFF,F:FFF:FFFFF:FFFFFFFFFFFFFFFFFFFFFF:FFFFFF,FF:,FF,:FFF,FFFFFF,:FFFFFFFFFFFFF::FFFFFF:FFF:FFFF
@A01757:128:HWYCLDRX2:1:2101:17264:4147 2:N:0:GGAGCGTC
TAAGACAACACGGGTATCTAATCCTGTTTGCTCCCCAAACTTTCGTGTCTCAGCGTCAGTTACAGGCCACCTATCCGCCTTCTCCTCCGGTGTTCTTACTAATATCTACGCATACTACCGCTACAATAGGAAATCCGATAGCCTCTCCTGCACTCAAGACTGCAAGACTTAAAAGAAGCACCCGAGTCAATCCCGGGTATTTCACTCCTACCTAGACACACCGCCTACACACCCTTTACGCCCAGTCAGTC
+
F,,F,F,F:FF,,F,F,,FF:FF,F,,,,,,,,:,F:,FFFFFF,FFFF:FFFF,,F:FF,FFFF,:,F,F,,FFF,,F,FF,FF:FFFF,,,F,,F,:,FFFF,F,FF,FFF,FFFF,,,FFF:,:F:,FF,F,:,FFF:F,FFFFF,,:FFF,::F,FF,F,,,,FFFFFFF,,FF:F::FFFFF,F,:FF,F::,::F,F:FF,F:F,:,,::FF,FFFFFF,FFF:F,F::FFF,FF:FFF,F,,,F
@A01757:128:HWYCLDRX2:1:2101:10746:4413 2:N:0:GGAGCGTC
TCGGACTACAGGGGTATCTAATCCTGTTCGATACCCACGCTTTCGTGCATGAGCGTCAGTTGAGCGCCGGTATGCTGCCTTCGCAATCGGAGTTCTGCGTGATATCTATGCATTTCACCGCTACACCACGCATTCCGCATACTTCTCGCTCACTCAAGAACGCCAGTTTCAACGGCACGACGGGGTTGAGCCCCGAAATTTTACCGCTGACTTGACATTCCGCCTGCGCACCCTTTAAACCCAATAAATCC
+
FFFFFFFFFFFFFFFFFFFFFFFFFFFFFFFFFFFFFFFFFFFFFFFFFFFFFFFFFFFFFFFFFFFFFFFFFFFFFFFFFFFFFFFFFFFFFFFFFFFFFFFFFF:FFFF::FFFFFFFFFFFFFF:FFFFFFFFFF:FFFFFFFF:FFF:FFFFFFFFFFFFFFFFFFFFFFFFFFFFFFFFFFFFFFF:,FFFFFFFFFF,FFFFFFFFFF::FFFF:FF:FFFFF,FFFFFF:F,F:F,,FF,FFF:
@A01757:128:HWYCLDRX2:1:2101:31620:4429 2:N:0:GGAGCGTC
TCGGACTCCAAGGGTATCTAATCCTGTTCGATACCCACGCTTTCGTGCCTCAGCGTCAGTGTGGGGCCGGCAGGCTGCCTTCGCAATCGGGGTTCTGCGCGATATCTATGCATTTCACCGCTACACCGCGCATTCCGCCTGCCTTTCCCCAACTCAAGCCAGCCAGTTTCAACGGCGGGCCGGGGTTGAGCCCCGGGCTTTTACCGCTGACTTAACTCGCCGCCTACGCACCCTTTAAACCCAATAAATCC
+
FFFFFFFFFFFFFFFFFFFFFFFFFFFFFFFFFFFFFFFFFFFFFFFFFFFFFFFFFFFFFFFFFFFFFFFFFFFFFFFFFFFFFFFFFFFFFFFFFFFFFFFFFFFFFFFFFFFFFFFFFFFFFFFFFFFFFFFFFFFFFFFFFFFFFFFFFFFFFFFFFFFFFFFFFFFFFFFFFFFFFFFFFFFFFFFFFFFFFFFFFFFFFFFFFFFFFFFFFF:FFFFFF:FFFFFFFFFF:FFFF:FFFFFFF:F
@A01757:128:HWYCLDRX2:1:2101:15438:4492 2:N:0:GGAGCGTC
TCGGACTACCAGGGTATCTAATCCTGTTCGATACCCACGCTTTCGTGCCTCAGCGTCAGTCTGGAGCCGGTACGCTGCCTTCGCAATCGGGGTTCTGCGCGATATCTAAGCATTTCACCGCTACACCGCGCATTCCGCGTACTTCTCTCCAACTCCAGCCCGCCAGTTTCAACGGCTCGCCGGGGTTGAGCCCAGGGCTTTTACCGCTGACTTAACAGGCCGCCTGCGCACCCTTTAAACCCAATAAATCC
+
FFFFFFFFFFFFFFFFFFFFFFFF:FFFFFFFFFFF:FFFFFFFFFFFFFFFFFFFFFF:FFFFFFFFFFFFFFFFFFF,FFFFFFFFFFFFFFFFFFFFFFFFFFFFFFFFFFFFFFFFFFFFFFFFFFFFFFFFFFFFFFFFFFFFFFFFFFFFFFFFFFFFFFFFFFFFFFFFFFFFFFFFFFFFFFFFFFFFFFFFFFFFFFFFFFFFF:FFFFFFFFFFFFFFFFFFFFFFFFFFFFF,FFFFFFF
@A01757:128:HWYCLDRX2:1:2101:4734:4523 2:N:0:GGAGCGTC
TCGGACTACTAGGGTATCTAATCCTGTTCGATACCCACGCTTTCATGCCTGAGCGTCAGTAGGGCGCCGGTGCGCTGCCTTCGCAATCGGAGTTCTGCGTGATATCTATGCATTTCACCGCTACACCACGCATTCCGCGCACTACTCGCGAACTCTAGCCCGGCAGGTCCGACGGCTCGGCGGGGTGGAGCCCCGCGATTTCACCGCCGGCTTACAGTCGCGCCTGAGCTCCCTTTAAACCCAATGAATCC
+
,FFFFFFF:F:FFFFFFFFFF,FFF,FFF:FF,FF,FFF:F,FFFF:FFFFFFFF::::,FF,FFFFF:FFFFFFFFFF,FFFFF,,FFFFFFFFFFF,F,F:,,FF,:F:F::FFFF,FFF:F,,,::F::,FF,::F,::F,FF::F,,:FFFF:,:::FF,FF,F::FFF,FF::FFFFFFF:,F,,:F,:,FF:,FF,,:FF,FF::FF,,FF:F:FF,,F:,FF,F,FF,F,F:F,FF:F,,,,,F
@A01757:128:HWYCLDRX2:1:2101:10357:4554 2:N:0:GGAGCGTC
TCGGACTACAAGGGTTTCTAATCCTGTTTGCTACCCACGCTTTCGCTCCTCAGCGTCAGTTATGTGCCAGATAGTCGCCTTCGCCACTGATGTTCCTCCAGATATCTCCGGATTTCACTCCTACACCTGGACTTCCACTCTCCTCTCACACACTCCAGTTTGCCAGTTTCATAGGCAGTTCCCGCGTTGAGCGCGGGGATTTCACCGTTGAGTTGGCAGACCGCCTCCGCGCGCTTTAGGCCCAGTAAGTC
+
FF::FFFFFFFFFFFFFFFFFFFFFF:FFFFFFFFFFF:FF:FFFFFF::FFFFFF,:F,FF:FFFF::FFF::,FFFF:FFF,FFFFF::FFF:F:FF:FFF,:F:,FFFF,F,F,FF:F:FFF,FF:FF,F:F:FF:,FF,FFFF,FF:FFFF:::FFFF::F:FFFFF,,F:FFF,,FFF,,:,FFFFFFFFFFFFF::FF,::,FF:,F,F,::,,F:F::F,FF,F,F,F::,,FF,,,,F,,:F:
@A01757:128:HWYCLDRX2:1:2101:27290:4570 2:N:0:GGAGCGTC
TCGGACTACACGGGTATCTAATCCTGTTTGCTACCCACGCTTTCGCACCTCAGCGTCAGTTTCCAGCCAGATTGCCGCCTTCGCTAACGGTATTCCTCCTGATATCTACGCATTTCACCGCTACACCAGGAATTCTGCAATCCTCTCTGATACTCTAGTATTATAGTATCACTAGCCTTACTAAAGTTGAGCTCTAGTCTTTGACTCATGACTTACAACACCGCCTACGTGCTCTTTACGCCCAGTCACTC
+
FFFFFFFFFFFFFFFFFFFFFFFFFF:FFFFFFFFFFFFFFFFFFFFFFFFFFFFFFFFF:FFFFFF:FFFFFFFFFFFFFFFFFFFFFFF:FFFFFFFFFFFFFFFFFFFFFFFFFFFFFFFFFFFFFFFFFFFFF:FFFFFFFFFFF,FFFFFFFFFFFFFFFFFFFFFFFFFFFFFFFF,F::F:FFFFFFFFFFFFFFFFF:,FFFFFFF:FFFF:F::FFFF,,F:FFFFFFFFFFF:FFFFFF::
@A01757:128:HWYCLDRX2:1:2101:2989:4633 2:N:0:GGAGCGTC
CGGACTACCAGGGTATCTAATCCTATTTGCTCCCCACACTTTCGAGCCTAAGCGTCAGTTGTGACCTAAGTTCTCGCTTTCGCCACTGGTGTTCTTCCATATATCTACGCATTCCACCGCTCCACATGGAGTTCCAGAACTCCCTATCACACTCTAGACTTACAGTTTCCAATGCAAACAGTTGTTGAGCAACTGCATTTAAGACCAGAGTTGTAAGTCAGCCTGCGCTCGCTTTCAGCGCAGTAAATCCG
+
:FFFFFFFFFFFFF:FFFFFFFFFFFFFFFFF:,FFFF:FFFFFFFF,FFFFFFFFFFFF:FFFF:F:FFFFFF:FFF:FFFF,F,FFFFFFFFFFF:FFFFFFFFFFFFF:FFFF,FFFFFFFFFFFFFF:F:,FF,F:FF,FFFF:FFFFFFFFF::FFFF::FFFFFF,FFFF:::FF:F:FFFFF:FF,FF:F:F:F::FFF,FF,FFFF,,,FF:FFFFF,F,:FF:FFF,,:F,:,FFF,,:F,F
@A01757:128:HWYCLDRX2:1:2101:28293:4773 2:N:0:GGAGCGTC
TCGGACTACAAGGGTATCTAATCCTGTTCGATCCCCACGCTTTCGTGCCTCAGCGTCAGTTGAGCGCCGGTATGCTGCCTTCGCAATCGGAGTTCTGCGTGATATCTATGCATTTCACCGCTACACCACGCATTCCGCATACTTCTCGCTCACTCAAGAAGACCAGTTTCAACGGCAGGCCGGTGTTGAGCACCGACATTTGACCGCTGACTTAACCTTCCGCCTACGCACCCTTTAAACCCAATAAATCC
+
FFFFFFFFFFFFFFFFFFFFFFFFFFFFFFFFFFFFFFFFFFFFFFFFFFFFFFFFFFFFFFFFFFFFFFFFFFFFFFFFFFFFFFFFFFFFFFFFFFFFFFFFFFFFFFFFFFFFFFFFFFFFFFFFFFFFFFFFFFFFFFFFFFFFFFFFFFFFFFFFFFFFFFFFFFFFFFFFFFFFFFFFFFFFFFFFFFFFFFFFFFFFFFFF:FFFFFFFFFFFFFFFFFFFFFFFFFFFFFFFFFFFFFFFFF,
@A01757:128:HWYCLDRX2:1:2101:22372:4883 2:N:0:GGAGCGTC
TCGGACTACCGGGGTATCTAATCCTGTTCGATCCCCACGCTTTCGTGCCTCAGCGTCAGTTGGGCGCCGGTATGCTGCCTTCGCAATCGGCGTTCTGCGTGATATCTATGCATTTCACCGCTACACCGCGCATTCCGCATGCCTCCGCCGCACTCAAGGCCCCCAGTTCCGACGGCTCGGCGGGGTTGAGCCCCGCGATTTCACCGCCGGCTTAAAGGCCCGCCTGCGCACCCTTTAAACCCAATAAATCC
+
FFFFFFFFFFFFFFFFFFFFFFFF:FFFFFFFFFFFFFFFFFFFFFFFFFFFFFFFFFFFFFFFFFFFFFFFFFFFFFFFFFFFFFFFFFFFFFFFFFFFFFFFFFF:FFFFFFFFFFFFFFFFFF:FFFFFFFFFFFFFFFFFFFFFFFF:FFFFFFFFFFFFFFFFFFFFFFFFFFFFFFFFFFFFFFFFFFFFFFFFFFFFFFFFFFFFFFFFFFFFFFFFFFFFFFFFFFFFFFFFFF:,FFFFF:F
@A01757:128:HWYCLDRX2:1:2101:18376:4914 2:N:0:GGAGCGTC
TCGGACTACAAGGGTATCTAATCCTGTTCGATACCCGCACTTTCGTGCCTCAGCGTCAGTTGAGCGCCGGTAAGCTGCCTTCGCAATCGGCGTTCTGCGTGATATCTATGCATTTCACCGCTACACCACGCATTCCGCTTACTTCTCACTCACTCAAGAGTGTCAGTTTCAACGGCACGACGGGGTTGAGCCCCGAAATTTTACCGCTGACTTGACACTCCGCCTACGCACCCTTTAAACCCAATAAATCC
+
FFFFFFFFF:FFFFFF:F:,FFFFFFFFFFFFFFFFFFFFF:FFFFFFFFFFFFFFFFFFF:FFFFFFFFFFFFFFFFFFFFFFF,FF:FFFFFFFFFFFFF,FFF:FFFFFFFFFFFFFFFFFFFFFFFFFF:FFFFFFFFFFFFFFFFFFFFFFFFFFFFFFFFFFFFFFFFFFFFF:F:F:FFFFFF:FFFFFFFFFF:FF,FFFFFF:FF::F:FFFFFF:FFFFFFFFFFFFFFFF:F,F,FFFFF
@A01757:128:HWYCLDRX2:1:2101:32307:4930 2:N:0:GGAGCGTC
TGGACTACACGGATATCTAATCCTGTTTGCTCCCCACACTTTCGTGCCTCAACGTCAGTTACTGTCCAGAAAGTCGCCTTCGCCACTGGTGTTCCTCCTAATATCTACGCATTTCACCGCTACACTAGGAATTCCACTTTCCTCTCCAGTACTCAAGAAAATCAGTTTTAGTTGCAGTTCCTCAGTTAAGCCGAGGGATTTCACAACTAACTTAATTTCCCGTCTACGCACCCTTTACACCCAATAAATCC
+
FFFFFFFFFFFFFFFFFFFFFFFFFFFFFFFFFFFFFFFFFFFFFFFFFFFFFFFFFFFF:FFFFFFFFFFFFFFFFFFFFFFFFFFFFFFFFFFFFFFFFFFFFFFFFFFFFFFFFFFFFFF:FF,FFFFFFFFFFFFFFFFFFFFF:FFFFFFFFFFFF:FFFFFFFFFFFFFFFFFFFFFFFFFFFFFFFFFFFFFFFFFFFFFF,FFFF:FFFFF,FFFFF,FFFFFFFFFF,FFFFFFFFFFFF::
@A01757:128:HWYCLDRX2:1:2101:25102:5008 2:N:0:GGAGCGTC
TCGGACTACCCGGGTATCTAATCCTGTTCGATACCCACGCTTTCGTGCATGAGCGTCAGTTGAGCGCCGGTATGCTGCCTTCGCAATCGGAGTTCTGCGTGATATCTATGCATTTCACCGCTACACCACGCATTCCGCATACTTCTCGCTCACTCAAGAACGCCAGTTTCAACGGCACGACGGGGTTGAGCCCCGAAATTTTACCGCTGACTTGACATTCCGCCTGCGCACCCTTTAAACCCAATAAATCC
+
FFFFFFFFFFFFFFFFFFFFFFFFFFFFFFFFFFFFFFFFFFFFFFFFFFFFFFFFFFFFFFFFFFFFFFFFFFFFFFFFFFFFF:FFFFFFFFFFFFFFFF:FFFFFFFFFFFFFFFFFFFFFFFFFFFFFFFFFFFFFFFFFFFFFFFFFFFFFFFFFFFFFFFFFFFFFFFFFFFFFFFFFFFFFFFF:FFFFF:FFFFFFFFFFFFFFFFFFFFF:FFF:FFFFFFF:F:FFFFFFFFFFFF:FFFF
@A01757:128:HWYCLDRX2:1:2101:10845:5181 2:N:0:GGAGCGTC
TCGAACTACACGGGTATCTAATCCTGTTCGATACCCACGCTTTAGTGCCTCAGCGTCAGTCGGGCGCCGGTATGCTGCCTTCGCAATCGGAGTTCTGCGTGATATCTATGCATTTCACCGCTACACCACGCATTCCGCCTGCCTCAAACATACTCAAGCCCCCCAGTTTCAACGGCAATTCTATGGTTGAGCCACAGACTTTCACCGCTGACTTGGCAGGCCGCCTACGCACCCTTTAAACCCAATAAATC
+
FFFFFFFFFFFFFFFFFFFFFFFFFFFFFFFFFFFFFFFFFFFFFFFFFFFFFFFFFFFFFFFFFFFFFFFFFFFFFFFFFFFFFFFFFFFFFFFFFFFFFFFFFFF:FFFFFFFFFFFFFFFFFFF,FFFFFFFFF,FFFFFFFFFFFFFFFFFFFFFFFFFFFFFFFFFFFFFFFF:FFFFFFFFF:FFFFFFFFFF:FFFFFFFFFFF,FFFFFFFFFFFFFFFFFFFF:FFFF,FF,FF:,FFFFFF
@A01757:128:HWYCLDRX2:1:2101:4309:5228 2:N:0:GGAGCGTC
TCGGACTACAAGGGTATCTAATCCTGTTCGATACCCACGCTTTCGTGCCTCAGCGTCAGTGTGGAGCCGGCATGCTGCCTTCGCAATCGGAGTTCTGCGCGATATCTATGCATTTCACCGCTACACCGCGCATTCCGCATACTTCTCTCCAACTCGAGACTGCCAGTTTCAACGGCGGGCCGGGGTTGAGCCCCGGGCTTTGACCGCTGACTTAACAGACCGCCTGCGCACCCTTTAAACCCAATAAATCC
+
FFFFFFFFFFFFFFFF:FFFFFFFFFFFFFFFFFFFFFFFFFFFFFFFFFFFFFF:FF,FFFFFFFFFFFFFFFFFFFFF:FF:FF,FFFFFFFFFF:FFFF:F:FFF,FFFFFFFFFFFFF:FFFFFFFFFF,FFFFFFFFFFFFFF:,FF::FFFF,FF:FFFF,FFFF,FF,:FFF::::FF,FFFF,FFFFFFF:FF,FF,:FFFF:FFFFF,FFF,F::FFFFFFF:FFFFFFFFF,,,::F:FFF
@A01757:128:HWYCLDRX2:1:2101:30101:5274 2:N:0:GGAGCGTC
TCGGACTACTAGGGTATCTAATCCTGTTTGCTACCCACGCTTTCGAACCTCAGCGTCAGTTACAGACCAGAGAGCCGCTTTCGCCACTGGTGTTCTTCCATATATCTACGCATTTCACCGCTACACATGGAGTTCCACTCTCCTCTTCTGCACTCAAGTCTCCCAGTTTCCAATGCACTACTCCGGTTAAGCCGAAGGCTTTCACATCAGACTTAAAAGACCGACTGCGTTCCCTTTACGCCCAATAAATC
+
:FFFFFFFFFFFFFFFFFFFFF,FF:FFFFFFFFFFF::F,,FFFFFFFFFFFFFFFFF:FFFFF::F:,FFFF:FFF:FFFFFFF:FF,F:FFF:FF,FFFFFF,,F,FFFFFFFFFF:F:FFFFFF:FFFFFFFFFFFFFFFFFFFFFF:FF,F:F,,F,:FFF::FF::FF,FF,FFFF:FFFFFFFFF:FFFFFF:FF:F:FF,FFF:FFFFFF,,,,F::F,FF,F,F:F,FFFF:F,FFFFFF:F
@A01757:128:HWYCLDRX2:1:2101:6262:5384 2:N:0:GGAGCGTC
TCGGACTACAAGGGTATCTAATCCTATTTGCTCCCCACGCTTTCGTGCCTCAGCGTCAGTCAACAGGCCAGGCGGCCGCCTTCGCCACTGGTGTTCTTCCATATATCTACGCATTTTACCGCTACACATGGAGTTCCACCGCCCTCTCCTGCTCTCTAGCACGCCAGTTTCAAGAGCCTGTACCGGTTGAGCCGGTACCTTTCACTCCAGACTTAGCAGGCCGCCTACGCACCCTTTACGCCCAATCATTC
+
FFF:FF,FFFFFFFFFFFFFFFFFFFFF:FF,FFFFFFFFFFFFFFF:FFFFFFF:FFFFFF,FFFFFFFFFFF:FFFFF:FF,:,,:F:FFF:FFFFFFFFFFFFFFF:FFFFFFFFF,FFFFFFFFFFFFFFFFFFFF,FFFFFFFF:FFFFFFF:FF,F,F::FFFFF,FFFFF,,F,:,FF,FFFFF,FFF:,:F:FFFFFFFFFFF:,FFFFFFFFFFFFF,F:F:FFF,,FFF:::F,,,FFFFF
@A01757:128:HWYCLDRX2:1:2101:11397:5572 2:N:0:GGAGCGTC
TCGGACTACCCGGGTATCTAATCCTGTTTGATACCCGCACTTTCGAGCCTCAGCGTCAGTTACACTCCGGAAACCTGCCTTCGCGATCGGTCGTCTTCATGATATCTAAGCATTTCACCGCTACACCATGAATTCAGGCTTCCCTGCGTGTACTCAAGACCGGCAGTTTCAACTGCAATTCCGGGGTTGAGCCCCGAACTTTCACAACTGACTTAACGGCCCGCCTACGCTCCCTTTAAACCCAATAAATC
+
FFFFFFFFFFFFFFFFFFFFFFFFFFFFFFFFFFFFFFFFFFFFFFFFFFFFFFFFFFFFFFFFFFFFFFFFFFFFFFFFFFFFFFFFFFFFFFFFFFFFFFFFFFFFFFFFFFFFFFFFFFFFFFFFFFFFFFFFFFFFFFFFFF:FFFFFFFFFFFFFFFFF:FFFFFFFFFFFFFFFF:FFFFFFFFFFFFFFF::,FFFFFFFFFFFFFFF:FFFFF:FFFFFF:FFFF,,FFF,FFFFF:FF::FF
@A01757:128:HWYCLDRX2:1:2101:8558:5603 2:N:0:GGAGCGTC
TCGGACTACACGGGTATCTAATCCTGTTCGCTACCCATGCTTTCGAGCCTCAGCGTCAGTTGCAGACCAGAGAGCCGCCTTCGCCACCGGTGTTCCTCCATATATCTACGCATTTCACCGCTACACATGGAATTCCACTCCCCCCTTCTGCACTCAAGTTTGACAGTTTCAAAAGCGTACTATGGTTGAGCCACAGCCTTTTACTTCTGACTTATCAAACCGCCTGCGCTCGCTTTACGCCCAATAAATCC
+
FFFFFFFFFFFFFFFFFFFFFFFFFFFFFFFFFFFFFFFFFF:FFFFFFFFFFFFFFFFFFFF:FFFFFFFFFFFFFFFFFFFFFFFFFFFFFFFFFFFFFFFFFFFFFFF::FFFFFFFFFFFFF:FFF,FFFFF::FFFFFFF:FFFFF,FFFFFF:FFFF:FF:FFF,:FFFFFFFF:FFFFFFFFFFFFFFFFFFF,F,FF,F:F:::::FFF,FFFFF,FFFFFFFFFFFFFFF:FF::F:FFFF:
@A01757:128:HWYCLDRX2:1:2101:23068:5682 2:N:0:GGAGCGTC
TGGACTACACGGGTATCTAATCCTGTTCGATACCCACGCTTTCGTGCTTCAGCGTCAGTTGGGCGCCGGTATGCTGCCTTCGCAATCGGAGTTCTGCGTGATATCTATGCATTTCACCGCTACACCACGCATTCCGCATACTTCTCGCCCACTCAAGAACATCAGTTTCAACGGCACGACGGGGTTGAGCCCCGAATTTTTACCGCTGACTTGATATTCCGCCTACGCACCCTTTAAACCCAATAAATCCG
+
FFFFFFFFFFFFFFFFFFFFFFFFFFFFFFFFFFFFFFFFFFFFFFFFFFFFFFFFFFFFFFFFFFFFFFFFFFFFFFFFFFFFFFFFFFFFFFFFFFFFFFFFFFFFFFFFFFFFFFFFFFFFFFFFFFFFFFFFFFFFFFFFFFFFFFFFFFFFFFFFFFFFFFFFF:FFFFFFFFFFFFFFFFFFFFF:FFFFFFFFFF:FFFFF:FFFFFFFFFFFFFFFFF:FFFFFFFFFFFFFFFF:F:FF:FF
@A01757:128:HWYCLDRX2:1:2101:24831:6136 2:N:0:GGAGCGTC
TCGGACTACAGGGGTTTCTAATCCTGTTCGATACCCACGCTTTCGTGCCTGAGCGTCAGTAGGGCGCCGGTGCGCTGCCTTCGCAATCGGAGTTCTGCGTGATATCTATGCATTTCACCGCTACACCACGCATTCCGCGCACTTCTCGCCCACTCTAGCCCGGCAGTTCCGACGGCTGGGCGGGGTTGAGCCCCGCGATTTGACCGCCGGCTTGCCGTGCCGCCTACGCACCCTTTAAACCCAATAAATCC
+
FFFFF:FFFFFFFF,F:FF,,FFFFFFFFFFFFFFFFFFFFFFFFFFFFFFFFF:FFFFFFFFFFFFFFFFFFFFFFFFF:FFFFFFF:FFFFFFFFFF:FF,F:FFFF:FFFFFFFF:FFFF:FFFFFFFFF:FFFFFFFFFFFFFFFFFFFFFFFFFFFFF:FFFFFFFF:FFFFFFFFF:FFFFFFFFFFFFFFFFF:FFFFFFFFFF:FFFFFFFFFFFFF,FFFFFFFFFF,FFFF:F,F:FFFFF
@A01757:128:HWYCLDRX2:1:2101:21965:6151 2:N:0:GGAGCGTC
TCGGACTACTAGGGTATCTAATCCTGTTTGCTACCCACGCTTTCGCACCTCAGCGTCAGTTTCCAGCCAGATTGCCGCCTTCGCTAACGGTATTCCTCCTGATATCTACACATTTCACCGCTACACACGGAATTCCGATTGCCTCTCCAGCACTCAAGAAATACAGTTTCAAATGCAGGCTATGGGTTGAGCCCATAGTTTTCACATCTGACTTGCATTCCCGCCTACACGCCCTTTACACCCAATAAATC
+
FFFFFFFFFFFFFFFFFFFFFFFFFFFFFFFFFFFFFFFFFFFFFFFFFFFFFFFFFFFFFFFFFFFFFFFFFFFFFFFFFFFFFFFFFFFFFFFFFFFFFFFFFFFFFFFFFFFFFFFFFFFFFFFFFFFFFFFFFFFFFFFFFFFFFFFFFFFFFFFFFFFFFFFFFFFF,F:FFFFFF:FFFFFFFFFF::FFFFFFFFFFFFFFFFFFFFFFFFFFFFFFFF:FFFF:FFFFFFF,FFFF:FFFFFF
@A01757:128:HWYCLDRX2:1:2101:16333:6261 2:N:0:GGAGCGTC
TCGGACTACCAGGGTATCTAATCCTGTTTGATACCCACACTTTCGAGCCTCAATGTCAGTTGCAGCTTAGCAGGCTGCCTTCGCAATCGGAGTTCTTCGTGATATCTAAGCATTTCACCGCTACACCACGAATTCCGCCTGCCTCAACTGCACTCAAGACATCCAGTATCAACTGCAATTTTACGGTTGAGCCGCAAACTTTCACACCTGACTTAAACATCCATCTACGCTCCCTTTAAACCCAATAAATC
+
FFFFFFFFFFFFFFFFFFFFFFFFFFFFFF:F:FFFFFFFFFFFFFFFFFFFFFFFFFFFFFFFFFFF,FFFFFFFFFFFFFFFFFFFFF,FFFFFFF:FFFFFFFFFF:FFFFFFFFFFFFFFFFFFFFFFFFFFFF:FFFFFFFFFFF:FFFFFFFFFFFFFFFFF,FFFFFFFFFFFFFFFFFFFFFFFF::FFFFF:FFFFF,FFFFFF:F:FFFFFFFFFFFF:FFFF:FFFFFFFFFFFF:FFF:
@A01757:128:HWYCLDRX2:1:2101:1841:6402 2:N:0:GGAGCGTC
TCGGACTACAGGGGTATCTAATCCTGTTCGTTCCCCAGGCTTTCGTGCCTCAGCGTCCGTCGGGCGCCGGTATGCTGCCTTCGCAATCGGAGTTCTGCGTGATCTCGTGGCATTTGACCGCTTGACGAGGGATTTGGCATGCTTCTGGCGGCCTGGGGGCTGGCCGGTCCGACGGCAGGCGGGGGTGGGGGGCGGGGCGTTGTGGGGGGGGTTATGTGCGGGGCTGGGGGGGCGGTGGCGGGGGGGCGGGG
+
,F:,F,FF,FF,F::::FF:,FF,,F:F:F,F,,::::,,:F,:F:,F,::::F,:,,FF,FF,:,,F,,FFFF,F,,:::F::,F,,:,F:::,F,,:F,:F,,,,,,F,,,,,,,,,,,,,,,,,F,F,,F,,,F,,F,::,,:,,,,,,,F,,,:F,,::::,,:F,F,FFF,,F,:,FF,FFF:,F,:,,F,F,,F,,F,,F,,F:,F,,:,,F,F:F,,,,,F,,,F,::,F,,F::,,:F,:,,:
@A01757:128:HWYCLDRX2:1:2101:16703:6903 2:N:0:GGAGCGTC
TCGGACTACCGGGGTATCTAATCCTGTTTGCTCCCCACACTTTCGTGCCTCAACGTCAGTTATTGTCCAGAAAGTCGCCTTCGCCACTGGTGTTCCTCCTAATATCTACGCATTTCACCGCTACACTAGGAATTCCACTTTCCTCTCCAACACTCAAGAAAAATAGTTTTAGTTGCAGTTCCTCAGTTGAGCCGAGGTATTTCACAACTAACTTGACATCCCGTCTACGCACCCTTTACACCCAATAATTC
+
FFFFFFFFFFFFFFFFFFFFFFFFFFFFFFFFFFFFFFFFFFFFFFFFFFFFFFFFFFFFFFFFFFFFFFFFFFFFFFFFFFFFFFFFFFFFFFF:FFFFFFFFFFFFFFFFFFFFFFFF:FFFFFF:FFFFFFFFFFFFFFFFFFFFFFFFFFFFFFFFFFFFFFFFFFFFFFFFFFFFFFFFFFFFFFFFFFFF,FFFFFFFFFFFFFFFFF:FFFFF:FFFFFFFFF:FFFFFFFFFFFFFFFFFFFF
@A01757:128:HWYCLDRX2:1:2101:25744:7905 2:N:0:GGAGCGTC
TCGGACTACTAGGGTATCTAATCCTGTTTGCTACCCACGCTTTCGTGCGTCAGCGTCAGTTAAAGCCCAGCAGGCCGCCTTCGCCACTGGTGTTCCTCCCGAACTCTACGCATTTCACCGCTAGACGTGGAATTCCACTCTTCTCTCCTATACTCAAGCCTCCCAGTTTCCAATGGCCCTCCCCGGTTGAGCCGGGGGCTTTCACATCAGACTTAAGAGGCCGCCTGCGCGCGCTTTACGCCCACTAATTC
+
FFFFFF,,FF:FFFF,FFFF:FFFFFFFF:FF:F:FFFF:F,FFF:FF,F:,FFFFFFFFFFFF:FFFFFFFFF,F,FF,,FFFFFFFFFFFFFF:,FFFF,,F,FF,FFFFFFFF,FF,FFFFFFFFFFF:,F:FFFFF,F:FFFFFFF:FFFFF:FFFFFF:FFFFFFFFF,FFFFFFFF:F:FFF,F:FFFFF:FFF:F:FFFFFFFFF:,:FFFF:FFFFF:FFFFFF:FFFFFFFFFFF,F,F:FF
@A01757:128:HWYCLDRX2:1:2101:31882:8015 2:N:0:GGAGCGTC
TCGGACTACAAGGGTATCTAATCCTGTTTGCTCCCCACGCTTTCGAGCCTCAGTGTCAGTAACAGACCAGAATGTCGCCTTCGCCACTGGTGTTCTTCCATATATCTACGCATTCCACCGCTACACATGGAGTTCCACATTCCTCTTCTGTACTCAAGTTTCACAGTTTCCAATGACCCTCCACGGTTAAGCCGTGGGCTTTCACATCAGACTTAAGAAACCACCTGCGCTCCCTTTACGCCCAATAAATC
+
FFFFFFFF:FFF:FFFFFFF,FFFFFFFFFFFFFFFFFF:FFFFFFFFFFFF:FFFFFFFFFF,FFFFFF:FFF:FFFFFFFFF:FFFFFFFFFFFFFFFFFFFFFFFFFF:FFFFFFFFFFFFFFFF:FF:FFFFFFFFFFFFFFFFFFFFFFFFFFFFFFFFFFFFFFFFFFF:F,:FFFFF:FFFFFFFFFFF:FFFFFFFFFFFF::FFFFFFFFF:F:F:FFFFFFFFFFFF,,F:F::::F::FF
@A01757:128:HWYCLDRX2:1:2101:28049:8108 2:N:0:GGAGCGTC
TCGGACTACAGGGGTTTCTAATCCTGTTTGCTACCCACGCTTTCGAACCTCAGCGTCAGTTACAGACCAGAGAGCCGCTTTCGCCACTGGTGTTCTTCCATATATCTACGCATTTCACCGCTACAAATGGAGTTCCACTCTCCTCTTCTGCACTCAAGTCTGCCAGTTTCCAATGCACTACTCCGGTTAAGACGAGGGGTTTCACATGAGACTTAAAAGACCGCGTGCGTTCCATTTAGGCCCAAGAGCTC
+
FFFFFFFF:FFFFFFFFFFFFFF,FFFFFF::FFF,FFFFFFFF:FF:,FFFFFF:,F:FFFFF,FFFFFFF:FFFFFFFFFFFFFFFFF,FFFFF,:FFFFFF:FFFFF:,,:FFF,FFF,F,F,:FFFFF,FF,,::F,,:FF,F:FFFFFFF,FFFF,,F:,:,FF,F:::,F,FFF:FF,,,:F:,,,FF,,F,,,F,F,,,F,F,,,,F,:F,F,,,F,,,F:,,:,:,,,F,:F,,,:,,,,,:,
@A01757:128:HWYCLDRX2:1:2101:13187:8234 2:N:0:GGAGCGTC
TCGGACTACAAGGGTATCTAATCCTGTTCGATACCCACGCTTTCGTGCCTCAGCGTCAGTGTGGAGCCGGCATGCTGCCTTCGCAATCGGAGTTCTGCGCGATATCTATGCATTTCACCGCTACACCGCGCATTCCGCATACTTCTCTCCAACTCGAGACTGCCAGTTTCAACGGCGGGCCGGGGTTGAGCCCCGGGCTTTGACCGCTGACTTAACAGACCGCCTGCGCACCCTTTAAACCCAATAAATCC
+
FFFFFFFFFFFFFFFFFFFFFFFFFFFFFFFFFFFFFFFFFFFFFFFFFFFFFFFFFFFFFFFFFFFFFFFFFFFFFFFFFFFFFFFFFFFFFFFFFFFFFFFFFFFFFFFFFFFFFFFFFFFFFFFFFFFFFFFFFFFFFFFFFFFFFFFFFFFFFFFFFFFFFFFFFFFFFFFFFFFFFFFFFFFFFFFFFFFFFFFFFFFFFFFFFFFFFFFF:FFFFFFFF:FFFFFFFFFFFFFFFFF:FFFF:FF
@A01757:128:HWYCLDRX2:1:2101:10646:8249 2:N:0:GGAGCGTC
TCGGACTACAGGGGTATCTAATCCTGTTCGATACCCACACTTTCGTGCATGAGCGTCAGTTGAGCGCCGGTATGCTGCCTTCGCAATCGGAGTTCTGCGTGATATCTATGCATTTCACCGCTACACCACGCATTCCGCATACTTCTCGCTCACTCAAGAAAACCAGTTTCAACGGCTCGAAGAGGTTGAGCCTCTCAATTTTACCGCTGACTTGATCTTCCGCCTGCGCACCCTTTAAACCCAATAAATCC
+
FFFFFFFFFFFFFFF:FFFFF,FFFFFFFFFF:FFFFFF:FFFFFFFFFFFFFFFFFFFFFFFFFFFFFFFFFFFFFFFFFF,FFFFF:FFFFFFFFF,FFFF:FF:FFF:FFFFFF:FFFFFFFFFFFFFFFFFFF:FFFFFFFFF:FFF,FFFFFFF:FFFFFFFFFFFFFFFFFFFFFFFFFFFFFFFFFFFFFFFFFFFF,FFF,FFFFFFFFFFF,FF,FFFFFFFFFFFF:FFF:FFFFFFFFF,
@A01757:128:HWYCLDRX2:1:2101:13955:8281 2:N:0:GGAGCGTC
TCGGACTACCAGGGTATCTAATCCTATTTGCTCCCCACGCTTTCGTGCCTGAGCGTCAGTAACAGTCCAGGCGGCCGCCTTCGCCACTGGTGTTCTTCCATATATCTACGCATTTTACCGCTACACATGGAGTTCCACCGCCCTCTCCTGTCCTCGAGCGTGGCAGTTTCCAAAGCCTGTACAGGTTGAGCCCGTACCTTTCACTTCAGACTTGCCACGCCGCCTGCGCACCCTTTACGCCCAATCATTCC
+
FFFFFFFFFFFFFFFFFFFFFFFFFFFFFFFFFFFFFFFFFFFFFFFFFFFFFFFFFFFFFFFFFFFFFFFFFFFFFFFFFFFFFFFFFFFFFFFFFFFFF,FFFFFFFFFFFFFFFFFFFFFFFFFFFFFFFFFFFFFFFFFFFFFFF,FFFFFFFFFFFFFFFFFFFFFFFFFFFF,F:FFFFFFFFFFFFFFFF:FFF,FFFFFFFFFF,:FFFFFFFFFFFFFF:FFFFFFFFF::FFF:FF:F:FF
@A01757:128:HWYCLDRX2:1:2101:14425:8312 2:N:0:GGAGCGTC
TCGGACTACACGGGTATCTAATCCTGTTCGATACCCACGCTTTCGTGCCTGAGCGTCAGTAGGGCGCCGGTGCGCTGCCTTCGCAATCGGAGTTCTGCGTGATATCTATGCATTTCACCGCTACACCACGCATTCCGCGCACTTCTCGCCCACTCTAGCCCGGCAGTTCCGACGGCTGGGCGGGGTTGAGCCCCGCGATTTGACCGCCGGCTTGCCGTGCCGCCTGCGCACCCTTTAAACCCAATAAATCC
+
FFFFFFFFFF:FFFFFFFFFFFFFFFFFFFFFFFFFFFFF:FFFFFFFFFFFFFFFFFFFFFFFFFFFFFFF:FFFFFFFFFFFFFFFFFFFFFFFFFFFFF:F:FFFFFF,F:FFFFFFFFFFFFFFFFFFFFFFFFFFF:FFFFFFFF:,FFFFFFFFFFFFFFFFF:FFFFFFFFFFFFFFF,FF:FFFFFFFFF:FF:FFFFFFFFF:FFFFF,FFFFF:FFFFFFFFFFFFFFFF,FF,FFF,FFF
@A01757:128:HWYCLDRX2:1:2101:26702:8469 2:N:0:GGAGCGTC
TCGGACTACACGGGTATCTAATCCTGTTCGATACCCACGCTTTCGTGCCTGAGCGTCAGTAGGGCGCCGGTGCGCTGCCTTCGCAATCGGAGTTCTGCGTGATATCTATGCATTTCACCGCTACACCACGCATTCCGCTCACTTCTCGCCCACTCTAGCCCGGCAGTTCCGACGGCTGGGCGGGGTTGAGCCCCGCGATTTGACCGCCGGCTTGCCGTGCCGCCTGCGCACCCTTTAAACCCAATAAATCC
+
FFFFFFFFFFFFFFFFFFFFFFFFFFFFFFFFFFFFFFFFFFFFFFFFFFFFFFFFFFFFFFFFFFFFFFFFFFFFFFFFFFFFFFFFFFFFFFFFFFFFFFFFFFFFFFFFFFFFFFFFFFFFFFFFFFFFFFFFFFFFFFFFFFFFFFFFFFFFFFFFFFFFFFFFFFFFFFFFFFFFFFFFFF:FFFFFFFFFFFFFFFFFFFFFFFFFFFFFFFFFFFFFFFFFFF:FFFFFFF:FFFF:FFF:FFF
@A01757:128:HWYCLDRX2:1:2101:30183:8484 2:N:0:GGAGCGTC
TCGGACTACAAGGGTTTCTAATCCTGTTCGATACCCACGCTTTCGTGCTTCAGCGTCAGTTGGGCGCCGGTATGCTGCCTTCGCAATCGGAGTTCTGCGTGATATCTATGCATTTCACCGCTACACCACGCATTCCGCATACTTCTCGCCCACTCAAGAACATCAGTTTCAACGGCACGACGGGGTTGAGCCCCGAATTTTTACCGCTGACTTGACATTCCGCCTACGCACCCTTTAAACCCAATAAATCC
+
FFFFFFFFFFFFFFFFFFFFFFFFFFFFFFFFFFFFFFFFFFFFFFFFFFFFFFFFFFFFFFFFFFFFFFFFFFFFFFFFFFFFFFFFFFFFFFFFFFFFFFF:FFFFFFFFFFFFFFFFFFFFFFFFFFFFFFFFFFFFFFFFFFFFFFFFFFFFFFFFFFFFFFFFFFFFFFFFFFF:FFFFFFF:FFFFFFFFFFFFFFFFFFFFFFFFFFFFFFFFFFFFFFFFFFFF:FFFFFFFFFF,FFFFFFF
@A01757:128:HWYCLDRX2:1:2101:13657:8516 2:N:0:GGAGCGTC
TCGGACTACCAGGGTATCTAATCCTATTTGCTCCCCACGCTTTCGTGCCTGAGCGTCAGTAACAGTCCAGGCGGCCGCCTTCGCCACTGGTGTTCTTCAATATATCTACGCATTTTACCGATACACATGGAGTTCCACCGCCCTCTCCTGTCCTCGAGCGTGGCAGTTTCCAAAGCCTGTACAGGTTGAGCCCGTACCTTTCACTACATACTTGCCACGCCGCCTGCGCACCCTTAAAGCCCAATCATTCC
+
FFF::FFFFFFFFFFF,F,,F,FFFF::FFF,FFFFFF:F:FFF,,:FFF:FFF:FFF,,F,FFF,,,F,,FFFFFF:,FFF,:,FFFFF::FF,FFF,F::FF,,,FF,FFF,,:FF,F,FFFFFFF:FFFFFFFFF,:FFFF,FFF:FFFFFFFF,FF,F,FFFFFFF:FFF:F,F,FFFF,,F:FFFFFF::FF:F,:FFF,,FF,:,FF,,FFF:F,:,F,,:FFFFF,,F,:,,:F,F,FF,F,F,
@A01757:128:HWYCLDRX2:1:2101:26069:8531 2:N:0:GGAGCGTC
TCGGACTACAGGGGTATCTAATCCTGTTCGATACCCACGCTTTCGTGCCTCAGCGTCAGTGTGGAGCCGGCATGCTGCCTTCGCAATCGGAGTTCTGCGCGATATCTATGCATTTCACCGCTACACCGCGCATTCCGCATACTTCTCTCCAACTCGAGACTGCCAGTTTCAACGGCGGGCCGGGGTTGAGCCCCGGGCTTTGACCGCTGACTTAACAGACCGCCTGCGCACCCTTTAACCCCAATAAATCC
+
FFFFFFFFFFFFFFFFFFFFFFFFFFFFFFFFFFFFFFFFFFFFFFFFFFFFFFFFFFFFFFFFFFFFFFF:FFFFFFFFFFFFFFFFFFFFFFFFFFFFFF:F,FFFFFFF:::FFFFFFFFFFFFFFFFFFFF:FFFFFFFFFFFFFFFFFFFFFFF,FFFFFFFFFFFFFFFFFFFFFF:FF:FFFFFFFFFFF::FFFFFFFFFFFFFFFF:FFFFFFFFFFFFFFFFF:FFFF,FFFF,FF:,F,F
@A01757:128:HWYCLDRX2:1:2101:26124:8563 2:N:0:GGAGCGTC
TCGGACTACAGGAGTATCTAATCCTGTTCGATACCCACACTTTCGTGCATGAGCGTCAGTTGAGCGCCGGTATGCTGCCTTCGCAATCGGATTTCTGCGTGATATCTATGCATTTCACCGCTACACCACGCATTCCGCATACTTCTCGCTCACTCAAGAAAACCAGTTTCAACGGCTCGAAGAGGTTGAGCCTCTCTATTTTACCGCTGACTTGATCTTCCGCCTGCGCTGCCTTTAAACCCGAGCACGCC
+
FFFFFFFFFFFFFFFFFFFFFF:FFFFF:FFFFFFFFFFFFFFFFFFFFFFFFFFFFFFFFFFFFFFFFFFFFFFFFFFFF,FFFF:FFFF,FFFFFFFFFFF,:FFFFFFFFF,,F::FFF:FFFFF,F:,FFFFFFF:FFFFFFFFF:,FFFFFFF:FF,:F:F,FFF,,FFFFFFFF,FFFFF:F,FF,FF:F,,F:FFF:,F::FF,:::,F:FFF,FF,FFFFF,,:,F,F,:,,,,,,,,,,,,,
@A01757:128:HWYCLDRX2:1:2101:21947:8594 2:N:0:GGAGCGTC
TGGACTACACGGGTATCTAATCCTATCTGCTCCCCACGCTTTCGTGCCTCAGCGTCAGTCAACAGGCCAGGCGGCCGCCTTCGCCACTGGTGTTCTTCCATATATCTACGCATTTTACCGCTACACATGGAGTTCCACCGCCCTCTCCTGCTCTCTAGCCCGCCAGTTTCCAGAGCCTGTACCGGTTGAGCCGGTACCTTTCACTCCAGACTTAGCAGGCCGCCTACGCACCCTTTAAGCCCAATCATTAC
+
FFFFFFFF:,,FFFFFF,FFF:FFFFFF:FF,FFFF:FFFFFF,F:FFFFFFFFFFFFFFFFFFFFFFFFFFFFFF,FFFF,FFFF,F:FFFFFFFF,F:,FFF,:FFFFFF:FFFF:F:FFF:FF,F,FF:FF:FFFF,FFF:,F,FF:F:FFFFF,FFF,FF:,FFF,FF,F,FF,FFFFF,FFFF:FFF:FFFFF:FF:F::F:F:FF,FFFFF:FFFFFFFFF,FFFFF:F:F,,FFFFFF::FF,F
@A01757:128:HWYCLDRX2:1:2101:15393:8609 2:N:0:GGAGCGTC
TCGGACTACTAGGGTATCTAATCCTGTTTGCTCCCCACGCTTTCGAGCCTCAACGTCAGTTACAGTCCAGTAAGCCGCCTTCGCCACTGGTGTTCCTCCTAATATCTACGCATTTCACCGCTACCCTAGGAATTCCGCTTACCTCTCCTGCACTCTAGCTGGACAGTTTCAAATGCAATACCGGGGTTGAGCCCCGGGCTTTCACATCTGACTTGCCCTGCCACCTGCGCACCCTTTACACCCAGTAAATC
+
FFFFFFFFFFFFFFFFFFFFFFFFFFFFFFFFFFFFFFFFFFFFFFFFFFF:FFFFFFFFFFFFFFFFFFFFFFFFFFFFFFFFFFFFFFFFFFFFFFFFFFFFFFFF:FFFFFFFFFFFFF:FFFFFFFFFFFFFFFFFFFFFFFFFFFFFFFFFFFFFFFFFFFFFFFFFFFFF:FFFFFFFFFFFFFFFFFFFFFFF:FFFFFFFFFFFFFF,FFFF:FFFFFFFFFFFFFFFFF:FFFFF:FFFFFF
@A01757:128:HWYCLDRX2:1:2101:17372:8656 2:N:0:GGAGCGTC
TCGGACTACAGGGGTATCTAATCCTGTTCGATACCCACGCTTTCGTGCATGAGCGTCAGTTGAGCGCCGGTATGCTGCCTTCGCAATCGGAGTTCTTCGTGATATCTATGCATTTCACCGCTACACCACGCATTCCGCATACTTCTCGCTCACTCAAGAACGCCAGTTTCAACGGCACGACGGGGTTGAGCCCCGAAATTTTACCGCTGACTTGACATTCCGCCTGCGCACCCTTTAAACCCAATAAATCC
+
FFFFFFFFF:FFFFFFFFFFFFFFFFFFFFFF:FFFFFFF::FFFFFFFFF:FFFFFFFFFFFFFFFFFFFFFFFFFFFFFFF:FFFFFFFFFFFFFFFFFF:FFFFFFFFFFFFFFFFFFFFFFFFFFFFFFFFFFFFFFFFFFFFFFF:FFFFFFFFFFFFFFFFFFFFFFFFFFFFFFFFFFFFFFFF,FFFF,FFFFFFFFFFFFFFFFF:FFFFFFFFFFFFFFFFFFFFFFFFFFFFFFFFFFF:
@A01757:128:HWYCLDRX2:1:2101:28456:8656 2:N:0:GGAGCGTC
TCGGACTACAAGGGTATCTAATCCTGTTCGATACCCACGCTTTCGTGCCTGAGCGTCAGTAGGGCGCCGGTGCGCTGCCTTCGCAATCGGAGTTCTGCGTGATATCTATGCATTTCACCGCTACACCACGCATTCCGCGCACTTCTCGCCCACTCTAGCCCGGCAGTTCCGACGGCTGGGCGGGGTTGAGCCCCGGGCTTTGACCGCTGACTTAACAGACCGCCTGCGCACCCTTTAAACCCAATAAATCC
+
FFFFFFFFFFFFFFF,FFFFFFFFFFFFFFFFFFFFFFFFFFFFFFFFFFFFFFFFFFFFFFFFFFFFFFFFFFFFFFFFFFFFFFFFFFFFFFFFFFFFFFFFFFFFFFFFFFFFFFFFFFFFFFFFFFFFFFFFFFFFFFFFFFFFFFFFFFFFFFFFFFFFFFFFFFFFFFFFFFFFFFFFFFFFFFFFFFFFFFFFFFFFFFFFFFFFFFFFFFFFFFFFFFF:FFFFFF:FFFFFFFFFFFFFFF,
@A01757:128:HWYCLDRX2:1:2101:6976:8688 2:N:0:GGAGCGTC
TCGGACTACAAGGGTTTCTAATCCTGTTTGCTCCCCACGCTTTCGAGCCTCAGCGTCATTTACAGTCCAGTAAGCCGCCTTCGCCACTGGTGTTCCTCCTAAAATCTACGCATTTCACCGCTACACTAGGAATTCCACTTACCTCTCCTGCAATCTAGCAACACAGTTTCAAAAGCAGTCCCGGAGTTGAGCCCCGGGCTTTCACTTCTGACTTGCATCGCCGCCTACGCTCCCTTTACACCCAGTAAATC
+
FFFFFFFFFFFFFFFFFFFFFFFFFFFFFFFFFFFFFFFFFFFFFFFFFFFFFFFFFFFFFFFFFFFFFFF:FFFFFFFFFFFFFFFFFFFFFFFFFFFFFFF:FFFFFFFFF,FFFFFFFFFFFFFFFFFFFFFFFFFFFFFFFFFFFF:F:FFFFFFF,FFFFFFFFFFFFFFFFFFFFFF:FFFF:FFFFFFFFFFFFFFFFFFFFFFFFFFFFFFFFFFFFFF,FFFFFFFFFFFFF:FF:FFFFFF
@A01757:128:HWYCLDRX2:1:2101:5168:8750 2:N:0:GGAGCGTC
TCGGACTACTGGGGTATCTAATCCTGTTCGATACCCGCACTTTCGTGCCTCAGCGTCAGTTGAGCGCCGGTAAGCTGCCTTCGCAATCGGAGTTCTGCGTGATATCTATGCATTTAACCGCTACACCACGCATTCCGCATACTTCTCGCTCACTCAAGAAGACCAGTTTCAACGGCAGGCCGGTGTTGAGCACCGACATTTGACCGCTGAGTTCACCGTCCGCCTACGCACGCTTTAACCCCACGCACTCG
+
:FFFFFFFFFFFFFFF:,FFFFFFFFFFFFFFFFFFF,FF::F,FFFFF:,:F,F,:FFFFF:FFFF,FFF:FFFF:FFF,,FFFF:FFFFFFF,:,FF:FF,F::FFFF,:F::,F,:F,:F::,FFFFF,,:FFFF,FFF:::FFFFFFFF,F,:,FFF,F:FF:,,FF,FF,,,FFFFFF:FF:F:F,,:F::F:,F,:,,,::FFF,,::,FF,FF,F:,,::,::F,::,FF,,,,FF:,F,F:,,
@A01757:128:HWYCLDRX2:1:2101:27281:8782 2:N:0:GGAGCGTC
TCGGACTACTAGGGTATCTAATCCTGTTTGCTACCCACGCTTTCGAACCTCAGCGTCAGTTACAGACCAGAGAGCCGCTTTCGCCACTGGTGTTCTTCCATATATCTACGCATTTCACCGCTACACATGGAGTTCCACTCTCCTCTTCTGCACTCAAGTCTCCCAGTTTCCAATGCACTACTCCGGTTAAGCCGAAGGCTTTCACATCAGACTTAAAAGACCGCCTGCGTTCCCTTTACGCCCAATACATC
+
FFFFFFFFFFFFFFFFFFFFFFFFFFFFFFFFFFFFFFFFFFFFFFFFFFFFFFFFFFFFFFFFFFFF:FFFFFFFFFFFFFFFFFFFFFFFFFFFFFFFF:FFFFFFFFFFFFFFFFFFFFFFFFFFFFFFFFF:FFFFFFFFFFFFFFF:FFFFFFFFFFFFFFFFFFFFFF:FFFF,FFFFFFFFFFFFF:FFFFFFFFFFFFFFFFFFFFFFFF:FFFFFFFF:FF:F:FFFFFFFFFFF,FF,FFF
@A01757:128:HWYCLDRX2:1:2101:12093:8876 2:N:0:GGAGCGTC
TCGGACTACAAGGGTATCTAATCCTGTTTGCTCCCCACGCTTTCGTGCATGAGCGTCAATCTTGACCCAGGGGGCTGCCTTCGCCATCGGTGTTCCTCCACATCTCTACGCATTTCACTGCTACACGTGGAATTCTACCCCCCTCTGCCAGATTCTAGCCTTGCAGTCTCCATCGCAATTCCCAGGTTAAGCCCGGGGATTTCACCTCTAACTTGCAAAGCCGCCTACGTGCGCTTTACGCCCAGTAATTC
+
FFFFFFFFFF:FFFFF:FFFFFFFFF:FFFFF:FFFFFFF:,FFFFF,FFFFFFF,FFFFFFFF:FFFFFFFFFFFFFFFFFFFFFFFFFFF:FFFFFFFFFFFFFFFFFFF:,FFFFFFFFFFFFFFFFFFFFFF,FFFFFFFFFFFFFFFFFFFFFFF:F:FFFFFFFFFFFF:F,FFFFFFFFFF:FFFFFFFFFFFFFF:FFFFFFF:FFFFFFFFFFFFFFFFFF,F:FFFFFFFFFFFF:,FFF:
@A01757:128:HWYCLDRX2:1:2101:7572:8907 2:N:0:GGAGCGTC
TGGACTACTGGGGTTTCTAATCCTGTTCGCTCCCCTAGCTTTCGCGCCTCAGCGTCAGTCGTGGCCCAGAAGGCCGCCTTCGCCGCCGGTGTTCTTCCCAATATCTGCGCATTCCACCGCTACACTGGGAATTCCGCCTTCCCCTACCAGACTCAAGCCTGCCGGTATCGGGGGCGGACCGGGGTTGAGCCCCGGTATTTGACCCCCGACCTCACAGGCCGCCTACGCGCGCTTTACGCCCAATGAATCCG
+
FFF:FFFFFFFFFFFFFFFFFFFFFFFFFFFFFFFFFFFFFFFFFFFFFF:FFFFFFFFFFFFFFFFFFFFFFFFFFFFFFFFFFFFFFFFFFFFFFFFFFFFFFFFFFFFFFFFFFFFFF:FFFFFFFF,FFFFFFFFFFFFFFFFFFFFFFFFF:FFFFFFF:FFFFFFFFFFFFFFFF:FFFF:FFFFFFFF:FF:FFFFFFFFFFFFF,,F,F:FFFFF,FFF:FFFFFFFFFFFFF,FF:FFFFFF
@A01757:128:HWYCLDRX2:1:2101:26657:8985 2:N:0:GGAGCGTC
TCGGACTACAAGGGTATCTAATCCTGTTTGATACCCACACTTTCGAGCATCAACGTCAGTTACGCTCCAGCAAGCTGCCTTCGCAATCGGAGTTCTTCGTGATATCTAAGCATTTCACCGCTACACCACGAATTCCGCCTGCCTCTACCGCACTCAAGAACGCCAGTTTCAACTGCAATTTTAAGGTTGAGCCCCAAACTTTCACAGCTGACTTAACATCTCGTCTAGGCTCCCTTTAAACCCAATAAATC
+
FFFFFFFFFFFFFFFFF:FFFFFFFFFFFFFFFFFFFFFFFFFFFFFFFFFFFFFFF:FFFFFFFFFFFFFFFFFFFFFFFFFFF:FFFFFFFFFFFFFFFFFFFFFFFFFFFFFFFFFFFFFFFFFFFFFFFFFFFFFFF:FFFFFF:FF:FFFFFFFFFFFFFFF:FF,FFFFFFFFFFFF::FFFF:F,FFFFFF:FFFFFFFFFFFFFFFFFF,F:F:FF:FF,F,FFF,FF,F,F::FFFF:F:FF
@A01757:128:HWYCLDRX2:1:2101:17626:9001 2:N:0:GGAGCGTC
TCGGACTACCAGGGTATCTAATCCTGTTCGATACCCACGCTTTCGTGCCTGAGCGTCAGTAGGGCGCCGGTGCGCTGCCTTCGCAATCGGAGTTCTGCGTGATATCTATGCATTTCACCGCTACACCACGCATTCCGCGCACTTCTCGCCCACTCTAGCCCGGCAGTTCCGACGGCTGGGCGGGGTTGAGCCCCGCGATTTGACCGCCGGCTTGCCGTGCCGCCTGCGCACCCTTTAAACCCCATAAATCC
+
F:FFFF,FFFF:FFF:FFFF,::FFFFFFFFFFFFF::FFF:F:FFFF:FFFFFFFF:F:FFFFFFFFFFFFFFFFFFFF:FFFFFFFFFFFFFFF:F:FFF:,F::F,FFFFFFFFFFFFFFFFFFFFFFFFFFFFFFFFFFFFFFFFFFFFFFFFFFFFFFFFFFFF:FFFFFFFFFFFFFFFFFFFFFFFFFFFFFFF:FFFFFFFFFFFFFF:FFFFFFF,FFFFF,FFFFFFFFFFF,:FF:FF:F
@A01757:128:HWYCLDRX2:1:2101:5773:9017 2:N:0:GGAGCGTC
TCGGACTACAAGGGTATCTAATCCTGTTCGCTACCCACGCTCTCGTGCTTCAGCGTCAGTCTCAGCCTGGTAAGCTGCCTTCGCTATCGGAGTTCTAAGTCATATCTAAGCATTTCACCGCTACTTGACTTATTCCGCCTACCTCGTCTGTACTCGAGCCCGCCAGTTTTAATGGCAATCCGGGGTTTAGCCCCGACATTTAACCACTAACTTAACAGGCCGCCTACGCACCCTTTAAACCCAATAAATCC
+
FFFFFFFFFFFFFFFFFFFFFFFFFFFFFFFFFFFFFFFFFFFFFFFFFFFFFFFFFFFFFFFFFFFFFFFFFFFFFFFFFFFFFFFFFFFFFFFFFFFFFFFFFFFFFFFFFFFF:FFFFFFFFFFFFFF:FFF:FFFFFFFFFFFFFFFFFFFFFFFFFFFFFFFFFFFFFFFFFFFFFFFFFFFFFFFF:FFFFFFFFFFFFFFFF:FF:FFFF:FFFFF:FFFFF:F,FFFFFF,FFF,FFFF:FFF
@A01757:128:HWYCLDRX2:1:2101:9561:9126 2:N:0:GGAGCGTC
TCGGACTACCGGGTATCTAATCCTGTTCGATACCCACGCTTTCGTGCATGAGCGTCAGTTGAGCGCCGGTATGCTGCCTTCGCAATCGGAGTTCTGCGTGATATCTATGCATTTCACCGCTACACCACGCATTCCGCATACTTCTCGCTCACTCAAGAACGCCAGTTTCAACGGCACGACGGGGTTGAGCCCCGAAATTTTACCGCTGACTTGACATTCCGCCTGCGCACCCTTTAAACCCAATAAATCCG
+
FFFFFFFFFFFFFFFFFFFFFFFFFFFFFFFFFFFFFFFFFFFFFFFFFFFFFFFFFFFFFFFFFFFFFFFFFFFFFFFFFFFFFFFFFFFFFFFFFFFFF:FFFFFFFFFFFFFFFFFF:FFFFFFFFFFFFFFFFFFFFFFFFFFFFFFFFFFFFFFFFFFFFF:FFFFFFFFFFFFF:FFFFFFFFFFFFFF:FFFFFFFFFFFF:FFFFFFFFFFFFFFFF:FF:FFFFFFFFFFFF:FFFFFFFFF
@A01757:128:HWYCLDRX2:1:2101:13593:9220 2:N:0:GGAGCGTC
TCGGACTACTGGGGTATCTAATCCTGTTCGATACCCACGCTTTCGTGCCTGAGCGTCAGTAGGGCGCCGGTGCGCTGCCTTCGCAATCGGAGTTCTGCGTGATATCTATGCATTTCACCGCTACACCACGCATTCCGCGCACTTCTCGCCCACTCTAGCCCGGCAGTTCCGACGGCTGGGCGGGGTTGAGCCCCGCGATTTGACCGCCGGCTTGCCGTGCCGCCTGCGCACCCTTTCAACCCAATAAATCC
+
FFFFFFFFFFFFFFFFFFFFFFFFFFFFFFFFFFFFFFFFFFFFF:FFFFFFFFFFFFFFFFFFFFFFFFFFFFFFFFFFFFFFFFFFFFFFFFFFFFFFFF,FFFFFFFFFFFFFFFFFFFFFFFFFFFFFFFFFFFF:FFFFFFFFFFFFFFFFFFFFFFFFFFFFFFFFFFFFFFFFFFFFFFFFFFF:FFFFFFFFFFF:FFFFFFFFFFFFFFFFFFFFFFFFFF,F:FFF,F:FFFFFF,F:FFF
@A01757:128:HWYCLDRX2:1:2101:13340:9283 2:N:0:GGAGCGTC
TCGGACTACTGGGGTATCTAATCCTGTTCGATACCCACGCTTTCGTGCCTGAGCGTCAGTAGGGCGCCGGTGCGCTGCCTTCGCAATCGGAGTTCTGCGTGATATCTATGCATTTCACCGCTACACCACGCATTCCGCGCACTTCTCGCCCACTCTAGCCCGGCAGTTCCGACGGCTGGGCGGGGTTGAGCCCCGCGATTTGACCGCCGGCTTGCCGTGCCGCCTGCGCACCCTTTAAACCCAATAAATCC
+
FFFFFFFFFFFFFFFFFFFFFFFFFFFFFFFFFFFFFFFFFFFFF:FFFFFFFFFFFFF:FFFFFFFFFFFFFFFFFFFFFFFFFFFFFFFFFFFFFFFFFFFFFFFFFFFFFFFFFFFFFFFFFFFFFFFFFFFFFFFFFFFFFFFFFFFFFFFFFFFFFFFFFFFFFFFFFFFFFFFFFF:FFFFFFFFFFFFFFFFFFFFFFFFFFFFFFFFFFFFFFFFFFFFFFF:FFFFFFFFFFFFFF:FFFFF
@A01757:128:HWYCLDRX2:1:2101:27136:9283 2:N:0:GGAGCGTC
TCGGACTACAAGGGTATCTAATCCTGTTTGCTCCCCACGCTTTCGTGCCTCAGTGTCAGTTACAGTCCAGTAAGCCGCCTTCGCCACTGGTGTTCCTCCTAATATCTACGCATTTCACCGCTACACTAGGAATTCCGCTTACCTCTCCTGCACTCTAGCTGGACAGTTTCAAATGCAATACCGGGGTTGAGCCCCGGGCTTTCACATCTGACTTGCCCTGCCACCTGCGCACCCTTTACACCCAGTAAATC
+
FFFFFFFFFFFFFFFFFFFFFFFFFFFFFFFFFFFFFFFFFFFFFFFFFFFFFFFFFFFFFFFFFFFFFFFFFFFFFFFFFFFFFFFFFFFFFFFFFFFFFFFFFFFFFFFFFFFFFFFFFFFFFFFFFFFFFFFF,FFFF,FFFFFFFFFFFFF:FFFF:FFFFFFFFFFFFFFFFF:FFFFFFF:FFFFFFFFF::FFFFFFFFFFFF:FF:FFFFF:FFFFFFFFFFFFFFFFFF:FF:FFFFFFFFF
@A01757:128:HWYCLDRX2:1:2101:20799:9361 2:N:0:GGAGCGTC
TCGGACTACAGGGGTATCTAATCCTGTTTGCTACCCACGCTTTCGAACCTCAGCGTCAGTTACAGACCAGAGAGCCGCTTTCGCCACTGGTGTTCTTCCATATATCTACGCATTTCACCGCTACACATGGAGTTCCACTCTCCTCTTCTGCACTCAAGTCTCCCAGTTTCCAATGCACTACTCCGGTTAAGCCGAAGGCTTTCACATCAGACTTAAATGACCGCCTGCGTTCCCTTTACGCCCAATAAATC
+
FFFFFFFFFFFFFFFFFFFFFFFFFFFFFFFFFFFFFFFFFFFFFFFFFFFFFFFFFFFFFFFFFFFFFFFFFF:FFFFFFFFFFFFFFF,F,FFFF:FFFF:FFF:FFFFFFFF:FFFFFFFFFFFFFFFFFFFFF,,:FFFFFFFFFFFFFFFFFFFFFF:F:F:FF:FFFFFF:FFFFFFFFFFF,FFF:F:,FFF,FFF:FFFF:FFFFF:F:,FFFFF:FFFFF,::,F,F,,FFFF:,,,,,,F:
@A01757:128:HWYCLDRX2:1:2101:4435:9392 2:N:0:GGAGCGTC
TCGGACTACAAGGGTTTCTAATCCTGTTTGCTCCCCACGCTTTCGTGCATGAGCGTCAGTGCAGGCCCAGGGGATTGCCTTCGCCATCGGTGTTCCTCCGCATATCTACGCATTTCACTGCTACACGCGGAATTCCATCCCCCTCTGCCGCACTCCAGCGATGCAGTCACAAATGCAGTTCCCAGGTTGAGCCCGGGGATTTCACATCTGTCTTACATCACCGCCTGCGCACCCTTTACGCCCAGTAAATC
+
FF:FFFFFF::FFFFFFFFFFFFFFFFFFFFFFFFFFFFFFFFFFF:FFFFFFF:,FFFFFF,FFFFFFF:FFFFFFFFFFF:FF,FFF:FF:FFFFF:FFFFFFFFF:FF:FFFFFFF:FFFF:F:FFFFFFFFFFFFF:FFFFF:,,FFFFFFFFF:FFFF:F,,FF:FFFF:F:F,FFFFFF,,,:FFFF,F:F:FF,FFFF,FF:FFFF,,,FF::FFFFFFFF:FFF,,,FFF,FFFF:,:,F,FF
@A01757:128:HWYCLDRX2:1:2101:3685:9471 2:N:0:GGAGCGTC
GCGGACTACACGGGTATCTAATCCTGTTTGCGCCCCACGGTTGCGCGCCTCAACGTCAGTGGCAGGCCTGGGGGCCGCCTTCGCCCCTGGTGTTACTCCTAATCTCTGCGCGGTTCACGGCGACGCGAGGGCGTCCGAGTGCCAGTCCGGCACTCGGGGCCGGGAGTTGGCAGTGGCGGGGGGGGGGGGGGGCCGGGCGGTGGGCTGCGGCAGGCCGCCCCCGTGGGGGGGGGAGGGGGCCCCGCGGCTGG
+
,F:FF,,:,FFF:FF,F,F,FF,F:F,,F,F,,,,:,:F,F:,:::F,,F,,F:F,F,,::,:,F,FF,F,,FFF,:F,,,:F,,:::FFF:,F,:,,,F,,F,,,,,:F,:,,,,,,,:F,,:,,F,:F,,,,,,F,,:,,F,,,,,,,F,,,,,,:,,,:,F,,,F,F:,F,F,,:,,,:,:F::,,F,:,F,,,F,F:,,,,:,,,:,F,,,,,,,:,F,,:,,,,F,FF:F:,,:F:FFFF,:,,F,
@A01757:128:HWYCLDRX2:1:2101:19235:9690 2:N:0:GGAGCGTC
TCGGACTACAGGGTATCTAATCCTGTTCGATACCCACGCTTTCGTGCCTCAGCGTCAGTCTGGAGCCGGTACGCTGCCTTCGCAATCGGGGTTCTGCGCGATATCTAAGCATTTCACCGCTACACCGCGCATTCCGCGTACTTCTCTCCAACTCCAGCCCGCCAGTTTCAACGGCTCGCCGGGGTTGAGCCCCGGGCTTTTACCGCTGACTTAACAGGCCGCCTGCGCACCCTTTAAACCCAATAAATCCG
+
FFFFFFFF:FFFFFFFFFFFF:FFFFFFFFFFFFFFFFFFFFFFFFFFFFFFFFFFFFFFFFFFFFFFFFFFFFFFFFFFFFFFFFFFFFFFFFFFFFFFFF:FFFFFFFFFFFFFFFFFFFFFFFFFFFFFFFFFFFFFFFFFFFFFFFFFFFFFFFFFFFFFFFFFFFFFFFFFFFFFFFFFFFFFFFFFFFFFFFFFFFFFFFFFFFFFFFFFFFFFFFFFF,FFFFFFF:FFFFFFFFF,F:FFF,F
@A01757:128:HWYCLDRX2:1:2101:2465:9737 2:N:0:GGAGCGTC
GGGGTGGGGGGGGGGGGGGGGGGGGGGGGGGGGGCCGGGGGGGGGGGGGTGGGGGGGGGTGGGGGGGGGGGCGGGGGGGGGGGGGGGGGGGGGGGGGTGGGGGGGGGGGGGGGGGCGGGGGGGGGGGGGGGGGGGGGGGGCGGGGCGGGGGGGGGGGGGGGGGGGGGGGCGGGGGGGGGGGGGGGGGGGGGGGGGGGGGGGGGGGGCGCGGGGGGGGGCGGCGGGGGGGGCCGGGGGGGGCGGGGGGGGGG
+
,:,F,:FF:FFF:,,,,:FF,,,FF::F,F,,:,,,:F,,:::,:F:FF,FFF,F,FF:,,FFFFF,:,FF,::F,::F,F,F,F::F,F:,,:::,,,:,:,,,,FFFFF,FFF,F,,FF,FF::,FFF:,:FF,F,F,,,F,F,F,F:FF:FF,:,F,FF,:F::,F,,,FF:F,,F,,FF::F,F,F,:F,,FF,::,,:,,,,F,F:,FFF:F:,F,:FF,F,:,F:,F,::,F,,,F,F,F,:FF,
@A01757:128:HWYCLDRX2:1:2101:14380:9737 2:N:0:GGAGCGTC
TGGACTACAGGGGTATCTAATCCTGTTCGATACCCACGCTTTCGTGCCTCAGCGTCAGATCGCCGCCGGTATGCTGCCTTCGCAATCGGAGTTCTGCGCAATATCTAAGCATTTCACCGCTACACTGCGCATTCCGCATACCTCTCGACGTCTCAAGACAGCCAGTTTCAACGGCTCGCCGGGGTTGAGCCCCGGGCTTTTACCGCTGACTTAACAGTCCGCCTACGCACCCTTTAAACCCAATAAATCCG
+
FFFFFFFFFFFFFFFFFFFFFFFFFFFFFFFFFFFFFFFFFFFFFFFFFFFFFFFFFFFFFFFFFFFFFFFFFFFFFFFFFFFFFFFFFFFFFFFFFFFF:FFFFF:FFFFFFFFFFFFFFFFFFFFFFFFFFFFFFFFFFFFFFFFFFFFFFFFFFFFFFFFFFFFFFFFFFFFFFFFFF:FFFFFFFFFFFFFFFFFFFFFFFFFFFFFFFFFFFFFFFFFFFFFFFFFFFFF:FFFFFFFFF:FFFF:
@A01757:128:HWYCLDRX2:1:2101:28782:9909 2:N:0:GGAGCGTC
TCGGACTACAAGGGTATCTAATCCTGTTTGCTACCCACGCTTTCGAACCTCAGCGTCAGTTACAGACCAGAGAGCCGCTTTCGCCACTGGTTTTCTTCCATATATCTACGCATTTCACCGCTACACCACGCATTCCGCGCACTTCTCGCCCACTCTAGCCCGGCAGTTCCGACGGCTGGGCGGGGTTGAGCCCCGCGATTTGACCGCCGGCTTGCCGTGCCGCCTGCGCACCCTTTAAACCCAATAAATCC
+
FFFFFFFFFFFFFFFFFFFFFFFFFFFFFFFFFFFFFFFFFFFFFFFFFFFFFFFFFFFFFFFFFFFFFFFFFFFFFFFFFFFFFFFFFFFFFFFFFFFFFFFFFFFFFFFFFFFFFFFFFFFFFFFFFFFFFFFFFFFFFFF:FFFFFFFFFFFFFFFFFFFFFFFFF:FFFFFFFFFFFFFFF:FFFFFFFFFFFFFFFFFFFFFFFFFFFFFFFFFFFFFFFFFF:FFFFFFFFFFFFFF,F:,FFFF
@A01757:128:HWYCLDRX2:1:2101:27597:9987 2:N:0:GGAGCGTC
TCGGACTACAAGGGTATCTAATCCTGTTCGATACCCACGCTTTCGTGCTTCAGCGTCAGTTGGGCGCCGGTATGCTGCCTTCGCAATCGGAGTTCTGCGTGATATCTATGCATTTCACCGCTACACCACGCATTCCGCATACTTCTCGCCCACTCAAGACCGTCAGTTTCAACGGCGGGCGGAGGTTGAGCCCCCGTCTTTTACCGCTGACTTGACAGTCCGCCTACGCTCCCTTTAAACCCACTAAATCC
+
FFFFFFFFFFFFFFFF:FFFFFF:FFFFFF:FFFFFF:FFFFFFFFFFFF:FFFFFFFFFFFFFFFFFFFFFFFFFFFFFFFFFFFFFF:FFFFFFFFFFFF:FFFFFFFFFFFFFFFFFFFFFFFFFFFFFFFFFFFFFFFFFFFFFF,F:FFFFFFF:FFFFFFF:FFF:FFFFFFFFFFFFFFFFFFF:,FFFF,FFF:FFFFFFFFFFFFF,FFF,FFF,F,FFF,FFFFFFF,:F,FF:F::FFF,
@A01757:128:HWYCLDRX2:1:2101:22733:10113 2:N:0:GGAGCGTC
TCGGACTACTAGGGTATCTAATCCTGTTCGATCCCCACGCTTTCGTGCCTCAGCGTCAGTCGGGCGCCGGTATGCTGCCTTCGCAATCGGAGTTCTGCGTGATATCTATGCATTTCACCGCTACACCACGCATTCCGCATACTTCTCGCCCACTCAAGATCCCCAGTTTCAACGGCCGGCCCGGGTTGAGCCCGGACATTTTACCGCTGACTTAAAAATCCGCCTACGCACCCTTTCAACCCAATAAATCG
+
FFFFFFFFFFFFFFFFFFFFFFFFFFFFFFFFFFFFFFFFFFFFFFFFFFFFFFFFFFFFFFFFFFFFFFFFFFFFFFFFFFFFFFFF:FFFFFFFFFFFFFFFFF:FFFFFFF:FFFFFF:FFFFFFFFF,F,FFFFFFFFFF,FFFFFFFFFFF:F:FFFFFFFFFFFFFFFFF:FFFFFFFFFFFFFF:FFFFFFF,FFF::FFFFF:FFFFF,:FFFFF:FFFFF::FFFFF:FFFFF::,,:,FF,
@A01757:128:HWYCLDRX2:1:2101:27633:10113 2:N:0:GGAGCGTC
TCGGACTACAGGGGTATCTAATCCTGTTCGATACCCGCACTTTCGTGCCTCAGCGTCAGTTGAGCGCCGGTAAGCTGCCTTCGCAATCGGCGTTCTGCGTGATATCTATGCATTTCACCGCTACACCACGCATTCCGCTTACTTCTCACTCACTCAAGAGTGTCAGTTTCAACGGCACGACGGGGTTGAGCCCCGAAATTTTACCGCTGACTTGACACTCCGCCTACGCACCCTTTAAACCCAATAAATCC
+
FFFFFFFFFFFFF:FFFFFFFFFFFFFFFFFFFFFF:FFFFFFFFFFFFFFFF,FFFF:FFFFF:FFFFFFFFFFFFFFFFFF:FFFFFFFFFFFFF:FFFFFFFF,,FFFFFFFFFFFFFF:FFFFFFFFF,FFFFFFFFFFFFFFFFFFFFFFFFFFFFF:FFFFFFFFFFFFF:FFFF:F:::FFFFF:FFFFFFF:FFFFFFFFFFF,FFFFFFFFFFFF::FFFFF,FFF:,,FFFFFFFF:FFFF
@A01757:128:HWYCLDRX2:1:2101:20564:10207 2:N:0:GGAGCGTC
TCGGACTACCCGGGTATCTAATCCTGTTCGATCCCCACGCTTTCGTGCCTCAGCGTCAGTCGGTCGCCGGTATGCTGCCTTCGCAATCGGAGTTCTGCGTGATATCTATGCATTTCACCGCTACACCACGCATTCCGCATACTTCTCGCCCACTCAAGACCGTCAGTTTCAACGGCGGGCGGAGGTTGAGCCCCCGTATTTTACCGCTGACTTGACAGTCCGCCTACGCACCCTTTAAACCCAATAAATCA
+
FFFF,FFFFFFFFF:FFFFFFFFFF:F:FFFFF:FFFFFFF,FFFFFFFFFFFFFFFFFFFFFFFFFFFFFFFFFFFFFFFFFFFFFFFFFFFFFFFFFFFFFF,FFFFFFF,,FFFFF:FFFFFFF,FFFFFFFFFFFF:FFF:FFFFFFFFFFFFFFFFFFFF:F:F:FFFFFFFFFFFFFFFFFFFFF:FFFFF:FFFFFFFFFF:FFF,FF:FFFFF:FFF:FFFFFFFFF:FF,F,:F,FFFFF:F
@A01757:128:HWYCLDRX2:1:2101:5972:10269 2:N:0:GGAGCGTC
TCGGACTACAGGGGTATCTAATCCTGTTTGCTCCCCACGCTTTCGAGCCTCAACGTCAGTTACAGTCCAGCAGGCCGCCTTCGCCACTGGTGTTCCTCCTAATATCTACGCATTTCACCGCTACACTAGGAATTCCGCCTGCCTCTCCTGCACTCCAGTTACACAGTTTCCAGAGCAGTCCGGGGGTTGGGCCCCCGCCTTTCACTCCAGACTTGCATTACCGTCTACGCTCCCTTTACACCCAGTAATTC
+
FFFFFFFFFFFFFFFFFFFFFFFFFFFFFFFFFFFFFFFFFFFFFFFFFFFFFFFFFFFFFFFFFFFFFFFFFFFFFFFFFFFFFFFFFFFFFFFFFFFFFFFFFFFFFFFFFFFFFFFFFFFFFFFFFFFFFFFFFFFFFFFFFFFFFFFFFFFFFFFFFFFFFFFFFFFFFFFFFFFFFFFFFFFFFFFFFFFFFFFFFFFFFFFFFFFFFFFFFFFFFFFFFF,,FFFFFFFFFFFFFFFFFFFFFFF
@A01757:128:HWYCLDRX2:1:2101:26720:10473 2:N:0:GGAGCGTC
TCGGACTACACGGGTATCTAATCCTGTTTGATCCCCGCACTTTCGTGCCTCAGCGTCAGTAGGGCGCCGGTATGCTGCCTTCGCAATCGGGGTTCTGCGCGATATCTATGCATTTCACCGCTACACCGCGCATTCCGCCTGCCTTTCCCCAACTCAAGCCAGCCAGTTTCAACGGCGGGCCGGGGGTGAGCCCCGGGCTTTTACCGCTGACTTAACTCGCCGCCTCCGCACCCTTTACGCCCAAGCCTTCC
+
FFFFFFFFFFFFFFFFFFFFFFFFFFFFFF:FFFFFFFFFFFFFFFFFFFFFFFF:FFFFFFFFFFFFFFFFFFFFFFFFFFFF::FFFFFFFFFFFFFFFFFF:FF:FFFFFFFFFFFFFFFFFFFF:FFFF:FFFFFFFFFF,,FFFFFF:,FF,FFF,F:F,F:,FF:FFFFFFFFFFFFFF,:FFFFFFFFFFFF:FFFFFF:FF,F,:,FFFFFFFFFF,,:F:,:FF,FF::FFFF,,,:,FF:F
@A01757:128:HWYCLDRX2:1:2101:26702:10535 2:N:0:GGAGCGTC
TCGGACTACACGGGTATCTAATCCTGTTCGATACCCGCACTTTCGTGCCTCAGCGTCAGTTGAGCGCCGGTAAGCTGCCTTCGCAATCGGCGTTCTGCGTGATATCTATGCATTTCACCGCTACACCACGCATTCCGCATACCTCTCGCACACTCTAGATCCCCAGTTTCAACGGCTGGATGGGGTTGAGCCCCGGGCTTTGACCGCTGACTTAACAGACCGCCTGCGCACCCTTTAAACCCAACAAATCC
+
FFFFFFFFFFFFFFFFFFFFFFFFFFFFFFFFFFFFFFFFFFFFFFFFFFFFF:FFF,FFFFFFFFFFFFFFFFFFFFFFFFFFFFFFFFFFFFFFFF,,FFFFFFFFFFFFFFFFFFFFFFFFFFFFFFFFFFFFFFFFFFFFFFFFFFFFFFFFFFFFFFFFFFFFFFFFFFFFFFFFFFFFFFFFFFFFFFFFFFFFF::FFFFFFFFFF:,FFFFFFFF:F::FF::FFF,F:,F:FFFFF:,,FF:
@A01757:128:HWYCLDRX2:1:2101:28899:10614 2:N:0:GGAGCGTC
TCGGACTACAAGGGTATCTAATCCTGTTCGATACCCACGCTTTCGTGCCTGAGCGTCAGTTGGGCGCCGGTATGCTGCCTTCGCAATCGGAGTTCTGCGTGATATCTATGCATTTCACCGCTACACCACGCATTCCGCATACTTCTCGCCCACTCAAGAACATCAGTTTCAACGGCACGACGGGGTTGAGCCCCGAATTTTTACCGCTGACTTGACCTTCCGCCTACGCACCCTTTAAACCCAATAAATCC
+
FFFFFFFFFFFFFFFFFFFF:FFFFFFFFFFFFFFFFFFFFFFFFFFFFFFFFFFFFFFFFFFFFFFFFFFFFFFFFFFFFFF:FFFF,,FFFFFFFFFFFF:FFFFFFFFFFFFFFFFFFFFFFFFFFFFF:FFFFFFFFFFFFFFFFFFFFFFFFFFFF,FFFFFFFFFFFF:FFFFFFFFFFFFFFFF:FFFFFFFFFFFFFFFFF,:FFF,F,FFFFFF:FFFFFFFFF,,FFFFFFFF:FFFFFF,
@A01757:128:HWYCLDRX2:1:2101:20971:10629 2:N:0:GGAGCGTC
TCGGACTACTGGGGTATCTAATCCTGTTCGATACCCACGCTTTCGTGCCTGAGCGTCAGTAGGGCGCCGGTGCGCTGCCTTCGCAATCGGAGTTCTGCGTGATATCTATGCATTTCACCGCTACACCACGCATTCCGCGCACTTCTCGCCCACTCTAGCCCGGCAGTTCCGACGGCTGGGCGGGGTTGAGCCCCGCGATTTGACCGCCGGCTTGCCGTGCCGCCTGCGCACCCTTTAAACCCAATAAATCC
+
FFFFFFFFFFFFFFFFFFFFFFFFFF:FFFFFFFFFFFFFFFFFFFFFFFFFFFFFFFFFFFFFFFFF:FFFFFFFFFFFFFFFFFFFFFFFFFFFFFFFFF:FF:FFFFFFFFFFFFFFFFFFFFFFFFFFFFFFFFFFFF:FFFFFFFFFFFFFFFFFFFFFFFFFFFFFFFFFFF:FFFFFF:FFFFFFFFFFFFFFFFFFFFFFFFF,FFFFFFFFFFFFFFFFFFFFFFFFFFFFFFF,F,FFFFF
@A01757:128:HWYCLDRX2:1:2101:1325:10676 2:N:0:GGAGCGTC
TCGGACTACAAGGGTTTCTAATCCTGTTCGATACCCACGCTTTCGTGCCTGAGCGTCAGTAGGGCGCCGGTGCGCTGCCTTCGCAATCGGAGTTCTGCGTGATATCTATGCATTTCACCGCTACACCACGCATTCCGCGCACTTCTCGCCCACTCTAGCCCGCCAGTTTCCAGAGCCTATACCGGTTGAGCCGGTACCTTTCACTCCAGACTTAGCAGGCCGCCTACGCACCCTTTAAACCCAATAAATCC
+
FFFFFFFFFFFFFFFFFFFFFFF:FFFFFFFFFFFFFFFFF:FFFFFFFFFFFFFFFFFFFFFFFFFFFFFFFFFFFFFFFFFFFFFFFFFFF:FFFFFFFFFFFFFFF:FFFFFFF,F:FFFFFFFFFFFFFFFFFFFFFFFFFF::FFFFFFFFF,FFFFFFFF:FFFF:FFFF:FFFFFFFFFFFFFF,FFFFF,FFFFFFFFF:FFFFF:FFFF:FF:F:FFF,FFF:FFF:F:FFF::FFF:FF,,
@A01757:128:HWYCLDRX2:1:2101:23439:10739 2:N:0:GGAGCGTC
TCGGACTACTAGGGTATCTAATCCTGTTCGATACCCACGCTTTCGTGCCTCAGCGTCAGTGTGGAGCCGGCATGCTGCCTTCGCAATCGGAGTTCTGCGCGATATCTATGCATTTCACCGCTACACCGCGCATTCCGCATACTTCTCTCCAACTCGAGACTGCCAGTTTCAACGGCGGGCCGGGGTTGAGCCCCGGGCTTTGACCGCTGACTTAACAGACCGCCTGCGCACCCTTTAAACCCAATAATTCC
+
:FFFFFFFFFFFFFFFFFFFFFFFFFFFFFFFFFFFFFFFFFFFFFFFFFFFFFFFFFFFFFFFFFFFFFFFFFFFFFFFFFFFF:FFFFFFFFFFFFFFFFF:FFFFFFFFFFFFFFFFF:FFFFFFFFFFFFFFFFFFFFFFFFFFFFFFFFF:FFFFFFFFFFF:FFF:FFFFFFFFFFFFFF:F,FF::F:F:F:FFFFFFFFFFFFFF,FFFFFF:FFFFFFFFFFFFFFFFFF:FFFFFFF,FF:
@A01757:128:HWYCLDRX2:1:2101:21224:10942 2:N:0:GGAGCGTC
TCGGACTACAGGGGTATCTAATCCTGTTCGATACCCGCGCTTTCGAGCATCAGCGTCAGTAATGCTGCGGCACGCTGCCTTCGCAATCGGAGTTCTTCGTGATATCTAAGCATTTCACCGCTACACCACGAATTCCGCGTGCCTTCCGCACACTCAAGCCCGCCAGTTCGCGCTGCAGGACCGTGGTTGAGCCACGGCGTTTCACAGCACGCTTGACAGGCGGCCTACGCTCCCTTTAAACCCAATAAATC
+
FFFFFFFFFFFFFFFFFFFFFFFFFFFFFFFFFFFFFFFFFFFFFFFFFFFFFFFFFFFFFFFFFFFFFFFFFFFFFFFFFFFFF:FFFFFFFFFFFFFFFFFFFFFFFFFFFFFFFFFFFFFF:FFFFFFFFFFFFFFFFFFFFFFFFFFFFFFFFFFFFFFFFFFFFFFFFFFFFFFFFFFFFFFFFFFFFFFFFFFFFFFFFFFFFFFFFFF:FFFFFF:,FFFFFFFF,FFFFFFFFFFF:FF:FF:
@A01757:128:HWYCLDRX2:1:2101:16441:10958 2:N:0:GGAGCGTC
TCGGACTACCGGGGTATCTAATCCTGTTTGCTCCCCACACTTTCGTGCCTCAACGTCAGTTATTGTCCAGAAAGTCGCCTTCGCCACTGGTGTTCCTCCTAATATCTACGCATTTCACCGCTACACTAGGAATTCCACTTTCCTCTCCAACACTCAAGAAAAATAGTTTTAGTTGCAGTTCCTCAGTTGAGCCGAGGTATTTCACAACTAACTTGACATCGCGTCTACGCACCCTTTACACCCAATAATTC
+
FFF:FFFFFFFFFFFFFFFFFFFFFFFFF:FFFFFFFFFFF:FFFFFFF::FF:FFFFF:FFFFFFFFF:FFFFFFFFFFFFF:FFFFFFFFF,FFFF:FFFFFFFFFF::FFFFFF,FFFF:F:FFF,:F:F,:FF:FFFF,FFFFFFFFFFFFFFFFFFFFFFFFFFF:FFFFFFFFFFFFF:FFFFFFFFFF:,F,FFFFFF:FFF,FFFF:FFFFF,FFF:FFFFFFF,FFF,:,FF:FFFFFFF:F
@A01757:128:HWYCLDRX2:1:2101:14534:10974 2:N:0:GGAGCGTC
TCGGACTACTAGGGTATCTAATCCTGTTCGATCCCCGCGCTTTCGTGCCTCAGCGTCAGTGGCGGCACGGCACGCTGCCTTCGCAATCGGGGTTCTGCGCGATATCTATGCATTTCACCGCTACACCGCGCATTCCGCATGCCTCCGCCGCACTCAAGGCCCCCAGTTCCGACGGCTCGGCGGGGTTGAGCCCCGCGATTTCACCGCCGGCTTAAAGGCCCGCCTGCGCACCCTTTCAACCCAATGAATCC
+
FFFFFFFFFFFFFFFFFFFFFFFFFFFF:FFFFFFFFFFFFFFFFFFFFFFFFFFFFFFFFFFFFFFF:FFFFFFFFFFFFFFFFFFFFFFFFFFFFFFFFF:FFFFFFFFFFFFFFFFFFFFFFFFFFFFFFFFFFFFFFFFFFFFFFFFFFFFFFFFFFFFFFFFFFFFFFFF:FFFFFFFFFFFFFFFFFFFFFFFFFFFFFFFFF:FFFFFFFFFFFFFFFFFFFFFFFFFF,FFFF:FFF:F:FF:
@A01757:128:HWYCLDRX2:1:2101:26169:11052 2:N:0:GGAGCGTC
TCGGACTACAAGGGTATCTAATCCTGTTCGCTACCCATGCTTTCGAGCCTCAGCGTCAGTTGCAGACCAGAGAGCCGCCTTCGCCACTGGTGTTCTTCCATATATCTACGCATTCCACCGCTACACATGGAGTTCCACTCTCCTCTTCTGCACTCAAGTTCAACAGTTTCTGATGCAATTCTCCGGTTGAGCCGAAGGCTTTCACATCAGACTTATTGAACCGCCTGCACTCGCTTTACGCCCAATAAATC
+
FFFFFFFFFFFFFFFFFFFFFFFFFFFFFFFFFFFFFFFFFFFFFFFFFFFFFFFFFFFFFFFFFFFFFFFFFFFFFFFFFFFFFFFFFFFFFFFFFFFFFFFFFFFFFFFFFFFFFFFFFFFFFFFFFFFFFFFFFFFFFFFFFFFFFFFFFFFFFFFFFFFFFFFFFFFFFFFFFFFFFFFFFFFFFF:FFFFFFFFFFFFFFFFFFFFFFFFFFFF:FFFFFFFFFFFFFFFFFFFFFFFFFF,FFFF
@A01757:128:HWYCLDRX2:1:2101:23791:11068 2:N:0:GGAGCGTC
TCGGACTACCCGGGTATCTAATCCTGTTCGATACCCACGCTTTCGTGCATGAGCGTCAGTTGAGCGCCGGTATGCTGCCTTCGCAATCGGAGTTCTGCGTGATATCTATGCATTTCACCGCTACACCACGCATTCCGCATACTTCTCGCTCACTCAAGAACGCCAGTTTCAACGGCACGACGGGGTTGAGCCCCGAAATTTTACCGCTGACTTGACATTCCGCCTGCGCACCCTTTAAACCCAATCAATCC
+
FFFFFFFFFFFFFFF:FFFF,FFFFFFFFFF:FFFFFFFFFFFFF:FFFFFFFFFFFFFFFFFFFFFFFFFFFFFFFFFFFFFFFFFFFFFFFFFFFFFFFFFFFFFFFF:FF:FFFFFFFFFFFFFFFFFFFFFFF::,FFFFFFFFFFFFFFFFFFFFFFFFFFFFFFFFFFFF,FFFFFFFFFFF:FFFFFF::FF:FFFFFFFFFF:FFFFF::FFFFFF:FFFFF:FF::FF,FF,F,,F,,:,FF
@A01757:128:HWYCLDRX2:1:2101:7446:11224 2:N:0:GGAGCGTC
TCGGACTACTAGGGTATCTAATCCTGTTCGATACCCACGCTTTCGTGCTTCAGCGTCAGTTGGGCGCCGGTATGCTGCCTTCGCAATCGGAGTTCTGCGTGATATCTATGCATTTCACCGCTACACCGCGCATTCCGCATACTTCTCTCCAACTCGAGAGTGCCAGTTTCAACGGCGGGCCGGGGTTGCGCCCCGGGCTTTGACCGCTGACTTGGCAGTCCGCCTACGCACCCTGTAAACCCAATAAATCC
+
:FFFFFFFFFFFFFFFFFFFFFFFFFFFFFFF:FF:FFFFFFFFF:FF,FFF:FFFFF:FFFFFFF::FFFFFF,FFFFFFFFF,FFFFFFFFFF:F:FFF,::FFF,FFF::FFF,,FFFF,FFF,FFF,,,FFFFFFF,F:F:F:FF:FF:FFFFF,,FF,,FF::F,F,FFFFFFF,F:FFF,FFF,FFFFFFF:F:FFFFFF,FFFFFF,,FF:FFFFF,::F:::,:FF,:::,:FF:::,F,F:F
@A01757:128:HWYCLDRX2:1:2101:23674:11240 2:N:0:GGAGCGTC
TCGGACTACCCGGGTATCTAATCCTGTTCGATACCCACGCTTTCGTGCATGAGCGTCAGTTGAGCGCCGGTATGCTGCCTTCGCAATCGGAGTTCTGCGTGATATCTATGCATTTCACCGCTACACCACGCATTCCGCATACTTCTCGCTCACTCAAGAACGCCAGTTTCAACGGCACGACGGGGTTGAGCCCCGAAATTTTACCGCTGACTTGACATTCCGCCTGCGCACCCTTTAAACCCAATAAATCC
+
FFFFFFFFFFFFFFFFFFFFFFFFFFFFFFFFFFFFFFFFFFFFFFFFFFFFFFFFFFFFFFFFFFFFFFFFFFFFFFFFFFFFFFFFFFFFFFFFFFFFFFFFFFFFFFFFFFFFFFFFFFFFFFFFFFFFFFFFFFFFFF:FFF:FFFFFFFFFFFFFF:FFFFFFFFFFFFFFFFFFFFFFFFFFFFFFFFFFFFFFFFFFFFFFFF,FF:FFFFFFFFFFFFFFFFFFFFFF,FFFFFF:FFFFFF:
@A01757:128:HWYCLDRX2:1:2101:4074:11303 2:N:0:GGAGCGTC
TCGGACTACAAGGGTATCTAATCCTGTTCGATACCCACGCTTTCGTGCCTCAGCGTCAGTGTGGGGCCGGCAGGCTGCCTTCGCAATCGGGGTTCTGCGCGATATCTATGCATTTCACCGCTAAACCGCGCAATCCGCCTGCCTTTCCCCATCTCAAGCCAGCCAGTTTCAACGGCGGGCCGGGGTTGAGCCCCGGGCTTTTACCGCTCACTTAACTCGCCGCCTACGCACCCTTTAAACGCAATTAATCA
+
,:::F::FFFF::FF:F::FF,F::FF,FFF:FFFFFFF:F:FFFFFFFFFF:FFFFFF:F,FF,FFFF:,F:FFF:F,,FFFFFFFF::F,:FF::,:F,F,FFF,,,,,::FFFF,,FF,,:F,,FFF::,FF:FF:F::,F:,F,F:F,F:FF,,:FFFF,:FFF:FFFF,FFF,FF,FFF:F:,F:FF,F,,:F,,:FFF,FFF,FFF:,F,F::FFFF,F,F:F,FFFF,:F::F,FFF,,:FFF,
@A01757:128:HWYCLDRX2:1:2101:21522:11397 2:N:0:GGAGCGTC
TCGGACTACCAGGGTATCTAATCCTATTTGCTCCCCACACTTTCGAGCCTAAGCGTCAGTTGTGACCTAAGTTCTCGCTTTCGCCACTGGTGTTCTTCCATATATCTACGCATTCCACCGCTCCACATGGAGTTCCAGAACTCCCTATCACACTCTAGACTTACAGTTTCCAATGCAAACAGTTGTTGAGCAACTGCATTTAACACCACACTTGTAAATCAGCCTGCGCTCGCTTTACGCCCAGTAAATCC
+
FFFFFFFFFFFFFFFFFFFFFFFFFFFFFFFFFFFFFFFFFFFFFFFFFFF:FFFFFFFFFFFFFFFFFFFFFFFFFFFFFFFFFFFFFFFFFFFFFFFFFFFFFFFFFFFFFFFFFFFFFFFFFFFFFFFFFFFFFFFFFFFFFFFFFFFFFFFFFFFFFFF:FFFFFFF:FFFFF:FFFFFFFFFFFFFFFFFFFFFFFFFFFFFF,FFFFFFFFFFFFFFFFF,FFFFF:,FFFFFFFFFFFF,FFF:
@A01757:128:HWYCLDRX2:1:2101:27986:11506 2:N:0:GGAGCGTC
GGGGGGGGGGGGGGGGGGGGTCACTGTTTGTTGGGCGCCCGGGGGTGCCCCGGCGGGCGGAGAGGGGCGAGGACCCCCCGCCCCCCCCGGGGTTAGTGAGGGAAAAAAAAAGAAGAGAAGGAGACGCAAGGCAATCGAGGGAAAGACAAGGAAGGCGACAGGGCAGCGGGGGGAGCGGGGGGGGGGGGGGGGGCGGGGCGGGGCGCGCGGCGCGGGGGGGCCGGGGGCGGGGCAGGCGGCACACAAAAACA
+
:FFFFFF:,,,,,:,,,:,,,,,,,,,,,,,,,,,,,,,,,,,,,,,,,,,,,,,,,,,,,,,,,,,,,,,,,,,,,,,,,,,,,,,,,,,,,,,,,,,,,,,,::,,:,,,,,,:,F:,,,,F,,,,,:,,,:,,,,,,,:::,,,,,,,,:,,,,,,,,,,,,,,,,,,,,,,,,,,,,,,::,:,,,:,:,,,:,,,,,,,,,:,,,,,,,,,,,:,,,,,,,,,,,,,,,,:,,,,,:,F,,,,,,,
@A01757:128:HWYCLDRX2:1:2101:21314:11663 2:N:0:GGAGCGTC
TCGGACTACCAGGGTATCTAATCCTGTTTGCTCCCCACGCTTTCGAGCCTCAACGTCAGTTACAGTCCAGTAAGCCGCCTTCGCCACTGGTGTTCTTCCTAATATCTACGCATTTCACCGCTACACTAGGAATTCCACTTTCCTCTCCTGCACTCAAGAATGTTAGTTTTAGTTGCAGTTCCTCAGTTGAGCCGAGGTATTTCACAACTAACTTGACATCCCGTCTACGCACCCTTTACACCCAATAAATC
+
FFFFFFFFFFFFFFFFFFFFFFFFFFFFFFFFFFFFFFFFFFFFFFFFFFFFFFFFFFFFFFFFFFFFFFF,FFFFFFFFFFFFFFFFFFFFFFFFFFFFFFFFFFFFFFFFFFFFFFFFFFFFFFF:FFFFFFFFFFFFFFFFFFFFFFFFFFFFFFFFFFFFFFFFFFF:FFFFFFFFFFFFFFFFFFFFFFFFFFFFFFFFFFFFFFFFFFFFFFFFFFFFFFFFFFFFFFFFFFFFFFFF:FFFFFF
@A01757:128:HWYCLDRX2:1:2101:5095:11819 2:N:0:GGAGCGTC
TCGGACTACAGGGTTTCTAATCCTGTTCGCTACCCACGCTTTCGTGCTTCAGCGTCAGTTGGGCGCCGGTATGCTGCCTTCGCAATCGGAGTTCTGCGTGATATCTATGCATTTCACCGCTACACCACGCATTCCGCATACTTCTCGCCCACTCAAGACCGTCAGTTTCAACGGCGGGCGGAGGTTGAGCCCCCGTATTTTACCGCTGACTTGGCAGTCCGCCTACGCACCCTTTAAACCCACTAAATCCG
+
FFFFFFFFFFFFFFFFFFFFFFFFFFFFFFFFFFFFFFFFFFFFFFFFFFFFFFFFFFFFFFFFFFFFFFFFFFFFFFFFFFFFFFFFFFFFFFFFFFF:FFFFFFFFFFFFFFFFFFFFFFFFFF:FFFFFFFFFF:FFFFFFFFFF::FFFFFFFFFFFFFF:FFFFFF,FFFFFF:FFFFFFFFFFF,FFFFF,FFFFF:FFFFFFFFF:,::FFFF:FF:FF:,:,FF,F:F,,FFF:,F:FFFF,F
@A01757:128:HWYCLDRX2:1:2101:8585:11882 2:N:0:GGAGCGTC
TCGGACTACACGGGTATCTAATCCTCTTTGCTCCCCACGCTTTCGTGCCTCAGCGTCAGTAACAGTCCAGGCGGCCGCCTTCGCCACTGGTGTTCTTACCTATCTCTGCGCATTTAACCGCTACACATGGAGTTCCACCCCCCTCTCCGGTCCTCAAGAAGGCCAGTTTCGGAATGAGATACGAGTTGCGCTCATCGCTTTGCCTACAGACTGAACAGACCGCCGTCGCACCCATTAAGCCCAATCAATAC
+
FFFFFFFFFF,FFFFFFFFFFFFFF,FFFFFFFFFFFFFFFFFFF,,FFFFFF,FFFFFF,,FFF,FFFFF,FF,FFFFFFFFFFFFFFFFFFFF,F,F,FFF:FFF,FFFFFFF,FFFFFFFFFFFFF:F,FFFFFFF,FFF:FFFF,,F:FFFFFF,,,F,FFFFFF,,,F:,,F,F,FF:FF:F,F,F,FF,F,F,FF:,::,,F,FF:F,F,,FF,F,,F,,,,,,,F:,FF:,:FFFF,:FF,::F
@A01757:128:HWYCLDRX2:1:2101:27968:11882 2:N:0:GGAGCGTC
TCGGACTACAAGGGTTTCTAATCCTGTTTGCTCCCCTCGCTTTCGTGCGTCAGCGTCAGTACCTGTCCAGGTAGCCGCCTTCGCCACTGGTGTTCTTCCCAGTCTCTACGCATTTCACCGCTACACTGGGAATTCCACTACCCTCTCCAGGACTCAAGCCGAACAGTATCGGAGGCAATTCCTCAGTTGAGCCGAGGGATTTCACCTCCGACTTGGTCGGCCGCCTACGCGCCCTTTACGCCCAATGATTC
+
FFFFFFFFFFFFFFF:FFFFFFFFF,FFFFFFFFFF,,FFFF:FF,FF,FFFFFFF,F:FFFFFFFFFFFFFFFFFFFFFFFFFFFFFFFFFFFFFFFFFFFFFFFFFFFFFFFFFFFFFFFFFFFFFFFF:FFFFFFFFFFFFFFFFFFFFFFFFFFFFFFFFFFFFFFFFFFFFF:FFF::FFFFFFFFFFFFFFF:FFFFFFFFFFFFF:F:FFFFFFFFFFFFFFFFFFFF,FFFFFFFF:FFFFFF
@A01757:128:HWYCLDRX2:1:2101:18900:11960 2:N:0:GGAGCGTC
TCGGACTACTGGGGTTTCTAATCCTGTTCGATACCCACACTTTCGTGCATGAGCGTCAGTTGAGCGCCGGTATGCTGCCTTCGCAATCGGAGTTCTGCGTGATATCTATGCATTTCACCGCTACACCACGCATTCCGCATACTTCTCACCCTCTCTAGCCCGGCAGTTCCGACGGCTGGGCGGGGTTGAGCCCCGCGATTTGACCGCCGGCTTGCCGTGCCTCCTGCGCACCCTTTAAACCCAATAAATCC
+
FFFFFFFFFFFFFFFFFFFFFFFFFFFFFFFFFFFFFFF:FFFFFFFFFFFFFFFFFFFFFFFFFFFFFFFFFFFFFFFFFFFFFFFFFFF:FFFFFFFFF::FFFF:FFFFFFFFFFFFFFFFFFFFFFFFFFFFFFFFFFFFFFFFFFFFFFFFFFFFFFFFFFFFFFFFFFFFFFFFFFFFFF:FFFFFFFFFFFFFFFFFFFFFFFFFFFFFFFFFFFF,FFFFFF:FFFFFFFFFFFFFFFFFFFF
@A01757:128:HWYCLDRX2:1:2101:27317:11976 2:N:0:GGAGCGTC
TCGGACTACACGGGTATCTAATCCTGTTCGATACCCACGCTTTCGTGCCTCAGCGTCAGATCGCCGCCGGTATGCTGCCTTCGCAATCGGAGTTCTGCGTGATATCTATGCATTTCACCGCTACACCACGCATTCCGCATACTTCTCGCCCACTCTAGCAAGCCAGTTTCAACGGCTCGCCGGGGTTGAGCCCCGAAATTTTACCGCTGACTTGACACTCCGCTTACGCACCCTTTACACCCACTAAATCC
+
FFFF:FFFFFFFFFFFFFFFFFFFFFFFFF,FFFFFFFFFFFFFFFFFFFF:FFFFFFFFFFFFFFFF,FFFFFFFFFFFFFFFFFFFFFFFFFFFFFF:FF,F:FF:FFFFF:FFFFFFFFFF::F:FFFFF::FFFFFFFFFFFFFFF:FFFF:FFFF,FF:FFF::FF,FFFFFFFF:FFFF:FFFFF,FFFFFF,FFFFFFFFFFFFFFF,:FFFFFFF:F,FFFFF,F:FF:,:FFFFFFF,FF:F
@A01757:128:HWYCLDRX2:1:2101:21730:12101 2:N:0:GGAGCGTC
TCGGACTACACGGGTATCTAATCCTGTTTGCTCCCCACGCTTTCGCGCATCACCGTCAGTTGCTGTCCAGCAGACCGCCTTCGCCACTGGTGTTCCTCCTTATATCTACGCATTTCACCGCTACACAAGGAATTCCGTCTGCCTCTCCAGTACTCAAGAAAAACAGTTTCAAATGCAATTTGGAGGTTGAGCCTCCAGATTTCACATCTGACTTGCCTTCCCGGCTACACGCCCTTTACACCCAGTAAATC
+
FFFFFFFFFFFFFFFFFFFFFFFFFFFFF:FFFFFFFFFFFFFFFFFF,FFFFFFFFFFFFFFFFFFFF:FFFFFFFFFFFFFFFFFFFFFFF:FFFFFFF::FFFFFFFFFFFFFFFFFFFFFFF:FFFFFFFFFFFFFFFFFFFFFFFFFFFFFFFFFFF:FFFFFFFFFFFFFFFFFFF,FFFFFFFFFFFFFFFFFFFF,FFFFFF:FFF:FFFFF,FFFFFFFFFFFFFFFFFFFFFFFFFFFFFF
@A01757:128:HWYCLDRX2:1:2101:12283:12305 2:N:0:GGAGCGTC
TCGGACTACTAGGGTATCTAATCCTGTTCGATACCCACGCTTTCGTGCATGAGCGTCAGTTGAGCGCCGGTATGCTGCCTTCGCAATCGGAGTTCTGCGTGCTATCTCAGCCTGTCACCGCTACACCGCGCCTTCCGCGTCCTTCTCTCCAACTCCAGCCCGCCAGTGTCACCGGCTCGCCGGGGTTGAGCCCCGGGCGTTTACCGCTGACTTAACTCGCCGCGTGGGCGCCCTTTACACCCACTACATCC
+
FFF:FF:F:FFFFFFF:,,FF:FFFF:FFFFFFFFFFF:F:FFF:FF::FFF:FFFF:FFFFF:F:FFF::,FF:FFFF:FFFFF:FF:FFF,,F:FFFF::::,F:FF:,,:,F:,FFFF,:,,FFFF,:,,FFF,FFF,:F,F:F:FFF,,F,F,FF:FFFFF:F,:FF,:FF:FFFF:FFF,,:F,FFF,,FFFF,,,,:,:FF::FFF,,F,FF::::F,,,,FF,F:,::,,,::F,,FF:F,F:,
@A01757:128:HWYCLDRX2:1:2101:4679:12414 2:N:0:GGAGCGTC
TCGGACTACCGGGGTATCTAATCCTATTTGCTCCCCACGCTTTCGTGCCTCAGCGTCAGTAACAGGCCAGGCGGCCGCCTTCGCCACTGGTGTTCTTCCATATATCTACGCATTTCACCGCTACACATGGAGTTCCTCCGCCCTCTCCTGCTCTCTAGCCCGCCAGTTTCCAGAGCCTGTACCGGTTGAGCCGGTACCTTTCACTCCAGACTTAGCATCCCGCCTACGCACCCTTTAAACCCAATAAATCC
+
FFFFFFFFFFFFFFFFFFF::FFFFFFFFFFFFFFFFFFFFFFFFFFFFFFFFFFFFFFFFFFFFFFFFFFFFFF:FFFFFFFFFFFFFF,FFFFFFFF,FFFFF:FFFFFFFFFFFFFFFF:FFFFFFF,F:FFF,FFFFFFFFFFFFFFFFFFFFFFFFFFFFFFFFFFFFFFFFFFF::FFF,FFFFF:,FF,:FFFFFFFFF,::FF,FFFFFFFFFFFFFFFFF:FFF,FFF,FFFF,,FF:FFFF
@A01757:128:HWYCLDRX2:1:2101:23836:12555 2:N:0:GGAGCGTC
TCGGACTACAAGGGTATCTAATCCTGTTTGCTCCCCACGCTTTCGAGCCTCAACGTCAGTTACAGTCCAGTAAGCCGCCTTCGCCACTGGTGTTCCTCCTAATATCTACGCATTTCACCGCTACACTAGGAATTCCGCTTACCTCTCCTGCACTCCAGTCAAATAGTTTCCAGAGCAGTCCGGGGGTTGGGCCCCCGCCTTTCACTCCAGACTTACTTCACCGTCTACGCACCCTTTACACCCAATAAATC
+
FFFFFFFFFFFFFFFFFFFFFFFFFFFFFFFFFFFFFFFFFFFFFFFFFFFFFFFFFFFFFFFFFFFFFFFFFFFFFFFFFFFFFFFFFFFFFFFFFFFFFFFFFFFFFFFFFFFFFFFFFFFFFFFFFFFFFFFFFFFFFFFFFFFFFFFFFFFFFFFFFFFFFFFFFFFFF:FFFFFFFFFFFFFFFFFFFFFFFFFFFFFFFFFFFFFFF:FFFFFFFFFFFFFF,F,FFFFFFFFFFFFFFFFFFFF
@A01757:128:HWYCLDRX2:1:2101:19940:12602 2:N:0:GGAGCGTC
TCGGACTACACGGGTATCTAATCCTGTTTGCTCCCCACGCTTTAGAGCCTCAACGTCAGTTACTGTCCAGTAAGCCGCCTTCGCCACTGGTGTTCCTCCTAATATCTAAGCATTTCACCGCTACACAAGGAATTCCGCTTACCTCTCCAGCACTCCAGCCATACAGTTTCCAAAGCAGTTCGCAGGTTGAGCCCGGGTATTTCACTTCCGACTTGGATTGCCGTCTCCGCGCCCTTTACACCCAGTAAATC
+
FFFFFFFFFF,FFFFFFFFFFFFFFFFFFF,F,FFF,F:FFFF:FFFFFFFF:FFFFFFFF,FFFFFFFFFFFFF,FFFFFFFFFF,,FF,FFFF::FFF,FFFFFFF,FFFFFFFFFFFFFFFFF,FFFFFFFFFFF,:FF,FFFF::,FFFFF::FFFF,FFFFFFFFFFF:FF,:FFF,:,FF::F:FFFFFFF,FFFFFFFF,,,,:,F,F,F:F,F,:,:F,,,F,FF,FF:FFFFFFFFFFFF:F
@A01757:128:HWYCLDRX2:1:2101:3287:12633 2:N:0:GGAGCGTC
TCGGACTACAGGGGTATCTAATCCTGTTCGCTCCCCACACTTTCGCTCCTCAGCGTCAGGACATGCCCAGAGAACCGCCTTCGCCACCGGTGTTCCTCCTGATATCTGCGCATTTCACCGCTACACTAGGAATTCCGTTCTCCCCTGCATGCCTCTAGTCTGCCCGTATCGAAAGCAAGCCCAGAGTTAAGCCATGGGTTTTCACTCCCGACGCGACAAACCGCCTACGAGCACTTTACTCCCAATAATTC
+
FFFFFFFFFFFFFFFFFFFFF:FF:FFFFFFF:FFF:FFFFFFFFFFFFFFFFFFFFFFFFFFF,FFFFFFF:FFFFFFFFFFFFFFFFFFF:FFFFFF:FFFFFFF:FFFFFFFFFF,FF:FF:FFFFFFFFFF::FFFFFFFFF,:FF,FFFFF,FFFFF:FFF:FFFFFFFFFF:FFF:F:FFFFFF:FF,F:F:FFFF:FF,F,FFFF:F,FFF,FFF,FFFFF,F,F,F,:FF,FF,F::F::FFF
@A01757:128:HWYCLDRX2:1:2101:31620:12696 2:N:0:GGAGCGTC
TCGGACTACCCGGGTATCTAATCCTATTTGCTCCCCACGCTTTCGTGCCTGAGCGTCAGTAACAGTCCAGGCGGCCGCCTTCGCCACTGGTGTTCTTCCATATATCTACGCATTTTACCGCTACACATGGAGTTCCACCGCCCTCTCCTGTCCTCGAGCGTGGCAGTTTCCAAAGCCTGTACAGGTTGAGCCCGTACCTTTCACTTCAGACTTGCCACGCCGCCTGCGCACCCTTTACGCCCAATCATTCC
+
FFFFFFFFFFFFFFFFFFFFFFFFF,FFFFFFFFFFFFFFFFFFFFFFFFFFFFFFFFFF,FFFFFFFFFFFFFFFFFFFFFFFFFFFFFFFFFFFFFFFFFFFFFFFFFFFFFFFFF,FFFFFFFFFFFFFFFF:FFF:FFFFFFFFFFFFFFFFFFFFFFFFFFFFFF:FFFFFFFFFFFFFFFFFFFFFFFFFFFFFFFFFFFFFFFFFFFFFFFFFFFFFFFFFFFFFFF,FFF:F:FF,FFF,FFF
@A01757:128:HWYCLDRX2:1:2101:31476:12759 2:N:0:GGAGCGTC
TCGGACTACCCGGGTATCTAATCCTATTTGCTCCCCACGCTTTCGTGCCTGAGCGTCAGTAACAGTCCAGGCGGCCGCCTTCGCCACTGGTGTTCTTCCATATATCTACGCATTTTACCGCTACACATGGAGTTCCACCGCCCTCTCCTGTCCTCGAGCGTGGCAGTTTCCAAAGCCTGTACAGGTTGAGCCCGTACCTTTCACTTCAGACTTGCCACGCCGCCTGCGCACCCTTTACGCCCAATCATTCC
+
FFFF:FFFFFFFFFFF:FFFFFFFFFFFFFFFFFFFFFFFFFFFFFFFFFFFFFFFFFFFFFFFFFFFFFFFFFFFFFFFFFFFFFFFFFFFFFFFFFFFFFFFFFFFFFFFFFFFFFFFFFFFFFFFFFFFFFFFFFFFFFFFFFFFFFFFFFFFFFFFFFFFFFFFFFFFFFFFFF:F:FFFFFFFFFFFFFFFFFFFFFFFFFFFFFFFFFFFFF:FFFFFF:FFFFFFFFFF:FFFFFF,FF:F,:F
@A01757:128:HWYCLDRX2:1:2101:14913:12790 2:N:0:GGAGCGTC
TCGGACTACCGGGTTTCTAATCCTGTTTGCTCCCCACGCTTTCGAGCCTCAACGTCAGTTACAGTCCAGCAGGCCGCCTTCGCCACTGGTGTTCCTCCTAATATCTACGCATTTCACCGCTACACTAGGAATTCCGCCTGCCTCTCCTGCACTCCAGTTACACAGTTTCCAGAGCAGTCCGGGGGTTGGGCCCCCGCCTTTCACTCCAGACTTGCATTACCGTCTACGCTCCCTTTACACCCAGTAATTCC
+
FFFFFFFFFFFFFFFFFFFFFFFFFFFFFFFFFFFFFFF:FFFFFFFFFFFFFFFFFFFFFFFFFFFFFFFFFFFFFF:FFFFFFFFFFFFFFFFFFFF:FFFFFFFFFF:FFFFFFF:FFFFFF,,FFFFFF:FFFFF:FFFFFFF:FFFFFF,F,FFFFFFFF:FFFFFFFFFF:FF:F:FFFFFF:FFFFFFFFFFFFFFFFF,F:F::F,FFF:F:F:FFFF::FFFFFFFFF,FFFFF:FFFF,:F
@A01757:128:HWYCLDRX2:1:2101:13123:12853 2:N:0:GGAGCGTC
TCGGACTCCGGGGTATCTAATCCTGTTTGATACCCACACTTTCGAGCCTCAGTGTCAGTTGCAGTCCAGTGAGCTGCCTTCGCAATCGGAGTTCTTCGTGATATCTAAGCATTTCACCGCTACACCACGAATTCCGCCCACCTCTACTGTACTCAAGACTGCCAGTTTCAACTGCAATTTTACCGCTGACTTAACGGACCGCCTACGCACCCTTTAAACCCGATAAATCCGGATAACGCTCGCATCCTCCG
+
FFFFFFFFFFFFFFFFF:FFFFFFF,FFFFFFFFFFFFFFFFFFFFFFFFF:FFFFFFFFFFFFFFFFFFFFFFFFFFFFFFFFFFFFFFFFFFFFFFFFFFFFFFFFFFFFFFFFFFFFFFFFFFFFFFFFFFFFFFFFF:FFFFFFFFFFFFFFFFFFFF:FFFFFFF:FFFFFFFFFFFFFFFFFFFFFFFFFFF:FFFFF,FFF,FFFFFFFFFFFFFFFFF,FFFFFFFFFFFFFFFFFFFFFFFF
@A01757:128:HWYCLDRX2:1:2101:30770:12884 2:N:0:GGAGCGTC
TCGGACTACAAGGGTTTCTAATCCTGTTCGATACCCACGCTTTCGTGCCTCAGCGTCAGATCGCCGCCGGTATGCTGCCTTCGCAATCGGAGTTCTGCGCAATATCTAAGCATTTCACCGCTACACTGCGCATTCCGCATACCTCTCGACGTCTCAAGACAGCCAGTTTCAACGGCTCGCCGGGGTTGAGCCCCGGGCTTTTACCGCTGACTTAACAGTCCGCCTACGCACCCTTTAAACCCAATAAATCC
+
FFFFFFFFFFFFFFFFFFFFFFFFFFFFFFFFFFFFFFFFFFFFFFFFFFFFFFFFFFFFFFFFFFFFFFFFFFFFFFFFFFFFFFFFFFFFFFFFFFFFFFFFFFFFFFFFFFFFFFFFFFFFFFFFFFFFFFFFFFFFFFFFFFFFFFFFFFFFFFFFFFFFFFFFFFFFFFFFFF:FFFFFFFFFFFFFFFFFFFFFF:FFFFFFFFFFFFFFFFFFFFFFFFFFFF:FFFFFF:FFFFFFFFFFFFF
@A01757:128:HWYCLDRX2:1:2101:11749:13072 2:N:0:GGAGCGTC
TCGGACTACTGGGTATCTAATCCTGTTCGATACCCACGCTTTCGTGCCTCAGCGTCAGATCGCCGCCGGTATGCTGCCTTCGCAATCGGAGTTCTGCGCAATATCTAAGCATTTCACCGCTACACTGCGCATTCCGCATACCTCTCGACATCTCAAGACAGCCAGTTTCAACGGCTCGCCGGGTTTGAGCCCCGGGCTTTTACCGCTGACTTAACAGCCCGCCTACGCCGCCTTGAAACCCACTAAATCCG
+
FFFFFF:FFFFFFFFFF:FFFFFFFFFFFFFFFFFFFFFFFFFFFFFFFF:FFFF:FFFF:FFFFFFFFFFFFFFFFF,FFFFFFFFFFFFFFFFF:FFFF:FFFF:,:FFFFFFFF:FF:FFFFFFFFFFFFFFFFF::FF:FFFFFFFFFFFF,FFF,FF,F:,:FFF,:F:,FFFFFFFFFFFF:FFF:FF,FFFFFFF:FFFF,FF:F,,:,:F:,FF::FFFF,,F:,F,:,FF::FFF,,,FF:F
@A01757:128:HWYCLDRX2:1:2101:12870:13135 2:N:0:GGAGCGTC
TCGGACTACAGGGGTTTCTAATCCTGTTTGCTCCCCACGCTTTCGAGCCTCAGTGTCAGTTACAGTCCAGTAAGCCGCCTTCGCCACTGGTGTTCCTCCTAATATCTACGCATTTCACCGCTACACTAGGAATTCCACTTACCTCTCCGGCACTCCAGTATGGCAGTTTCAAATGCAGTCCCAGGGTTGAGCCCTGGGTTTTCACATCTGACTTGCCATACCGCCTGCGCTCCCTTTACACCCAGTAAATC
+
FFFFFFFFFFFFFFFFFFFFFFFFFFFFFFFFFFFFFFFFFFFFFFFFFFFFFFFFFFFFFFFFFFFF:FFFFFFFFFFFFFFFFFFFFFFFFFFFFFFFFFFFFFFF:FFFFFFFFFFFFFFFFFFFFFFFFFFFFFFFFFFFFFFFFFFFFFFFFFFFFFFFFFFFFFFFFFFFFFFFFFFFFFFFFFFFFFFFFFFFFFFFFFFFF:FFFF:FFFFF:FFFFFFFFFFFFFFFFFFFFFF::F:FFFF
@A01757:128:HWYCLDRX2:1:2101:16052:13135 2:N:0:GGAGCGTC
TCGGACTACCAGGGTATCTAATCCTGTTCGATACCCACACTTTCGTGCATGAGCGTCAGTTGAGCGCCGGTATGCTGCCTTCGCAATCGGAGTTCTGCGTGATATCTATGCATTTCACCGCTACACCACGCATTCCGCATACTTCTCGCTCACTCGAGACAACCAGTTGCAACGGCTCGAAGAGGTTGAGCCTCTCACTTTTACCGCTGAGTTGGGCTTCCGCCTGCGCCCCCTTTCCACCCACTAGTTCG
+
:FFFFFFFFFF:FFFFF,FFFFFFFF:FFFF:FFFFFFF,,F:FFFFFFFFF:F:FFFFFF:FF,FFFFFFF:F,F:F:F:F:FFFF:FF:F:,FF,FFFFF,FFFFFFFF,F:F,,,FFFF,F,FFF:FF,F:,FFFF:F,FFFF:FF:FFFFF,F:,,:,::,FF,,F,FFFF:F:FFFFFFF::FFFF,:F:F:,,:,F,,,F,:FF,:,:,,:,F:,FF,FFFF:,F,F,,,,::::,,:FF,,,F,
@A01757:128:HWYCLDRX2:1:2101:20564:13213 2:N:0:GGAGCGTC
TCGGACTACAAGGGTATCTAATCCTCTTTGCTCCCCACGCTTTCGTGCCTCAGCGTCAGTCAACAGGCCAGGCGGCCGCCTTCGCCACTGGTGTTCTTCCATATATCTACGCATTTTACCGCTACACATGGAGTTCCACCGCCCTCTCCTGCTCTCTAGCCCGCCCGTTTCCAGAGCCTGTACCGGTTGAGCCGGTACCTTTCACTCCAGACTTAGCAGGCCGCCTACGCGCGCTTTACGCCCAATCATTC
+
FFFFFFFFFFFFFFFF:FFFFFFFF,FF,FFFFFFFF:FFFFFFFFFFFFFFFFFFFFFFFFFF,FFFFFFF,:FF:FF,FFFFF:FFFFFF:::FFFFFF:FFFFF:F,FFFFFFFFFFF,FFFFFFFF,FFFFFFFFF:FFFFFFF:FFF:FFFFFFF:FFF,,FFFFFFF:,FFFF:FFFFFFFFFFFFFF:FFFFFFFF:FFFFFFFFFFFFF,F:F,FFFFFFFFFFFFF:F,FFFFF,FF:FFFF
@A01757:128:HWYCLDRX2:1:2101:13584:13275 2:N:0:GGAGCGTC
TCGGACTACAAGGGTTTCTAATCCTGTTTGCTCCCCACGCTTTCGAGCCTCAACGTCAGTTACAGTCCAGTAAGCCGCCTTCGCCACTGGTGTTCCTCCTAATATCTACGCATTTCACCGCTACACTAGGAATCCCACTTACCTCTCCTGCACTCAAGTAACCCAGTTCGCAGGGCGAACAATGGTTGAGCCATTGCCTTAAACCCCGCGCTTAAGTAACCACCTACGCACTCTTTACGCCCAATAATTCC
+
FFFFFFFFFFF:FFFFFFFF,FFFFFFFFFFFF:FFFFF:FFFFFFFF:FFFFFFFF:FFFFFFFFFFFFFFFFFFFFFFFFFFFFFFFFFF:FFFFFFFFFFFFFFFFFFFFFFFFFFFF:FFFFF:FFFFFFFFFFFFF,FF,FFFFF:FFFFFFFFFFF:FF:FFFFFFFFFFFFFFFFF:FFFFFFFFFF:FFFFFFF:F:FFFFFFF:FFF,FFFFFF:FF:F:FFFFF,F,::FF,:FF,F,,,F
@A01757:128:HWYCLDRX2:1:2101:3070:13385 2:N:0:GGAGCGTC
TCGGACTACTAGGGTATCTAATCCTATTTGCTCCCCACGCTTTCGTGCCTGAGCGTCAGTAACAGTCCAGGCGGCCGCCTTCGCCACTGGTGTTCTTCCATATATCTACGCATTTTACCGCTACACATGGAGTTCCACCGCCCTCTCCTGTCCTCGAGCGTGGCAGTTTCCAAAGCCTGTACAGGTTGAGCCCGTACCTTTCACTTCAGACTTGCCACGCCGCCTGCGCACCCTTTACGCCCAATCATTCC
+
FFFFFFFFFFFFFFFFFFFFFFFFFFFFFFFFFFFFFFFFFFFFFFFFFFFFFFFFFFFFFFFFFFFFFFFFFFFFFFFFFFFFFFFFFFFFFFFFFFFFFFFFFFFFFFFFFFFFFFFFFFFFFFFFFFFFFFFFFFFFFFFFFFFFFFFFFFFFFFFFFFFFFFFFFFFFFFFFFF:FFFF,FFFFFFFFFFFFFFF:FFFFFFF:FFFFFFF,FFF:FFFFF:F,F,F,FF,FFF:F,FFF:FFFF:F
@A01757:128:HWYCLDRX2:1:2101:13955:13385 2:N:0:GGAGCGTC
TCGGACTACCAGGGTATCTAATCCTGTTCGATACCCACGCCTTCGTGCTTCAGCGTCAGTTGGGCGCCGGTACGCTGCCTTCGCAATCGGAGTTCTGCGTGATATCTATGCATTTCACCGCTACACCACGCATTCCGCGTACTTCTCGCTCACTCAAGACCTGCAGTTTCAACGGCGATACGGCGTTGAGCACCGCATTTTTACCGCTGACTTACAAATCCGCCTACGCACCCTTTAAACCCAATAAATCC
+
FFFFFFFFFFFFFFFFFFFF:FFFFFFFFFFFFFFFFFFFFFFFFFFFFFFFFFFFFFFFFFFFF:FFF,FF:FFFFFFFFFFFFFFFFFFFFFFFFFFFFFFFFFF:FFFFFF:FFFFFFF:FFFFFFFFFFFFFFFFFFFFF,FFF,FFFF:FFFFFFFFFFFFFFFFFFFFFFFFFFFFFFFFFFFFFFFFFF,FF:FFFF,FFFFFFFFFFFF,FFFFF,,F:FFF,FFF,:,F:FFFF:FF,FFFF
@A01757:128:HWYCLDRX2:1:2101:19361:13510 2:N:0:GGAGCGTC
TCGGACTACAAGGGTATCTAATCCTGTTTGCTACCCACGCTTTCGAACCTCAGCGTCAGTTACAGACCAGAGAGCCGCTTTCGCCACTGGTGTTCTTCCATATATCTACGCATTTCACCGCTACACATGGAGTTCCACTCTCCTCTTCTGCACTCAAGTCTCCCAGTTTCCAATGCACTACTCCGGTTAAGCCGAAGGCTTTCACATCAGACTTAAAAGACCGCCTGCGTTCCCTTTACGCCCAATAAATC
+
FFFFFFFFFFFFFFFFFFFFFFFFFFFFFFFFFFFFFFFFFFFFFFFFFFFFFFFFFFFFFFFFFFFFFFFFFFFFFFFFFFFFFFFFFFFF,FFFFFFFFFF,FFF::FFFFFFFFFFFFFFFF:FFFFFFFFFFFFFFFFFFFFFFFF,FFFFFFFFFFFF:FFFFFFFFFFF:FFFFFFF:FFFFFFFFFFFFFFFFFFFFFFFF:FFFFFFFF,FF:FF:FFF:FFF:FFFFFFFFF:FF:FF,FFF
@A01757:128:HWYCLDRX2:1:2101:5556:13745 2:N:0:GGAGCGTC
TCGGACTACCAGGGTATCTAATCCTGTTCGATACCCACGCTTTCGTGCCTGAGCGTCAGTAGGGCGCCGGTGCGCTGCCTTCGCAATCGGAGTTCTGCGTGATATCTATGCATTTCACCGCTACACCACGCATTCCGCGCACTTCTCGCCCACTCTAGCCCGGCAGTTCCGACGGCTGGGCGGGGTTGAGCCCCGCGATTTGACCGCCGGCTTGCCGTGCCGCCTGCGCACCCTTTAAACCCAATAAATCC
+
:FFFFFFFFFFFFF:FFFFFFFFFFFFFFF:FFFFFFFFFF:FFFFFFFFFFFFFFFFFFFFFFFFFFFFFFFFFFFFFFFFFFFFFFFFFFFFFFFFFFFFFF:FFFFFFFF:FFFF:F:FFFFFFFFFFFFFFFFFFFFFFFFFFFFFF,F,FFF:FFFFFFFF,FFFFFFF:FFFFF:FFFFFF,FF:FFFFFFFFF,FFF:FFF:FFF:FFFFFFFF::FFFFFFFF:FFFFFFFFFFF,FFFFFF:
@A01757:128:HWYCLDRX2:1:2101:7129:13777 2:N:0:GGAGCGTC
TTGGACTACTAGGGTATCTAATCCTGTTCGATACCCACGCTTTCGTGCCTGAGCGTCAGTAGGGCGCCGGTGCGCTGCCTTCGCAATCGGAGTTCTGCGTGATATCTATGCATTTCACCGCTACACCACGCATTCCGCGCACTTCTCGCCCACTCTAGCCCGGCAGTTCCGACGGCTGGGCGGGGTTGAGCCCCGCGATTTGACCGCCGGCTTGCCGTGCCGCCTGCGCACCCTTTAAACCCAATAAATCC
+
FFFFFFFFFFFFFFFFFFFFFFFFFFFFFFFFFFFFFFFFFFFFFFFFFFFFFF:FFFFFFFFFFFFFFFFFFFFFFFFFFFF:FFFFF:FFFFFFFFFFFFFFFFFFFFFFFFFFFFFFFFFFFFFFFFFFF:FFFFF:FFFFFFFFFFFFFFFFFFFFFFFFFFFFF:FFFFFFFFFFFFFFFFFFFFFFFFFFF:FFFF:FFF:FFFFFFFFF:FFFFFFFFFFFFFF:FFF,:FFFFFFFFF:FFFF
@A01757:128:HWYCLDRX2:1:2101:6415:13855 2:N:0:GGAGCGTC
TCGGACTACAAGGGTATCTAATCCTGTTCGATACCCACGCTTTCGTGCCTGAGCGTCAGTAGGGCGCCGGTGCGCTGCCTTCGCAATCGGAGTTCTGCGTGATATCTATGCATTTCACCGCTACACCACGCATTCCGCATACTTCTCGCTCACTCAAGAAAACCAGTTTCAACGGCTCGAAGAGGTTGAGCCTCTCTATTTTACCGCTGACTTGATCTTCCGCCTGCGCACGCTTTAAACCCAATAAATCG
+
FFFFFFFFFFFFFFFFFFFFFFFFFFFFFFFFFFFFFFFFFFFFFFFFFFFFFFFFFFFFFFFFFFFFFFFFFFF:FFFFFFFFFFFFFFFFFFFFFF:FFFFFFFFFFFF,:FFFFF,FFFFFFFFFFFFFFFFFFFFFF::FFFFFFFF:FFFFFFF,:FF,F:,FFF:F:,F:FFFFFFFFF,FFFF,FFFFF,FFF:F::,FFFFF,,,FFFF:FFFFF:FFFFF,,,FFF:,F::,FF,FF:,FF,
@A01757:128:HWYCLDRX2:1:2101:10149:13902 2:N:0:GGAGCGTC
TCGGACTACAAGGGTATCTAATCCTGTTCGATACCCGCACTTTCGTGCCTCAGCGTCAGTTGAGCGCCGGTAAGCTGCCTTCGCAATCGGCGTTCTGCGTGATATCTATGCATTTCACCGCTACACCACGCATTCCGCTTACTTCTCACTCACTCAAGGGCGTCAGTTTCAACGGCACGACGGGGTTGAGCCCCGAAATTTTACCGCTGACTTGACACTCCGCCTACGCACCCTTTAAACCCAATAAATCC
+
FFFFFFFFFFFFFFFFFF:FFFFFFFFFFFFFFFFFFFFFFFFF:FFFFFFFFFFFFFFFFFFFFFFFFFFFFFFFFFFFFFFFF,FFFFFFFFFFFFFFFF:FFFFFFFFFFFFFFFFFFFFFFFFFFFFFFFFFFFFFFFFFFFF:FFFFFFFFFFFFFFFFFFFFFFFFFF:FFFFFFFFFFFFFFFFFFFFFFF:FFFFFFFFFFFFFF::FFFFFFFFFF:FFFFFF,FFFFFFF,:FFFFFFFFF
@A01757:128:HWYCLDRX2:1:2101:4761:13964 2:N:0:GGAGCGTC
TCGGACTACACGGGTATCTAAGCCTGTTCGATACCCACGCTTTCGTGCCTGAGCGTCAGTAGGGCGCCGGTGCGCTGCCTTCGCAATCGGAGTTCTGCGTGATATCTATGCATTTCACCGCTACACCACGCATTCCGCGCACTTCTCGCCCACTCTAGCCCGGCAGTTCCGACGGCTGGGCGGGGTTGAGCCCCGCGATTTGACCGCCGGCTTGCCGTGCCGCCTGCGCACCCTTTAAACCCAATAAATCC
+
FFFFFFFFFFFFFFFFFFFFFFFFFFFFFFFFFFFFFFFFFFFFFFFFFFFFFFFFFFFFFFFFFFFFFFFFFFFFFFFFFFFFFFFFFFFFFFFFFFFFFFFFFFFFFFFFFFFFF:FFFFFFFFFFFFFFFFFFFF:FFFFFFFFFFFFFFFFFFFFFF::FFFFFFFFFFFFFFFFFFFFFFFF:FFFFFFFFFFF:FFFFFFF:FFFF:FFFFFFFFFFFFFFFFFFFFFFFFFF::FF,:F,F:F,
@A01757:128:HWYCLDRX2:1:2101:3468:14074 2:N:0:GGAGCGTC
TCGGACTACAAGGGTATCTAATCCTGTTTGCTCCCCACACTTTCGCGCCTCAGCGTCAGTTACAGTCCAGTAAGTCGCCTTCGCCACTGGTGTTCCTCCCAATCTCTACGCATTTCACCGCTACACTGGGAATTCCACTTACCTCTCCAGCACTCAAGAAAAACAGTTTCAAATGCAGGCCACAGGTTGAGCCCGTGGTTTGCACAGCGGATTTGCGTTCCCGACTCCTCGCCCTTTACCCCCAGTGAATC
+
FFFFFFF:FFF::FFFFFFFF,:,FF::F::,FFFFFFFFF:F:FFFFFF:FFF:FFFF,:F,F::F:F::FF,F:::FF::FFFFFFF:F:F::,,,FFFF,FFF,F,,:,,,F,::,,F,F,FFFF:FF:,,,,:FF:F,FF:,F,FFFF,F::,,FF::F:FF::FFFF,,F:FF:,FFF::,:::,FF,::,F::,F,,:F:,:,,::,,F,,,:,:,FF:F,F,,,:F,,,F,F,F,:,,,,F,,F
@A01757:128:HWYCLDRX2:1:2101:1741:14278 2:N:0:GGAGCGTC
TCGGACTACAAGGGTATCTAATCCTGTTCGATACCCACGCTTTCGTGCATGAGCGTCAGTTGAGCGCCGGTATGCTGCCTTCGCAATCGGAGTTCTGCGTGATATCTATGCATTTCACCGCTACACCACGAATTCCGCCCACCTCTACTGTACTCAAGACTGCCAGTTTCAACTGCAATTTTACGGTTGAGCCGCAAACTTTCACAACTGACTTAAGAATCCACCTCAGCTCCATTTACGCCCAATGAATC
+
FFFFFFFFFFFFFFFFFFFFFFFFFFFFFFFFFFFFFFFFFFFFFF:FFFFFFFFFFFFFFFFFFFFF:FFFFFFFFFFFFFFFFFF:F:FFFFFFFFFFFFFFFFF:FF,FFFFFFF,FFFFFFFFF:FFFFFFFFF:FFFFFFFFFFFFF,F,FFF,FFFFFFFFFFF:FFF:FFFFFFFF:,FFFFFF,:FF:FF,,:FF:FFF,:,F:FFF:,FFF,FF,FFF:FF:FF:,FFFFF,FF:,F::FF:
@A01757:128:HWYCLDRX2:1:2101:10710:14278 2:N:0:GGAGCGTC
TCGGACTACAAGGGTATCTAATCCTGTTTGCTACCCACGCCTTCGAGCCTCAACGTCAGTTACAGTCCAGTAAGCCGCCTTCGCCGCCGGTGTTCCTCCTGATATCTACGCATTTCACCGCTACACCAGGAATTCCGCTTACCTCTCCTGCACTCCAGCTTCACAGTTTCCAGAGCAGTTCCGGGGTTGGGCCCCGGCATTTCACTCCAGACTTGCGCTGCCGTCTACGCTCCCTTTACACCCAGTAAATC
+
FFFFFFFFFFFFFFFFFFFFFFFFFFFFFFFFFFFFFFFFFFFFFFFFFFFFFFFFFFFFFFFFFFFFFFF::FFFFFFFFFFFFFFFFFFFFFFFFFFFFFFFFFFFFFFFFFFFFFFFFFFFFFFFFFFFFFF,FFFFFFFFFFFFFFFFFFFFFFFFFFFFFFFFFFFFF:FFFFFF:FFFFFFFFFFFFFFFFFFFFFFFFFFFFFFFFFF:FFFFFFFFFFFFFFFFFFFFFFFFFFFFFFFF,FF
@A01757:128:HWYCLDRX2:1:2101:5547:14356 2:N:0:GGAGCGTC
TCGGACTACTGGGGTATATAATCCTGTTCGATCCCCGCGCTTTAGTGCCTCAGCGTCAGTGGAGGCACGGAACGCTGCCTTCGCAATCGGGGTTCTGAGAGATAACTATGCATTTCACAGCTACACCGCGCATTCCGCATGACTCCGCCGAACTCAAGGCCCCAAGTTCCGACGGATATGCGGGGATGAGACCCGCGATTTCACCGCCGGCTTAAAGGCCAGCCTGCGCAGCGTTAAAAACCAATTAATCG
+
FF,F::FFFFF,,,,F,,::F:F,,,,:,FFF,,FFF,FFFF:,,FF,,F,F,,,,,:,F:F,F:FFFFF,FF,,F:,,F,,F,FFF,,,:FFF,FF:F,,F,::FFFF,,,F,F,,,:,F:F:FFF:FFFFF,,,F,FFF,FFF,:,FF,,,,FFF,F,F,:FF,,FF::F,F:,F,,,FF,FF:::FF:,FF,FFF,F,,,,,F,:,,,:FF,:,:,F,:F:F,FF:F,:,,F,,,F,FFFFF,F:FF:
@A01757:128:HWYCLDRX2:1:2101:1524:14372 2:N:0:GGAGCGTC
TCGGACTACTAGGGTATCTAATCCTGTTCGATACCCACGCTTTCGTGCTTCAGCGTCAGTCGGGCGCCGGTATGCTGCCTTCGCAATCGGAGTTCTGCGTGATATCTATGCATTTCACCGCTACACCACGCATTCCGCATACTTCTCGCCCACTCAAGATCATCAGTTTCAACGGCTGGATCGAGTTGAGCTCCACGATTTTACCGCTGACTTGATAACCCGCCTACGCACCCTTTAAACACAATAAATCC
+
F:FFFFFFFFFFFFFFFFFFFF:FFFFFFFFFFFFFFF:FFFF:FFF:F:FFFFFFFFFFFFFFFFFFFFFFFF,FF:FFFFF:FFFF::F:F:::F:,FFFF:FFF:F::FFFFFFF:FFFF,F,FFF:FF:F,FF::FFFF,,F:,F,:F,F,FFFF:,FF,F,F:,:FF:FFFFFFFF,,F,FF:F,:F,,F:,:FF:FF,,,,F::FFFFFFFFF,:,,FFF,:,,F:FF,FFFFF:,:FFFFFF,,
@A01757:128:HWYCLDRX2:1:2101:9995:14512 2:N:0:GGAGCGTC
TCGGACTACAAGGGTTTCTAATCCTGTTTGCTCCCCACGCTTTCGAGCCTCAACGTCAGTTTCAGTCCAGCAGGCCGCCTTCGCCGCCGGTGTTCCTCCTGATATCTACGCATTTCACCGCTACACCAGGAATTCCGCCTGCCCCTCCTGTACTCAAGTTACACAGTTTCCAAATCAGTCCCGGGGTTGGGCCCCGGGCTTTCACTCCAGACTTATACAACCGTCTACGCTCCCTTTACACCCAGTAAATC
+
FFFFFFFFFFFFFFFFFFFFFFFFFFFFFFFFFFFFFFFFFFFFFFFFFFF:FFFFFFFFFFF:FFFFFFFFFFFFFF:FFFFFFFFFFFFFF:FFFFFFFF:FFFFFFFFFFFFFFFFFFFFFFFF,FF,FFF:FFFFF:FFFFFF:FF:FFFFFFFFFF:FF::FF,FFFFFFFFFFFFFFFFFFFFFFFF:FFFFFF:F:FFFF:FFFFFFFFFFFFFFFFFFFFFFFFFFFFFFFFFFFFFFFFFFF
@A01757:128:HWYCLDRX2:1:2101:18801:14794 2:N:0:GGAGCGTC
TCGGACTACACGGGTATCTAATCCTATTTGCTCCCCACGCTTTCGTGCCTCAGCGTCAGTAACAGGCCAGGCGGCCGCCTTCGCCACTGGTGTTCTTCCATATATCTACGCATTTTACCGCTACACATGGAGTTCCACCGCCCTCTCCTGCTCTCTAGCCCGCCAGTTTCCAGAGCCTGTACCGGTTGAGCCGGTACCTTTCACTCCAGACTTAGCAGGCCGCCTACGCACCCTTTACGCCCAATCATTCC
+
FFFFFFFFFFFFFFFFFFFFFFFFFFFFFFFFFFFFFFFFFFFFFFFFFFFFFFFFFFFFFFFFFFFFFFFFFFFFFFFFFFFFFFFFFFFFFFFFFFFFFFFFFFFFFFFFFFFFF:FFFFFFFF:FFFFFFFFFFFFFFFFFFFFFFFFFFFFFFFFFFFFFFFFFFFFFFFFFFFFFFFFFFFFFFFFFFFFF:FFF:FFFFFFFFFFFFFFFFFFFFFFFF:FFFFFFFF:FFFFFFFF,,FF,:FF
@A01757:128:HWYCLDRX2:1:2101:17083:15045 2:N:0:GGAGCGTC
TCGGACTATTGGGGTATCTAATCCTGTTCGATACCCACGCTTTCGTGCCTGAGCGTCAGTAGGGCGCCGGTGCGCTGCCTTCGCAATCGGAGTTCTGCGTGATATCTATGCATTTCACCGCTACACCACGCATTCCGCGCACTTCTCGCCCACTCTAGCCCGGCAGTTCCGACGGCTGGGCGGGGTTGAGCCCCGCGATTTGACCGCCGGCTTGCCGTGCCGCCTGCGCACCCTTTAAACCCAATAAATCC
+
FFFF:FFFFFFFFFFFFFFFFFF:FFFFFFFFFFFFF::FFFFFFFFFFF:FFFFFFFFFFFFFFFFFFFFFFFFFFFFFFFFF,FFFFFFFFFFFFFFFFFFFF,F,FF,F:FFFFFFFFFF:F::FFFFFF:FFFFFF,FFFF:FFFFFF,FFFFFFFFFFFFF:F:F:FF,FFFFFFFFFFFFFFFFFFFFFFFFFFFFFFFF:FFF,:FFF:FFFFFFFFFF:FFFF:FF:FF:FFFFF,:F,FF::
@A01757:128:HWYCLDRX2:1:2101:6650:15139 2:N:0:GGAGCGTC
TCGGACTACAGGGGTATCTAATCCTGTTCGATCCCCGCGCTTTCGTGCCTCAGCGTCAGTGGCGGCACGGCACGCTGCCTTCGCAATCGGGGTTCTGCGCGATATCTATGCATTTCACCGCTACACCGCGCATTCCGCAAGCCTCCGCCGCACTCAAGGCCCCCAGTTCCGACGGCTCGGCGGGGTTGAGCCCCGCGATTTCACCGCCGGCTTAAAGGCCCGCCTGCGCACCCTTTAAACCCAATGAATCC
+
FFFFFFFFFFFFFFFFFFFFFFFFFFFF,F:FFFFF:FFFFFFFFFFFFFFFFFFFFFFFFF,FF,FF:F:FFFF,FFFFFFFFFF:,FF:FFFF,:FFFFFFFFFFFFFFFFFFFFF,FFFFFFFFFFFFFFFFF,FF,,FFFF,FFF:FFFFFFFF::FFFFFFFF:F,:F:FFFF,F,,:F:FF:FF:FFFFFF::FF:,:F,:F,FFF:FF:FFFFFFFF,:FFFFFFF,FF::FFFF:F:FFFFFF
@A01757:128:HWYCLDRX2:1:2101:27335:15170 2:N:0:GGAGCGTC
TCGGACTACCAGGGTATCTAATCCTATTTGCTCCCCACGCTTTCGTGCCTCAGCGTCAGTCAACAGGCCAGGCGGCCGCCTTCGCCACTGGTGTTCTTCCATATATCTACGCATTTCACCGCTACACATGGAGTTCCACTCTCCTCTTCTGCACTCAAGTCTCCCAGTTTCCAATGCACTACTCCGGTTAAGCCGAAGGCTTTCACATCAGACTTGCCGTACCGCCTGCGCTCCCTTTACACCCAGTAACT
+
FFFFFFFFFFFFFFFFFFFF:FFFFFFFFFFFFFFFFFFFFFFFFFFFFFFFFFFFFFFFFFFFFFFFFFFFFFFFFFFFFFFFFFFFFFFFF:FFFFFFFFFF,FFFFFFFFFFFFFFFFFFFFFFFFFFFF:FFFFFFFFFFFFFFFFFFFFFFFFFFF:FFFFFF,FFFFFFFFFFFFFFFFFFFFFF:FFFFFFFFFFFFFFFFFFFFFFF:FFFFFFFFFFFFFFFFFFFFFFFFFFF::FFF,,F
@A01757:128:HWYCLDRX2:1:2101:27236:15186 2:N:0:GGAGCGTC
TCGGACTACCAGGGTATCTAATCCTGTTCGATCCCCACGCTTTCGTGCCTCAGCGTCAGTTGAGCGCCGGTATGCTGCCTTCGCAATCGGAGTTCTGCGTGATATCTATGCATTTCACCGCTACACCACGCATTCCGCGCACTTCTCGCCCACTCTAGCCCGGCAGTTCCGACGGCTGGGCGGGGTTGAGCCCCGCGATTTGACCGCCGGCTTGCCGTGCCGCCTGCGCACCCTTTAAACCCAATAAATCC
+
FFFFFFFFFF,FFFFFFFFFFFFFFFFFFFFFFFFFFFFFFFFFFFFFFFFFFFFFFFFFFFFFFFFFFFFFFFFFFFFFFFFFFFFFFFFFFFFFFFFFFFFFFFFFFFFFFFFF,FFFFFFFFFFFFFFFFFFFFFFF:FFFFFFFFFF:FFFFFFFFFFFFFFFFFFFFFFFFFFFFFF:FFFFFFFF:FFFFFF,F:FFFFFFFFFFF:F,FF,:FFFF:FFFFFFFFFFFF:FFFFF:FFFFFFFF
@A01757:128:HWYCLDRX2:1:2101:2220:15295 2:N:0:GGAGCGTC
TCGGACTACAGGGGTTTCTAATCCTATTTGCTCCCCACGCTTTCGTGCCTCAGCGTCAGTAACAGGCCAGGCGGCCGCCTTCGCCACTGGTGTTCTTCCATATATCTGCGCATTTTACCGCTACACATGGAGTTCCACCGCCCTCTCCTGCTCTCTAGCCCGCCAGTTTCCAGAGCCTGTACCGGTTGAGCCGGTACCTTTCACTCCAGACGTAGCAGGCCCCCTACGCACCCTTTACGCCCAATAATTCC
+
FFF:FFFFFFFFFFFFFFFFFFFF:F:FFFFFF:FFFFFFFFFF:FFF:FFFFF:F::FFFFF:,,::FF:FFFFF:FFF:FFF,FFFFFFFFFFFFFFF:FFF:,,FFFF,FFF:::,FF:FFFFF:FFFFFFF,FF,F,FFFFFFFF:,F,,,F::,:F:FFF:,FFFF,FF:FF,,FF:FF,FF,F:F,F:,FFFFF,FF,F,FF:F,,,F,F:F,F,,:,:F::FFF,F:,FFF:FFFF,,,:,,,F
@A01757:128:HWYCLDRX2:1:2101:30834:15342 2:N:0:GGAGCGTC
TCGGACTACCCGGGTATCTAATCCTGTTCGATACCCACGCTTTCGTGCCTCAGCGTCAGTGTGGAGCCGGCATGCTACCTTCGCAATCGGAGTTCTGCGCGATATCTATGCATTTCACCGCTACACCGCGCATTCCGCATACTTCTCTCCAACTCGAGACTGCCAGTTTCAACGGCGGACCGGGGTTGAGCCCCGGGCTTTGACCGCTGACTTAACAGACCGCCTGCGCACCCTTTAAACCCAATAAATCC
+
FFFFFFFFFFFF:FFFFFFFFFFFFFFFFFFFFFFFFFFFFFFFFFFFFFFFFFFFFFFFFFFFFFFFFFFFFFFFFFFFFFFFFFFFFFFFFFFFFFFFFFF:FFFFFFFFFFFFFF:FFFFFFFFFFFFFFFFFFF:FFFFFFFFFFFFFFFFFFFFFFFFFFFFFFFFFFFFFFFFFFFFFFFFFFFFFFFFFFFFFFFFFFFFFFFFFFFFFFFFFFFFFFFFFFF:FFFFFFF,FFFFFFFFFFF:
@A01757:128:HWYCLDRX2:1:2101:14181:15405 2:N:0:GGAGCGTC
TCGGACTACCAGGGTATCTAATCCTGTTTGCTACCCACGCTTTCGAACCTCAGCGTCAGTTACAGACCAGAGAGCCGCTTTCGCCACTGGTGTTCCTCCGCTTATCTACGCATTTCACAGCTACACTAGGAATTCCGCCTGCCTCTCCGAGACTCCAGCTACACAGTTCCAAATGCAGTCCCGGGGTTGAGCCCCGGGCTTTCACATCAGACTTGCCGCACCGCCTGCGCTCCCTTTACACCCAGTAAATC
+
FFFFFFFFFFFFFFF:FFFFFFFF,FFFFFFFFFFFFFFFFFFFFF:FFF,FFFFFFFFFF,,FFFFFFF,FFFF,FFFFFFFFFF:FFFFFF:FFF,F,,FFFFFFFFFFFFFFFFF,F:F:F,F,FF,F:FFFFFFFFFFFFFF,FFF,FFF:F::FF::F,FF,FF:FFFFFFFFFFF:FFFF,FFFFFFF:F:FFFFFFFFFFF::FFF,:FF,F,F:FFF,FFFF:FFF,FFFF,FFFF:FFF,FF
@A01757:128:HWYCLDRX2:1:2101:2003:15452 2:N:0:GGAGCGTC
TCGGACTACAGGGGTATCTAATCCTGTTCGATACCCGCACTTTCGTGCCTGAGCGTCAGTAGGGCGCCGGTGCGCTGCCTTCGCAATCGGAGTTCTGCGTGATATCTATGCATTTCACCGCTACACCACGCATTCCGCGCACTTCTCGCCCACTCTAGCCCGGCAGTTCCGACGGCTGGGCGGGGTTGAGCCCCGGGCTTTTACCGCTGACTTAACAGGCCGCCTGCGCACCCTTTAAAGCCAATAAATCC
+
F:FFFFFFFFFFFFFFFFFF,F:FFFFFFF,F,FFFF:F:FF:FFFFFFFFFF:FFFFFF,FFFFFFF:FFFFFFFFFFFFFFFFFFFFFF,FFFFFFFFFFF,FFF:FF:FFFFFFFF:FFFF:FFFFFFFFFFFFFFF:FF:FF,:F,FFFFFFFFF:FF:FFFF:F,FFFFFFFFFFFFFF,FF:,F,FFF:FFFFFFFFFFF,F,F,,F,F:FF::FFF,FF,FF,F:FFFF:FF,:,F:FFF:,,F
@A01757:128:HWYCLDRX2:1:2101:24306:15499 2:N:0:GGAGCGTC
TCGGACTACTGGGGTATCTAATCCTGTTTGATCCCCGCACTTTCGTGCCTCAGCGTCAGTAGGGCGCCGGTATGCTGCCTTCGCAATCGGGGTTCTGCGTGATATCTATGCATTTCACCGCTACACCACGCATTCCGCATACTTCTCGCCCACTCGAGCCCGGCAGTTTCAACGGCTGTACGGGGTTGAGCCCCGCAATTTTACCGCTGACTTGGCAGGCCGCCTACGCACCCTTTAAACCCAATAAATCC
+
FFFFFF:FFFFFFFF:FFFFFFFFFFFFFFFFFFFFFFFFF,FF,FFFFFFFFFFFFFFFFFFFFFFFFFFFFFFFFFFFFF:FFFFFFFFFFFFFFF:FFFFF:FFFFFFFFFFFFFFFF:FFFFFFFFFFFFFFFFFFFFFFFFFFFFFFFFFFFFFFFFFFFFFFFFF:FFFFFFFFFFFFFFFFFFF:FFFFFFFFFFFFFFFFFFFF:FF:FFFFFFFFFFFFFFFFFFFFF:FF:FF:FF:FFF,
@A01757:128:HWYCLDRX2:1:2101:12002:15577 2:N:0:GGAGCGTC
TCGGACTACACGGGTTTCTAATCCTGTTCGATACCCACGCTTTCGTGCATGAGCGTCAGTTGAGCGCCGGTATGCTGCCTTCGCAATCGGAGTTCTGCGTGATATCTATGCATTTCACCGCTACACCACGCATTCCGCATACTTCTCGCTCACTCAAGAACGCCAGTTTCAACGGCACGACGGGGTTGAGCCCCGAAATTTTACCGCTGACTTGACATTCCGCCTGCGCACCCTTTAAACCCAATAAATCC
+
FFFFFFFFFFFFFFFFFFFFFFFFFFFFFFFFFFFFFFFFFFFFFFFFFFFFFFFFFFFFFFFFFFFFFFFFFFFFFFFFFFFFFFFFFFFFFFFFFFFFFFFFFFFFFFFFFFFFFFFFFFFFFFFFFFFFFFFFFFFFF:FFFFFFFFFFFFFFFFFFFFFFFFFFFFFFFFFFFFFFFFFFFFFFFF:FFF,FFFFFFFFF,FFFFFFFFFF:FFFFF:F,FFFFFFFFFFFFFFFF,FF,FFFFFF,
@A01757:128:HWYCLDRX2:1:2101:28836:15640 2:N:0:GGAGCGTC
TCGGACTACAAGGGTATCTAATCCTGTTCGATCCCCGCGCTTTCGTGCCTCAGCGTCAGTGGCGGCACGGCACGCTGCCTTCGCAATCGGGGTTCTGCGCGATATCTATGCATTTCACCGCTACACCGCGCATTCCGCATGCCTCCGCCGCACTCAAGGCCCCCAGTTCCGACGGCTCGGCGGGGTTGAGCCCCGCGATTTCACCGCCGGCTTAAAGGCCCGCCTGCGCACCCTTTAAACCCAATGAATCC
+
FFFFFFFFFFFFFFFFFFFFF:FFFFF,FFFFF:FFFFFFFFFFFFFFFFFFFFFFFFFFFFFFFFFFFFFFFFFFFFFFFFFFFFFFFFFFFFFFFFFFFFFFFFFFFFFFFFFFFFFFFFFFFFFFFFFFFFFFFFFFFFFFF,FFFFFFFFFFFF,FFFFFFFFFFFFFFFFFFFFFFFFFFFFFFFFFFFFFFFFF:FFFFFF:F,FFFFFF,,FFFFFFF,FFFFFFFFFFFF:F:,FFF,FFFF,
@A01757:128:HWYCLDRX2:1:2101:27850:15781 2:N:0:GGAGCGTC
TCGGACTACCGGGGTATCTAATCCTGTTCGATACCCACGCTTTCGTGCCTGAGCGTCAGTAGGGCGCCGGTGCGCTGCCTTCGCAATCGGAGTTCTGCGTGATATCTATGCATTTCACCGCTACACCACGCATTCCGCGCACTTCTCGCCCACTCTAGCCCGGCAGTTCCGACGGCTGGGCGGGGTTGAGCCCCGCGATTTGACCGCCGGCTTGCCGTGCCGCCTGCGCACCCTTTAAACCCAATAAATCC
+
FFFFFFFFFFFFFFF:FFFFFFFFFFFFFFFFFFFFFFFFFFFFFFFFFFFFFFFFFFFFFFFFFFFFFFFFFFFFFFFFFFFFFFFFFFFFFFFFFFFFFFFFFFFFFFFFFFFFFFFFFFFFFFFFFFFFFFFFFFFFFFFFFFFFFFFFFFFFFFFFFFFFFFFFFFFFFFFFFFFFFFFFFFFF:FFFFFFFFFFFFFFFFFFFFFFFF:FFFFFFFFFF::F:FF:FFFFF:FFFFFF,FFFFFFF
@A01757:128:HWYCLDRX2:1:2101:23240:15875 2:N:0:GGAGCGTC
TCGGACTACAAGGGTATCTAATCCTGTTTGCTCCCCACACTTTCGTGCCTCAACGTCAGTTACTGTCCAGAAAGTCGCCTTCGCCACTGGTGTTCCTCCTAATATCTACGCATTTCACCGCTACACTAGGAATTCCACTTTCCTCTCCAGTACTCAAGAAAACCAGTTTTAGTTGCAGTTCCTCAGTTAAGCCGAGGGATTTCACAACTAACTTAATTTCCCGTCTACGCACCCTTTACACCCAATAAATC
+
:FFFFFF:FFFFFFF,FFFFFFFFFFFFFFFFFFFFFFFFFFFFFFFF:FFFFFFFFFFFF:FFFFFFFFFFFFFFFFFFFFFFFFFFFFFFFFF:FFFFFFFFFFFFFFFFFFFFFFFFFFFFFF,FFFFFFFFFFFFFFFFFFFFFFFFFFFFFFFFFFFFFFFFFFFFFFFFFFFFFFFFFFFFF:FFFFFFFFFFFFFFFFFFFFFFFFFFFFFFF:FFFFFFFFFFFFFFFFFFFFFF,FFFFFFF
@A01757:128:HWYCLDRX2:1:2101:29595:15922 2:N:0:GGAGCGTC
TCGGACTACTAGGGTATCTAATCCTGTTCGATACCCACGCTTTCGTGCCTCAGCGTCAGATCGCCGCCGGTATGCTGCCTTCGCAATCGGAGTTCTGCGCGATATCTAAGCATTTCACCGCTACACCGCGCATTCCGCGTACTTCTCTCCAACTCCAGCCCGCCAGTTTCAACGGCTCGCCGGGGTTGAGCCCCGGGCTTTTACCGCTGACTTAACAGGCCGCCTGCGCACCCTTTAAACCCAATAAATCC
+
FFFFFFFFFFFFFFFFFFFFFFFFFFFFFFFFFFFFFFFFFFFFFFFFFFFFFFFFFFFFF:FFFFFFFFFFFFFFFFFFFFFFFFFFFFFFFFFFFFFFFFFFFFFFFFFFFFFFFFFFFFFFFFFFFFFFFFFFFFFFF:FFFFFFFFF:FFFFFFFFFFFFFFFFFFFFFFFFFFFFFFFFFF:FFFFFFFFFFFFFFFFFFFFF::FFF::FFFFFFFFFF:FFFF,FFFFFFFFFFFFFF,FFFFF
@A01757:128:HWYCLDRX2:1:2101:13783:16125 2:N:0:GGAGCGTC
TCGGACTACTGGGGTATCTAATCCTGTTCGATACCCACGCTTTCGTGCTTCAGCGTCAGTTGGGCGCCGGTATGCTGCCTTCGCAATCGGAGTTCTGCGTGATATCTATGCATTTCACCGCTACACCACGCATTCCGCATACTTCTCGCCCACTCAAGAACACCAGTTTCAACGGCGAAGCGAGGTTGAGCCCCGCGATTTGACCGCTGACTTGACATTCCGCCTACGCACCCTTTCAACCCAATAAATCC
+
FFFFFFFFFFFFFFFFFFFFFFFFFFFFFFFFFFFFFFFFFFFFFFFFFFFFFFFFFFFFFFFFFFFFFFFFFFFFFFFFFFFFFFFFFFFFFFFFFFFFFFF:FFFFFFFFFFFFFFFFFFFFFFFFFFFFFFFFFFFFFFFFFFFFFFFFFFFFFFFFFFFFFFFFFFFFFFFFFFFFFFFFFFFFFFFFFFFFFFFFFFFFFFFFFFFFFFFFFFFFFFFFFFFFF:FFFFFF,FFFFF,FFF,::F:
@A01757:128:HWYCLDRX2:1:2101:24162:16344 2:N:0:GGAGCGTC
TCGGACTACACGGGTTTCTAATCCTATTTGCTCCCCACGCTTTCGTGCCTCAGCGTCAGTCAACAGGCCAGGCGGCCGCCTTCGCCACTGGTGTTCTTCCATATATCTACGCATTTTACCGCTACACATGGAGTTCCACCGCCCTCTCCTGTCCTCGAGCGTGGCAGTTTCCAAAGCCTGTACAGGTTGAGCCCGTACCTTTCACTTCAGACTTGCCACGCCGCCTGCGCACCCTTTACGCCCAATCATTC
+
FFFFFFFFFFFFFFFFFFFFFFFFFFFFFFFFFFFFFFFFFFFFFFFFFFFFFFFFFFFFFFFFFFFFFFFFFFFFFFFFFFFFFFFFFFFFFFFFFFFFFFFFFFFFFFFFFFFFFFFFFFFFFFFFFFFFFFFFFFFFFFFFFFFFFFFFFFFFFFFFFFFFFFFFFFFFFFFFFFFFFFFFFFFFFFFFFFFFFFFFFFFFFFFFFFFFFFFFFFF:FFFFFFFFFFFFFFFFFFFFFFFFFFFFFFF
@A01757:128:HWYCLDRX2:1:2101:2917:16407 2:N:0:GGAGCGTC
TCGGACTACCAGGGTATCTAATCCTGTTCGATACCCACGCTTTCGTGCCTGAGCGTCAGTAGGGCGCCGGTGCGCTGCCTTCGCAATCGGAGTTCTGCGTGATATCTATGCATTTCACCGCTACACCAGGCATTCCGCGCACTTCTCGCCCACTCTAGCCCGGCAGTTCCGACGGCTGGGCGGGGTTGAGCCCCGCGATTTGAGCGCCGGCTTGCCGTGCCGCCTGCGCCGCCTTTATCCCCAATAAATCG
+
FFFFFFF:FF,FFFFF:FFF:FF:,FFFFFFFFFFFFFFFF,FFFFFFFFFFFFFFFFFFFFFFFF:F:FFFFFFFFFFFFFFF::FFFFFFFFFFFFFF,F:,FF,,F:FF,FFFFFFFF,:,,,F,,FFFFFF:::FFFFFFF:FFF,,,,FFF:FFF:F,,FF::FFFF:FFFFFFFFFFF,:FFFFFFFF,FF,:FFFF,FFFFFFFF,FF:FFF::FF:FFFFF,:FFFFF,,FF:F,,::,,FF,
@A01757:128:HWYCLDRX2:1:2101:4643:16485 2:N:0:GGAGCGTC
TCGGCTACAAGGGTATCTAATCCTGTTCGATACCCACGCTTTCGTGCTTCAGCGTCAGTTGGGCGCCGGCATGCTGCCTTCGCAATCGGAGTTCTGCGTGATATCTATGCATTTCACCGCTACACCACGCATTCCGCATACTTCTCGCCCACTCAAGAACGCCAGTTTCAACGGCGGAGCGGGGTTGAGCCCCGCGATTTTACCGCTGACTTGGCATCCCGCCTACGCACCCTTTAAACCCACTAAATCCG
+
FFFF:F,FFFFFFFFFFFFFFFF::FFFF:FFFFFFFFFFF::FFFFFFFFFFFFFFFFFFFFFFFFFFFFF:FFFFFFFFFFF:FFFFFF,FFF,FFFFFFFF:F:FFFFF,FFFFFFFFFFFFFFFFF:,:FFFFFFF:FFFFFFFF:FF,FFFFFFFF,FF:F,F:FFFFFFFFFFFF:FF,FFFFFF:FFFF,FF:F,,FFFFFFFFFFFF,FF:FFFFF,:FFF:FFF:F:F,FFF,,F:,,FFFF
@A01757:128:HWYCLDRX2:1:2101:4679:16485 2:N:0:GGAGCGTC
TCGGCTACAAGGGTATCTAATCCGGTTCGATACCCACGCTTTCGTGCTTCAGCGTCAGTTGGGCGCCGGCATGCTGCCTTCGCAATCGGAGTTCTGCGTGATATCTATGCATTTCACCGCTACACCACGCATTCCGCATACATCTCGCCCACTCAAGAACGCCAGTTTCAACGGCGGAGCGGGGTGGAGCCCCGCGATTTTACCGCTGACTTGGCATCCCGCCGACGCACACTTTAAACCCAGAATATCCG
+
FFFF:FF::FFFFF,FFFFFFF:,FFFFFF:FFFFF:FFFFFFFF:FFFFFFF:,F:FFFFFFFFFFFF:F:FFFF:FFFFFFFF:FFFFFFFFFFFFFF:F:::F:FFF,:,F:FFFFFFF::F,::FF,FF,:FFFFF:,F,FF:F,F,F:F,::F:FF:F,F:,:FFF,FF,FFFFFF:FF,,F:FFFFFF,FF,,FF,,F,F::F,F,F:,,,::F,F:,,,FF:F,F:FF,,,F,:F,,:::F,,F
@A01757:128:HWYCLDRX2:1:2101:19190:16501 2:N:0:GGAGCGTC
TCGGACTACAAGGGTTTCTAATCCTGTTTGCTACCCACGCTTTCGAACCTCAGCGTCAGTTACAGACCAGAGAGCCGCTTTCGCCACTGGTGTTCTTCCATATATCTACGCATTTCACCGCTACACATGGAGTTCCACTCTCCTCTTCTGCACTCAAGTCTCCCAGTTTCCAATGCACTACTCCGGTTAAGCCGAAGGCTTTCACATCAGACTTAAAAGACCGCCTGCGTTCCCTTTACGCCCAATAAATC
+
FFFFFFFFFFFFFFFFFFFFFFFFFFFFFFFFFFFFFFFFFFFFFFFFFFFFFFFFFFFFFFFFFFFFFFFFFFFFFFFFFFFFFFFFFFFFFFFFFFFFFFFFFFFFFFFFFFFFFFFFFFFFFFFFFFFFFFFFFFFFFFFFFFFFFFFFFFFFFFFFFFFFFFFFFFFFFF:FFFFFF:FF::FFFF:,FFFFFFF:FFFFFFFFFFFFFFFFFFFFFFFFF:FFFFFFFF:FFFFFFFF:FFFFFFF
@A01757:128:HWYCLDRX2:1:2101:24234:16564 2:N:0:GGAGCGTC
TCGGACTACACGGGTTTCTAATCCTATTTGCTCCCCACGCTTTCGTGCCTCAGCGTCAGTCAACAGGCCAGGCGGCCGCCTTCGCCACTGGTGTTCTTCCATATATCTACGCATTTTACCGCTACACATGGAGTTCCACCGCCCTCTCCTGTCCTCGAGCGTGGCAGTTTCCAAAGCCTGTACAGGTTGAGCCCGTACCTTTCACTTCAGACTTGCCACGCCGCCTGCGCACCCTTTACGCCCAATCATTC
+
FFFFFFFFFFFFFFFFFFFF,FFFFFFFFFFFFFFFFF:FFFFFFFFFFFFFFFFFFFFFFFFFFFFFF,FFFFFFFFFFFFFF:FF:FFFFF:FFFFFFFF,F:FFFFFFFFFFFF:FFFFF:FFFFF:FFFFFFFFFFFFFFFFFFFFFFFFFFFFFFFF:FFFFF,FFFFFFFF:FFFFFFFFFFFFFFFFFFFFFFFFFFFFFFFFFFFFFFF,:FFFFFFF,FFFFFFFFFFFFFFFFF:FFFFFF
@A01757:128:HWYCLDRX2:1:2101:9209:16626 2:N:0:GGAGCGTC
TCGGACTACCAGGGTATCTAATCCTGTTTGCTACCCACGCTTTCGAACCTCAGCGTCAGTTACAGACCAGAGAGCCGCTTTCGCCACTGGTGTTCTTCCATATATCTACGCATTTCACCGCTACACATGGAGTTCCACTCTCCTCTTCTGCACTCAAGTCTCCCAGTTTCCAATGCACTACTCCGGTTAAGCCGAAGGCTTTCACATCAGACTTAAAAGACCGCCTGCGTTCCCTTTACGCCCAATAAATC
+
FFFFFFFFFFFFFFFFFFFFFFFFFFFFFFFFFFFFFFFFFFFFFFFFFFFFFFFFFFFFFFFFFFFFFFFFFFFFFFFFFFFFFFFFFFFFFFFFFFFFFFFFFFFFFFFFFFF:FFFFFFFF:FFFFFFFFFFFFFFFFFFFFFFFFFFFFFFFFFFFFFFFFFFFFFF,FFFFFFFFFFFFFFFFFF:FFFFFFFFFFFFFFFFFFFFFFFF:FF:FFFFFFFFFFFFF:FFFFFFFFFFFFFFFFFF
@A01757:128:HWYCLDRX2:1:2101:21567:16705 2:N:0:GGAGCGTC
TCGGACTACAAGGGTATCTAATCCTGTTTGCTCCCCACGCTTTCGTGTATGAGCGTCAGTTGCGTCCCAGGAGGCTGCCTTCGCCATCGGTGTTCTTCCACATATCTACGCATTTCACTGCTACACGTGGAATTCCACCTCCCTCTGACGCACTCTAGCCAAGCAGTCACATATGCGGTTCCCAGGTTAAGCCCGGGTATTTCACATCTGTCTTACTCAGCCGCCTGCACACCCTTTACGCCCAGTAATTC
+
FFFFFFFFFFFFFFFFFFFFFFFFFFFFFFFFFFFFFFFFFFFFFFFFFFFFFFFFFFFFFFFFFFFFFFFFFFFFFFFFFFFFFFFFFFFFFFFFFF:FFFFFFF:FFFFFFFFFF:FFFFFF:F:FFFFFFFFFFFFFFFFFFFF:FFFFFFFFFFFF:FFFFFFFFFFFFFFFFFFFF,FFF:FFFFFFFFFFFFFFFFF,FFFFFFFFFF,FFFFFFFFFFF:,FFFF,FFF,FFFFFFFFFF,FF:
@A01757:128:HWYCLDRX2:1:2101:7473:16720 2:N:0:GGAGCGTC
TCGGACTACAAGGGTATCTAATCCTGTTCGCTCCCCTGGCTTTCGCGTCTCAGCGTCAGGTGGGGTCCAGGAGCCCGCTTTCGCCACGGGCGTTCCTTCCGATCTCAACGCATTTCACCGCTCCACCGGAAGTTCCGGCTCCCCCTACCCCCCTCCAGACCGGTCGTATCCGGGCCCGTTCCCCGGTTGAGCCGGGGGCTTTCAGCCACGGACGTGCCGGTCCGCCTACCCGCGCTTTAAGCCCAGTGATT
+
FFFFFFFFFFFFFFFFFFFFFFFFFFFFFFFFFFFFFFFFFFFFFFFFFFFFFFFFFFFFFFFFFFFFFFFFFFFFFFFFFFFFFFFFFFFFFFFFFFFFFFFFFFFFFFFFFFFFFFFFFFFFFFFFFFFFFFFFFFFFFFFFFFFFFFFFFFFFFFFFFFFFFFFFFFFFFFFFFFFFFFFFFFFF:FFFFFFFFFFFFFFFFFF:FFFFFF:FFFFFFFFFFFF,F,FFFFFFFF:FFFFFFFFFF,F
@A01757:128:HWYCLDRX2:1:2101:32000:16767 2:N:0:GGAGCGTC
TCGGACTACAAGGGTATCTAATCCTGTTTGCTCCCCACACTTTCGTGCCTCAACGTCAGTTATTGTCCAGTAAGCCGCCTTCGCCGCCGGTGTTCCTCCTGATATCTACGCATTTCACCGCTACACCAGGAATTCCTCTTACCTCTCCTGCACTCCAGCTTCACAGTTTCCAGAGCAGTTCCGGGGTTGGGCCCCGGCATTTCACTCCAGACTTGCGCTGCCGTCTTCGCTCCCTTTACACCCAGTAAATC
+
FFFFFFFFFFFFFFFFFFFFFFFFFFFFFFFFFFFFFFFFFFFFFFFFFFFFFFFFFFFFFFFFFFFFFFFFFFFFFFFFFFFFFFFFFFFFFFFFFFFFFFFFFFFFFFFFFF:FFFFFFFFFFFFFFF:,FFFFFFFFFFFFFFFFFFFFFFFFFFFFFFFFFFFFFFFFFFFFFFFFFFFFFFFFF:FFFFFFFFF,FFFFFFFFFFFFFFFFFFFFFFFFFFFFFFFFF:FFFFFFFFFFFFF,FFF
@A01757:128:HWYCLDRX2:1:2101:17219:16783 2:N:0:GGAGCGTC
TCGGATACACGGGTTTCTAATCCTGTTCGATACCCGCACTTTCGTGCCTCAGCGTCAGTTGAGCGCCGGTAAGCTGCCTTCGCAATCGGCGTTCTGCGTGATATCTATGCATTTCACCGCTACACCACGCATTCCGCTTACTTCTCACTCACTCAAGGGCGTCAGTTTCAACGGCACGACGGGGTTGAGCCCCGAAATTTTACCGCTGACTTGACACTCCGCCTACGCACCCTTTAAACCCAATAAATCCG
+
FFFFFFFFFFFFFFFFFFFFFFFFFFFFFFFFFFFFFFFFFFFFFFFFFFFFFFFFFFFFFFFFFFFFFFFFFFFFFFFFFFFFFFFFFFFFFFFFFFFFFFFFFFFFFFFFFFFFFFFFFFFFFFFFFFFFFFFFFFFFFFFFFFFFFFFFFFFFFFFFFFFFFF:FFFFFFFFFFFFFFFFFFFFFFFFFFFF:FFFFFFFFFFFF::FFF,FFFFFFFFFFFFFFFFFFFFFFFFFFFFFFFFFFFF:
@A01757:128:HWYCLDRX2:1:2101:7455:16908 2:N:0:GGAGCGTC
TCGGACTACAAGGGTATCTAATCCTGTTCGATACCCACACTTTCGTGCATGAGCGTCAGTTGAGCGCCGGTATGCTGCCTTCGCAATCGGAGTTCTGCGTGATATCTATGCATTTCACCGCTACACCACGCATTCCTCATACTTCTCGCTCACTCAAGATCCCCAGTTTCAACGGCCAGCCCGGGTTGAGCCCGGACATTTTACCGCTGACTTAAAAATCCGCCTACGCACCCTTTAAACCCAATAAATCC
+
FFFFFFFFFFFFFFFFFFFFFFFFFF:FFFFF:FFFFFFFFFFFFFFFFFFFFFFFFFFFFFFFFFFFFFF:FFFFFFFFFFFFF:FFFFFFFFFFFFFFFFFFFFFFFFFFFFFFFFFFFFFFFFFFFFFFFFFFFFFFFFFFFFFFFFFFFFFFFFFFFFFFFFFFFFFFFFFFFFFFFFFFFFFFFFFFFFFFF:FFFFFFFFFFFFFFFFFFFFFFFFFFFFFF:FFFFFFFF:FFFFFFFF:FFFF
@A01757:128:HWYCLDRX2:1:2101:15058:16924 2:N:0:GGAGCGTC
TCGGACTACAAGGGTATCTAATCCTGTTCGATCCCCGCACTTTCGTGCCTCAGCGTCAGTAGGGCGCCGGAAGGCTGCCTTCGCAATCGGGGTTCTGCGTGATATCTATGCATTTCACCGCTACACCACGCATTCCGCCTTCTTCTCGCCCACTCAAGGCCCCCAGTTTCAACGGCCGGACGGGGTTGAGCCCCGAATTTTTACCGCTGACATAAAAGCCCGCCTACGCACCCTTTAAACCCAATAAATCC
+
FFFFFFFFFFFFFFFFFFFFFFFFFFFFFFFFFFFFFFFFFFFFFFFFFFFFFFFFFFFFFFFFFFFFFFF:FFFFFFFFFFFFF:FFFFFFFFFFFFFFFFFFFFFFFFFFFFFFFFFFF,FFFFFFFFFFFFFFFFFFFFFFFFF:FFFFFFFFFFFFFFFFFFFFFFFFFFFFFFFFFFFFFFFFFFFFFFFFFFFFFFFFFFFFFFF::FF:FFFFFFFFFFFFF,FFFFFFFFFF,FFFFFFF:FF
@A01757:128:HWYCLDRX2:1:2101:9860:17096 2:N:0:GGAGCGTC
TCGGACTACTGGGGTATCTAATCCTGTTTGATCCCCACGCTTTCGTGCCTCAGCGTCAGTTGGGCGCCGGTATGCTGCCTTCGCAATCGGCGTTCTGCGTGATATCTATGCATTTCACCGCTACACCACGCATTCCGCATACTTCTCGCCCACTCAAGGCTGCCAGTTCCGACGGCTCGACAGGGTTGAGCCCTGAATTTTTACCGCCGGCTTAACAGCCCGCCTGCGCACCCTTTAAACCCAATAAATCC
+
FFFFFFFFFFFFFFFFFFFFFFFFFFFFFFFFFFFFFFFFFFFFFFFFFFFFFFFFFFFFFFFFFFFFFFFFFFFFFFFFFFFFFFFF,FFFFFFFFFFFFFFFFFF:FFFFFFFFFFFFFFFFFFFFFFFFFFFFFFFFFFFFFFFFFFFFFFFFFFFFFFFFFFFFFFFFFFFFFFFFFFFFFFFFFFFFFFFFFFFFFFFFFFFFFFFF:FFF:FFFF:F,FFFFFFFFFFFFFFFFFFF:FFFFFFF
@A01757:128:HWYCLDRX2:1:2101:20320:17206 2:N:0:GGAGCGTC
TCGGACTACTGGGGTATCTAATCCTGTTCGATACCCGCGCTTTCGAGCTTCAGCGTCAGGAACGCTGCGGCAGGCTGCCTTCGCAATCGGGGTTCTTCGTGATCTCTATGCATTGCACCGGTGCACCACGAGTGCCGCCTGCCTTGCGGGCACGCAGGGTCTGCAGGTCGCGCGGCAGGCTCGGGGGTGAGCCACCCTCTTGGAGGGCCGGCTGGGGGGCCGGCGTACGGGGCGGGTAGGGGCCGGGGGGC
+
::F:FFFF,FFFFFF,FFFFFFFFF:FF,FFFF:,:F:FFFFFFF,FF::FF,:FFFFF,,FF,,FFFFF:FFFF:F,F,F,F:,,:,F:FF,FFF:,,:F:,,,:,,FF:,::F,,:,F,,,F:,,,,FF,,,F,F,,,F:,,:,,F:F,,:,::,FF,,F,,,F,:,F,FFFF,,F,,,:,:FF,,F,F,,,:,,,:,:F,,,FF,,F,,:,,,,,,,,FFF,,,,F:F,,:,,,,:,,,,,,:,,,,,
@A01757:128:HWYCLDRX2:1:2101:28311:17268 2:N:0:GGAGCGTC
GGGGGGGGGCCCCCGCCTAAGCAACAAATGACAAAGCAAAAAATACCAACACCAAAGCCCCACGGCAGCACAAACCCACCCGCCCCCCCCCCCGCATACCAACAAAAAATCAAACCAACAAACACACACCACACCAAACAAAACAACCCACCACACAACCACACCACCCCGACGGCCCAGGACACGGGGGCCCCCCCAACGAAACCACCAACAACCAAAACCCCCCGCACCCCCCCCACACCGAACAACAC
+
FFF,F,,::,,,F,,::,,,,,,,,,,,,,,F,,,,,:F,,F,,:,,F,:,,,F:F,,:,,,:,,,,,,,F:,:,,F,,,,,F:,F,,,FF:,:,,,,,F,FF,FF::F,,,::,,,F,::,F,,F,:,,,,,,,,F,,,,FF:,:,,:F,:FF:F,:FFFF,,,F,F,,,,F,,,,::,,F,,F,,,,,:,,:F:,,,,,:,,F,FF,,,::,,,,,F,FFF,F,,:FF,,FF:,,,,,,F,F,:,,F:F
@A01757:128:HWYCLDRX2:1:2101:14118:17300 2:N:0:GGAGCGTC
TCGGACTACCGGGGTATCTAATCCTATTTGCTCCCCACGCTTTCGTGCCTCAGCGTCAGTAACAGGCCAGGCGGCCGCCTTCGCCACTGGTGTTCTTCCATATATCTACGCATTTTACCGCTACACATGGAGTTCCACCGACCTCTCCTGCTCTCTAGCCCGCCAGTTTCCAGAGCCTATACCGGTTGAGCCGGTACCTTTCACTCCAGACTTAGCAGGCCGCCTACGCACCCTTTACGCCCAATCATTCC
+
FFFFFFFFFFFFFFFF:FFFFFFFFFFFFFFFFFFFFFFFFFFFFFFFFFFFFFFFFFFFFFFFFFFFFFFFFFFFFFFFFFFFFFFFFFFFFFFFFFFFFFFFFFFFFFFFFFFFFFF:FFFFFFFFFFF:FFFFFFF:,FFFFFFFFFFFFFFFFFFFFFFFFFFFFFFFFFFFFFFFFFFFFFFFFFFFFFFFFFFFFFFF:F,FFFFFFF:FFFFFFFFFF:,FFFFFFFFFFFFFFFF:F,FFFFF
@A01757:128:HWYCLDRX2:1:2101:3821:17378 2:N:0:GGAGCGTC
TCGGACTACCAGGGTTTCTAATCCTGTTCGATACCCACGCTTTCGTGCATCAGCGTCAATCTCCGATTCGTCAGATGCCTTCGCAATCGGAGTTCTGCGTGATATCTATGCATTTCACCGCTACACCACGCATTCCGCGCACTTCTCGCCCACTCTAGCCCGGCAGTTCCGACGGCTGGGCGGGGTTGAGCCCCGCGATTTGAACGCCGGCTTGCCGTGCCGCCTGCGCACCCTTTAAACCCAATAAATCC
+
FF:FFFFFFFFFFFFFF::FF::FFFFFF:F,FFFFFF:,F:,,:F::FFFFFFFFFFFF:FF:FF,FFFFFF::,F,,,FFFFFF:F,FF::F,F:,,:FF:FF,FF,:,FFFF,F:FFFFFFFFFF::FF:,FFFFFFFFFF:FFFF:FF,:FFF,:F::F:F:F:FF:FF:FFF,:F:FFFFFF::F,FFFFFFFF:,,:,F,:F,F:,F:F:FFFFFFFF:FFF:FF,,F,FF::FFFFFFFFF:F,
@A01757:128:HWYCLDRX2:1:2101:19425:17503 2:N:0:GGAGCGTC
CGGACTACCGGGTATCTAATCCTGTTTGCTCCCCACGCTTTCGTACCTCAGTGTCAGTTACAGTCCAGAAAGCCGCCTTCGCCACTGGTGTTCCTCCTAATATCTACGCATTTCACCGCTACACTAGGAATTCCGCTTTCCTCTCCTGCACTCAAGAATCCCAGTTCGCAGGGCGAACAATGGTTAAGCCATTGCCTTAAACCCTGCGCTTAGGTTGCCACCTCCGTACTCTTTACGCCCAATAATTCCGG
+
FFFFFFFFFFFFFFFFFFFFFFFFFFFFFFFFFFFFFFF:FFFFFFFFFFFFFFFFFFFFFFFFFFFFFFFFFFFFFFFFFFFFFFFFFFFFFFFFFFFFFFFFFFFFFFFFFFFFFFFFFFFFFFFFF:FFFFFFFFFFFFFFFFFFFFFFFFFFFFFFFFFFFFFFFFFFFFFF:FFFFFFFFFFFFFFFFFFFFFFFFFFFFFFFF:FFFFFFFFFFFFF,:FFFFFFF:FFFFFFFFFFFFFFF:F:
@A01757:128:HWYCLDRX2:1:2101:16667:17519 2:N:0:GGAGCGTC
TCGGACTACACGGGTTTCTAATCCTATTTGCTCCCCACGCTTTCGTGCCTCAGCGTCAGTCACAGGCCAGGCGGCCGCCTTCGCCACTGGTGTTCTTCCATATCTCTACGCATTTTACCGCTACACATGGAGTTCCACCGCCCTCTCCTGTCCTCCAGCCTGCCAGTTTCCAAAGCCTGTACCGGTTGAGCCGGTACCTTTCACTTCAGACTTAACAGGCCGCCTACGCACCCTTTACGCCCAATCATTCC
+
F:F:FFFFFFFFFFFFFFFF,FFFFFFFFFFFF:FF,FFFF:FFFFFFFFFFFFFFFFF:,FFFFFFFFFFF:FFFFFFFFF:FFFFFFFFFFFFFFFFFFFF,FFFFFFFFFFFFFFFFFFFFFFFFFFFFFFFFFFFFFFFFFFFFFFFFFFFFFFFFFFFFFFFFFFFFFFFFFFFFFFFFFFFFFFFFFFF,FFF:FFFFF:FFFFFFF:FFFFFFFFFFFFFFFFF:FF,:,:FFFFFF::F:FFF
@A01757:128:HWYCLDRX2:1:2101:2392:17534 2:N:0:GGAGCGTC
TCGGACTACAGGGGTTTCTAATCATATTTGCTACCCACGCTTTCGAGCCTCAACGTCAGTTACCGTCCAGTAAGCCGCCTTCGCCACTGGTGTTCCTCCTAATATCTACGCATTTCACCGCTACACTAGGAATTCCGCTTACCTCTCCGGTACTCCAGCCAAAAAGTTTCCAAAGCAGTTCCGCGGTTAAGCCGCGGGCTTTCACTCCAGACTTTCTTCGCCGTCTACGCTCCCTTTACACCCAGTAAATC
+
FFFFFFFFFFFFFFFFFFFFFFF:FFFFFFFFFFF:FFFFFFFFFFFFFFFFFFFF:FFFFF:FFFF:FFFFFFFFFFFFFFFFFFFFFFFFFFFFFFFFFFFFFFFFFFFFFF,FFFFFFFFFF,FFFFFFFFFFFFFFFFFFFF:FFFFF:FFFFFF,FFFFFFFFFFFF:FFFFFFFF:FFFF,FFFF:F:FFFFFFFFFFFFF::F,FFFF,F:,:FFFFFFFF:FFFFFFFFF:FFFFF:FFF:FF
@A01757:128:HWYCLDRX2:1:2101:12454:17832 2:N:0:GGAGCGTC
TCGGACTACAAGGGTATCTAATCCTGTTCGCTCCCCTAGCTTTCGCGCCTCAGCGTCAGTCGTGGCCCAGAAGGCCGCCTTCGCCGCCGGTGTTCTTCCCAATATCTGCGCATTCCACCGCTACACTGGGAATTCCTCCTTCCCCTACCAGACTCAAGCCTGCCGGTATCGGGGGCGGACCGGGGTTGAGCCCCGGTATTTGACCCCCGACCTAACAGGCCGCCTACGCGCGCTTTACGCCCAATGAATCC
+
FFFFFFFFFFFFFFFFFFFFFFFFFFFFFFFF:FFFFFFFFFFFFFFFFFFFFFFFFFF:FFFFFFFFFFFFFFFFFFFFFFFFFFFFFFFFFFFFFFFFFFFFFFFFFFFFFFFFFFFFFFFFFFFFFFFFFFFFFFFFFFFFFFFFFFFFFFFFFFFFFFFFFFFFFFFFFFFFFFFFFFFFFFFFFFFFFFFFF:FFFFFFFFFFFF:FF:FF:FFFFFFFFFFFFFFFFFFFFFFFFFFFF:F:FFF
@A01757:128:HWYCLDRX2:1:2101:11369:17863 2:N:0:GGAGCGTC
TCGGACTACAAGGGTATCTAATCCTGTTCGATACCCACACTTTCGTGCATGAGCGTCAGTTGAGCGCCGGTATGCTGCCTTCGCAATCGGAGTTCTGCGTGATATCTATGCATTTCACCGCTACACCACGCATTCCGCATACTTCTCGCTCACTCAAGAACGCCAGTTTCAACGGCACGACGGGGTTGAGCCCCGAAATTTTACCGCTGACTTGACATTCCGCCTGCGCACCCTTTAAACCCAATAAATCC
+
FFFFFFFFFFFFFFFFFFFFFFFFFFFFFFFFFFFFFFFFFFFFFFFFFFFFFFFFFFFFFFFFFFFFFFFFFFFFFFFFFFFFFFFFFFFFFFFFFFFFFFFFFFFFFFFFFFFFFFFFFFFFFFFFFFFFFFFFFFFFFFFFFFFFFFFFFFFFFF:FFFFFFFFFFFFFFFFFFFFFFFFFFFFFFFFFFFFFFFFFFFFFFFFF:FFFFFFFFFFFFFFFFFFFFF:FFFFFF:FFFFF,F:FFFFF
@A01757:128:HWYCLDRX2:1:2101:14100:17895 2:N:0:GGAGCGTC
TCGGACTACACGGGTATCTAATCCTGTTCGATACCCACGCTTTCGTGCTTCAGCGTCAGTTGGGCGCCGGCATGCTGCCTTCGCCACTGGTGTTCCTCCGAATATCTACGAATTTCACCTCTACACTCGGAATTCCACTCACCTCTCTCGAACTCAAGACCAGTAGTTTTGAAGGCAGTTCAGAGGTTGAGCCCCGGGATTTCACCCCCAACTTTCCGATCCGCCTACGTGCGCTTTACGCCCAGTAATTC
+
FFFFFFFFFFFFFFFFFFFFFFFFFFFFFFFFFFFFFFFF:FFFFFFFFFFFFFFFFFFFFFFFFFFFFFFFFFFFFFFFFFFFFFFFFFFFFFFFFFFFFFFFFFFFFFFFFFFFFFF:FFFFFFFFFFFFFFFFFFFFFFFFFFFFFFFFFFFFFFFFFFFF:FF:FF:FFFFF,,:FF,FFFFFFFF:FF:FFFFFFFFFFFFFFFFFFF,FFF::FFFFFFF:FF,FFFFFFF,FFFFFFFF:F:FF
@A01757:128:HWYCLDRX2:1:2101:28565:17895 2:N:0:GGAGCGTC
TCGGACTACTGGGGTATCTAATCCTGTTTGCTCCCCACGCTTTCGCGCATCAGCGTCAGTTCCGGTCCAGTGAGCCGCCTTCGCCACTGGTGTTCCTCCCAATATCTACGCATTTCACCGCTACACTGGGAATTCCACTCACCTCTCCCGGTCTCAAGCCTCACAGTCTGACAGGCAATTCCTCGGTTGAGCCGAGGGCTTTCACAAAGCACTTGAAGAGCCGCCTACGCACGCTTTAAGCCCAGTGATTC
+
FFFFFFFFFFFFFFFFFFFFFFFFFFFFFFFFFFFFFFFFFFFFFFFFFFFFFFFFFFFFFFFFFFFFFFFFFFFFFFFFFFFFFFFFFFFFFFFFFFFFFFFFFFFFFFFFF:FFFFFFFFFFFFFFFFFFFFFFFFFFFFFFFFFFFFFFFFF:FFFFFFFFFFFFFFFFFFFFFFFFFFFFFFFFFFFFFFFFFFFFFFFFFFFFFFFFFFF:FFFFFFFFFFFFFFFFFFFFFFFFFFFFFF,FFFF
@A01757:128:HWYCLDRX2:1:2101:6542:17926 2:N:0:GGAGCGTC
TCGGACTACCGGGGTATCTAATCCTGTTTGCTCCCCACGCTTTCGAGCCTCAACGTCAGTTACAGTCCAGTAAGCCGCCTTCGCCACTGGTGTTCCTCCTAATATCTACGCATTTCACCGCTACACTAGGAATTCCACTTACCTCTCCTGCACTCCAGCCTGGCAGTTTCCAGAGCAGTCCGGGGGTTGAGCCCCCGCCTTTCACTCCAGACTTGCCCTGCCGTCTACGCTCCCTTTACACCCAGTAAATC
+
FFFFFFFFFFFFFFFFFFFFFFFFFFFFFFFFFFFFFFFFFFFFFFFFFFFFFFFFFFFFFFFFFFFFFFFFFFFFFFFFFFFFFFFFFFFFFFFFFFFFFFFFFFFFFFFFFFFFFFFFFFFFFFFFFFFFFFFFFFFFFFFFFFFFFFFFFFFFFFFFFFFFFFFFFFFFFFFFFFFFFFFFFFFFFFFFFFFFFFFFFFF:FFFFFF,FFFFFFFFFFFFFFFFFFFFFFFFFFFFFFFFFFFFF,FF
@A01757:128:HWYCLDRX2:1:2101:6596:17989 2:N:0:GGAGCGTC
TCGGACTACCGGGGTATCTAATCCTGTTTGCTCCCCACGCTTTCGAGCCTCAACGTCAGTTACAGTCCAGTAAGCCGCCTTCGCCACTGGTGTTCCTCCTAATATCTACGCATTTCACCGCTACACTAGGAATTCCACTTACCTCTCCTGCACTCCAGCCTGGCAGTTTCCAGAGCAGTCCGGGGGTTGAGCCCCCGCCTTTCACTCCAGACTTGCCCTGCCGTCTACGCTCCCTTTACACCCAGTAAATC
+
FFFFFFFFFFFFFFFFFFFFFFFFFFFFFFFFFFFFFFFFFFFFFFFFFFFFFFFFFFFFFFFFFFFFFFFFFFFFFFFFFFFFFFFFFFFFFFFFFFFFFFFFFFFFFFFF,FFFFFFFFFFFFFFFF,F:FFFFFFFFFFFFFFFFFFFFFFFF:FFFFFFF:FFFFFFFFFFFFFFFFFFFFFFFFFFFFFFFFFFF,FFFFFFFFFFF:FFFFFF,FFFFFFFF:FFFFFFFF,FFFFFFF::FF:F
@A01757:128:HWYCLDRX2:1:2101:26295:18067 2:N:0:GGAGCGTC
TCGGACTACCAGGGTATCTAATCCTGTTCGATACCCACGCTTTCGTGCCTCAGCGTCAGTGTGGAGCCGGCATGCTGCCTCCCGAGGAGTACTGGCAACAGATCGGAAGAGCGTCGTGTAGGGAAAGAGTGTAGATCTCGGTGGTCGCCGTATCATTAAAAAAAGTTTTTGGGGGGGGGGGGGGGGGGGGGGGGGGGGGGGGGGGGGGGGGGGTGGGGGGGGGGGGGGGGGGGGGTGGGGGGGGGGGGGGG
+
FFFFFFFFFFFFFFFFFFFFFFFFFFFFFFFFFFFFFFFFFFFFFFFFFFFFFFFFFFFFFFFFFFFFFFFFFFFFFFFFFFFFFFFFFFFFFFFFFFFFFFFFFFFFFFFFFFFFFFFFFFFFFFFFFFFFFFFFFFFFFFFFFFFF:FFFFFFFFFFFFF:,,:,,,,,,,,,,,,,:,,FFF:F,,:,:,,:,F:,F:,FFF:::FFF::,F,FF:,FFFFFFF,::::F,F,F,FFFFFFFFFFFFF
@A01757:128:HWYCLDRX2:1:2101:18240:18270 2:N:0:GGAGCGTC
TCGGACTACAAGGGTATCTAATCCTGTTCGATACCCACGCTTTCGTGCCTCAGCGTCAGATCGCCGCCGGTATGCTGCCTTCGCAATCGGAGTTCTGCGCAATATCTAAGCATTTCACCGCTACACTGCGCATTCCGCATACCTCTCGACGTCTCAAGACAGCCAGTTTCAACGGCTCGCCGGGGTTGAGCCCCGGGCTTTTACCGCTGACTTAACAGTCCGCCTACGCACCCTTTAAACCCAATAAATCC
+
FFFFFFFFFFFFFFFFFFFFFFFFFFFFFFFFFFFFFFFFFFFFFFFFFFFFFFFFFFFFFFFFFFFFFFFFFFFFFFFFFFFFFFFFFFFFFFFFFFFFFFFFFFFFFFFFFFFFFFFFFFFFFFFFFFFFFFFFFFFFFFFFFFFFFFFFFFF:FFFFFFFF:FFFFFFFFFFFFFFFFFFFFFFFFFFFFFFFFFFFFFFFFFFFFFFFFFFFFFFFFFFFFFFFFFFFFFFFFFFFFFF,FF:FFFF
@A01757:128:HWYCLDRX2:1:2101:8992:18443 2:N:0:GGAGCGTC
TCGGACTACAAGGGTTTCTAATCCTGTTTGCTCCCCACGCTTTCGAGCCTCAACGTCAGTTTCAGTCCAGCAGGCCGCCTTCGCCGCCGGTGTTCCTCCTGATATCTACGCATTTCACCGCTACACCAGGAATTCCGCCTGCCCCTCCTGTACTCAAGTTACACAGTTTCCAAAGCAGTCCCGGGGTTGGGCCCCGGGCTTTCACTCCAGACTTATACAACCGTCTACGCTCCCTTTACACCCAGTAAATC
+
FFFFFFFFFFFFFFFFFFFFFFFFFFFFFFFFFFFFFFFFFFFFFFFFFFFFFFFFFFFFFFFFFFFFFFFFFFFFFFFFFFFFFFFFFFFFFFFFFFFFFFFFFFF:FFFFFFFFFFFFF:FFFFF,FFFFFFFFFFFFFFFFFFFFFFFFFFFFFFFFFFFFFFFFFFFFFFFFFFFF,FFFFF:FFFFFFFFF,FFFFFFFFFFFFFFFFFFF:F:,FFFFFFFF,FFFFFFFFF:FFFFFFFFFFF:
@A01757:128:HWYCLDRX2:1:2101:16333:18443 2:N:0:GGAGCGTC
TCGGACTACCGGGGTTCTAATCCTGTTCGATACCCACGCTTTCGTGCCTCAGCGTCAGTGTGGGGCCGGCAGGCTGCCTTCGCAATCGGGGTTCTGCGCGATATCTATGCATTTCACCGCTACACCGCGCATTCCGCCTGCCTTTCCCCAACTCAAGCCAGCCAGTTTCAACGGCGGGCCGGGGTTGAGCCCCGGGCTTTTACCGCTGACTTAACTCGCCGCCTACGCACCCTTTAAACCCAATAAATCCG
+
FFFFFF:FFFFFFFFFFFFFFF:FFFFFFFFFFFFFFFFFFFFFFFFFFFFFFFFFFFFFFFFF:FFFFFFFFFFFFFF:FFFF:FFFFFFFFFFFFFFFFFFFFFFFFFFFFFFF:FFFFFFFFFFFFF:FFFFFFFFFFFFFFFF:FFFFFF:FFFF:FFFFFFFF:FFFFFFFFFFFFFFFFFFFFFFFFFFFFF:F:FFFFFFFFFF::FFFFFFFFFFFFFFFFFFFF,F,:,FFFF,,F:,FFFF
@A01757:128:HWYCLDRX2:1:2101:27688:18537 2:N:0:GGAGCGTC
TCGGACTACAGGGGTATCTAATCCTGTTCGATACCCACGCTTTCGTGCATGAGCGTCAGTTGAGCGCCGGTATGCTGCCTTCGCAATCGTAGTTCTTCGTGATATCTATGCATTTCACCGCTACACCACGCATTCCGCATACTTCTCTCCAACTCGAGACTGCCAGTTTCAACGGCGGGCCGGGGTTGAGCCCCGGGCTTTGACCGCTGACTTAACAGACCGCCTGCGCACCCTTTAAACCCAATAAATCC
+
FFFFFFFFFFFFFFFFFFFFFFFFFFFFFFFFFFFFFFFFFFFFFFFFFFFFFFFFFFFFFFFFFFFFFFFFFFFFFFFFFFFFFFFFFFFFFFFFFFFFFFFFFFFFFFFFFFFFFFFFFFFFFFFFFFFFFFFFFFFFFFFFFFFFFFFFFFFFFFFFFFFFFFFFFFFFFFFFFFFFFFFFFFFFFFFFFFFFFFFFFFFFF:FFFFFFFFFFF,FFFFFFFF,FFFFF:FFFFFFF:FF:FFFFFFF
@A01757:128:HWYCLDRX2:1:2101:6741:18646 2:N:0:GGAGCGTC
TGGACTACAAGGGTATCTAATCCTGTTCGCTACCCATGCTTTCGAGCCTCAGCGTCAGTTGCAGACCAGAGAGCCGCCTTCGCCACTGGTGTTCTTCCATATATCTACGCATTCCACCGCTACACATGGAGTTCCACTCTCCTCTTCTGCACTCAAGTTCAACAGTTTCTGATGCAATTCTCCGGTTGAGCCGAAGGCTTTCACATCAGACTTATTGAACCGCCTGCACTCGCTTTACGCCCAATAAATCC
+
FFFFFFFFFFFFFFFFFFFFFFFFFFFFFFFFFFFFFFFFFFFFFFFFFFFFFFFFFFFFFFFFFFFFFFFFFFFFFF:FFFFFFFFFFFFFFFFFFFFFFFFFFFFFFF,FFFFFFFFFFFF:FFFFFFFFFFFFFFFFFFFFFFFFFFFFFFFF:FFFFFFFFFFFFFF:FFFFFFFFFFFFFFFFFFFFFFFFFFFFFFFFFF:FFFFFFFF::FFF::FFFFF:FFF:FFFFFFFFFFFFFFF:FF:
@A01757:128:HWYCLDRX2:1:2101:18376:18818 2:N:0:GGAGCGTC
TCGGACTACAGGGGTATCTAATCCTGTTCGATACCCACGCTTTCGTGCCTGAGCGTCAGTAGGGCGCCGGTGCGCTGCCTTCGCACTCGGATTTCTGCGTGATATCTATGCATTTCACCGCTACACCACGCATTCCGCGCACTTCTCGCCCCCTCTAGCCCGGCAGTTCCGACGGCTGGGCGGGGTTGAGCCCCGCGATTTGAGCGCGGGCTGGCGGTGCGGCGGGCGCAGCGTTTCAACCCAATAAATCC
+
FFF:FFFFFF:FF:,FFFFF:FFFFFFFFFFFFF:FFFFFF:FFFFFFFFFFFFFFFFFFFF:FFFFFFFFFFFFFFFFFFFF:F,:F:FFF::FFFFFFFF,F:F:FFF,,F,FF,:FF:F,:FFF:FF,F:,,FF:FF,FF,:FFFFFF,FFFFFF::FFFF,FFFF:FFFFFFFFFF:FFFF,FFFFF:::F,FF,:,:,,:F,,FFF:,F,,F,F:,FF:,F:FF:,F,F,:,:,,FF,:F,F,FF,
@A01757:128:HWYCLDRX2:1:2101:4553:18928 2:N:0:GGAGCGTC
TCGGCCTAGAAGGGTAGCTAATCCGGTTTGCTGCCCGGGCGTTGGAGCCGCTAGGGCAGTTGCTGTCGAGTCAGGGGCCGTCGCCCGTGGTGTTCGTCGTATTAGCGGGGGGTGGGGCGGGGGGGGTGGGGGTGGCGGTGGCGTGGCGGGGTGGGGCGGGGCCGTGGGGGGGGGGCGCGGGCGGGGGGGCGCGCGGGGGGGGGGGGTGGGAGGGGGTGGGCGGGGGGGGCGGGGGGGGGGCCGGGGGGGGG
+
::,F,FF:,,,FF,,,,,,,,,::,F,,FF:F,F,,,,F,:,,,F,,:,F:,:,,:,,:,,,,,:,:,,F,F,F,,F,,,,FF,,,FFFF,F,,,F,,,:,:,,:,,,F,,,,F:,,,,F,,:F,:,,F:,,,,,,,,,,,,,,F,,:FF,,,,:,,,:,,,:,,F:F:,,,,:F,F,::,,,F,FF,F,F,,,:F,F:FFF,:,F,,F:,::F::,:,F,F,,FFF,F,::::F:,FFF,,,,F,:F:FF
@A01757:128:HWYCLDRX2:1:2101:18819:18991 2:N:0:GGAGCGTC
TCGGACTACAAGGGTTTCTAATCCTGTTTGCTCCCCACGCCTTCGAGCCTCAACGTCAGTTACAGTCCAGTAAGCCGCCTTCGCCGCCGGTGTTCCTCCTGATATCTACGCATTTCACCGCTACACCAGGAATTCCGCTTACCTCTCCTGCACTCCAGCTTCACAGTTTCCAGAGCAGTTCCGGGGTTGGGCCCCGGCATTTCACTCCAGACTTGCGCTGCCGTCTACGCTCCCTTTACACCCAGTAAATC
+
FFF:,FFFFF,FFFFFFFFFFFFFFF:FFFFFFFFFF:FFFFFFFFFFFFFFFFFFFFFFFFFFFFFFFFFFFFFFFFFFFFFFFFFF:FFFFFFFFFFFFFFFFFFFFFFFFFFFFFFFFFFFFFFFFFFFFFFFFFFFFFFFFFFFFFFFFFFFFFFFFFFFFFFFFFFFFFFFFFFFFFFFFFFFFFFFFFFFFFFFFFFFFFFFFFFFFFFFFFF:FFFFFFFFFFFF:FFFFFFFFFF:FFFFFF:
@A01757:128:HWYCLDRX2:1:2101:26793:19179 2:N:0:GGAGCGTC
TCGGACTACTAGGGTATCTAATCCTGTTCGATACCCACGCTTTCGTGCCTCAGCGTCAGATCGCCGCCGGTATGCTGCCTTCGCAATCGGAGTTCTGCGCAATATCTAAGCATTTCACCGCTACACTGCGCATTCCGCATACCTCTCGACGTCTCAAGACAGCCAGTTTCAACGGCTCGCCGGGGTTGAGCCCCGGGCTTTTACCGCTGACTTAACAGTCCGCCTACGCACCCTTTAAACCCAATAAATCC
+
FFFFFFFFFFFFFFFFFFFFFFFFFFFFFFFFFFFFFFFFFFFFFFFFFFFFFFFFFFFFFFFFFFFFFFFFFFFFFFFFFFFFFFFFFFFFFFFFFFFFF,FFFFFFFFFFFFFFFFFFFFFFFFFFFFF,FFFFFFFFFFFFFFFFFFFFFFFFFFFFFFFFFFFFFFFFFFFFFF,FFFFFFFFFFFFFFFFFFFFFFFFFFFFFFFFFFFFFFFFFFFFFFFFFFFFFFFFF:FFFFFFFFFF:FF:
@A01757:128:HWYCLDRX2:1:2101:27868:19319 2:N:0:GGAGCGTC
TCGGACTACTGGGGTATCTAATCCTATGAGCTCCCCACGCTTTCGTGCCTGAGCGTGAGTAACAGTACAGTCGGCCGCCTACGCCACTGGTGTTCTTCCATATATCTACGCATTTTACCGCTACACATGGAGTTCCACCGCCCTCTCCTGTCCTCGAGCGTGGCAGTTTCCAAAGCCTGTACAGGTTGAGCCCGTACCTTTCACTTCAGACTTGCGACGCCGCCTGCGCACCCTTTACGCCCAGTCAGTCG
+
FFFF:FFFF,:FFFFFFF,F,,:,,,F,,F,FFFF,::,F,,,F,F,,FFF:FF,:,,,:F,F::,,FF:,FFFF,F,FF,F,FF,:F,,FF,F,,FFFFFFF,F,FFFFFF,FFFF,,FF::,FFFF:,,F::F,F,,FF,FF:FF,:FFFFFFF:FF:FFFF,F,,F:::FFF:FFF,F::FFFFFFFFFFFF,:FFF:F,,F:,FF:FFFF:,F:FF:FF:FFFFF,F:FF::,FFF,FFF:,,:F,,
@A01757:128:HWYCLDRX2:1:2101:6424:19382 2:N:0:GGAGCGTC
TCGGACTACCAGGGTATCTAATCCTGTTTGATCCCCGCACTTTCGTGCCTCAGCGTCAGTAGGGCGCCGGTATGCTGCCTTCGCAATCGGGGTTCTGCGTGATATCTATGCATTTCACCGCTACACCACGCATTCCGCGCACTTCTCGCCCCCTCTAGCCCGGCAGTTCCGACGGCTGGGCGGGGTTGAGCCCCGCGATTTGACCGCCGGCTTGCCGTGCCGCCTGCGCACCCTTTAAACCCAATAAATCC
+
FFFFFFFFFFFFFFFFFFF:FFFFFFFFF:FFFFFFFFFF:FFFFFFFFFFFFFFFFFFFFFFFFFFFFFFFFFFFFFFFFFFFF:FFFFFFFFFFFFFFFF,F::FFFFF,,FFFFFFFFF,FFFFFFFFFF,FFFFFFFFFFFFFFFFF,FFFFFFFFFFFF:FFFFFFFFFFF:FFFFFFFF,FFFFFFFFFFFF,,FFFFFFFFFFF,,F:FF:FFFFFFFFF:FFFFFF,FFF,FFF,,::F:FFF
@A01757:128:HWYCLDRX2:1:2101:22128:19523 2:N:0:GGAGCGTC
TCGGACTACACGGGTATCTAATCCTGTTCGATACCCACGCTTTCGTGCCTGAGCGTCAGTAGGGCGCCGGTGCGCTGCCTTCGCAATCGGAGTTCTGCGTGATATCTATGCATTTCACCGCTACACCACGCATTCCGCGCACTTCTCGCCCACTCTAGCCCGGCAGTTCCGACGGCTGGGCGGGGTTGAGCCCCGCGATTTGACCGCCGGCTTGCCGTGCCGCCTGCGCACCCTTTAAACCCAATAAATCC
+
FFFFFFFFFFFFFFFFFFFFFFFFFFFFFFFFFFFFFFFFFFFFFFFFFFFFFFFFFFFFFFFFFFFFFFFFFFFFFFFFFFF:FFFFFFFFFFFFFFFFFFFFFFFFFFFFFF:FFFFFFFFFFFFFFFFFFFFFFFFFFFFFFFFFFFFFFFFFFFFF:FFFFFFFFFFFFFFFFFFFFFFFFFFFFFFFFFFFFFFFFFFFFFFFFFFFFFFFFFFF:FFFFFFFFF:FFF:F,FFFFFFFF:FFFFF
@A01757:128:HWYCLDRX2:1:2101:20934:19586 2:N:0:GGAGCGTC
TCGGACTACCGGGGTATCTAATCCTGTTCGATACCCACGCTTTCGTGCATGAGCGTCAGTTGAGCGCCGGTCTGCTGCCTTCGCACTCGGAGTTCTTCGTGATATCTATGCATTTCACCGCTACACCACGCATTCCGCTTACTTCTCACTCACTCAAGGGCGTCAGTTTCAACGGCACGACGGGGTTGAGCCCCGAACTTTTACCGCTGACTTGACACTCCGCCTCCGCTCCCTTTAAACCCACTAAATCC
+
F:FF:FFFFFFFFFFFFFFFFFFF::FFFF:F:FFFFFFFFFFFFFFFFFFFFFFFFFFFFFFFFFFFFFF,FFFFFFFFFFFFF,FFFFFFFFFFFFFFFFF::FFFFFFFF:FFF:FFFFFFFFFFFFFFFFFFFFFFFFFFFFFFFFFFFFFFFF:FFFFFFF,FFFF,FFFFFFFFFFFFFFFFFFF,FFFFF,FFFFF:FFFFFFFFFFF,F,F:FF::F,FFF,FFF:FFFFF,F:FFFF:FFFF
@A01757:128:HWYCLDRX2:1:2101:12264:19664 2:N:0:GGAGCGTC
TCGGACTACCGGGGTATCTAATCCTGTTCGATACCCACGCTTTCGTGCCTGAGCGTCAGTAACAGTCCTGGCGGCCGCCTTCGCCACTGGTGTTCTTCCATATATCTACGCATTTTACCGCTACACATGGAGTTCCACCGCCCTCTCCTGTCCTCGAGCGTGGCAGTTTCCAAAGCCTGTACAGGTTGAGCCCGTACCTTTCACTTCAGACTTGCCACGCCGCCTGCGCACCCTTTACGCCCAATCATTCC
+
FFFFFFFFFFFFFFFFFFFFFFFFFFFFFFFFFFFFFFFFFFFFFFFFFFFFFFFFFFFFFFFFFFFFFFFFFFFFFFFFFFFFFFFFFFFFFFFFFFFFFFFFFFFFFFFFFFFFFFFFF,FFFFFFFFFFFFFFFFFFFFFFFFFFFFFFFFFFFFFFFFFFFFFFFFFFFFFFFFFFFF:FFFFFFFFFFFFFFFFFFFFFFFFFFFFFF:FFFFFFFFFFFFFFFFFFFFFFFFFFFFFFFFFFFFF
@A01757:128:HWYCLDRX2:1:2101:14606:19711 2:N:0:GGAGCGTC
TCGGACTACACGGGTATCTAATCCTGTTTGCTACCCATGCTTTCGAGCCTCAGCGTCAGTTGCAGACCAGAGAGCCGCCTTCGCCGCCGGTGTTCCTCCTGATATCTACGCATTTCACCGCTACACCAGGAATTCCGCTTACCTCTCCTGCACTCCAGCTTCACAGTTTCCAGAGCAGTTCCGGGGTTGGGCCCCGGCATTTCACTCCAGACTTGCGCTGCCGTCTACGCTCCCTTTACACCCAGTAAATC
+
FFFFFFFFFFFFFFFFFFFFFFFFFFFFFFFFFFFFFFFFFFFFFFFFFFFFFFFFFFFFFFFFFFFFFFFFFFFFFFFFFFFFFFFFFF:FFFFFFFFFFF:FFFFFFFFFFFFFFFFFFFFFFFFFFFFFFFFFFFFFFFFFFFFFFFFFFFFFFFFFFF:FFFFFFFFFFFFFFFFFFFFFFFFFFFF:FFFFFFFFFFFFFFFF,:FF,:FF:FFFFFFFFFF:FFF:FFFFF,FF:FFFFF,FFFF
@A01757:128:HWYCLDRX2:1:2101:4580:19727 2:N:0:GGAGCGTC
TCGGACTACCGGGGTATCTAATCCTGTTCGATACCCACGCTTTCGTGCATGAGCGTCAGTTGAGCGCCGGTATGCTGCCTTCGCAATCGGAGTTCTGCGTGATATCTATGCATTTCACCGCTACACCACGCATTCCGCATACTTCTCGCTCACTCAAGAACGCCAGTTTCAACGGCACGACGGGGTTGAGCCCCGAAATTTTACCGCTGACTTGACATTCCGCCTGCGCACCCTTTAAACCCAATAAATCC
+
F:FFFFFFFFFFFFFFFFFFFFFFFFFFFFFFFFFFFFFFFFFFFFFFFFFFFFFFFFFFFFFFFFFFFFFFFFFFFFFFFFFFFFFFFFFFFFFFFFFFFFFFFFFFFFFFFFFFFFFFFFFFFFFFFFFFFFFFFFFFFFF:FFFFFFFFFFFFFF:FFFFFFFFFF:FFFFFFFFFFFFFFFFFFFFFFFFFFFF:FFFFFFFFFFFFFF,FFFFFFFFFFF:FFFFFFF:FFFFFFFFF:FFFFF:,
@A01757:128:HWYCLDRX2:1:2101:27697:19899 2:N:0:GGAGCGTC
TCGGACTACCAGGGTATCTAATCCTGTTTGCTCCCCACACTTTCGTGCCTCAACGTCAGTTTCTGTCCAGAAAGCCGCCTTCGCCACCGGTGTTCTTCCTAATATCTACGCATTTCACCGCTACACTAGGAATACCGCTTTCCCCTCCAGTACTCAAGATATATAGTTTTAGAAGCAGTTCCTCAGTTAAGCCGAGGGATTTCACTAGTAACTTGTATACCCGACTACGCACCCTTTACACCCAATAAATC
+
FFFFF:FFFF,FFFF:,,:FF,FF::FF,::,FFFF::FFFF,FFFFF::FF,FF,FFF,FFFFFF::,,FF::F:FFFF,F:FF::FF,:FFFFF,F,FFFFFFF:FF,,FFFFFFFF,,FFFF:,,FFFFF,FFF,FFFF:F::FFFF::,,FFFFFFF,F,FFFFFFF,,FFFFFFFF,FFFFFFFF:FFFFFFFFFFFF::F,,F:FFFFF,FFFFFF:,,,F:FFFF,FFF,,,:FF:FF,:FF:F
@A01757:128:HWYCLDRX2:1:2101:7175:19993 2:N:0:GGAGCGTC
TCGGACTACAAGGGTTTCTAATCCTGTTTGCTCCCCACACTTTCGTGCCTCAACGTCAGTTACTGTCCAGAAAGTCGCCTTCGCCACTGGTGTTCCTCCTAATATCTACGCATTTCACCGCTACACTAGGAATTCCACTTTCCTCTCCAGTACTCAAGAAAATCAGTTTTAGTTGCAGTTCCTCAGTTAAGCCGAGGGATTTCAAACATAACTTAATTTCCCGTATACGCACCCTTTACACCCAATAAATC
+
FFFFFFFFF,FFFFFFFFFFFFFFF,FFFFFFFFFFFFFFFFFFFFFFFF:FFFFFFFFFFFF:FFFFFFFFFF:FFF,FFFFFFFFFFFFFFFF,FF,,FFFFFFFFFFFFFFF,FFFFFFFF:F:FFFF,FFFFFF:FFFFFFFFF:FFFFFFFFFF,FFFFFFFFF,F,,::FFFFF::,FF:FFF,,FFFF,,,FFF,,F:F,,F:F,:FFFF,:FF,:,::F,,FFF:,FF,,::F:,,F,,:F,:
@A01757:128:HWYCLDRX2:1:2101:19967:20102 2:N:0:GGAGCGTC
TCGGACTACAGGGGTATCTAATCCTGTTTGATACCCGCACTTTCGAGCCTCAGCGTCAGTTACACTCCGGAAACCTGCCTTCGCGATCGGTCGTCTTCATGATATCTAAGCATTTCACCGCTACACCATGAATTCAGGCTTCCCTGCGTGTACTCAAGACCGGCAGTTTCAACTGCAATTCCGGGGTTGAGCCCCGAACTTTCACAACTGACTTAACGGCCCGCCTACGCTCCCTTTAAACCCAATAAATC
+
FFFFFFFFFFFFFFFFFFFFF:FFFFFFFFFFFFFFFFFFFFFFFFFFFFFFFFFFFFFFFFFFFFFFFFFFFFFFFFFFFFFFFFFFFFFFFFFFFFFFFFFFFFFFFFFFFFFFFFFFFFFFFFFFFFFFFFFFFFFFFFFFFFFFFFFFFFFFFFFFFFFFFFFFFFFFFFFFFFFFFFFFFFFFFFFFFFFFFFFFFFFFFF:FFFFFFFFFFFFFFFFFFF:FFFFFFFF,F,F:FFFFFF:FFFF
@A01757:128:HWYCLDRX2:1:2101:19090:20149 2:N:0:GGAGCGTC
TCGGACTACCAGGGTTTCTAATCCTGTTTGCTACCCACGCTTTCGAGCCTCAGCGTCAGATATAGGCCCAAGAGATGCCTTCGCAAAAGGAGTTCTTCCACATCTCTACGCATTTCACCGCTACACTTGGAATTCCGCTCTTCTCTCGTATACTCAAGACTCCCAGTTTCAAATGCGCGTCCCCGTTTGAGCCGGGGGATTTCACAGACTAATAAAGGGGCCGCGTCGGCGCCGTTACCCCCAAATAATAC
+
FFFFFFFFF:FFFFF,FFFFFFFFFFFF,F,F,FFFFFFFFFFFF,FFFFFFFFFFFFF,FFF,,FFF,,:,,F,,FFFFFFFF,F,,FF:FFFF,,F:F:FFFFFFF,FFFFFFFFFFFFFFFFF,F,F,FFFFF,FF,F,FFFFF,,,,,FFFFFF,F:FFFFFFFFF,F::F,,F,,F,,,F,F:,,FFF:FFF,,FFF,,:,,F,,,,F,F:,,,,F,,F,:,,,,,F,,FF,F,,FF:F:FF,:,F
@A01757:128:HWYCLDRX2:1:2101:21034:20165 2:N:0:GGAGCGTC
TCGGACTACCGGGGTATCTAATCCTGTTCGCTACCCACGCTTTCGTGCATGAGCGTCAGTTGAGCGCCGGTATGCTGCCTTCGCAATCGGAGTTCTTCGTGATATCTATGCATTTCACCGCTACACCACGCATTCCGCTTACTTCTCACTCACTCAAGGGCGTCAGTTTCAACGGCACGACGGGGTTGAGCCCCGAAATTTTACCGCTGACTTGACACTCCGCCTCCGCACCCTTTAAACCCAATAAATCC
+
FFFFFFFF::F:FFFFFFFFFFFFFFFFFF,F,FFFFF:FFFFFFFFFFFF:FFF:FFFFFFFFF:FFFF:FFFFFFFFFF:FFFFFFFFFFFF:FFFFFFF:F,F,FFFFF:FFFFFFFF:F:FFFFFFFFFFFFFFFFFFFFFFFFFFFFFFFFFFF:FFFFFF:FFFFFFFFF:FFFFF:FF::FFFFFFFFF:FFFF:FFFFFFFFFFF:F:::FFFFF:F,FFFFFFFFFFFF:FFFF,FF:FFF:
@A01757:128:HWYCLDRX2:1:2101:1922:20228 2:N:0:GGAGCGTC
TCGGACTACAAGGGTATCTAATCCTGTTTGCTACCCACGCTTTCGAACCTCAGCGTCAGTTACAGACCAGAGAGCCGCTTTCGCCACTGGTGTTCTTCCATATATCTACGCATTTCACCGCTACACATGGAGTTCCACTCTCCTCTTCTGCACTCAAGTCTCCCAGTTTCCAATGCACTACTCCGGTTAAGCCGAAGGCTTTCACATCAGACTTAAAAGACCGCCTGCGTTCCCTTTACGCCCAATAAATC
+
FFFFFFFFFFFFFFFFFFFFFFFFFFFFFFFFFFFFFFFFFFFFFFFFFFFFFFFFF:FFFF:FFFFFFFFFFFF:FF:FFFFFFFFFFFFFFFFFF:FFFFFFF:FFFFFF:FFFFF:FFFFFF:FFFFFFFFFFFFFFF:FFFFF:FF,F:FFFFFF:F,:FFFFFFFFFFFFF:,FF:FFFFFFFF,FF,FFFFFFFF:FFFFFFFFF,FFF::,:F:,FF:FF,:F,,:,,FF:,FF:,:FFF,F::
@A01757:128:HWYCLDRX2:1:2101:9046:20384 2:N:0:GGAGCGTC
TCGGACTACACGGGTATCTAATCCTATTTGCTCCCCACGCTTTCGTGCCTCAGCGTCAGTCAACAGGCCAGGCGGCCGCCTTCGCCACTGGTGTTCTTCCATATATCTACGCATTTTACCGCTACACATGGAGTTCCACCGCCCTCTCCTGCTCTCTAGCCCGCCAGTTTCCAGAGCCTGTACCGGTTGAGCCGGTACCTTTCACTCCAGACTTAGCAGGCCGCCTACGCACCCTTTACGCCCAATCATTC
+
FFFFFFFFFFFFFFFFFF:FFFFFFFFFFFFFFFFFFFFFFFFFFFFFFFFFFFFFFFFFFFFFFFFFF,FFFFFFFFFF:FFFFFFFFFFFFFFFFFFFFF:F::FFFFFF:FFFFFFFFF:FFFFFFFFFFF:FFFFFFFFFFFFFFFFFFFFFF:FFFFFFF:FFFFFFFFFFFFFFFF:FFFFFFFFFFFFF:FFFFFFFF:FFFFFFFFFFFFF:FFFFFF,FFFFFFFFFFFFFFF:FFF,FFFF
@A01757:128:HWYCLDRX2:1:2101:10285:20494 2:N:0:GGAGCGTC
TCGGACTACCAGGGTATCTAATCCTGTTTGCTACCCACGCTTTCGAACCTCAGCGTCAGTTACAGACCAGAGAGCCGCTTTCGCCACTGGTGTTCTTCCATATATCTACGCATTTCACCGCTACACATGGAGTTCCACTCTCCTCTTCTGCACTCAAGTCTCCCAGTTTCCAATGCACTACTCCGGTTAAGCCGAAGGCTTTCACATCAGACTTAAAAGACCGCCTGCGTTCCCTTTACGCCCAATAATTC
+
FFFFFFFFFFFFFFFFFFFFFFFFFFFFFFFFFFFFFFFFFFFFFFFFFFFFFFFFFFFFFFFFFFFFFFFFFFFFFF:FFFFFFFFFFF,FFFFFFFFFFFFFFFFFFFFFFFFFFFFFFFFFFFFFFFFFFFFFFFFFFFFFFFFFFFFFFFFFFFFFF:FFFFFFF:FFFFFFFFFFFFFF:FFFFFFFFFFFFFFFFFFFFFFFFFFFFF:FFF,FFFFF:FFFFFFFFFFFFFF,FF:F:F,F,FF
@A01757:128:HWYCLDRX2:1:2101:1298:20682 2:N:0:GGAGCGTC
TCGGACTACAAGGGTATCTAATCCTGTTTGCTACCCACGCTTTCGAACCTCAGCGTCAGTTACAGACCAGAGAGCCGCTTTCGCCACTGGTGTTCTTCCATATATCTACGCATTTCACCGCTACACATGGAGTTCCACTCTCCTCTTCTGCACTCAAGTCTCCCAGTTTCCAATGCACTACTCCGGTTAAGCCGAAGGCTTTCACATCAGACTTAAAAGACCGCCTGCGTTCCCTTTACGCCCAATAAATC
+
FFFF:FF:FFFFFFFFF:FFFFFFFFFFFFFFFFFFFFFFFFFFFFFFFFFFFFFFFFFFFF,FFFFFFFFF,:FFFFFFF,FFFFFFFFFFFF:FF:F:,FFFF:FF:FF:FFF:FFFFFFFFFFFFFFFFFFFFFFFFFFFFFFFFFFFFFFFFF:FFFFFFF:FFFFFFFFF:F:FFFF,FFFFFFF,FFFFFF,FFFFFF:FFFFFFFF::,:F,:F,:F:F,F,FFF,FFFF:F:F:,F,FFF:F,
@A01757:128:HWYCLDRX2:1:2101:9489:20744 2:N:0:GGAGCGTC
TCGGACTACAAGGGTATCTAATCCTGTTCGATACCCACACTTTCGTGCATGAGCGTCAGATCGCCGCCGGTATGCTGCCTTCGCAATCGGAGTTCTGCGCAATATCTAAGCATTTCACCGCTACACTGCGCATTCCGCATACCTCTCGACGTCTCAAGACAGCCAGTTTCAACGGCTCGCCGGGGTTGAGCCCCGGGCTTTTACCGCTGACTTAACAGTCCGCCTACGCACCCTTTAAACCCAATAAATCC
+
F,FFFFFFFFFFF:FFFFFFFFFFFFFFFFFFFFFFFFFF::FFFFFFFFFFFFFFFFFFFFFFF:FFFFFFFFFFFFFFFFFFFFFFFFFFF:FFFFFFFF:FFFFFFFFFFFFFFFFFFFFFFFFFFFFFFFFFFFFFFFFFFFFFFFFFFFFFFFFFFFFFFFFF:FFFFFFFFFFFFFFFFFFFFFFFFFFFFFFFFFFFFFFFFFFFFFFFFFFFFFFF,,FFFF:FF:FFFFFFFFF,FFFFFF,
@A01757:128:HWYCLDRX2:1:2101:1506:20823 2:N:0:GGAGCGTC
TCGGACTACTAGGGTATCTAATCCTATTTGCTCCCCACGCTTTCGTGCCTGAGCGTCAGTAACAGTCCAGGCGGCCGCCTTCGCCACTGGTGTTCTTCCATATATCTACGCATTTTACCGCTACACATGGAGTTCCACCGCCCTCTCCTGTCCTCGAGCGTGGCAGTTTCCAAAGCCTGTACAGGTTGAGCCCGTACCTTTCACTTCAGACTTGCCACGCCGCCTGCGCACCCTTTACGCCCAATCATTCC
+
FFFFFFFFFFFFFFFFFFFFFF:FF,FFFFFFFFFFFFFFFFFFFFFFFFFFFFFFFFFFFFFFFFFFFFFFFFFFFFFFFFFFFFFFFFFFFFFFFFFFFFFFFFFFFFFFFFFFFFFFFFFFFFFFFFFFFFFF:F:FFFFFFFFFFFFF:FFF:FFFFFFFFFFFFFFFFFFFFFFFFF,F,FFFFFF,FFFFFFFFFFFFFFF:FFFF,FFFFFFFFFFFF,FFF,FFFFFFFF:F:FFFFF:,:F,
@A01757:128:HWYCLDRX2:1:2101:27624:20932 2:N:0:GGAGCGTC
TCGGACTACTAGGGTATCTAATCCTGTTCGATACCCGCACTTTCGTGCCTCAGCGTCAGTAGGGCGCCGGTATGCTGCCTTCGCAATCGGGGTTCTGCGTGATATCTATGCATTTCACCGCTACACCACGCATTCCGCGCACTTCTCGCCCACTCTAGCCCGGCAGTTCCGACGGCTGGGCGGGGTTGAGCCCCGCGATTTGACCGCCGGCTTGCCGTGCCGCCTGCGCACCCTTTAAACCCAATAAATCC
+
FFFFFFFFFFFFFFFFFF:FFFFFFFFFFFFFFFFFFFFFFFFFFFFFFFFFFFFFFFFFFFFFFFFFFFFFFFFFFFFFFFFFFFFFFFFFFFFFFFFFFF:FFFFFFFFFFFFFFFFFFF:FFFFFFFFF:FFFFFFFFFFFFFFFFFFFFFFFFFFFFFFFFFFFFFFFFFFFFFFFFFFFF:FFFFFFFFFFFFFFFFFFFFFFFFF,FFFFFFFFFFF:FFFFFF:FF:FFFFFFFFF,FF,FFFF
@A01757:128:HWYCLDRX2:1:2101:30481:20932 2:N:0:GGAGCGTC
TCGGACTACCCGGGTATCTAATCCTGTTCGATACCCACGCTTTCGTGCCTCAGCGTCAGTGTGGGGCCGGCAGGCTGCCTTCGCAATCGGGGTTCTGCGCGATATCTATGCATTTCACCGCTACACCGCGCATTCCGCCTGCCTTTCCCCAACTCAAGCCAGCCAGTTTCAACGGCGGGCCGGGGTTGAGCCCCGGGCTTTTACCGCTGACTTAACTCGCCGCCTACGCACCCTTTAAACCCAATAAATCC
+
FFFFFFFF,FFFFFFFFFFFFFFFFFFFFFFF:FFFFFFF:FFFFFFFFFFFFFFFFFFFFFFFFFFFFFFFFFFFFFFFFF:FFFFFFFFFFFFFFFFFFFFFFFFFFFFFFFFFFFFFFFFFFFFFFFFFFFFFFFFFF,FFFFFFFFFFFFFFFFFFFFFFFFFFFFFFFFFFFFFFFFFFF:FFFFFFFFFFFFFFFFFFFFFFFFFFF,,FFFF:FFFF:FFFFFFFFFFFFFFFFFFFFFFFFFF
@A01757:128:HWYCLDRX2:1:2101:5990:20979 2:N:0:GGAGCGTC
TCGGACTACAAGGGTATCTAATCCTGTTTGCTCCCCACGCTTTCGCTCCTCAGCGTCAGTTAATGTCCAGCAGGCCGCCTTCGCCACTGGTGTTCTTCCATATATCTACGCATTCCACCGCTACACATGGAGTTCCACTGTCCTCTTCTGCACTCAAGTCGCCCGGTTTCCGATGCACTTCTTCGGTTAAGCCGAAGGCTTTCACATCAGACCTAAGCAACCGCCTGCGCTCGCTTTACGCCCAATAAATC
+
FFFFFFFFFFFFFFFFFFFFFFFFFFFFFFFFFFFFFFFFFFFFFFFFFFFFFFFFFFFFFFFFFFFFFFFFFFFFFFFFFFFFFFFFFFFFFFF,FFFFFFFFFFFFFFFFFF:FFFFFFFFFFFFFFFFFFFFFFFFFFFFFFFFFFFFFFFFFFFFFFFFFFFFFFFFFFF:FFFFFFFFFFFFFFFFFFFFFFFFFFFFFFFFFFFFF:FFFF:FFFFFFFFF:FFFFFFFFFFFF:F:FF:FFFF:
@A01757:128:HWYCLDRX2:1:2101:5104:21010 2:N:0:GGAGCGTC
TCGGACTACAAGGGTATCTAATCCTATTTGCAACCCATGCTTTCGAGCCTCAGCGTCAGTTGCAGACCAGAGAGCCGCCTTCGCCACTGGTGTTCTTCCATATATCTACGCATTCCACCGCTACACATGGAGTTCCACTCTCCTCTTCTGCACTCAAGTTCAACAGTTTCTGATGCAATTCTCCGGTTGAGCCGAAGGCTTTCACATCAGACTTATTGAACCGCCTGCACTCGCTTTACGCCCAATAAATC
+
FFFFFFFFFFFFFFFFFFFFFFFFFFFFFFF,FFFFFFFFFFFFFFFFFFFFFFFFFFFFFFFFFFFFFFFFFFFFFFFFFFFFFFFFFFFFFFFFFFFFFFFFFFFFFFFFFFFFFFFFFFFFFFFFFFFFFFFFFFFFFFFFFFFFFFFFFFFFFFFFFFFFFFFFFFFFFFFFF:FFFFFFFFFFFFFFFFFFFFFFFFFFFFFFFFFFFFFFFFFFFFFFFF:FFFFFFFFFFFFFFFFFFFFFFFF
@A01757:128:HWYCLDRX2:1:2101:23402:21010 2:N:0:GGAGCGTC
TCGGACTACAGGGGTTTCTAATCCTATTTGCTCCCCACGCTTTCGTGCCTCAGCGTCAGTCAACAGGCCAGGCGGCCGCCTTCGCCACTGGTGTTCTTCCATATATCTACGCATTTTACCGCTACACATGGAGTTCCACCGCCCTCTCCTGCTCTCTAGCCCGCCAGTTTCCAGAGCCTGTACCGGTTGAGCCGGTACCTTTCACTCCAGACTTAGCAGGCCGCCTACGCACCCTTTACGCCCAATCATTC
+
FFFFFFFFFFFFFFFFFFFFFFFFFFFFFFFFFFFFFFFFFFFFFFFFFFFFFFFFFFFFFFFFFFFFFFFFFFFFFFFFFFFFFFFFFFFFFFFFFFFFFFFFFFFFFFFFFFFFFFFFFFFFFFFFFFFFFFFFFFFFFFFFFFFFFFFFFFFFFFFFFFFFFFF:FFFFFFFFFFF:FFFFFFFFFFFFFFFFFFFFFFFFFFFFFFFFFFFF,FFFFFFFFFFFFFFFFFFFFF:FFFFFF,FF:FF
@A01757:128:HWYCLDRX2:1:2101:30662:21026 2:N:0:GGAGCGTC
TCGGACTACCCGGGTATCTAATCCTGTTCGATACCCACGCTTTCGTGCCTCAGCGTCAGTGTGGGGCCGGCAGGCTGCCTTCGCAATCGGGGTTCTGCGCGATATCTATGCATTTCACCGCTACACCGCGCATTCCGCCTGCCTTTCCCCAACTCAAGCCAGCCAGTTTCAACGGCGGGCCGGGGTTGAGCCCCGGGCTTTTACCGCTGACTTAACTCGCCGCCTACGCACCCTTTAAACCCAATAAATCC
+
FFFFFFFFFFFFFFFFFFFFFFFFFFFFFFFFFFFFFFFFFFFFFFFFFFFFFFFFFFFFFFFFFFFFFFFFFFFFFFFFFFFFFFFFFFFFFFFFFFFFFFFFFFFFFFFFFFFFFFFFFFFFFFFFFFFFFFFFFFFFFFFFFFFFFFFFFFFFFFFFFFFFFFFFFFFFFFFFFFFFFFFFFFFFFFFFFFFFFFFFFFFFFFFFFFFFFFFFFFFFFFFFFFFFFFFFFFFFFFFF:FFFFFFFFFF
@A01757:128:HWYCLDRX2:1:2101:6922:21089 2:N:0:GGAGCGTC
TCGACTACTCGGGTTTCTAATCCTGTTCGATACCCGCGCTTTCGAGCATCAGCGTCAGTTCCGCTGCAGCAAGCTGCCTTCGCAATCGGGGTTCTTCGTCATATCTAAGCATTTCACCGCTACACGACGAATTCCGCCTGCTTTCCGCGGACTCAAGCACGCCAGTTCGCGCTGCAAGGCCCGGGTTGAGCCCGGACATTTCACAGCACGCTTGACATGCGGCCTACGCTCCCTTTAAACCCAATAAATCC
+
FFFFFFFFFFFFFFFFFFFFFFFFFFFFFFF:FFFFFFFFFFFFFFFFFFFFFFFFFFFFFFFFFFFFFFFFFFFFFFFFFFFFFFFFFFFFFFFFFFFFFFFFFF,FFFFFFFFFFFFFFFFFFFFFFF,FFF:FFFFFFFFFFFFFFFFFFFFFFFFFFFFF,FFFFFFFFFFFFFFFFF::FFFFFFFFFFFFF,FF:FFFFF:FFF:F,FFF:FF:FF,FF:FF:F::FFFF:F:FF,,FF:::F,F
@A01757:128:HWYCLDRX2:1:2101:27624:21120 2:N:0:GGAGCGTC
TCGGACTACTAGGGTATCTAATCCTGTTCGATACCCGCACTTTCGTGCCTCAGCGTCAGTAGGGCGCCGGTATGCTGCCTTCGCAATCGGGGTTCTGCGTGATATCTATGCATTTCACCGCTACACCACGCATTCCGCGCACTTCTCGCCCACTCTAGCCCGGCAGTTCCGACGGCTGGGCGGGGTTGAGCCCCGCGATTTGACCGCCGGCTTGCCGTGCCGCCTGCGCACCCTTTAAACCCAATAAATCC
+
FFFFFFFFFFFFFFFFFFFFFFFFFFFFFFFFFFFFFFFFFFFFFFFFFFFFFFFFFFFFFFFFFFFFFFFFFFFFFFFFFFFFFFFFFFFFFFFFFFFFFFFF:FFFFFFFFFFFFFFFFF:FFFFFFFFFFFFFFFFFFFFFFFFFFFFFFFFFFFFFFFFF:FFFFFFFFFFFFFFFFFFFFFFFFFFFFFFFFFFFFFFFFFFFFFFFFFFFFFFFFFFFFFFFFFFFFFFFFFFFFFFFFFFFFFF
@A01757:128:HWYCLDRX2:1:2101:23909:21136 2:N:0:GGAGCGTC
TCGGACTACAAGGGTATCTAATCCTGTTCGATACCCACGCTTTCGTGCCTGAGCGTCAGTAGGGCGCCGGTGCGCTGCCTTCGCAATCGGAGTTCTGCGTGATATCTATGCATTTCACCGCTACACCACGCATTCCGCATACTTCTCGCTCACTCAAGAAAACCAGTTTCAACGGCTCGAAGAGGTTGAGCCTCTCAATTTTACCGCTGACTTGATCTTCCGCCTGCGCACCCTTTAAACCCAATAAATCC
+
FFFFFFFFFFFFFFFFFFFFFFFFFFFFFFFFFFFFFFFFFFFFFFFFFFFFFFFFFFFFFFFFFFFFFFFFFFFFFFFFFFFFFFFFFFFFFFFFFFFFFFFFFFFFFFFFFFFFFFFFFFFFFFFFFFFFFFFFFFFFFFFFFFF:FFFFFFFFFFFFFFFFFFFFFFFFFFFFFF:FFFFFFFFFFFFFFFFFFFFFFFFFFFFFFFFFFFF:FFFF,FFFFFFFFFFFFFFFFFFFFFFFFF:FFF,
@A01757:128:HWYCLDRX2:1:2101:25789:21136 2:N:0:GGAGCGTC
TCGGACTACTAGGGTATCTAATCCTGTTCGATACCCACGCTTTCGTGCCTGAGCGTCAGTAGGGCGCCGGTGCGCTGCCTTCGCAATCGGAGTTCTGCGTGATATCTATGCATTTCACCGCTACACCACGCATTCCGCGCCCTTCTCGCCCACTCTAGCCCGGCAGTTCCGACGGCTGGGCGGGGTTGAGCCCCGCGATTTGACCGCCGGCTTGCCGTGCCGCCTGCGCACCCTTTAAACCCAATAAATCG
+
FFFFFFFFFFFFFFFFFFFFFFFFFFFFFFFFFFFFFFF:FFFFFFFFFFFFFFFFFFFFFFFF:FFFFFFFFFFFFFFFFFFFFFFFF:FFFFFFFFFFFF:FF:FFFF:FF:FFFF:FFFFFFFFFFFFF,FFFFFFF,:F:FFFFFFF:,F:F:FFFFFFFFFFFFF:FFFFFFFFFFFFFFFFFFFF:FF,FFFFFFFF::FFFF:FFFFFFFFFF:FFFF,:FF,:FF:FFFF:FFFFFF,FFFF,
@A01757:128:HWYCLDRX2:1:2101:29017:21151 2:N:0:GGAGCGTC
ACGGACTACACGGGTATCTAATCCTGTTCGATACCCACGCTTTCGTGCCTCAGCGTCAGTCCGGCGCCGGTACGCTGCCTTCGCAATCGGAGTTCTGCGCGATATCTATGCATTTCACCGCTACACCACGCATTCCGCATACTTCTCGCTCACTCAAGAACGCCAGTTTCAACGGCACGACGGGGTTGAGCCCCGAAATTTTACCGCTGACTTGACATTCCGCCTGCGCACCCTTTAAACCCAATAAATCC
+
FFFFFFFFFFFFFFFFFFFFFFFFFFFFFFFFFFFFFFFFFFFFFFFFFFFFFFFFFFFFFFFFFFFFFFFFFFFFFFFFFFFFFFFFFFFFFFFFFFFFFFFFFFFFFFFFFFFFFFFFFFFFFFFFFFFFFFFFFFFFFFFFFFFFFFFFFFFFFFFFFFFFFFFFFFFFFFFFFFFFFFFFFFFFFFFFFFFFFFFFFFFFFFFF:FFFFF:FFFFFFFF:FFFFFFFFFFFFFFFF,FF:FFFFFF,
@A01757:128:HWYCLDRX2:1:2101:9254:21402 2:N:0:GGAGCGTC
TCGGACACTAGGGTTTCTAATCCTGTTCGATACCCACGCTTTCGTGCCTCAGCGTCAGTTGGGCGCCGGTATGCTGCCTTCGCAATCGGAGTTCTGCGTGATATCTATGCATTTCACCGCTACACCACGCATTCCGCATACTTCTCGCCCACTCAAGACCGACAGTTTCAACGGCGGAAAGAGGTTGAGCCTCTCGATTTTACCGCTGACTTTCCAGTCCGCCTACGCACCCTTTAAACCCAATAAATCCG
+
FFFFFFFFFFFFFFFFFFFFFFFFFFFFFFFFFFFFFFFFFFFFFFFFFFFFFFFFFFFFFFFFFFFFFFFFFFFFFFFFFFFFFFFFFFFFFFFFFFFFFFFFFFFFFFFFFFFFFFFFFFFFFFFFFFFFFFFFFFFFFFFFFFFFFFFFFFFFFFFFFFFFFFFFFFFFFFFFFF:FFFFFFFFFFFFFFFFFF:FFFFFFFFFFFFFFFFFFFFFFFFFFFFFF:FFFFFFFFFFFFFFF:FFFFFF
@A01757:128:HWYCLDRX2:1:2101:18656:21433 2:N:0:GGAGCGTC
TCGGACTACTGGGGTATCTAATCCTATTTGCTCCCCACGCTTTCGTGCCTCAGCGTCAGTCAACAGGCCAGGCGGCCGCCTTCGCCACTGGTGTTCTTCCATATATCTACGCATTTTACCGCTACACATGGAGTTCCACCGCCCTCTCCTGCTCTCTAGCCCGCCAGTTTCCAGAGCCTGTACCGGTTGAGCCGGTACCTTTCACTCCAGACTTAGCAGGCCGCCTACGCACCCTTTACGCCCAATCATTC
+
FFFFFF:FFF:F:FFFFFFFFFFFF,F:FFFFFFFFFFFFFFFFFFFFFFFFFFFFFFFFFFFFFFFFFFFFFFFFFFFFFFFFFFFFFFFFFF:FFFFFFFFF:FFFFFFFFFFFFFFFFFFFFFFFFFFFFFFFFFF:FFFFFFFFFFFFFFFFFFFFFFFFFFFFFFFFFFFFFFFFFFFFFFFFFFFFFFFFFFFFFFFFFFFFFFFFFFFFFFFFFFFFFFFFFFFFFFFFFFF:FFF:FF:FFFF
@A01757:128:HWYCLDRX2:1:2101:2013:21480 2:N:0:GGAGCGTC
TCGGACTACACGGGTATCTAATCCTGTTCGATACCCACGCTTTCGTGCCTCAGCGTCAGATCGCCGCCGGTATGCTGCCTTCGCAATCGGAGTTCTGCGCAATATCTAACCATTTCACCGCTACACTGCGCATTCCGCATACCTCTCGACATCTCAAGACAGCCAGTTTCAACGGCTCGCCGGGGTTGAGCCCCGGGCTTTTACCGCTGACTTAACAGCCCGCCTACGCACCCTTTAAACCCAATAAATCC
+
FFFFFFFFFFFFFFFFFFFFFFFFFFFFFFFFFFFFFFFFFFFFFFFFFFFFFFFFFFFFFFFFFFFFFFFFFFFFFFFFFF,FFFFFF:FFFFFFFFFFFFFFFFFFFFFFFFFFFFFFFFFFFFFFFFFFFFFFFFFFFFFF:FFFFFFF,FFFFFFFFFFFFFFFFFFFFFFFFF:FFFFFFFFF:FFFFFFFF:F,FFFFFFFF:FFFFFFFF,FFFFF:FFFFF:F,FF,F:F,FFFFFFF:FFFF
@A01757:128:HWYCLDRX2:1:2101:27507:21512 2:N:0:GGAGCGTC
TCGGACTACACGGGTATCTAATCCTGTTCGATACCCACGCTTTCGTGCCTGAGCGTCAGTAGGGCGCCGGTGCGCTGCCTTCGCAATCGGAGTTCTGCGGGATATCTATGCATTTCACCGCTACACCACGCAATCCGCGCACTTCTCGCCCACTCTAGCCCGGCAGTTCCGACGGCTGGGCGGGGTTGAGCCCCGCGATTTGTCCGCCGGCTTGCCGTGCCGCCTGCGCACCCTTTAAACCCAAAAAATCC
+
,F:FFFFFFFF:,F:,:FFF,:FF:FF:F,FFFF,FF,::FF,,FF,FF:FFFF:FFFFFFF:FFFFFF,FFFFFFFF,F:FFFFFFFF::FF,FF:F:,F:,F,F,FFF:,F,F::,FFFFFFFFFFF,FF,,,FF:FFFFF:FFFFFFFF:,::FFF:F:FF,FF,F:F:,,FFF:FFF:FFFF:FF:F,F,,F:FF,FF,F,:FF:,F:::,FFFFFFFF,F:FFFFFF,:,FF,,FFFF,,:FFF:F
@A01757:128:HWYCLDRX2:1:2101:3269:21559 2:N:0:GGAGCGTC
TCGGACTACAGGGGTATCTAATCCTGTTCGATACCCACGCTTTCGTGCTTCAGCGTCAGTTGGGCGCCGGCATGCTGCCTTCGCAATCGGAGTTCTGCGTGATATCTATGCATTTCACCGCTACACCACGCATTCCGCATACTTCTCGCCCACTCAAGAACGCCAGTTTCAACGGCGGAGCGGGGTTGAGCCCCGCGATTTTACCGCTGACTTGGCATCCCGCCTACGCACCCTTTAAACCCAATAAATCC
+
FFFFFFFFFFFFFFFFFFFFFFFFFFFFFFFFFFFFFFFFFFFFFFFFFFFFFFFFFFFFFFFFFFFFFFFFFFFFFFFFFFFFFFFFFFFFFFFFFFFFFFFFFFFFFFFFFFFFFFFFFFFFFFFF:FFFFFFFFFFFFFF:FFF:FFFFFFFFFF,:,FFFFFFF:FFFF:FFFFF:FFFFF:FFFFFFFF:FFFFFFFFFFFFF,FFFFFFFFFF:F:FFF,FFF,FFFFFFFFFFFFF,FF:FF:F
@A01757:128:HWYCLDRX2:1:2101:23547:21637 2:N:0:GGAGCGTC
TCGGACTACCGGGGTATCTAATCCTGTTTGCTCCCCACGCTTTCGCGCCTAAGCGTCAGTTGTCGTCCAGAAAGTCGCCTTCGCCACCGGTGTTCTTCCTAATCTCTACGCATTTCACCGCTACACTAGGAATTCCACTTTCCTCTCCGACACTCCAGCTTCTCAGTTTCCATCCCATCACGGGGTTAAGCCCCGCACTTTTAAGATGGACTTAAGTAGCCGCCTGCGCGCGCTTTACGCCCAATAAATCC
+
FFFFFFFFFFFFFFF:FFFFFFFFFFFFFFFFFFFFFFFFFFFFFFFFFFFFFFFFFFFFFFFFFFFFFFFFFFFFFFFFFFFFFFFFFF,FFFFFFFFFFFFFFFFFFFFFFFFFFFFFFFFFFFF,FF:FFFFFFFFFFFFFFFFFFFFFFFFFFFFFFFFF:FFFFF:FFFFFFFFFF::FFFFFFFFFFFFFFFFFFFFFFFF::FFFFFFFFF,FF:FFFFFFFF:FFFFFFF:FFFFF:FFF,:,
@A01757:128:HWYCLDRX2:1:2101:20772:21652 2:N:0:GGAGCGTC
TCGGACTACAAGGGTATCTAATCCTGTTCGATACCCACGCTTTCGTGCCTCAGCGTCAGTGTGGAGCCGGTACGCTGCCTTCGCAATCGGAGTTCTGCGCAATATCTAAGCATTTCACCGCTACACTGCGCATTCCGCATACTTATCGCTCACTCAAGAAGACCAGTTTCAACGGCAGGCCGGTGTTGAGCACCGACATTTGACCGCTGACTTAACCTTCCGCCTACGCACCCTTTAAACCCAATAAATCC
+
FFFFFFFFFFFFFFFFFFFFFFFFFFFFFFFFFFFFFFFFFFFFFFFFFFFFFFFFFFFFFFFFFFFFFFFFFFFFFFFFFFFFFFFFFFFFFFFFFFFFFFFFFFFFFFFFFFFFFFFFFFFFFFFFFFFFFFFFFFFFFFFFFFF:FFFFFFFFFFF:FFFFFFFFFFFFFFFFFFFFFFFFFFFFFFFFFFFFFFFFFFFFFFFFFFFFFFFFFFFFFFFFFFFFFFFFFF:FFFFFFFFFFF:,FFF
@A01757:128:HWYCLDRX2:1:2101:3839:21825 2:N:0:GGAGCGTC
TCGGACTACAGGGGTATCTAATCCTGTTCGATACCCACGCTTTCGTGCTTCAGCGTCAGTTGGGCGCCGGCATGCTGCCTTCGCAATCGGAGTTCTGCGTGATATCTATGCATTTCACCGCTACACCACGCATTCCGCATACTTCTCGCCCACTCAAGAACGCCAGTTTCAACGGCGGAGCGGGGTTGAGCCCCGCGATTTTACCGCTGACTTGGCATCCCGCCTACGCACCCTTTAAACCCAATAAATCC
+
FFFFFFFFFFFFFFFFFFFFFFFFFFFFFFFFFFFFFFFFFFFFFFFFFFFFFFFFFFFFFFFFFFFFFFFFFFFFFFFFFFFFFFFFFFFFFFFFFFFFFFFFFFFFFFFFFFFFFFFFFFFFFFFFFFFFFFFFFFFFFFF:FFFFFFFFFFFFFFF,FFFFFFFFFFF,FFFFFFFFFFFFFFFFFFFFFFFF:FFFFFFFFFFFFFFFFFFFFFFFFFF:FFFFFFFFFFFFFFFFFFFFFFFFFF:
@A01757:128:HWYCLDRX2:1:2101:16450:21840 2:N:0:GGAGCGTC
TCGGACTACTAGGGTATCTAATCCTGTTCGATACCCACGCTTTCGTGCCTCAGCGTCAGTGTGGAGCCGGCATGCTGCCTTCGCAATCGGAGTTCTGCGCGATATCTATGCATTTCACCGCTACACCGCGCATTCCGCATACTTCTCTCCAACTCGAGACTGCCAGTTTCAACGGCGGGCCGGGGTTGAGCCCCGGGCTTTGACCGCTGACTTAACAGACCGCCTGCGCACCCTTTAAACCCAATAAATCC
+
FFFFFFFFFFFFFFFFFFFFFFFFFFFFFFFFFFFFFFFFFFFFFFFFFFFFFFFFFFFFFFFFFFFFFFFFFFFFFFFFFFFFFFFFFFFFFFFFFFFFFFFFFFFFFFFFFFFFFFFFFFFFFFFFFFFFFFFFFFFFFFFFFFFFFFF:FFFFFF:FFFFFFFFFFFFFFFFFFFFFFFFFFFFFFFFFFFFFFFFFFFFFFFFFFFFFFFFFFFFFFFFFF:FFF:FFFFFF,FFFFFFFFF:F:FF
@A01757:128:HWYCLDRX2:1:2101:14000:21856 2:N:0:GGAGCGTC
TCGGACTACCCGGGTATCTAATCCTGTTTGCTCCCCACGCTTTCGTGCCTCAGTGTCAGTTACAGTCCAGAGAGCCGCCTTCGCTACTGGTATTCCTCCTAATATCTACGCATTTCACCGCTACACTAGGAATTCTACTCTCCTCTCCTGCACTCAAGTTCTCTAGTTTCAAAAGCTTACTACGGTTGAGCCGTAGCCTTTCACTTCTGACTTAAAAAACCACCTACGCACCCTTTACGCCCAGTAATTCC
+
FFFFFFFFFFFFFFF,FFFFFFFFFFFFFFFFFFFFFFFFFFFFFFFFFFFFF,FFFFFFFFFFFFFFFFFFFFF:FFFFFFFFFFFFFF:,FFF:FFFF,FFFFFFFFFFFFFFFFFFFFFFFFFFFFFFFFFFFFFFFFF:FFFFF:FF:FFFFFF:FFFFFFFFFFFFFFFFFFFFFF:FFFFFFFFFF:FF,FFFFF:FFF:FFFFFFFFFFFFFF,:F:FFFFFFFFF:FFFF,FFFFF,FF:FF,
@A01757:128:HWYCLDRX2:1:2101:1651:21981 2:N:0:GGAGCGTC
TCGGACTACACGGGTATCTAATCCTATTTGCTCCCCACGCTTTCGTGCCTCAGTGTCAGTTACAGTCCAGTAAGCCGCCTTCGCCACTGGTGTTCCTCCTAATATCTACGCATTTTACCGCTACACATGGAGTTCCACCGCCCTCTCCTGTCCTCGAGCGTGGCAGTTTCCAAAGCCTGTACAGGTTGAGCCCGTACCTTTCACTTCAGACTTGCCACGCCGCCTGAGTTCCCTTTACGCCCAATGAATCC
+
FFFFFFFFFFFFFFFFFFFFFFFFFF:FFFFFFFFFFFFFFFFFFFFFFFFFFFFFFFFFFFFFFFFFFFFFFFFFFFFFFFFFFFFFFFFFFFFFFFFFFFFFFFFFFFFFFFFFFFFFFFFFFFFFFFFFFFFFFFFFFFFFFFFFFFFFFFFFFFFFFFFFFFFFFFFFFFFFFFFFFFFFFFF:FFFFFFFFF:FFFFFFFFFFF:FFFF:F:F,FFFFFFF,F:FF,FFFFFF,FFFFFFFFFFF:
@A01757:128:HWYCLDRX2:1:2101:14353:21997 2:N:0:GGAGCGTC
CGGACTACGGGGTATCTAATCCTGTTTGCTCCCCACGCTTTCGTGCCTCAGCGTCAGTCACAGGCCAGGCGGCCGCCTTCGCCACTGGTGTTCTTCCATATCTCTGCGCATTTTACCGCTACACATGGAGTTCCACCGCCCTCTCCTGTCCTCAAGTCTGCCAGTTTCTGAATGAAAGACGAGTTGAGCTCATCCCTTTGCCTTCAGACTGAACAGACCGCCTGCGCACCCTTTACGCCCAATCATTCCGG
+
FFFF:F:FFFFFFFFFFFFFFFFFFFFFFFFFFFFFFFFFFFFFFFFFFFFFFFFFFFF:FFFFFFFFFFFFFFFFFFFFFFFFFFFFFFFFFFFFFFFFFFFFFFFFFFFFFFFFFFFFFFFFFFFFFFFFFFFFFFFFFFFFFFFFFFFFFFFFFFFFFFFFFFFFFFFFFFFFFF,F:FFFFFFFFFFFF:FFF:FFFFFFFFFFFFFFFFFFFFF:FFFFFFFFFFFFFFFF,FFF:F:FFFFFFF,
@A01757:128:HWYCLDRX2:1:2101:14452:22044 2:N:0:GGAGCGTC
TCGGACTACCAGGGTATCTAATCCTGTTTGCTCCCCACGCTTTCGAGCCTCAACGTCAGTCGTCGTCCAGCAAGCCGCCTTCGCCACTGGTGTTCCTCCTAATATCTACGCATTTCACCGCTACACTAGGAATTCCACTTGCCTCTCCGACACTCCAGCCGCACAGTTTCCAATGCAGTCCCGGGGTTGAGCCCCGGGTTTTCACATCAGACTTGCATGGCCGTCTACGCTCCCTTTACACCCAGTAAATC
+
FFFFFFF:FFFFFFFFFFFFFFFFFFFFFFFFFFFFFFFFFFFFFFFFFFFFFFFFFFFFFFFFFFFFFFFFFFFFFFFFFFFFFF:FFFFF:FFFFFFFFFFFFFFF:FFFFFFFFFFFFFFFFFFF:FFFFFFFFFFFF::FFFFFFFFFFFFFFFFFFF,F:F:FFFFFFF:FFFFFFFFF:F::FFFFFFFFFFFFFFFFFF,F:F:FFFFFFFFFF:FFFF:FFFFFFFFFF,FF:FFFFFF,FFF
@A01757:128:HWYCLDRX2:1:2101:14552:22060 2:N:0:GGAGCGTC
TCGGACTACCAGGGTATCTAATCCTGTTTGATACCCGCACTTTCGAGCCTCAGCGTCAGTTACACTCCGGAAACCTGCCTTCGCGATCGGTCGTCTTCATGATATCTAAGCATTTCACCGCTACACCATGAATTCAGGCTTCCCTGCGTGTACTCAAGACCGGCAGTTTCAACTGCAATTCCGGGGTTGAGCCCCGAACTTTCACAACTGACTTAACGGCCCGCCTACGCTCCCTTTAAACCCAATGAATC
+
FFFFFFF,FFFFF::,FFFFF,,FFFFFFF:,FFFFFFFFFFFFFFFFFFFFFFFFFFFFFFFF:FF::FFFFFFFFFFFFFFFF:FF:FFFFFFFF,:FFFF:FFFF:FFFFF:FFFF:FF:FF,FF,FF:FFFFFFFFFF:FF:FFFFFF:F,FFFFF:FFFFFFFFFFFFFFFFFFF:FFFFFFFFFFFFFFFFFF:FFFFFFF::FFFFF:F,:FFFFF:F:FF:FFF:FF,FFFFFFFFFF,FFFF
@A01757:128:HWYCLDRX2:1:2101:24514:22122 2:N:0:GGAGCGTC
CGGACTACAGGGTTCTAATCCTGTTTGCTCCCCACGCTTTCGTGCCTCAACGTCAGTCGTAGTTTGGTAAGCTGCCTTCGCAATCGGTGTTCTGTATGATCTCTATGCATTTCACCGCTACACCATACATTCCGCCTACCGCAACTAAACTCTAGCCCGACAGTATCAGAGGCAATGCCGGAGTTGAGCCCCGGGATTTCACCTCTAACTTATCTAACCGCCTACGCACCCTTTAAACCCAATAAATCCGG
+
FFFFFFFFFFFFFFFFFFFFFFFFFFFFFFFFFFFFFFFFFFFFFFFFFFFFFFFFFFFFFFFFFFFFFFFFFFFFFF,FFFFFFFFFFFFFFFFFFFFFFFFFFFFFFFFFFF,FFFFF:FFFFFFFFFF::FFFFFF,FFF:FFFFFFFFFFFFFFFFFFFF:FFFFFFFFFFFFFFFFFFFFFFF:FFFFFFFFFF:FFFF:FFFFFFFF:,FFFFFFFFF,F,FFFF:,FF:FF,:FFFFFFF,::,
@A01757:128:HWYCLDRX2:1:2101:3215:22310 2:N:0:GGAGCGTC
TCGGACTACAAGGGTATCTAATCCTGTTCGATACCCGCACTTTCGTGCCTCAGCGTCAGTTGAGCGCCGGTAAGCTGCCTTCGCAATCGGCGTTCTGCGTGATATCTATGCATTTCACCGCTACACCACGCATTCCGCTTACTTCTCACTCACTCAAGAGTGTCAGTTTCAACGGCACGACGGGGTTGAGCCCCGAAATTTTACCGCTGACTTGACACTCCGCCTACGCACCCTTTAAACCCAATAAATCC
+
FFFFFFFFFFFFFFFFFFFFFFFFFFFFFFFFFFFFFFFFFFFFFFFFFFFFFFFFFFFFFFFFFFFFFFFFFFFFFFFFFFFFFFFFFFFFFFFFFFFFFFFFFFFFFFFFFFFFFFFFFFFFFFFFF,FFFF:FFFFFFFFF:FFFFFFFFFFFFFFFFFFFFFFFFFFFF,FFFFFFFFFFFFFFFFFFFFFFFFFFFFF:FFFFFFFFFFFFFFFF:FFFFFFFFFFFFFFFFFFF::FFFFFFFF:
@A01757:128:HWYCLDRX2:1:2101:27299:22404 2:N:0:GGAGCGTC
TCGGACTACAGGGGTTTCTAATCCTGTTTGCTCCCCACACTTTCGTGCCTCAACGTCAGTTACTGTCCAGAAAGTCGCCTTCGCCACTGGTGTTCCTCCTAATATCTACGCATTTCACCGCTACACTAGGAATTCCACTTTCCTCTCCAGTACTCAAGAAAATCAGTTTTAGTTGCAGTTCCTCAGTTAAGCCGAGGGATTTCACAACTCACTTAATTTCCCGTCTACGCACCCTTTACACCCAATAAATC
+
FFFFFFFFFFFFFFFFFFFFFFFFFFFFFFFFFFFFFFFFFFFFFFFFFFFFFFFFFFFFFFFFFFFFFFFFFFFFFFFFFFFFFFFFFFFFFFFFFFFFFFFFFFFFFFFFFFFFFFFFFFFF:FF,FFFFFFFFFFFFFFFFFFFFFFF:FFFFFFFFFFFFFFFFFFFFFFFFFFFFFFFFFFFFFFFFFFFFFF:,:F,FF,FFF:FFF:F,F:FFFFFFF:FFFFFF:FFFFFFFFFF,:F,FF,F
@A01757:128:HWYCLDRX2:1:2101:14434:22420 2:N:0:GGAGCGTC
TCGGACTACACGGGTATCTAATCCTGTTCGATACCCACGCTTTCGTGCTTCAGCGTCAGTTGGGCGCCGGCATGCTGCCTTCGCAATCGGAGTTCTGCGTGATATCTATGCATTTCACCGCTACACCACGCATTCCGCATACTTCTCGCTCACTCAAGAACGCCAGTTTCAACGGCACGACGGGGTTGAGCCCCGAAATTTTACCGCTGACTTGACATTCCGCCTGCGCACCCTTTAAACCCAATAAATCC
+
FFFFFFFFFFFFFFFFFFFFFFFFFFFFFFFFFFFFFFFFFFFFFFFFFFFFFFFFFFFFFFFFFFFFFFFFFFFFFFFFFFFFFFFFFFFF:FFFFFFFFFFFFFFFFFFFFFFFF,:FFFF:FFFFFFF:FFFFFFFFFFFFFFFFFFFFFFFFFFFFFFFFFFFFFFFFFFFFFF,FFFFFFFF:FFFFFFFFFFFFFFFF,FFFFF:FFFFFFFFFFFF:FFFFFF:FFFFFFFFFFFF:FF:FFFF
@A01757:128:HWYCLDRX2:1:2101:1660:22435 2:N:0:GGAGCGTC
TCGGACTACCCGGGTATCTAATCCTGTTCGATACCCACGCTTTCGTGCCTGAGCGTCAGTAGGGCGCCGGTGCGCTGCCTTCGCAATCGGAGTTCTGCGTGATATCTATGCATTTCACCGCTACACCACGCATTCCGCGCACTTCTCGCCCACTCTAGCCCGGCAGTTCCGACGGCTGGGCGGGGTTGAGCCCCGCGATTTGACCGCCGGCTTGCCGTGCCGCCTGCGCACCCTTTAAACCCAATAAATCG
+
FFFFFFFFFFFFFFFFFFFFFFFFFFFFFFFFFFFFFFFFFFFFFFFFFFFFFFFFFFFFFFFFFFFFFFFFFFFFFFFFFFFFFFFFFFFFFFFFFFFFFF,FFF:FFFFF,,FF::FFFFFFFFF:FFFFFFFFFFFF,::FFFFFFFFFFFFFF,F:FF:FFFFFFFFFFFFFF:FFFFFFFFFFFFFFFFFFFFFFFFFF::FFFFFF,FFFFFFF,FF,F,FFF:FFFFF,:FFF,FF:FF:,FF,
@A01757:128:HWYCLDRX2:1:2101:20265:22435 2:N:0:GGAGCGTC
TCGATACACGGGTATCTAATCCTGTTCGATACCCACGCTTTCGTGCCTGAGCGTCAGTAGGGCGCCGGTGCGCTGCCTTCGCAATCGGAGTTCTGCGTGATATCTATGCATTTCACCGCTACACCGCGCATTCCGCATACTTCTCTCCAACTCGAGACTGCCAGTTTCAACGGCGGGCCGGGGTTGAGCCCCGAAATTTTACCGCTGACTTGACATTCCGCCTGCGCACCCTTTAAACCCAATAAATCCGG
+
FFFFFFFFFFFFFFFFFFFFFFFFFFFFFFFFFFFFFFFFFFFFFFFFFFFFFFFFFFFFFFFFFFFFFFFFFFFFFFFFFFFFFFFFFFFFFFFFFFFF:FFFFFFFFFFFFFFFFFFFFFFFFFFFFFFFFFFFFFFFFFFFFFFFFFFFFFFFFFFFFFFFFFFFFFFFFFFFFFFF:FFFFFFF:FFFFFFFFFFFFFFFFFFFFFFFFFFFFFFFFFFFFFFFFFFFFFFFFFFFFFFFFFF:FFF
@A01757:128:HWYCLDRX2:1:2101:22354:22482 2:N:0:GGAGCGTC
TCGGACTACAAGGGTATCTAATCCTGTTTGCTCCCCACGCTTTCGTGCCTCAGTGTCAGTGTGGAGCCGGCATGCTGCCTTCGCAATCGGAGTTCTGCGCGATATCTATGCATTTCACCGCTACACCGCGCATTCCGCATACTTCTCTCCAACTCGAGACTGCCAGTTTCAACGGCGGGCCGGGGTTGAGCCCCGGGCTTTGACCGCTGACTTAACAGACCGCCTGCGCACCCTTTAAACCCAATAAATCC
+
FFFFFFFFFFFFFFFFFFFFFFFFFFFFFFFFFFFFFFFFFFFFFFFFFFFFFFFFFFFFFFFFFFFFFFF:FFFFFFFFFF:FFFF:,FF:FFFFFFFFFFF,FFF,FF:F:FFFFF:FF,FFFFFFFFF:FFFFFFFFF,FFFFFFFF:FFFFF:FFF:FFFFF,FFFF:FFFFFFFFFFFFFF:FFFF,FFFFFFF:FFF:FFFFFFFF:FFFFFF,FF:FFFFFF:FFFFFF:F:F:FFF::F,FFF
@A01757:128:HWYCLDRX2:1:2101:24108:22514 2:N:0:GGAGCGTC
TCGGACTACAAGGGTTTCTAATCCTGATTGCTCCCCACACTTTCGTGCCTCAACGTCAGTTACTGTCCAGAAAGTCGCCTTCGCCACTGGTGTTCCTCCTAATATCTACGCATTTCACCGCTACACTAGGAATTCCACTTTCCTCTCCAGTACTCAAGAAAATCAGTTTTAGTTGCAGTTCCTCAGTTAAGCCGAGGGATTTCACAACTAACTTAATTTCCCGTCTACGCACCCTTTACACCCAATAAATC
+
FFFFFFFFFFFFFFFFFFFFFFFFFFFFFFFFFFFFFFFFF:FFFFFFFFFFFFFFFFFFFFFFFFFFFFFFFFFFFFFFFFFFFFFFFFFFFFFFFFFFFFFFFFFFFFFFFFFFFFFFFFFFFFF,FFFFFFFFFFFFFFFFFFFFFFFFFFFFFFFF:FFFFFFF:FFFFFFFFFFFFFFFFFFFFFFFFFFFFFFFFFFFFFF:F:F:FF:FFFFF,FFFFFFFFFFF:FFFFFFFFFFFF,FFFF,
@A01757:128:HWYCLDRX2:1:2101:29722:22529 2:N:0:GGAGCGTC
TCGGACTACCAGGGTATCTAATCCTGTTTGCTCCCCACGCTTTCGAGCCTCAACGTCAGTTACCGTCCAGTAAGCCGCCTTCGCCACTGGTGTTCCTCCTAATATCTACGCATTTCACCGCTACACTAGGAATTCCGCTTACCTCTCCGGTACTCCAGCCAAAAAGTTTCCAAAGCAGTTCCGCGGTTAAGCCGCGGGCTTTCACTTCAGACTTGCATTACCGTCTACGCTCCCTTTCCACCCAGTAATGC
+
FFFFFFFFFFFFFFFFFFFFFFFFFFFFFFFFFFFFFFFFFFFFFFFFFFFFFFFFFFFFFFFFFFFFFFFFFFFFFFFFFFFFFFFFFFFFF,FFFFFFFFFFFFFFFFF::FFFFFFFFFFFFFFFFF:FFFF:F:FFFFFFFFFFFFFFFFFF:FFFFFF:FFF,FFFF:FFFFFFFFFFFFFF:F::FFFFFFFFF:FFFFFFFFFFF,F,F:FFF,F:F:FF,FFFF,FF:F:FF,F,,FFF,F,,
@A01757:128:HWYCLDRX2:1:2101:11659:22748 2:N:0:GGAGCGTC
TCGGACTACAGGGTATCTAATCCTGTTCGATACCCACGCTTTCGTGCCTCAGCGTCAGATCGCCGCCGGTATGCTGCCTTCGCAATCGGAGTTCTGCGCAATATCTATGCATTTCACCGCTACACCACGCATTCCGCATACTTCTCGCTCACTCAAGAACGCCAGTTTCAACGGCACGACGGGGTTGAGCCCCGAAATTTTACCGCTGACTTGACATTCCGCCTGCGCACCCGTTAAACCCAATAAATCCG
+
FFFFFFFFFFFFFFFFF:FFFFFFFFFFFFFFFFFFFFFFFF:FFFFFFF:,FFFFFFFFFFFFFFFFFFFFFFFFFFFFFFFFFFF,FFFFF:FFFFFFFFFFFFF:FFFFFFFF:FFFFFFFFFFFFFFFF:FFF:FF,:FFFFFFFFFFFFFFF,FF:F:FFFFF:F::FFF:FFFFFFFFFFFFFF:FF:FFFFFFF,FFFFFFFFFFF,FFFF::FFFFF,FF:FFF,FF:FFF,FF,F,:F,F,F
@A01757:128:HWYCLDRX2:1:2101:14570:22780 2:N:0:GGAGCGTC
TCGGACTACCAGGGTATCTAATCCTGTTCGATACCCACGCTTTCGTGCATGAGCGTCAGTTGAGCGCCGGTATGCTGCCTTCGCAATCGGAGTTCTGCGTGATATCTATGCATTTCACCGCTACACCACGCATTCCGCTTACTTCTCACTCACTCAAGGGCGTCAGTTTCAACGGCACGACGGGGTTGAGCCCCGAGATTTTACCGCTGACTTGACACTCCGCCTACGCACCCTTTAAACCCAATATATCC
+
FFFFFFFFFFFFFFFFFFFFFFFF:FFFFFFFFFFFFFFFFFFFFFFFFFFFFFFFFFF:FFFFFFFFFFFFFFFFFFFFFFFFFF:FFFFFFFFFFFF:,FFF,FFFFFFF:FFFFF:FFF:F:F:FFFF,FFFFFF:F,:FFFF:F,FF:FFFFFF:FFFFFFFF:FFF,F:FF,FF:FFFFF,FF,FF,,FFF,FFFF:F:FFFF:F,:FFF,::FFFFF,,::FF,::FFFF:,F,:FFF:F,FF,F
@A01757:128:HWYCLDRX2:1:2101:18665:22952 2:N:0:GGAGCGTC
TCGGACTACTAGGGTATCTAATCCTGTTTGCTCCCCACGCTTTCGTGCCTCAGTGTCAGTTACAGTCCAGTAAGCCGCCTTCGCCACTGGTGTTCCTCCTAATATCTACGCATTTCACCGCTACACTAGGAATTCCGTCTGCCTCTCCAGTACTCAAGAACTACAGTTTCAAATGCAGGCCACAGGTTGAGCCTGTGGTTTTCACATCTGACTTGCAGTCCCGCCTACACGCCCTTTACACCCAATAAATC
+
FFFFFFFFFFFFFFFFFFFFFFFFFFFFFFFFFFFFFFFFFFFFFFFFFFFFFFFFFFFFFFFFFFFFFFFFFFFFFFFFFFFFFFFFFFFFFFFFFFFFFFFFFFFFFFFFFFFFFFFFFF,FFFFFFFFFFFFFFFFFFFFFFFFFFFFFFFFFFFFFFFFFFFFFFFFFFF:FFFFFFFFFFFFFFFFFFFFFFFFFFFFFFFFFFFFFFFFFFFFFFFFFFFFFFFFFFFF:FFFFF:FFFFFFFFF
@A01757:128:HWYCLDRX2:1:2101:30779:23140 2:N:0:GGAGCGTC
TCGGACTACAAGGGTATCTAATCCTGTTCGATACCCGCACTTTCGTGCCTCAGCGTCAGTAGGGCGCCGGTATGCTGCCTTCGCAATCGGGGTTCTGCGTGATATCTATGCATTTCACCGCTACACCACGCATTCCGCATACTTCTCGCCCACTCAAGGCACCCAGTTCCGACGGCAGGCCGGGGTTGAGCCCCGACATTTGACCGCCGGCTTAAATGCCCGCCTCCGCACCCTTTAAACCCAATAAATCC
+
FFFFFFFFFFFFFFFFFFFFFFFFFFFFFFFFFFFFFFFFFFFFFFFFFFFFFFFFFFFFFFFFFFFFFFF:FFFFFFFFFFFFFFFFFFFFFFFFFFFFFFFFFFFFFFFFFFFFFFFFFFFFFFFFFFFFFFFFFFFFFFFFFFFFFFFFFFFFFFFFFFFFFFFFFFFFFFFFFFFFFFFFFFFFFFFFFFFFFFFFFFFFFFFFFFFF:FFF:FF:FFFFF,FFF:FFFFFFF,:FF:FFFFFFFFF
@A01757:128:HWYCLDRX2:1:2101:17246:23187 2:N:0:GGAGCGTC
TCGGACTACAAGGGTATCTAATCCTGTTTGCTACCCACGCTTTCGAACCTCAGCGTCAGTTACAGACCAGAGAGCCGCTTTCGCCACTGGTGTTCTTCCATATATCTACGCATTTCACCGCTACACATGGAGTTCCACTCTCCTCTTCTGCACTCAAGTCTCCCAGTTTCCAATGCACTACTCCGGTTAAGCCGAAGGCTTTCACATCAGACTTAAAAGACCGCCTGCGTTCCCTTTACGCCCAATAAATC
+
FFFFFFFFFFFFFFFFFFFFFFFFFFFFFFFFFFFFFFFFFFFFFFFFFFFFFFFFFFFFFFFFFFFFFFFFFFFFFFFFFFFFFFFFFFFFFF:FFFFFFFFFFFFFFFFFFFFFFFFFFFFFFFFFFFFFFFFF:FFFFFFFFFFFFFFFFFFFFFFFFFFFFFFFFFFFFFFF:FFFFFFFFFFFFFFFFFF::FFFFF:FFFFFFFFFFFF:FFFFFFFFFFFFFFF:FFFFF,FFFFFF,F,,FFF
@A01757:128:HWYCLDRX2:1:2101:12084:23453 2:N:0:GGAGCGTC
TCGGACTACTAGGGTATCTAATCCTGTTTGCTCCCCACGCTTTCGAGCCTCAGCGTCAGTAACAGGCCAGGCGGCCGCTTTCGCCACTGGTGTTCTTCCATATATCTACGCATTTCACCGCTACACATGGAGTTCCACTCTCCTCTTCTGCACTCAAGTCTCCCAGTTTCCAATGCACTACTCCGGTTAAGCCGAAGGCTTTCACATCAGACTTAAAAGACCGCCTGCGTTCCCTTTACGCCCAATAAATC
+
FFFFFFFFFFFFFFFFFFFFFFFFFFFFFFFFFFFFFFFFFFFFFFFFFFFFFFFFFFFFFFFFFFFFFFFFFFFFFFFFFFFFFFFFFFFFFFFFFFFFFFFFFFFFFFFFFFFFF:FFFFFFFFFFFFFFFFFFFFFFFFFFFFFFF:FFFFFFFFF:FFFFFFFFFFFFFF:FFFFFF:FFFFFFFF,FFFFF:F:FFFFFFFF:FFF:FFFFF:,FF,FFF::F,F:F:FFFFF,::::FF,FFFF,
@A01757:128:HWYCLDRX2:1:2101:16450:23469 2:N:0:GGAGCGTC
TCGGACTACAAGGGTATCTAATCCTATTTGCTCCCCACGCTTTCGTGCCTCAGCGTCAGTAACAGGCCAGGCGGCCGCCTTCGCCACTTGTGTTCTTCCATATATCTACGCATTTCACCGCTACACATGGAGTTCCACTCTCCTCTTCTGCACTCAAGTCTCCCAGTTTCCAATGCACTACTCCGGTTAAGCCGAAGGCTTTCACATCAGACTTAAAAGACCGCCTGCGTTCCCTTTACGCCCAATAAATC
+
FFFFFFFFFFFFFFFFFFFFFFFFFFFFFFFFFF:FFFFFFFFFFFFFFFFFFFFFFFFFFFFFFFFFFFFFFFFFFFFFFFFFFFF:FFFFFFFFFFFFFFFFFFFFFFFFFFFFFFFFFFFFFFFFFFFFFFFFFFFFFFFFFFFFFFFFFFFFFFFFFFFFFFFFFFFFFFFFFFFFFFFFFFFFF:FFFFFF:FFFFFFFFFFFFFFFFFFFFFF:FFFFFFFFFFFFFFFFFFFFF,FFFFFF,FF
@A01757:128:HWYCLDRX2:1:2101:28610:23516 2:N:0:GGAGCGTC
TCGGACTACCGGGGTTTCTAATCCTGTTCGCTACCCATGCTTTCGAGCCTCAGCGTCAGTTGCAGACCAGACAGCCGCCTTCGCCACTGGTGTTCTTCCATATATCTACGCATTCCACCGCTACACATGGAGTTCCACTGTCCTCTTCTGCACTCAAGTCGCCCGGTTTCCGATGCACTTCTTCGGTTAAGCCGAAGGCTTTCACATCAGACCTAAGCAACCGCCTGCGCTCGCTTTACGCCCAATAAATC
+
FFFFFFFFF:FFF:FFF:FFF:FFFFFFFFFFFFFFFF:FFFFFFFF:FFFFFFFFF:FFFFFF,FFFFFFFFFFF:FFFFFFFFFFFFFF:F:FFFFFFFF:FFF:FFFFFFFFFFFF:FFFFFFFF:FF:FFFFFFFFFFFFFFFFFFFFFFFFFFFFFFFFFFF:FFFFFFFF:FFFFFFF,FFFFFF:FFFFF,FFFF:FFFFFF:FFFFFF:FFFFFFF,FFF:FFFFFFFFFFFFFFFFFFFFF,
@A01757:128:HWYCLDRX2:1:2101:24758:23641 2:N:0:GGAGCGTC
TCGGACTACAGGGGTATCTAATCCTGTTTGCTCCCCACACTTTCGTGCCTCAACGTCAGTTACGGTCCAGAAAGTCGCCTTCGCCACTGGTGTTCCTCCTAATATCTACGCATTTCACCGCTACACTAGGAATTCCACTTTCCTCTCCCGCACTCAAGACTAATAGTTTTAGTTGCAGTTCCTCAGTTGAGCCGAGGGATTTCACAACTAACTTGTTAGCCCGTCTACGCACCCTTTACACCCAATAAATC
+
FFFFFFFFFFFFFFFFFFFFFFFFFFFFFFFFFFFFFFFFFFFFFFFFFFFFFFFFFFFFFFFFFFFFFFFFFFFFFFFFFFFFFFFFFFFFFFFFFFFFF:FFFFFFFFF:FFFFFFFFFFFFFFFFFFFFFFFFFFFFFFFFFFFFFFFFFFFFFFFFFFFFF:FFFFFFFFFFFFFFF:FFF::FFFFFFF:FFFFFFF,FFF,FFFF:FFFFFFFFFFFFFFFFFFFFFFFFFFFFFFFFFFF,FFF
@A01757:128:HWYCLDRX2:1:2101:29423:23735 2:N:0:GGAGCGTC
TCGGACTACAGGGGTTTCTAATCCTGTTTGCTCCCCACACTTTCGTGCCTCAACGTCAGTTACAGTCCAGAAAGTCGCCTTCGCCACCGATGTTCTTCCTAATATCTACGCATTTCACCGCTACACTAGGAATTCCACTTTCCTCTCCTGCACTCAAGAATGTTAGTTTTAGTTGCAGTTCCTCAGTTGAGCCGAGGTATTTCACAACTAACTTGACATCCCGTCTACGCACCCTTTACACCCAATAATTC
+
FFFFFFF:FFFFFFFFFFFFFFFFFFFFFFFFFFFFFFFFFFFFFFFF:FF:,FFF:FFFF,F:F:FFFFFFFFFFFFFFFFFFFFFFFFFFFFFFFFFFFFFFFFFFFFFFF:FFFFFFFFF:FFF,FFFFFFFFF,FFFFFFFFFFFFFFFFFFFFFFFFFFFFFFFFF:FFFF:FFFFFFFF:FFFFFFFFFFFFFF,FFFFFFFFFFF:FFFFF:F:FFFFFFFFFFFFFFFFFFFFFFFFFFFFFF
@A01757:128:HWYCLDRX2:1:2101:11668:23797 2:N:0:GGAGCGTC
TCGGACTACCGGGGTATCTAATCCTGTTCGCTACCCCGGCTTTCGTGCCTGAGCGTCAGCGGGCGGCCATGACGCTGCCTTCGCCGTCGGAGTTCCTCCGGATCTCTACGCATTTCACCACTACACCGGGAATTCCACTACCCTCTCCTGCCTTCAAGTCGATCAGTATCGCGTGACCCTCCCCAGTTGAGCCGGGGGCTTTCACACGCGACTTGAACGACCGCCTGCGCGCTCTTTACGCCCAGTAACTC
+
FFFFFFFFF,,,,F,::,FFF:F,F:F,FF,:,,FF::FFFFF::FFF,F:F,F,FFFF:,FFF:F,F:,FFFF,F,F:FFFFFF:F:F,,F:::FFFFFF:,FFF:F,FFF,:FFFF,,F,FFFFFF,F,FFFFF:F::FFF,FF:F:FFF,:FFFFFF,:,,,,FFFFF:,,FFFFFFFFFFF,,,,F,:FF,FFF,F,FFFFF:F,FFFF:,F:F,FF,FFF,,,FFF::,FF,FFFF,:FF:FFFFF
@A01757:128:HWYCLDRX2:1:2101:21169:23844 2:N:0:GGAGCGTC
TCGGACTACTGGGGTATCTAATCCTGTTTGCTCCCCACGCTTTCGCGTCTCAGCGTCAGTTACCGTCCAGGTGGCCGCCGTCGCCGCTGGTGTTCCTCCCGATATCTACGAATTTCACCTCTACACCGGGAATTCCGCCACCCTCTCCGGCACTCAAGTTCAGTAGTTTCGAACGCCCTTCCTCGGTTAAGCCGAGGGCTTTCACATCCGACTTGCTGAACCGCCTACACGCGCTTTACGCCCAATAATTC
+
F:FFF:FFFFFFFFFFFFFFF::FFFFFFFFFFFFFFFFFFFFFFFFFFFFFFFFFFFF,:FFFFFF:FFFFFFFFFFF,:FFFF:FFFFFFFFFFFFF:FF,,FF,::::FFFFFFFFF:FFFFFF:FFFFFFFFFFFFFFFFFFFFFFFFFFFFFFFF:FF,FFFFFF:FFFFFFFFFF:FFFFF,FFFFFFFFFF:FFFFFFFFFFFFFFFFFFF:FFFFFFF:FFFFF:FF:FFFFFFFFFFFFFFF
@A01757:128:HWYCLDRX2:1:2101:6867:24032 2:N:0:GGAGCGTC
TCGGACTAAGGGGTTTCTAATCCTATTTGCTCCCCACACTTTCGAGCCTAAGCGTCAGTTGTGACCTAAGTTCTCGCTTTCGCCACTGGTGTTCTTCCATATATCTACGCATTCCACCGCTCCACATGGAGTTCCAGAACTCCCTATCACACTCTAGACTTACAGTTTCCAATGCAAACAGTTGTTGAGCAACTGCATTTAACACCAGACTTGTAAATCAGCCTGCGCTCGCTTTACGCCCAGTAAATCCG
+
FFFFFFFFFFFFFFFFFFFFFFFFFFFFFFFFFFFFFFFFFFFFFFFFFFFFFFFFFFFFFFFFFFFFFFFFFFFFFFFFFFFFFFFFFFFFFFFFFFFFFFFFFFFFFFFFFFFFFFFFFFFFFFFF:FFFFFFFFFFFFFF:FFFFFFFFFFFFFFFFFFFFFFFFFFFFFFFF::FFFFFFFFFFFFFF:FFFFFFF:FFFFFFFFFFFFFFFFFFFF,FF:FFFFF:FFFFFFFFFFFFF,FFFFFF
@A01757:128:HWYCLDRX2:1:2101:27950:24032 2:N:0:GGAGCGTC
TCGGACTACACGGGTATCTAATCCTGTTTGCTCCCCACGCTTTCGAGCCTCAACGTCAGTTACAGTCCAGTAAGTCGCCTTCGCCACTGGTGTTCCTCCTAATATCTACGCATTTCACCGCTACACTAGGAATTCCGCTTACCTCTCCTGCACTCCAGTCAAATAGTTTCCAGAGCAGTCCGGGGGTTGGGCCCCCGCCTTTCACTCCAGACTTACTTCACCGTCTACGCTCCCTTTACACCCAGTAATTC
+
FFFFFFFFFFFFFFFFFFFFFFFFFFFFFFFFFFFFFFFFFFFFFFFFFFFFFFFFFFFFFFFFFFFFFFFFFFFFFFFFFFFFFFFFFFFFFFFFFFFFFFFFFFFFFFFFFFFFFFFFFFFFFFFFFFFFFFFFFFFFFFFFFFFFFFFFFFFFFFFFFFFFFFFFFFFFFFFFFFFFFFFFFFFFFFFFFFFFFFFFFFFFFFF:FFFFFFFFFFFFFFFFFFFFFFFFFFFFFFFFFFFFF:FFFFF
@A01757:128:HWYCLDRX2:1:2101:6813:24408 2:N:0:GGAGCGTC
TCGGACTACAAGGGTATCTAATCCTGTTCGCTCCCCATGCTTTCGAGCCTCAGCGTCAGTTGCAGACCAGAGAGCCGCCTTCGCCACTGGTGTTCTTCCATATATCTACGCATTCCACCGCTACACATGGAGTTCCACTCACCTCTTCTGCACTCAAGTACAACAGTTTCTGATGCAATTCTCCGGTTGAGCCGAAGGCTTTCACATCAGACTTAATGAACCGCCTGCACTCGCTTTACGCCCAATAAATC
+
FFFFFFFFFFFFFFFFFFFF:FFFFFFFFFFF,FFFFFFFFFFFFFFFFFF:FFFFFFFF,,:FFFFF:F:FFFFFFFFFFFFFFFF:FFF,FFFFFFFFFFFFFFFFFFFFFFFFFFFFFF:FFFFFFFFFFFF:FF,F,FFFFFFFF,FFFFFFFF,,,FFFFFFFFFF,FFFFF:FFFFFFFFFFFFFFFFFFFF:FFFFFFFFFFFFFFFF,:,FFFFFFFFFFFFFF:FFF:FFFFFFFFF:FFFF
@A01757:128:HWYCLDRX2:1:2101:8675:24408 2:N:0:GGAGCGTC
TCGGACTACACGGGTATCTAATCCTGTTTGATACCCGCACTTTCGAGCCTCAGCGTCAGTTACACTCCGGAAACCTGCCTTCGCGATCGGTCGTCTTCATGATATCTAAGCATTTCACCGCTACACCATGAATTCAGGCTTCCCTGCGTGTACTCAAGACCGGCAGTTTCAACTGCAATTCCGGGGTTTAGCCCCGAACTTTCACAACTGACTTAACGGCCCGCCTACGCTCCCTTTAAACCCAATAAATC
+
FFFFFFFFFFFFFFFFFFFFFFFFFFFFFFFFFFFFFFFFFFFFFFFFFFFFFFFFFFFFFFFFFFFFF:FFFFFFFFFFFFFFFFFFFFFFFFFFFFFFFFFFFFFFFFFFFFFFFFFFFFFFFFFFFF:FFFFFFFFFFFFFF:FFFFFFFFFFFFFFFFFFFFFFFFFFFFFFFFFFFFFFFFFFFFFFFFFFFFF,FFFFFFFFFFF:FFFFF:FFFFFFFF,FFFFFFFFFFFF,FFFFFFF,FF:
@A01757:128:HWYCLDRX2:1:2101:16875:24643 2:N:0:GGAGCGTC
CGGACTACAAGGGTATCTAATCCTATTTGCTCCCCACGCTTTCGTGCCTGAGCGTCAGTAACAGTCCAGGCGGCCGCCTTCGCCACTGGTGTTCTTCCATATATCTACGCATTTTACCGCTACACATGGAGTTCCACCGCCCTCTCCTGTCCTCGAGCGTGGCAGTTTCCAAAGCCTGTACAGGTTGAGCCCGTACCTTTCACTTCAGACTTGCCACGCCGCCTGCGCACCCTTTACGCCCAATCATTCCG
+
FFFFFFFFFFFFFFFFFFFFFFFFFFFFFFFFFFFFFFFFFFFFFFFFFFFFFFFFFFFFFFFFFFFFFFFFFFFFFFFFFFFFFFFFFFFFFFFFFFFFFFFFFFFFFFFFFFFFFFFFF:FFFFFFF:FFFFFFFFFFFFFFFFFFFFFFFFFFFFFFFFFFFF:FFFFFFFFFFFF:F:FF:FFF:FFFFFF:FFFFF:FFFFFF,FFFFFFFFF:FFFFFFFFFF:FFFFFFFFFFFFFFFFFFFFF
@A01757:128:HWYCLDRX2:1:2101:29613:24659 2:N:0:GGAGCGTC
TCGGACTACCAGGGTATCTAATCCTGTTCGATACCCACGCTTTCGTGCCTCAGCGTCAGATCGCCGCCGGTATGCTGCCTTCGCAATCGGAGTTCTGCGCAATATCTAAGCATTTCACCGCTACACTGCGCATTCCGCATACCTCTCGACGTCTCAAGACAGCCAGTTTCAACGGCTCGCCGGGGTTGAGCCCCGGGCTTTTACCGCTGACTTAACAGACCGCCTGCGCACCCTTTAAACCCAATAAATCC
+
FFFFFFFFFFFFFFFFFFFFFFFFFFFFFFFFFFFFFFFFFFFFFFFFFFFFFFFFFFFFFFFFFFFFFFFFFFFFFFFFFFFFFFFFFFFFFFFFFFFFFFFFFFFFFFFFFFFFFFFFFFFFFFFFFFFFFFFFFFFFFFFFFFFFFFFFFFFFFF:FFFFFFFFFFFFFFFFFFFFFFFFFFFFFFFFFFFFFFFFFFF:FFFFFFFFF:FFFFFFF:FFFFFFFFFFFFFFFFFFFFFFFFFF,FF,
@A01757:128:HWYCLDRX2:1:2101:3775:24721 2:N:0:GGAGCGTC
TCGGACTACTAGGGTATCTAATCCTGTTTGCTCCCCACGCTTTCGCGCCTCAGCGTCAGTTATTGTCCAGCAGGCCGCCTTCGCCACTGGTGTTCCTCCATATATCTACGCATTTCACCGCTACACACGGAATTCCGCCTGCCTCTCCAACACTCAAGAACGATAGTTTCAAATGCAGGCTATGGGTTGAGCCCATAGTTTTCACATCTGACTTACAATCCCGCCTACACGCCCTTTACACCCAATAAATC
+
FFFFFFFFFFFFFFFFF:FFFFFFFFFFFFFFFFFFFFFFFFFFFFFFFFFFFFFFFFFFFFFF:FFFF:FFFFF,:FFF:FFFFFFFFFF:FFFFFFFFFFFFFFFFFFFFFFFFFFFFFFF:FFFFF:FFFF,F:FFFFFFFFFFF::FFFFFFF:FFF:FFF,FFF:FFFFFF::FFF,F,F:FF:FFFFFFFFFF:,FF:F:FFFFF,FFF:,F,F,FFFFFF:FFFF:,F:F:FFFFF,FFF:FF,
@A01757:128:HWYCLDRX2:1:2101:10800:24956 2:N:0:GGAGCGTC
TCGGATTACCAGGGTATCTAATCCTGTTTGCTCCCCACACTTTCGTGCCTCAACGTCAGTTACAGTCCAGAAAGTCGCCTTCGCCACCGATGTTCTTCCTAATATCTACGCATTTCACCGCTACACTAGGAATTCCACTTTCCTCTCCTGCACTCAAGAATGTTAGTTTTAGTTGCAGTTCCTCAGTTAAGCCGAGGGATTTCACAACTAACTTAATTTCCCGTCTACGCACCCTTTACACCCAATAAATC
+
FFFFFFFFFFFFFFFFFFFFF:FFFFFFFFFFFFFFFFFFFFFFFFFFFFFFFFFFFFFFFFFFFFFFFFFFFFFFFFFFFFFFFFFFFFFFFFFFFFFFFFFFFFFFFFFFFFFFFFFFFFFFFFFFFF:FFFFFFFFFFFFFFFFFFFF:FFFFFFFFFFFFF:FFFFFFFFFFFFFFFFFFFFFFFFFFFFFFFFF:FFFFF:FFFF:F:FFFF,FFFFFFFFFFFFFFFFFFFFFFFFFFFFF,FFF
@A01757:128:HWYCLDRX2:1:2101:24777:24987 2:N:0:GGAGCGTC
TCGGACTACTGGGGTATCTAATCCTATTTGCTCCCCACACTTTCGAGCCTAAGCGTCAGTTGTGACCTAAGTTCTCGCTTTCGCCACTGGTGTTCTTCCATATATCTACGCATTCCACCGCTCCACATGGAGTTCCAGAACTCCCTATCACACTCTAGACTTACAGTTTCCAATGCAAACAGTTGTTGAGCAACTGCATTTAACTCCAGACTTGTAAATCAGCCTGCGCTCGCTTTACGCCCAGTAAATCC
+
FFFFFFFFFFFFFFF,FFFFFFFFFFF:FFFFFFFFFFFFFFFFFFFF:FFF:FFF:FFFFFFFF:FF:FFFFFFFF:FFFFFF:FFFFFFFFFFFFFFFFFFFFFF:FFF:FFFFFFF:FFFFFFFFFF:FFFF,FFFFFFFFFFFFFF:FFFFF,FFFFFFFFFF:FFFFFFFF:FF:FFFFFFFFFFF,FFFFFFFFFF:F,FFFFFFFFFFF:FFFFFF:FFF,FFFFF:FFFFFF:FFFF:,FF:F
@A01757:128:HWYCLDRX2:1:2101:1307:25050 2:N:0:GGAGCGTC
TCGGACTACAAGGGTATCTAATCCTGTTTGCTCCCCACGCTTTCGTGCCTCAGCGTCAGTTACAGTCCAGAAAGCCGCCTTCGCCACTGGTGTTCCTCCTAATATCTACGCATTTCACCGCTACACTAGGAATTCCGCTTTCCTCTCCTGCACTCAAGTCTCACAGTTTCAAATGCACCATCCAGGTTAAGCCCGGATATTTCACATCTGACTTATCAAACCGCCTACGCACCCTTTACGCCCAGTAATTC
+
FFFFFFFFFFFFFFFFFFFFFFFFFFFFFFFFFFFFFFFFFFFFFFFFFFFFFFFFFFFFFFFFFFFFFFFFFFFFFFFFFFFFFFFFFFFFFFFFFFFFFFFFFFFFFFF:FFF,FF:,,FFFFFFFFFFFFFF:FFFFF,,F:F,,FF:F,F:FF:FFFF,FFFFFF,FFFF:,F:F,,F:FFFFFF,,:FFF:FFFFFFF,FFFFFFFFFFFFFFFFF,,F,FFFFF:F,FFFF::FF,:,FF:,:F,
@A01757:128:HWYCLDRX2:1:2101:11749:25160 2:N:0:GGAGCGTC
TCGGATTACCAGGGTATCTAATCCTGTTTGCTCCCCACACTTTCGTGCCTCAACGTCAGTTACAGTCCAGAAAGTCGCCTTCGCCACCGATGTTCTTCCTAATATCTACGCATTTCACCGCTCCACTAGGAATTCCACTTTCCTCTCCTGCACTCAAGAATGTTAGTTTTAGTTGCAGTTCCTCAGTTAAGCCGAGGGATTTCACAACTAACTTAATTTCCCGTCTACGCACCCTTTACACCCAATAAATC
+
FFFFFFFFFFFFFFFFFFFFF:FFFFFFFFFFFFFFFFFFFFFFFFFFFFFFFFFFFFFFFFFFFFFFFFFFFFFFFFFFFFFFFFFFFFFFFFFFFFFFFFFFFFFFFFFFFFFFFFFFFF,FFFF:FF::FFFFFFFFFFFFFF:FFFFFFFFFFFFFF:FFFFFFFFFFFF,F:FFFFFFFFFFF:FF,F:,FFFF:FFFFFFFFFFFF:FFFFF:FFFFFFF::,F:FFFFFFF,FFFFF,:FFFFF
@A01757:128:HWYCLDRX2:1:2101:2835:25316 2:N:0:GGAGCGTC
TCGGACTACAAGGGTTTCTAATCCTGTTCGATACCCACGCTTTCGTGCCTGAGCGTCAGTAGGGCGCCGGTGCGCTGCCTTCGCAATCGGAGTTCTGCGTGATAACTATGCATTTCACCGCTACACCACGCATTCCGCGCACTTCTCGCCCACTCTAGCCCGGCAGTTCCGACGGCTGTGCGGGGTTGAGCCCCGCGAGTTGTCCGCCGGGTTGCCGTGCCGCCTGAGCACCCTTGAAACCCGCTAAAGCC
+
,FFFF:,FF,FFFF:F:FFFFF:FFFFFFF:FFFFFFF,FFFF,FFFFFFF:FFFF,:FFFFF,FFFFFFF:,F:F,F,FF:FFFF,FFF,FF::,F,F:::,,,F,,,,F,F,F:F:,F,F:,FFFFF:F,FFFFFFF,:,F,FFFFFF:,,FFFF:FF:FFFFFF:FFF::,FFF:,,:FFF:FFFFFFFFFF,F,,:,F,,,:F,,F,,,F:FF:F:::,F,F,:FF,F::F,,:F,:F,:,,F,:F,
@A01757:128:HWYCLDRX2:1:2101:17743:25332 2:N:0:GGAGCGTC
TCGGACTACCAGGGTATCTAATCCTGTTCGCTCCCCACGCTTTCGCTCCTCAGCGTCAGTTTCGGCCCAGAGACCCGCCTTCGCCACCGGTGTTCCTCCTGATATCTGCGCATTCCACCGCTACACCAGGAATTCCAGTCTCCCCTACCGAACTCTAGTTTGCCCGTATCGACTGCAGGCCCGAGGTTGAGCCTCAGGTTTTCACAGCCGACGCGACAAACCGCCTACGAGCTCTTTACGCCCAATAATTC
+
FFFFFFFFFF:FFFFFFFFFFFFFFFFFFFFFFFFFFFFFFFFFFFFFFFFFFFFFFFFFFFFFFFFFFFFFFFFFFFFFFFFFFFFFFFFFFFFFFFFFFFFFFFFFF:FFFFFFFFFFFFFFFFFFFFFFFFFFFFFFFF,FFFFFFFFFFFFFFFFFFFF:FFFFFFFFFFFF,FFFFF:FFFFFFFFFFFFFF,FFF:FFF:FFFFFFF:FFFF,,:F:FFF:FFF,FFFFFFFFF,FFFFFFFFFF
@A01757:128:HWYCLDRX2:1:2101:24695:25410 2:N:0:GGAGCGTC
TCGTACTACCGGGGTATCTAATCCTGTTCGATACCCACGCTTTCGTGCCTCAGCGTCAGTGTGGAGCCGGCATGCTGCCTTCGCAATCGGAGTTCTGCGTGATATCTATGCATTTCACCGCTACACCACGCATTCCGCGCACTTCTCGCCCACTCTAGCCCGGCAGTTCCGACGGCTGGGCGGGGTTGAGCCCCGCGATTTGACCGCCGGCTTGCCGTGCCGCCTGCGCACCCTTTAAACCCAATAAATCC
+
FFFFF:FFFFFFFFFFFF:FFFFFFFFFFFFFFFFFFFFFFFFFFFFFFFFFFFFFFF:FFFFFFFFFFFFFFFFFFFFFFFFFFFFFFF:FFFFFFFFFF,:F:FF:FFF::FFFFFFFFFFFFFFFFFFFFFF::F:FFFFFFFFFFFFFFFFFFFFFFFFFFFFFFFFFFFFFFFFFFFFFF:FFF:F:FFFFFFFFFFFFFFFFFFFFFFFFFFFFFFFFFFFFFFFFFFFFF,:F,FFF:F::FF,
@A01757:128:HWYCLDRX2:1:2101:8883:25426 2:N:0:GGAGCGTC
TCGGACTACAGGGGTTTCTAATCCTGTTTGCTCCCCACGCTTTCGCACCTCAGCGTCAGTATCGAGCCAGTGAGCCGCCTTCGCCACTGGTGTTCCTCCGAATATCTACGAATTTCACCTCTATACTCGGAATTCCACTCACCTCTCTCGAACTCTAGACTGATATTTTTGGAGGCCGTTCCGGGGTTGAGCCCCGGGATTTCACCCCCAACTTTCCAGTCCGCCTACGCGCGCTTTACGCCCAGTAATTC
+
FFFFFFFFFFFFFFFFFFFFFFFF:FFFFFFFFFFFFFFFFFFFFFFFFFFFFFFFFFFFFFFFFFFFFFFFFFFFFFFFFFFFFFFFFFFFFFFFFFFFFFFFFFFFFFFFFFFFFFFFFFFFFFFFFFFFFFFFFFFFFFFFFFFFF:FFFFFFFFFFFFFF:,FFFFFFFF::FFFFFFF:FFFFFFFFFFFF:FFFFFFFFFFFFFFFFFFFF:,FFFFFFFFFFFFFFF:FFFFFFFFFF:F,FF:
@A01757:128:HWYCLDRX2:1:2101:24632:25457 2:N:0:GGAGCGTC
TCGTACTACCGGGGTATCTAATCCTGTTCGATACCCACGCTTTCGTGCCTCAGCGTCAGTGTGGAGCCGGCATGCTGCCTTCGCAATCGGAGTTCTGCGTGATATCTATGCATTTCACCGCTACACCACGCATTCCGCGCACTTCTCGCCCACTCTAGCCCGGCAGTTCCGACGGCTGGGCGGGGTTGAGCCCCGCGATTTGACCGCCGGCTTGCCGTGCCGCCTGCGCACCCTTTAAACCCAATAAATCC
+
FFFFFFFFFFFFFFFFFFFFFFFFFFFFFFFFFFFFFFFFFFFFFFFFFFFFFFFFFFFFFFFFFFFFFFFFFFFFFFFFFFFFFFFFFFFFFFFFFFFFFF:FFFFFFFFFFFFFFFFFFFFFFFFFFFFFFFFFFFFFF:FFFFFFFFFFFFFFFFFFFFFFFFFFFFFFFFFFFFFFFFFFFFFFFFFFFFFFFFFFFFFFFFFFFFFFFFFFFFFFFFFFFFFFFF:FFFFFFFFFF:F:FFF:FFF
@A01757:128:HWYCLDRX2:1:2101:32624:25488 2:N:0:GGAGCGTC
TCGGACTACTGGGGTATCTAATCCTGTTTGCTACCCACGCTTTCGAACCTCAGCGTCAGTTACAGACCAGAGAGCCGCTTTCGCCACTGGTGTTCTTCCATATATCTAAGCATTTCACCGCTACACATGGAGTTCCACTCTCCTCTTCTGCACTCAAGTCTCCCAGTTTCCAATGCACTACTACGGTTAAGCCGAAGGCTTTCACATCAGACTTAAAAATCCGCCTGCGCACCCTTTAAACCCAATAAATC
+
FFFFFFFFF:FFFF:FFFFFFFFFFFFFFFFFFFFFFFFFFFFFFFFFFFF:FFFFFFFFFFFFFFFFFFFFFFFFFFF,,::FFFF,FFFFF,FFFFFFFFFFF,FF,FFFFFF,,FFFFFFFFFFFFFF:FFFFFF,FF:FFFFFFFFFFFFFF:,FFFFFFFFFFFFFFFFF,FFF,FFFFFFFFFF,FF:FFFFFF:FFF,:FF::FFFFFFFFFF,:FFFFFFFFFF:F:,F,FF,F:FF,:FF:,
@A01757:128:HWYCLDRX2:1:2101:6840:25582 2:N:0:GGAGCGTC
TCGGACTACCAGGGTATCTAATCCTGTTCGATACCCACGCTTTCGTGCCTCAGCGTCAGTGTGGAGCCGGCATGCTGCCTTCGCAATCGGAGTTCTGCGCGATATCTATGCATTTCACCGCTACACCGCGCATTCCGCATACTTCTCTCCAACTCGAGACTGCCAGTTTCAACGGCGGGCCGGGGTTGAGCCCCGAAATTTTACCGCTGACTTGACATTCCGCCTGCGCACCCTTTAAACCCAATAAATCC
+
FFFFFFFFFFFFFFFFFFFFFFFFFFFFFFFF:FFF:FFFFFFFFFFFFFFFFFFFFFFFFFFFFFFFFFFFFFFFFFFFFFFFFFFFFFFFFFFFFFFFFFFFFFFFFFFFFFFFFFFFFFFFFF:FFFFFFFFFFFFFFF:FFFF:FFFFFFFFFFFFF:FF:FFFFFFFFFFFFFF:FFFFFFFFFFF:FFFFFFFFFFFFFFFFFFFFFFFFFFFFFFF,,FFFFFF:FFFFFFFFFFFFFFFF:::
@A01757:128:HWYCLDRX2:1:2101:6885:25598 2:N:0:GGAGCGTC
TCGGACTACCAGGGTATCTAATCCTGTTCGATACCCACGCTTTCGTGCCTCAGCGTCAGTGTGGAGCCGGCATGCTGCCTTCGCAATCGGAGTTCTGCGCGATATCTATGCATTTCACCGCTACACCGCGCATTCCGCATACTTCTCTCCAACTCGAGACTGCCAGTTTCAACGGCGGGCCGGGGTTGAGCCCCGAAATTTTACCGCTGACTTGACAGTCCGCCTGCGCACCCTTTAAACCCAATAAATCC
+
FFFFFFFFFFFFFFFFFFFFFFFFFFFFFFFFFFFFFFFFFFFFFFFFFFFFFFFFFFFFFFFFFFFFFFFFFFFFFFFFFFFFFFFFFFFFFFFFFFFFFFFFFFFFFFFFFFFFFFFFFFFFFFFFFFFFFFFFFFFFFFFFFFFFFF:FFFFFFFFFFFFFFFFFFFF:FF:F:FFFFFFFFFFFFFF:FFFF:FFFFFFFFFFFFFFFFFF:F,FFFFFFFFFFFFFFFFFFFF:FFFFFFFFFF::
@A01757:128:HWYCLDRX2:1:2101:20003:25801 2:N:0:GGAGCGTC
TCGGACTACAAGGGTATCTAATCCTGTTCGATACCCACACTTTCGTGCATGAGCGTCAGTTGAGCGCCGGTATGCTGCCTTCGCAATCGGAGTTCTGCGTGATATCTATGCATTTCACCGCTACACCACGCATTCCGCATACTTCTCGCTCACTCAAGAAAACCAGTTTCAACGGCTCGAAGAGGTTGAGCCTCTCAATTTTACCGCTGACTTGATCTTCCGCCTGCGCACCCTTTAAACCCAATAAATCC
+
FFFFF:FFFFFFFFFFF::FFFFFFFFF:FF:FFFFFFFFF:F::::FFFFF:FFFFFF,:FFFFFFFFFFF,FFF:FFF:FFFFF:F:,FF,FF:FF:F,F,FF::FFFFFFFFFFFFFFFFFFFFFFFFFFFFF:FFFFFFFFFFFFFFFFFFFFFFFFFFFFFF:FFFFFFFFFF:FFFFFFFFFFFFFFFFFFFFFFFFFFFFFFFFFFFFFFFFFFF,FFFFFF:FFFFFFFFFFFFF:FFFFFF:
@A01757:128:HWYCLDRX2:1:2101:24451:25801 2:N:0:GGAGCGTC
TCGGACTACAAGGGTATCTAATCCTGTTTGCTCCCCACGCTTTCGAGCCTCAACGTCAGTTACAGTCCAGTAAGCCGCCTTCGCCACTGGTGTTCCTCCTAATATCTACGCATTTCACCGCTACACTAGGAATTCCACTTACCTCTCCTGCACTCCAGCCAAACAGTTTCCAAAGCAGTTCCAGTGTTGAGCACTGGCATTTCAGTTCAGACTTGCTTTACCGTCTACGCTCCCTTTACACCCAGTAAATC
+
FFFFFFF:FFFFFFFFFFFFFFFFFFFFFFFFFFFFFFFFFFFFFFFFFFFFFFFFF:FFFFFFFFFFFFFFFFFFFFFFFFFFFFFFFFFFFFFFFFFFFFFFFFFFFFFFFFFFFF:FFF,FFFFFFFFF:FFFFFFFF:FFFFFFFFFFFFFFFFFFFF:FFFF:FFFFFFFFFFFFFFFFFF,FF,FF:FFFFFF:FFFF,FF:FFFF:::FFFF::FF:FF,FFF:FFF,:FFF:FFFFF::,,:F
@A01757:128:HWYCLDRX2:1:2101:21938:25833 2:N:0:GGAGCGTC
TCGGACTACACGGGTATCTAATCCTATTTGCTCCCCACGCTTTCGTGCCTCAGCGTCAGTCAACAGGCCAGGCGGCCGCCTTCGCCACTGGTGTTCTTCCATATATCTACGCATTTTACCGCTACACATGGAGTTCCACCGCCCTCTCCTGCTCTCTAGCCCGCCAGTTTCCAGAGCCTGTACCGGTTGAGCCGGTACCTTTCACTCCAGACTTAGCAGGCCGCCTACGCACCCTTTACGCCCAATCATTC
+
FFFFFFFFFFFFFFFFFFFFFFFFFFFFFFFFFFFFFFFFFFFFFFFFFFFFFFFFFFFFFFFFFFFFFFFFFFFFFFFFFFFFFFFFFFFFFFFFFFFFFFFFFFFFFFFFFFFFFFFFFFFFFFFFFFFFFFFFFFFFFFFFFFFFFFFFFFFFFFFFFFFFFFFFFFFFFFFFFFFFFFFFFFFFFF:FFF:FFFFFFFFFFFFFFFFFFFFFFFFFFFFFFF:FFFFFFFFFFFF:FFFFF:,FFFF
@A01757:128:HWYCLDRX2:1:2101:29812:25848 2:N:0:GGAGCGTC
TCGGACTACTGGGGTATCTAATCCTGTTCGATACCCACGCTTTCGTGCCTGAGCGTCAGTAGGGCGCCGGTGCGCTGCCTTCGCAATCGGAGTTCTGCGTGATATCTATGCATTTCACCGCTACACCACGCATTCCGCGCACTTCTCGCCCACTCTAGCCCGGCAGTTCCGACGGCTGGGCGGGGTTGAGCCCCGCGATTTGACCGCCGGCTTGCCGTGCCGCCTGCGCACCCTTTAAACCCAATAAATCC
+
FFFFFFFFFFFFFFF:FFFFFFFFFFFFFFFFFFFFFFFFFFFFFFFFFFFFFFFFFFFFFFFFFFFFFFFFFFFFFFFFFFFFF,FFFFFFFFFFFFFFFFFFFFFFFFFFFFFFFFFFFFFFFFFFFFFFFFFFFFFFFFFFFFFFFFFFFFFFFFFFFFFFFFFFFFFFFFFFFFFFFFFFFFFFFFF:FFFFFF:FFFFFFFFFFFF:FFFFFFFFFFFFFFFFFFFFFFFFFFFFFFF,FF:FFFF
@A01757:128:HWYCLDRX2:1:2101:1886:25895 2:N:0:GGAGCGTC
GGGGGCCGGGGGGGTTTGTAGAAATTAATATACACCAAAAAAAGGTCAAAAGAAAAATGAGGTGAGGGGGGGGAAGGTGACAAAACAAAATAAGGTTGTTTTAAAATTAATTATAAGAAAGAAACAAAACACACCCAAAAAAAAAAAAAAAAAAAAAAAAAAACAAAAATAACAACAAACCGTCGGTCTCCCAATCAAAGAATCTGAGTAGAGCGAGCGAATCAGGGCCCGCGAGAAACAGAAAACTGCCC
+
,FF,,,,,,:,,,,,,,,:,,,,,,,,,,:,F,:,,,,,:,,,,,,,,,,,,,,,,,,,,,,,,,:,,,,,,,,,,,,,,,,:,:,,,,,,,,,,,,,:,,,,,,,,,,:,,,,,,,:,:,F,F,:F,,,,,:,,,,,,FF,:,,,,,,,,,F,,F,,:F,,,,,,,,,,,,,,F,,,,,,,,,,,,F:,,,,,,,,,,,,,,::,,,,::,,,,,,,,:,,,,,,,,,:,,,F,,,,,,,,F,,,,,,,,
@A01757:128:HWYCLDRX2:1:2101:28519:26083 2:N:0:GGAGCGTC
TCGGACTACTGGGGTATCTAATCCTATTTGCTCCCCACGCTTTCGTGCCTCAGCGTCAGTCAACAGGCCAGGCGGCCGCCTTCGCCACTGGTGTTCTTCCATATATCTACGCATTTTACCGCTACACATGGAGTTCCACCGCCCTCTCCTGCTCTCTAGCCCGCCAGTTTCCAGAGCCTGTACCGGTTGAGCCGGTCCCTTTCTCTCCAGACTTAGCAGGCCGCCTACGCACCCTTTACGCCCACTCATTC
+
FFFFFFFFFFFFFFFFFFFFFFFFFFF,FFFFFFFFFFFF:F:FFFFFFFFF:FFFFFFFFF:FFFFFFFFFFFFFFFFFFFFFFF,FFFFFFFFFFFFFFFFFFFFFFFFFFFFFFFFFFFFF:FFFFFFFFFFFFFFFFF:FFFFF:FFFF:FF:FF::FF:F:FFFFF:FFFF:FFFFFFFFFFFFFF:FFF:,FFFFFF,:FFF,FF,FF,FF:FFFFFFFFFFFF,:FF:FFF::FFF,FFF,F:F
@A01757:128:HWYCLDRX2:1:2101:20781:26115 2:N:0:GGAGCGTC
TCGGACTACCAGGGTTTCTAATCCTGTTTGCTCCCCTCGCTTTCGAGCCTCAACGTCAGTTACAGTCCAGTAAGCCGCCTTCGCCACTGGTGTTCCTCCTAATATCTACGCATTTCACCGCTACACTAGGAATTCCACTTACCTCTCCTGCACTCCAGCCTGGCAGTTTCCAGTGCAGTCCGGGGGTTGAGCCCCCGCCTTTCACTCCAGACTTGCCGTGCCGGCTACGCGCGCTTTACCCCCAGTAAATC
+
FFFFFFFFFFFFFFFFFFFFFFFFFFFFF:FF:FFF,:FFFFFFFFFFFFFFFFFFFFFFFFFF:FFFFF,FFF:FFFFFFFFF:FFFFFFFFFF,FFF:,F:FFFFFFFF:FFFF,:FFFF:FFF,FFFF,:FFFFF,F,F::FF,,FFF,,,FF,,,FFF:,,F,F:F:,F,FF,FF,FF:FFFF,F:FF:,:,::F:FF,,FFF:FF,F,FF:,,,,,,F:,,,,FF,FF:,,,,,,:::,,,,,,F,
@A01757:128:HWYCLDRX2:1:2101:6090:26162 2:N:0:GGAGCGTC
TCGGACTACAAGGGTATCTAATCCTGTTCGATACCCACGCTTTCGTGCTTCAGCGTCAGTTGGGCGCCGGTATGCTGCCTTCGCAATCGGAGTTCTGCGTGATATCTATGCATTTCACCGCTACACCACGCATTCCGCATACTTCTCGCCCACTCAAGGACACCAGTTTCAACGGCACGACGGGGTTGAGCCCCGAAATTTTACCGCTGAGTTGGCGTTCCGCCTACGCACCCTTTAAACCCACTCAATCC
+
FFFFFFFFFFFFFFFFFFFFFFF:FFFFFFFFF:FFFFFFFFFFFFFFFFFFFFFFFFFFFFFFFFFFFFFFFFFFFFFFFFFFFFFFFFFFFFFFFFFFFFFFF:FFFFFFFFFFFFFFFFFFFFFFFFFFFFFFFFFFF:FFFF:FFFF:FFFFFFF:FFFFFFFFFFFFFFF:F:FFFFFFFFFFFFF::FFFF,F,F,FF:FFFFF,F:FFFF:::,FF,F,F:,F,FF,FF:F,FFFF::,F:::,
@A01757:128:HWYCLDRX2:1:2101:9661:26271 2:N:0:GGAGCGTC
GGGGGGGGGGGGGGGGGGGGGGGGGGGGGGGGGGGGGGGGGGGGGGGGGGGGGGGGGGGGGGGGGGGGGGGGGGGGGGGGGGGGGGGGGGGGGGGGGGGGGGGGGGGGGGGGGGGGGGGGGGGGGGGGGGGGGGGGGGGGGGGGGGGGGGGGGGGGGGGGGGGGGGGGGGGGGGGGGGGGGGGGGGGGGGGGGGGGGGGGGGGGGGGGGGGGGGGGGGGGGGGGGGGGGGGGGGGGGGGGGGGGGGGGGGG
+
FFFFFFFFFFFFFFFFFFFFFFFFFFFFFFFFFFFFFFFFFFFFFFFFFFFFFFFFFFFFFFFFFFFFFFFFFFFFFFFFFFFFFFF:FFFFFFFFFFF:FFFFFFFFFFF:FFFFFFFF:FFFFFFFFF:FFFFFFF:FFFFFFFFFFFFFFFFFFFFFFFFFFFFFFFFFFFFFF:FFFFFFFFF,FFFFFFFFFFFFFFFFFFFFFFFFFFFFFFFFF:FFFFFFFFFFFFFFFFFFFFFFFFFFFFF
@A01757:128:HWYCLDRX2:1:2101:9950:26710 2:N:0:GGAGCGTC
TCGGACTACAAGGGTTTCTAATCCTGTTCGATACCCACGCCTTCGTGCTTCAGCGTCAGTTGGGCGCCGGTACGCTGCCTTCGCAATCGGAGTTCTGCGTGATATCTATGCATTTCACCGCTACACCACGCATTCCGCGTACTTCTCGCCCACTCAAGGCACCCAGTTTCAACGGCTCGACGAGGTTGAGCCCCGCAATTTTACCGCTGACTTAAGCGTCCGCCTACGCACCCTTTAAACCCAATAAATCC
+
F:FFFFFFFFFFFFFFFFFFFF:FFFFF:FFFF:FFF:FFFFFF:FFFFFFFFFFFFFFFFFFFFFFFFFFFFFFFFFFF:FFFF,FF:FFFFFFF:FFFFFFF:FF:F:FFFFFFFFFFFFF:FFFFFFFFFFFFFFFFFFFFFFFFFFFFFFFFFFFFFFFF:FFFF:FFFFFFFFFFFFFFFFFFFFFFFFFFF,FFFFFF:FFFFFFFFFFF:FFF:FFFF,FFFFFF:FFF::FFF:FFFF:F,F,
@A01757:128:HWYCLDRX2:1:2101:31548:26788 2:N:0:GGAGCGTC
TCGGACTACAAGGGTATCTAATCCTGTTCGCTCCCCACGCTTTCGCTCCTCAGCGTCAGTAACGGCCCAGAGACCTGCCTTCGCCATTGGTGTTCTTCCCGATATCTACACATTCCACCGTTACACCGGGAATTCCAGTCTCCCCTACCGCACTCCAGCCCGCCCGTACCCGGCGCAGATCCACCGTTAGGCGATGGACTTTCACACCGGACGCGACGAACCGCCTACGAGCCCTTTACGCCCAATAAATC
+
FFFFFFFFFFFFFFFFFFFFFFFFFFFFFFFFFFFFFFFFFFFFFFFFFFFFFFFFFFFFFFFFFFFFFFFFFFFFFFFFFFFFFFFFFFFFFFFFFFFFFFFFFFFFFFF:FFFFFFFFFFFFFFFFFF:FFFFFFFFFFFFFFFFFFFFFFFF,FFFFF:FFFFFFFFFF,FFFFFFFFFFFFFFFF:FF:FFFFFFFFFFFFFF,FFFFFF:F:FF:FFFFFFFFFFFFFFFFFFFFFFFFFFFFFFF
@A01757:128:HWYCLDRX2:1:2101:9489:26913 2:N:0:GGAGCGTC
TCGGACTACAGGGGTATCTAATCCTGTTCGATACCCACGCTTTCGTGCTTCAGCGTCAGTTGGGCGCCGGTATGCTGCCTTCGCAATCGGAGTTCTGCGTGATATCTATGCATTTCACCGCTACACCACGCATTCCGCGCACTTCTCGCCCACTCTAGCCCGGCAGTTCCGACGGCTGGGCGGGGTTGAGCCCCGCGATTTGACCGCCGGCTTGCCGTGCCGCCTGCGCACCCTTTAAACCCAATAAATCC
+
FFFFFFFFFFFFFFFFFFFFFFFFFFFFFFFFFFFFFFFFFFFFFFFFFFFFFFFFFFFFFFFFFFFFFFF:FFFFFFFFFFFFFFFFFFFFFFFFFFFFFFFFFFFFFFFFFFFFFFFFFFFFFFFFFFFFFFFFFFFFFFFFFFFFFFFFFFFFFFFFFFFFFFFFFFFFFFFFFFFFFFFFFFFFFFFFFFFFFFFFFFFFFFFFFFFFFFFFFFFFFFFFFFFFFFFFFFFFFFFFFFF,FFFFFFF
@A01757:128:HWYCLDRX2:1:2101:26612:27101 2:N:0:GGAGCGTC
TCGGACTACCAGGGTATCTAATCCTGTTCGATACCCACGCTTTCGTGCCTGAGCGTCAGTAGGGCGCCGGTGCGCTGCCTTCGCAATCGGAGTTCTGCGTGATATCTATGCATTTCACCGCTACACCACGCATTCCGCGCACTTCTCGCCCACTCTAGCCCGGCAGTTCCGACGGCTGGGCGGGGTTGAGCCCCGCGATTTGACCGCCGGCTTGCCGTGCCGCCTGCGCACCCTTTAAACCCAATAAATCC
+
FFFFFFFFFF:FFFFFFFFFFFFFFFFFFFFFFFFFFFFFFFFFFFFFFFFFFFFFFFFFFFFFFFFFFFFFFFFFFFFFFFFFFFFFFFFFFFFFFFFFFFFFFFFFFFFFFFFFFFFFFFFFFFFFFFFFFFFFFFFFFFF:FFFFFFFFFFFFFFFFFFFFFFFFFFFFFFFFFFFFFFFFFFFF:FF:FFFFFFFFFFFFF:FFFFFFFFFFFFFFFFFFFFFFF,FFF,FFFFFFFFF,FF,F:FF
@A01757:128:HWYCLDRX2:1:2101:20229:27132 2:N:0:GGAGCGTC
TCGGACTACAAGGGTTTCTAATCCTGTTTGCTCCCCACGCTTTCGAGCCTCAACGTCAGTTACAGTCCAGTAAGCCGCCTTCGCCACTGGTGTTCCTCCTAATATCTACGCATTTCACCGCTACACTAGGAATTCCACATACCTCTCATGAACTCCAGCCGTACAGTTTCCAGAGCAGTCCGGGGGTTGAGCCCCCGCCTTTCACTCCAGACTTGCACTGACGACTACGCTCCCTTTACACACAGTAAATC
+
F:F,F:F:,FF,F,,F,FFFFF,FFF,:::,:FF:,FFF,F,:,:FFFFFFFF,F:,FFFFF,F,F:FF:FFF,,FFFFF,FF,,:,F,,F,:FF,FF,:FF,F,FFF,:,FFF:,FF,:F,FFF:FFF,F,FF:F,F,FFFFFFFF,,,,FF:FF,::F:F:F:,:FFFFFF::FFFF:,,F,F,,F,FFFF,F,FFF,F,,FFFF,,,FF,,FFFF,:,FF,F,FFF:F,,F,,FF,FF,FF::F,FF:
@A01757:128:HWYCLDRX2:1:2101:27498:27226 2:N:0:GGAGCGTC
TCGGATACAAGGGTATCTAATCCTGTTCGCTACCCATGCTTTCGAGCCTCAGCGTCAGTTGCAGACCAGAGAGCCGCCTTCGCCACTGGTGTTCTTCCATATATCTACGCATTCCACCGCTACACATGGAGTTCCACTCTCCTCTTCTGCACTCTAGTTCAACAGTTTCTGATGCAATTCTCCGGTTGAGCCGAAGGCTTTCACATCAGACTTATTGAACCGCCTGCACTCGCTTTACGCCCAATAAATCC
+
FFFFFFFFFFFFFFFFFFFFFFFFFFFFFFFFFFFFFFFFFFFFFFFFFFFFFFFFFFFFFFFFFFFFFFFFFFFFFFFFFFFFFFFFFFFFF:FFFFFFFFFFFFFFFFFFFFFFFFFFFFFFFFFFFFFFFFFFFFFFFFFFFFFFFFFFFFFFFFF,FFFFFFFFFFFFFFFF:FFFFFFFFFFFFFFFFFFF:FFFFF,FFFFFFFFFFFFFF::,FFFFFFFFFFFF:FFFFF,F:FFFFFF,FF,
@A01757:128:HWYCLDRX2:1:2101:5104:27367 2:N:0:GGAGCGTC
TCGGACTACAAGGGTATCTAATCCTGTTTGATCCCCACGCTTTCGTGCTTCAGTGTCAGTTATGGCTTAGTAAGCTGCCTTCGCAATCGGAGTTCTGCGTGATATCTATGCATTTCACCGCTACACCACGCATTCCGCCTACCTCAAACACACTCAAGTCTTCCAGTTTCAACGGCAATTTTATGGTTGAGCCACAAACTTTCACCGCTGACTTAAAAAACAACCTACGCACCCTTTAAACCCAATAAATC
+
FFFFFFFFFFFFFFFFFFFFFFFFFFFFFFFFFFFFFFFFFFFFFFFFFFFFFFFFFFFFFFFFFFFFFFFF:FFFFFFFFFFFFFFFFFFFFFFFFFFFFFF:FFFFFFFFFFFFFFFFFFFFF:FFFFFFFFF:FFFFFFFFFFFFFFFFFFFFFFFFFFFFFF:FFFFFFFFFFFFFFFFFFFFFFFF:FF:FFFFFFFFFF:FF:FFFF:FF,FFFF,::FFFFFFFFF::FFF:::F:F:FF,FFF
@A01757:128:HWYCLDRX2:1:2101:20907:27492 2:N:0:GGAGCGTC
TCGGACTACCAGGGTATCTAATCCTGTTTGCTCCCCACGCTTTCGAGCCTCAACGTCAGTTACAGTCCAGTAAGCCGCCTTCGCCACTGGTGTTCCTCCTAATATCTACGCATTTCACCGCTACACTAGGTATTCCACTTACCTCTCCTGCACTCCAGCCATACAGTTTCCAAAGCAGTCCAGGGGTTGAGCCCCCGCCTTTCACTTCAGACTTGCATCGCCGTCTACGCTCCCTTTACACCCAGTAAATC
+
FFFFFFFFFFFFFFFFFFFFFFFFFFFFFFFFFFFFFFFFFFFFFFFFFFFFFFF:FFFFFFFFFFFFFFFF:FFFFFFFFFFFFFFFFFFFFFFFFFFFFFFFFFFFFFFFFFFFFFFFFFFFFFFFFFFFFFFFFFFF:FFFFFFFFFFFFFFFFFFF,FFFFFFFFFFFFF:FFFFFFFFFFFFFFFFFFFFFFFFFF:FFFFFFFFFFFFFFFFFFFFFFFFFFFFFFFFFFFFFFFFFFFF,,FFF
@A01757:128:HWYCLDRX2:1:2101:6036:27665 2:N:0:GGAGCGTC
TCGGACTACAAGGGTATCTAATCCTGTTCGATACCCACGCTTTCGTGCCTGAGCGTCAGTAGGGCGCCGGTGCGCTGCCTTCGCAATCGGAGTTCTGCGTGATATCTATGCATTTCACCGCTACACCACGCATTCCGCGCACTTCTCGCCCACTCTAGCCCGGCAGTTCCGACGGCTGGGCGGGGTTGAGCCCCGCGATTTGACCGCCGGCTTGCCGTGCCGCCTGCGCACCCTTTAAACCCAATAAATCC
+
FFFFFFFFFFFFFFFFFFFFFFFFFFFFFFFFFFFFFFFFFFFFFFFFFFFFFFFFFFFFFFFFFFFFFFFFFFFFFFFFFFFFFFFFFFFFFFFFFFFFFFFFFFFFFFFFFFFFFF:FFFFFFFFFFFFF:FFFFFF:F:FFFFFFFFFF:FFFFFFFFFFFFFFFFFFFFFFFFFFFFFFFFFFFF:FFFFFFFFFFFFF:FFFFF:F::FFFFFFFFFFFF:FFFF,FFF:FFFFFFF,FF,F:FFF
@A01757:128:HWYCLDRX2:1:2101:4381:27712 2:N:0:GGAGCGTC
TCGGACTACAAGGGTATCTAATCCTGTTTGCTCCCCACGCTTTCGTGCCTCAGAGTCAGTGATCGTCCAGATGGCCGCCTTAGCCAACGATTTTCCTACCCGATAAAAACCATTTAACAGGAACACCGGGCAATCCGCCATCCAAAACCCCCAGGGAGCCCCCCAGTAAACCAAGCAATTCCCCGGTTGAGCCCCGGGCTTTTCACTACGGCGTAAGCAACCACCAACGCACGCGTTAAGCCCCGTAATTC
+
FFFFFFFFFFFFFFFFFFFFFFFFF,FFFFFFFFFFFFFFFFFFFFFF:FFF:,,FFFFF,,,,,:,:,,,F,F:F,FF,F,,F:,,,,:,,FF,F,,FF:,F,,,,:,,,,,FFF,,:,,,F,,,F,FF,F,F,F::FF,,F:,,,,FF,,F,,,,,,FF,:F,,F:,,F,:::,FF,F,FF,,F:F,,,,FF,,FF,,::,,::F,:,,,,F:F,,,FFFF:F:,F,:F,,:,F:::FFFF:,,FF,,,
@A01757:128:HWYCLDRX2:1:2101:4689:27806 2:N:0:GGAGCGTC
TCGGACTACAAGGGTATCTAATCCTGTTCGATACCCACGCTTTCGTGCCTGAGCGTCAGTAGGGCGCCGGTGCGCTGCCTTCGCAATCGGAGTTCTGCGTGATATCTATGCATTTCACCGCTACACCACGCATTCCGCGCACTTCTCGCCCACTCTAGCCCGGCAGTTCCGACGGCTGGGCGGGGTTGAGCCCCGCGATTTGACCGCCGGCTTGCCGTGCCGCCTGCGCACCCTTTAAACCCAATAAATCC
+
FFFFFFFFFFFFFFFFFFFFFFFFFFFFFFFFFFFFFFFFFFFFFFFFFFFFFFFFFFFFFFFFFFFFFFFFFFFFFFFFFFFFFFFFFFFFFFFFFFFFFFFFFFFFFFF:FFFFFFFFFFFFFFFFFFFFFFFFFFFFFFFFFFFFFFFFFFFFFFFFFFFFFFFFFFFFFFFFFFFFFFFFFFFFFFFFFFFFFFFFF::FFFFFFFFFFFFFFFFFFFFFFFFFFFFF:F,FF:FFFF,F::FFFFF
@A01757:128:HWYCLDRX2:1:2101:31096:27853 2:N:0:GGAGCGTC
TCGGATACAAGGGTTTCTAATCCCGTTCGCTCCCCTATCTTTCGCAACTCAGCGTCAGTCCACAGCCAGGACCCTGCCTTCGCCTTTGGTGTTCCTCCGGATATCTAAGCATTTCACCAAAACACCCGGAATTCCAGGTACCTCTCATGCCCTCAAGTCCGGCCGTCAGTCGCACCCACCGGCAATTAAGCCAACCGCAGTCACCCCACACGCCCCGCACCCCCTGCGTGCCCTTTAAGCCCAGTAACTCC
+
FFFFF:F:FF,FFFFFF:FFFFFF:FF,:FF,,FFFF,:,FF,:F:,F:FFFF,F,F,,:,,F:,FF:,F,,FFF,:F:FFFFF,FFFFFFFFFF,,F,FFFF::FF,:F:FFFFFFF:,,,FF::F,FFF,F,F:,F:FFF,F,:,:FFFF,FF,,,,F:F:F:F:,:F,,FF:FF,,,F:F,,,F:F,,FF,FF,F,F:,FF,F,,:,,,F,,::F,,F,:F,FF,,,FFF,FF:,,FF:,,FF:,,FF
@A01757:128:HWYCLDRX2:1:2101:6262:27899 2:N:0:GGAGCGTC
TCGGACTACACGGGTATCTAATCCTGTTCGATACCCACGCTTTCGTGCCTGAGCGTCAGTAGGGCGCCGGTGCGCTGCCTTCGCAATCGGAGTTCTGCGTGATATCTATGCATTTCACCGCTACACCACGCATTCCGCGCACTTCTCGCCCACTCTAGCCCGGCAGTTCCGACGGCTGGGCGGGGTTGAGCCCCGCGATTTGACCGCCGGCTTGCCGTGCCGCCTGCGCAGCCTTTAAACCCATGAAATCG
+
:FFFFFFFF:FF,FFFFFFFFFFFFFFFFF:F:FFFFFF:FFFFFFFFF:F:FFFF:FF::FFFFFF:FFFF:F:FFFF:FFF,FFFFFFFFFFFFFFFFFFF,:F,F,FFF:F:FFFF,,FFF:F:FFF:FFFFFF,F,FF,F::FFF:FFFFFFFFFF:FFFFF:FFFFF,,F,FF:FFF:FFFFFFF:FFFFFF,,FFFFFF:F:FFFFFFFFFF,FFFFF,:F:FF,:FF:F,,:,FFF,:,,,FF,
@A01757:128:HWYCLDRX2:1:2101:6596:28009 2:N:0:GGAGCGTC
TCGGACTACAAGGGTATCTAATCCTGTTTGCTCCCCACGCTTTCGAGCCTCAACGTCAGTTACAGTCCAGTAAGCCGCCTTCGCCACTGGTGTTCCTCCTAATATCTACGCATTTCACCGCTACACTAGGAATTCCACTTACCTCTCCAGCACTCTAGCACTACAGTTTCCAAAGCAGTGCCGGGGTTGGGCCCCGGCCTTTCACATCAGACTTGCTCAGCCGACTACGCTCCCTTTACACCCAGTAATTC
+
FFFFF:FFFFFFFFFF:FFFFFFFFFFFFFFFFFFFFFFFFFFFFFFFFFFFFFFFFFFFFFF,FFFFFFFFFFFFFFFFFFFFFFFFFFFFFFFFFFF::FFFFFFFFFF:FFF,FFFFFF:FFF,:FFFFFFF::F,F:FFFFFFF,:,FFFF,FFF,,,FFFFFFFF:,FFFFFFF,F,FFFFFF:,FFFF:,,F,,,FFF,,:FFFFFFF,F:,,FFFF,,FFFFFFFFFFFFFF:FF,::F:F,::
@A01757:128:HWYCLDRX2:1:2101:9833:28072 2:N:0:GGAGCGTC
TCGGACTACTGGGGTATCTAATCCTATTTGCTCCCCACGCTTTCGGGACTCAGCGTCTGTTTCTTCCCAGATCGTCGCCTTCGCCACTGGTGTTCCTCCTAATATCTACGCATTTCACCGCTACACTAGGAATTCCGCTTTCCTCTCCTGCACTCCAGCCTGACAGTTTCAAAAGCAGTCCCGGGGTTGAGCCCCGGCCTTTCACTTCTGACTTGCCATGCCACCTACGCACCCTTTACACCCAGTAAATC
+
FFFFFFFFFFFFFFFFFFFFFFFFFFFFFFFFFFFFFFFFFFFFFFFFFFFFFFFFFFF:FFFFFFFFFFFFFFFFFFFFFFFFFFFFFFFFFFFFFFFFFFFFFFFFFFFFFFFFFFFFFFFFFFF:FFFFFFFFFFFFFFFFFFFFFFFFFFFFFFFFFFFFFFFFFFFFFFFFFFFFFFFFFFFFFFFFFFFFFFFFFFFFFFFFFFFFFFFFFFFFFFFFFF:FFFFFFFFFFFF:FFFFFFF,FFF
@A01757:128:HWYCLDRX2:1:2101:21938:28087 2:N:0:GGAGCGTC
TCGGACTACAGGGGTATCTAATCCTATTTGCTCCCCACGCTTTCGTGCCTCAGCGTCAGTAACAGGCCAGGCGGCCGCCTTCGCCACTGGTGTTCTTCCATATATCTACGCATTTTACCGCTACACATGGAGTTCCACCGCCCTCTCCTGCTCTCTAGCCCGCCAGTTTCCAGAGCCTGTACCGGTTGAGCCGGTACCTTTCACTCCAGACTTAGCAGGCCGCCTACGCACCCTTTACGCCCAATCATTCC
+
FFFFFFFFFFFFFFFFFFFFFFFF:,FFFFFFFFFFFFFFFFFFFFFFFFFFFFFFFFFFFFFFFFFFFFFFFFFFFFFFFFFFFFFFFFFF,FFFFFFFFFFFFFFFFFF:FFFFFFFFFF:FFFFFFFFFFFFFFFFFFFFFFFFFFFFFFFFFFFFFFFFFFFFFFFFFFFFFFFFFFFFFFFFFFFFFFFFFFFFFFFFFFFFFFFFFFFFFFFFFFFFFFFFFFF:FFFFFFFFFFFFFFFFFFFF
@A01757:128:HWYCLDRX2:1:2101:7780:28244 2:N:0:GGAGCGTC
TCGGACTACTGGGGTATCTAATCCTGTTCGATACCCACGCTTTCGTGCCTCAGCGTCAGTGTGGGGCCGGCAGGCTGCCTTCGCAATCGGGGTTCTGCGCGATATCTATGCATTTCACCGCTACACCGCGCATTCCGCCTGCCTTTCCCCAACTCAAGCCAGCCAGTTTCAACGGCGGGCCGGGGTTGAGCCCCGGGCTTTTACCGCTGACTTAACTCGCCGCCTACGCACCCTTTAAACCCAATAAATCC
+
FFFFFFFFFFFFFFFFFFF,FFFFFFFFFFFFFFFFFFFFFFFFFFFFFFFFFFFFFFFFFFFFFFFFFFFFFFFFFF::F::FFFFFFFFFFFFFFFFFFF,F,F:FFFFFFFFFFFFFFFFFFFFFFFFFFFFFFFFFFFFFFFFFFFFFFFFFFFFFFFFFFFFFFFFFFFFFFFFFFFFFFFFFFFFFFFFFFFFFFFFFFFFFFFFFFFFFFF,FFFFFFFFFFFF:FFFFFFFFFFFFFFF:,FF
@A01757:128:HWYCLDRX2:1:2101:31051:28401 2:N:0:GGAGCGTC
TCGGACTACAGGGGTTTCTAATCCTGTTCGATACCCACGCTTTCGTGCATGAGCGTCAGTTGAGCGCCGGTATGCTGCCTTCGCAATCGGAGTTCTGCGTGATATCTATGCATTTCACCGCTACACCACGCATTCCGCATACTTCTCGCTCACTCAAGAACGCCAGTTTCAACGGCAGGCCGGTGTTGAGCACCGACATTTGACCGCTGACTTAACCTTCCGCCTACGCACCCTTTAAACCCAATAAATCC
+
FF:FFFFFFFFFFFFFFFFFFFFFFFFFFFFFFFFFFFFFFFFFFFFFFFFFFFFFFFFFFFFFFFFFFFFFFFFFFFFFFFFFF:FFFFFFFFFFFFFFFFFFFFFFFFFF:FFF:FFFFFFFFFFFFFFFFFFFFFFFFFFFFFFFFFFFFFFFFF,FFFFFFFF:FFFFFFF,FF:FFFFFFFFFFFF:FFFFF:,,FFF:FFFFFF,FF::FFF,FFFFFF,FFF:FFFFFFFFFFF:FFFFFFFF,
@A01757:128:HWYCLDRX2:1:2101:21377:28432 2:N:0:GGAGCGTC
TCGGACTACACGGGTATCTAATCCTGTTTGCTCCCCACGCTTTCGCGCCTCAGCGTCAATACCGGTCCAGGTGGCCGCCTTCGCCACTGATGTTCCTCCAGATATCTACGGATTTCACTCCTACACCACGCATTCCGCATACTTCTCGCCCACTCAAGGACACCAGTTTCAACGGCACGACGGGGTTGAGCCCCGAAATTTTACCGCTGACTTGGCGTTCCGCCTACGCACCCTTTAAACCCAATAAATCC
+
FFFFFFFFFFFFFFFFFFFFFFFFFFFFFFFFFFFFFFFFFFFFFFFFFFFFFFFFFFFFFFFFFFFFFFFFFFFFFFFFFFFFFFFFFFFFFFFFFFFFFFFFFFFFFFFFFFFFFFFFFFFFFFFFFFFFFFFFFFFFFFFFFFFFFFFFFFF:FFFFFFFFF::FFFFFFFFFFFFFFF:FFFFFFFFFFFFF:FF,FFFFFFFFFFFFFFFFFF:FFFFF:FFFFF:FFFFFFFFFFFFF:FF:FFF
@A01757:128:HWYCLDRX2:1:2101:25238:28667 2:N:0:GGAGCGTC
TCGGACTACACGGGTATCTAATCCTGTTTGATACCCACACTTTCGAGCATCAGCGTCAGTTACAGTCCAGCAGGCTGCCTTCGCAATCGGAGTTCTTCGTGATATCTATGCATTTCACCGCTACACCGCGCATTCCGCGTACTTCTCGCCAACTCAAGTCTGCCAGTTTCAACGGCTCGACGGGGTTGAGCCCCGCAATTTTACCGCTGACTTGATCTTCCGCCTGCGCACCCTTTAAACCCAATAAATCC
+
FFFFFFFFFFFFFFFFFFFFFFFFFFFFFFFFFFFFFFFFFFFFFFFFFFFFFFFFFFFFFFFFFFFFFFFFFFFFFFFFFFFFFFFFFFFFFFFFFFFFFFFFFFFFFFFFFFFFFFFFFFFFFFFFFFFFFFFFFFFFFFFFFFFFFFFFFFFFFFFFFFFFFFFFFFFFFFFFFFFFFFFFFFFFFFFFFFFFFFF:FFFF,FFFFFFF:FFFFFFFF:FFFFFFFFFFFFFFFFFFFFF:FFFFFFF
@A01757:128:HWYCLDRX2:1:2101:30879:28667 2:N:0:GGAGCGTC
TCGGACTACGGGGTATCTAATCCTGTTTGCTCCCCACGCTTTCGAGCCTCAACGTCAGTTACAGTCCAGTAAGCCGCCTTCGCCACTGGTGTTCCTCCTAATATCTACGCATTTCACCGCTACACTAGGAATTCCACTTACCTCTCCTGCACTCCAGCCATACAGTTTCCAAAGCAGTCCGGGGGTTGGGCCCCCGCCTTTCACTCCAGACTTACTTCACCGTCTACGCTCCCTTTACACCCAGTAATTCC
+
FFFFFFFFFFFFFFFFFFFFFFFFFFFFFFFFFFFFFFFF:FFFF:FFFFFFFFFFFFFFFFFFFFFFFFFFFFFFFFFFF:FFFFFFFFFFFFFFFFF,FFFFFFFF:FFFFFFFFFFFFFFFF,,FFF:FFFFFFFFFFFFFFFFFFFFFFF:FFFFF:FFFFFFFFFF:FFFFFFFFFFFFF:FFFFFFFFFFFFFFFFFFF:FFFFFFF:FFFFF:FFFFF,:F:FFFF:FFFFFFFFFFFFFFFFF
@A01757:128:HWYCLDRX2:1:2101:1949:28729 2:N:0:GGAGCGTC
TCGGACTACAAGGGTATCTAATCCTGTTTGCTCCCCACGCTTTCGCGCCTCAGCGTCAATACCGGTCGAGGTGGCCGCCTTCGCCAGTGATGTTCCTGCTGATTTCTACGGGTTTGGCTCGGACGCGTGGAATTCCGCGACGCTCTCGGGGAGGGTGGGCGGGCGGGGGCGGGGGGTGTGCCGCGGTTGGGAGGTGGGGTGGGGGGGGGTGGTTGCGGGGGTGGGTGGGGGGGGGGGGGGGGGCGGGGTGG
+
::::FFFF,FF:F:FFF,FF:F,,FFFFF,,F,::,FFF,:F,,:,F,F:,FF,FF,:FFF,FFF::,::F:F:,:::,::,:F:,,F,,F::,,:F:,,,:,,,,F,,FF:,,,:,,,,,,,,,,,,FF,,,,,,F,:,,:,:,:,,,F:,,,F:,F,,F,F,,F,:,,,,F::F,F,,,,,,:F,,,,::,F,FFF,FF::,,:,,F,,,:,:,,,,,,,F,F,,,F:F:F,,,F,FFFF:,FF::,FF
@A01757:128:HWYCLDRX2:1:2101:30960:28808 2:N:0:GGAGCGTC
TCGGACTACAAGGGTTTCTAATCCTGTTTGCTCCCCACGCTTTCGCTCCTCAGCGTCAGTTACGGCCCAGAGACCCGCCTTCGCCACCGGTGTTCCTCCTGATATCTGCGCATTTCACCGCTACACCAGGAATTCCAGTCTCCCCTACCGCACTCTAGTCTGCCCGTATCGACTGCAGGCTCGGGGTTGAGCCCCGAGTTTTCACAGCCGACGCGACAGACCGCCTACTAGCTCTTTACGCCCAATAATTC
+
FFFFFFFFFFFFFFFFFFFFFFFFFFFFFFFFFFFFFFFFFFFFFFFFFFFFFFFFFFFFFFFFFFFFFFFFFFFFFFFFFFFFFFFFFFFFFFFFFFFFFFFFFFFFFFFFFFFFFFFFFFFFFFFFFFFFFFFFFFFFFFFFFFFFFFFFFFFFFFFFFFFFFFFFFFFFFFFFFFFFFFFFFFFFFFFFFFFFFFFFFFFFF:FFFF:FFFFFFFFFFFFFFFFF,FFFFFFF:FFFFFFFFFF:,F,
@A01757:128:HWYCLDRX2:1:2101:20528:28870 2:N:0:GGAGCGTC
TCGGACTACAAGGGTTTCTAATCCTGTTCGATCCCCGCACTTTCGTGCCTCAGCGTCAGTAGGGCGCCGGAAGGCTGCCTTCGCAATCGGGGTTCTGCGTGATATCTATGCATTTCACCGCTACACCACGCATTCCGCCTTCTTCTCGCCCACTCAAGGCCCCCAGTTTCAACGGCGAAGCGAGGTTGAGCCCCGCGATTTGACCGCTGACTTGACATTCCGCCTACGCACCCTTTAAACCCAATAAATCC
+
FFFFFFFFFFFFFFFFFFFFFFFFFF:FFFFFFFFFFFFFFFFFFFFFFFFFFFFFFFFFFFFFFFFFFFFFFFFFFFFFFFFFFFFFFFFFFFFFFFFFFFF:FFFFFFFFFFFFFFFFFFFFFFFFFFFFFFFFFFFFFFFFFFFFFFFFFFFFFFFFFFFFFFFFFFFFFFFFFF,FFFFFFFFFFFFFFFFFFFFFFFFFFFFF,:FFFFFFFFFFFFFFFF,FF,FFFFFFFFFF:FFFFFFFFF:
@A01757:128:HWYCLDRX2:1:2101:3577:29074 2:N:0:GGAGCGTC
TCGGACTACCAGGGTTTCTAATCCTGTTCGATACCCACGCTTTCGTGCCTGAGCGTCAGTAGGGCGCCGGTGCGCTGCCTTCGCAATCGGAGTTCTGCGTGATATCTATGCATTTCACCGCTACACCACGCATTCCGCGCCCTTCTCGCCCACTCTAGCCCGGCAGTTCCGACGGCTGGGCGGGGTTGAGCCCCGCGATTTGACCGCCGGCTTGACGTGCCGCCTGAGCAGCCTTTAAACCCAATACATCC
+
FFFFFFFFFFFFFFFFF:FFFFFFFFFFFF:FFFFFFFFF::FFFFFFFFFFFFFFFF:FFFFFFFFF:FFFFFFFFFFFFFFFF::FF:FFFFFF:,,:FFFFFFFFFFFF:FF,FF:F:FFFFFFFFF,FFF:FFFFF,FFFFFFFFFFFFFFFFFF,FFFFFFFFFFFF,FFFFF,FF:FFFFFFFFFFFFFFF,,FFFF:FFFFFFFF:F,F,::F:,FFFF,F,,,F,,F,F,:FFF,FFF,:FFF
@A01757:128:HWYCLDRX2:1:2101:25220:29074 2:N:0:GGAGCGTC
TCGGACTACAAGGGTATCTAATCCTGTTCGATCCCCGCACTTTCGTGCCTCAGCGTCAGTAGGGCGCCGGAAGGCTGCCTTCGCAATCGGGGTTCTGCATGATATCTATGCATTTCACCGCTACACCACGCATTCCGCCTTCTTCTCGCCCACTCAAGGCCCCCAGTTTCAACGGCCGGACGGGGTTGAGCCCCGAATTTTTACCGCTGACTTAAAAGCCCGCCTACGCACCCTTTAAACCCAATAAATCC
+
FFFFFF:FFFFFFFFFFFFFFFFFFFFFFFFFFFFFFFFFFFFFFFFFFFFFFFFFFFFFFFFFFFFFFFFFFFFFFFFFFFFFFFFFFFFFFFFFFFFFFFFFFFFFFFFFFFFFFFFFFFFFFFFFFFFFFFFFFFF:FFFFFFFFFFFFFFFFFFFFFFFFFFFFFFFFFFFFFFFFFFFFFFFFFFFFFFFFFFFFFFFFFFFFFFFFFFFFFFFFFFFFFFFFFFF,FF:FFFFFFFFFF,F,:FF
@A01757:128:HWYCLDRX2:1:2101:6497:29183 2:N:0:GGAGCGTC
TCGGACTACCCGGGTATCTAATCCTGTTCGATACCCACGCTTTCGTGCCTCAGCGTCAGTAGGGCGCCGGAAGGCTGCCTTCGCAATCGGGGTTCTGCGTGATATCTATGCATTTCACCGCTACACCACGCATTCCGCCTTCTTCTCGCCCACTCAAGGCCCCCAGTTTCAACGGCCGGACGGGGTTGAGCCCCGAATTTTTACCGCTGACTTAAAAGCCAGCCAACGCACCCTTTAAACCCAATAAATCC
+
FFFFFFFFFFFFFFFF,FFFFFFFFFFFFFFFFFFFFFFFFFFFFFFFFFFFFFFFFFFFFFFFFFFFFFFFFFFFFFFFFFFFFFFFFFFFFFFFFFFFFFFF:FFFFFFFFFFFFFFFFFFFFFFFFFFFFFFFFFFFFFFFFFF:FFFFFFFFFFFFFFFFF:FFFFF,FFFFFFFFF:FFFFFFFFFFFFFFF:FFFF:F:FFFFFFFFFFFFFFF:FFFFF,FFFFFF,F:FFFFFFF,FFFFFF:
@A01757:128:HWYCLDRX2:1:2101:27868:29277 2:N:0:GGAGCGTC
TCGGACTACACGGGTATCTAATCCTGTTTGATACCCGCACTTTCGAGCATCAGCGTCAGTTATGCTACAGTAAGCTGCCTGCGCAATCGGAGTTCGTCATGATATCTAAGCATTTCACCGCTACACCATTAATTCCGCCTACTTCCTGCATACTCAAGTCGACCAGTTCGCGCTGCAAGCCACCGGTTGAGCCGGTATATTTCACAACACGCTTAATAGACAGCCTACGCTCCCTTTAAACCCAATAAATC
+
FFFFFFFFFFFFFFFFFFFFFFFFFFFFFF:FFFFFFFFFFFFFFFFFFFFFFFFFFFFFF,FF:F:FFFFFFF:FFFFFFFFFF,FF:FFFFFFFFFFFFFFFFFFFFFFFFFFFFFFFFFFFFFFFF:FFFFFFFFFFFFFFFFFFF,::FFFFFFFFFF:FFFFFF,FFFFF,:FF,F:FFFFFFFFFFF,:FFFFFFFFFFFFFFF,FFFF:FFF:FFFFFFFFFFFFFFFFFF,:FFF:FFFFF:F
@A01757:128:HWYCLDRX2:1:2101:2989:29403 2:N:0:GGAGCGTC
TCGGACTACAAGGGTATCTAATCCTGTTTGCTCCCCACGCTTTCGCGCCTCAGCGTCAGTTGACGTCCAGAAAGCCGCTTTCGCCACCGGTGTTCCTCCTAATATCTACGAATTTCAACGCTACACTAGGAATTCCCCTTTCCTCTCCGACACTCAAGTATTCCAGTTTCGGTCCCCTCACGGGGTTAAGCCCCGCACTTTTAAGACCGACTTAAAAAACCGCATGCGCGCCCATTAAGCCCAATAATTCG
+
F:FFFFF::F:FFFFFFFFFFF::F:FFFF,F,:F,:F:,FFF::F:FF,FFF,FFF:::FF,,,FF:F,FFFFFFFFF:F:::FFF,,FFFFF:FF:,:FFFFFFFFF::FFFFFF:,,F:F,F,FF:FFFFFF,,FFFFFFFFFF,FFFF:,,FF,F,,FF:F::F,F:,F,,:FFFF::,F:F:FF,FF:F,FFF:,F,F,FFF,,,FF,F,FF:,F,,FFF,FFF,:F,:::F,::,FFF:F,,F,,
@A01757:128:HWYCLDRX2:1:2101:11785:29731 2:N:0:GGAGCGTC
TCGGACTACAAGGGTTTCTAATCCTATTTGCTCCCCACGCTTTCGTGCCTGAGCGTCAGTAACAGTCCAGGCGGCCGCCTTCGCCACTGGTGTTCTTCCATATATCTACGCATTTTACCGCTACACATGGAGTTCCACCGCCCTCTCCTGTCCTCGAGCGTGGCAGTTTCCAAAGCCTGTACAGGTTGAGCCCGTACCTTTCACTTCAGACTTGCCACGCCGCCTGCGCACCCTTTACGCCCAATCCTTCC
+
FFFFFFFFFFFFFFFFFFFFFFFFFFFFFFFFFFFFFFFFFFFFFFFFFFFFFFFFF,FFF,FFFFFFFFFFFFFFFFFFFFFFFFFFFFFF:FFFFFFFFFFFFFFFFF:FFFFFFFFFFF,FFF:F:F:FFF:FF:FFFFFFFFFFFFFF,FFFFFFFFFFFFF,:FF:F:FFFFFFF,FFFFFFFFFFFFFFFFFFFF,::FFF,F:FF:F::,FFF:FF,FFFFF:FFFFF:FFFFFF,,FF,FFF,
@A01757:128:HWYCLDRX2:1:2101:16459:29841 2:N:0:GGAGCGTC
CGGACTACAAGGGTATCTAATCCTGTTTGCTACCCACGCTTTCGCTCCTCAGCGTCAGTTATGTGCCAGATAGTCGCCTTCGCCACTGATGTTCCTCCAGATATCTACGGATTTCACTCCTACACCTGGAATTCCACTATCCTCTCACACACTCCAGTTTGCCAGTTTCAAAGGCAGTTCCCACGTTGAGCGCGGGGATTTCACCCTTGACTTTACATACCGCCTACGAGCGCTTTAAGCCCAGTAATTCC
+
F::FF,:FFF,FFFF,F,FF::FF:,FF:FF::F:FFFFFFFFFFFFF:FF,F,:FFFFF:FFFFF::FFFFFFF,FF,FFF:FFFF:FF:FF,FFFF,:F:FFFFFFFFFF:FFFF:F,FFFF:,,FFFFFFFFFF:FF,FFFFFF:FF:F,FFF,F:F:FF:,FFF,FF::FFFFFF:FFFF:,FFFFFF:FFF:FFFF,FFF:FFFFF:F,F,:FF:FF,FFFFFF:F,FFF:F,,FFF:,F::FF,F
@A01757:128:HWYCLDRX2:1:2101:20726:29872 2:N:0:GGAGCGTC
TTGGACTACAAGGGTATCTAATCCTGTTCGCTACCCATGCTTTCGAGCCTCAGCGTCAGTTGCAGACCAGAGAGCCGCCTTCGCCACTGGTGTTCTTCCATATATCTACGCATTCCACCGCTACACATGGAGTTCCACCGCCCTCTCCTGCTCTCTAGCCCGCCAGTTTCCAGAGCCTGTACCGGTTGAGCCGGTACCTTTCACTCCAGACTTAAAAGACCGCCTGCGTTCCCTTTACGCCCAATAAATCC
+
,FFFFFFFFFFFFFFFFFFFFFFFFFFFFFFFFFFFFFFFFFFFFFFFFFFFFFFFFFFFFFFFFFFFFFFFFFFFFFFFFFFFFFFFFFFFFFF:FFFFFFFFFFFFFFFFFFFFFFFFFFFFFFFFF:FFFFFFFFFFFFFFFFFFFFFFFFFFFFFFFFFFFFFFF:FFFFFFFFFFF:FFFFFFFFFFFFFFFFFFFF:FFFFFFFFFF:FFFFFFFFFFFFFFFFF:FFFFFFFFFFF,F:,FFFF
@A01757:128:HWYCLDRX2:1:2101:23267:30107 2:N:0:GGAGCGTC
TCGGACTACAAGGGTATCTAATCCTGTTCGATACCCACGCTTTCGTGCATGAGCGTCAGTTGAGCGCCGGTATGCTGCCTTCGCAATCGGAGTTCTGCGTGATATCTATGCATTTCACCGCTACACCACGCATTCCGCATACTTCTCGCTCACTCAAGAACGCCAGTTTCAACGGCACGACGGGGTTGAGCCCCGAAATTTTACCGCTGACTTGACATTCCGCCTGCGCACCCTTTAAACCCAATAAATCC
+
FFFFFFFFF,FFFFFFFFFFFFFFFFFFFFFFFFFFFFFFFFFFFFFFFFFFFFFFFFF:FFFFFFFFFFFFFFFFFFFFFFFFFFFFFFFFFFF:FF:FFFFFFFFFFFFFFFF:FF,FFFFFFF:FFFFFFFFFFFFFFFFFFFF,FFFFFFFFFFFF,F:FFF:FFFFFF,FFFFFFF,F,F:FFFFFFFFFFFF:,FFFF:F,F:FFF::FFF:::FFFFF,F,FFFFFF:FFFF,F,FFFFF:F,:
@A01757:128:HWYCLDRX2:1:2101:18719:30154 2:N:0:GGAGCGTC
TCGGACTACTGGGGTATCTAATCCTATTTGCTCCCCACGCTTTCGTGCCTGAGCGTCAGTAACAGTCCAGGCGGCCGCCTTCGCCACTGGTGTTCTTCCATATATCTACGCATTTTACCGCTACACATGGAGTTCCACCGCCCTCTCCTGTCCTCGAGCGTGGCAGTTTCCAAAGCCTGTACAGGTTGAGCCCGTACCTTTCACTTCAGACTTGCCACGCCGCCTGCGCACCCTTTACGCCCAATCATTCC
+
FFFFFFFFFFFFFFFF:FFF:FFFFFFF:FFFFFFFFFFFFFFFFFFFFFFFFFFFFFFF:FFFFFFFFFFFFFFFFFFFFFFFFFFFFF:FFFFFFFFFFFFFFFFFFFFFFFFFFFFFFFFFFFFFFFFFFFFFFFFFFFFFFFFFFFFFFFFFFFFFFFF:FFFFFFF,FFFFFFFFFFFFFFFFFFFFFFF:FFF:FFFFFF:FF:FFFFFFFFFFF:FFF,:FFFFFFFFFFFFFFFF,FF:FFFF
@A01757:128:HWYCLDRX2:1:2101:26332:30248 2:N:0:GGAGCGTC
TCGGACTACACGGGTTTCTAATCCTGTTTGCTACCCACGCTTTCGAACCTCAGCGTCAGTTACAGACCAGAGAGCCGCTTTCGCCACTGGTGTTCTTCCATATATCTACGCATTTCACCGCTACACATGGAGTTCCACTCTCCTCTTCTGCACTCAAGTCTCCCAGTTTCCAATGCACTACTCCGGTTAAGCCGAAGGCTTTCACATCAGACTTAAAAGACCGCCTGCGTTCCCTTTACGCCCAATAAATC
+
FFFFFFFFFFFFFFFFFFFFFFFFFFFFFFFFFFFFFFFFFFFFFFFFFFFFFFFFFFFFFFFFFFFFFFFFFFFFFFFFFFFFFFFFFFFFFFFFFFFFFFFFF,FFFFF:FFFFFFFFFFFFFFFFFFFFFFFFFFFFFFFFFFFFFFFFFFFFFFFFFFFFF:FFFFFFFFFFFFFFFF:FFFFFFFFFFFFFFFFFFFFFFFFFFFFFFFFFFFFFFFFFFFFFF:FF,F:FFFFF:FFFFF:FFF,
@A01757:128:HWYCLDRX2:1:2101:8287:30279 2:N:0:GGAGCGTC
TCGGACTACAAGGGTATCTAATCCTATTTGCTCCCCACGCTTTCGAACCTCAGCGTCAGTTACAGACCAGAGAGCCGCTTTCGCCACTGGTGTTCTTCCATATATCTACGCATTTCACCGCTACACATGGAGTTCCACTCTCCTCTTCTGCACTCAAGTCTCCCAGTTTCCAATGCACTACTCCGGTTAAGCCGAAGGCTTTCACATCAGACTTAAAAGACCGCCTGCGTTCCCTTTACGCCCAATAAATC
+
FFFFFFFFFFFFFFFFFFFFF,FFF:FFFFFFFFFFFFFFFFFFFFFFFFFFFFFFFFFFFFFFFFFFFFFFFFFFFFF:FFF:FFFFFFFF:FFFFFFFFFFFFFFFFFFFFFFFFFFFFFFFFFFFF:FFFFFFFFFFFFFFFFFFFFFFFFFFFFFFFFFFFFFFFFFFFFFFFFFFFFFFFF:FFFFFFF:FFFF:FFFFFFFF,:FFFFFF,:FFFFF:FFFF:F:FFFFFFFFFFFFFFFFFFFF
@A01757:128:HWYCLDRX2:1:2101:13060:30279 2:N:0:GGAGCGTC
TCGGACTACCAGGGTATCTAATCCTGTTCGATACCCACGCTTTCGTGCATGAGCGTCAGTTGAGCGCCGGTATGCTGCCTTCGCAATCGGAGTTCTGCGTGATATCTATGCATTTCACCGCTACACCACGCATTCCGAATACTTCTCGCTCACTCAAGAACGCCAGTTTCAACGGCACGACGGGGTTGAGCCCCGAAATTTTACCGCTGACTTGACATTCCGCCTGCGCACCCTTTAAACCCAATAAATCC
+
FFFFFFFFFFFFFFFFFFFFFFFFFFFFFFFFFFFFFFFFFFFFFFFFFFFFFFFFFFFFFFFFFFFFFFFFFFFFFFFFFFFFFFFFF:FFFFFFFFFFFF:FFFFFFFF,FFFF:FFFFFFFFFFFFFF:FFFFFF,FFFFFFFFFFFF:FFFFFFFFFFFFFFFFFFFFFFFF,FFFF:FFFFFFFFFFFFFFFFFFFFFFFFFFFFF:FFFFFFFF:FF,F:FFFFFFFFFFFFFF:F::FFFFFF,
@A01757:128:HWYCLDRX2:1:2101:2302:30373 2:N:0:GGAGCGTC
TCGGACTACCGGGGTATCTAATCCTGTTTGCTCCCCACGCTTTCGAGCCTCAACGTCAGTCATCGTCCAGCAAGCCGCCTTCGCCACTGGTGTTCCTCCTGATATCTACGCATTTCACCGCTACACCAGGAATTCCACTTGCCTCTCCGACACTCTAGAAATACAGTTTCAAATGCAGTTCGGGGGTTGTGCCCCCGGATTTCACATCTGACTTGTCAGCCCGGCTACACGCCCTTTACACCCAGTAAATC
+
FFFFFFF,FFFFFFFFFFFFFFFFFFFFFFFFFFFFFFF:FFFFFFFF,FFFF:FFFFFFFFFFFFFFFFFFFFFFF:FF:FFF:FFFFFFFFFFFFFFFFFFFFFF,F,F,:FFFF,:FFFFFFFFF:FFF:FFFFFFFFFFF:F:FFFFFFFFFFFFFFFF,:FF:FFFFFFFFFF:FFFFFFF:F:,,FF:FFFFF:FFFFFFFFFF,F::FFFFFF:FFFFF,,FFFFFFFFFFFFFFFFF:,F,FF
@A01757:128:HWYCLDRX2:1:2101:32687:30545 2:N:0:GGAGCGTC
TCGGACTACACGGGTATCTAATCCTGTTCGATACCCACGCTTTCGTGCCTCAGCGTCAGTGTGGAGCCGGCATGCTGCCTTCGCAATCGGAGTTCTGCGCAATATCTAAGCATTTCACCGCTACACTGCGCATTCCGCATACCTCTCGACGTCTCAAGACAGCCAGTTTCAACGGCACGACGGGGTTGAGCCCCGAGATTTTACCGCTGACTTGACACTCCGCCTCCGCACCCGTTAAACCCAATAAATCC
+
FF:FFFFFFFFFFFFFFFFFFFF:FF:FFFFFFFFFFFFF:FFFFFFFFFFFFFFFFFF:FFFFFFFFFFFFFFFFFFFFFFFFFFFFFFFFFFFFFFFFFFFF,FF:FFF:F:FFFFFFF:FFFFFFFFF,:FFFFFFFF:,FF:FFFFFF:FF,:F:FFFFF,F,::F:FFFFF,FFFFFFFF,,F,FF,FFFF,,F:FFFFFFFFFF,F,FFFFFFF,FF,:,,FF:FFF,FFF,,::FF:FF,,F:,
@A01757:128:HWYCLDRX2:1:2101:12545:30608 2:N:0:GGAGCGTC
TCGGACTACCCGGGTATCTAATCCTGTTCGATACCCACGCTTTCGTGCATCAGCGTCAATCTCCGATTCGTCAGATGCCTTCGCAATCGGTGTTCTGTGTGATATCTATGCATTTCACCGCTACACCACACATTCCTCCGACGGCATCGGAATTCTAGCGCTCCGGTTTCAACGGCAGCCCCGGGGTTGAGCCCCGGTATTTCACCGCTGACCTGAAGCGCCGCCTACGCACCCTTTAAACCCAATAAATC
+
:FFFFFFFFFFFFFFFFFFFFFFFFFFFFFFFFFFFFFFFFFFFFFFFFFFFFFFFFFFFFFFFFFFFFFFFFF:FFFFFFFFFFFFFFFFFFFFFFFFFFFFFFFFFFFFFFFFFFFFFFFFFFFFFFFFFFFFFFFFFFFFFFFFFFFFFFFFF:FFFFFFFFFFFFFFFFFFFFFFFFFFFFFFFFFFFFFFFFFFFFFFFFFFFFFFFFFFFFFFFFFFFFFFFFFFFFFFFFFFFFFFFFFFFF:F
@A01757:128:HWYCLDRX2:1:2101:27109:30624 2:N:0:GGAGCGTC
TCGGACTACAAGGGTTTCTAATCCTGTTCGCTCCCCATGCTTTCGAACCTCAGCGTCAGTTGCAGACCAGATAGCCGCCTTCGCCACTGGTGTTCTTCCATATATCTACGCATTCCACCGCTACACATGGAGTTCCACTCTCCTCTTCTGCACTCAAGTTCAACAGTTTCTGATGCAATTCTCCGGTTGAGCCGAAGGCTTTCACATCAGACTTATTGAACCGCCTGCACTCGCTTTACGCCCCATAAATC
+
FFFFFFFFF,FFFFF:FFFFFFFFFFFF,FFF,FFFF,FFFFFFFF,FFFFFFFFFFFFFF::FFFFFFF:,FFFFFFFFFFFFFFFFF:FFFFFFFFF,,FFFFFFFFFFFFFFFFFFFFFFFFFF:FFF:FFFFFF::FF:FFFFFFFFFFFFFFF:F:FF,FFFFFFFFFFFFFF,F:FF,FFF,,FFFFFFFF:FFF:F::FFFFFF:FFFF,FFF,FFF,F:FFFFF,:FF::,,FF,FF,F,FFF
@A01757:128:HWYCLDRX2:1:2101:21829:30686 2:N:0:GGAGCGTC
TCGGACTACAGGGTATCTAATCCTGTTTGCTCCCCACGCCTTCGAGCCTCAACGTCAGTTACAGTCCAGTAAGCCGCCTTCGCCACTGGTGTTCCTCCTAATATCTACGCATTTCACCGCTACACTAGGAATTCCGCTTACCTCTCCTGCACTCTAGCTGGACAGTTTCAAATGCAATACCGGGGTTGAGCCCCGGGCTTTCTCATCTGACTTGCCCTGCCACCTGCGCACCCTTTACACCCGGTAAATCC
+
FFFFFFFFFFFF:FFFFFFFFFFFFFFFFFFFFFFFFFFFFFFFFFF:F:FFFFFFFFFFFFFFFFFFFFFFFFFFFFFFF:FFFFFFFFFFFFFFF,FFFF,FFFFF,F:FFFFFFFFFFFFFF:FFFF,FFF,FFFFFFFFFFFFFFFFFFFF,FFFFFFF:FF:FFFFF:FFFFFFF,FFFFF:FFFFFFFFFFFF,FF:FFFFFFFFFFFFFF:F::FF,FFFFFF:FFF,FFFFFFF,FFF::,F,
@A01757:128:HWYCLDRX2:1:2101:7428:30796 2:N:0:GGAGCGTC
TCGGACTACAAGGGTATCTAATCCTGTTTGATCCCCGCACTTTCGTGCCTCAGCGTCAGTAGGGCGCCGGTATGCTGCCTTCGCAATCGGGGTTCTGCGTGATATCTATGCATTTCACCGCTACACCACGCATTCCGCATACTTCTCGCCCACTCGAGCCCGGCAGTTTCAACGGCTGTACGGGGTTGGGCCCCGCACTTTTACCGCTGACTTGGCAGGCCGCCTACGCACCCTTTAAACCCAATAAATCC
+
,FFFFFFFFFFFFFFFFFFF:FFFF:FFFF:FFFFFFFF::FF:FFFFFFFF::F:FFFFF:FFFFFFFF::FFFFFFFFFFFF,,FFF:FFFFF:FFFFFFFFFFFFF,FF:FFFFFFFFFFFFFFFFFFF,F:FFFFFF:FFFF::FFFFFFFFFFFFFFFF,F,FFFFFFFFF,FFFFFFFF:FFFFFFFFFF,,F,F,,FFFFFFF::FFFF:FFF:FFFFFFFFFF,FFFFFFFFFFFFF:::FFF
@A01757:128:HWYCLDRX2:1:2101:20157:30890 2:N:0:GGAGCGTC
TCGGACTACAAGGGTATCTAATCCTATTTGCTCCCCACGCTTTCGTGCCTCAGCGTCAGTAACAGGCCAGGCGGCCGCCTTCGCCACTGGTGTTCTTCCATATATCTACGCATTTTACCGCTACACATGGAGTTCCACCGCCCTCTCCTGTCCTCGAGCGTGGCAGTTTCCAAAGCCTGTACAGGTTGAGCCCGTACCTTTCACTGCAGACTTGCCACGCCGCCTGCGCACCCTTTACGCCCAATCATTCC
+
FFFFFFFFFFFFFFFFFFFFFFFF:FFFFFFFFFFFFFFFFFFFFFFFFFF:FFFF:FFFFFFFFFFFFFFFFFFFFFFF:FFFFFFFF:FFFFFFFFFFFFFFFFFFFFFFFFFFFFFFFFFFFFFFFFFFFFFFFFFFFFFFFFFFFFFFFFFFFFF:FFFFFFFFFFFFFFFFFFFFF,FFFFFFFFFFFFF,,FFF:F,FF,FFFFFFFFF:FFFFFFFF:FFFF:FFFF:FFFFFFFF:FFFFFF,
@A01757:128:HWYCLDRX2:1:2101:32551:30906 2:N:0:GGAGCGTC
TCGGACTACAAGGGTTTCTAATCCTGTTTGCTACCCACGCTTTCGAACCTGAGCGTCAGTTACAGACCAGAGAGCCGCTTTCGCCACTGGTGTTCTTCCATATATCTACGCATTTCACCGCTACACATGGAGTTCCACTCTCCTCTTCTGCACTCAAGTCTCCCAGTTTCCAATGCACTACTCCGGTTAAGCCGAAGGCTTTCACATCAGACTTAAAAGACCGCCTGCGTTCCCTTTACGCCCAATAAATC
+
FFFFFFFFFFFFFFFFFFFFFFFFFFFFFFFFFFFFFFFFFFFFFFFFFFFFFFFFFFFFFFFFFFFFFFFFFFFFFF:FFFFFFFFFFFFFFFFFFFFFFFFFFFFFFFFFFFFFFFFFFFFFFFFFFFFFFFFFFFFFFFFFF:FFFFFFFFFFFFFFFFFFFFFFFFFFFF,FFFFFFFF::FFFFFFFFFFFF:FFFFFFFFFFFFFFFFF:FFF,F,FFFFFFFF::FFFFFFFFFFFF:FF,F:F
@A01757:128:HWYCLDRX2:1:2101:2112:31015 2:N:0:GGAGCGTC
TCGGACTACAAGGGTTTCTAATCCTGTTTGATACCCGCACTTTCGAGCCTCAGCGTCAGTTACACTCCGGAAACCTGCCTTCGCGATCGGTCGTCTTCATGATATCTAAGCATTTCACCGCTACACCATGAATTCAGGCTTCCCTGCGTGTACTCAAGACCGGCAGTTTCAACTGCAATTCCGGGGTTGAGCCCCGAACTTTCACAACTGACTTAACGGCCCGCCTACGCTCCCTTTAAACCCAATAAATC
+
FFFFFFFFFFFFFFFFFFFFFFFFFFFFFFFFFFFFFFFFFFFFFFFFFFFFFFFFFFFFFFFFFFFFFFFFFFFFFFFFFFFFFFFFFFFFFFFFFFFFFFFFFFFFFFF:FFFFFFFFFFFFFFFFFFFFFFFFFFFFFFFFFFFFFFFFFFFFFFFFFFFFFFFFFFFFFFFFF:F:FFF:FFFFF:FFFFFFFFFFFFFFFFFFFFFFFFFFF,FF,F:FFFFFFFFFF:F:F:FFF:FFFF,:FF,
@A01757:128:HWYCLDRX2:1:2101:9272:31015 2:N:0:GGAGCGTC
TCGGACTACAAGGGTATCTAATCCTGTTTGCTCCCCACGCTTTCGAGCCTCAGTGTCAGTTACAGTCCAGTAAGCCGCCTTCGCCACTGGTGTTCCTCCTAATATCTATGCATTTCACCGCTACACTAGGAATTCCACTTACCTCTCCTGCACTCCAGCCGGACAGTTTCAAATGCAATCCCGGAGTTGAGCCCCGGGTTTTCACATCTGACTTGCCCTGCCCTCTACGCTCCCTGTACACCCAGTAAATC
+
FFFFFFFFFFFFFFFFFFFFFFFFFFFFFFFFFFFFFFFFFFFFFFFFFFFFFFFFFFFFFFFFFFFFFFFFFFFFFFFFFFFF:FFFFFFFFFFFFFFFFFFFFFFFFFFF,FFFFFFFFFFFF:FFFFF:FFFFFFFFFFFFFFFFFFFFFFFFFFFFFFF:FF:FFFF:FFFFFFFF,FFFFFFFF,FFF::FFFFFF,F,:F,FFFF,FF::,:FFF:,FFFF:FFFFFFF,F,:F:FF:FF,F,:F
@A01757:128:HWYCLDRX2:1:2101:2609:31062 2:N:0:GGAGCGTC
TCGGACTACCAGGGTTTCTAATCCTGTTCGATACCCACGCTTTCGTGCCTGAGCGTCAGTAGGGCGCCGGTGCGCTGCCTTCGCAATCGGAGTTCTGCGTGATATCTATGCATTTCACCGCTACACCACGCATTCCGCGCACTTCTCGCCCACTCTAGCCCGGCAGTTCCGACGGCTGGGCGGGGTTGAGCCCCGCGATTTGACCGCCGGCTTGCCGTGCCGCCTCCGCACCCTTTAAACCCAATAAATCC
+
FFFFFFFFFFFFFFFFFFFFFFFFFFFFFF:F:FFFF:FFFFFFFFFFFFFFFFFFFFFFFFFFFFFFFFF:FFFFFFFFFFFFF:FFFFFFFFFFFFFFFFFFFF:FFFF,FFF,F:,FFF,FFFF:FFFFFFFFFF:FFFFFFFFF:FFFFFFFFFFFFFFFFFFF,FFFFFFFFFFFFF:FFFFFFFF:FFFFFF,FFFFFF:FF:FFFFFFFFFFFFFFFF,FFF,FFFFFFF,FFF,F,FF,FFFF
@A01757:128:HWYCLDRX2:1:2101:22923:31172 2:N:0:GGAGCGTC
TCGGACTACTGGGGTATCTAATCCTGTTCGATACCCACGCTTTCGTGCCTGAGCGTCAGTAGGGCGCCGGTGCGCTGCCTTCGCAATCGGAGTTCTGCGTGATATCTATGCATTTCACCGCTACACCACGCATTCCGCGCACTTCTCGCCCACTCTAGCCCGGCAGTTCCGACGGCTGGGCGGGGTTGAGCCCCGCGATTTGACCGCCGGCTTGCCGTGCCGCCTGCGCACCCTTTAAACCCAATAAATCC
+
FFFFFFFFFFFFFFF,FFFFFFFFFFFFFFFFFFFFFFFFFFFFFFFFFFFFFFFFFFFFFFFFFFFFFFFFFFFFFFFFFFFFFFFFFFFFFFFFFFFFFFFFFFF:FFFFFFFFFFFFFFFFFFFFFFFFFFFFFFFFFFFFFFFFFFFFFFFFFFF:FFFFFFFFFFFFFFFF:FFFFFFFFFF:FFFFFFFFFFFFFFFFFFFFFFFFFFF:FFFFFFF:FFFFFF:FF:FFF::FFFF,FFFFFFF
@A01757:128:HWYCLDRX2:1:2101:21721:31219 2:N:0:GGAGCGTC
TCGGACTACACGGGTATCTAATCCTGTTCGATACCCACGCTTTCGTGCCTGAGCGTCAGTAGGGCGCCGGTGCGCTGCCTTCGCAATCGGAGTTCTGCGTGATATCTATGCATTTCACCGCTACACCACGCATTCCGCGCACGTCTCGCCCACTCTAGCCCGGCAGTTCCGACGGCTGGGCGGGGTGGAGCCCCGCGCGTTGAGCGCCGGCTTGGCGGGCGGCCGGGGCGGCCGGTCTTCCCGCTCCGGCG
+
F:FFFFFFFF,FFFFFFFFFFFFFFFFFFFFFFF:FF:F,FFFFFFF:FFFF,FFFFFFF,FF:F:FFFFF:FF:FFFFFF:FFFFFFFF,FFF:FFFF:FF:,FF,FFFF:FF,,,::FFF,F:,FFFFF,:,:F:FF,FF,:FF,F::,,:,::,F:,FFF,,F:F,FF,,FF,FF:FFFFFF:,F,F,,:FFFF,,,FF:,,F,,FF,,FF:FF,F:,F,:,F,FF,,,,,,F,,,:,F,:,F,,,,F
@A01757:128:HWYCLDRX2:1:2101:25147:31297 2:N:0:GGAGCGTC
TCGGACTACTGGGGTATCTAATCCTGTTCGATACCCACGCTTTCGTGCCTGAGCGTCAGTAGGGCGCCGGTGCGCTGCCTTCGCAATCGGAGTTCTGCGTGATATCTATGCATTTCACCGCTACACCACGCATTCCGCGCACTTCTCGCCCACTCTAGCCCGGCAGTTCCGACGGCTGGGCGGGGTTGAGCCCCGCGATTTGACCGCCGGCTTGCCGTGCCGCCTGCGCACCCTTTAAACCCAATAAATCC
+
FFFFFFFFFFFFFFFFFFFFFFFFFFFFFF:F:FFFFFFFF:FFFFFFFFFFFFFFFFFFFFFFFFFFFFFFFFFFFFFFFFFFFFFFFFFFFFFFFFFFFFFFFFF:FFFFFFFFFFFFFFFFFFFFFFFFFFFFFFFFFFFFFFFFFFFFFFFFFFFFFFFFFFFFFFFFFFFFFFFFFFFFFFFFFFFFFFFFFFFFFFFFFFFFFFFFFFFFF:FFFFFFFFFFFFFFFFFFFFFFFFF:FF,F:FF
@A01757:128:HWYCLDRX2:1:2101:27642:31548 2:N:0:GGAGCGTC
TCGGACTACAAGGGTATCTAATCCTGTTCGATACCCACGCTTTCGTGCCTCAGCGTCAGTTGGGCGCCGGTATGCTGCCTTCGCAATCGGAGTTCTGCGTGATATCTATGCATTTCACCGCTACACCACGCATTCCGCATACTTCTCGCCCACTCAAGACCGACAGTTTCAACGGCGGAAAGAGGTTGAGCCTCTCGATTTTACCGCTGACTTTCCAGTCCGCCTACGCACCCTTTAAACCCAATAAATCC
+
FFFFFFFFFFFFFFFFFFFFFFFFFFFFFFFFFFFFFFFFFFFFFFFFFFFFFFFFFFFFFFFFFFFF:FFFFFFFFFFFFFFFFFFF:FFFFFF:FFFFFFF,FFFFFFFFFFFFFFFFFFFFFFFFFFFFFFFFFFFFFFFFFFFFFFFFFFF,FFFFFFFFFFFFFFFFFFFFFFFF:F:FFFFFFFFFFF:FFFFFFFFFFFFFFF,,FFFFFFFFFFF:::FFFF,FFFFF,F:FFF:F:FF:FF:
@A01757:128:HWYCLDRX2:1:2101:29939:31548 2:N:0:GGAGCGTC
TCGGACTACAAGGGTATCTAATCCTATTTGCTCCCCACGCTTTCGTGCCTCAGCGTCAGTCAACAGGCCAGGCGGCCGCCTTCGCCACTGGTGTTCTTCCATATATCTACGCATTTTACCGCTACACATGGAGTTCCACCGCCCTCTCCTGCTCTCTAGCCCGCCAGTTTCCAGAGCCTGTACCTGTTGAGCCGGTACCTTTCACTCCAGACTTAGCAGGCCGCCTACGCACCCTTTACGCCCAATCATTC
+
FFFFFFFFFFFFFFFF:FFFFFFFFFFFFFFFFFFFFFFFFFFFFFFFFFFFFFFFFFFFFFFFFFFFFFFFFFFFFFFF:FFFFFFFFFFFFFFFFFFFFFFFFFFFFFFFFF:FFFFFFFFFFFFFFFFFFFFFF,FFFFFFFFFFFFFFFFFFF,:FFFFFFFFFFFFFFFFFFFFFF,FFFFFFFFFFFFFFFFFFFFFFF:FFFFFFFFFF,FFFFFFFFFFF:F,FFFFFFFFFFFFF,F,F:FF
@A01757:128:HWYCLDRX2:1:2101:19623:31751 2:N:0:GGAGCGTC
TCGGACTACTAGGGTATCTAATCCTGTTCGATCCCCGCACTTTCGTGCCTCAGCGTCAGTAGGGCGCCGGAAGGCTGCCTTCGCAATCGGGGTTCTGCGTGATATCTATGCATTTCACCGCTACACCACGCATTCCGCATACTTCTCGCTCACTCAAGAACGCCAGTTTCAACGGCACGACGGGGTTGAGCCCCGAAATTTTACCGCTGACTTGACATTCCGCCTGCGTTCCCTTTACGCCCAATAAATCC
+
FFFFFFFFFFFFFFFFFFFFFFFFFFFFFFFFFFFFFFFFFFFFFFFFFFFFFFFFFFFFFFFFFFFFFFFFFFFFFFF:FFFFFFFFFFFFFFFFFFFFFFFFFFFFFFFFFFFFFFFFFFFFFFFFFFFFFFFFFFFFFFFFFFFFFFFFFFFFFFFFF:FFFFFFFFFFFFFFFFFFFFFFFFFFFFFFFFFFFFFFFFFFFFF:F:FFFFFFFFFFFFFFF:FF:FFFFF,FFF:FFFFF:F:FFFF
@A01757:128:HWYCLDRX2:1:2101:30445:31767 2:N:0:GGAGCGTC
TCGACTACCAGGGTATCTAATCCTGTTCGATACCCACGCTTTCGTGCCTCAGCGTCAGTCGGGCGCCGGTATGCTGCCTTCGCAATCGGAGTTCTGCGTGATATCTATGCATTTCACCGCTACACCACGCATTCCGCATACTTCTCGCCCACTCGAGCCCGGCAGTTTCAACGGCTGTACGGGGTTGAGCCCCGCAATTTTACCGCTGACTTGGCAGGCCGCCTACGCACCCTTTAAACCCAATAAATCCG
+
FF:FFFFFFFF:FFF:FF:FFFFFFFFFFFFFFFFFFFFFFFFFFFFFFFFFFFFFFFFFFFFFFFFFFFFFFFFFFFFFFFFFFFFFFFFFFFFFFFFFFFF,FFFFFFFFFFFFFFFFF::FFFFFFFF:FFFFFFFFF,FFFFFF:FFFFFFFFFFFFFFFFFFFFF,FFFF:FF:FFFFF:FFFFF,FFFFF,FFFF,:FFF,FFFFFFFFFFFFFFF:FFFFFFFFF:FFF,,:FFFFF,:F:FFF
@A01757:128:HWYCLDRX2:1:2101:25283:32002 2:N:0:GGAGCGTC
TCGGACTACAAGGGTATCTAATCCTGTTCGATACCCACGCTTTCGTGCCTGAGCGTCAGTAGGGCGCCGGTGCGCTGCCTTCGCAATCGGAGTTCTGCGTGATATCTATGCATTTCACCGCTACACCACGCATTCCGCGCACTTCTCGCCCACTCTAGCCCGGCAGTTCCGACGGCTGGGCGGGGTTGAGCCCCGCGATTTGACCGCCGGCTTGCCGTGCCGCCTGCGCACCCTTTAAACCCAATAAATCC
+
FFFFFFFFFFFFFFFFFFFF:FFFFFFFFFFFFFFFFFFFFFFFFFFFFFFFFFFFFFFFFFFFFFFFFFFFFFFFFFFFFFFF:FFFFFFFFFFFFFFFFF:F,FFFFFFFFFFFFFFFFFFFFFFFFFFFFFFFFFFFFFFFFFFFFFFFFFFFFFFFFFFFFFFFFFFFFFFFFFFFFFFFFFFFFFF:FFFFFFFFFFFFFFFFFFF:FFFFFFFFFFFF:FFFFFFFFFFFFFF:FFF,FF:FFFF
@A01757:128:HWYCLDRX2:1:2101:24885:32127 2:N:0:GGAGCGTC
TCGGACTACAAGGGTTTCTAATCCTGTTCGATACCCACGCTTTCGTGCTTCAGCGTCAGTTGGGCGCCGGCATGCTGCCTTCGCAATCGGAGTTCTGCGTGATATCTATGCATTTCACCGCTACACCACGCATTCCGCATACTTCTCGACCACTCAAGAACGCCAGTTTCAACGGCGGAGCGGGGTTGAGCCCCGCGATTTTACCGCTGACTTGGCATCCCGCCTACGCACCCTTTAAACCCAAACAATCC
+
FFFFFFFFFFFFFFFFFFFFFFFFFFFFFFFFFFFFFFFFFFFFFFFFFFFF,FFFFFFFFFFFFF,FFFFF:FFFFFFFFFFFFFFFFFFFFFFFFF,FFFFFFFFFFFFFFFFFFFFFFFFFFFFF::FFFFFFFF:FFF:FFF,F:FFFFFFFFFFFFF,FFFF:FFF,,FFF:FFFFFFF,FFFFFFFFFFFFF,FFFF,F:::FFFFF,,:F:::FFFF,F,FFF,FF,FFFFFFF::F,:F:FFF
@A01757:128:HWYCLDRX2:1:2101:20871:32252 2:N:0:GGAGCGTC
TCGGACTCACGGGTATCTAATCCTGTTTGCTCCCCACGCTTTCGAGCCTCAACGTCAGTTACAGTCCAGTAAGCCGCCTTCGCCACTGGTGTTCCTCCTAATATCTACGCATTTCACCGCTACACTAGGAATTCCGCTTACCTCTCCTGCACTCAAGTTGAATAGTTTCCAGAGCAGTCCCGGGGTTGGGCCCCGGCCTTTCACTCCAGACTTACTTAACCGTCTACGCTCCCTTTACACCCAGTAATTCC
+
FFFFFFFFFFFFFFFFFFFFFFFFFFFFFFFFFFFFFFFFFFFFFFFFFFFFFFFFFFFFFFFFFFFFFFFFFFFFFFFFFFFFFFFFFFFFFFF,FFFFFFFFFF:FFFFFFFFFFFFFFFFFFFFFFF,FFF:FFFFFFFFFFFFFFFFFFFF,FFFFFFFFFFFFF:FFFFFFFFFFFFFFFF:FFFFFFFFFFFFFFFFFFF,:FFFFFFFFFFFFFFF:FFFFFFFFFFFFF:FFF:F,FFFFFFF
@A01757:128:HWYCLDRX2:1:2101:8567:32268 2:N:0:GGAGCGTC
TCGGACTACACGGGTATCTAATCCTGTTTGATACCCGCACTTTCGAGCCTCAGCGTCAGTTACACTCCGGAAACCTGCCTTCGCGATCGGTCGTCTTCATGATATCTAAGCATTTCACCGCTACACCATGAATTCAGGCTTCCCTGCGTGTACTCAAGACCGGCAGTTTCAACTGCAATTCCGGGGTTGAGCCCCGAACTTTCACAACTGACTTAACGGCCCGCCTACGCTCCCTTTAAACCCAATAAATC
+
:FFFFFFFFFFFFFFFFFFFF,FFFFFFFFFFFFFFFFFFFFFFFFFFFFFFFFFFFFFFFFFFFFFF:FFFFFFFFFFFFF:FFFFFFFFFFFFFFFFFFFFFFFFFFFF:FFFFFFFFFFFFFFFFFFFFFFFFFFFFFFFFFFFFFFFFFFFFFF:FFFFFFFFFFFFFFFFFFFFF:,:FF:FFFFFFFFFFFFFFFF:FFF:FFFFFFFF::,:FFFFFFFFF:FFFFFFFFFFFF,FFF:FFFF:
@A01757:128:HWYCLDRX2:1:2101:20211:32769 2:N:0:GGAGCGTC
TCGGACTACAGGGGTATCTAATCCTGTTCGCTCCCCTAGCTTTCGCGCCTCAGCGTCAGTCGTGGCCCAGAAGGCCGCCTTCGCCGCCGGTGTTCTTCCCAATATCTGCGCATTCCACCGCTACACTGGGAATTCCGCCTTCCCCTACCAGACTCAAGCCTGCCGGTATCGGGGGCGGACCGGGGTTGAGCCCCGGTATTTGACCCCCGACCTAACAGGCCGCCTACGCGCGCTTTACGCCCAATGAATCC
+
FFFFFFFFFFFFFFFFFFFFFFFFFFFFFFFFFFFFFFFFFFFFFFFFFFFFFFFFFFFFFFFFFFFFFFFFFFFFFFFFFFFFFFF:FFFFFFFFFFFFFFFFFFFFFFFFFFFFFFFFFFFFFFF,FFFFFFFFFFFFFFFFFFFFFF:FFFFFFF:FFFFFFFF:FFFFFFFFFFFFFFFFFFFF:FFFFFFF:FFFFFFFFF:FFFFFFF:FFFFFFFFF,:FFFFF:FFFFF:FFFF,F,FF,FFF
@A01757:128:HWYCLDRX2:1:2101:16613:32831 2:N:0:GGAGCGTC
TCGGACTACAAGGGTTTCTAATCCTGTTTGCTCCCCACGCTTTCGCGCCTCAGCGTCAATACCGGTCCAGGTGGCCGCCTTCGCCACTGATGTTCCTCCAGATATCTACGGATTTCACTCCTACACCTGGAATTCCGCCACCCTCTCCCGGATTCAAGTCGCGCAGTATCAAGGGCTGTTCCACGGTTGAGCCGTGGGATTTCACCCCCAACTTACACAACAGCCTACGCGCGCTTTACGCCCAGTAATTC
+
FFFFFFFFFFFFFFFFFFFFFFFFFFFFFFFFFFFFFFFFFFFFFFFFFFFFFFFFFFFFFFFFFFFFFFFFFFFFFFFFFFFFFFFFFFFFFFFFFFFFFFFFFFFFFFFF:FFF:FFFFF:FFFFFFFFFFFFFFFFFFFFFFFF:FFFFFFFFFFFFFFFFFFF,:FFFFFFFFFFFFFFFF:FFFFFFFFFFFFFFFFFFFFFFFFFFF:,FFFFF:F,FF:FF:FFF,FFFFFFFFFF,::FFFFF
@A01757:128:HWYCLDRX2:1:2101:26169:33098 2:N:0:GGAGCGTC
TCGGACTACACGGGTATCTAATCCTGTTCGATACCCACGCTTTCGTGCCTCAGCGTTAGATCGCCGCCGGTATGCTGCCTTCGCAATCGGAGTTCTGCGCAATATCTAAGCATTTCACCGCTACACTGCGCATTCCGCATACCTCTCGACATCTCAAGACAGCCAGTTTCAACGGCTCGCCGGGGTTGAGCCCCGGGCTTTTACCGCTGACTTAACAGTCCGCCTACGCACCCTTTAAACCCAATAAATCC
+
FFFFFFFFFFFFFFFFFFFFFFFFFFFFFFFFFFFFFFFFFFFFFFFFFFFFFFFFFFFFFFFFFFFFFF:FFFFFFFFFFFFFFFFFFFFFFFFFFFFFFFFFFFFFFFFFFFFFFFFFFF,FFFFFFFFF:FFFFFF:FF,FFFFFF::FFFFFFFFFFFFF,FFFFFF:FFFFFFFFFFFFF:,F:FFFFFFFFFF,FFFFFFFF:FFFFFFF:FFFFFFF,FFFF::FFF:F,FFFFF:FFFFFF,F
@A01757:128:HWYCLDRX2:1:2101:18358:33191 2:N:0:GGAGCGTC
TCGGACTACTAGGGTATCTAATCCTGTTTGCTCCCCACGCTTTCGCGCCTCAGTGTCAGTTGCAGACCAGGAAGCCGCCTTCGCCACTGGTGTTCCTCCATATCTCTACGCATTTCACCGCTACACATGGAATTCCACTTCCCTCTTCTGCACTCAAGTCAACCAGTTTCCAATGACCCTCCACGGTTAAGCCGTGGGCTTTCACATCAGACTTAATTAACCACCTGCGCGCTCTTTACGCCCAATAATTC
+
FFFFFFFFFFFFFFFFFFFFFFFFFFFFFFFFFFFFFFFFFFFFFFFFFFFFFFFFFFFFFFFFFFFFFFFF:FFFFFFFFFFFFFFFFFFFFFFFFFFFFFFFFFFFFFFFFFFFFFFFFFFFFFFFFFFFFFFFFFFFFFFFFFFFFFFFFFFFFFFFFFFFFFFFFFFFFFFFF:FFFFFFFFFFFFFFFFFFFFFFFFFFFFFFFFFFFF,FFFFFFFFFFFFFFFFFFFFFFFFFFFF:FFFFFFF
@A01757:128:HWYCLDRX2:1:2101:16586:33348 2:N:0:GGAGCGTC
TCGGACTACCGGGGTATCTAATCCTGTTTGCTCCCCACGCTTTCGAGCCTCAACGTCAGTTACAGTCCAGTAAGCCGCCTTCGCCACTGGTGTTCCTCCTAATATCTACGCATTTCACCGCTACACTAGGAATTCCGCTTACCTCTCCTGCACTCAAGTTGAATAGTTTCCAGAGCAGTCCCGGGGTTGGGCCCCGGCCTTTCACTCCAGACTTACTTAACCGTCTACGCTCCCTTTACACCCAGTAATTC
+
:FFFFFFFFFFFFFFFFFFFFFFFFFFFFFFFFFFFFFFFFFFFF:FFFFFFFFFFFFFFFFFFF:FFFFFFFFFFFFFFFFFFFFFFFFFFFFFFFFFFFFFFFFFFFFFFFFFFFFFFFFFFFFFFFFFFFFFFFFFF:FFFFFFFFFFFFFFFFFFFFFFFFFFFFFFFFFFFFFFF:FFFFFFFFFFFFFFFFFFFFFFFFFFFFFFFFFFFFFFFFFFFFFFFFFFF:FFF:FF:FFF,:FFFFF:
@A01757:128:HWYCLDRX2:1:2101:6424:33411 2:N:0:GGAGCGTC
TGGACTACAAGGGTATCTAATCCTGTTCGATACCCACGCTTTCGTGCCTCAGCGTCAGTGTGGAGCCGGCATGCTGCCTCCCGTAGGAGTACTGGCAACAGATCGGAAGAGCGTCGTGTAGGGAAAGAGTGTAGATCTCGGTGGTCGCCGGATCAGTAAAAAGGGGGGGGGGGGGGGGGGGGGGGGGGGGGGGGGGGGGGGGGGGGGGGGGGGGGGGGGGGGGGGGGGGGGGGGGGGGGGGGGGGGGGGGG
+
FFFFFFFFFFFFFFFFFFFFFFFFFFFFFFFFFFFFFFFFFFFFFFFFFFFFFFFFFFFFFFFFFFFFFFFFFFFFFFFFFFFFFFFFFF:FFFFFFFFFFFFFFFFFFFFFFFFFFFFFFFFFFFFFFFFF:F,,:FFFF:FF,,F,,F,,FFF,F,,F,,,,,FFFFFFFFFFFFFFFFFFFFFFFFFFFFFFFFFFFFFFFFFFFFFFFFFFFFFFFFFFFFFFFFFFFFFFFFFFFFFFFFFFFFFF
@A01757:128:HWYCLDRX2:1:2101:5972:33473 2:N:0:GGAGCGTC
TCGTACTACAAGGGTATCTAATCCTGTTCGATCCCCACGCTTTCGTGCCTCAGCGTCAGTCGGGCGCCGGTATGCTGCCTTCGCAATCGGAGTTCTGCGTGATATCTATGCATTTCACCGCTACACCACGCATTCCGCGCACTTCTCGCCCACTCTAGCCCGGCAGTTCCGACGGCTGGGCGGGGTTGAGCCCCGCGATTTGACCGCCGGCTTGCCGTGCCGCCTGCGCACCCTTTAAACCCAATAAATCC
+
FFFFFFFFFFFFFFFFFFFFFFFFFFFFFFFFFFFFFFFFFFFFFFFFFFFFFFFFFFFFFFFFFFFFFFFFFFFFFFFFFFFFF:FFFFFFFFFFFFFFFFFFFFFFFFFFFFFFFFFFFFFFFFFFFFFFFFFFFFFFFFFFFFFFFFFFFFFFFFFFFFFFFFFFFFFFFFFFFF:FFFFFFFFF:FF,FFFFFFFFFFFF:FFFFFFFFFFFFFFFFFFFFFFFFFFFFFFFFFFFFFF,F:FFFFF
@A01757:128:HWYCLDRX2:1:2101:6144:33552 2:N:0:GGAGCGTC
TCGGACTACAAGGGTATCTAATCCTGTTCGATCCCCACGCTTTCGTGCCTCAGCGTCAGTCTGGCGCCGGTACGCTGCCTTCGCAATCGGAGTTCTGCGCGATATCTATGCATTTCACCGCTACACCGCGCATTCCGCCTGCCTTTCCCCAACTCAAGCCAGCCAGTTTCAACGGCGGGCCGGGGTTGAGCCCCGGGCTTTTACCGCTGACTTAACTCGCCGCCTACGCACCCTTTAAACCCAATAAATCC
+
FFFFFFFFFFFFFFFFFFFFFFFFFFFFFFFFFFFFFFFFFFFFFFFFFFFFFFFFFFF,FFFFFFFFFF:FFFFFFFFFFFFFFFFFFFFFFFFFFFFFFF:FFFFFFFFFFFFFFFFFFFFFFFFFFFF::FFFFFFFFFFFFFFFFFFFFFFFFFFFF:FFFFFFFFFFFFFFFFF:FFF:FF,F:FF:FFFFFFF,FF:FFFFFFFFFFFF,FFF:FFFF,FFFFF:FFF:F:::FFFF:F,FFFFF
@A01757:128:HWYCLDRX2:1:2101:6162:33552 2:N:0:GGAGCGTC
TCGGACTACAAGGGTATCTAATCCTGTTCGATCCCCACGCTTTCGTGCCTCAGCGTCAGTCTGGCGCCGGTACGCTGCCTTCGCAATCGGAGTTCTGCGCGATATCTATGCATTTCACCGCTACACCGCGCATTCCGCCTGCCTGTCCCCAACTCAAGCCAGCCAGTTTCAACGGCGGGCCGGGGTTGAGCCCCGGGCTGTTACCGCTGACTTAACTCGCCGCCGACGCACCCTTTAATCCCAATAAATCC
+
FFFFFFFFFFFFFFFFFFFFFFFFFFF,FFFFFFFFFFF:FFFFF:FFFFFFFFFFFFF,FFFFFFFFFF:FFFFFFFF:FFFF:FFFFFF:FFFFFFFFFF::FFF,F,FFFFFFFFFFFFFFFFFFFFF,,F:FFFFFFFFF,:FFFFFFFFFFFFFFFFFF,:F,F:FFF:FF:FFFFFFFF,FF:FFFFFFFFFF,FFFFFFFF,FF:F,:F:FFFF,FF,FFFF::FF,:FFF,FFFF::F:FF:F
@A01757:128:HWYCLDRX2:1:2101:32307:33552 2:N:0:GGAGCGTC
TCGGACTACCCGGGTTTCTAATCCTGTTTGCTCCCCACGCCTTCGAGCCTCAACGTCAGTTACAGTCCAGTAAGCCGCCTTCGCCGCCGGTGTTCCTCCTGATATCTACGCATTTCACCGCTACACCAGGAATTCCGCTTACCTCTCCTGCACTCCAGTTACACAGTTTCCAGAGCAGTCCGGGGGTTGGGCCCCCGCCTTTCACTCCAGACTTGCATTACCGTCTACGCTCCCTTTACACCCAGTAATTC
+
FFFF:FF,FFFFFFFFFFFFFFFFFFFFFFFFFFFFFFFFFFFFFF:FFFFFFFFFFFFFFFFFFFFFFFFFFFFFFFFFFFFFFFFFFFFFFFFFFFFFFFFFFFFFFFFFFFFFFFFFFFFFFFFFFFFFFF:FFFFFFFFFFFFFFFFFFFFFFFFFFFFFFFFFFFFFF:FFFFFFFFFFFFFFFFFFFFFFFFFFFFFFFFF:FFFFFFFFFFFFFFF:FFFF:FFF,FFFFFFFFF::F:,FFFF
@A01757:128:HWYCLDRX2:1:2101:24352:33677 2:N:0:GGAGCGTC
TCGGACTACAAGGGTATCTAATCCTGTTTGCTCCCCACGCTTTCGTGCCTCAGTGTCAGTTTCAGTCCAGAAAGCCGCCTTCGCCACTGGTGTTCCTCCTAATATCTACGCATTTCACCGCTACACTAGGAATTCCGCTTTCCTCTCCTGCACTCCAGCCTGACAGTTTCAAAAGCAGTCCCGGGGTTGAGCCCCGGCCTTTCACTTCTGACTTGCCATGCCACCTACGCACCCTTTACACCCAGTAAATC
+
FFFFFFFFFFFFFFFFFFFFFFFFFFFFFFFFFFFFF,FFFFFFFFFFF:FFFFFFFF:FFFFFFFFFFFFFFFF:FFFFFFFFFFFFFFFFFFFFFFFFFFFFFFFFFFFFFFFFFFFFFF:FFFFFFFF,FFFFFFF:FFFFFFF:FFFFFFFFFFFFF,,FF::FFFFFFF:FFFFF:FFFFF:FFFFFFFFFFFF,FF:F:F:FF:FFFFFF:FF:F::FF,FFFFFFFFFFFF,FFFFFFFF:FFF
@A01757:128:HWYCLDRX2:1:2101:8513:33708 2:N:0:GGAGCGTC
TCGGACTACACGGGTATCTAATCCTGTTTGCTACCCACGCTTTCGAACCTCAGCGTCAGTTACAGACCAGAGAGCCGCTTTCGCCACTGGTGTTCTTCCATATATCTACGCATTTCACCGCTACACATGGAGTTCCACTCTCCTCTTCTGCACTCAAGTCTCCCAGTTTCCAATGCACTACTCCGGTTAAGCCGAAGGCTTTCACATCAGACTTAAAAGACCGCCTGCGTTCCCTTTACGCCCAATAAATC
+
FFFFFFFFFFFFFFFFFFFFFFFFFFFFFFFFFFFFFFFFFFFFFFFFFFFFFFFFFFFFFFFFFFFFFFFFFFFFFFFFFFFFFFFFFFFFFFFFFFFFFFFFFFFFFFFFFFFFFFFFFFFFFFFFFFFFFFFFFFFFFFFFFFFFFFFFFFFFFFFFFFFFFFFFF:FFFFF:FFFFFFFFFFFFF:FFF:FF:FFFFFFFFFFFFF:FFFFFFF,F:FFFFFFFFFFFFFFFFFFFFFF:FF,FFFF
@A01757:128:HWYCLDRX2:1:2101:22471:33771 2:N:0:GGAGCGTC
TCGGACTACTAGGGTATCTAATCCTGTTCGATACCCACACTTTCGTGCATGAGCGTCAGTTGAGCGCCGGTATGCTGCCTTCGCAATCGGAGTTCTGCGTGATATCTATGCATTTCACCGCTACACCACGCATTCCGCATACTTCTCGCTCACTCAAGAAAACCAGTTTCAACGGCTCGAAGAGGTTGAGCCTCTCAATTTTACCGCTGACTTGATCTTCCGCCTGCGCACCCTTTAAACCCAATAAATCC
+
FFFFFFFFFFFFFFFFFFFFFFFFFFFFFFFFFFFFFFFFFFFFFFFFFFFFFFFFFFFFFFFFFFFFFFFFFFFFFFFFFFFFFFFFFFFFFFFFFFFFFFFFFFFFFFFFFFFFFFFFFFFFFFFFFFFFFFFFFFFFFFFFFFFFFFFFFFFFFFFFFFFFFFFFFFFFF:FFFFFFFFFF:FFFFFFFFFFFFFFFFFFFFFFFFFFFFFFFFFFF:FFFF:FFFFFFFFFFFFFFF:F,FFFFFF,
@A01757:128:HWYCLDRX2:1:2101:18249:33849 2:N:0:GGAGCGTC
TCGGACTACCAGGGTATCTAATCCTGTTCGATCCACGCACTTTCGTGCCTCAGCGTCAGTAGGGCGCCGGAAGGCTGCCTTCGCAATCGGGGTTCTGCGTGATATCTATGCATTTCACCGCTACACCACGCATTCCGCCTTCTTCTCGCCCACTCAAGGCCCCCAGTTTCAACGGCCGGACGGGGTTGAGCCCCGAATTTTTACCGCTGACTTAAAAGCCCGCCTACGCACCCTTTAAACCCAATAAATCC
+
FFFFFFFFFFFFFFFFFFFFFFFFFFFFFFFFFFFFFFFFFFFFFFFFFFFFFFFFFFFFFFFFFFFFFFFFFFFFFFFFFFFFFFFFFFFFFFFFFFFFFF,FFFFFFFFFFFFFFFFFFFFFFFFFFFFFFFFFFFFFFFFFFFFFFFFFFFFFFFFFFFFFFFFFFFFFFFFFFFFFFFFFFFFFFFFFFFFFFFFFFFFFFFF:FFF:FFFFFFFFFFFF::FFFF:FFF,FFFFFFF,:FFFFFFF
@A01757:128:HWYCLDRX2:1:2101:6686:33959 2:N:0:GGAGCGTC
TCGGACTACAAGGGTATCTAATCCTATTTGCTCCCCACGCTTTCGTGCCTCAGCGTCAGTCAACAGGCCAGGCGGCCGCCTTCGCCACTGGTGTTCTTCCATATATCTACGCATTTTACCGCTACACATGGAGTTCCACCGCCCTCTCCTGCTCTCTAGCCCGCCAGTTTCCAGAGCCTGTACCGGTTGAGCCGGTACCTTTCACTCCAGACTTAGCAGGCCGCCTACGCACCCTTTACGCCCAATCATTC
+
FFFFFFFFFFFFFFFF:FFFFFFFFFFFFFFFFFFFFFFFFFFFFFFFFFFFFFF:FFFFF:FFFFFFFFFFFFFFFFFFFFFFFFFFFFFFFFFFFFFFFFFF,FFFFFFF:F:FFFFFFFFFFFFFFFFFFFFFFFFFFFFFFFFFFFFFFFFFFFFFFFFFFFFFFFFFFFFFFFFFF,FFFFFFFFFFF:FF:FFFFFFFFFFFFFFFFFFFFFF:FFFF:FFF,FFF:FFFFFFFFFF,FF:FFFF
@A01757:128:HWYCLDRX2:1:2101:24288:34068 2:N:0:GGAGCGTC
TCGGACTACTGGGGTATCTAATCCTGTTCGATACCCACGCTTTCGTGCCTCAGCGTCAGTCTGGCGCCGGTACGCTGCCTTCGCAATCGGAGTTCTGCGCGATATCTATGCATTTCACCGCTACACCGCGCATTCCGCGTACTTCTCGCCAACTCAAGAACGCCAGTTTCAATGGCGGGAAGGGGTTGAGCCCCTCAATTTGACCACTGACTTAACGATCCGCCTACGCACCCTTTAAACCCAATAAATCC
+
FFFFFFFFFFFFFFFFFFFFFFFFF::FFFFFFFFFFFFFF:FFFFFFFFFFFFFFFFF:FFFFFFFFFFFFFFFFFFFF:FFFFFFFFFF:FFFFFFFFFFFF:FFFFFFFFFFFFFFFFFFFFFFFFFFFFFFFFFFFF:FFFFFFFFFFFFFFFFFF:FFFFFFFFFFFFFFFFFFF,F,FFFFFFFFF:FFFFFFFFFFFFFFF:FFFF,FF:FFFFFFFF,FFFF:FFFFFF:FFFFF,FF::FFF
@A01757:128:HWYCLDRX2:1:2101:17888:34131 2:N:0:GGAGCGTC
TCGGACTACACGGGTATCTAATCCTGTTTGCTCCCCACGCTTTCGTGCCTCAGCGTCAGCAACAGGCCAGGCGGCCGCCTTCGCCACTGGTGTTCTTCCATATATCTACGCATTTTACCGCTACACATGGAGTTCCACCGCCCTCTCCTGCTCTCCAGTCCTCCAGTTTCCAAAGCCATGCATGAGTTGAGCTCATGCGTTTCACTCCAGACTTGCAGGACCGCCTGCGCACCCTTTACGCCCAATCATTC
+
FFFFFFF:FF:FFFFFFFFF,FFFFFFFFFFFFFFFFFFFFFFFFFFFF:FFFFFFFFFF:FFFFFFF,FFFFFFFFFFFFFFFFFFFFF,FFFFFFF:,FF,FFFFFFFFFFFFFFFFFFFFFFFFF:FFFFF,FFFFFFFFFFFFF:FFFFFFFFFFFF:FFFFFF,FFFFFFFFFFFFFFFFFFFFFFF:F,FFFFFFFF:FFFFFFFFFFFFF:FFFFFF::FFFFFFFFFFFFFFFFF,:FFFFF:
@A01757:128:HWYCLDRX2:1:2101:21965:34397 2:N:0:GGAGCGTC
TCGGACTACAGGGTATCTAATCCTGTTTGCTCCCCACGCCTTCGAGCCTCAACGTCAGTTACAGTCCAGTAAGCCGCCTTCGCCACTGGTGTTCCTCCTAATATCTACGCATTTCACCGCTACACTAGGAATTCCGCTTACCTCTCCTGCACTCTAGCTGGACAGTTTCAAATGCAATACCGGGGTTGAGCCCCGGGCTTTCACATCTGACTTGCCCTGCCACCTGCGCACCCTTTACACCCAGTAAATCC
+
FFFFFFFFFFFFFFFFFFFFFFFFFFFFFFFFFFFFFFFFFFFFFFFFFFFFFFFFFFFFFFFFFFFFFFF:FFFFFFFFFFFFFFFFFFFFFFFFFFFFFFFFFFFFFFFFFFFFFFFFFFFFFFFFFFFFFFFFFFFFFFFFF:FFFFFFFFFFFFFFFFFF:F,FFFFFFFFF,F,FFFFFFFFFFFFFFFFFFFF:FFFFFFFF:FFFFFFFFF:FFFFFFFFFFF:FFFFFFF:FFFFFF:,,FFF
@A01757:128:HWYCLDRX2:1:2101:3351:34507 2:N:0:GGAGCGTC
TCGGACTACCAGGGTATCTAATCCTGTTTGCTCCCCACGCTTTCGAGCCTCAGCGTCAGTTACAGACCAGAGAGCCGCCTTCGCCACTGGTGTTCCTCCTAATATCTACGCATTTCACCGCTACACTAGGACTTCCACTTACCTCTCCGACACTCCAGTTAAACAGTTTCCAAAGCAGTCCCGCAGTTGAGCCGCGGGCTTTCACTTCAGACTTAAGAAACCGCCTGCGCTCGCTTTACGCCCAATACATC
+
FFFFFFFFFFFFFFFFFFFFFFFFFFFFFFFFFFFFFFFFFFFFFFFFFFFFFFFFFFFFFFFFF:F:FFFF:F:FFFFFFFFFFFFFFFFFF:FFFFFFFFFFFFFFFFFFFFFFFFFFFF,FFF:FFFF,FFFFFFFF:,F:FFFFF,FF:,:FFF:,F,:F,FF:::FFFFFFFFFF:FFF:F:F,FFFFFFFFFF:FF,,FF,F:FFF:F,F::,FFFF,F,FFFFFFFF,:F,:FFFF,,F,:F:F
@A01757:128:HWYCLDRX2:1:2101:20229:34554 2:N:0:GGAGCGTC
TCGGACTACAAGGGTATCTAATCCTGTTCGATACCCACGCTTTCGTGCCTGAGCGTCAGTAGGGCGCCGGTGCGCTGCCTTCGCAATCGGAGTTCTGCGTGATATCTATGCATTTCACCGCTACACCACGCATTCCGCGCACTTCTCGCCCACTCTAGCCCGGCAGTTCCGACGGCTGGGCGGGGTTGAGCCCCGCGATTTGACCGCCGGCTTGCAGTGCCGCCTGCGCACCCTTTAAACCCAATAAATCC
+
FFFFFFFFFFFFFFFFFFFFFFFFFFFFFFFFFFFFFFFFFFFFFFFFFFFFFFF:FFFFFFFFFFFFFFFFFFFFFFFFFFFFF:FFFFFFFFFFFFFFFFFFFFFFFFFF::FFFFFFFFFFFFFFFFFFFFFFFFFF:FFFFFFFFFFFFFFFFFFFFFFFFFFFFFFFFFFFFFFFFFFFFFFFFFF:FFFFFFFFFFFFFFFFFFFFFFFFFFFFFFFFFFFFFFFFFFFFF:FFFFFFFFF:FFF
@A01757:128:HWYCLDRX2:1:2101:24740:34663 2:N:0:GGAGCGTC
TCGGACTACCGTGGTATCTAATCCTATTTGCTCCCCACGCTTTCGTGCCTGAGCGTCAGCAACAGTCCAGGCGGCCGCCTTCGCCACTTGTGTTCTTCCATATATCTACGCATTTCACCGCTACACATGGAGTTCCACTCTCCTCTTCTGCACTCAAGTCTCCCAGTTTCCAATGCACTACTCCGGTTAAGCCGAAGGCTTTCACATCAGACTTAAAAGACCGCCTGCGTTCCCTTTACGCCCAATAAATC
+
FFFFFFFFFFFFFFFFFFFFFFFFFFFFFFFFFFFFFFFFFFFFFFFFFFFFFFFFFFFFFFFFFFFFFFFFFFFFFFFFFFFFFFFFFFFFFF:FFFFFFFFFFFFFFFFFFFFFFFFFFFFFFFFFFFFFFFFFFFFFFFFFFFFFFFFFFFFFFFFFFFFFFFFFFFFFFFFFFFFFFFFFFFFFFFFFF,FFFF:F,FFFF:FFFFFF:FFFFFFFF:FFF::,F,F:FFFFFFFFFFF::FFFFFF
@A01757:128:HWYCLDRX2:1:2101:6388:34820 2:N:0:GGAGCGTC
TCGGACTACAAGGGTTTCTAATCCTGTTCGATACCCACGCTTTCGTGCCTGAGCGTCAGTAGGGCGCCGGTGCGCTGCCTTCGCAATCGGAGTTCTGCGTGATATCTATGCATTTCACCGCTACACCACGCATTCCGCGCACTTCTCGCCCACTCTAGCCCGGCAGTTCCGACGGCTGGGCGGGGTTGAGCCCCGCGATTTGACCGCCGGCTTGCCGTGCCGCCTGCGCACCCTTTAAACCCAATAAATCC
+
FFFFFFFFFFFFFFFFFFFFFFFFFFFFFFFFFFFFFFFFFFFFFFFFFFFFFFFFFFFFFF:FFFFFFFFFFFFFFFFFFFFFFFFFFFFFFFFFFFFFFFFFFFFFFFFFF:FFFFFFFFFFFFF:FFFFFFFFFFFFFFFFFFFFFFFFFFFFFFFFFFFFFFFFF:FFFFFFFFFFFFFFFFFFFFFFFFFFFFFFFF:FFF:FFFFFFFFFFFFFFFFFFFFFFFFFFFFFFF:FFFFFFF:FFFF
@A01757:128:HWYCLDRX2:1:2101:6804:34882 2:N:0:GGAGCGTC
TGGACTACAAGGGTATCTAATCCTGTTCGATACCCACGCTTTCGTGCCTCAGCGTCAGTGTGGAGCCGGCATGCTGCCTCCCGTAGGAGTACTGGCAACAGATCGGAAGAGCGTCGTGTAGGGCAAGAGTGTAGATCTCGGTGGTGGCCGGCGCCGTAAAAGGGGGGGGGGGGGGGGGGGGGGGGGGGGGGGGGGGGGGGGGGGGGGGGGGGGGGGGGGGGGGGGGGGGGGGGGGGGGGGGGGGGGGGGGG
+
FFFFFFFFFFFFFFFFFFFFFFFFFFFFFFFFFFFFFFFFFFFFFFFFFFFFFFFFFF,FFFFFFFFFFFFFFFFFFFFFFFFFFFFFFF,FFFFFFFFFFFFFFFFFFFFFFFFFFF,FFFF,,FFFFFFFFF,F,,FFF,:F,,F,,F:,,,,:,,:,,,,F,FFFF:FFFF:FFFFFFFFFFFFFFFFF:FFFFFFFFFFFFFFFFFFFFFFFFFFFFFFFFFFFFFFFFFFFFFFFFFFFFFFFFFF
@A01757:128:HWYCLDRX2:1:2101:3088:34898 2:N:0:GGAGCGTC
CGGACTACAAGGGTATCTAATCCTGTTCGATACCCACGCTTTCGTGCCTGAGCGTCAGTAGGGCGCCGGTGCGCTGCCTTCGCAATCGGAGTTCTGCGTGATATCTATGCATTTCACCGCTACACCACGCATTCCGCGCACTTCTCGCCCACTCTAGCCCGGCAGTTCCGACGGCTGGGCGGGGTTGAGCCCCGCGATTTGACCGCCGGCTTGCCGTGCCGCCTGCGCACCCTTTAAACCCAATAAATCCG
+
FFFFFFFFFFFFFFFFFFFFFFFFFFFFFFFFFFFFFFFF,FFFFFFFFFFFFFFFFFFFFFFFFFFFFFFFFFFFFFFFFFF:FFFFFFFFFFFFFFFFFFFFFFFFFFFFFFFFFFFFFFFFFFFFFFFFFFFFFFFFFFFFFFFFFFFFFFF,FFFFFFFFFFFFFFFF:FFFFFFFFFFFF:FFFFFFFF:FF:FFFF:F:FFFFFF:FFFFFFFFFFFFFFFFFF,FF,FFF,FF:::,FF:FF:F
@A01757:128:HWYCLDRX2:1:2101:11279:35055 2:N:0:GGAGCGTC
TCGGACTACAAGGGTATCTAATCCTGTTTGCTACCCACGCTTTCGAACCTCAGCGTCAGTTACAGACCAGAGAGCCGCTTTCGCCACTGGTGTTCTTCCATATATCTACGCATTTCACCGCTACACATGGAGTTCCACTCTCCTCTTCTGCACTCAAGTCTCCCAGTTTCCAGTGCACTACTCCGGTTAAGCCGAAGGATTTCACATCAGACTTAAAAGACCGCCTGCGGTCCCTTTACGCCCAATAAAGC
+
FF:FFFFF::FFFFF,F:F,FF:FFFFFFFFF:FFFFF,FF,FFFF:FFFFFFF:FFFFFF,:FF,FFFFF:,FFFFF:FFFFF:FFF:FFFFFF:FFF:FFF,FF:,FFFFFF,FFFF,FFFFFFFF:F,:FFFF,FFFF:FFFF:FFF,,FFFFF:,,FFFFFFFFF,FF,,FF:FFFF:,FFFFF,FFF:F,F,F,FFFFFF,:F,:FFF:FFF:,FFFF,FFFFF,FF:FFFF,F:FFFFFFFFF,F
@A01757:128:HWYCLDRX2:1:2101:15528:35055 2:N:0:GGAGCGTC
TCGGACTACAGGGGTATCTAATCCTGTTTGCTACCCACGCTTTCGCTCCTCAGCGTCAGTTATGTGCCAGATAGTCGCCTTCGCCACTGATGTTCCTCCAGATATCTACGGATTTCACTCCTACACCTGGAATTCCACTATCCTCTCACACACTCCAGTTTGCCAGTTTCAGAGGCAGTTCCCAGGTTGAGCCCGGGGATTTCACAGATGACTTAACATACCGCCTCCGAGCGCTTTACGCCCAGTAATTC
+
FFFFFFFFFFFFFFF:FFFFFFFFFF:FFFFFFFFFFFFF:FFFFFFFFFFFFFFFFFFFFFFFFFFFFFFFFFFFFFFFFFFFFFFFF:FFFFFFFFFFFFF:FFF,FFFFFFFFFFFFFFFFFFFFFFFFFFFFFFFFFFFFFFFFFFFFFFFFFFFFFFFFFFFFFFF,F,FFFFFFFFFF,FFFFFFF,FFFFFFFFFFFFF,,FFFFF:,FFF,FF::FFF,FF:FFFFFFFFFFFFFFFFFFFFF
@A01757:128:HWYCLDRX2:1:2101:21856:35149 2:N:0:GGAGCGTC
TCGGACTACAGGGGTATCTAATCCTGTTTGCTCCCCACGCTTTCGAGCCTCAACGTCAGTTACAGTCCAGCAGGCCGCCTTCGCCACTGGTGTTCCTCCTAATATCTACGCATTTCACCGCTACACTAGGAATTCCGCCTGCCTCTCCTGCACTCCAGTTACACAGTTTCCAGAGCAGTCCGGGGGTTGGGCCCCCGCCTTTCACTCCAGACTTGCATTACCGTCTACGCTCCCTTTACACCCAGTAATTC
+
FFFFFFFFFFFFFFFFFFFFFFFFFFFFFFFFFFFFFFFFFFFFFFFFFFFFFFFFFFFFFFFFFFFFFFFFFFF:FFFFFFFFFFFFFFFFFFFFFFFFFFFFFFFFFFFFFFFFFFFFFFFFFFFFFFFFFFFFFFFFFFFFFFFFFFFFFFFFFFFF,:FFF:FFFFFFFFFFFFFF:FFFFFFFFFFFFFFFFFFFFFFFFFFFFFFFF:FFFF:FFFF:FFFFFFFFF:FF:F:FFF:FFFFFFFF
@A01757:128:HWYCLDRX2:1:2101:29306:35305 2:N:0:GGAGCGTC
TCGGACTACAAGGGTATCTAATCCTGTTTGCTCCCCACGCTTTCGAGCCTCAACGTCAGTCATCGTCCAGCAAGCCGCCTTCGCCACTGGTGTTCCTCCTAATATCTACGCATTTCACCGCTACACTAGGAATTCCGCTTACCTCTCCAGCACTCTAGCCGGGCAGTTTCCAAAGCAGTCCCGCAGTTGGGCCGCGGGCTTTCACTTCAGACTTGCTCTGCCGTCTACGCTCCCTTTACACCCAGTAAATC
+
:FFF:FFFFFFFFFFFFFFFFFF:F:FFFFFF:FFFFFFFFFFFFFFFFFFFFF:FFFFF,FFFFF,FFFFFFFFFFF:FFF:F:FFFFFFFFFFFFFFFFFFFF:FF:FFFFFFFFFFF::F,FFFFFFFFFFFFFFFFFFFFFFFFFFFFFFFFFFFFF:F,FFFFFFFFFFFFFFF:F:FFFFFFF:FFFF:FF:FFFFFFFFF:F:FFFF,FFFFFFFFFFFFFFFFF:FF:FFF:FFFFFFFF,F:
@A01757:128:HWYCLDRX2:1:2101:8892:35430 2:N:0:GGAGCGTC
TCGGACTACTAGGGTATCTAATCCTGTTCGATCCCCGCACTTTCGTGCCTCAGCGTCAGTAGGGCGCCGGAAGGCTGCCTTCGCAATCGGGGTTCTGCGTGATATCTATGCATTTCACCGCTACACCACGCATTCCGCGCACTTCTCGCCCACTCTAGCCCGGCAGTTCCGACGGCTGGGCGGGGTTGAGCCCCGCGATTTGACCGCCGGCTTGCCGTGCCGCCTGCGCACCCTTTAAACCCAATAAATCC
+
FF,,F,FF,FFF,FFF:,:FF:F,:,:,FFFF,FF:F,FF,FF:,FFFF:FFFF,:FFF:FFFFFFF:FFFFF,FF:F:FFFFFFFFFFFFFFFFFFFFFFF:FFFFFFF:FFFFFF:FFFFFFF:FFFFFFFFFFFFFFFFFFFFFFF:FFFFFF:FFFFFFFFFFFFFFFFFFFFFFFFFFFF:FF:FFFFFFFFF:FFFF,FFFFFFF,F::FFFFFFFFFFFFFFFFFFFFFFFFFFFF:F::FFF,
@A01757:128:HWYCLDRX2:1:2101:14136:35462 2:N:0:GGAGCGTC
TCGGACTACACGGGTTTCTAATCCCGTTTGCTCCCTACGCTTTCGTGCCTTAGTGTCAGAACCGTCCCAGTAACCTGCCTACGCTATCGGTGTTCCTTCTAATATCTACGGATTTCACTCCTACACTAGAAATTCCAGTTACCCCTAACGGTCTCGAGCTTAACAGTTTAGCTAATAGTCTGAATGGTTGAGCCACCAGATTTCACTAGCTACTTATTATGCCACCTACGCAACTCTTTACACCCAGTCAC
+
FFFFFFFFFFFFFFFFFFFFFFFFFFFFFFFFFFFFFFFFFFFFFFFFFFFFFFFFFFFF:FFFFFFFFFFFFFFFFFFFFFFFFFFFFFFFFFFFFFFFFFFFFFFFFFFFFFFFFFFFFFFFFFFFF:FFFFFFFFFFFFFFFFFFFFFFFFFF:FFFFFFFFFFFFFFFFFFFFFFFFFFFFFFFFFF::FFFFFFFFFFF:FFFFFFFFFFFFFFFF:,FF:FFF,FFFFFFFFFFFFFFFFFFF,F
@A01757:128:HWYCLDRX2:1:2101:32398:35462 2:N:0:GGAGCGTC
TCGGACTACACGGGTATCTAATCCTGTTCGATACCCACGCTTTCGTGCTTCAGCGTCAGTTGGGCGCCGGTATGCTGCCTTCGCAATCGGAGTTCTGCGTGATATCTATGCATTTCACCGCTACACCACGCATTCCGCATACTTCTCGCCCACTCAAGAACACCAGTTTCAACGGCGAAGCGAGGTTGAGCCCCGCGATTTGACCGCTGACTTGACATTCCGCCTACGCACCCTTTAAACCCAATAAATCC
+
FFFFFF::FFFFFFFFFFFFF::FFFFFFFFFFFFFFFFF:FFFFFFFFFFFFFFFFFFFFFFFF:F:FF::F:FFFFF,FFFFFFFFFFFFFFFFFFF:FFFF:FF:FFFFFFFFFFFFFFFFFFFFFFFF::FFFFFFFFFFFFFFFFFFFFF::FFFFFFFFF:FFFFFFFFFFFFFFFFFFFFFFFFFFFFFFFFFFFFFFFFF:FFFFF:FFFFFFFFFF:FFFFFFFFFFFFFFFFFFFF:,FFF
@A01757:128:HWYCLDRX2:1:2101:32307:35556 2:N:0:GGAGCGTC
TCGGACTACCCGGGTATCTAATCCTGTTCGATACCCACGCTTTCGTGCCTCAGCGTCAGTCCGGCGCCGGTACGCTGCCTTCGCAATCGGAGTTCTGCGCGATATCTATGCATTTCACCGCTACACCGCGCATTCCGCGTACTTCTCGCCGTCTCTAGTCCGACAGTTTCAACGGCTCGCCGGGGTTGAGCCCCGGGCTTTTACCGCTGACTTTCCGGACCGCCTACGCACCCTTTAAACCCAATAAATCC
+
FFFFFFFFFFFFFFFF:FFFFFFFFFFFFFFFFFFFFFFFFFFFFFFFFFFFFFFFFFFFFFFFFFFFFFFFFFFFFFFFFFF:FFFFFFFFFFFFFFFFF:FFFFFFFFF::FFFFFFFFFFFFFFFFFFFFFFFFFFF,FFFFFFFFFFFFFFFFFFFFFFF:FFFFFFFFFFFFFFFFFFFF:FFFFFFFFFFFFFFFF:FFFFFFF:F:FFFFFF:FFFFF,FFFFFFFFFFFFFFFFF:FFFFFF,
@A01757:128:HWYCLDRX2:1:2101:18665:35603 2:N:0:GGAGCGTC
TCGGACTACTAGGGTATCTAATCCTGTTCGATACCCACGCTTTCGTGCCTCAGCGTCAGATCGCCGCCGGTATGCTGCCTTCGCAATCGGAGTTCTGCGCAATATCTAAGCATTTCACCGCTACACTGCGCATTCCGCGCACTTCTCGCCCACTCTAGCCCGGCAGTTCCGACGGCTGGGCGGGGTTGAGCCCCGCGATTTGACCGCCGGCTTGTCGTGCCGCCTGCGCACCCTTTAAACCCAATAAATCC
+
FFFFFFFFFFFFFFFFFFFFFFFFFFFFFFFFFFFFFFFFFFFFFFFFF:FFFFFFFFFFFFFFFFFFFFFFFFFFFFFFFFFFF:FFFFFFFFFFFFFFFFFFFFFFFFFFFFFFFFFFFFFFFFFFFFFFFF:FFFFFFFFFFFFFFFFFFFFFFFFFFFFFFFFFFFFFFFFFFFFFFFFFFFFFFFFFFFFFFFFFFFFFFFFFFFFFFFFFFFFFFFFFFFFFFF:FFFFF,F,FFFF:F,F,FFF
@A01757:128:HWYCLDRX2:1:2101:20157:35681 2:N:0:GGAGCGTC
TCGGACTACAAGGGTATCTAATCCTATTTGCTCCCCACGCTTTCGTGCCTCAGCGTCAGTCAACAGGCCAGGCGGCCGCCTTCGCCACTGGTGTTCTTCCATATATCTACGCATTTTACCGCTACACATGGAGTTCCACCGCCCTCTCCTGCTCTCTAGCCCGCCAGTTTCCAGAGCCTGTACCGGTTGAGCCGGTACCTTTCACTCCAGACTTAGCAGGCCGCCTACGCACCCTTTACGCCCAATCATTC
+
FFFFFFFFFFFFFF:F:FFFFFFFFF:FFFFFFFFFFFFFFFFFFFFFFFFFFFFFFFFFFFFFFFFFFFFFFFFFFFFFFFFFFFFFFFFFFFFFFFFFFFFFFFFFFFFFFFFFFFFFFFFFFFFFFFFFFFFFFFF,FFFFFFFFFFFFFFFFFFFFFFFFFF:FFFFFFFFF:FF:FFFFFF:FFFFFFFFF,FFFFFF:F:F:FFFFFFFFFFFFFFFFFFFFFFFFFFFFFFFFFFF,FF:FFFF
@A01757:128:HWYCLDRX2:1:2101:22209:35759 2:N:0:GGAGCGTC
TCGGACTACAGGGGTATCTAATCCTGTTCGATCCCCGCGCTTTCGTGCCTCAGCGTCAGTGGCGGCACGGCACGCTGCCTTCGCAATCGGGGTTCTGCGCGATATCTATGCATTTCACCGCTACACCGCGCATTCCGCATGCCTCCGCCGCACTAAAGGCCCCCAGTTCCGACGGCTCGGCGGGGTTGAGCCCCGCGATTTCACCGCCGGCTTAAAGGCACGCCTGCGCACCCTTTAAACCCAATGAATCC
+
FFFFFFFFFFFFFFFFFFFFFFFFFFFFFFFFFFFFFFFFFFFFFFFFFFFFFFFFFFFFFFFFFFFFFFFFFFFFFFFFFFFFFFFFFFFFFFFFFFFFFF:FFFFFFFFFFFFFFFFFFFFFFFFFFFFFFFFFFFFFFF:FFFFFFFFFFFFFFFFFFFFFFFFFFFFFFFFFFFFFFFFFFFFFFFFFFFFFFFFFFFFFFF:FF:FFFFFFFFFFFFFFFFFFFF:FFF:FFFFFFFFFFFFFFFF
@A01757:128:HWYCLDRX2:1:2101:6768:35916 2:N:0:GGAGCGTC
TCGGACTACAGGGGTTCTAATCCTGTTCGATACCCGCGCTTTCGAGCATCAGCGTCAGTTCCGCTGCAGCAAGCTGCCTTCGCAATCGGGGTTCTTCGTCATATCTAAGCATTTCACCGCTACACGACGAATTCCGCCTGCTTTCCGCGGACTCAAGCACGCCAGTTCGCGCTGCACGGCCCGGGTTGAGCCCGGACATTTCACAGCACGCTTGACATGCGGCCTACGCTCCCTTTAAACCCAATAAATCC
+
FFFFFFFFFFFFFF:FFFFFFFFFFFFFFFFFFFFFFFFFFFFFFFFFFFFFFFFFFFFFFFFFFFFFFFFFFFFFFFFFFFFFFFFFFF:FFFFFFFFFFFFFFFFFFF:F::FFFFFFF,FFFFFFFFF:FF,FFFFFFFF:FFFFFFFFFFFFFFFFFFFFFF:F:FFFFFF,,FFFFFFFFFFFFFFFFFFFF:FFFFFFFF,FFFFFFFFF,FFFFFFFF:FFFFFFFFFFFFFF,FF:FFFFFF,
@A01757:128:HWYCLDRX2:1:2101:28809:36104 2:N:0:GGAGCGTC
TCGGACTACAAGGGTATCTAATCCTGTTTGCTCCCCACGCTTTCGAGCCTCAGTGTCAGTTACAGTCCAGAAAGTCGCCTTCGCCACTGGTATTCTTCCTAATCTCTACGCATTTCACCGCTACACTAGGAATTCCACTTTCCTCTCCCGCACTCTAGATACCCAGTTTCAAATGCAGTTCCCAAGTTAAGCCCGGGATTTTCACATCTGACTTAAGTATCCGCCTACGCATCCTTTACGCCCAGTAAATC
+
FFFFFFFFFF,FFFFF:FFFFFFFFFFFFFFFFFFFFFFFFFFFFFFFFFFFF:FFFFFFFFFFFFFFFFFFFFFFFFFFFFFF:F:FFFF,FFFFFFFFFFFFFFFFF:FFFFFFFFFFFFFFFFFFFFFFFFFFFFFFFFFFFFFFFFFFFFFFFFFF:FFFFFFFF:FF:FFFFFFFFFFFFFFFFFFFF:FFFFFFFFFFFF::FF:FFFFFFFFFFFF:FFFFFF,:FFFFFFFFFFFFFF:FFFF
@A01757:128:HWYCLDRX2:1:2101:2989:36166 2:N:0:GGAGCGTC
TCGGACTACCGGGGTATCTAATCCTGTTCGATACCCACGCTTTCGTGCCTGAGCGTCAGTAGGGCGCCGGTGCGCTGCCTTCGCAATCGGAGTTCTGCGTGATATCTATGCATTTCACCGCTACACCACGCATTCCGCGCACTTCTCGCCCACTCTAGCCCGGCAGTTCCGACGGCTGGGCGGGGTTGAGCCCCGCGATTTGACCGCCGGCTTGCCGTGCCGCCTGCGCACCCTTTAAACCCAATAAATCA
+
FFFFFFFFFFFFFFFFFFFFFFFFFFFFFFFFFFFFF:FFFFFFFFFFFFFFFFFFFFFFFFFFFFFFFFFFFFFFFFFFFFFFFFFFFFFFFFFFFFFFF:FFFFFFFFFFFFFFFFFFFFFFFFFFFFFFFFFFFFFFFFFFFFFFFFFFFFFFFFFFFFFFFFFFFFFFFFFFFFFFFFFFFFFFFFFFFF:FFFFFFFF,FFFFFFFFFFFFFFFFFFFFFF:FFFFFFFFFFFFF,F,:FFFFF::
@A01757:128:HWYCLDRX2:1:2101:5439:36213 2:N:0:GGAGCGTC
TCGGACTACAAGGGTTTCTAATCCTGTACGATACCCACGCTTTCGTGCATGAGCGTCAGTTGCGCGCCGGTATGCTGCCTTCGCAATCGGAGTTCTGCGTGATATCTATGCATTTCACCGCTACACCACGCATTCCGCATACTTCTCGCGCACTCAAGGGATGCAGTTTCAACGGCAGTACGGGGTTGAGCCCCGCAATTTGACCGCTGACTTGCCGTGCCGCCTGCGCACCCTTTAAACCCAATAAATCC
+
:FFFFFFFFFFFFF:FFFFFFFFFFF:,FFFFFFFFFFFFFFFF,FFFFFFFFFFFFFFFFFFFFFFFF,FFFFFFFFFFFFFFFFFFFFFFF:FFFFFFFFFFFFFFFFF,FFFFFFFFFFFFFFFFFFFFFFFFFFFFFFFFFFFFFFF,FFFFFF::FFFFFFFFFFFFFF,FFFFFFFFFFFFFFFFFFFFFFFFF:FFFFFF:FF:FFFFFFFFFFFFFF,FFFF,FF:FFFFFFFF:FFFF,FFF
@A01757:128:HWYCLDRX2:1:2101:3983:36354 2:N:0:GGAGCGTC
TCGACTACACGGGTTTCTAATCCTGTTTGCTCCCCACGCTTTCGTGCCTCAGTGTCAGTTACAGTCCAGAGAGCCGCCTTCGCTACTGGTATTCCTCCTAATATCTACGCATTTCACCGCTACACTAGGAATTCTACTCTCCTCTCCTGCACTCAAGTTCTCTAGTTTCAAAAGCTTACTACGGTTGAGCCGTAGCCTTTCACTTCTGACTTAAAAAACCACCTACTCACCCTTTACGCCCAGTAATTCCG
+
FFFFFFFFFFFFFFFF:FFFFFFFFFFFFFFFFFFFFFFFFFFFFFFF,FFFFFFF,F:FFFF,FFFFFFFFFFFFFFFFFFFFFFFFFFFFFFFFFFF,FFFFFF:FFFFFFFFFFFFFFFF:FFFFFFFFFF:FFFFFFFFFFFFFFFFF:FFF,F:FF:FFFFFFFFFFF:F::FF,FFFFFFFFFF,,:F,F:::FFFFFFFFFFFFFFFF:F,,:FFFFF,,::FFFF,F::F::F:::FFFF::,
@A01757:128:HWYCLDRX2:1:2101:27154:36370 2:N:0:GGAGCGTC
TCGGACTACTGGGGTTCTAATCCTGTTTGCTCCCCACGCCTTCGAGCCTCAACGTCAGTTACAGTCCAGTAAGCCGCCTTCGCCGCCGGTGTTCCTCCTGATATCTACGCATTTCACCGCTACACCAGGAATTCCGCTTACCTCTCCTGCACTCCAGCTTCACAGTTTCCAGAGCAGTTCCGGGGTTGGGCCCCGGCATTTCACTCCAGACTTGCGCTGCCGTCTACGCTCCCTTTACACCCAGTAAATCC
+
FFFFFFFFFFFFFFFFFFFFFFFFFFFFFFFFFFFFFFFFFFFFFFFFFFFFFFFFFFFFFFFFFFFFFFFFFFFFFF:FFFFFFFFFFFFFFFFFFFFFFFFFFFFFFFF:FFFFFFFFFFFFFFFFFFF:FFF:FFFFFFFFFFFFFFFFFFFFFFF:FFFFFFFFFFF:FFFFF:FFFFFFFFFFFFFFFFFFFFFFFFFFFFFFFFF:FFFFFFFFFF:FFFFFFFFFFFFFFFFFFFF,FF:FFFF
@A01757:128:HWYCLDRX2:1:2101:7943:36511 2:N:0:GGAGCGTC
GCGGGCTGCTGGGGTCGCGCTGCCTGTTCGCTACCGACGCGTGCGTGCTGCAGGGTCCGTTGGGCGCCGGTACGCTGCCTGGGCTATGGGCGTGCTGCGGGAGTGGTCGGCCTGGGACCGGTGCGCCACGCATGCCGCCTACAGCTCCCCCACGCAAGGCCGCCAGTTGCAACGGCTCGACGAGCGTCAGCCCCGAGACTCGCCGCCCGCCGTGCCAGTCCGCCTCGCCCCCCTGTCCCCCCAGGCATGCC
+
,,F,,,,,,,,FFFF,,,:,,,,,:F,:,F,:,,,::,F,,,,:::F,,,,,:,F,,,,,:,FF:FF,F,:,,F,,,,FF,,::,::,F:F,FFFFF,F:FF::F,,:,:,,,,F,,:,,,:,F,:,:,,:,,F,F:F,,,,,,,,:,,FF,,,,,,F::,,,:FF,:F,,,FF,:,:,,F,FF,,,,,:FF::F:,F,,,,,:,F:F,F,:FF,F,,,F,FF,:,,,,,,,F,,,F,,,,F,,,F,,,:F
@A01757:128:HWYCLDRX2:1:2101:10845:36558 2:N:0:GGAGCGTC
TCGGACTACTAGGGTATCTAATCCTATTTGCTCCCCACGCTTTCGTGTCTCAGCGTCAGTAATGGCCCAGCAAGCCGCCTTCGCCACTGATGTTCCTTCTAATATCTACGCATTTAACCGCTACACTAGAAATTCCACTTGCCTCTACCACACTCAAGTCTACCAGTTTCTAAAACGAACCGAGGTTAAGCCTCGGGCTTTGATCTTATACTTAACAAACCGCCTACACACGCTTTACGCCCAATAAATCC
+
FFFFFFFFFFFFFFFFFFFFFFFFFFFFFFFFFFFFFFFFFFFFFFFFFFFFFFFFFFFFFFFFFFFFFFFFFFFFFFFFFFFFFFFFFFFFFFFFFFFFFFFFFFFFFFFFFFF:FFFFFFFFFFFFFFFFFFFFFFFFFFFFFFFFFFFFFFFFFFFFFFFFFFFFFFFFFFFFFFFFF:FFFFFFFF:FFFFFFFFFFFFFFFFFFFFFFFFF:FFFFFFFFFFFFFFFFFFFFF,FFFFFFFFFFF:
@A01757:128:HWYCLDRX2:1:2101:19976:36652 2:N:0:GGAGCGTC
TCGGACTACAAGGGTTTCTAATCCTGTTCGATACCCACGCTTTCGTGCCTGAGCGTCAGTAGGGCGCCGGTGCGCTGCCTTCGCAATCGGAGTTCTGCGTGATATCTATGCATTTCACCGCTACACCACGCATTCCGCGCACTTCTCGCCCACTCTAGCCCGGCAGTTCCGACGGCTGGGCGGGGTTGAGCCCCGCGATTTGACCGCCGGCTTGCCGTGCCGCCTGCGCACCCTTTAAACCCAATAAATCC
+
FFFFFFFFFFFFFF:FF::F,FFFFFFFFFFFFFFFFFFFFFFFFFFFFFFF:F:FFFFFFFFFFFFFFFF:FFFFFFFFFFF:FFFFFF:FF:FFFF::FF,F:F:FFFF:,FFFF::FFF,:F:FF:F:F::,FFFFF,F:FFFFFFFF:FFFFFFF:FFF:FFFFFFFF:FFFFFFFFFFFF,FFFFFF,FFFFF:FFFFFFF:FFFF:FF:F:F,F:FF:F:::FF,F:F,FF:FFFF,FFFFFFF:
@A01757:128:HWYCLDRX2:1:2101:19877:36699 2:N:0:GGAGCGTC
TCGGACTACAAGGGTTTCTAATCCTGTTCGATACCCACGCTTTCGTGCCTGAGCGTCAGTAGGGCGCCGGTGCGCTGCCTTCGCAATCGGAGTTCTGCGTGATATCTATGCATTTCACCGCTACACCACGCATTCCGCGCACTTCTCGCCCACTCTAGCCCGGCAGTTCCGACGGCTGGGCGGGGTTGAGCCCCGCGATTTGACCGCCGGCTTGCCGTGCCGCCTGCGCACCCTTTAAACCCAATAAATCC
+
FF,:FFFFFFFFF:FF:,F:FFF,F:FFF:FFFFFFFFFFF:,:FFF:F::FFF:,FFF,F,FFFFFFFFF:F:FFFF:FFF:,FF:FFFFFFFFFFF:,FF,FFFFFFF:F,FFF::FFFF:FF:FFF:F:F,FFFFFF:FFFFFF:FF:FFFFFFF:,FFFFFFFF:FFF:FFFFFFFFFFFFFFFFFFFFFFFFFFFFFFFFFFFFFFFF:FF:FFFFFFFF,FFFF:FFFFFFFFFFFF:FFFFF:,
@A01757:128:HWYCLDRX2:1:2101:31810:36730 2:N:0:GGAGCGTC
TCGGACTACAGGGGTATCTAATCCTGTTCGATACCCACGCTTTCGTGCCTGAGCGTCAGTAGGGCGCCGGTGCGCTGCCTTCGCAATCGGAGTTCTGCGTGATATCTATGCATTTCACCGCTACACCACGCATTCCGCGTACTTCTCGCCCACTCAAGGCACCCAGTTTCAACGGCTCGACGAGGTTGAGCCCCGCAATTTTACCGCTGACTTAAGCGTCCGCCTACGCACCCTTTAAACCCAATAAATCC
+
FFFFFFFFFFFFFFFFFFFFFFFFFFFFFFFFFFFFFFFFFFFFFFFFFFFFFFFFFFFFFFFFFFFFFFFFFFFFFFFFFFFFFFFFFFFFFFFFFF:FFFFFFFFFFFFFFFFFFFFFFFFFFFFFFFFFFFFFFFFFFFFFFFFFFFFFFFFFF:FFFFFFFFFFFFFFFFFFFF:FFFFFFFFFFFFFFFFFFFFFFFFFFFFFFFFFF:FFFFFFFFFFF:FFFFFFFFFFFFFFFFFFFFFFF:F
@A01757:128:HWYCLDRX2:1:2101:21983:36871 2:N:0:GGAGCGTC
TCGGACTACAGGGGTATCTAATCCTGTTCGATCCCCGCGCTTTCGTGCCTCAGCGTCAGTGGCGGCACGGCACGCTGCCTTCGCAATCGGGGTTCTGCGCGATATCTATGCATTTCACCGCTACACCGCGCATTCCGCATGCCTCCGCCGCACTAAAGGCCCCCAGTTCCGACGGCTCGGCGGGGTTGAGCCCCGCGATTTCACCGCCGGCTTAAAGGCACGCCTGCGCACCCTTTAAACCCACTGAATCC
+
FFFFFFFFF:FFFFFFFFFFFFFFFFFFFFFFFFFFFFFFFFFFFFFFFFFFFFFFFFFFFFFFFFFFFFFFFFFFFFFF:FFFFFFFFFFFFFFFFFFFFFFFFFFFFFFFFFFFFFFFFFFFFFFFFFFFFF:FFFFFFFFFFFFF:FFFFFFFFFFFFFFFFFFFFFF:FFFFFFFFFFFF:FFFFFFFFFFFFFFF:F,FFFFFFFFFFFFFFFFFFFFFFFFF:FFFF:FFF:FFFFF:F:::F:F
@A01757:128:HWYCLDRX2:1:2102:20094:1125 2:N:0:GGAGCGTC
TCGGACTACAAGGGTTTCTAATCCTGTTCGCTCCCCACGCTTTCGAGCCTCAACGTCAGTCACTGTCCAGTAAGCCGCCTTCGCCACCGGTGTTCCTCCTGATATCTACGCATTTCACCGCTACACCAGGAATTCCGCTTACCTCTCCAGCACTCCAGCCTCGCAGTTTCCAAAGCGGTTCCGCGGTTGAGCCACGGGCTTTCACTTCAGACTTGCGACGCCGTCTACGCTTCCTTTACACCCAGTAAATC
+
FFFFFFFFFFFFFFFFFFFFFFFFFFFFFFFFFFFFFFFFFFFFFFFFFFFFFFFFFFFFFFFFFFFFFFFFFFFFFFFFFFFFFFFFFFFFFFFFFFFFFFFFFFFFFFFFFFFFFFFFFFFFFFF:FFFFFFFFFFFFFFFFFFFF:FFFFFFFFFFFFFFFFFFFFFFFFFFFFFFFFFFFFFFFFFFFFFFFFFFFFFFFFF:FFFFFF:FFFFF:FFFFFFFFFFFFFFFFFFF:F,FF:FFF:FF
@A01757:128:HWYCLDRX2:1:2102:11722:1344 2:N:0:GGAGCGTC
TCGGACTACCAGGGTATCTAATCCTGTTCGATACCCACGCTTTCGTGCCTCAGCGTCAGTGTGGAGCCGGCATGCTGCCTTCGCAATCGGAGTTCTGCGCGATATCTATGCATTTCACCGCTACACCGCGCATTCCGCATACTTCTCTCCAACTCGAGACTGCCAGTTTCAACGGCGGGCCGGGGTTGAGCCCCGACATTTGACCGCTGACATAACAGCCCGCCTACGCACCCTTTAAACCCAATAAATCC
+
FFFFFF:FFFF:FFF:FFFFFFFFF:FFFFFFFFFFFFFFFFFFFFFFFFFFFFFFFFF:FFFFFFFF::FFFFFFFFFFFFFFFFFFFFFFFFFFFFFFFF,,FF:F,FFFFF,FFFFFFF:FFFFFF:FFFFFFF:FFFFFFFFF,FFFFFFFFFFFFF:FFFFFFFFFFFFFFFFF:FFFFFFFF:FFFFFFF::F:FFFFF:FFFFF,FF,:FF:FFFFF:FF:FFFFF:,FFFFFFF,FFFFFF,F
@A01757:128:HWYCLDRX2:1:2102:20003:1344 2:N:0:GGAGCGTC
TCGACTACCGGGGTATCTAATCCTGTTCGATACCCACGCTTTCGTGCCTGAGCGTCAGTTGAGCGCCGGTAAGCTGCCTTCGCAATCGGAGTTCTGCGTGATATCTATGCATTTCACCGCTACACCACGCATTCCGCGCACTTCTCGCCCACTCTAGCCCGGCAGTTCCGACGGCTGGGCGGGGTTGAGCCCCGCGATTTGACCGCCGGCTTGCCGTGCCGCCTGCGCACCCTTTAAACCCAATAAATCCG
+
FFF,FFFFFFFFFFFFFFFFFFFFF:FFFFFFFFFFFFFFFFFFFFFFF:FFFFFFFFFFFFFFFFFFFFFFFFFFFFFFFFFFFFFFFFFF:FFFFFFFFF:FFFFFFF:FFFFFFFFF,FF:FFFFFF:FFF:FFFFFFFFFFF:FF:F:FFF,FFFFFFFFFFFFFFFFFFFFFFFFFFFFFFFFFFFFFFFFFFFFF:FFFFFFFFFFFFFFFFFFFF:FF:FF:FFF:FFFFFFFFF,F,FFFF,F
@A01757:128:HWYCLDRX2:1:2102:14018:1407 2:N:0:GGAGCGTC
TCGGACTACAAGGGTATCTAATCCTGTTCGATACCCGCACTTTCGTGCCTCAGCGTCAGTTGAGCGCCGGTAAGCTGCCTTCGCAATCGGCGTTCTGCGTGATATCTATGCATTTCACCGCTACACCACGCATTCCGCTTACTTCTCACTCACTCAAGGGCGTCAGTTTCAACGGCACGACGGGGTTGAGCCCCGAAATTTTACCGCTGACTTGACACTCCGCCTACGCACCCTTTAAACCCAATAAATCC
+
FFFFFF:FF:FFFFFFFFFFFFFFFFFFFFFFFFFFFFFF,FFFFFFFFFFFFFFFFFFFFFFFFFFF:FFFFFFFFFFFFFFFFFFFF:FFF:FFFFFFFF:FFFFFFFFFFFFFFFFFFFFFFFFFFFFFFFFFFFFFFFFFFFFFFFFFFFFFFFF:F:FFFFFFFFFFFFFFFFFFFFF:FFFFFFFFFFFFFFFFFFFFFFFFFFF::FFFFFFFFFFF:FF:FFFFF,FFFFFFF:FFFFFFF,F
@A01757:128:HWYCLDRX2:1:2102:7193:1423 2:N:0:GGAGCGTC
TCGGACTACAAGGGTATCTAATCCTGTTTGCTCCCCACACTTTCGTGCCTCAGCGTCAGTAGGGCGCCGGTATGCTGCCTTCGCAATCGGGGTTCTGCGTGATATCTATGCATTTCACCGCTACACCGCGCATTCCGCGTACTTCTCGCCAACTCAAGTCTGCCAGTTTCAACGGCTCGACGGGGTTGAGCCCCGCAATTTTACCGCTGACTTAACGGACCGCCTACGCACCCTTTAAACCCAATAAATCC
+
FFFFFFFFFFFFFFFFFFFFFFFFFFFFFFFFFFFFFFFFFFFFFFFFFFFFFFFFFFFF:FFFFFFFFFFFFFFFFFFFFFFFFF:FFFFFFFFFFF:FFFFFFFFF,FFFFFFFFFFFFFFFFFFFFFF:FFFF:FF,:F,FFFFF:FFFFFFFFFFFFFFFFFFFFF:FFFFFFF:FF::FFFFFFFFFFFFFF,,FFFFF:,F:FF:FFFFF::FFFFFFFFF,F::FF,FFFFFFFF:FFFFFFFF
@A01757:128:HWYCLDRX2:1:2102:22634:1485 2:N:0:GGAGCGTC
GGGGGGGGGGGGGGGGGGGGGGGGGGGGGGGGGGGGGGGGGGGGGGGGGGGGGGGGGGGGGGGGGGGGGGGGGGGGGGGGGGGGGGGGGGGGGGGGGGGGGGGGGGGGGGGGGGGGGGGGTGGGGAGGGGGGGGGCGAAGGGAAGGGGGGGGGGGGGGGAGGCGGGGGGGGGGAGGCGGAGAGAGGATCGCTCGGGGGGGAGGGAGGCAGCAGAAGCAGGCACATGAGGAGCAGAGAGCAACAGAGAAAGA
+
FFFFFFFFFFFFFFFFFFFFF:FFFFFFFFFFFFFFFFFFFFFFFFFFFFF:FFFF:F:FFFFF:FFFFFFFFFFF:::FFFF:F:F,,:,FF:F:F:,F,:,F:,FFFF:F,F:,:,,,,F,,:,,:,F,F,,,,,,,,,,:,,,,,,:,,,,,,,,,,,,,,,,,,,,,,,,,,,,,,,,,,,,,,:,,,,,,,,,,,,:,,,,,,,,,,,,,:,,,:,,,,,,,,,,,,,,F,,,,,,,,,,,,,:,,
@A01757:128:HWYCLDRX2:1:2102:32488:1517 2:N:0:GGAGCGTC
TCGGACTACTAGGGTATCTAATCCTGTTCGATACCCACGCTTTCGTGCTTCAGCGTCAGTTGGGCGCCGGTATGCTGCCTTCGCAATCGGAGTTCTGCGTGATATCTATGCATTTCACCGCTACACCACGCATTCCGCATACTTCTCGCCCACTCAAGACCGTCAGTTTCAACGGCGGGCGGAGGTTGAGCCCCCGTCTTTTACCGCTGACTTGACAGTCCGCCTACGCACCCTTTAAACCCAATAAATCC
+
FFFFFFFFFFFFFFFFFFFFFFFFFF:FFFFF,FFFFFFFF,FFFFFFFFFFFFFFFFFFFFFFFFFFFFF,FFFFFFFFFFFFFFFFFFFFFFFFFFFFFF:,FFF:FFFFFFFFFFFFFFFFFFFFFFFFFFFFFFFFFFFFFFFF:FFFFFFFFFFFFFFFFFFF::FFFFFFFFFFFFFFFFFFFFFFF,FFF,,F,FFFFFFFFFF:FFFFFFF:FFFF:FFFFFFFF:FF,:,FFFF,F,,:F:F
@A01757:128:HWYCLDRX2:1:2102:9625:1532 2:N:0:GGAGCGTC
TCGGACTACAGGGGTATCTAATCCTGTTCGATACCCACGCTTTCGTTCATGAGCGTCAGTTGAGCGCCGGTATGCTGCCTTCGCAATCGGAGTTCTGCGTGATATCTATGCATTTCACCGCTACACCACGCATTCCGCATACTTCTCGCTCACTCAAGAACGCCAGTTTCAACGGCACGACGGGGTTGAGCCCCGAAATTTTACCGCTGACTTGACATTCCGCCTGCGCACCCTTTAAACCCAATAAATCC
+
FFFFFFFFFFFFFFFFFFFFFFFFFFFFFFFFFFFFFFFFFFFFFFFFFFFFFFFFFFFFFFFFFFFFFFFFFFFFFFFFFFFFFFFFFFFFFFFFFFFFFFFFFFFFFFFFFFFFFFFFFFFFFFFFFFFFFFFFFFFFFFFFFFFFFFFFFFFFFFFFFFFFFFFFFFFFFFFFFFFFFFFFFFFFFFFFFFFFFFFFFFFF:FFFF:FFFFFFFFFFFFFFFFFFF:FFFFFFFFFF:FF,FFFFFFF
@A01757:128:HWYCLDRX2:1:2102:6885:1548 2:N:0:GGAGCGTC
GGGGGGGGGGGGGGGGGGGGGGGGGGGGGGGGGGGGGGGGGGGGGGGGGGGGGGGGGGGGGGGGGGGGGGGGGGGGGGGGGGGGGGGGGGGGGGGGGGGGGGGGGGGGGGGGGGGGGGGGGGGGGGGGGGGGAGGGGGCGGAAGGGGGGGGGACGGGGGCGGGGGGGCGGGGGCGGGGCGGGGGCCGCGGGGGAGAGGGCCGCGGCCGCGAGCCGGGGGGCGGAGACGTGGGCCGGCCTGCGGCTACGACG
+
FFFFFFFFFFFFFFFFFFFFFFFFFFFFFFFFFFFFFFFFFFFFFFFFFFFFFFFF:F:F,FFFFFF:FFF,:::::FF:F,,:::,:,,::,FF:,F:F,::,::,F,:FF:FF:F,,,,,F,:::,F,FF,,F,,F,,:,,,,,,,,,:,,,,,F,,,,,:,:,,,,,,,:,,,,,,,F,,,,,,:,,,,,,F,,,,,,,F,,,,,,,,:,,,,,,:,,,,,,,,,,,,,F,,,,:,,,,,:,,F,,,,
@A01757:128:HWYCLDRX2:1:2102:12789:1564 2:N:0:GGAGCGTC
TCGGACTACAAGGTTTCTAATCCTGTTCGATCCCCACGCTTTCGTGCCTCAGCGTCAGTTGGGCGCCGGTATGCTGCCTTCGCAATCGGAGTTCTGCGTGATATCTATGCATTTCACCGCTACACCACGCATTCCGCATACTTCTCGCCCACTCAAGACCGACAGTTTCAACGGCGGAAAGAGGTTGAGCCTCTCGATTTTACCGCTGACTTTCCAGTCCGCCTACGCACCCTTTAAACCCAATAAATCCG
+
FFFFFFFFF::FFFFFFFFFFFFFF:FFFFFFFFFFFFFFFF,FFFFFFFFFFFFFFFFF:FFFF:FFFFFF:FF:FF:F:FFFFFFFFF:FF,F:F:FFFFFFFF:FF:FFFFFF,FFFFFFFF:FFFFFFF:F,FF:FFFFFFFFFFFF:FFFFFFFFF,FF:FFF:FFFFFFFFFFFFF,FFF,F:FF::FFFFFFFFF,FFF::FFFFF:FF:F:FFFFF:F:FF:FFFFFFFFFFFFFFFFFF:FF
@A01757:128:HWYCLDRX2:1:2102:32859:1658 2:N:0:GGAGCGTC
TCGGACTACCAGGGTATCTAATCCTGTTTGCTCCCCACGCTTTCGAACCTCAACGTCAGTCATCGTCCAGCAAGCCGCCTTCGCCACTGGTGTTCCTCCTAATATCTACGAATTTCACCGCTACACTAGGAATTCCACTTGCCTCTCCGACACTCCAGCCCCACAGTTCCAAAGGCAGTCCCGGGGGTGAGCCCCGGGCTTTCACATCTGGCTTGCATCGCCGTCTACGCTCCCTGTCCACCGAGTACATC
+
:FFFFFFFFFFFFFFF:F:FFFFFFFFF,FFFFFFFFFFFFFFFFFFF:FFFFF:,FF,,FFFFFFFFFFFF:FFFFFF:FFFFFFFFFFFF:,,FFFFFFFF:FF:,,F,F:F::FFFFF,FF::F,F,F::F,F:,FFF:,FF,::FFFFFFF:,FF:,FFF,F,FFFF:F,FFFF,FFFFFFF,FFFFF,FFFF::,F,F,F,:F:FF:,:FF:,FF,FF:FF:FFFFF:FF,:,F,,F,FFF::,FF
@A01757:128:HWYCLDRX2:1:2102:6614:1799 2:N:0:GGAGCGTC
TCGGACTACAAGGGTTTCTAATCCTGTTCGATACCCACGCTTTCGTGCCTGAGCGTCAGTAGGGCGCCGGTGCGCTGCCTTCGCAATCGGAGTTCTGCGTGATATCTATGCATTTCACCGCTACACCACGCATTCCGCGCACTTCTCGCCCACTCTAGCCCGGCAGTTCCGACGGCTGGGCGGGGTTGAGCCCCGCGATTTGACCGCCGGCTTGCCGTGCCGCCTGCGCACCCTTTAAACCCAATAAATCC
+
FFFFFFFFFFFFFFFFFFFFFFFFFFFFFFFFFFFFFFFFFFFFFFFFFFFFFFFFFFFFFFFFFFFFFFFFFFFFFFFFFFFFFFFFFFFFFFFFFFFFFF:FFFFFFFFFFFFFFFFFFFFFFFFFFFFFFFFFFFFFFFFFFFFFFFFFFFFFFFFFFFFFFFFFFFFFFFFFFFFFFFFFFFFFFFFFFFFFFFFFFFFFFFFFFFFFFFFFF:FFFFFFF:FFFF:FFFFF,FFFFFFF:FFFF:F
@A01757:128:HWYCLDRX2:1:2102:29378:1799 2:N:0:GGAGCGTC
TCGGACTACTAGGGTATCTAATCCTATTTGCTCCCCACGCTTTCGGGACTGAGCGTCAGTTATTGTCCAGCAAGCCGCCTTCGCCACTGGTGTTCCTCCGTATATCTACGCATTTCACCGCTACACACGGAATTCCGCTTTCCTCTCCAACACTCAAGAACTACAGTTTCAAATGCAGGCTATGGGTTGAGCCCATAGTTTTCACATCTGACTTGCAGTCCCGCCTACACGCCCTTTACACCCAGTAAATC
+
FFFFFFFFFFFFFFFFFFFFFFFFFFFFFFFFFFFFFFFFFFFFFFFFFFFFFFFFFFFFFFFFFFFFFFFFFFFFFFFFFFFFFFFFFFFFFFFFFFFFFFFFFFFFFFFFFFFFFFFFFFFFFFFFFFFFFFFFFFFFFFFFFFFF:FFFFFFFFFFFFFFFFFFFFFFFFFFFFFFFFFFFFFFFFFFFFFFFFFFFFFFFFFFFFFFFFFFFFFF:FFFFFFFFFFFFFFF:FFFFFFFFF:F,FFF
@A01757:128:HWYCLDRX2:1:2102:23005:1846 2:N:0:GGAGCGTC
TCGGACTACAAGGGTTTCTAATCCTGTTCGATACCCACGCTTTCGTGCTTCAGCGTCAGTTGGGCGCCGGTATGCTGCCTTCGCAATCGGAGTTCTGCGTGATATCTATGCATTTCACCGCTACACCACGCATTCCGCATACTTCTCGCCCACTCGAGGCCGCCAGTTTCAACGGCAGGCCGGGGTTGAGCCCCGACATTTGACCGCTGACTTAACAGCCCGCCTACGCACCCTTTAAACCCAATAAATCC
+
FFFFFFFFFFFFFFFFFFFFFFFFFFFFFFFFFFFFFFFFFFFFFFFFFFFFFFFFFFFFFFFFFFFFFFFFFFFFFFFFFFFFFFFFFFFFFFFFFFFFFFFFFFFFFFFFFFFFFFFFFFFFFFFFFFFFFFFFFFFFFFFFFFFFFFFFFFFFFFFFFFFFFFFFFFFFFFFFFFFFFF:FFFFFFFFFFFFFFFFFFFFFF:FFFFFFFFFFFFFFFFFFFF:FFFFFFFFFFFFFFFFFFFFFFFF
@A01757:128:HWYCLDRX2:1:2102:12888:1955 2:N:0:GGAGCGTC
TCGGACTACAAGGGTTTCTAATCCTGTTTGCTCCCCACGCTTTCGAGCCTCAACGTCAGTTACAGTCCAGTAAGCCGCCTTCGCCACTGGTGTTCCTCCTAATATCTACGCATTTCACCGCTACACTAGGAATTCCGCCTGCCTCGCCTGCACTCCAGTTACACAGTTTCCAGAGCAGTCCGGGGGTTGGGCCCCCGCCTTTCACTCCAGACTTGCATTACCGTCTACGCTCCCTTTACACCCAGTAATTC
+
FFFFFFFFFFFFFFFFFFFFFFFFFFFFFFFFFFFFFFFFFFFFFFFFFFFFFFFFFFFFFFFFFFFFFFFFFFFFFFFFFFFFFFFFFFFFFFFFFFFFFFFFFFFFFFFFFFFFFFFFFFFFFFF:FFFFFFFFFFFFFF:FF,FFFFFFFFFFFFFF:FFF:FFFF:FFFFF:FFF,FFFFFFFFFFFFFFFFF:FF:FFF:FFF:FFFFFFF:FFFF:FFFF,FFFFF:FFFFFFF:F:FFF,:,F:
@A01757:128:HWYCLDRX2:1:2102:10402:2002 2:N:0:GGAGCGTC
TCGGACTACAAGGGTTTCTAATCCTGTTTGCTCCCCACGCTTTCGTGCCTCAGTGTCAGTTACAGTCCAGAGAGCCGCCTTCGCTACTGGTATTCCTCCTAATATCTACGCATTTCACCGCTACACTAGGAATTCTACTCTCCTCTCCTGCACTCAAGTTCTCTAGTTTCAAAAGCTTACTACGGTTGAGCCGTAGCCTTTCACTTCTGACTTAAAAAACCACCTACGCACCCTTTACGCCCAGTAATTCC
+
FFFFFFFFFFFFFFFFFFFFFFFFFFFFFFFFFFFFFFFFFFFFFFFFFFFFFFFFFFFFFFFFFFFFFF:FFFFFFFFFFFFFFFFFFFFFFFFFFFFFFFFFFFFFFFFFFFFFFFFFFFFFFFFFFFFFFFFFFFFFFFFFFFFFFFFFFFFFFFFFFFFF:FFFFFFFFFFFFFFFF:FFFFFFFFFFFFFFFFFFFFFFFFFFFFFFFFFFFFFFFFFFFFFFFFFFFFFFFFFFFFFFFFF,FFF
@A01757:128:HWYCLDRX2:1:2102:12463:2002 2:N:0:GGAGCGTC
TCGGACTACCGGGGTTTCTAATCCTATTTGCTCCCCACGCTTTCGTGCCTCAGCGTCAGTAACAGGCCAGGCGGCCGCCTTCGCCACTGGTGTTCTTCCATATATCTACGCATATTACAGCTACACATGGAGTTCCACCACCCTCTCCTGTCCTCGAGCGTGGCAGTTTCCAAAGCCTGTACAGGTTGAGCCCGTACCTTTCACTTCAGACTTAGCAGGCCGCCTACGCACCCTTTACGCCCACTCATTCC
+
,FFF,,:F:F:FFF:,:F,FFFFFFF,FF,FFFFFFF::FFFF:F,,FFFFFFFFFFF,:F:FF,FF,F:FF:FFFFF,F,FFF:F:FF,FFFF:FF,FFF:::F:FF:,FF,,,FFFF,F:FFFFFF,FF:FFFF:::,FFF::FFFF,FFF,F,F:FFF,,FFF,,F,:,FF:,FFF:FFFF,FF,F,F::FF:F:FFFF:FF,FFF,,FF:,FFF,FFFFFFF,FFFFFF:FFFFFF:FF,F:FFFF,
@A01757:128:HWYCLDRX2:1:2102:11605:2049 2:N:0:GGAGCGTC
TCGGACTACCAGGGTATCTAATCCTGTTCGATACCCACGCTTTCGTGCCTCAGCGTCAGTGTGGAGCCGGCATGCTGCCTTCGCAATCGGAGTTCTGCGCGATATCTATGCATTTCACCGCTACACCGCGCATTCCGCATACTTCTCTCCAACTCGAGACTGCCAGTTTCAACGGCGGGCCGGGGTTGAGCCCCGACATTTGACCGCTGACTTAACAGCCCGCCTACGCACCCTTTAAACCCAATAAATCC
+
FFFFFFFFFFFFFFF:FF:FFFFFFFFFFFFFFFFFFFFFFFFFFFFFFFFFFFFFFFFFFFFFFFFFFFFFFFFFFFFFFFFFFFFFFFFFFFFFFFFFFFFFFFFFFFFFFFFFFFFFFFFFFFFFFFFFFFFFFFFFFFFFFFFFFFFFFFF:FFFFFFFFFFFFFFFFFFFFFFFFFFFFFFFFFFFFFFFFFFFFFFFFFFFFFFFFFFFFFFFFFFFFFFFFFFFFFFFFF:FF:FFFFFFFFF:
@A01757:128:HWYCLDRX2:1:2102:28393:2065 2:N:0:GGAGCGTC
TCGGACTACAAGGGTATCTAATCCTGTTTGCTCCCCACGCTTTCGAGCCTCAACGTCAGTTACAGTCCAGCAGGCCGCCTTCGCCACTGGTGTTCCTCCTAATATCTACGCATTTCACCGCTACACTAGGAATTCCGCCTGCCTCTCCTGCACTCCAGTTACACAGTTTCCAGAGCAGTCCGGGGGTTGGGCCCCCGCCTTTCACTCCAGACTTGCATTACCGTCTACGCTCCCTTTACACCCAGTAATTC
+
FFFFFFFFFFFFFFFFFFFFFFFFFFFFFFFFFFFFFFFFFFFFFFFFFFFFFFFFFFFFFFFFFFFFFFFFFFFFFFFFFFFFFFFFFFFFFFFFFFFFFFFFFFFFFFFFFFFFFFFFFFFFFFF:FFFFFFFFFFFFFFFFFFFFFFFFFFFFFF:FFFFFFFFFFFFFFFFFFFFFFFFFFFFFFFFFFFFFFFF,FFFFFFFFFFFFFFFF:FFFFFFFFF:FFF:FFF:FFFFFFFFFFFFF:FF
@A01757:128:HWYCLDRX2:1:2102:9796:2080 2:N:0:GGAGCGTC
TCGGACTACAAGGGTTTCTAATCCTGTTTGCTCCCCACGCTTTCGTGCCTCAGTGTCAGTTACAGTCCAGAGAGCCGCCTTCGCTACTGGTATTCCTCCTAATATCTACGCATTTCACCGCTACACTAGGAATTCTACTCTCCTCTCCTGCACTCAAGTTCTCTAGTTTCAAAAGCTTACTACGGTTGAGCCGTAGCCTTTCACTTCTGACTTAAAAAACCACCTACGCACCCTTTACGCCCAGTAATTCC
+
FFFFFFFFFFFFFFFFFFFFFFFFFFFFFFFFFFFFFFFFFFFFFFFFFFFFFFFFFFFFFFFFFFFFFFFFFFFFFFFFFFFFFFFFFFFFFFFFFFFFFFFFFFFFFFFFFFFFFFFFFFFFFFFFFFFFFFFFFFFFFFFFFFFFFFFFFFFFFFFFFFFFFFFFFFFFFF,FFFFFFFFFFFFFFFFFFFFF:FFFFFFFFFFFFFFFFF:FFF:FFFFFFFFFF:FFFF,FF:FFFFFFFFFFFFF
@A01757:128:HWYCLDRX2:1:2102:8332:2237 2:N:0:GGAGCGTC
TCGGACTACCGGGGTATCTAATCCTGTTTGCTCCCCATGCTTTCGCTTCTCAGCGTCAGTTACAGCCCAGAGACCTGCCTTCGCCATCGGTGTTCCTCCTGATATCTGCGCATTCCACCGCTACACCAGGAATTCCAGTCTCCCCTACTGCACTCTAGTTAGCCCGTACCCACTGCAAACCCGGGGTTAAGCCCCGGGCTTTCACAGCAGACGCGACAAACCGCCTACAAGCTCTTTACGCCCAATAATTC
+
FFFFFFFFFFFFFFF:FFF:FFFFFFF:FFFFFFFFF:FFFFFFF:FFFFF:FFFFFFFFFFFFFFFFFFFFFFFFFFF:FFFFFFFFFFFFFFFFFFFFFFFFFFFFFFFF:FFFFFFFFF,FFFFFFFFFFFFFFFFFFFFFFFFFFFFFFF,FFFFFFFFFFF:FFFFFFF,FFFFF::FFFFFFF:FF:FFFFFFFFF:FFFFFFFFF,FFFF:FFFFFFF:FF::FFFFFFFFF:FFF:FFFFFF:
@A01757:128:HWYCLDRX2:1:2102:8368:2237 2:N:0:GGAGCGTC
GGGGGGGGGGGGGGGGCGCAGCACCAGTGGGATAGAACAACAACGGGGAGAAACAGCGGGCGCGCCCCCGGGCGCGGGAGTCGGGGACCGCCCGCGAAGACCAGAACGAATAAAAAAACGAAAAGAACAAGGAAACCCAAACCAAGAAAACAAGACAAACGCGCCACGAACAACGCACCGGGGGGGGGGGGGCGCGGGGGTGGGCTCACACAGAAGAGAGCGGAAAGACCACCGAGCAACACAACAAAATC
+
FFFFF:F:F:,:,,,,,,,,,,,,,,,,,,,,,,,,,,,:,,:,,,,,,,,,,,,,,,,,,,,,,,,,,,,,:,,,,:,:,,:,,,,,,,,,,,,,,,,,,,,,,:,,:,,:F,,:,F,,,,,,,:,,,,,,,,,,:,,:,,,,:,,,,,,,:,,:,:F,,:,,,,,,:,,,:,,,,,:,,,,,,,,,:,,,,,,,,,,,,,,,,,,,,,:,,,,,,,,,,,,:,,,,,,,,,,F,,,,,,,,,:,:,,,,
@A01757:128:HWYCLDRX2:1:2102:11234:2347 2:N:0:GGAGCGTC
TCGGACTACTGGGGTATCTAATCCTGTTCGATCCCCACGCTTTCGTGCTTCAGCGTCAGTCGGAAGCCGGCATGCTGCCTTCGCAATCGGGGTTCTGCGTGATATCTATGCATTTCACCGCTACACCACGCATTCCGCGCACTTCTCGCCCACTCTAGCCCGGCAGTTCCGACGGCTGGGCGGGGTTGAGCCCCGCGATTTGACCGCCGGCTTGCCGTGCCGCCTGCGCACCCTTTAAACCCAATAAATCC
+
FFFFFFFFFFFFFFFFFFF:FFFFFFFFFFFFFFFFFFFFFFFFFFFFFFFFFFFFFFFFFFFFFFFFFFFFFFFF:FFFFFFFFFFFFFFFFFFFFFFFFFFFFFFFFFFFFFFFFFFFFFFFFFFFFFFFF:FFFF:FFFFFFFFFFFFFF:FFFFFFFFFFFFFFFFFFFF:FFFF:FFFFFFFFFFFFFFFFFFFFFFFFFFFFFFF:FFFFFFFFFFFFFFFFFFFF:FFFFFFFFFF:FF,FFFF
@A01757:128:HWYCLDRX2:1:2102:12554:2347 2:N:0:GGAGCGTC
TAGGACTACAAGGGTTTCTAATCCTGTTCGATACCCACGCTTTCGTGCATGAGCGTCAGTTGAGCGCCGGTATGCTGCCTTCGCAATCGGAGTTCTGCGTGATATCTATGCATTTCACCGCTACACCACGCATTCCGCATACTTCTCGCCCACTCAAGACCGTCAGTTTCAACGGCGGGCGGAGGTTGAGCCCCCGTATTTTACCGCTGACTTGACAGTCCGCCTACGCACCCTTTAAACCCAATAAATCC
+
FFFFFFFFFFFFFFF:FFFFFFFFFFFFFFFFFFFFFFFFF,FFFFFFFFFFFFFFFFFFFFFFFFFFFFFFFFFFFFF:FFFFFFFFFFFFFFFFFFFFFF,F,FF:FFFF:FFFFFFFFFFFFFFFFFFFFFFFFFFFFFFFFFFFFFFFFFFF,FF:FFFFFFFF,FFFFFFFFFFFFFFFFFFFFFFFFFFFFF:FFFFF:FFFFFFFFFFFF:FFFFFFF:FFFFFFFFFFF::FFFF,FF,FFFF
@A01757:128:HWYCLDRX2:1:2102:19009:2472 2:N:0:GGAGCGTC
TCGGACTACCCGGGTATCTAATCCTATTTGCTCCCCACGCTTTCGTGCCTCAGCGTCAGTCACAGGCCAGGCGGCCGCCTTCGCCACTGGTGTTCTTCCATATCTCTGCGCATTTTACCGCTACACATGGAGTTCCACCGCCCTCTCCTGTCCTCAAGTCTGCCAGTTTCTGAATGAAAGACGAGTTGAGCTCATCCCTTTGCCTTCAGACTGAACAGACCGCCTGCGCACCCTTTACGCCCAATCATTCC
+
FFFFFFF:FFFFFF:F:FFFFFFFFFFFFFFFFFFFFFFFFFFFFFFFFFFFFFFFFFFFFFFFFFFFFFFFFFFFFFFFFFFFFFFFFFFFFFFFFFFFFFFFFFFFFFFFFFFFFFFFFFFFFFFFFFFFFFFFFFFFFFFFFFFFFFFFFFFFFFFFFFFFFFFFFFFFFFFFFFFFFFFFFFFFFFFFFFFFFFFFFFFFFFFFFFFF:,FFFFFFFFFFFFFFF:FFFFFFFFFF:FFFF:FFFFF
@A01757:128:HWYCLDRX2:1:2102:5556:2534 2:N:0:GGAGCGTC
TCGGACTACTAGGGTATCTAATCCTGTTCGATACCCACGCTTTCGTGCATGAGCGTCAGTTGAGCGCCGGTATGCTGCCTTCGCAATCGGAGTTCTGCGTGATATCTATGCATTTCACCGCTACACCACGCATTCCGCGCACTTCTCGCCCACTCTAGCCCGGCAGTTCCGACGGCTGGGCGGGGTTGAGCCCCGCGATTTGACCGCCGGCTTGCCGTGCCGCCTGCGCACCCTTTAAACCCAAGAAATCC
+
FFFFFFFFFFFFFFFFFFFFFF:FFFFFFFFFFFFFFFFFFFFFFFFFFFFFFFFFFFFFFFFFFFFFFFFFFFFFFFFFFFFFFFFFFFFFFFFFFFFFFFFFF:FFFFFFFFFFFFFFFFFFFFFFFFF,FFFFFFFFFF,F:FFFFFFFFFFFFFF:FFFF,FFFFFFFFFFFFFFFFFFFFFFF,FF,FFFFFF,FFFF,FFF:FFFFFF:FFFFF,FF,FFFF,F,:FF,F,F::FF,F,,,,FFF
@A01757:128:HWYCLDRX2:1:2102:7943:2566 2:N:0:GGAGCGTC
TCGGACTACTGGGGTATCTAATCCTGTTTGCTCCCCACGCTTTCGTGCCTCAGTGTCAGTTACAGTCCAGTAAGCCGCCTTCGCCACTGGTGTTCCTCCTAATATCTACGCATTTCACCGCTACACTAGGAATTCCGCTTACCTCTCCTGCACTCTAGCTGGACAGTTTCAAATGCAATACCGGGGTTGAGCCCCGGGCTTTGACCGCTCACTTAACAGACCGCCTGCGCACCCTTTAAACCCAATAAATC
+
FFFFFFFFFFFFFFFFFFFFFFFF::F:FFFFFFFFFFFFFFFFF:FFF:FF::FFFFFFFFFFFFFF:FFFFF,FFFFFFF,FFFFF:FFFFFFFF::FFFF:FFFF:FF,F,FFFF:,F:FFFFFFFFFFFF:F:FFFF,FFFFFF:F:FFFFFF:FF,FFFFFF,FFFFFF,,FF,FF:,:,,FF,F::FFFF:,FF,F,FF,FFF,FF,F:F::,F,,:FF,FFFFFF,:,,F:FFF,FFFFFF,FF
@A01757:128:HWYCLDRX2:1:2102:2094:2581 2:N:0:GGAGCGTC
TCGGACACGCCGGTATAAAAAACAGTTTGCTCCCCAAGCTTTACAGACTCAACGTAAGTTACAGTCCAGTAAGCCGCCTTAGCCACATGTGTTCCTTCCAATATCAACGCCTTTCAACGCTACACCCGAAAGTCCACCACCCTCGACCATACTCTAGCTCCTGAGTTTTGAATGGCGTTCCCAGGTTGAGCCCGGGGCTTTCACCTCCCACTTCACGAACCCCCAACCCGCGCGTTACGCCCAGTAATTCC
+
FFFFFF,:,,:FF,F,,,F:,,F,:,F::F,,FFFF,,F,FFF,F,,F,:FFF,F,:,,FF,F,F,F,,:,::F,,FF,F,,,FF:,,F::,F,FF:,F,::F,,,FF:F,FFFF,,F,,F:FFF,:F,FF,F,F,FF,F::,F,FFF,,FFFFFF:F,,,:,,:,FFFF,,:,,,F,F,,,:,F,::,,,FFFFFF,F,F,:F:FFF,FF,F,::,,F:F,FF,,F,F,FFF,FF::FFFFF,,F,FF,F
@A01757:128:HWYCLDRX2:1:2102:25446:2597 2:N:0:GGAGCGTC
TCGGACTACAGGTGTATCTAATCCTGTTCGATACCCACGCTTTCGTGCCTCAGCGTCAGTGTGGAGCCGGCATGCTGCCTTCGCAATCGGAGTTCTGCGCGATATCTATGCATTTCACCGCTACACCGCGCATTCCGCATACTTCTCTCCAACTCGAGACTGCCAGTTTCAACGGCGGGCCGGGGTTGAGCCCCGGGCTTTTACCGCTGACTTAACTCGCCGCCTACGCACCCTTTAAACCCAGTAAATCC
+
FFFFFFFFFFFFFFFFFFFFFFFFFFFFFFFFFFFFFFFF:FFFFFFFFFFFFFFFFFFFFFFFFFFFFFFFFFFFFFFFFFFFFFFFFFFFFFFFFFFFFF:FFFFFFFFFFFFFFFFFFFFFFFFFFFFFFFFFFFFFFFFFFFFFFFFFFFFFFFFFFFFFFFFFFFFFFFFFFFF:FFFFFFFFFFFFFFFF:FFFFFFFFFFFFFFFF:F:FFFFFFFFFFFFF,FFFFFFF,,F:FFFFF,FFFF
@A01757:128:HWYCLDRX2:1:2102:11026:2644 2:N:0:GGAGCGTC
TCGGACTACAAGGGTATCTAATCCTGTTTGCTCCCCACGCTTTCGTGCCTCAGTGTCAGTTACAGTCCAGTAAGCCGCCTTCGCCACTGGTGTTCCTCCTAATATCTACGCATTTCACCGCTACACTAGGAATTCCGCTTACCTCTCCTGCACTCTAGCCGGACAGTTTCAAATGCAATACCGGGGTTGAGCCCCGGGCTTTCACTCCTGGCTTGCATCGCCGTCTGCGCCCCCTTTACACCCAGTAAATC
+
FFFFFFFFFFFFFFFFFFFFFFFFFFFFFFFFFFFFFFFFFFFFFFFFFFFFFFFFFFFFFFFFFFFFFFFFFFFFFFFFFFFFFFFFFFFFFFFFFFFFFFFFFFFFFFFFFFFFFFFFFFFFFFFFFFFFFFFFFFFFFFFFFFFFFFFFFFFFFFFFFFF:FFFFFFFFFFFFF:FFFFF:FFFFFFFFFFFFFFFFFFFFFFFFFFFFFFFF,FFFFFF:FFFFFFFFFF:FFFFF:FF,FFFFFFF
@A01757:128:HWYCLDRX2:1:2102:11162:2691 2:N:0:GGAGCGTC
TCGGACTACAAGGGTATCTAATCCTGTTTGCTCCCCACGCTTTCGTGCCTCAGTGTCAGTTACAGTCCAGTAAGCCGCCTTCGCCACTGGTGTTCCTCCTAATATCTACGCATTTCACCGCTACACTAGGAATTCCGCTTACCTCTCCTGCACTCTAGCCGGACAGTTTCAAATGCAATACCGGGGTTGAGCCCCGGGCTTTCACTCCTGGCTTGCATCGCCGTCTGCGCCCCCTTTACACCCAGTAACTC
+
FFFFFFFFFF:FFFF,FFFFFFFF:FF:FFFFFFFF,FFFFFFFFFFFFFFFFFFFFFFFFFFFFFFFFFFFFFFFFFFFFFFFFFFFFFFFFFFFFFFFFFFFFFFFFFFFFFFFFFFFFF:FFFFFFFFFFFFFFFFFFFFFFFFFFFFF:FFFFFFFFFFFFFFFFFFFFFFFFFFF:FFFFF:FFFFFFFFFFFFFFFFFFFF:FFFFFFFFFF:FFFFFFFFFFFFFFFFFFFFFFFFFFFFF,FF
@A01757:128:HWYCLDRX2:1:2102:9625:2754 2:N:0:GGAGCGTC
TCGGACTACCAGGGTATCTAATCCTGTTCGATCCCCACGCTTTCGTGCCTCAGCGTCAGTCGGGCGCCGGTATGCTGCCTTCGCAATCGGAGTTCTGCGTGATATCTATGCATTTCACCGCTACACCACGCATTCCGCATACTTCTCGCCCACTCAAGATCCCCAGTTTCAACGGCCGGCCCGGGTTGAGCCCGGACATTTTACCGCTGACTTAAAAATCCGCCTACGCACCCTTTAAACCCAATAAATCC
+
FFFFFFFFFFFFFFFFFFFFFFFFFFFFFFFFFFFFFFFFFFFFFFFFFFFFFFFFFFFFFFFFFFFFFFFFFF:FFFFFFFFF:FFFF:F:FFFFFFFFFFFFFFF,FFFFFFFF:FFFFF,FFF::FFF,,FFFFFF,FFFFFFFF:FFFFFFFFF::FFFF:FFFFFFFFFFFFFFFFFFFFFFF:FF:FFFFFFF,:FFFFFFFFFFFFF,FFFFFFFFFFF:,FFFFFFFFFFFFFF:F,FF:FF,
@A01757:128:HWYCLDRX2:1:2102:2410:2816 2:N:0:GGAGCGTC
TCGGACTACAAGGGTTTCTAATCCTGTTTGCTCCCCACGCTTTCGAGCCTCAACGTCAGTTACAGTCCAGTAAGCCGCCTTCGCCACTGGTGTTCCTCCTAATATCTACGCATTTCACCGCTACACTAGGAATTCCACTTACCTCTCCTGCACTCCAGCAGTACAGTTTCCAGAGCAGTCCAGGGGTTGGGCCCCTGCCTTTCACTCCAGACTTGCAGCGCCGTCTTCGCTCCCTTTACACCCAGTCAATC
+
FF:FFFF:FFF:FF:FFFFFFF:FF:FFFF,FFFFFFFFFFFFF:FFFFFFFFFFF:FFFFF:FFFFFF,FFFFFFFFFFFFFFFFFF:FFFFFF::FFFFF:FFF:F:FF:FFFFF,F:FFFFF:FF:FFF:FFF:,FFFF,FFFFFFFF:FF::F:F:,:,FFFFFF,,FFFFFFFFF,:F:FF,FF::,:::FF:F,FFF,:::,F:FF::F:,,FFFF,,,,,,FF,,F,:,F,:FFFF,:F,,FF,
@A01757:128:HWYCLDRX2:1:2102:8332:2832 2:N:0:GGAGCGTC
TCGGACTACCCGGGTATCTAATCCTGTTTGCTCCCCACGCTTTCGTGTATGAGCGTCAGTTGCGTCCCAGGATGCTGCCTTCGCCATCGGTGTTCTTCCACATATCTACGCATTTCACTGCTACACGTGGAATTCCACCTCCCTCTGACGCACTCTAGCCAAGCAGTCACATATGCGGTTCCCAGGTTAAGCCCGGGTATTTCACATCTGTCTTACTCAGCCGCCTGCACACCCTTTACGCCCAGTAATTC
+
FFFFFFFFFFFFFFFFFFFFFFFFFFFFFFFFFFFFFFFFFFFFFFFFFFFFFFFFFFFFFFFFFFFFFFFFFFFFFFFFFFFFFFFF:FFFFFFFFFFFFFFFFFFFFFFFFFFFFFFFFFFFFFFFFFFFFFFFFFFFF:FFFFFFFFFFFFFFFFFFFFFFFFFFFFFF:FFFFFFFFFFFFFFFF,FFFFFFFFFF:FFFFFFFF,FFFFFFFFFFFFFFFFFFFFFFFFFFFFFFFFFFFF:FFFF
@A01757:128:HWYCLDRX2:1:2102:2076:2863 2:N:0:GGAGCGTC
TCGGACTACAAGGGTATCTAATCCTGTTCGATACCCACACTTTCGTGCATGAGCGTCAGTTGAGCGCCGGTATGCTGCCTTCGCAATCGGAGTTCTGCGTGATATCTATGCATTTCACCGCTACACCACGCATTCCGCATACTTCTCGCTCACTCAAGAAAACCAGTTTCAACGGCTCGAAGAGGTTGAGCCTCTCAATTTTACCGCTGACTTGATCTTCCGCCTGCGCACCCTTTAAACCCAATAAATCC
+
FFFFFFFFFFFFFFFFFFFFFFFFFFFFFFFFFFFFFFFFFFFFFFFFFFFFFFFFFFFFFFFFFFFFFFFFFFFFFFFFFFFFFFFFFFFFFFFFFFFFF:FFFFFFFFFFFFFFFFFFFFFF:FFFFF:FFFFFFFFFFFFFFFFFFFF:FFFFFFFFFF:FFFFFFFF:FFFFFFF:F::F,FFFFFF,FFFFFFFFFFF:,FFFFFFF:FFFFFFFFFF:FFFFFFF:FFF:F:FFF:FFFFFFFFF
@A01757:128:HWYCLDRX2:1:2102:32606:2973 2:N:0:GGAGCGTC
TCGGACTACAGGGGTTTCTAATCCTGTTCGATAACCACGCTTTCGTGCCTGAGCGTCAGTAGGGCGCCGGTGCGCTGCCTTCGCAATCGGAGTTCTGCGTGATATCTATGCATTTCACCGCTACACCACGCATTCCGCGCACTTCTCGCCCACTCTAGCCCGGCAGTTCCGACGGCTGGGCGGGGTTGGGCCCCCGCCTTTCACTCCAGACTTACTTCACCGTCTACGCTCCCTTTACACCCAGTAATTCC
+
FFFF:FFFFFFFFF:FFFFFFFFFFFFFFFFFFFFFFFFFFFFFFFFFFFFFFFFFFFFFFFFFFFFFFFFFFFFFFFFFFFFFFFFFFFFFFFFFFFFFFF:F,FFFFFF:FFFFFFFFFFFFFFFFFFFFFFFFFFFFFFFFFFFFFFFFFFFFFFFFFFFF:FFFFFFFFFFFFFFFFFFFFFFFFFFFFFFFFFFFFFFFFFFFF:FFF:FFFFFFFFFFFFFFFFFFFFFFFFFFFFFFF,:FFFF
@A01757:128:HWYCLDRX2:1:2102:30273:3004 2:N:0:GGAGCGTC
TCGGACTCAGGGTATCTAATCCTGTTCGATACCCACGCTTTCGTGCCTGAGCGTCAGTAGGGCGCCGGTGCGCTGCCTTCGCAATCGGAGTTCTGCGTGATATCTATGCATTTCACCGCTACACCACGCATTCCGCGCACTTCTCGCCCACTCTAGCCCGGCAGTTCCGACGGCTGGGCGGGGTTGAGCCCCGCGATTTGACCGCCGGCTTGCCGTGCCGCCTGCGCACCCTTTAAACCCAATAAATCCGG
+
FFFFFFFFFFFFF:FFFFFFFFFFFFFFFFFFFFFF,FFFFFFF:FFFFFFFFFFFFF:F:F:FFFFFFFFFFFFFFFFFFFFFFFFFFFFFFFFFFF:FFFFFF,FFFFFFFFFFFFFFFFFFFFFFFFFFFFFFFFFFFFFFFFFFF:FFFFFFFFFFFFFFFFFFFFFFFFFFFFF:,FFFFFFF:FFFFFFFFFF:FFFFFFFFFFFFFFFFFFFFF:FFFFF:FFFFF:FFFFFFFFF,FFFFFF,
@A01757:128:HWYCLDRX2:1:2102:8278:3302 2:N:0:GGAGCGTC
TCGGACTACCAGGGTATCTAATCCTGTTTGCTACCCACGCTTTCGTGCTTCAGCGTCAGTTAAAGCCCAGTAGGCCGCCTTCGCCACTGGTGTTCCTCCCGATCTCTACGCATTTCACCGCTACACCGGGAATTCCGCCTACCTCTACTCCACTCAAGTCCTGCAGTTTCAAAAGCAGTTCACGGGTTAAGCCCATGGATTTCACTTCTGACTTGCAGGGCCGCCTACGCACCCTTTACACCCACTAAATC
+
FFFFFFFFFFFFFFFFFFFFFFFF,FF:FFFFFFFFFFFF:FFFFF,FFFFFFFFFFFFFFFFF:FFFF:FFFFFFFFF:FF,FFFFFFF,FF:FFFFFFFF,F,FFFFFFFFF:FFFF:FFF:FFFFFFFF,FFFFFFFFFFFF,FFFFFFFFFFFF:F:,FFF,,FF:FFFFF:F,,FFFFFF:FFFFF,,FF,,:F,F,,FF,,FFFFF::F,F,::FFFF,FFFF:FF,F::,FFFFF,FFFF,FF,
@A01757:128:HWYCLDRX2:1:2102:28601:3302 2:N:0:GGAGCGTC
TCGGACACTAGGGTTTCTAATCCTGTTTGCTCCCCACGCTTTCGAGCCTCAGTGTCAGTTACAGTCCAGTAAGCCGCCTTCGCCACTGGTGTTCCTCCTAATATCTATGCATTTCACCGCTACACTAGGAATTCCACTTACCTCTCCTGCACTCCAGCCGGACAGTTTCAAATGCAATCCCGGAGTTGAGCCCCGGGTTTTCACATCTGACTTGCCCTGCCACCTACGCTCCCTTTACACCCAGTAAATCC
+
FFFFFFFFFFFFFFFFFFFFFFFFFFFFFFFFFFFFFFFFFFFFFFFFFFFFFFFFFFFFFFFFFFFFFFFFFFFFFFFFFFFFFFFFFFFFFFFFFFFFFFFFFFFFFFFFFFFFFFFFFFFFFFFFFF:FFFFFFFFFFFFFFFFFFFFFFFFFFFFFFFFFFF:FFFFFFFFFFFFFFFFFFFF:FFFFFFFFFFF:FFFFFFFFFF:F::FFFFFFFFFFFFFFFFFFFFFFFFFF:FFFFFF,FFF
@A01757:128:HWYCLDRX2:1:2102:15230:3505 2:N:0:GGAGCGTC
TCGGACTACAGGGGTATCTAATCCTGTTTGCTACCCACGCTTTCGAGCCTCAGCGTCAGTTAAAGCCCAGCAGGCCGCCTTCGCCACTGGTGTTCCTCCTAATATCTACGCATTTCACCGCTACACTAGGAATTCCGCCTGCCTCTACTTCACTCAAGAATATCAGTTTTGAACGCTTCTATCAGTTGAGCTGATAGTTTATACATTCAACTTAATATCCCGCCTACGCTCCCTTTACACCCAGTAATTCC
+
FFFF:FFFFFFFFFFF:FF:FFFFFFFFFFFFFFFFFFFFFFFFFFFFFFFFFF:FFFFFFFF:FFFFFFFFFFFFFFFFFFFFFFFFFFFFFFFFFFFF:FFFFFFFFFFFFFFFFFFFFFFFFFFFFFFFFFFFFFFFFFFFFFFFFF:FFFFFFFF,FFFFFFFFFFFFFFFFFFFFFFFFFFFFFFFF:FFFFFFFFFFFFFFFFFFFFFFFFFF,FFFFFFFFFFF::FFFFF:F:FFFFFFFFFF
@A01757:128:HWYCLDRX2:1:2102:15212:3537 2:N:0:GGAGCGTC
TCGGACTACAGGGGTATCTAATCCTGTTTGCTACCCACGCTTTCGAGCCTCAGCGTCAGTTAAAGCCCAGCAGGCCGCCTTCGCCACTGGTGTTCCTCCTAATATCTACGCATTTCACCGCTACACTAGGAATTCCGCCTGCCTCTACTTCACTCAAGAATATCAGTTTTGAACGCTTCTATCAGTTGAGCTGATAGTTTATACATTCAACTTAATATCCCGCCTACGCTCCCTTTACACCCAGTAATTCC
+
FFFFFFFFFFFFFFFFFFFFFFFFFFFFFFFFFFFFFFFFFFFFFFFFFFFFFFFFFFFFFFFFFFFFFFFFFFFFFFFFFFFFFFFFFFFFFFFFFFFFFFF:FFFFFFFFFFFFFFFFFFFFFFFFFFFFFFFFFFFFFFFFFFFFFFFFFFFFFFFFFFFFFF:FFFFFFFFFFFFF:FFFFFFFFFFFFFFFFF:FF:FFFFFFFFFFFFFFFFF:FFFFFFFFF:FFFFFFFFFF,FFFFFFFFFF
@A01757:128:HWYCLDRX2:1:2102:13123:3552 2:N:0:GGAGCGTC
TCGGACTACAGGGGTATCTAATCCTATTTGCTCCCCACGCTTTCGTGCCTCAGCGTCAGTCAACAGGCCAGGCGGCCGCCTTCGCCACTGGTGTTCTTCCATATATCTACGCATTTTACCGCTACACATGGAGTTCCACCGCCCTCTCCTGCTCTCTAGCCCGCCAGTTTCCAGAGCCTGTACCGGTTGAGCCGGTACCTTTCACTCCAGACTTAGCAGGCCGCCTACGCACCCTTTACGCCCAATCATTC
+
FFFFFFFFFFFFFFFFFFFFFFFFFFF:FFFFFFFFFFFFFFFFFFFFFFFFFFFFFFFFFFFFFFFFFFFFFFFFFFFFFFFFFFFFFFFFFFFFFFF:FFFF:FFFFFFFFFFF:FFF:FF:FFFFF:,FFFFFFFFFFFFFFFFFFFFFFFFFFF,FFFFFFFFFFFFFFFFF:FFFFFFFFFFFFFFFFFFFFFFFFFFFFFFFFFFFFFFFFFFFFFFFFFFFFFFFFFFFFFFFFFFFFFFFFFF
@A01757:128:HWYCLDRX2:1:2102:8748:3646 2:N:0:GGAGCGTC
TCGGAATACAGGGGTTTCTAATCCTATTTGCTCCCCACGCTTTCGTGCCTCAGCGTCAGTAACAGGCCAGGCGGCCGCCTTCGCCACTGGTGCTCTTCCATATATCTACGCATTTTACCGCTACACATGGAGTTCCACCGCCCTCTCCTGCTCTCTAGCCCGCCAGTTTCCAGAGCCTATACCGGTTGAGCCGGTACCTTTCACTCCAGACTTAGCAGGCCGCCTACGCACCCTTTACGCCCAATCATTCC
+
FFFFF,F:FFFFFFFFFFFFFFFFF,FFFFFFFFFFFFFF:FFFFFFFFFFFFFFFFFFFFFFFFFFFFFFFFFFFFFFFFFFFFFFFFFFF,FFFFFFFFFFFFFFFFFFFFFFFFFFFFFFFFFFFFFFFFFFFFFFFFFFFFFFFF:FFFFFFFFFF:FFFFFFFFFFFFFFFFFFFFF:FFFFFFFFFFFFFFFFFFFFFFFFFFFFFFFFFFFF:FFFFFFFFFF::FF,FFF:FF:FFFFF:FFF
@A01757:128:HWYCLDRX2:1:2102:9751:3662 2:N:0:GGAGCGTC
TCGGACTACTGGGGTATCTAATCCTGTTCGATACCCACGCTTTCGTGCCTCAGCGTCAGATCGCCGCCGGTATGCTGCCTTCGCAATCGGAGTTCTGCGCAATATCTAAGCATTTCACCGCTACACTGCGCATTCCGCATACCTCTCGACGTCTCAAGACAGCCAGTTTCAACGGCTCGCCGGGGTTGAGCCCCGGGCTTTTACCGCTGACTTAACAGTCCGCCTACGCACCCTTTAAACCCAATAAATCC
+
FFFFFFFFFFFFFFFFFFFFFFFFFFFFFFFFFFFFFFFFF:FFFFFFFFFFFFFFFFFFFFFFFFFFFFFFFFFFFFFFFFFFFFFFFFFFFFFFFFFFF:FFFFFFFFFFFFFFFFFFFFFFFFFFFFFFFFFFFFFFFFFFFFFFFFFFFFFFFFFFFFFFFFFFFFFFFFFFFFFFFFFFFFFFFFFFFFFFFFFFFFFF,FFF,FFF,FFFFFFFFFFFF,:FFFFFFFFFFFFFFFF,FFFFFF:
@A01757:128:HWYCLDRX2:1:2102:14895:3771 2:N:0:GGAGCGTC
TCGGACTACAAGGGTATCTAATCCTGTTCGATCCCCACGCTTTCGTGCCTCAGCGTCAGTTGAGCGCCGGTATGCTGCCTTCGCAATCGGAGTTCTGCGTGATATCTATGCATTTCACCGCTACACCACGCATTCCGCATACTTCTCGCTCACTCAAGACCTGCAGTTTCAACGGCGATACGGCGTTGAGCACCGCATTTTTACCGCTGACTTACAAATCCGCCTACGCACCCTTTAAACCCAATAAATCC
+
FFFFFFFFFFFFFFFFFFFF:FFFFFFFFFFFFFFFFFFFFFFFFFFFFFFFFFFFFFFFFFFFF:FFFFFFFFFFFFFFFFFFFFFFFFFFFFFFFFFFFF:FFFFFFFFFFFFFFFFFFFFFFFFFFFFFFFFFFFFFFFFFFFFFFFFFFFF:FFFFFFFFFFFFFF:FFFF:FFFFF:FFFFFF,FFFFFFFFFFFFFFFFFFFF,F:FFF::FFF:FFFFF:FFFFFFF:F,FFFFFF:F,FFFFF
@A01757:128:HWYCLDRX2:1:2102:10619:3787 2:N:0:GGAGCGTC
TCGGACTACAGGGGTATCTAATCCTGTTCGATACCCACGCTTTCGTGCCTCAGCGTCAGTGTGGAGCCGGCATGCTGCCTTCGCAATCGGAGTTCTGCGCGATATCTATGCATTTCACCGCTACACCGCGCATTCCGCATACTTCTCTCCAACTCGAGACTGCCAGTTTCAACGGCGGGCCGGGGTTGAGCCCCGGGCTTTGACCGCTGACTTAACAGACCGCCTGCGCACCCTTTAAACCCAATAAATCC
+
FFFFFFFFFFFFFFFFFFFFFFFFFFFFFFFFFFFFFFFFFFFFFFFFFFFFFFFFFFFFFFFFFFFFFFFFFFFFFFFFFFFFFFFFFFFFFFFFFFFFFFFFFFFFFFFFFFFFFFFFFFFFFFFFFFFFFFFFFFFFFFFFFFFFFFFFFFFFFFFFFFFF:FF:FFF:FFFFFFFFFFFFF:FFFFFFFFFFFFF:FFFFFFFFFFFFFFFFFFFFFFFFFFF:FFFFF:FFFFFFFFFFFFFFFF,
@A01757:128:HWYCLDRX2:1:2102:17110:4100 2:N:0:GGAGCGTC
TCGGACTACAAGGGTTTCTAATCCTGTTTGATCCCCACGCTTTCGTGCCTCAGAGTCAATGATTGTGTAGTGAGCTGCCTTCGCAATTGGTGTTCTATGTCATATCTAAGCATTTCACCGCTACATGACATATTCCGCTCACCTCCACAATATTCAAGACAGATAGTATCAACGGCAGTTTCCAAGTTAAGCTTGGAGATTTCACCACTGACTTACCTGCCCTCCTACGCACCCTTTAAACCCAGTGAATC
+
FFFFFFFFFF:FFFFFFFFFFFFFFFFFFFFFFFFFFFFFFFFFFFFFFFFFFFFFFFFFFFFFFF:FFFFFFFFFFFFFFFFFFFFFFFFFFFFFFFFFFF:FFFFFF,FFFFFFFFFFFFF:FFFFFFFFFFF,FFFFFFFFFFFFFFFFFFFFFFFFFF:FF,FFFFFFFFFFFFFFFFFFFFFFFF:FFFFFFF,FFFFFFF:FFFFFFFFFFFFFFFFFFFFF:F,FFFFFFF:FF:FFFF:F,F:
@A01757:128:HWYCLDRX2:1:2102:15646:4163 2:N:0:GGAGCGTC
TCGGACTACAAGGGTATCTAATCCTGTTCGATACCCACGCTTTCGTGCCTCAGCGTCAGTGTGGAGCCGGCATGCTGCCTTCGCAATCGGAGTTCTGCGCGATATCTATGCATTTCACCGCTACACCACGCATTCCGCATACTTCTCGCTCACTCAAGAACGCCAGTTTCAACGGCACGACGGGGTTGAGCCCCGAATTTTTACCGCTGACTTAAAAGCCCGCCTACGCACCCTTTAAACCCAATAAATCC
+
FFFFFFFFFFFFFFFFFFFFFFFFFFFFFFFFFFFFFFFFFFFFFFFFFFFFFFFFFFFFFFFFFFFFFFFFFFFFFFFFFFFFFFFFFFFFFFFFFFFFFFFFFFFFFFFFFFFFFFFFFFFFFFFFFFFFFFFFFFFFFFFFFFFFFFFFFFFFFFF:FFFFFFFFFFFFFFFFFFFFFFFFFFFFFFFFFFFFFFFFFFFFF:FFFFFFFF:FFF:FFFFFFFFFFFFFFFFFFFFFFFF,FFFFFFF
@A01757:128:HWYCLDRX2:1:2102:16052:4241 2:N:0:GGAGCGTC
TCGGACTACAAGGGTATCTAATCCTATTTGCTCCCCACGCTTTCGTGCCTCAGCGTCAGTCAACAGGCCAGGCGGCCGCCTTCGCCACTGGTGTTCTTCCATATATCTACGCATTTTACCGCTACACATGGAGTTCCACCGCCCTCTCCTGCTCTCTAGCCCGCCAGTTTCCAGAGCCTGTACCGGTTGAGCCGGTACCTTTCACTCCAGACTTAGCAGGCCGCCTACGCACCCTTTACGCCCAATCATTC
+
FFFFFFFFFFFFFFFFFFFFFFFFFFFFFFFFFFFFFFFFFFFFFFFFFFFFFFFFFFFFFFFFFFFFFFFFFFFFFFFFFFFFFFFFFFFFFFFFFFFFFFFF:FFFFFFFFFFFFFFFFFFFFFFFFFFFFFFFFFFFFFFFFFFFFFFFFFFFFFFFFFFFFFFFFFFFFFFFFFFFFFFFFFFFFFFFFFFFFF:FFFFFF:FFFFFFFFFFFFFFFF:FFFFFFFFFFFFFFFFFFFF:::,FFFF
@A01757:128:HWYCLDRX2:1:2102:5430:4413 2:N:0:GGAGCGTC
TCGGACTACAAGGGTATCTACTCCTGTTCGCTACCCACGCTTTCGTGCATCAGCGTCAGTTGCGGATTAGCAAGCTGCCTGCGCAATCGGTGTTCTGAGTAATCTCTAAGCATTTCACCGCTACACCGGGAATTCCGCTTTCCTCTGCCTACCTCAAGTCCGCCAGTATCCTATGACACCTCCCAGTTGAGCCGGGAGATTTCACACCGGACTTAACGACCCGCCTACTACCACTTTAGGCCCAGTAAATC
+
:F,F,FFFF:F,:F,F,F,,,FFF,F::FFFF,F:F,F:FF,,:FFFFFFFFFFF,:FF,FFFF:F:F,,FFFFF,,:FFF,FFFFF::,F,FF,FFFF,:FF,,F:FFFF,F:,F,FFFFFFFFFFFF::FFF,FFFF:FFFFFFFFFFFFFFFFFF:FFFF:F:F:FFFFFF,:F,FF:FF:FF,FF,FFF,,F:,,FFFFFFFFF:FFF,F,FFFF,FF:F::,F,F,F,FF:FF,,F::F:FFFF,F
@A01757:128:HWYCLDRX2:1:2102:9661:4507 2:N:0:GGAGCGTC
TCGGACTACCAGGGTATCTAATCCTGTTCGATCCCCACGCTTTCGTGCCTCAGCGTCAGTCGGGCGCCGGTATGCTGCCTTCGCAATCGGAGTTCTGCGTGATATCTATGCATTTCACCGCTACACCACGCATTCCGCATACTTCTCGCCCACTCAAGATCCCCAGTTTCAACGGCCGGCCCGGGTTGAGCCCGGACATTTTACCGCTGACTTAAAAATCCGCCTACGCACCCTTTAAACCCAATAAATCC
+
FFFFFFFFFFFFFFFFFFFFFFFFFFFFFFFFFFFFFFFFFFFFFFFFFFFFFFFFFFFFFFFFFFFFFFF:FFFFFFFFFFFFFFFFFFFFFFFFFFFFFF:FFFFFFFF:FFFFFFFFFFFFFFFFFFFFFFFFFFFFFFFFFFFFFFFFFFFF:FFFFFFFFFF,FFFFFFFFFFFFFFF:FFFFFFFFFFFFFFF:,F,:FFFFFFFFF,FFFFFF,,F:F,,:FFFFFFFFF,FFFFFFFFF:FF,
@A01757:128:HWYCLDRX2:1:2102:9453:4617 2:N:0:GGAGCGTC
TCGGACACAGGGGTTTCTAATCCTGTTTGCTCCCCACGCTTTCGAGCCTCAACGTCAGTTACAGTCCAGTAAGCCGCCTTCGCCACTGGTGTTCCTCCTAATATCTACGCATTTCACCGCTACACTAGGAATTCCGCTTACCTCTCCTGCACTCCAGTCAAATAGTTTCCAGAGCAGTCCGGGGGTTGGGCCCCCGCCTTTCACTCCAGACTTACTTCACCGTCTACGCTCCCTTTACACCCAGTAATTCC
+
FFFFFFFFFFFFF:FFFFFFFFFFFFFFFFFFFFFFFFFFFFFFFFFFFFFFFFFFFFFFFFFFFFFFFFFFFFFFFFFFFFFFFFFFFFFFFFFFFFFFFFFFFFFFFFFFFFFFFFFFF:FFFFFFFFFFF:FFFFFFFFFFFFFFFFFFFF:FFFFFFFFFFFFFFFFFFFFFFFFF:FFFFFF:FFFFFFFFFF:FFFFFFFFFFFFFF,,,FFFFFFFFFFFFF,FFFFFFFF:FFFFFFF:,F:F
@A01757:128:HWYCLDRX2:1:2102:21052:4883 2:N:0:GGAGCGTC
TCGGACTACACGGGTATCTAATCCTGTTCGATCCCCACGCTTTCGTGCCTCAGCGTCAGTCTGGCGCCGGTACGCTGCCTTCGCAATCGGAGTTCTGCGCGATATCTATGCATTTCACCGCTACACCGCGCATTCCGCGTACTTCTCGCCAACTCAAGTCTGCCAGTTTCAACGGCTCGACGGGGTTGAGCCCCGCAATTTTACCGCTGACTTAAAAGACCGCCTACGCACCCTTTAAACCCAATAAATCC
+
F:FFFFFFFFFFFFFFFFFFFF::FFFF:FFFF:FFFFFFFFFFFFFF:FFFFFFFFFFFFFFF:FFFFFFFFFFFFFF:FFFFFFFFFFF:FFFFFFFFFFFFF::FFFFFFFFFFFFFFFFF:FFFFFFFF,FF:FFF:FFF:FFFFF,FFFF,F,:FFFFF:F:F:FFFF::FFFFFFFFFFFFFFF:,FFFFFFFFF:FFFFFFFFFFFFFF,F,FFFF:F,:FFFFFF::FFFFFFFF,FFFF:FF
@A01757:128:HWYCLDRX2:1:2102:22354:4914 2:N:0:GGAGCGTC
TCGACTACCAGGGTTTCTAATCCTGTTTGCTCCCCACGCTTTCGCACCTCAGCGTCAGTACCGGACCAGTGAGCCGCCTTCGCCACTGGTGTTACTCCGAATATCTACGAATTTCACCTCTACACTCGGAATTCCACTCACCTCTTCCGGACTCTAGATACCCAGTATCAAAGGCAGTTCCGGGGTTGAGCCCCGGGATTTCACCCCTGACTTAAATATCCGCCTCAGTGCGCTTTACGCCCAGTAATTCC
+
FF:FFFF:FFF,,F:FF:FFF,FFFF:FFFFFF,FFF:FF:F::FF,FFFFFFF:FF::F,F:FF,FFFFFFFFFF:F:FFF,,FFF:FFF,FFFFFFFFFF:FFFFF,FFF,,FFFFFF:FFFFFF::FFF::FFFFFFFFFFFF:,:,FFF:FF,FFFF,FF,FFFFFFFF,F:FFFF,F:F::FFFF:FFFF,FFF:FFFF:FFF:FFF,FFFF:FF,F,FF,,F,FF,,:,FFFFF,F::,FFF:F,
@A01757:128:HWYCLDRX2:1:2102:29188:5134 2:N:0:GGAGCGTC
TCGGACTACAAGGGTATCTAATCCTGTTCGATACCCACGCTTTCGTGCTTCAGCGTCAGTTGGGCGCCGGTATGCTGCCTTCGCAATCGGAGTTCTGCGTGATATCTATGCATTTCACCGCTACACCACGCATTCCGCATACTTCTCGCCCACTCAAGACCGTCAGTTTCAACGGCGGGCGGAGGTTGAGCCCCCGTATTTTACCGCTGACTTGACAGTCCGCCTACGCACCCTTTAAACCCAATAAATCC
+
FFFFFFFFFFFFFFFFFFFFFFFFFFFFFFFFFFFFFFFFFFFFFFFFFFFFFFFFFFFFFFFFFFFFFFFFFFFFFFFFFFFFFFFFFFFFFFFFFFFFFFFFFFFFFFFFFFFFFFFFFFFFFFFFFFFFFFFFFFFFFFFFFFFFFFFFFFFFFFFFFFFFFFFFFFFFFFFFFFFFFFFFFFFFFFFFFFFFFFFFFFFFFFFFFFFFFF:FFFFFFFFFFFFFFFFFFFFFFFFFFFFFFFFFFF,
@A01757:128:HWYCLDRX2:1:2102:29423:5290 2:N:0:GGAGCGTC
TCGGACTACAGGGGTATCTAATCCTATTTGCTCCCCACGCTTTCGTGCCTCAGCGTCAGTCAACAGGCCAGGCGGCCGCCTTCGCCACTTGTGTTCTTCCATATATCTACGCATTTTACCGCTACACATGGAGTTCCACCGCCCTCTCCTGCTCTCTAGCCCGCCAGTTTCCAGAGCCTGTACCGGTTGAGCCGGTACCTTTCACTCCAGACTTAGCAGGCCGCCTACGCACCCTTTACGCCCAATCATTC
+
FFFFFFFFFFFFFFFFFFF:FFFFFFFFFFFFFFFFFFFFFFFFFFFFFFFFFFFFFFFFF:FFFFFFFFFFFFFFFFFFFFFFFFFFFFFFFFFFFFFFFFFF,FFFFFFFFFFFFFFFFFF:FFFFFFFF:FFFFFFFFFFFFFFFFFFFFFFFFFFFFFFFFFFFFFFF:FFF:FFFFFFFFFFF,FFFFFFF:FFFFFFFFFFFFF:FFFFFFFFFFFFFFFFFFFFFFFFFFFFFFFFFFF:FFFF
@A01757:128:HWYCLDRX2:1:2102:19822:5415 2:N:0:GGAGCGTC
CGGACTACTAGGGTATCTAATCCTGTTCGATACCCACGCTTTCGTGCCTCAGCGTCAGTGTGGAGCCGGCATGCTGCGTTCGCAATCGGAGTTCTGGGCGATAGCTATGCATTTCACCGCTACACCGCGCATTCCGCATACTTCTCTCCAACTCGAGACTGCCAGTTTCAACGGCGGGCCGGGGTTGAGCCCCGGGCTGTGACCGCTGAGTTAACAGACCGCCTGCGCGCCCTTTAAACCCCATAATGCCG
+
FFF:F,F:FFF::FF,FFFFFF:FFF,,F,FFFFFFFFFF:FFFFFFFFFFFFF,FFFFFFFFFFFFFFFFF,,FFF,F,FFF,:FFFFF:FFFF:,FFFF,F,F,::FF:F::F:,FFF,::FFFFFFFF,,FFFFFF:FFF,F:FFFF:FFFFFFFFFFFFFFF:FFF:FFF:FFF,FFFFF,:F:FF:FFFF:::,:::FF:F:F:,FF,,FFF,F:FF,FFF:F,:::F,FF,,FF,,,,FF,,,,F
@A01757:128:HWYCLDRX2:1:2102:25310:5462 2:N:0:GGAGCGTC
TCGGACTACAAGGGTATCTAATCCTGTTCGATACCCACGCTTTCGTGCCTCAGCGTCAGTGTGGAGCCGGCATGCTGCCTTCGCAATCGGAGTTCTGCGCGATATCTATGCATTTCACCGCTACACCGCGCATTCCGCATACTTCTCGCCCACTCAAGACCGACAGTTTCAACGGCGGAAAGAGGTTGAGCCTCTCGATTTTACCGCTGACTTTCCAGTCCGCCTACGCACCCTTTAAACCCAATAAATCC
+
FFFFFFFFFFFFFFFFFFFFFFFFFFFFFFFFFFFFFFFFFFFFFFFFFFFFFFFFFFFFFFFFFFFF:FFFFFFFFFFFFFFFFFFFFFFFFFFFFFFFFFFFFFFFFFFFFFFFFFFFFFFFFFFFFFF:FFFFFFFFFFFFFFFFFFF,FFFFFFFFFFFFFF,FFFFFFFFFFFF,FFFFFFFF:FFFFF:FFFFFFFFFFFFFFFFFFF:FFFFFF:FF:FFFFF:FFFFFFFFFFF:FF,F,FFF
@A01757:128:HWYCLDRX2:1:2102:11559:5509 2:N:0:GGAGCGTC
TCGGACTACAAGGGTTTCTAATCCTGTTTGCTCCCCACGCTGTCGCGCCTCAGTGTCAGAACTGGTCTAGCTGGCCGCCTTCGCCACGAGTGTTCTCCCCCATCTCTACGCATTTCACCGCTACACGGGGAATTCCACCAGCCCCTCCCAGCCTCAAGTCCTGCAGTTTCTACCGACTAAATACGGTTGAGCCGTACGCTTTCACGGTAGACATACAGGACCACCTACACGCCCTTTACGCCCAATGATTC
+
,FFFFFFFFFFFFFFF:FFFFFFFFF:FFFFFFFFFFFFFFFFFFFFFFFFFFFFFFFFFFFFFFFFFFFFFFFFF:FFFFFFFFFFFFFFFFFFFFFFFFFFFFFFFFFFFFFFFFFFFFFFFFFFFFFFFFFFFFFFFFFFFFFFFFFF:FFFFFFFFFFFFFFFFFFFFFFFFFFFFFF:FFFFFFFFFF:FFFFFFFFFFF,FF,FFFFFFFFFFFFFFFFFFFFFFFFFFFFFFFFFFF:FFFFFF
@A01757:128:HWYCLDRX2:1:2102:16197:5682 2:N:0:GGAGCGTC
TCGGACTACAAGGGTATCTAATCCTGTTTGCTCCCCTAGCTTTCGCACTTCAGCGTCAGTTGCTGTCCAGTGAGTTATCTTCATCATCGGCATTCCTCCACATATCTCCGAATTTCACCTCTACTCGTGTAGTTCCACCCACCTTTCCAGTACTCTAGTTCAACAGTTTTGTAGGCGAGCCTATGGTTGAGCCACAGGTTTTCACCTTCAACTTGTCTTACCGCCTGGGTGCCCTTTCAGCCCAATAAGTC
+
F:FF:FF:FF,FFFFF:,::F:FFFFFFFF:FFFFFFFF::F:FFFF,,,:::FF::F,FF,FFFFF:FFFFFF:,F,,FF,F,F:FFFFF::::,:,:FF,FF:,:::,F,,FFFF,F,,::,:F:FF:,FFF:::F,FFF,F:,FF:FF:,FFFFF,:F:FF,FF,::FFFFFF,FFF,,::F,,FFF:,F,F:F:FF,::F:::F:,F:,FF,,,F,,FF,,,,F,::F,,F,F,,F,F,,F,:F,FF
@A01757:128:HWYCLDRX2:1:2102:10728:5729 2:N:0:GGAGCGTC
TCGGACTACAGGGGTATCTAATCCTGTTCGATACCCACGCTTTCGTGCCTCAGCGTCAGTTGGGCGCCGGTATGCTGCCTTCGCAATCGGCGTTCTGCGTGATATCTATGCATTTCACCGCTACACCACGCATTCCGCGCACTTCTCGCCCACTCTAGCCCGGCAGTTCCGACGGCTGGGCGGGGTTGAGCCCCGCGAGTTGACCGCCGGCTTGCCGTGCCGCCTGCGCACCCTTTAGACCCAAGAAATCC
+
FFFFF:FFFFFF:FFFFFFFFFF:FFFFFFFFFFF:F:FFFFF:FFFFFFFF:FFFFFFFFFFFFFFFF:FFFFFFFFFFFFFFFFFFFFF,FF:FF:FFFFFF:::FF:,F:FF,,FFFFFF,FFFF:FF,FFF::FF:FFFF,F:FF:F:F:,F,FF:FFFF:FFFFFF,,FFFFF,FFFFFFFFFFF:::FFFF:,FF:,F,F::FF,:,F,FF:F::FF:F::F::F:,F:::,:F,:,:,,,,,:,
@A01757:128:HWYCLDRX2:1:2102:10737:5744 2:N:0:GGAGCGTC
TCGGACTACAGGGGTATCTAATCCTGTTCGATACCCACGCTTTCGTGCCTCAGCGTCAGTTGGGCGCCGGTATGCTGCCTTCGCAATCGGCGTTCTGCGTGATATCTATGCATTTCACCGCTACACCACGCATTCCGCGCACTTCTCGCCCACTCTAGCCCGGCAGTTCCGACGGCTGGGCGGGGTTGAGCCCCGCGATTTGACCGCCGGCTTGCCGTGCCGCCTGCGCACCCTTTAAACCCAATAAATCC
+
FFFFFFFFFFFFFFFF:F:FFFFFFFFFFFFFFFFFFF:FFFFFFFF:FFF:FFFFFFFFFFFFFFFFFFFFFFFFFFFFFFFFFFFFFFF:FFFFFFFFFF,FFFF:FFF,FFFF:FFF:FFFFFFFFFF:F:FFF:FFFFFF,FFFF:F:,FFF:FF,FFFFFFFFFFFFFFFFFFFFFF:FFFFFFFFFFFFF:,F:FFF::F,:F::F:F:,F:F:FFF,FFFFF:,FFF,F,F,F:F,,F,,,F:,
@A01757:128:HWYCLDRX2:1:2102:4218:5854 2:N:0:GGAGCGTC
TCGGACTACACGGGTATATAATCCTGTTTGCTCCCCACGCTTTCGTGCATCAGTGTCAGTCATGGCTTGGCAAGCTGCCTTCGCAATCGGGGTTCTGCGTGATATATATGCATTTCACCGCTACACAACGCGTTCCGCCTGCCTCAATCATAATCAAGCCCGCCAGTTTCAATGGCGATTCCATGGTTGAGCCACTGACTTTCACCCCTGACTATGCTGGCCACATACGCACCCGTTAAACCCATTAAATC
+
F:FFFFFF:F:FFFF,FFFFF:F::FFFFFFFFFFFFFFFFFFFFFFFFFFFF::F::FFFFFF:,FF,FFFF:FFFFFFFFFFF::FFFFFF,FFFFF,,F:FF,,FFFFFFFFFF:,FF:FFFF,FFFFFFFFF:FFFFFFFFFFFFFF,,F:F,FF,F:,F,:FF,F:FF,FFFF,,F,FFFF:FFFFFF:F,:F::F,F:F,,:F,FFF,F,F,F:FF:FF,:FFF,FFFF,F::,,FFF,F,:F:F
@A01757:128:HWYCLDRX2:1:2102:17155:5963 2:N:0:GGAGCGTC
TCGGAACTACCCGGGTATCTAATCCTGTTCGATCCCCGCACTTTCGTGCCTGAGCGTCAGTAGGGCGCCGGTGCGCTGCCTTCGCAATCGGAGTTCTGCGTGATATCTATGCATTTCACCGCTACACCACGCATTCCGCGCACTTCTCGCCCACTCTAGCCCGGCAGTTCCGACGGCTGGGCGGGGTTGAGCCCCGCGATTTGACCGCCGGCTTGCCGTGCCGCCTGCGCACCCTTTAAACCCAATAAATC
+
FFFF:FFFFFFFFFFFFFFFFFFFFFFFFFFFFFFFFFFFFF:FFFFFFFFFFFFFFFFFFFFFFFFFFFFFFFFFFFFFFFFFFFFFFFFFFFFFFFFFFFFF:FFFFFFFFFFFF:FFFFFFFFFFFFFFFFFFFFFFFFFFFFFFFFFFFFFFFFFFFFFFFFFFFFFFFFFFFFFFFFFFFFFFFFFFFFFFFFFFFFFFFFFFFFFFFFFFFFFFFFFFFFFFFFFFFFF,F,F:FFFFFFFFF:F
@A01757:128:HWYCLDRX2:1:2102:5773:6042 2:N:0:GGAGCGTC
TCGGACTACTAGGGTATCTAATCCTGTTTGCTACCCACGCTTTCGAACCTCAGCGTCAGTTACAGACCAGAGAGCCGCTTTCGCCACTGGTGTTCTTCCATATATCTACGCATTTCACCGCTACACATGGAGTTCCACTCTCCTCTTCTGCACTCAAGTCTCCCAGTTTCCAATGCACTACTCCGGTTAAGCCGAAGGCTTTCACATCAGACTTAAAAGACCGCCTGCGTTCCCTTTACGCCCAATAAATC
+
FFFFFFFFFFFFFFFFFFFFFFFFFFFFFFFFFFFFFFFFFFFFFFFFFFFFFFFFFFFFFFFFFFFFFFFFFFFFFFFFFFFFFFFFFFFFFFFFFFFFFFFFFFFFFFFFFFFFFFFFFFFFFFFFFFFFFFFFFFFFFFFFFFFFFFFFFFFFFFFFFFFFFFFFFFFFFFFFFFFFFFFFFFFFFFFFFFFFFFFFFFFFFFFFFFF,F:FFFFFFFF:FFFFFFFFF:FFFFFFFFFFFFFFFFFF
@A01757:128:HWYCLDRX2:1:2102:24985:6057 2:N:0:GGAGCGTC
TCGGACTACTAGGGTATCTAATCCTGTTCGCTACCCATGCTTTCGCTCCTCAGCGTCAGTTACTGCCCAGAGACCTGCCTTCGCCATTGGTGTTCTTGCGAATATCTACGAATTTCACCTCTACACTCGCAGTTCCACCAACCTCTACCATACTCAAGAGTCCCAGTATCGAAGGCCATTCTGTGGTTGAGCCACAGGCTTTCACCACCGACTTAAAACGCCCCCTACGCGCCCTTTACGCCCAGTGATTC
+
FFFFFFFFFFF,:FFFFFFFFFFFF:FF:FFF:FFFF:FFFFF:FF,FFFFFFFFFFFFFFF,FF,FFFFFFF:FFFFFFFFFFFF,:FFFFFFF:FFF,FFFFFFF,FFFFFFFFF:FFFFFFFFFFFFF,FFFFFF:FFFFFFFFFFFFFFFFFFF,:::,FF:FFF,F,F:FFF:,FF:FFF,FF,F:FFFF:F::FFF,:,F,::F,,:F:FFF,FFF,FFFFF,F,FF,,FFFF,:::,,,,:FF:
@A01757:128:HWYCLDRX2:1:2102:17942:6073 2:N:0:GGAGCGTC
TCGGACTACAGGGGTATCTAATCCCGTTTGCTCCCTACGCTTTCGTGCCTTAGTGTCAGAACCGTCCCAGCATCCTGCCTACGCTATTGGTGTTCCTTCTAATATCTACGGATTTCACTCCTACACTAGAAATTCCAGATGCCACTAACGGTCTCGAGGTTAACAGTTTAGCTAATAGTCTGAATGGTTGAGCCACCAGATTGCACTCGCTCCTTATGATGCCACGTACGCAACTCTTTACACACACTCAC
+
FFFFFFFFF,FFFFFFFFFFFFFF,FFFFFFFFFF,FFFFFFFFFFF:FF,FF,FFFFF:F:FF::FFFF:FFFFFFFFF:FFF,F,:FFF,FFFFF,FF,FFFFFFFFF:FFFFFFF:,FFFFFF,FF,FFFFFFFFFF:FFFFFF::FF:FFFFFF,F,FFFFFFFFF,,F:,::,F,:FF,FF,F:,FFF:F:F,,:,F,,FF,,:,:,,FFF,,F,,F,:F,,FF:FF:FF,FF,FF:F,FF:F:FF
@A01757:128:HWYCLDRX2:1:2102:25373:6104 2:N:0:GGAGCGTC
TCGGACTACCGGGTATCTAATCCTGTTCGATACCCACGCTTTCGTGCTTCAGCGTCAGTCGGGCGCCGGTATGCTGCCTTCGCAATCGGAGTTCTGCGTGATATCTATGCATTTCACCGCTACACCACGCATTCCGCATACTTCTCGCCCACTCAAGATCATCAGTTTCAACGGCTGGATGGAGTTGAGCTCCACGATTTTACCGCTGACTTGATAACCCGCCTACGCACCCTTTAATCCCAATAAATCCG
+
FFFFFFFFFFF:FF,FFFFFFFFFFFFFFF:FFFFFFFFFFFFFFFFFFFFFFFFFFFFFFFFFFFFFF::FFFFFFFFFFFFFFFFFFFFFFFFFFFFFFFFFF:FFFFFFFFFFFFFFFFFFFFFFFFFFFFF:FFFFFFFFFF:FFFFFFFFFFFFFF:FFFFFFFFFFFFFFFFFFFFFFF:FFFFFFFFFFFFFFFFFFFFFFF:FFFF::FFFFFFFFFFFFF:FFF,FF,,FFFF,,F,,F:FF
@A01757:128:HWYCLDRX2:1:2102:28989:6198 2:N:0:GGAGCGTC
TCGGACTACAGGGGTTTCTAATCCTGTTCGCTACCCATGCTTTCGAGCCTCAGCGTCAGTTGCAGACCAGAGATCCGCCTTCGCCACTGGTGTTCTTCCATATATCTACGCATTCCACCGCTACACATGGAGTTCCACTCTCCTCTTCTGCACTCAAGTTCAACAGTTTCTGATGCAATTCTCCGGTTGAGCCGAAGGCTTTCACATCAGACTTATTGAACCGCCTGCACTCGCTTTACGCCCAATAAATC
+
FFFFFFFFFFFFFFFFFFFFFFFFFFFFFFFFFFFF:FFFFFFFFFFFFFFFFFFFFFFFFFFFFFFFFFFFFFFFFFF:FFFFFFFFFF:FFFFF:FFFFFFFFFFFFFFFFFFFFFFFFFFF:FFFFFFFFFFFFFFFFFFFF:FFFFFFFFFFFFFFFFFFFFFFFFFFFFFFF,FFFFFFFFFFFFFFFFF:FFFFF:FFFFFFF:FFFFFFFFFF:FF,F:FFFFFFFFFFFFFFFFF:FFFFFF:
@A01757:128:HWYCLDRX2:1:2102:32371:6198 2:N:0:GGAGCGTC
TCGGACTACAAGGGTATCTAATCCTGTTCGATACCCGCACTTTCGTGCCTCAGCGTCAGTAGGGCGCCGGTATGCTGCCTTCGCAATCGGGGTTCTGCGTGATATCTATGCATTTCACCGCTACACCACGCATTCCGCATACTTCTCGCCCACTCAAGGCACCCAGTTCCGACGGCAGGCCGGGGTTGAGCCCCGACATTTGACCGCCGGCTTAAATGCCCGCCTACGCACCCTTTAAACCCAATAAATCC
+
FFFFFFFFFF:FFFFFFFFFF:FFFF:,F:FF,FFFFFFF:FFFFFFFFFFFFFF:FFFFFFFFFFF:FFFFFFFFFFFFFFFFFF:F:FFFFFFFFFFFF:FFFFF,FFFF::FFFFFFFFFFFFFFFFFF:FFFFFF:FFFFFFFFFFFFFFFF,FFFFFFFFFFFFFFFFFFF:FFFF:FFFF:FFFF:FF:FFFFFFFFFFFFFFFFFF:FFFFFFFFFFFFFFF:FFFFFFFFFFFFF:FFFFFFF
@A01757:128:HWYCLDRX2:1:2102:15944:6433 2:N:0:GGAGCGTC
TCGGACTACACGGGTATCTAATCCTGTTCGCTACCCATGCTTTCGAGCCTCAGCGTCAGTTGCAGACCAGAGAGCCGCCTTCGCCACTGGTGTTCTTCCATATATCTACGCATTCCACCGCTACACATGGAGTTCCACTCTCCTCTTCTGCACTCAAGTTCAACAGTTTCTGATGCAATTCTCCGGTTGAGCCGAAGGCTTTCACATCAGACTTATTGAACCGCCTGCACTCGCTTTACGCCCAATAAATC
+
FFFFFFFFFFFFFFFFFFFF:FFFFFFFFFFFFFFFFFFFFFFFFFFFFFF:FFFFFFFFFFFFFFFFFF:FFFFFFFFF:FFFFFFFFFFFFFFFFFFFFFFFFFFFFFFFFFFFFFFFFFFFFFFFFFFFFFFFFFFFFFFFFFFFFFFFFFFFFFFFFFFFFFFFFFFFFFFFFFFFFFFFFFFF:FFFF:FFFFFFFFFFFFFF:FFFFFFFFFFFF:FFFFFFFFFFFFFFFFFFF:FF,FFFFFF
@A01757:128:HWYCLDRX2:1:2102:1850:6449 2:N:0:GGAGCGTC
TCGGACTACCGGGGTTTCTAATCCTATTTGCTCCCCACGCTTTCGTGCCTCAGCGTCAGTGTGGAGCCGGCATGCTGCCTTCGCAATCGGAGTTCTGCGCGATATCTATGCATTTCACCGCTACACCGCGCATTCCGCATACTTCTCGCTCACTCAAGAAGACCAGTTTCAACGGCAGGCCGGTGTTGAGCACCGACATTTGACCGCTGACTTAACCTTCCGCCTACGCACCCTTTAAACCCAATAAATCC
+
FFFFFFFFFFFFFFFFFFFFFFFFFFFFFFFFFFFFFFFFFFFFFFFFFFFFFFFFFFFFFFFFFFFFFFFFFFFFFFFFFFFFFFFFFFFFFFFFFFFFFF,FF:FFFF,FFFFFFFFF:FFFFFFF:FFFF:FFFFFFFFFFFFFFFF:FFFFFFF:FFFFFFFF:FFF,F:,:FFF:FFFFFFF,FFFFFFF:FF:F,,:F,,:FFFF:FF,,FFFFFFF,:FFFF,FFFFFFF,,F:F:,FF,:FF,
@A01757:128:HWYCLDRX2:1:2102:4056:6449 2:N:0:GGAGCGTC
TCGGACTACAAGGGTATCTAATCCTATTTGCTCCCCACGCTTTCGTGCCTCAGCGTCAGTCACAGGCCAGGCGGCCGCCTTCGCCACTGGTGTTCTTCCATATCTCTGCGCATTTTACCGCTACACATGGAGTTCCACCGCCCTCTCCTGTCCTCAAGTCTGCCAGTTTCTGAATGAAAGACGAGTTGAGCTCATCCCTTTGCCTTCAGACTGAACAGACCGCCTGCGCACCCTTTACGCCCAATCATTCC
+
FFFFFFFFFFFFFFFFFF,:FFFFFF:FFFFFFFFFFFFFFFFFFFFFFFFFFFFFFFFFFFFFFFFFFFFF:FFFFF:FFFFFFFFFFFFFFFFFF:FFFFFFFFF,FFFFFFFFFFFFFFFFFFFFFFFFFFFFFFFFFFFFFFFFFFFFFFFFFFFFFFFFFFF:FFFFFFFFFFF::F,FFFF:FFFFFFFFFFFFFFFFF,FFFFF:FFFFF,FFF:FF,FFFFFFFFFFFFFFF,FFFFFF:FF,
@A01757:128:HWYCLDRX2:1:2102:7193:6527 2:N:0:GGAGCGTC
TGGACTACAAGGGTTTCTAATCCTGTTCGATACCCACGCTTTCGTGCCTGAGCGTCAGTAGGGCGCCGGTGCGCTGCCTTCGCAATCGGAGTTCTGCGTGATATCTATGCATTTCACCGCTACACCACGCAGTCCGCGCACTTCTCGCCCACTCTAGCCCGGCAGTTCCGACGGCTGGGCGGGGTTGAGCCCCGCGATTTGAGCGCCGGCTGGCCGTGCCGCCTGCGCAGCCGTGAAGCCCCCTCGAGCGG
+
FFFFFFFFFFFFFFFFFFFFF,FFFFF:F:FF::FFF:FF:F:F:FFFFFF:FFFFF,FFFFFFFF:FFFFFFFFFFF,F:FF:FFFFFFFFFFF:FFFFFF:,FF:FFF:FFFFFFFFF,FFF:FFFFFF:F:FFFF:F,,FFFFFFF,FF,F:,FF:FFF:FFF,FFFF,FF,FFFFFFFFFF:F:FF,,FF,FF,F,F,,FF,:FF,,,F:FFFF,,F,F,FFF,F,F:,,,,:,FFF,::F,,,F,,
@A01757:128:HWYCLDRX2:1:2102:29451:6527 2:N:0:GGAGCGTC
TCGGACTACAAGGGTATCTAATCCTGTTTGCTCCCCACGCTTTCGAGCCTCAGCGTCAGTTACAGACCAGAGAGCCGCCTTCGCCACTGGTGTTCCTCCATATATCTACGCATTTCACCGCTACACATGGAATTCCACTCTCCTCTTCTGCACTCAAGTCTCCCAGTTTCCAATGACACTCACCGGTTGAGCCGGGGGCTTTCACATCAGACTTAAGAAACCGCCTGCGCTCGCTTTACGCCCAAGAATTC
+
FFFFFFFFFFFFFFFFFFFFFFFFFFFFFFFFFFFFFFFFFFFFFFFFFFFFFFFFFFFFFFFFFFFFFFFF:FFF,FFFFFF:FFFFFFFFFFFFFFFFFFFFFFFFFFFFFF,FFFFFFFFFFF:FFFFFFFFFFFFFFFFFFFFFFFFFFFFFFFF:FF::F:FFFFFFFFFFF,FFFFFF,,FF,FFFFFFFFFFFFF::FFFFFFFFFF,F::,FF:FF:FF:FFFFFFFFFFFFFF:FF,FF,FF
@A01757:128:HWYCLDRX2:1:2102:26178:6997 2:N:0:GGAGCGTC
TCGGACTACAAGGGTTTCTAATCCTGTTCGATACCCACGCTTTCGTGCCTCAGCGTCAGTGTGGAGCCGGCATGCTGCCTTCGCAATCGGAGTTCTGCGCGATATCTATGCATTTCACCGCTACACCGCGCATTCCGCATACTTCTCTCCAACTCCAGCCCGCCAGTTTCAACGGCTCGCCGGGGTTGAGCCCCGGGCTTTTACCGCTGACTTAACAGGCCGCCTGCGCACCCTTTAAACCCAATAAATCC
+
FFFFFFFFFFFFFFFFFFFFFFFFFFFFFFFFFFFFFFFFFFFFFFFFFFFF:FFFFFFFFFFFFFFFFFFFFFFFFFFFFFFFFFFF:FFFFFFFFFFFFFF:FFFFFFFFFFFFFFFFFFFFFFFFFFF:FFFFFFF:FFFFFFFFFFFFFFFFFFFFFFFF:F:FFFFFFFFFFFFFFFFFFFFFFFFFFFFFFFFFFFFFFFFFFFFFFFFFFFFFFFFFF,FFFFFFFFFF:FFFFFFF:FF,FFF
@A01757:128:HWYCLDRX2:1:2102:26169:7012 2:N:0:GGAGCGTC
TCGGACTACAAGGGTTTCTAATCCTGTTCGATACCCACGCTTTCGTGCCTCAGCGTCAGTGTGGAGCCGGCATGCTGCCTTCGCAATCGGAGTTCTGCGCGATATCTATGCATTTCACCGCTACACCGCGCATTCCGCATACTTCTCTCCAACTCCAGCCCGCCAGTTTCAACGGCTCGCCGGGGTTGAGCCCCGGGCTTTTACCGCTGACTTAACAGGCCGCCTGCGCACCCTTTAAACCCAATAAATCC
+
FFFFFFFFFFFFFFFFFFFFFFFFFFFFFFFFFFFFFFFFFFFFFFFFFFFFFFFFFFFFFFFFFFFFFFFFFFFFFFFFFFF:FFFFFFFFFFFFFFFFFFFFFFFFFFFFFFFFFFFFFFFFFFFFFFF:FFFFFFFFFFFFFFFFFFFFFFFFFFFFFFFFFF:FFFFFFFFFFFFFFFFFFFFFFFFFFFFFF,F:FFF:FFFFFF:FFFFFF:,FFFFFF:FFFF,FFFFFFFFFF:FFFFFFFFF
@A01757:128:HWYCLDRX2:1:2102:1280:7059 2:N:0:GGAGCGTC
TCGGACTACAGGGGTATCTAATCCTGTTTGCTCCCCACGCTGTCGCGCCTCAGCGTCAGAAGACTGAGCAGCGGGCCGACTTCGCCACCGGTTGTCTTCCGGATCTATACGCCTTCCACCGATAGACACGGAATTCGACCCGCCTCACAAGTGCTCGAGACTCCCAGGTCGCACGGCCGACCCGGGGTTGAGCCCGGGGCTTGCACCACGGGCTGGCGAAGCCGCCGACGCGCCCTGGCCGCCCGGTGAGT
+
FFFFFFFFFFFFFFFF,FFFFF:F,,FF,FFFFF,FF:FF,F,,F:FF,F:,FF,FF:F::F,,,F,,F,,,::,:FF:,,FF,:FFF,:,,,,FFF:F,::F:FF,FFF,:,F,,:F,,,:FF,F::,FF:FF,F,FF,F:,F,,,,:F,F:FFFFFF,,F,F,:,,,,FFFF,,::,:,,:,,F:,F:FFF,,,FFF:,F:,,:,,:,,,,,,F:::,,FFFF:,FF,F:,:,,,,,,F:,:,F,:,,:
@A01757:128:HWYCLDRX2:1:2102:11243:7091 2:N:0:GGAGCGTC
TCGGACTACAAGGGTTTCTAATCCTGTTCGATACCCACGCTTTCGTGCCTGAGCGTCAGTAGGGCGCCGGTGCGCTGCCTTCGCAATCGGAGTTCTGCGTGATATCTATGCATTTCACCGCTACACCACGCATTCCGCGCACTTCTCGCCCACTCTAGCCCGGCAGTTCCGACGGCTGGGCGGGGTTGAGCCCCGCGATTTGACCGCCGGCTTGCCGTGCCGCCTGCGCACCCTTTACACCCAGTAAATCC
+
FFFFFFFFFFFFFFFFFFFFFFFFFFFFFFFFFFFFFFFFFFFFFFFFFFFFFFFFFFFFFFFFFFFFFFFFFFFFFFFFFF:FFFFFFFFFFFFFFFFFFFFFFFFFFFFFFFFFFFF:FFFFFFFFFFFFFFFFFFFFFFFFFFFFFFFFFFFFFFFFFFFFFFFFFFFFFFFFF,FFF:FFFF:FFFFFFFFFFFFFFFFFFFFFFFFFFFFFFF,FFFFFFFFFFFFFFFFF,FFFFFFF:,FFFFF
@A01757:128:HWYCLDRX2:1:2102:1642:7122 2:N:0:GGAGCGTC
TCGGACTACCGGGGTATCTAATCCTGTTTGCTCCCCACGCTTTCGCGCCTCAGCGTCAGTTAATGTCCAGCAGGCCGCCTTAGCCACTGGTGTTCCTCCGTATATCTACGCATTTCACCGCTACACACGGAATTCCGCCTGCCTCTCCATCACTCAAGAAAAACAGTTTCAAATGCAGTTCCAGGGTTGAGCCCTGGAATTTCACATCTGACTTGCTTCCCCGCCTACACGCCCTTTACACCCAGTAAATC
+
FFFFFFFFFFFFFFFFF:FFFFFFFFFFFFFFFF:FFFFFFFFFF:FFFFFFFFFFFF:FFFFFFFFFFFFFFFF:FFFFFFFFFFFFFFFFFFFFFFFFFF:FFFFFFF,FFFFFFF:FFFFFFFFFF:FF:FFFF:FFFF,FFFF:FFF,,::::F,FF::,FFFFFFFFFFFFFFFF,FFFFFFFFFFFF:FFF:FF:FF,FFFFFFF,:FFFFF:::FF,FFF:,F:F::F,FF,F,:,,FF::F,F
@A01757:128:HWYCLDRX2:1:2102:12753:7294 2:N:0:GGAGCGTC
TCGGACTACCCGGGTATCTAATCCTGTTTGCTCCCCACGCTTTCGAGCCTCAGCGTCAGTTACAGTCCAGAGAATCGCCTTAGCCACTGGTGTTCTTCCTAATCTCTACGCATTTCACCGCTACACTAGGAATTCCATTCTCCTCTCCTGCACTCTAGACTTCCAGTTTGAAATGCAGCACTCAAGTTGAGCCCGAGTATTTCACATCTCACTTAAAAGTCCGCCTACTCTCACTTTACGCCCAGTAATTC
+
FFFFFFFFFFFFFFFFFFFFFFFFFFFFFFFFFFFFFFFFFFFFFFFFFFFFFFFFFFFFFFFFFFFFFFFFFFFFFFFFFFFFFFFFFFFFF:FFFFFFFFFFFFFFFFFFFFFFF:FFFFFFFFFFFFFFFFFFFFFFFF:FFFFFF:FFFFFFFFFFFFFFFFFFFFFFFF:F:F:FFFFFFFFF:FFFF,FFFFFFFFFFFFFFFFFFFFFFFFF:FFFFFFFF,FFF,FFFFFFFFF:FFF,FF:F
@A01757:128:HWYCLDRX2:1:2102:16947:7294 2:N:0:GGAGCGTC
TCGTACTACCAGGGTATCTAATCCTGTTCGCTCCCCTAGCCTTCGTGCCTCAGCGTCAGAAGCTGTCCAGAGACTTGCCTTCGCCATTGGTGTTCCTCACGATATCTACGCATTTCACTGCTACACCGTGAATTCCAGTCTCCTCTCCAGCCCTCTAGCGCGGCAGTATCGGATGCAGTTCCGGGGTTGAGCCCCGGGATTTCACATCTGACTTACCGCGCCGCCTACGCACTCTTTACGCCCAGTAATTC
+
FFFFFFFFFF:FFFFFFFFFFFFFFFFFFFFFFFFFFFFFF:FFFFFFFFFFFFFFFFF:FFFFFFFFFFFFFFFFFFFFFFFFFFFFFFFFFFFFFFFFFFFFFFFFFFFFFFFFFFFFFFFFFFFFFFFFFFFFFFFFFFFFFFFFFFFFFFFFFFFFFFFFFFFFFFFFF:FF:FFFFFFFFFFFFFFFFFFFFFFFFFFFFFFFF:FFFFFF:FFFFFFFF:FFFFF:FFFFFFFFFFFFFFFFFF:
@A01757:128:HWYCLDRX2:1:2102:32777:7435 2:N:0:GGAGCGTC
TCGGACTAAAGGGTTTCTAATCCTGTTTGCTCCCCACGCTTTCGCGCCTCACCGTCAGTTGTCGTCCAGCAGGCCGCCTTCGCCACTGGTGTTCCTCCTAATATCTACGCATTTCACCGCTACACTAGGAATTCCGCCTGCCTCTCCGATACTCAAGACCAACAGTTTCAAATGCAGTTCGGGGGTTGAGCCCCCGGATTTCACATCTGACTTGTCAGCCCGGCTACACGCCCTTTACGCCCAATAAATCC
+
FFFFFFFFFFFFFFFFFFFFFFFFFFFFFFFFFFFFFFFFFFFFFFFFFFFFFFFFFFF:FFFFFFFFFFFFFFFFFFFFFFFFFFFFFFFFFFFFFFFFFFFFFFFFFFFFFFFFFFFFFFFF:FFFFFFFFFFFFFFFFFFFFFFFFFFFFFFFFFFFFFFFFFFFFFFFFFFFFFFFFFFFFFFFFF,FFFFFFFFFFFFFFFFFFFFFF:FF:F:FFFFFFFFFF:F:FF,F:FFFFFFFFFFFFF,
@A01757:128:HWYCLDRX2:1:2102:26494:7451 2:N:0:GGAGCGTC
TCGGACTACAGGGGTTTCTAATCCTGTTTGCTCCCCACGCTTTCGGGCCTCAACGTCAGTCGCAGTCCAGCAGGCCGCCTTCGCCACCGGTGTTCCTCCTGATATCTACGCATTTCACCGCTACACCAGGAATTCCGCCTGCCCCTCCTGCACTCCAGCCGCGCAGTTCCAAGAGCAGTCCCGGGGTTGGGCCCCGGGCTTTCACTCCTGGCTTGCGCTGCCGTCTGCGCCCCCTTTACACCCAGTAAATC
+
FFFFFFFFFFFFF:FF:FFFFFFFFFFFFFFFFFFFFFFFFFFFFFFFFFFFFFFFFFFFFFFFFFFFFFFFFFFFFFFFFFFFFFFFFFFFFFFFFFFFFFFFFFFFFFFFFFFFFFFFFFFFFFFFFFFFFFFFFFFFFFFFFF:FFFFFFFFFF,FFFFFFFFFFFFFFFFFFF:FFFF,:FF:FFFFFFFFFFFFFFFFFFFFF:F:FFFFFFFFFFFFFFFFFFFF:FFFF:,FFFFF:F,FFFFF
@A01757:128:HWYCLDRX2:1:2102:32877:7451 2:N:0:GGAGCGTC
TCGGACTACCAGGGTATCTAATCCTGTTCGATACCCACGCTTTCGTGCCTGAGCGTCAGTAGGGCGCCGGTGCGCTGCCTTCGCAATCGGAGTTCTGCGTGATATCTATGCATTTCACCGCTACACCACGCATTCCGCGCACTTCTCGCCCACTCTAGCCCGGCAGTTCCGACGGCTGGGCGGGGTTGAGCCCCGCGATTTGACCGCCGGCTTGCCGTGCCGCCTGCGCACCCTTTAAACCCAATAAATCC
+
FFFFFFFFFFFFFFFFFFFFFFFFFF:FFF,FFFFFFFFFFFFFFFFFFFFFFFFFFFFFFFFFFFFFFFFFFFFFFFFFFFFFFFFFFFFFFFFFFFFFFFFFFFFFF:FF:FFFFFFFFFFFFF:FF::FFFFFFFFFFFFFFF:FF,FFFFFFFFFFFFFFFFFFFF:FFFFFFFFFFFFFFFFFFFFFFFFFFFFFF,FFF,FFFFFFFFFFFFFFF:F:F,FFF,FFFFFFFF,FFFFFFFFF:F:
@A01757:128:HWYCLDRX2:1:2102:29866:7498 2:N:0:GGAGCGTC
TCGGACTACAATGGTATCTAATCCTGTTCGATCCCCGCACTTTCGTGCCTCAGCGTCAGTAGGGCGCCGGAAGGCTGCCTTCGCAATCGGGGTTCTGCGTGATATCTATGCATTTCACCGCTACACCACGCATTCCGCCTTCTTCTCGCCCACTCAAGGCCCCCAGTTTCAACGGCCGGACGGGGTTGAGCCCCGAATTTTTACCGCTGACTTGGCATCCCGCCTACGCACCATTTAAACCCAATAAATCC
+
FFFF:FFFFFFFFFFFFFFFFFFFFFFFFFFFFFFFFFFFFFFFFFFFFFFFFFFFFFFFFFFFFFFFFFFFFFFFFFFFFFFFFFFFFFFFFFFFFF:FFFFFFFFFFFFFFFFFFFFFFFFFFFFFFFFFFFFFFFFFFFFFFFF:FFFFFFFFFFFFFFFFFFFFFFF,FFFFFFF,FFFFFFFFFFFFFFFF:FFFFFFFFFFFFFFFFFFFFFFF:FFFF:FFFFFF,F:FFFFFFFFFFFFFFFF
@A01757:128:HWYCLDRX2:1:2102:26973:7748 2:N:0:GGAGCGTC
TCGGACTACAAGGGTATCTAATCCTGTTCGATACCCACGCTTTCGTGCATGAGCGTCAGTTGAGCGCCGGTATGCTGCCTTCGCAATCGGAGTTCTGCGTGATATCTATGCATTTCACCGCTACACCGCGCATTCCGCGTACTTCTCGCCAACTCAAGTCTGCCAGTTTCAACGGCTCGACGGGGTTGAGCCCCGCAATTTTACCGCTGACTTAACGGACCGCCTACGAACCCTTTAAACCCAATAAATCC
+
FFFFFFFFFFFFFFFFFFFFFFFFFFFFFFFFFFFFFFFFFFFFFFFFFFFFFFFFFF:FFFFFFFFFFFFFFFFFFFFFFFFFFFFF:FF:FFFFFFFFFFFF:FFFFFFFFFFFFFFFFFFFFFFFFFFFFFFFFFFFFFFFFFFFFFFFFFFFFFFFFFFFFFFFFFFFFFFFFFFFFFFFFFFFFFFFFFFFF,FFFFFFFFFFFFFF:FFFFFFFFFFFF,FFFFFFFFFFFFFF:FFFFFFFFF,
@A01757:128:HWYCLDRX2:1:2102:27850:7858 2:N:0:GGAGCGTC
TCGGACTACAGGGGTTTCTAATCCTGTTCGATACCCACGCTTTCGTGCATGAGCGTCAGTTGAGCGCCGGTATGCTGCCTTCGCAATCGGAGTTCTGCGTGATATCTATGCATTTCACCGCTACACCACGCATTCCGCATACTTCTCGCTCACTCAAGAACGCCAGTTTCAACGGCACGACGGAGTTGAGCCCCGAAATTTTACCGCTGACTTGACATTCCGCCTGCGCACCCTTTAAACCCAATAAATCC
+
FFFFFFFFFFFFFFFFFFFFFFFFFFFFFFFFFFFFFFFFFFFFFFFFFFFFFFFFFFFFFFFFFFFFFFFFFFFFFFFFFFFFFFFFFFFFFFFFFFFFFFFFFFFFFFFF:FFFFFFFFFFFFFF:FFFFFFFFFFFFFFFFFFFFFFFFFFFFFFFFF:F:FFFFFFFFFFFFFFFFFFFFFFFFFF:FFFFFFFFFFFFFFFFFFFFFFFFFF:FFFFFFFFFFFFFFFFFFFFFF:FF,F:,:FFF
@A01757:128:HWYCLDRX2:1:2102:26449:7905 2:N:0:GGAGCGTC
TCGGACTACACGGGTATCTAATCCTGTTCGATACCCACGCTTTCGTGCCTGAGCGTCAGTAGGGCGCCGGTGCGCTGCCTTCGCAATCGGAGTTCTGCGTGATATCTATGCATTTCACCGCTACACCACGCATTCCGCGCACTTCTCGCCCACTCTAGCCCGGCAGTTCCGACGGCTGGGCGGGGTTGAGCCCCGCGATTTGACCGCCGGCTTGCCGTGCCGCCTGCGCACCCTTTAAACCCAATAAATCC
+
FFFFFFFFFFFFFFFFFFFF:FFFFFFFFFFFFFFFFFFFFFFFFFFFFFFFFFFFFFFFFFFFFFFFFFFFFFFFFFFFFFFFFFFFFFFFFFFFFFFFFFF:FFF:FFFFFFFFFFFFFFFFFFFFFFFFFFFFFFFFFFFFFFFFFFFFFFFFFFFFFFFFFFFFFFFFFFFFFFFFFFFFFFFFFFFFFFFFFFFFFFFFFFFFFFFFFFFFFFFF:FFFFFFFFFFFFFFF:FFFFFFFFFFFFFF
@A01757:128:HWYCLDRX2:1:2102:14832:7983 2:N:0:GGAGCGTC
TCGGACTACTGGGGTATCTAATCCTGTTCGCTCCCCACGCTTTCGCTCCTCAGCGTCAGTAACGGCCCAGAGACCTGCCTTCGCCATTGGTGTTCTTCCCGATATCTACACATTCCACCGTTACACCGGGAATTCCAGTCTCCCCTACCGCACTCCAGCCCGCCCGTACCCGGCGCAGATCCACCGTTAGGCGATGGACTTTCACACCGGACGCGACGAACCGCCTACGAGCCCTTTACGCCCAATAAATC
+
FFFFFFFFFFFFFFFFFFFFFFFFFFFFFFFFFFFFFFFFFFFFFFFFFFFFFFFFFFFFFFFFFFFFFFFFFFFFFFFFFFFFF:FFFFFFFFFFFFFFFFFFFFFFFFFFFFFFFFFFF:FFFFFFFFFFFFF:FFFFFFFFFFFFFFFFFFFFFFFFFFFFFFFFFFFFFFFFFFFFFFFFFFFFFFFFFFFFFFFFFFFFFFFFFFFFFFFFFFFFFFFFFFFFFFFFF:FFFFFFFFFFFFF:F,F
@A01757:128:HWYCLDRX2:1:2102:13087:8061 2:N:0:GGAGCGTC
TCGGACTACAGGGGTTTCTAATCCTGTTTGCTACCCACGCTTTCGAACCTCAGCGTCAGTTACAGACCAGAGAGCCGCTTTCGCCACTGGTGTTCTTCCATATATCTACGCATTTCACCGCTACACATGGAGTTCCACTCTCCTCTTCTGCACTCAAGTCTCCCAGTTTCCAATGCACTACTCCGGTTAAGCCGAAGGCTTTCACATCAGACTTAAAAGACCGCCTGCGTTCCCTTTACGCCCAATAAATC
+
FFFFFFF:FFFFFFFFFFFFFFFFFFFFFFFFFFFFFFFFFFFFF:FFFFFFFFFFFFFFFFFFFFFFFFFFFFFFFFF,FFF:FFFF:FFF:FFFFFFFFFFFFFFFFFFFFFFFFFFFFFFFF:FF:FFF,F,::FFFFFFF,,FFFFFFFFFFFFFFFFFFF:FFFFFFFFF:FF,FFFFFFFFFFFF,F,FFF:::FFF:FFFFFFFFFFF:F:F,FFFFFFFFFF:::FFFF:FFFFFFFFF:FF:
@A01757:128:HWYCLDRX2:1:2102:27444:8061 2:N:0:GGAGCGTC
TCGGACTACAAGGGTATCTAATCCTGTTTGCTACCCACGCTTTCGAACCTCAGCGTCAGTTACAGACCAGAGAGCCGCTTTCGCCACTGGTGTTCTTCCATATATCTACGCATTTCACCGCTACACATGGAGTTCCACTCTCCTCTTCTGCACTCAAGTCTCCCAGTTTCCAATGCACTACTCCGGTTAAGCCGAAGGCTTTCACATCAGACTTAAAAGACCGCCTGCGTTCCCTTTAAACCCAATAAATC
+
FFFFFFFFFFFFFFFFFFFFFFFFFFFFFFFFFFFFFFFFFFFFFFFFFFFFFFFFFFFFFFFFFFFFFFFFFFFFFFFFFFFFFFFFFFFFFFFFFFFFFFFFFFFFFFFFFFFFFFFFFFFFFFFFFFFFFFFFFFFFFFFFFFFFFFFFFFFFFFFFFFFFFFFFFFFFFFF:FFFFFFFF:FFFFFFFFFFFFFFFFFFFFFFF,FFFF:FFFFFFFFFFFFFFF:FFFFFFFFF,FFF:FFFFFFF
@A01757:128:HWYCLDRX2:1:2102:6244:8077 2:N:0:GGAGCGTC
TCGGACTACAAGGGTTTCTAATCCTGTTCGATACCCACGCTTTCGTGCATGAGCGTCAGTTGAGCGCCGGTATGCTGCCTTCGCAATCGGAGTTCTGCGTGATATCTATGCATTTCACCGCTACACCACGCATTCCGCATACTTCTCGCCCACTCAAGAACACCAGTTTCAACGGCGAAGCGAGGTTGAGCCCCGCGATTTGACCGCTGACTTGACATTCCGCCTACGCACCCTTTAAACCCAATAAATCC
+
FFFFFFFFFFFFFFFFFFFFFFFFFFFFFFFFFFFFFFFFFFFFFFFFFFFFFFFFFFFFFFFFFFFFFFFFFFFFFFFFFFFFFFFFFFFFFFFFFFFFFFF:FFFFFFFFFFFFFFFFFFFFFFFFFFF:::FFFFFF:FFFFFFFFFFFFFFFFFFFFFFFFF:FFFFFFFFFFF,FFF,FFFFFFFFFFFFFFFF,F::F:FFFFFFFFFF:F:FFFFF:FFF:FFF,FF,F,F:FFFF,:,:FFFF
@A01757:128:HWYCLDRX2:1:2102:22028:8234 2:N:0:GGAGCGTC
TCGGACTACTGGGGTTTCTAATCCTGTTCGATACCCACGCTTTCGTGCCTCAGCGTCAGTGTGGAGCCGGCATGCTGCCTTCGCAATCGGAGTTCTGCGCGATATCTACGCATTTCACCGCTACACATGGAGTTCCACTCTCCTCTTCTGCACTCAAGTCTCCCAGTTTCCAATGCACTACTCCGGTTAAGCCGAAGGCTTTCACATCAGACTTAAAAGACCGCCTGCGTTCCCTTTACGCCCAATAAATC
+
:FFFFFFFFFFFFFFFFFFFFFFFFFFFFFFFFFFFFFFFFFFFFFFFFFFFFFFFFFFFFFFFFFFFFFFFFFFFFFFFFFFFFFFFFFFFFFFFFFFFFFF,FFFFFFFFFFFFFF:FFFFFFFFFFFFFFFFFFFFFFFFFF:FFFFFFFFFFFFFFF:FFFFFFFFFFFFFFF:FFFFFFFFFFFFFFFFFFFFFFFF:FFFFFFFFFFF:FFFFFFFFFFFFFFFFFFFFFFFFFFFFF,,F,FF:
@A01757:128:HWYCLDRX2:1:2102:6379:8281 2:N:0:GGAGCGTC
TCGGACTACTGGGGTATCTAATCCTGTTCGATACCCACGCTTTCGTGCATGAGCGTCAGTTGAGCGCCGGTATGCTGCCTTCGCAATCGGAGTTCTGCGTGATATCTATGCATTTCACCGCTACACCACGCATTCCGCGTACTTCTCGCCCACTCAAGAACGCCAGTTTCAACGGCGGACGCAGGTTGAGCCCCCGTATTTGACCGCTGACTTGGCATCCCGCCTACGCACCCTTTAAACCCAATAAATCC
+
FFFFFFFFFFFFFFF,FFFFFFFFFFFFFFFFFFFFFFFFFFFFFFFFFFFFFFFFFFFFFFFFFFFFFFFFFFFFFFFFFFFFFFFFFFFFFFFFFFFFFFFFFFFFFFFFFFFFFFFFFFFFFFFFFFFFFFFFFFFFFFFFFFFFFFFFFFFFFFFFFFFFFFFFFFFFFFFFFFFFFFFFFFFFFFFFFFFFFFFFFFFFFFFFFFFFFFFF:FFFFFFFF,FFFFFFFFFFF:FFFFF,F,FFFF:
@A01757:128:HWYCLDRX2:1:2102:16631:8281 2:N:0:GGAGCGTC
GGGGGGGGGGGGGGGGGGGGGGGGGGGGGGGGGGGGGGGGGGGGGGGGGGGGGGGGGGGGGGGGGGGGGGGGGGGGGGGGGGGGGGGGGGGGGGGGGGGGGGGGGGGGGGGGGGGGGGGGGGGGGGGGGGGGGGGGGGGGGGGGGGGGGGGGGGGGGGGGGGGGGGGGGGGGGGGGGGGGGGGGGGGGGGGGGGGGGGGGGGGGGGGGGGGGGGGGGGGGGGGGGGGGGGGGGGGGGGGGGGGGGGGGGGG
+
FFFFFFFFFFFFFFFFFFFFFFFFFF:FFFFFFFFFFFFFFFFFFFFFFFFFFFFFFFFFFFFFFFFFFFFFFFFFFFFFFFFF:FFFFFFFFFFFFFFFFFFFFFFFFFFFFFFFFFFFFFFFFFFFFFFFFFFFFF:FFFFFFFFFFFFFFFFFFFFFFFFFFFFFFFFFFFFFFFFFFFFFFFFFFFFFFFFFFFFFFFFFFFFFFFF,:FFFFFFFFFFFFFFFFFFFFFFF:FFFFFFFF:FFFFF
@A01757:128:HWYCLDRX2:1:2102:31864:8296 2:N:0:GGAGCGTC
TCGGACTACCAGGGTATCTAATCCTGTTCGAAACCCGCACTTTCGTTCCTCAGCGTCAGTTGAGCGCCGGTAACCTGCCTTCGCAATCGGCGTTCTGCGTGATATCAATGCATTTCAACGCTACACCACGAATTCCGCTAACTTCTCACTCACTCAAGGGCGTCAGTTTCAACGGCACGACGGGGTTGAGACCCGAAATTTTACCGCTGACTTGACCTTCAGCCTGCGCACCCTTTAAACACAATAAATCC
+
,FF,FFF:FF::,,FF,FFF,,,,F:FFF,:,,FF,F,,,,,F,,,,F,,F,::,,,:F,,F:FFF:F,,:F:,FFF,F,,:FF,F,FF,,,,F,:,FFF,:F:,:,,:,::,F,::,FF,,FFF,FF,F,,,:F,FF,:F,,F,:,FFFF,FFFFF:FF,:,F,,,:FFF:FF:FFF,,F,:FFF,,FF,,F:FF,F:F:F:,,FFFFF,FF,F:,FFF,,F,,FF:FFF,FF:FFFF:,F:F,FF,F,F
@A01757:128:HWYCLDRX2:1:2102:18511:8312 2:N:0:GGAGCGTC
TCGGACTACTAGGGTATCTAATCCTATTTGCTCCCCACGCTTTCGTGCCTCAGCGTCAGTAACAGGCCAGGCGGCCGCCTTCGCCACTGGTGTTCTTCCATATATCTATGCATTTCACCGCTACACCACGCATTCCGCGCACTTCTCGCCCACTCTAGCCCGGCAGTTCCGACGGCTGGGCGGGGTTGAGCCCCGCGATTTGACCGCCGGCTTGCCGTGCCGCCTGCGCACCCTTTAAACCCAATAAATCC
+
FFFFFFFFFFFFFFFF:FFFFFFFFF:FFFFFFFFFFFFFFFFFFFFFFFFFFFFFFF,FFFF:FFFF,FFFFFFFFFFFFFFFFFFFFFFFFFFFFFFFF,FF:FFFFFFFFFFFFFFFFFFFFFFFFFFFFFFFFFFF:FFFFFFFFFFF:FFFFFFFFFFFFFFFFFFFFFFFFFFFFFFFFFFFFFFFFFFFFFFFFFFF:FFFFFFFFFFFFFFFFFFF:FFF:FFFF:FFFFFFFF:FFF:FFFF
@A01757:128:HWYCLDRX2:1:2102:14597:8390 2:N:0:GGAGCGTC
TCGGACTACAAGGGTATCTAATCCTGTTTGCTACCCACGCTTTCGAACCTCAGCGTCAGTTACAGACCAGAGAGCCGCTTTCGCCACTGGTGTTCTTCCATATATCTACGCATTTCACCGCTACACATGGAGTTCAACTCTCCTCTTCTGCACTCAAGTCTCCCAGTTTCCAATGCACTACTCCGGTTAAGCCGAAGGCTTTCACATCAGACTTAAAAGACCGCCTGCGTTCCCTTTACGCCCAATAAATC
+
FFFFFFFFFFFFFFFFFFFFFFFFFFFFFFFFFFFFFFFFFFFFFFFFFFFFFFFFFFFFFFFFFFFFFFFFFFFFFFFFFFFFFFFFFFFFFFFFFFFFFFFFFFFFFFFFFFFFFFFFFFFFFFFFFFFFF:FFF::FFFFFFFFFF:FFFFF:FFFFFFFFFFFFFFFF:FFFFFFFFFFFFFFFFF:,FFFFF,FFFF:FFFFFFFFFF:FF:F::F:FFF:FFFFFFFFFFFFFFFFFFFFFF,FF
@A01757:128:HWYCLDRX2:1:2102:7808:8437 2:N:0:GGAGCGTC
TCGGACTACTAGGGTATCTAATCCTGTTCGATACCCACGCTTTCGTGCCTGAGCGTCAGTAGGGCGCCGGTGCGCTGCCTTCGCAATCGGAGTTCTGCGTGATATCTATGCATTTCACCGCTACACCACGCATTCCGCGCACTTCTCGCCCACTCTAGCCCGGCAGTTCCGACGGCTGGGCGGGGTTGAGCCCCGCGATTTGACCGCCGGCTTGCCGTGCCGCCTGCGCACCCTTTAAACCCAATAAATCC
+
FFFFFFFFFFFFFFFFFFFFFFF:FFFFFFFFFFFFFFFFFFFFFFFFFFFFFFFFFFFFFFFFFFFFFFFFFFFFFFFFFFFFFFFFFFFFFFFFFFFFFFFFFFFFFFFFFFFFFFFFFFFFFFFFFFFFFFFFFFFFFFFFFFFFFFFF:FFFFFFFFFFFFFFFFFFFFFFFFFFFFFFFFFFFFFFFFFFFF,:FFFFFFFFFFFFFFFFFFFFFFFFFFFFFFFFFFFFF:F:FFFFF:,FFFFF
@A01757:128:HWYCLDRX2:1:2102:24551:8500 2:N:0:GGAGCGTC
TCGGACTACAAGGGTATCTAATCCTGTTCGATACCCACGCTTTCGTGCATGAGCGTCAGTTGAGCGCCGGTATGCTGCCTTCGCAATCGGAGTTCTGCGTGATATCTATGCATTTCACCGCTACACCACGCATTCCGCATACTTCTCGCTCACTCAAGAACGCCAGTTTCAACGGCACGACGGGGTTGAGCCCCGAAATTTTACCGCTGACTTGACATTCCGCCTGCGCACCCTTTAAACCCAATAAATCC
+
FFFFFFFFFFFFFFFFFFFFFFFFFFFFFFFFFFFFFFFFFFFFFFFF:FFFFFFFFFFFFFFFFFFFFFFFFFFFFFFFFFFFFFFF:FFFFFFFFFFFFFFFFFFFFFFFFFFFFFFFFFFFFFFFFFFFFFFFFFFFFFFFFFF:FFFFFFFFFFFFFFFFFFFFFFFFFFFFFFFFFF:FFFFFFFFFFFFF:FFFF:FFFFFFFFF:,FF:FFFF,FF:F:FFFFFFFF,FFFFFFFFFFFFFFF:
@A01757:128:HWYCLDRX2:1:2102:32597:8563 2:N:0:GGAGCGTC
TCGGACTACAGGGGTATCTAATCCTATTTGCTCCCCACGCTTTCGTGCCTCAGCGTCAGTAACAGGCCAGGCGGCCGCCCTCGCCACTGGTGTTCTTCCATATATCTACGCATTTTACCGCTACACATGGAGTTCCACCGCCCTCTCCTGCTCTCTAGCCCGCCAGTTTCCAGAGCCTGTACCGGTTGAGCCGGTACCTTTCACTCCAGACTTAGCAGGCCGCCTACGCACCCTTTACGCCCACTCATTCC
+
FFFF:FFFFFFFFFFFFFFFFFFFFFFFFFFFFFFFFFFFFFFFFFFFFFFFFFFFFFFFFFFFFFFF:FFFFFFFFFFFFFFFFFFFFFFFFFFFFFFF:FFFFFFFFFF:FF:FFFFFFFFFFFFFFFFFFFFFFFFFFFFFFFFFFFFFFFFFFFFFFFFFFFFFFFFFFFFFFFFFFFFFFFFFFFFFFFF,FFFFFFFFFFFFFFFFFFFFFF:FFF,FF:FFF:FFFFFF:FFFFFF,FFFFFFF
@A01757:128:HWYCLDRX2:1:2102:28221:8656 2:N:0:GGAGCGTC
TCGGACTACAAGGGTATCTAATCCTGTTTGATCCCCGCACTTTCGTGCCTCAGCGTCAGTAGGGCGCCGGTATGCTGCCTTCGCAATCGGGGTTCTGCGTGATATCTATGCATTTCACCGCTACACCACGCATTCCGCGCACTTCTCGCCCACTCTAGCCCGGCAGTTCCGACGGCTGGGCGGGGTTGAGCCCCGCGATTTGACCGCCGGCTTGCCGTGCCGCCTGCGCACCCTTTAAACCCACTAAATCC
+
FFFFFFFFFFFFFFF,:FFFFFFFFFFFFFFFFFFFFFFFFFFFFFFFFFFFFFFFFFFFFFFFFFFFFFFFFFFFFFFFFFFF:FFFFFFFFFFFFFFFF:F::FFFFFFFFFFFFFFFFFFFFFFFFFF::FFFFFF:,:FFF:FFFFFFFFFF,FF:FF:FFFFFFFFFFFFFFFFF:FFFFFFFFFFFFFFFFF:FFFFFFFFFFFFF:FFFFFF:FFF:FFFFFF::FFFFFF,FFFF,FF,,F:F
@A01757:128:HWYCLDRX2:1:2102:30101:8750 2:N:0:GGAGCGTC
TCGGACTACCAGGGTTCTAATCCTGTTTGCTACCCACGCTTTCGAACCTCAGCGTCAGTTACAGACCAGAGAGCCGCTTTCGCCACTGGTGTTCTTCCATATATCTACGCATTTCACCGCTACACATGGAGTTCCACTCTCCTCTTCTGCACTCAAGTCTCCCAGTTTCCAATGCACTACTCCGGTTAAGCCGAAGGCTTTCACATCAGACTTAAAAGACCGCCTGCGTTCCCTTTACGCCCAATAAATCC
+
FFFFFFFFFFFFFFFFFFFFFFFFFFFFFFF:FFFFFFFFFFFFFFFFFFFFFFFFF:FFFFFFFFFFFFFFFFFFFFFFFFFFFFFFFFFFFFFFFFFFFFFFFFFFFFFFFFFFFFFFFFFFFFFFFFF:FFFFFFFFFFFFFFFFFFFFFFFFFFFFFFFFFFFFFFFFFFFFFFFFFFFFFFFFFFFFFFF:,:FFFFFFFFFFF:FFFFFFF:FFFFF,:FFFFFF:FF:FFFFFFFFFFF:FFF,
@A01757:128:HWYCLDRX2:1:2102:10737:8782 2:N:0:GGAGCGTC
TCGGACTACACGGGTATCTAATCCTGTTCGATACCCACACTTTCGTGCATGAGCGTCAGTTGATCGCCGGTATGCTGCCTTCGCAATCGGAGTTCTGCGTGATATCTATGCATTTCACCGCTACACCACGCATTCCGCATACTTCTCGCTCACTCAAGAAAACCAGTTTCAACGGCTCGAAGAGGTTGAGCCTCTCAATTTTACCGCTGACTTGATCTTCCGCCTGCGCACCCTTTAAACCCACTAAATCC
+
:FFFFFFFFFFFFFFFFFFFFFFFFFFFFFFFFFFFFFFFFFFFFFFFFFFFFFFFFFFFFFFFFFFFFFFFFFFFFFFFFFFFFFFFFFFFFFFFFFFFFF,F:FFFFFF:FFFFFFFFFFFFFFFF:FFFFFFFFFFFFFFFFFFFFFFFFFFFFFFFFFFFFFFF:FFFFFFFFFFF:FFFFFFFFFF,FFF:,FFFFFFFFFFFFF:FFFFFFFFFFFFFFFF:F:FFFFFFFF:FFFF,FF,,FFF
@A01757:128:HWYCLDRX2:1:2102:6198:9064 2:N:0:GGAGCGTC
TCGGACTACAGGGGTATCTAATCCTGTTTGATACCCGCACTTTCGAGCCTCAGCGTCAGTTGCACACCGGCCAGTAGCCTTCGCGAGCGGTGTTCTTCATGATATCTAAGCATTTGACCGCTACACCCGGAATTCCGGGTTCCGTGGGGGCACGCCAGGCCGACAGTTTCGGCTGCACTTCGGCGGTTGCGCCCGGGACTTTCCCAGCTGACTTAAAGGCCGGCGTACCCTCCCTTTACGCCCAGTACCTC
+
FFFFF,FFFF,FFFFFFFFF,FFFFFFF,F,F,FFF,FFFFFFFFFFFFFFF:FFFFF,FF,:F,:FF,F,FF,,:,FFF:FFFFF,,FF,FF,F:FF::FF,F,FFF:FFFF:F,::,,,F::F::,,FF:FFFF,,:,::F,,,,F,F:,,,FF,FF,,,,,FFF::,,,,,FF:,F,F,,,FFF,:,F,,,,,F,FFFFF,F,,F:F,FFF,::F,,:FF,,,,:,:FF,:F:,FF:::F,:,,,F:F
@A01757:128:HWYCLDRX2:1:2102:20103:9064 2:N:0:GGAGCGTC
TCGGACTACAAGGGTATCTAATCCTGTTCGATCCCCACGCTTTCGTGCCTCAGCGTCAGTCTGGCGCCGGCATGCTGCCTTCGCAATCGGAGTTCTGCGTGATATCTATGCATTTCACCGCTACACCACGCATTCCGCATACTTCTCGCCCACTCAAGAACGCCAGTTTCAACGGCGGAGCGGGGTTGAGCCCCGCGATTTTACCGCTGACTTGGCATCCCGTCTACGCACCCTTTACACCCAATAAATCC
+
FFFFFFFFFFFFFFFFFFFFFFFFFFFF,F::FFFFFFFFFFFFFFF:FFFFFFFFFFFFFFFFFFFFFF:FFFFFFFFFFFFFFF:FFFFFFFFFFFFFFFF:FFFFFFFFFFFFFFFFFFFFFFFFFFFFFFFFFFFFFFFFFFFFFFFFFFFFFFFF:FFFFFFFFFFFFFFFF:F:FFFFFFFFFFFFFFFFFFFFFFF:FF:FFFF:FF:FF:F,FF:FF:F:F,FF,FFFFFFF,FFFFFFF:F,
@A01757:128:HWYCLDRX2:1:2102:4580:9079 2:N:0:GGAGCGTC
TCGGACTACACGGGTATCTAATCCTGTTCGATACCCACGCTTTCGTGCATGAGCGTCAGTTGAGCGCCGGTATGCTGCCTTCGCAATCGGAGTTCTGCGTGATATCTATGCATTTCACCGCTACACCACGCATTCCGCATACTTCTCGCTCACTCAAGAACGCCAGTTTCAACGGCACGACGGGGTTGAGCCCCGAAATTTTACCGCTGACTTGACATTCCGCCTGCGCACCCTTTAAACCCAATAAATCC
+
FFFFFF::FFF:FFFFFFFFFFFFFFFFFFF,FFFFFF,FFFF:FFFFFFFFFFFFFFFFFFFFFFFFFFFFF:FFFFFFFFFFFFFFFFFFF:FFFF:F,FFFF:,FFFFFFFFFFFFFFFFF:FFFFFFFFFFFFF:FFFF,FFFFFFFFF:FFFFF:FFFF:F:FFFFFF,FF:FFFF,FFFF:FFFFFFFF,FFF:FFFFFFFFF:F:FFFFFFFFFFFFFFF:FFF,FF,F:F:FFF:FF,F:FFF
@A01757:128:HWYCLDRX2:1:2102:20094:9079 2:N:0:GGAGCGTC
TCGGACTACAAGGGTATCTAATCCTGTTCGATCCCCACGCTTTCGTGCCTCAGCGTCAGTCTGGCGCCGGCATGCTGCCTTCGCAATCGGAGTTCTGCGTGATATCTATGCATTTCACCGCTACACCACGCATTCCGCATACTTCTCGCCCACTCAAGAACGCCAGTTTCAACGGCGGAGCGGGGTTGAGCCCCGCGATTTTACCGCTGACTTGGCATCCCGTCTACGCACCCTTTACACCCAATAAATCC
+
FFFFFFFFFFFFFFFFFFFFF:FFFFFFFFFFFFFFFFFFFFFFFFFFFFFFFFFFFFFFFFFFFFFFFFFFFFFFFFFFFFFFFFFFFFFFFFFFFFFFFFFFFF:FFFFFFFFFFFFFFFFFFFF,FFFFFFFFFFFFFFFFFFFFFFFFFFFFFFFFFFFFFFFFFFFFFFFFFFFFFFFFFFFFFFFFFFFFFFFFFFFFFFFFFF:FFFFFFFF:FFFF:F:FFF,FFFFF:::FFFFF:FF:,F:
@A01757:128:HWYCLDRX2:1:2102:29514:9111 2:N:0:GGAGCGTC
TCGGACTACCAGGGTTCTAATCCTGTTTGCTACCCTCGCTTTCGAACCTCAGCGGCCGGTACAGACGAGGGAGCCGCTGTCGGCGGTGGGGTTCGGGCAGTGCTCTTCGCGTTTGGGGGGTAGGGCGGGGGGTGGCGTGGGGGGTGCGGGGGGGGGGGGGGGGGGGTGGGCGGGGGGGGGGGGGGGTGCGGCGGAGGGGGGGGGGGCGGGCGTCGGGGGGGGCGTGGGGGCGGGGGGCGGGGGGGGGGTGG
+
FFFFF,F:FFF:FF,,,F,:FF:,,:F:FFFF,::,:FF,F:F:,,,FFF:FFF,:,F,,,FFF,,,,F,F,,:FF,F:F,F,,,,,FF,F,,,,,::,,,::,,,,,F,,,,,,,F,FFF,:,:,,FFFF,,F,,F,,,,,:,,F,,F,,,,,F,F,,:,F:,F:,FF:,,FFF,F,,,FFF:FF,,FF,,F,,,F,F,:,,FFF,:,,F:,:,,:F,:FFFF,FFFFF,F,FF,F,F:,F:,F:FF:,F
@A01757:128:HWYCLDRX2:1:2102:29984:9111 2:N:0:GGAGCGTC
TCGGACTATCGGGTATCTAATCCTGTTTGCTCCCCACGCTTTCGAGCCTCAACGTCAGTTACAGTCCAGTAAGCCGCCTTCGCCACTGGTGTTCCTCCTAATATCTACGCATTTCACCGCTACACTAGGAATTCCGCTTACCTCTCCTGCACTCCAGTCAAATAGTTTCCAGAGCAGTCCGGGGGTTGGGCCCCCGCCTTTCACTCCAGACTTACTTCACCGTCTACGCTCCCTTTACACCCAGTAATTCC
+
FFFFFFFFFFFFFFFFFFFFFFFFFFFFFFFFFFFFFFFFFFFFFFFFFFFFFFFF:FFFFFFFFFF:FFFFFFFFFFFFFFFFFFFFFFFFFFFFFFFFFFFFFFFFFFFFFFFFFFFFFFFFFFFFFFFFFFFFFFFFFFFFFFFFFFFFFFFFFFFFFFFFFFFFFFFFFFFFFFFFFFFFFFFFFFFFFFFFFFFFFFFFFFFFFFFFFFFFFFFF:FFFFFFFFFFFFFFFFFFFFFFFFFFFFF:
@A01757:128:HWYCLDRX2:1:2102:31503:9173 2:N:0:GGAGCGTC
TCGGACTACAAGGGTTTCTAATCCTGTTCGATACCCACGCTTTCGTGCCTGAGCGTCAGTAGGGCGCCGGTGCGCTGCCTTCGCAATCGGAGTTCTGCGTGATATCTATGCATTTCACCGCTACACCACGCATTCCGCGCACTTCTCGCCCACTCTAGCCCGGCAGTTCCGACGGCTGGGCGGGGTTGAGCCCCGCGATTTGACCGCCGGCTTGCCGTGCCGACTGCGCACCCTTTAAACCCAATAAATCC
+
:FFFF:FFFFFFFFFFF,FFFFFFFFFFFFFF,FFFFFFFFFFFFFFFFFFFFFFFFFFFFFFFFFFFFFF:FFFFFFFFFFFFFF:FFFFFFFFFFFF:FFFFFFFFFFFF:FFFFFFFFFFFFFFFFF:FFFFFFFFFFFF,FFFFFF:FFFFFFFF:FFFFFFFFFFFFFFFFFFFFFFFFFFFFF:FFFFFFF:FFFFFFFFFFFFFFFFFFF:FFFFFFF:,FFFFFFFFFFFFFFFF,F,FFFFF
@A01757:128:HWYCLDRX2:1:2102:12563:9189 2:N:0:GGAGCGTC
TCGGACTACACGGGTATCTAATCCTGTTCGATACCCACGCTTTCGTGCCTCAGCGTCAATCTGGAGCCGGTACGCTGCCTTCGCAATCGGGGTTCTGCGCGATATCTAAGCATTTCACCGCTACACCGCGCATTCCGCGTACTTCTCTCCAACTCCAGCCCGCCAGTTTCAACGGCTCGCCGGGGTTGAGCCCCGGGCTTTTACCGCTGACTTAACAGGCCGCCTGCGCACCCTTTAAACCCAATAAAGCG
+
FFFFFFFFF:FFFFFFFFFFFFFFFFFFFFFFFFFFFFFFFFFFFFFFFFFFFFFFFFFFFFFFF:FFFFFFFFFFFFFFFFFFFFFFFFFFFFFFFFFFFF:F,FFFFF:FFFFFFFFFFF:FFFF,FFFFF:FFFFFFFFFFFFF:FF,FFFFFFFFFFFFFFFFFFFFFFFFFF::FFFFFFFFFFF:FFFFFF,:F:FFFFFFF,FFFFF:FFF:FF:F:F,FFFFF,FFFFFFFF:F:,F,F:,:,
@A01757:128:HWYCLDRX2:1:2102:29351:9204 2:N:0:GGAGCGTC
TCGGACTACCAGGGTTCTAATCCTGTTTGCTACCCACGCTTTCGAACCTCAGCGTCAGTTACAGACCAGAGAGCCGCTTTCGCCACTGGTGTTCTTCCATATATATACGCATTTCACCGCTACACATGGAGTTCCACTCTCCTCTTCTGCACTCAAGTCTCCCAGTTTCCAATGCACTACTCCGGTTAAGCCGAAGGCTTTCACATCAGACTTAAAAGACCGCCTGCGTTCCCTTTAAGCCCAATAAATCC
+
::FFFFFFFFFFFFFFFFFFFFFFFFFFFFF:FFFFFFFFFFFFFFFFFFFFFFFFFFFFFFF:FFF:FFFFFFF:FFFFFFFF:FFFFFFFFFFFFFFFFFFF,FFFFFFFF:FFFFFFF:F:FFFFFFFFF:FFFFFF:FFFFFFFFFFF:FFF:FFFFFFFF:F:FFFFFFFFFFF:F,FFFFFFF,FFFFFFFFFF:FFFFF:FFFFFFFFFF:F,FFFFF,F,FFF,FFF,F,,FFFFF:FFFF::
@A01757:128:HWYCLDRX2:1:2102:6632:9220 2:N:0:GGAGCGTC
TCGACTACAAGGGTTTCTAATCCTGTTCGATCCCCACGCTTTCGTGCCTCAGCGTCAGTTGAGCGCCGGTATGCTGCCTTCGCAATCGGAGTTCTGCGTGATATCTATGCATTTCACCGCTACACCACGCATTCCGCATACTTCTCGCTCACTCAAGAACGCCAGTTTCAACGGCACGACGGGGTTGAGCCCCGAAATTTTACCGCTGACTTGACATTCCGCCTGCGCACCCTTTAAACCCAATAAATCCG
+
FFFFFFFFFFFFFFFFFFFFFFFFFFFFFFFFFFFFFFFFFFFFFFFFFFFFFFFFFFFFFFFFFFFFFFFFFFFFFFFFFFFF:FF:FFF:FFFFFFFFF:FFFFFFFFFFFFFFFFFFF:FFF:FFFFFFFFFFFFFFFFFFFFFFFFFFFFFFF:FFFFFFFFFFFFF,FFFFFFFFFFFFFFFFFF:FFF,F,,FFFFFFFFFFFFFFFFF:FFFFFFFFFFFFF:FFFF:FFFFFFFFF:FFFFFF
@A01757:128:HWYCLDRX2:1:2102:5113:9439 2:N:0:GGAGCGTC
TCGGACTACAGGGGTATCTAATCCTGTTTGCTCCCCACGCTTTCGTGCCTCAGTGTCAGTTACAGTCCAGTAAGCCGCCTTCGCCACTGGTGTTCTTCCATATATCTACGCATTCCACCGCTACACATGGAGTTCCACTCTCCTCTTCTGCACTCAAGTTCAACAGTTTCTGATGCAATTCTCCGGTTGAGCCGAAGGCTTTCACATCAGACTTATTGAACCGCCTGCACTCGCTTTACGCCCAATAAATC
+
FFFFFFFFFFFFFFFFFFFFFFFFFFFFFFFFFFFFFFFFFFFFFFFFFFFFFFFFFFFFFFFFFFFFFFFFFFFFFFFFFFFFFFFFFFFFFFFFFFFFFFFFFFFFFFF:FFFFFFFFFFFFFFFFFFFFFFFFFFFFFFFFFFFFFFFFFFFFFFFFF,FFFFFFFFFFFFFFFFFFFF:FFFFFFFFFFFFFFFFF,FFFFFFFFFFFFFFFFF:FFFFFFFFFFFFFFFFFFFFFFFFF:FFFFF,
@A01757:128:HWYCLDRX2:1:2102:2691:9690 2:N:0:GGAGCGTC
TCGGACTACAAGGGTATCTAATCCTGTTCGATACCCACGCTTTCGTGCATGAGCGTCAGTTGAGCGCCGGTATGCTGCCTTCGCAATCGGAGTTCTGCGTGATATCTATGCATTTCACCGCTACACCACGCATTCCGCATACTTCTCGCTCACTCAAGAACGCCAGTTTCAACGGCACGACGGGGTTGAGCCCCGAAATTTTACCGCTGACTTGACATTCCGCCTGCGCACCCTTTAAACCCAATAAATCC
+
FFFF:FFFFFFFFFFFFFFFFFFFFFFFFFFFFFFFFFFFFFFFFFFF:FFFFFFFFFFFFFFFFFFFFFFFFFFFFFFFFFFFFFFFFFFFFFFFFFFFFFFFFFFFFF:FFFFFF,FFFFFFFFFFFFFFFFFFFFFFFFFFFFFFFFFFFFFFFFFFFFFFFFFFFFFFFFFF,FFFFFFFFFFF:FFFFFFFFFF,FFFFFFF:FF:,FF::FF::FFF,FFFFFFFFFFFFF,F:,FF:F,FFFFF
@A01757:128:HWYCLDRX2:1:2102:25861:9706 2:N:0:GGAGCGTC
TCGGACTACACGGGTATCTAATCCTGTTCGCTCCCCACGCTTTCGTGCATGAGCGTCAGTTGAGCGCCGGTATGCTGCCTTCGCAATCGGAGTTCTGCGTGATATCTATGCATTTCACCGCTACACCACGCATTCCGCATACTTCTCGCTCACTCAAGAAGACCAGTTTCAACGGCAGGCCGGTGTTGAGCACCGACATTTGACCGCTGACTTAACCTTCCGCCTACGCACCCTTTAAACCCAATAAATCC
+
FFFFFFFFFFFFFFFFFFFFFFFFFFFFFFFFFFFFFFFFFFFFFFFFFFFFFFFFF:FFFFFFFFFFFFFFFFFFFFFFFFFFFFFFFFFFFFFFFFFFFFFFFFFFFFFFFFFFFFFFFFFFFFFFFFFFFFFFFFFFFFFFFFFFFFFFFFFFFFFFFFFFFFFFFFFFFFFF:FFFFFFFFFFFFFFFFFFF:FF,FFFFFFFFFFFFFFFFFFFFF:F:FFFFFFFFFF:FFFFFFFFFFFFFFFF
@A01757:128:HWYCLDRX2:1:2102:5837:9721 2:N:0:GGAGCGTC
TCGGACTACAAGGGTATCTAATCCTGTTTGCTCCCCACGCTTTCGCGCCTCAGTGTCAGTTGCAGACCAGGAAGCCGCCTTCGCCACTGGTGTTCCTCCATATCTCTACGCATTTCACCGCTACACATGGAATTCCACTTCCCTCTTCTGCACTCAAGTCAACCAGTTTCCAATGACCCTCCACGGTTAAGCCGTGGGCTTTCACATCAGACTTAATTAACCACCTGCGCGCTCTTTACGCCCAATAATTC
+
FFFFFFFFFFFFFFFFFFFFFFFFFFFFFFFFFFFFFFFFFFFFFFFFFFFFFFFFFFFFFFFFFFFFFFFFFFFFFFFFFFFFFFFFFFFFFFFFFFFFFFFFFFFFFFFFFFFFFFFFFFFFFFFFFFFFFFFFFFFFFFFFFFFFFFFFFFFFFFFFFFFFFFFFFFFFFFFFFF:FFFFFFFFFFFFFFFFFFFFFFFFFFFFFFFFFFF,FFFFFF:FFFFFFF,FFFFFFFFFFFFFF:FFFFFF
@A01757:128:HWYCLDRX2:1:2102:7039:9768 2:N:0:GGAGCGTC
TCGGACTACAAGGGTTTCTAATCCTGTTTGCTCCCCACGCTTTCGTGCCTGAGCGTCAGTAGGGCGCCGGTGCGCTGCCTTCGCAATCGGAGTTCTGCGTGATATCTATGCATTTCACCGCTACACCACGCATTCCGCGCACTTCTCGCCCACTCTAGCCCGGCAGTTCCGACGGCTGGGCGGGGTTGAGCCCCGACATTTGACCGCCGGCTTAAATGCCCGCCTACGCACCCTTTAAACCCAATAAATCC
+
FFFFFFFFFFFFFFFFFFFFFFFFFFFFFFFFFFFFFFFFFFFFFFFFFFFFFFFFFFFFFFFFFFFFFFFFFFFFFFFFFFFFFFFFFFFFFFFFFFFFFFFFFFFFFFFFFFFFFFFFFFFFFFFFFFFFFFFFFFFFFFFFFFFFFFFFFFFFFFFFFFFFFFFFFFFFFFFFFFFFFFFFFFFFFFFFFFFFFFFFFFFFFFFFFFFFFFFFFFFFFFFFFFFFF:FFFFF:FFFF:FFFFFFF:F:
@A01757:128:HWYCLDRX2:1:2102:23194:9784 2:N:0:GGAGCGTC
TCGGACTACAAGGGTATCTAATCCTGTTCGATACCCACGCTTTCGTGCCTCAGCGTCAGTCGGGCGCCGGTATGCTGCCTTCGCAATCGGAGTTCTGCGTGATATCTATGCATTTCACCGCTACACCACGCATTCCGCATACTTCTCGCCCACTCTAGCAAGCCAGTTTCAACGGCTTGTCGGGGTTGAGCCCCGAAATTTTACCGCTGACTTAACTCGCCGCCTGCGCACCCTTTAAACCCAATAAATCC
+
FFFFFFFFFFFFFFF:FFFFFFFFFFFFFFFFFFFFFFFFFFFFFFFFFFFFFFFFFFFFFFFFFFFFFFFFFFFFFFFFFFFFFFFFFFFFFFFFFFFFFFFFFFFFFFFFFFFFFFFFFFFFFFFFFFFFFFFFFFFFFFFFFFFFFFFF,FFFFFFF:FFFFFFFFFFFFFFF:FFFFFFFFFFFFFF:FFFFFFFFFFFFFFFFFFFFFF:FFF:FFFFFFFFFFFFFFFFFFFFF:FFFFFFFF:F
@A01757:128:HWYCLDRX2:1:2102:21070:9799 2:N:0:GGAGCGTC
TCGGACTACAGGGGTATCTAATCCTGTTTGCTCCCCACGATTTCGCGCCTCAGCGGCAGTTATTGTCCAGCAGGCCGCCTTCGCCACTGGTGTTCCTCCGTATCTCTACGCATTTCACCGGGACACCAGGAATTCCGGTTAGCCCTGCGGCGCTCCCGCCGGGCGGTTCCCGATGCGGGCCGGGGGGGGCGCCGCGGGGGTGCGCTTCGGGCGGGCGGCGCGGTCTGGGCTCCGGGGCGGGCCGGGGGGTG
+
FFFFFFFF:FF:,FFF:,FFF,,F:::FFFFF:,,F,,F,F:F::FF,,,:FF,F,,FF,,:FFFF,FF:FFF,,:::,,F,F:,,FF:FFF,F,F,,:F,,:,F,,,,:,,,,,F,,,F,,,:F,:,FF,,,,F,F,:,,,,,,,,FF,,F,F:,,FFFFF,,,,,:F,,,,,F,,F:,::,FFF,,F:F,:,,:,,::,:,,,,::,:F,,,F,,,,F,,::,,,,:,:,,,,F,,,,,,,,FFFF:,F
@A01757:128:HWYCLDRX2:1:2102:8775:9831 2:N:0:GGAGCGTC
TCGGACTACCGGGTATCTAATCCTGTTCGATACCCACGCTTTCGTGCTTCAGCGTCAGTTGGGCGCCGGTATGCTGCCTTCGCAATCGGAGTTCTGCGTGATATCTATGCATTTCACCGCTACACCACGCATTCCGCATACTTCTCGCCCACTCAAGACCGTCAGTTTCAACGGCACGACGGGGTTGAGCCCCGAAATTTTACCGCTGACTTGACCTTCCGCCTGCGCACCCTTTAAACCCAATAAATCCG
+
FFFFFFFFFFFFFFFFFFFFFFFFFFFFFFFFFFFFFFF:FFFFFFFFFFFFFFFFFFFFFFFFFFFFFFFFFFFFFFFFFFFFFFFFFFFFFFFF:FFFF,FFF:FFFFFFFFFFFFFFFFFFFFFFFFF:FFFFFFFFFFFFFFFFFFFFFFFFFFFFFFFFFF,FFFFFFFFFFF:FFFFF:FFFFFFFFFFFFF,FF,,FFFFFFFFFFF:,FFFFFF::F:F,:FFF:FF,F:,FF:F:F,F:,FF
@A01757:128:HWYCLDRX2:1:2102:16161:10003 2:N:0:GGAGCGTC
TCGACTACAAGGGTTTCTAATCCTGTTCGATACCCACGCTTTCGTGCCTCAGCGTCAGTGTGGAGCCGGTACGCTGCCTTCGCAATCGGGGTTCTGCGCGATATCTAAGCATTTCACCGCTACACCGCGCATTCCGCGTACTTCTCTCCAACTCCAGCCCGCCAGTTTCAACGGCTCGCCGGGGTTGAGCCCCGGGCTTTTACCGCTGACTTAACAGGCCGCCTGCGCACCCTTTAAACCCAATAAATCCG
+
FFFFFFFFFFFFFFFFFFFFFFFFFFFFFFFFFFFFFFFFFFFFFFFFFFFFFFFFFFFFFFFFFFFFFFFFFFFFFFFFFFFFFFFFFFFFFFFFFFFFFFFFFFFFFFFFFFFFFFFFFFFFFFFFFFFFFFFFFFFFFFFFFFFFFFFFFFFFFFFFFFFFFFFFFFFFFFFFFFFFFFFFFFFFFFFFFFFFFFFFFFFFFFFFFFFFFFFFFFFFFFFFFFFFFFFFFFFFF:FFFFFF,FFFFFF
@A01757:128:HWYCLDRX2:1:2102:20799:10019 2:N:0:GGAGCGTC
TCGGACTACCGGGGTATCTAATCCTGTTCGATACCCACACTTTCGTGCATGAGCGTCAGTTGAGCGCCGGTATGCTGCCTTCGCAATCGGAGTTCTGCGTGATATCTATGCATTTCACCGCTACACCACGCATTCCGCATACTTCTCGCTCACTCAAGAAAACCAGTTTCAACGGCTCGAAGAGGTTGAGCCTCTCAATTTTACCGCTGACTTGATCTTCCGCCTGCGCACCCTTTAAACCCAATAAATCC
+
FFFFFFFFFFFFFFFFFFFFFFFFFFFFFFFFFFFFFFFFFFFFFFFFFFFFFFFFFFFFFFFFFFFFFFFFFFFFFFFFFFFFFFFFFFFFFFFFFFFFFFFFFFFFFFFFFFFFFFFFFFFFFFFFFFFFFFFFFFFFFFFFFFFFFFFFFFFFFFFFFFFFFFFFFF:FFFFFFFFF,FFFFFFFFFF,FFFF::FFFFFFF:FFFF,FFFF:FFFFFFFFFFFFFFFFFFFFFF,F,FF,FFF:FFF
@A01757:128:HWYCLDRX2:1:2102:25762:10097 2:N:0:GGAGCGTC
TCGGACTACAAGGGTATCTAATCCTATTTGCTCCCCACGCTTTCGAGCCTCAGCGTCAGTAAACAGCCCAGGAGGCCCCCTACCCCACTGGTGTACTACCAAAAAAAAACGCATTACACCGCTAACAATGGAGTTCAACACACAAATACTCAACGCAAGAAACCCAGTTACAAATCAACACAACCCTTTAAGCCGAAGCCTTACACAAAACACTAAAAAAACCCCATCCGTACCATTAACCCCAAAAAAAA
+
,FFFFF,FFFFFFFFFFFFFFFFF::FF:FFF,FFFFF:F,FFFF,,FFFFFFF:FFFF:,FF,,,,F::,:,F,FF,,,:,F,F,F,:,,,:F:,F,F:F,F,F,,,F,,:F,,:,FF:,,:,,,FFF,,:,,,:,F,,:FF,:,:,::,,:,,,FF,:,,:FF:,,,,F,FF,,,:,,,::F,,,F,FF,F,,F,,,,,,,,F,F:,F,,:,FF:F:,FF:,F:,FF,,FF,,:FFFF,FF,FFFFF,:
@A01757:128:HWYCLDRX2:1:2102:28872:10128 2:N:0:GGAGCGTC
TCGGACTACCAGGGTATCTAATCCTGTTCGATACCCACGCTTTCGTGCCTGAGCGTCAGTCGGGCGCCGGTGCGCTGCCTTCGCAATCGGAGTTCTGCGTGATATCTATGCATTTCACCGCTACACCACGCATTCCGCGCACTTCTCGCCCACTCTAGCCCGGCAGTTCCGACGGCTGGGCGGGGTTGAGCCCCGCGATTTGACCGCCGGCTTGCCGTGCCGCCTGCGCACCCTTTAAACCCAATAAATCC
+
FFFFFFFFFFFFFFFFFFFF:FFFFFFFFFFFFFFF:FFFFFFFFFFFFFFFFFFFFFF,,FFFFFFFFFFFFFFFFFFFFFFFFFFF:FFFFFFFFFFFFFF,FFF:FFFFFFFFFFFFFFFFFFFFF:F:FFFFFFFFFFFFFFF:FFFFFFFFFFF:FFFFFFF,FFFFFFFFFFFFFFFFFFFFFFFFFFFFFFFFFFFFF:FF:FFFFFF:FFFF:FFFF,FFFFF:FFFF:F:F:FFFFFFFFF,
@A01757:128:HWYCLDRX2:1:2102:30409:10191 2:N:0:GGAGCGTC
TCGGACTACACGGGTATCTAATCCTGTTCGATACCCACGCTTTCGTGCATGAGCGTCAGTTGAGCGCCGGTATGCTGCCTTCGCAATCGGAGTTCTGCGTGATATCTATGCATTTCACCGCTACACCACGCATTCCGCATACTTCTCGCTCACTCAAGAACGCCAGTTTCAACGGCACGACGGGGTTGAGCCCCGAATTTTTACCGCTGACTTACAAGCCCGCCTACGCACCCTTTAAACCAAATAAATCC
+
FFFFFFFFFFFFFFFFFFFFFFFFFFFFFFFFFFFFFFFFFFFFFFFFFFFFFFFFFFFFFFFFFFFFFF,FFFFFFFFFFFFFFFFFFFFFFFFFFFFFFF::FFFFFFFFFFFFFFFFFFFFFFFFFFFFFFFFFF:FFFFFFFFFFFFFFFFFFFFFFFFFFFFFFFFFFFF:FFFFFFFFFFFFFFF:FFFFFFFFFFF:FFFF:FFFFF,FFFFFFFFFF:FFFF:FFF,F:FFFFFFFF,FFFFF
@A01757:128:HWYCLDRX2:1:2102:11225:10222 2:N:0:GGAGCGTC
GGGGGGGGGGGGGGGGGGGGGGGGGGGGGGGGGGGGGGGGGGGGGGGGGGGGGGGGGGGGGGGGGGGGGGGGGGGGGGGGGGGGGGGGGGGGGGTGGGGGGGGGGGGGGGGGGGGGGGGGTGGGGGGGGGGGGGGGGGGGGGAGAGGGGGGGAGGGGAGGGGGGGGGGGTGGGGGGGGGCGGGGGGGGGGGGCGGGGGTGCGCGGCAGGCGGGTCGGGGGGAGAGGGGGCGGGAGGGGGCGAGGGCGGGCG
+
FFFFFFFFFFFFFFFFFFFFFFFFFFFFFFFFFFFFFFFFFF:FFFFFF:FFFFFFFF::FFFFFFFFFFFFF:FF:FFF:F,:FFF:F,F,,:,,::,F,F,:::,F:,FFFF:,F,,,,::,,,F,,FFF,,,,:,,:,,,,,,,:,,,F,,,,F,,:,,,,:,F,,,:,:,,,:,,,,,,,,,,,,,,,,,,:,:,,,,,,,,,:,,,,,,,,,,,,,,,,,,,,,,,,,,,,:,,,,,:,,,,,,,:
@A01757:128:HWYCLDRX2:1:2102:23791:10316 2:N:0:GGAGCGTC
TCGACTACACGGGTTTCTAATCCTGTTTGCTCCCCACGCTTTCGAGCCTCAACGTCAGTTACAGTCCAGTAAGCCGCCTTCGCCACTGGTGTTCCTCCTAATATCTACGCATTTCACCGCTACACTAGGAATTCCGCTTACCTCTCCTGCACTCCAGTCAAATAGTTTCCAGAGCAGTCCGGGGGTTGGGCCCCCGCCTTTCACTCCAGACTTACTTCACCGTCTACGCTCCCTTTACACCCAGTAATTCC
+
FFFFFFFFFFFFFFFFFFFFFFFFFFFFFFFFFFFFFFFFFFFFFFFFFFFFFFFFFFFFFFFFFFFFFFFFFFFFFFFFFFFFFFFFFFFFFFFFFFFFFFFFFFFFFFFFFFFFFFFFFFFFFFFFFFFFFFFFFFFFFFFFFFFFFFFFFFFFFFFFFFFFFFFFFFFFFFFFFFFFFFFFFFFFFFFFFFFFFFFFFFFFFFFFFFFFFFFFFFFFFFFFFFFFFFFFFFFFFFFF,FFFFFFFFF:
@A01757:128:HWYCLDRX2:1:2102:12002:10379 2:N:0:GGAGCGTC
TCGGACTACTAGGGTATCTAATACTGTTTGCTCCCCACGCTTTCGCACCTCAGCGTCAATACCGGTCCAGGTGGCCGCCTTCGCCACTGATGTTCCTCCAGATATCTACGGATTTCACTCCTACACCTGGAATTCCGCCACCCTCTCCCGGATTCCAGTCATGCAGTATCAAGGGCAGTTACACGGTTGAGTCGTGGGATTTCACCCCTGACTTACACAACAGCCTACATGCGCTTTACGCCCAGTAAATC
+
FFFFFFFFFFFFFFFFFFFFFF:FFFFFFFFFFFFFFFFFFFFFFFFFFFFFFFFFFFFFFFFFFFFFFFFFFFFFFFFFFFFFFFFFFFFFFFFFFFFFFFFFFFFFFFFFFFFFFFFFFFFFFFFFFFFFFFFFFFFFFFFFFFFFFFFFFFFFFFFFFFFFFFFFFFFFFFFFFFFFFFFFFFFFFFFFFFFFFFFFFFFFFFFFFFFFFFFFFFFFFFFFFFFF,FF:FF:FFF,FFFFFFFFF,FF
@A01757:128:HWYCLDRX2:1:2102:4092:10394 2:N:0:GGAGCGTC
TCGGACTACTAGGGTATCTAATCCTGTTCGATACCCGCACTTTCGTGCCTCAGCGTCAGTTGAGCGCCGGTAAGCTGCCTTCGCAATCGGCGTTCTGCGTGATATCTATGCATTTCACCGCTACACCACGCATTCCGCTTACTTCTCACTCACTCAAGGGCGTCAGTTTCAACGGCACGACGGGGTTGAGCCCCGAAATTTTACCGCTGACTTGACACTCCGCCTACGCACCCTTTAAACCCAATAAATCC
+
FFFFFFFFFFFFFFFFFFFFFFFFFFFFFFFFFFFFFFFFFFFFFFFFFFFFFFFFFFFFFFFFFFFFFFFFFFFFFFFFFFFFFFFFFFFFFFFFFFFFFFFFFFFFFFFFFFFFFFFFFFFFFFFFFFFFFFFFFFFFFFFFFFFFFFFFFFF,FFFFFFFFFFFFFFFFFFFFFFF:FFFFFFFFFFFFFFFFFFFFFFFFFFFFFFFFFFFFFFFFFFFFFFFFFFF:FFFF:FFFFFFFF:FFFFF
@A01757:128:HWYCLDRX2:1:2102:21070:10394 2:N:0:GGAGCGTC
TCGGACTACTAGGGTATCTAATCCTGTTCGATACCCACGCTTTCGTGCTTCAGCGTCAGTCGGGCGCCGGTATGCTGCCTTCGCAATCGGAGTTCTGCGTGATATCTATGCATTTCACCGCTACACCACGCATTCCGCATACTTCTCGCCCACTCAAGATCATCAGTTTCAACGGCTGGATGGAGTTGAGCTCCACGATTTTACCGCTGACTTGATAACCCGCCTACGCACCCTTTAAACCCAATAAATCC
+
FFFFFFF:FFFFFFFFFFFFFFFFFFFFFFFFFFFFFFFFFFFFFFFFFFFFFFFFFFFFFFF:FFFFFFF:FFFFFFFFFFFFFFFFFFFFFFFFFFFFFFF:FFFFFFFF:FFFFFFFFFFFFFFFFFF,FFFFFFFFF:FFFFFFFFFFFFFFFFFFFFFF,FFFFFFFFFFFFFFFFFF:FFFFFFFFFFFFFFFFFFFFFF:FFFFFF:FFFFFFFFFFFFFFFFFFFFFFFFFFFFFFFF:FFFF
@A01757:128:HWYCLDRX2:1:2102:30662:10567 2:N:0:GGAGCGTC
TCGGACTACCAGGGTATCTAATCCTGTTCGATACCCACGCTTTCGTGCCTCAGCGTCAGTCGGGCGCCGGTATGCTGCCTTCGCAATCGGAGTTCTGCGTGATATCTATGCATTTCACCGCTACACCACGCATTACGCATACTTCTCGCCCACTCGAGGCCGCCAGTTTCAACGGCAGGCCGGGGTTGAGCCCCGACATTTGACCGCTGACTTAACAGCCCGCCTACGCACCCTTTAAACCCAATAAATCC
+
FFFFFFFFFFFFFFFFFF:FFFFFFFFFFFFFFFFFFFFFFFFFFFFFFFFFFFFFFFFFFFFFFFFFFFFFFFFFFFFFFFFFFFFFFFFFFFFFFFFFFF:FFFFFFFFFFFFFFFFFFFF:FFFFFFFFFFFFFFFFFFFFFFFFFFFFFFFFFFFFFFFFFFFFFFFFFFFFFFFFFFFFFFFFFFFFFFFFFFFFFFFFFFFFFFFFFFFFF:F:FFFFFFFFFFFFFFFFFFFF:FFFF:FFFFF
@A01757:128:HWYCLDRX2:1:2102:8929:10723 2:N:0:GGAGCGTC
TCGGACTACACGGGTATCTAATCCTGTTCGATACCCGCACTTTCGTGCCTCAGCGTCAGTTGAGCGCCGGTAAGCTTCCTTCGCAATCGGCGTTCTGCATGATATCTATGCATTTCACCGCTACACCACGCATTCCGCTTACTTCTCACTCACTCAAGAGTGTCAGTTTCAACGGCACGACGGGGTTGAGCCCCGAAATTTTACCGCTGACTTGACACTCCGCCTACGCACCCTTTAAACCCAATAAATCC
+
FFFFFFFFFFFFFFFFFFFFFFFFFFFFFFFFFFFFFFFFFFFFFFFFFFFFFFFFFFFFFFFFFFFFFFFFFFFFFFFFFFFFFFFFFFFFFFFFFFFFFFFFFFFFFFFFFFFFFFFFFFFFFFFFFFFFFFFFFF:FFFFFFFFFFFFFFFFFFFFFFFFFFFFFFFFFFFFFFFFFFFFFFFFFFF:FFFFFFFFFFFFFFFFFFFFFFFFFF:FFFFFFFFF:FFFFFF,FFF:FFFFFF:F,FFF
@A01757:128:HWYCLDRX2:1:2102:24316:10786 2:N:0:GGAGCGTC
TCGGACTACTAGGGTATCTAATCCTGTTCGATACCCACGCTTTCGTGCCTCAGCGTCAGTCTGGAGCCGGTACGCTGCCTTCGCAATCGGGGTTCTGCGCGATATCTAAGCATTTCACCGCTACACCGCGCATTCCGCGTACTTCTCTCCAACTCCAGCCCGCCAGTTTCAACGGCTCGCCGGGGTTGAGCCCCGGGCTTTTACCGCTGACTTAACAGGCCGCCTGCGCACCCTTTAAACCCAATAAATCC
+
FFFFFFFFFFFFFFFFFFFFFFFFFFFFFFFFFFFFFFFFFFFFFFFFFFFFFF:FFFFFFFFFFFFFFFFFFFFFFFFFFFFFFFFFFFFFFFFFFFFFFF:FFFFFFFFFFFFFFFFFFFFFFFFFFFFFFFFFFFFFFFFFFFFFFFFFFFFFF,FFFFFFFF:FF,FFF::FFFFFFFFFFFFFFFFFFFF:FFFFFFFFFFFFFFFFFFFFFF,FFFFFFFFFFFFFFF,:FFFF,FF,FFFFFF:
@A01757:128:HWYCLDRX2:1:2102:12997:10817 2:N:0:GGAGCGTC
TCGGACTACACGGGTATCTAATCCTGTTCGATACCCACGCTTTCGTGCCTCAGCGTCAGTAGGGCGCCGGTATGCTGCCTTCGCAATCGGAGTTCTGCGTGATATCTATGCATTTCACCGCTACACCACGCATTCCGCATACTTCTCGCCCACTCGAGGCCGCCAGTTTCAACGGCAGGCCGGGGTTGAGCCCCGACATTTGACCGCTGACTTAACAGCCCGCCTACGCACCCTTTAAACCCAATAAATCC
+
:FF:FFFFFFFFFFFFFFFFFFFFFFFFFFFFFFFFFFFFFFFFFFFFFFFFFFFFFFF:FFFFFFFFFFFFF:FFFFFFFFFFFFFF:FFFFFFFFFFFFF:F:FF,FFFFFFFFFFFFFFFFFFFFFFFFFFFFFFFFFFFFFFFFFFFFF:FFFFFFFFFFFFFFFFFFFFFFFFFFFFFFFFFFFFFFFFFF:,FFFF:FFFFFFFFFFFF:FFF:FFFFF,:FFFFFFF,FFFF:FFF,FFFFFFF
@A01757:128:HWYCLDRX2:1:2102:23963:10927 2:N:0:GGAGCGTC
TCCGACTACAAGGGTATCTAATCCTGTTTGCTCCCCACGCTTTCGCACCTCAGCGTCAATACCGGTCCAGTGAGCCGCCTTCGCCACTGGTGTTCTTCCGAATATCTACGAATTTCACCTCTACACTCGGAATTTCACTCACCTCTCCCGGATTCGAGCGATGCAGTCTTAAAGGCAATTCCGGGGTTGAGCCCCGGGCTTTCACCTCTAACTTACAAAGCCGCCTACGTGCGCTTTACGCCCAGAAATTC
+
,FFFF::FFFFFFF:FFFFF:,FFFFFFFFFFFFFFFFFFFFFFFFFF:FFFFFFFFFF:FFFFFFFFF:FF,FFFFFFFFFFFFFFFFFFFFFFFFFFFF,,:FFF,FFFFFFFFFFFFFFFFFFFF:FF:::FFFFFFFFFFFFF:FFFFFFFFFFFFFFF,F:FFFFFFFF:FFFFFFFFFFFFFFF:FFFF::FF:,FFFFFFFF,FFFF:FFFFF,FFFFFFFF,FFFFFF:,FF:FFFF,:F,F:
@A01757:128:HWYCLDRX2:1:2102:18195:11083 2:N:0:GGAGCGTC
TCGGACTACAGGGGTTTCTAATCCTGTTTGCTCCCCACGCTTTCGTGCCTCAACGTCAGAAGTAGCTTGGTAAGCTGCCTTCGCAATCGGTGTTCTGTATGATCTCTACGCATTTCACCGCTACACCATACATTCCGCCTACCGCATCTCTTCTCTAGTCATACAGTATTAGAGGCACGTCCGGAGTTGAGCCCCGCATTTTCACCTCTAACTTATAAAACCGCCTACGCACCCTTTCCGCCCACTAAATC
+
FFFFFFF:FFFFFFFFFFFFFFFFFFFFFFFFFFF::F:FFF,FFFFFF:FFF:::FF:FFFFFFFFFFFFFFFFFFFFFFFFFF:FFFFFF,FFFFF,F,:F:FFF:FFF:F,FFFFFFF,F:FFFFFFFFFFFFFFFF:,FFFF,FF,FF,FFF:FFFF:FF,F,F:FF:FF:::FF:FFFFFF:FFFFFF,F,,:FF:FFFFF,FFF:F,:FFF:,,:F:FF,FFFFFF:FF,F,,,:FFF:FF,F,F
@A01757:128:HWYCLDRX2:1:2102:3360:11099 2:N:0:GGAGCGTC
TCGGACTACAAGGGTATCTAATCCTGTTCGATACCCACACTTTCGTGCATGAGCGTCAGTTGAGCGCCGGTATGCTGCCTTCGCAATCGGAGTTCTGCGTGATATCTATGCATTTCACCGCTACACCACGCATTCCGCATACTTCTCGCTCACTCAAGAAAACCAGTTTCAACGGCTCGAAGAGGTTGAGCCTCTCAATTTTACCGCTGACTTGATCTTCCGCCTGCGCACCCTTTAAACCCAATAAATCC
+
FFFFFFFFFFFFFFFFFFFFFFFFFFFFFFFFFFFFFFFFFFFFFFFFFFFFFFFFFFFFFFFFFFFFFFFFFFFFFFFFFFFFFFFFFFFFFFFFFFFFFFFFFFFFFFFFFFFFFFFFFFFFFFFFFFFFFFFFFFFFFFFFFFFFFFFFFFFFFFFFFFFFFFFFFFFFF,FFFFFFFFFFFFFFFFFFFFFFF,FFFFF::FFFFF,:FF::FFFF:FF,FFFFF:FFFFFF,,FF:FF,F,:,FF,
@A01757:128:HWYCLDRX2:1:2102:26467:11099 2:N:0:GGAGCGTC
TCGGACTACAAGGGTATCTAATCCTGTTCGATCCCCACGCTTTCGTGCCTCAGCGTCAGTTGAGCGCCGGTATGCTGCCTTCGCAATCGGAGTTCTGCGTGATATCTATGCATTTCACCGCTACACCACGCATTCCGCATACTTCTCGCTCACTCAAGAAGACCAGTTTCAACGGCCGGCCCGGGTTGAGCCCGGACATTTTACCGCTGACTTAAAAATCCGCCTACGCACCCTTTAAACCCAAGAAATCC
+
FFFFFFFFFFFFF:FFFFFFFFFFFFFFFFFFFFFFFFFFFFFFFFFFFFFFFFFFFFFFFFFFFFFF:FF:FFFFFFFFFFFFFFFFFFFF,FFFFF:FFFF,FFFFFF:FFFFFFFFFFFFFFF:FF,F:FFFFFFFF,FFFFFF:FFFFFFFFFFFFFFFF:FFFFFFFFFFFFFFFFFFFFFFFFFFFFFFFFFFFF,FFF:FF:::FFF:FFFFFFFFFFFF:FFFFFF,FFF:FFFFF,FF:FFF
@A01757:128:HWYCLDRX2:1:2102:7997:11177 2:N:0:GGAGCGTC
TCGGACTACAAGGGTATCTAATCCTGTTCGATACCCACGCTTTCGTGCATGAGCGTCAGTTGAGCGCCGGTATGCTGCCTTCGCAATCGGAGTTCTGCGTGATATCTATGCATTTCACCGCTACACCACGCATTCCGCGCACTTCTCGCCCACTCTAGCCCGGCAGTTCCGACGGCTGGGCGGGGTTGAGCCCCGCGATTTGACCGCCGGCTTGCCGTGCCGCCTGTGCACCCTTTAAACCCAATAAATCC
+
FFFFFFFFFFFFFFFFFFFFFFFFFFFFFFFFFFFFFFFFF:FFFFFFFFFFFFFFFFFFFFFFFFFFFFFFFFFFFFFFFFFF:FFFFFFFFFFFFFFFFFFF:FFFFFFFFFFFFFFFFFFFFFFFFFFFFFFFFFFFFFFFFFFFFFFF:FFFFFFFFFFFFFFFFFFFFFFFFFFFFFFFFFFFFFFFFFFFFF:FFFFFFFFFFFFF,FF:FF,FFFFFF:FFFFFFFFFFFFFF,FFFF:FFFFF
@A01757:128:HWYCLDRX2:1:2102:22959:11193 2:N:0:GGAGCGTC
TCGGACTACCCGGGTATCTAATCCTGTTCGCTACCCACGCTCTCGTGCTTCAGCGTCAGTAACAGTCTGGTAAGCTGCCTTCGCTATCGGGGTTCTAAGTTATATCTAAGCATTTCACCGCTACTTAACTTATTCCGCCTACCTCGTCTGTACTCTAGTACTCCAGTTTTAATGGCCAATCAAGGTGAAGCCCCGACGTTTTACCACTAACTTAAAATACCGCCTACGCACCCTTTAAACCCAATAAATCC
+
FFFFFFFFFFFFFFFFFFFFFFFFFFFFFFFFFFFFFFFFFFFFFFFFFFFFFFFFFFFFFFFFFFFFFFFF,FFFFFFFFFFFFFFFFFFFFFFFFFFFFFFFFFFFFFFFFFFFFFFFFFFFFFFFFFFFFFFFFFFFFFFFFFF:FFFFFFFFFFFFFFFFFFFFFFFFFFFFFFFFFFFFFFFFFFFFFFF:FF:FFFFFFFFFFFFFFFFFFFFFF:FFFFF:FFFFFF,F:FFFFFFFFFFFFFF
@A01757:128:HWYCLDRX2:1:2102:17644:11475 2:N:0:GGAGCGTC
TCGGACTACACGGGTATCTAATCCTGTTCGATACCCACGCTTTCGTGCCTGAGCGTCAGTTGTGCACCGGTATGCTGCCTTCGCAATCGGGGTTCTGCGTGATATCTATGCATTTCACCGCTACACCACGCATTCCGCATACCTCTCGCACACTCTAGATCCCCAGTTTCAACGGCTGGATGGGGTTGAGCCCCACGATTTGACCGCTGACTTAAAAATCCGCCTGCGCACCCTTTAAACCCAATAAATCC
+
FFFFFFFFFFFFFFFFFFF:FFFFFFFFFFFFFFFFFFFFF,FFFFFFFFFFFFFFFFFFFFFFF:FFFFFFFFFFF,FFFFFFFFF,FFFFFFFFFFFFFF:FFF:FFFFFF:FFFFFFFFFFFFF:FFFFFFFFFFFFFFFFFFFFFFFFFFFFFFFFFFFFFFFFFFFFFFFFFFFF:FFFFFFFFFFFFFFFFFFFFFFFFFF:FFFFFFFFFFFFFFFFF,FFFFFFFFFFFFFFFFFFFFFFFFF
@A01757:128:HWYCLDRX2:1:2102:31602:11475 2:N:0:GGAGCGTC
TCGGACTACAAGGGTTTCTAATACTGTTCTAAACCCACGCTTTCGTGCCTAAGCGTCAGAAAGCAGCCGGTGCTCAGCATTCGCAATCGGAGTTCTGAGAGATATCTAAGAATATCACCGATACACAACGAATTCCGACCACATCTCAAGCACTCTAGCACCGCACTTACGACCGCTGTGCGGGGTTAACCCACGCTATTAGACAGCCTCATATCAGTCCCCACAGACAACCATTAAAACCCAATAAAACC
+
FF,,F,,F,F:F,,F,F,,:F,,FF,FFF,F,:F,FFF,,F,F,F:,:F,,FF,,,FF,,:,F,:,FF,,,FF,:,,,,,FF,F,,FF,FF:,FFF,,F,FFFFF:,::,,:F:,FF:F,,,FF,,,FF,:,,,FF,F,::FF,:,,,,,F:FF,F,,,,,:,F,:FF,F,FF:,FF,,,,FFF,F,,,,FF,:,FFFFF,,:::,,,,::F,,FF,,,::,F,,,,,,FFFFF,,::FF,,,F::F,,F,
@A01757:128:HWYCLDRX2:1:2102:20428:11569 2:N:0:GGAGCGTC
TCGGACTACACGGGTATCTAATCCTGTTTGCTCCCCACGCCTTCGAGCCTCAACGTCAGTTACAGTCCAGTAAGCCGCCTTCGCCGCCGGTGTTCCTCCTGATATCTACGCATTTCACCGCTACACTAGGAATTCCACTTACCTCTCCTGCACTCCAGCACTACAGTTTCCAGAGCAGTCCAGGGGTTGGGCCCCTGCCTTTCACTCCAGACTTGCACCGCCGTCTACGCTCCCTTTACACCCAGTAAATC
+
FFFFFFFFFFFFFFFFFFFFFFFFFFFFFFFFFFFFFFFFFFFFFFFFFFFFFFFFFFFFFFFFFFFFFFFFFFFFFFFFFFFFFFFFFFFFFFFFFFFFFFFFFFFFFFFFFFFFFFFFFFFFFFFFFFFFFFFFFFFFFFFFFFFFFFFFFFFF:FFFFFFFFFFFFFFFF:FFFFFFFFFFFFFFFFFFFFFFFFFFFFFFFFF:FFFFFFFFFF,FFFFFFFFFFFFFFFFFFFFFF,F,FFFFFFF
@A01757:128:HWYCLDRX2:1:2102:12644:11584 2:N:0:GGAGCGTC
TCGGACTACCAGGGTTTCTAATCCTGTTCGATACCCACGCTTTCGTGCCTGAGCGTCAGTAGGGCGCCGGTGCGCTGCCTTCGCAATCGGAGTTCTGCGTGATATCTATGCATTTCACCGCTACACCACGCATTCCGCGCACTTCTCGCCCACTCTAGCCCGGCAGTTCCGACGGCTGGGCGGGGTTGAGCCCCGCGATTTGACCGCCGGCTTGCCGTGCCGCCTACGCACCCTTTACGCCCAATCATTCC
+
FFFFFFFFFFFFFF:FFFFFFFFFFFFFFFFFFFFFFFFFFFFFFFFFFFFFFFFFFFFFFFFFFFFFFFFFFFFFFFFFFFFFFFFFFFFFFFFFFF:FFFFFFFFFFFFFFFFFFFFFFFFFFFFFFFFFFFFFFFFFFFFFFFFFFFFFFFFFFFFFFFFFFFFFFF:FFFFFFFFFFFFFFFFFFFFFFFFFFFFFFFFF:FFFFFF:FFFFFFFFFFF:FFFFF:FFFFFFFFFFFFF,F:FFFF:
@A01757:128:HWYCLDRX2:1:2102:8612:11647 2:N:0:GGAGCGTC
TCGGACTACACGGGTATCTAATCCTGTTTGCTCCCCACGCTTTCGAGCCTCAGCGTCAGTCATGGACCAGTAAGTCGCCTTCGCCACTGGTGTTCTTCCGAATATCTACGAATTTCACCTCTACACTCGGAATTCCACTCGCCTCTCCCGTACTCTAGGCGCCCAGTATCAAAGGCAGTTCCAGGGTTGAGCCCTGGGATTTGACCCCTGACTTAAACGCCCGCCTACACGCGCTTTACGCCCAGTAATTC
+
FFFFFFFFFFFFFFFFFFFFFFFFFFFFFFFFFFFFFFFFFFFFFFFFFFFFFFFFFFFFFFFFFFFFFFFFFFFFFFFFFFFFFFFFFFFFFFFFFFFFFFFFFFFFFFF:FFFFFFFFFFFFFFFFFF:FFFFFFFFFFF:FFFFFFFFFFFFFFFFFFFFFFFFFFFFFFFFFFFFFFFFFFFFF,FFFFFFFFFFFFFFFFFFFFFFFFFFF:F:FFFFFFFFFFFFFFFFFFFFFFFFFFFFFFFF
@A01757:128:HWYCLDRX2:1:2102:26250:11725 2:N:0:GGAGCGTC
TCGGACTACCAGGGTATCTAATCCTGTTTGCTCCCCACGCTTTCGAGCCTCAACGTCAGTTACAGTCCAGTAAGCCGCCTTCGCCACTGGTGTTCCTCCTAATATCTACGCATTTCACCGCTACACTAGGAATTCCGCTTACCTCTCCTGCACTCAAGTTGAATAGTTTCCAGAGCAGTCCCGGGGTTGGGCCCCGGCCTTTCACTCCAGACTTACTTAACCGTCTACGCTCCCTTTACACCCAGTAATTC
+
FFFFF:FFFFFFF::FFFFF:FFFF:FFFF:FFFF:FFF:FFFF:FFF:::FFF:F:FFFFFFF:FFFFFFFF:FFF:FFFFFF:FFF::FFFFF:FFFFFFFFFF:FFF:FFFFFFFF:FF,:FFF,FFFFFFF::,FFFF,F,F:FF,FFF,FFFFF,FFFFF,FFFFFF:F:FFF:FFF::F:F:,FFFFFFFFFFFF:F:,FFFF:,:FFFFFFFFF,,FFFF,:,:FFFFF,FFFFFFF,FFFFF:
@A01757:128:HWYCLDRX2:1:2102:22860:11772 2:N:0:GGAGCGTC
TCGGACTACAAGGGTTTCTAATCCTGTTTGCTCCCCACGCTTTCGAGCCTCAACGTCAGTTACTGTCCAGTAAGCCGCCTTCGCCACTGGTGTTCCTCCTAATATCTACGCATTTCACCGCTACACTAGGAATTCCACTTACCTCTCCAGCCCTCTAGCATGGCAGTTTCCAATGCACTACTCCGGTTAGGCCGAAGGGTTTCACATCGGACGTGAAGGAGCGCGTGCGTGCCGTTTACGCCGAGGGCCTC
+
FFFFF:FFFFFFFFFFF:FFFFF:FFFFFF:FFFFFFFF:FFFFFFFF:FFFFFFF:F:FFFFFFF:FFFFFFF:FFFFFF:F,FFFFFFFFF:,FFF,FFFFFFFFF::::FFFF:,FFFFF,:,:,FF,,:F,:F::F:F,F:FF:FF:,,,,::F:,FFFF,,F:F,,,,,F,,,FF,F:,F:F::,F,,FF,FF,:,:,,:,,F,F,,,F,,,,:,:,:,,:F,F:,,,,,,,,,:,F:,,F,,,F,
@A01757:128:HWYCLDRX2:1:2102:8196:11835 2:N:0:GGAGCGTC
TCGGACTACCGGGGTATCTAATCCTGTTTGCTCCCCACGCTTTCGAGCCTCAACGTCAGTTACAGTCCAGTAAGCCGCCTTCGCCACTGGTGTTCCTCCTGATATCTACGCATTTCACCGCTACACCAGGAATTCCGCTTACCTCTCCAGCACTCCAGCCACGCAGTTTCAAAAGCAGTCCCGGGGTTGAGCCCCGGGCTTTCACTTCTGACTTGCACAGCCGTCTACGCTCCCTTTACACCCAGTAAATC
+
FFFFFFFFFFFFFFFFFFFFFFFFFFFFFFFFFFFFFFFFFFFFFFFFFFFFFFFFFFFFFFFFFFFFFFFFFFFFFFFFFFFFFFFFFFFFFFFFFFFFFFFFFFF:FFFFFFFFFFFFFFFFFFF:FFFFFFFFFF:FFFFFFFFF,F:F,FF,FFFF:F,FFFF,FFFFF:FFFFF,FFF:FFFF,FFFF:FFFFFFFFFFF:FFFFFFFF,F,,,FFFFFFFFFF,FFFFFFFFF:FFFFFF:FFFF
@A01757:128:HWYCLDRX2:1:2102:16532:11835 2:N:0:GGAGCGTC
TCGGACTACAAGGGTATCTAATCCTGTTTGCTCCCCACGCTTTCGCGCCTCAGCGTCAGTAATGAGCCAGTATGTCGCCTTCGCCACTGGTGTTCTTCCGAATATCTACGAATTTCACCTCTACACTCGGAGTTCCACATACCTCTCTCATACTCAAGATCGCCAGTATCAAAGGCAGTTCCAGGGTTGAGCCCTGGGATTTCACCTCTGACTTAACGATCCGCCTACGCGCCCTTTACGCCCAGTAATTC
+
FFFFFFFFFFFFFFF:FFFFFFFFFFFFFFFFFFFFFFFFFFFFFFFFFFFFFFFFFFFFFFFFFFFFFF:FFFFFFFFFFFFFFFFFF:FFFFF:FFFFF:F:FFFFFFFFFFFFFFFFFF:FFFFFFFF:FFFFFF:FFFFFFFFFFFFFFFFFFFFFFFFFFFFFFFFFFFFFFFFFFFFFFFFFFFFFFFFFFFF:FFFFFFFFFFFFFF:FFFFFFFFFFFFFFFFFFF:FFFFFFFFFFFF:FFF
@A01757:128:HWYCLDRX2:1:2102:9724:11882 2:N:0:GGAGCGTC
TCGGACTACAAGGGTATCTAATCCTGTTCGATCCCCGCACTTTCGTGCCTCAGCGTCAGTTGAGCGCCGGTAAGCTGCCTTCGCAATCGGCGTTCTGCGTGATATCTATGCATTTCACCGCTACACCACGCATTCCGCATACTTCTCGCTCACTCAAGAACGCCAGTTTCAACGGCGCGACGGGGTTGAGCCCCGAAATTTTACCGCTGACTTGACATTCCGCCTGCGCACCCTTTAAACCCACTAATTCC
+
FFFFFFFFFFFFFFF,FFFFF,:F:FF,FFFF,FFFFFFF:FFFFFFFFFFFFFFFFFFFFF:FFF,FFFF,FFFF:FF:FFFFF,FFFFF:FFFFFFFFF:F,FFFFFFFFFFFF:FFFFF:FFFFF:FFF:F::FFFFFFFF:FFFFF,FFFFF,FFFFF:F:FFFFFFFFFFF,FF,FFFFFFFF:FFFFFFFF,FFFF:FFF:FF,FFFFFFFF::FFF,FFFFFF,FFFFFF,:FFFF:FFF,FFF
@A01757:128:HWYCLDRX2:1:2102:18973:12023 2:N:0:GGAGCGTC
TCGGACTACAGGGGTATCTAATCCTGTTTGATACCCGCACTTTCGAGCCTCAGCGTCAGTTACACTCCGGAAACCTGCCTTCGCGATCGGTCGTCTTCATGATATCTAAGCATTTCACCGCTACACCATGAATTCAGGCTTCCCTGCGTGTACTCAAGACCGGCAGTTTCAACTGCAATTCCGGGGTTGAGCCCCGAACTTTCACAACTGACTTAACGGCCCGCCTACGCTCCCTTTAACCCCAATAAATC
+
F,FFFF,,F:F,FF,,::FFFFFFF:FF:,:,F,FF,FF::F,:FFF,FF,,FFFFFF:FFFFFFF:F,FFFF,FFF,FFFF::FFFFFFFFF:F,F:FF,FFFFFFFFFFFFFFFFFFFF,FF,FFFFF:FFFFFFFFFFFFFFF:FFF:::FFF,F:F:FFFFF:FFFFFFFFF,F:F:FFFFF:FFFFFF,FFFFF:FFFFF,:F,FF:FFF:FFFFFFFFF:F:FFF:F:F,F,,,:FF:FF::F:F
@A01757:128:HWYCLDRX2:1:2102:22471:12195 2:N:0:GGAGCGTC
TCGGACTACAGGGGTTTCTAATCCTGTTCGATACCCACGCTTTCGTGCCTGAGCGTCAGTAGGGCGCCGGTGCGCTGCCTTCGCAATCGGAGTTCTGCGTGATATCTATGCATTTCACCGCTACACCACGCATTCCGCGCACTTCTCGCCCACTCTAGCCCGGCAGTTCCGACGGCTGGGCGGTGTTGAGCCCCGCGATTTGACCGCCGGCTTGCCGTGCCGCCTGCGCACCCTTTAAACCCAATAAATCC
+
FFFFFFFFFFFFFFFFFFFFFFFFFFFFFFFFFFFFFFFFFFFFFFFFFFFFFFFFFFFFFFFFFFFFFFFFFFFFFFFFFFFFFFFFFFFFFFFFFFFFFFFFFFFFFFFFFFF:FFFFFFFFFFFFFFFFFFFFFFFFFFFFFFFFFFF:FFFFFFFFFFFFFFFFFFF:FFFFFFFFFFFFFFFFFFF:FF:FFFFFFFFFFFFFFFFFFFFFFFFFFFF:FFFFFFFFFF,FFFFFFFF,F::FFF:
@A01757:128:HWYCLDRX2:1:2102:31521:12242 2:N:0:GGAGCGTC
TCGGACTACTAGGGTATCTAATCCTGTTCGATACCCACGCTTTCGTGCTTCAGCGTCAGTTGGGCGCCGGTATGCTGCCTTCGCAATCGGAGTTCTGCGTGATATCTATGCATTTCACCGCTACACCACGCATTCCGCATACTTCTCGCCCACTCAAGAACACCAGTTTCAACGGCGAAGCGAGGTTGAGCCCCGCGATTTGACCGCTGACTTGACATTCCGCCTACGCACCCTTTAAACCCAATAAATCC
+
FFFFFFFFFFFFFFFFFFFFFFFFFFFFFFFFFFFFFFFFFFFFFFFFFFFFFFFFFFFFFFFFFFFFFFFFFFFFFFFFFFFFFFFFFFFFFFFFFFFFFF:FFFFFFFFFFFFFFFFFFFF:FFFFFFFFFFFFFFFFFFFFFFFFFFFFFFFFFFFFFFFFFFFFFFFFFFFFFFFFFFFFFFFFFFFFFFFFFFFFFFFFFFFFFFFFFFFFFFFF:FFFFF,FFFFFFF,FFFFFFFF,FFFFFF,
@A01757:128:HWYCLDRX2:1:2102:16306:12258 2:N:0:GGAGCGTC
TCGGACTACAAGGGTATCTAATCCTGTTCGATACCCACGCTTTCGTGCCTCAGCGTCAGTGTGGAGCCGGCATGCTGCCTTCGCAATCGGAGTTCTGCGCGATATCTATGCATTTCACCGCTACACCGCGCATTCCGCATACTTCTCGCTCACTCAAGAAAACCAGTTTCAACGGCTCGAAGAGGTTGAGCCTCTCAATTTTACCGCTGACTTGATCTTCCGCCTGCGCACCCTTTAAACCCAATAAATCC
+
FFFFFFFFFFFFFFFF:FFFFFFFFFFFFFFFFFFFFFFFFFFFFFFFFFFFFFFFFFFFFFFFFFFFFFFFFFFFFFFFFFFFFFFFFFFFFFFFFFFFFFFFFFFFFFFFF:FFFFFFFFFFFFFFFFFFFFFFFFFFFFFFFFFFFFFFFFFFFFF,FFFFFFFFFFFFFFFFFFFFFF:FFFFFFFFFFFFFFFFFFF:FFFFFFFFFFFFFFFFFFFFFFFFFFFFFFFFFFFFFFFFFFFFFFFF
@A01757:128:HWYCLDRX2:1:2102:22562:12258 2:N:0:GGAGCGTC
TCGGACTACAAGGGTATCTAATCCTGTTTGCTCCCCACGCTTTCGTGCCTCAACGTCAGAAGTAGCTTGGTAAGCTGCCTTCGCAATCGGTGTTCTGTATGATCTCTAAGCATTTCACCGCTACACCATACATTCCGCCTACCGCAACTACTCTCTAGCCGAACAGTATCAGAGGCAATTCCGAAGTTGAGCCTCGGGATTTCACCTCTCACTTATCCGACCGCCTACGCACCCTTTAAACCCAATAAATC
+
FFFFFFFFFFFFFFFFFFFFFFFFFFFFFFFFFFFFFFFF:FFFFFFFFFFFFFFFFFFFFFFFFFFFFFFFFFFFFFFFFFFFFFFFFFFFFFFFFFFFFFFFFFFFFFFFFFFFFFFFFFFFFFFFFFFFFFFFFFFFFFFFFFFFFFFFFFFFFF:FFFFFFFFFFFFFFFFFFFFFFFFFFFFFFFFFFFFFFFFFFFFFFFFFF,FFFFF:FF:FFFFFFFFFFFFFFFFFFFFFF,:FFFFFFF,
@A01757:128:HWYCLDRX2:1:2102:1262:12320 2:N:0:GGAGCGTC
TCGGACTACACGGGTATCTAATCCTGTTTGCTCCCCACGCTTTCGAGCCTCAACGTCAGTCATCGTCCAGCAAGCCGCCTTCGCCACTGGTGTTCCTCCTAATATCTACGCATTTCACCGCTACACTAGGAATTCCACTTGCCTCTCCGACACTCCAGCCCTGCAGTTCCAAATGCAGTCCCGGGGTTGAGCCCCGGGCTTTCCCATCTGGCTTGCAATGCCGTCTACGCTCCCTTTCCTCCCAGTAAATC
+
FFFFFFFFFFFFFFFFFFFFFF:FFFFFFFFFFF:FFFFFFFF,FFF,:FFFFFFFFFFF:FF:FFFFFFFFFF:FFFFFFFF::FFFF,FFFF:,FFFFFFF:,,FF:F::FFF,F::::FF,,FFFFFFFFFF:FF:FF::FFFFFFFFFFF:,FFF,,FFF:FFFF,FFF,F,:FF,FFFFFFFF,FFFFF:::F::FF,:F,,,FF:F,FF,:,FF:,F:,F,,F:FF:FFFF:,,F,F,:FFFFF:
@A01757:128:HWYCLDRX2:1:2102:31693:12414 2:N:0:GGAGCGTC
TCGGACTACACGGGTATCTAATCCTGTTCGATACCCACGCTTTCGTGCCTCAGCGTCAGATCGCCGCCGGTATGCTGCCTTCGCAATCGGAGTTCTGTGCAATATCTAAGCATTTCACCGCTACACTGCGCATTCCGCATACCTCTCGACATCTCAAGACAGCCAGTTTCAACGGCTCGCCGGGGTTGAGCCCCGGGCTTTTACCGCTGACTTAACAGTCCGCCTACGCACCCTTTAAACCCAATAAATCC
+
FFFFFFFFFFFFFFFFFFFFFFFFFFFFFFFFFFFFFFFFFFFFFFFFFFFFFFFFFFFFFFFFFFFFFFFFFFFFFFFFFFFFF,FFFFFFFFFFFFFFF,FFFFFFFFFFFFFFFFFFFFFFFFFFFFFFFFFFFFFF,FFFFFFFFFFFFFFFFFFFFFFFFFFFFFFFFFFFFFFFFFFFFFFFFFFFFFFFFFFFFFFFFFFFFFFFF:FFFFFFFFFFF:FFFFFFFFFFFFFF:FFFFFFFFFF
@A01757:128:HWYCLDRX2:1:2102:1108:12461 2:N:0:GGAGCGTC
TCGGACTACAAGGGTATCTAATCCTGTTTGCTACCCACGCTTTCGAACCTCAGCGTCAGTTACAGACCAGAGAGCCGCTTTCGCCACTGGTGTTCTTCCATATATCTACGCATTTCACCGCTACACATGGAGTTCCACTCTCCTTTTCTGCACTCAAGTCTCCCAGTTTCCAATGCACTACTCCGGTTAAGCCGAAGGCTTTCACATCAGACTTAAAAGACCGCCTGCGTTCCCTTTACGCCCAATACATC
+
FFFFFFFFFFFFFFFFFFFFFFFFFFFFFFFFFFFFFFFFFFFFFFFFFFFFFF:FFFFFFFFFF:FF:FFFFFFFF::FFFFFFFFFFFFFFFFFFFF:FFFFFFF:FFFFFFFFFFFFFFFFFFFFFFFFFFF:FFFFFF,FFFFFFF,F:FFFFFFFF,F,FFFFFF:FFFF:FFFFFFF,FFFFF,FF:FFFFFFFFFFFFFFFFFFFFFF,FFF,FFFFFFFFFFF:FF,FFFFFFFFF,FF::F:
@A01757:128:HWYCLDRX2:1:2102:4625:12508 2:N:0:GGAGCGTC
TCGGACTACACGGGTATCTAATCCTGTTCGATACCCACACTTTCGTGCATGAGCGTCAGTTGAGCGCCGGTATGCTGCCTTCGCAATCGGAGTTCTGCGTGATATCTATGCATTTCACCGCTACACCACGCATTCCGCATACTTCTCGCCCACTCAAGCCCGGCAGTTTCAACGGCGGGCGGAGGTTGAGCCCCCGTATTTTCACCCTGACTTGACAGTCCCCATACCCACCCATTAAACCCAATAAATCC
+
FFFFF,FFFF,F:FFFF::FFFFFFFF:FFFF,FFF:F:FF,FFF:FF,F:FFFF:FFFFFFFFFFFFFFFFFFF,FF:::FFF,F:,FFFFFF:F:FFFFF,FFFF:F,,,,FFFFFFFFFFF,F,FFF:F,,:FFFFFFF:FFFF:FFFFF:FFF,:,F,,FFF:,,FF::,FF,:F:::,F:,F:::FF::FF,F,F,FF,:,:F,F,,,::,,FF:,FF:FFF,::,F,::,,:,::F,,,,,F:F,
@A01757:128:HWYCLDRX2:1:2102:9607:12587 2:N:0:GGAGCGTC
TCGGACTACAAGGGTATCTAATCCTGTTTGCTCCCCACGCTTTCGTGCCTCAGTGTCAGTTACAGTCCAGAAAGCCGCCTTCGCCACGGGTGTTCCTCCTAATATCTACGCATTGCACCGCTACACTAGGAATTCCACTTACCTCTCCTGCACTCGAGCCACACAGTTTGGAAAGCAGGGCCAGTGTGGGGCCCTGGCATTTCGGTTCAGACTTGCAGTCCCGACTCGCGGCCGTTTCCACCCAGTAATGC
+
FFFFFFFFF:FFFFFFFFFFFFFFFFFF:FFFFFFF:,FFFFFFF,FFFFFFF,FFFFFF:,F,F,FFFF,F,FF,FFFFFFFFFF,,FFFFFFF,FFF,:FF:FFF,FFFFFF,FFFFFFF:FFF,,FFFFFFFF,F,F,FFFFF,F,FFFFFF,FFFF,,:F,FF,,,,FF,,F,F,,F,FF,:F,,,,F:F:FFF,,,,,,:FFF,F,,F,F,,::,:,,,,:F:,,,,F,FF,,,,FFF,:,F,:,F
@A01757:128:HWYCLDRX2:1:2102:15718:12680 2:N:0:GGAGCGTC
TCGGACTACAAGGGTATCTAATCCTGTTTGCTCCCCTAGCTTTCGCGCCTCAGCGTCAGTCATGGCCCAGAAGGCCGCCTTCGCCACTGGTGTTCTTCCAAATATCTGCGCATTTCACCGCTACACTTGGAATTCCACCTTCCCATACCAGACTCAAGCCTGCCGGTATCAGGAGCGGATAGGGGTTGAGCCCCCAGATTTGACTCCTGACCTAACAGACCGCCTACGCGCGCTTTACGCCCAATGAATCC
+
FFFFFFFFFFFFFFFFFFFFFFFFFFFFFFFFFFFFFFFFFFFFFFFFFFFFFFFFFFFFFFFFFFFFFFFFFFFFFFFFFFFFFFFFFFFFFFFFFFFFFFFFFFFFFFFFFFFFFFFFFFFFFF:FFFFFFFFFFFFFFFFFF:FFFFFFFFFFFFFFFFFF:FFFFFFFFFFFFFFFFFFFFFFFFFFFFFFFFFF:FFFFFFFFFFF,FF:F:FFFF,FFFFFFFF:FFFFFFFFFF,F,F:FFFF:
@A01757:128:HWYCLDRX2:1:2102:28980:12696 2:N:0:GGAGCGTC
TCGGACTACACGGGTATCTAATCCTGTTTGCTCCCCACGCTTTCGTGCCTCAGTGTCAGTTACAGTCCAGTAAGCCGCCTTCGCCACTGGTGTTCCTCCTAATATCTATGCATTTCACCGCTACACTAGGAATTCCACTTACCTCTCCTGCACTCCAGCCGGACAGTTTCAAATGCAATCCCGGGGTTGAGCCCCGGGTTTTCACATCTGACTTGCCCTGCCACCTACGCTCCCTTTACACCCAGTAAATC
+
FFFFFFFFFFFFFFFFFFFFFFFFFFFFFFFFFFFFFFFFFFFFFFFFFFFFFFFFFFFFFFFFFFFFFFFF:FFFFFFFFFFFFFFFFFFFFFFFFFFFFFFFFFFFFFFFFFFFFFFFF:FF:FFFFFF,FFFFFFFFFFFFFFFFFFFFFFFFFFFFFFFFFF:FFFFFFFFFFFFFFFFFFFFFFFFFFFFFFFFFFFF:FFFFFFFFFF,F,FFFFFFFFFFFFFFF,FFFFFFFFFFFFFF,FFF
@A01757:128:HWYCLDRX2:1:2102:7952:12821 2:N:0:GGAGCGTC
TCGGACTACAAGGGTATCTAATCCTGTTCGATACCCGCACTTTCGTGCCTCAGCGTCAGTTGAGCGCCGGTAAGCTGCCTTCGCAATCGGCGTTCTGCGTGATATCTATGCATTTCACCGCTACACCACGCATTCCGCCTTCTTCTCGCCCACTCAAGGCCCCCAGTTTCAACGGCCGGACGGGGTTGAGCCCCGAATTTTTACCGCTGACTTAAAAGCCCGCCTACGCACCCTTTAAACCCAATAAATCC
+
FFFFFFFFFFFFFFFFFFFFFFFFFFFFFFFFFFFFFFFFFFFFFFFFFFFFFFFFF:FFFFFFFFFFFFFFFFFFFFFFFFFFFFFFFFFFFFFF:FFFFFFFFFFFFFFFFFFFFFFF:F:FFFFF:FFFFF:FFFFFFFF:FFFFFFFFFFFFFFFF,FFF,FFFFFFFFFFFFFFFFFFF,FFFFFFFFFFFFF,FFFFFFFFFFFFFFFFFFFF:FFFF,:FFFF:,FF,FF:FFFF:FFFFFF,F
@A01757:128:HWYCLDRX2:1:2102:24668:12837 2:N:0:GGAGCGTC
TCGGACTACCGGGGTATCTAATCCTATTTGCTCCCCACGCTTTCGTGCCTCAGCGTCAGTAACAGGCCAGGCGGCCGCCTTCGCCACTGGTGTTCTTCCATATATCTGCGCATTTTACCGCTACACATGGAGTTCCACCGCCCTCTCCTGCTCTCTAGCCCGCCAGTTTCCAGAGCCTGTACCGGTTGAGCCGGTACCTTTCACTCCAGACTTAGCAGGCCGCCTACGCACCCTTTACGCCCAATCATTCC
+
FFFFFFFFFFFFFFFFFF:FFFFFFFFFFFFFFFFFFFFFFFFFFFFFFFFFFFFFFFFFFFFFF:FFFFFFFFFFFFFFFFFFFFFFFFFFFFFFFFFFF:FFFFFFFFFFF:FFFFFFFFFFFFFFFFFFFFFFFFFFFFFFFFFFFFFFFFFFFFFFFFFFFFFFFFFFFFFFFFFFFFFFFFFFFFFFFFF:FFFFFFFFFFFFF:FF:FFFFFFFFFFFFFFFFFFFFF,FFFFFFFF,FFFFFFF
@A01757:128:HWYCLDRX2:1:2102:7084:12915 2:N:0:GGAGCGTC
TCGGACTACTAGGGTATCTAATCCTGTTTGCTCCCCACGCTTTCGAGCCTCAACGTCAGTTACAGTCCAGCAGGCCGCCTTCGCCACTGGTGTTCCTCCTAATATCTACGCATTTCACCGCTACACTAGGAATTCCGCCTGCCTCTCCTGCACTCCAGTTACACAGTTTCCAGAGCAGTCCGGGGGTTGGGCCCCCGCCTTTCACTCCAGACTTGCATTACCGTCTACGCTCCCTTTACACCCAGTAATTC
+
FF:FFFFFFFFFFFFFFFFFFFFFFFFFFFFFFFFFFFFFFFFFFFFFFFFFFFFFFFFFFFFFF:FFFFFFFFFFFFFFFFFFFFFFFFFFFFF:FFFFFFFFFFFF,FFFFF:FFFFFFF,FFFF,:FFFFFFFFFFFFFFF,FFFF,FF:F:FFFFFFFF::::F:FFFFFFFF:FFFF:FFFFFF,FFFFFFFF,FFFF,,FFF::,FFFFFFFFFFFF,FF:,FFFFFFFF,FFFFFFFF,FF,FF
@A01757:128:HWYCLDRX2:1:2102:2374:12994 2:N:0:GGAGCGTC
TCGGACTACAAGGGTATCTAATCCTGTTCGATACCCACGCTTTCGTGCCTGAGCGTCAGTAGGGCGCCGGTGCGCTGCCTTCGCAATCGGAGTTCTGCGTGATATCTATGCATTTCACCGCTACACCACGCATTCCGCGCACTTCTCGCCCACTCTAGCCCGGCAGTTCCGACGGCTGGGCGGGGTTGAGCCCCGCGATTTGACCGCCGGCTTGCCGTGCCGCCTGCGCACCCTTTAAACCCAATAAATCC
+
FFF:FFFFFFFFFFFFFFFFFFFFFFFFFFFFFFFFFFFFFFFFFFFFFFFFFFFFFFFFFFFFFFFFFFFFFFFFFFFFFFFFFFFFFFFFFFFFFFFFFFFFFFFFFFFFFFFF:FFFFFF,FFFFF,FFFFF:FFFFFFFFFFFFFFFFFFFFFFFFFFFFFFFFFFFFFFFFFFFFFFFFFFFFFFF:FFFFFFFFFFF:FFFFFFFFFFFFFFFF,FFFFFFFFFF:FF:FFFFFFFF::FF:FF:
@A01757:128:HWYCLDRX2:1:2102:26187:13088 2:N:0:GGAGCGTC
TCGGACTACTGGGGTATCTAATCCTGTTCGATACCCACGCTTTCGTGCCTGAGCGTCAGTAGGGCGCCGGTGCGCTGCCTTCGCAATCGGAGTTCTGCGTGATATCTATGCATTTCACCGCTACACCACGCATTCCGCGCACTTCTCGCCCACTCTAGCCCGGCAGTTCCGACGGCTGGGCGGGGTTGAGCCCCGCGATTTGACCGCCGGCTTGCCGTGCCGCCTGCGCACCCTTTAAACCCAATAAATCC
+
FFFFFFFFFFFFFFFFFFFFFFFFFFFFFFFFFFFFFFFFFFFFFFFFFFFFFFFFFFFFFFFFFFFFFFFFFFFFFFFFFFFFFFFFFFFFFFFFFFFF:FFFFFFFFFFFFFFFFFFFFFFF:FFFFFFFFFFFFFFFFFFFFFFFFFFFFFFFFFFFFFFFFFFFFFFFFFFFFFFFFFFFFFFFFFF:FFFFFFFFFFFFFFFFFFFFFFFFFF:FFFFFFF:FFFFFFFFFFFFF:FFFFFFFFFF
@A01757:128:HWYCLDRX2:1:2102:32895:13119 2:N:0:GGAGCGTC
TCGGACTACACGGGTATCTAATCCTATTTGCTCCCCACGCTTTCGTGCCTCAGCGTCAGTCACAGGCCAGGCGGCCGCCTTCGCCACTGGTGTTCCTCCGAATATCTACGAATTTCACCTCTACACTCGGAATTCCACTCACCTCTCTCGAACTCAAGACCAGGAGTTTTGGAGGCCGTTCCGGGGTTGAGCCCCGGGATTTCACCCCCAACTTTCCAGTCCGCCTACGCGCGCTTTACGCCCAGTAATTC
+
FFFFFFFFFFFFFFFFFFF:FFFFFFFFFFFFFFFFFFF,FFFFFFFFFFFFF:FFFFFFFFFFFFFF,FFFFFFFFFFFFFF:FFFFF:F:FFFFFFFFFFFFFF:FFFFFFF:FFFFFFFFFFFFFFFFFF:FFFFFFFFF,:FFFFFFFFFFFF:FFFFFFFFFFFFF,FFFFF:FFFFFFF:F:,FFFFFFF,FFFFFFFFFFF:FFF:FFF:,FFF:FFFF:F:FFFF,:FFFFFFFF:F:,FFFF
@A01757:128:HWYCLDRX2:1:2102:17508:13182 2:N:0:GGAGCGTC
TCGGACTACAAGGGTATCTAATCCTGTTCGCTACCCATGCTTTCGAGCCTCAGCGTCAGTTGCAGACCAGAGAGCCGCCTTCGCCACTGGTGTTCTTCCATATATCTACGCATTCCACCGCTACACATGGAGTTCCACTCTCCTCTTCTGCACTCAAGTTCAACAGTTTCTGATGCAATTCTCCGGTTGAGCCGAAGGCTTTCACATCAGACTTATTGAACCGCCTGCACTCGCTTTACGCCCAATAAATC
+
FFFFFFFFFFFFFFFFFFFFFFFFFFFFFFFFFFFFFFFFFFFFFFFFFFFFFFFFFFFFFFFFFFFFFFFFFFFFFFFFFFFFFFFFFFFFFFFFFFFFFFFFFFFFFFFFFFFFFFFFF:FFFFFFFFFFFFFFFFFFFFFFFFFFFFFFFFFFFFFF:FFFFF:FFFFFFFFFFFFFFFFFFFFFFFFFFFFFFFFFF:FFF:FFFFFFFFFFFFF:FFFFF,FFF,:FFFFFF,FFFFF::FFF,FF
@A01757:128:HWYCLDRX2:1:2102:9254:13197 2:N:0:GGAGCGTC
TCGGACTACAGGGGTATCTAATCCTGTTCGATACCCACGCTTTCGTGCCTCAGCGTCAGATCGCCGCCGGTATGCTGCCTTCGCAATCGGAGTTCTGCGCAATATCTAAGCATTTCACCGCTACACTGCGCATTCCGCATACCTCTCGACGTCTCAAGACAGCCAGTTTCAACGGCTCGCCGGGGTTGAGCCCCGGGCTTTTACCGCTGACTTAACAGTCCGCCTACGCACCCTTTAAACCCAATAAATCC
+
FFFFFFFFFFFFFFFFFFFFFFFFFFFFFFFFFFFFFFFFF:FFFFFFFFFFFFFFFFFFFFFFFFFFFFFFFFFFFFFFFFFFFFFFFFFFFFFFFFFFFFFFFFFFFFFFFFFFFFFFFFFFFFFFFFFFFFFFFFFFFFFFFFFFFFFFFFFFFFFFFFFFFFFFFFFFFFFFFFFFFFFFFFFFFFFFFFFFFFFFFFFFFFFFFFFFFFFFFFFFFFFFFFFFFFFFFFFFFFFFFFFFFFFFFFF
@A01757:128:HWYCLDRX2:1:2102:27859:13197 2:N:0:GGAGCGTC
TCGGACTACAAGGGTATCTAATCCTGTTTGCTCCCCACACTTTCGTGCCTCAACGTCAGTTACAGTCCAGAAAGCCGCCTTCGCCACTGGTGTTCCTCCTAATATCTACGCATTTCACCGCTACACTAGGAATTCCACTTTCCTCTCCTGCACTCAAGAAATCCAGTTTTAGTTGCAGTTCCTCAGTTAAGCCGAGGGATTTCACAACTAACTTAGACTCCCGTCTACGCACCCTTTACACCCAATAATTC
+
FFFFFFFFFFFFFFFFFFFFFFFFFFFFFFFFFFFFFFFFFFFFFFFFFFFFFFFFFFFFFFFFFFFFFFFFFFFFFFFFFFFFFFFFFFFFF,FFFFFFFFFFFFFFFFFFFFFFFFFFFFFFFFF,FFFFF:FFFFF:FFFFFFF,FFFFFFFFFFF,FFF,FFFFFFFFFFFFFFFFF:FF:FFFF:FFFFFFFFFF:FFFFFFF:FFFF:FFFFFFFFFFFFFFF,FF,FF:FFFFFFF:FFF:FFF
@A01757:128:HWYCLDRX2:1:2102:27579:13244 2:N:0:GGAGCGTC
TCGGACTACCAGGGTATCTAATCCTGTTTGCTCCCCACGCTTTCGTGCCTCAACGTCAGATATAGTTTGGTAAGCTGCCTTCGCAATCGGTGTTCTGTATGATCTCTACGCATTTCACCGCTACACCATACATTCCGCCTACCGCATCTATTCTCTAGTCATACAGTATTAGAGGCACGTCCGGAGTTGAGCCCCGAATTTTCACCTCTAACTTATAAAACCGCCTACTCACCCTTTAAACCCAATAAATC
+
FFFFFFFFFFF:FFFF:FFFFFFFF:FFFFFFFFFFFFFFFFFFFFFFFFFFFFFFF:FFFFFFFFFFF,FFFF:FF:F::F:FFFFFFFF:,FFFFFFFFFF:FFFFFFFFFFFFFFF,F:FFFFF:,FF:F:FFFFFFFFFF:FFFF:FF:F,FF,FFFFFFFFFFFFFFF:F:FF:FFFF:F:F::F:F:FF,FFFFFF::FFFFF:FFFFFFF:FF::F:FFFF:F,F:FF,FFFFF,:FF,FFFFF
@A01757:128:HWYCLDRX2:1:2102:26567:13307 2:N:0:GGAGCGTC
TCGGACTACCAGGGTATCTAATCCTATTTGCTCCCCACGCTTTCGTGCCTCAGCGTCAGTAACAGGCCAGGCGGCCGCCTTCGCCACTGGTGTTCTTCCATATATCTGCGCATTTTACCGCTACACATGGAGTTCCACCGCCCTCTCCTGCTCTCTAGCCCGCCAGTTTCCAGAGCCTGTACCGGTTGAGCCGGTACCTTTCACTCCAGACTTAGCAGGCCGCCTGCGTTCCCTTTACGCCCAATAAATCC
+
FFFFFFFFFFFFFFFFFFFFFFFFFFFFFFFFFFFFFFFFFFFFFFFF:FFFFFFFFFFFFFFFFFFFFFFFFFFFFFFFFFFFFFFFFFFFFFFFFFFFF:FFFFFFFF:FFFFFFFFFFF,FFF:FFFFFFFFFFFFFFFFFFFFFFFFFFFFFFFFFFFFFFFFFFFFFFFFFFFFFFFFFFFFFF:FFFFF,F:FFFFFFFFFFFFFFFFFFFF:FFFFFFFFFFFFFFFFFFFFFFFFFFFF,FFF
@A01757:128:HWYCLDRX2:1:2102:1371:13542 2:N:0:GGAGCGTC
TCGGACTACAAGGGTATCTAATCCTGTTCGATACCCACGCTTTCGTGCATGAGCGTCAGTTGCGCGCCGGTATGCTGCCTTCGCAATCGGAGTTCTGCGTGATATCTATGCATTTCACCGCTACACCACGCATTCCGCATACTTCTCGCGCACTCAAGGGATGCAGTTTCAACGGCAGTACGGGGTTGAGCCCCGCAATTTGACCGCTGACTTAACAGACCGCCTGCGCTCCCTTTAATGCCAATAAATCC
+
FFFFFFFFFFFFFFFFFFFFFFFFFFFFFFFFFFFFF,FFFFFFFFFFFFF:FFFFFFFFFFFFFFF:FFFFFFFFFFFFFFFFFFFFFFFFFFFFFFFFFFFFF:FFFFFFFFFF:FFFFFFFFFFFFFFFFFFFFFFFFFFF:FFFFFF:FFFFFFFFFFFFFFFFFFFFFFFF:FFFF:FFFFFF:F,FFFFFFFFFFF:FFFFFF:,FF:::FF:,FFF,FFFFF,,,FFF:F,,,:,F,FF::F::
@A01757:128:HWYCLDRX2:1:2102:31919:13745 2:N:0:GGAGCGTC
TCGGACTACCAGGGTATCTAATCCTGTTCGATACCCACGCTTTCGTGCCTGAGCGTCAGTAGGGCGCCGGTGCGCTGCCTTCGCAATCGGAGTTCTGCGTGATATCTATGCATTTCACCGCTACACCACGCATTCCGCATACTTCTCGCTCACTCAAGAACGCCAGTTTCAACGGCACGACGGGGTTGAGCCCCGAAATTTTACCGCTGACTTGACATTCCGCCTGCGCACCCTTTAAACCCAATAAATCC
+
FFFFFFFFFFFFFFFFFFFFFFFFFFFFFFFFFFFFFFFFFFFFFFFFFFFFFFFFFFFFFFFFFFFFFFFFFFFFFFFFF:FFFFFFFFFFF:FFFFFFFF:FFFFFFFFFFFFFFFFFFFFFFFFFFFFFFFFFFFFFFFFF:FFFFFFFFFFFFFFFFFFFFFFFFFFFFFFFFF:FFFFFF:FFFFFFFFFFFFFFFFFFFFFFFFFFFF,FFFFFF:FFFFFFFFFFFFFFFFFFF,FFFFF,FFF
@A01757:128:HWYCLDRX2:1:2102:4255:13808 2:N:0:GGAGCGTC
TCGGACTACAAGGGTATCTAATCCTGTTCGATACCCGCACTTTCGTGCCTCAGCGTCAGTTGAGCGCCGGTAAGCTGCCTTCGCAATCGGCGTTCTGCGTGATATCTATGCATTTCACCGCTACACCACGCATTCCGCTTACTTCTCACTCACTCAAGGGCGTCAGTTTCAACGGCACGACCGGGTTGAGCCCCGAAATTTTACCGCTGACTTGACACTCCGCCTACGCACCCTTTAAACCCAATAAATCC
+
:FFFFFFFFFFFFF:FFF::FFFFFF:FFFFFFFF,FFFFFFFFFF,FFFFFFFFFFFFFF,FF,FFFF:FF::F,,,FFFFFFF:FFF:F,:FFF,F,FFFF:FFFFF,FFF,FFFFFFFFFF:FFFF:F:F,FFF:FFFFFFFFFFFFFFFF::FF:FFF:FFFF:F:FFF::FFF:FF,,F,FFF:F:FFFFFFF,,:F:F,::FF:FF,:F:FFFFF,,FFFF:,FF,F,F,F:FFF:F,F:FFF::
@A01757:128:HWYCLDRX2:1:2102:27877:14011 2:N:0:GGAGCGTC
TCGGACTACAAGGGTTTCTAATCCTGTTCGATACCCACGCCTTCGTGCTTCAGCGTCAGTTGGGCGCCGGTACGCTGCCTTCGCAATCGGAGTTCTGCGTGATATCTATGCATTTCACCGCTACACCACGCATTCCGCGTACTTCTCGCCCACTCAAGGCACCCAGTTTCAACGGCTCGACGAGGTTGAGCCCCGCAATTTTACCGCTTACTTAAGCGTCCGCCTACGCACCCTTTAAACCCAATAAATCC
+
FFFFFFFFFFF:FFFFFFFFFFFFFFFFFFFFFFFFFFFFFFFFFFFFFFFFFFFFFFFFFFFFF:FFFFFFFFFFFFF:FFFFFFFFFFFFFFFFFFFFFFFFFF:FFF::FFFFFFFFFFFFFFF::FFF,FFFFFFFFFFFFFFFFFFFFFFFFFFFFFFFF:FFFFFFFFFFFF:FFFFFFFF:FFF:FFFFFFFFF,FFFFFFFF:FFFFFFFFF,FFFFF:FFFF:FF,F,FF,F:F:FFF:FF:
@A01757:128:HWYCLDRX2:1:2102:20184:14027 2:N:0:GGAGCGTC
TCGGACTACAAGGGTATCTAATCCTGTTCGATACCCACGCTTTCGTGCCTCAGCGTCATTGTGGAGCCGGCATGCTGCCTTCGCAATCGGAGTTCTGCGCGATATCTATGCATTTCACCGCTACACCGCGCATTCCGCATACTTCTCTCCAACTCGAGACTCCCAGTTTCAACGGCGGGCCGGGGTTGAGCCCCGGGCTTTGACCGCTGACTTAACAGACCGCATGCGCACCCTTTAAACCCAATAAATCC
+
FFFFFFFFFFFFFFFFFFFFFFFFFFFFFFFFFFFF:FFFFFFFFFFFFFFFFFFFFFFFFFFFFFFFFFFFFFFFFFFFFFFFFFFFFFFFFFFFFFFFFFFFFFFFFFFFFFFFFFFFFFFFFFFFFFFFFFFFFFFFFFFFFFFFFFFFFFFFFFFFF,FFF:FFF,FFFFFFFF:FFFFF:FF:F:FFFFFFF,FFFFFFFFFF,FFF,FFFFFFFF:F,F,F::FFFFFF,,FFFFFFF:FFF,F:
@A01757:128:HWYCLDRX2:1:2102:1958:14121 2:N:0:GGAGCGTC
TCGGACTACAAGGGTATCTAATCCTGTTCGATACCCACGCTTTCGTGCCTCAGCGTCAGATCGCCGCCGGTATGCTGCCTTCGCAATCGGAGTTCTGCGCAATATCTAAGCATTTCACCGCTACACTGCGCATTCCGCTTACCTCTCCAGCACTCCAGCCGTACAGTTTCCAAAGCAGTTCCCGGGTTAAGCCCGGGGCTTTCACTTCAGACTTGCACTGCCGTCTACGCTCCCTTTACACCCAGTAACTC
+
FFFFFFFFFFFFFFFFFFFFFFFFFFFFFFFFFFFFFFFFFFFFFFFFFFFFFFFFFFFFFFFFFFFFFFFFFFFFFFFFFFFFFFFFFFFFFFFFFFFFFFFFFFFFFFFFFFFFFFFFFFFFFFFFFFFFFFFFFFFFF:FFFFFFFFFFFFF:FFFFFFFFFFFFFFFFFFFF:FFFFFFFFFFFFFFFFFFFFFFFFFF:FFFFFFFFFFFFF:FFFFFFFFFFFFFFFFFFFFFFF:FFFF,,,FF
@A01757:128:HWYCLDRX2:1:2102:9191:14309 2:N:0:GGAGCGTC
TCGACTCAGGGGTTTCTAATCCTGTTCGATACCCACGCTTTCGTGCATGAGCGTCAGTTGAGCGCCGGTATGCTGCCTTCGCAATCGGAGTTCTGCGTGATATCTATGCATTCCACCGCTCCACATGGAGTTCCAGAACTCCCTATCACACTCTAGACTTACAGTTTCCAATGCAAACAGTTGTTGAGCAACTGCATTTAACACCAGACTTGTAAATCAGCCTGCGCTCGCTTTACGCCCAGTAAATCCGG
+
FFFFFFFFFFFFFFFFFFFFFFFFFFFFFFFFFFFFFFFFFFFFFFFFFFFFFFFFFFFF:FFFFFFFFFFFFFFFFFFFFFFFFFF:FFFFFFFFFFFFF:FFFFFFFFFFFFFFFFFFFFFFFFF:FFFFFFFFFFFFFFFFFFFFFFFFFFFFFFFFFFFFFFFFFFFFFFFFF:FFFFFFFF,FFFFFFFFFFFFFFFFFFFFFFFFFFFFFFFFFFFFFFFFFF:FFFFFFFFFFFFFF:FFFFFF
@A01757:128:HWYCLDRX2:1:2102:23737:14450 2:N:0:GGAGCGTC
TCGGACACCGGGGTTTCTAATCCTATTTGCTCCCCACGCTTTCGTGCCTGAGCGTCAGTAACAGTCCAGGCGGCCGCCTTCGCCACTGGTGTTCTTCCATATATCTACGCATTTTACCGCTACACATGGAGTTCCACCGCCCTCTCCTGTCCTCGAGCGTGGCAGTTTCCAAAGCCTGTACAGGTTGAGCCCGTACCTTTCACTTCAGACTTGCCACGCCGCCTGCGCACCCGTTACGCCCCCTCTTTCCG
+
FFFFFFFFFFFFFFFFFFFFFFFFFFFFFFFFFFFFFFFFFFFFFFFFFFFFFFFFFFFFFFFFFFFFFFFFFFFFFFFFFFFFFFFFFFFFFFFFFFFFFFFFFFFFFFFFFFFF,FFFFFFFFFFFFFFFF,:F:FFFFFFFFFFFFFFFFFFFFFFFFFF:FFFFFFFFFFFFFFFFFFFFFFF,FFFFFFFF:FFFFFFFFFFF,FF,:F,:FFFFFFFF:FFF:FFF,FF:F,FFF,,FF,FFF:F
@A01757:128:HWYCLDRX2:1:2102:10276:14465 2:N:0:GGAGCGTC
TCGGACTACTGGGGTATCTAATCCTGTTTGCTCCCCACGCTTTCGCGCCTCAGCGTCAGTTACAGGCCAAAAAGCCGCCTTCGCCACTGGTGTTCCTCCACATCTCTACGCATTTCACCGCTACACGTGGAATTCCACTTTTCTCTCCTGCACTCAAGTCTCCCAGTTTCCAATGACCCTCCACGGTTGAGCCGTGGGCTTTCACATCAGACTTAAGAGACCGCCTGCGCGCGCTTTACGCCCAATAATTC
+
FFFFFFF:FFFFFFFFFFFFFFFFFFFFFFFFFFFFFFFFFFFFFFFFFFFFFFFFFFFFFF:FFFFFFFFFFFFFFFFFFFFFFFFFFFFFFFFFFFFFFFFFFFFFFFFFFFFFFFFFFFF:FF:FF,FFFFFFFFFFFF,FFFF:FFFFFFFFFFFFFFF:FFFFFFFFFFFFFF:FFFFFFFFFFFFFFFFF:FFFFFFFFFFFFFFFFFFFFFF:F:F:FFFFFFFFFFFFFFF:FFFFFFFFFF,
@A01757:128:HWYCLDRX2:1:2102:7536:14669 2:N:0:GGAGCGTC
TCGGCTACAAGGGTTTCTAATCCTGTTCGATACCCACGCTTTCGTGCTTCAGCGTCAGTTGGGCGCCGGTATGCTGCCTTCGCAATCGGAGTTCTGCGTGATATCTATGCATTTCACCGCTACACCACGCATTCCGCATACTTCTCGCCCACTCAAGACCGTCAGTTTCAACGGCGGGCGGAGGTTGAGCCCCCGTATTTTACCGCTGACTTGACAGTCCGCCTACGCACCCTTTAAACCCAATAAATCCG
+
FFFFFF:FFFFFFF:FFFFFFFFFFFFFFFFFFFFFFFFFFFFFFFFFFFFFFFFFFFFFFFFFFFFFFFFFFFFFFFFFF:FFFFFFFFFFFFFFFFFFFFFFFFFFFFFF,FF:FFFF:FFFFFFFFFFF:FFFFFFFFFFFFFFFFFF:FFFFFFFFFFFFFFFFFFFFFFFFFFFFFFFFFFFFFFFFFFFFFFFFFFFFFFFFFFFF:FFFFFFFFFFFFFFFFFFFF,FFFFFFFF:F,FFFFFF
@A01757:128:HWYCLDRX2:1:2102:23583:14810 2:N:0:GGAGCGTC
TCGGACTACAAGGGTATCTAATCCTGTTTGCTCCCCACGCTTTCGAGCCTCAGCGTCATTTACAGTCCAGTAAGCCGCCTTCGCCACTGGTGTTCCTCCTAATATCTACGCATTTCACCGCTACACTAGGAATTCCACTTACCTCTCCTGCAATCTAGCAACACAGTTTCAAAAGCAGTCCCGGAGTTGAGCCCCGGGCTTTCACTTCTGACTTGCATCGCCGCCTACGCTCCCTTTACACCCAGTAAATC
+
FFFFFFFFFFFFFFFFFFFFFFFFF:FFFFFFFFFFFFFF:FFFFFFFFFFFFFFFFFFFFFFFFFFFFFFFFFFFFFFFFFFFFFFFFFFF:FFFFFFFFFFFF,FFFFFFFFFFF:FFF,FFFFFFFFFFFFFFF:FFFF,FFFFFFFFFFFF,:FFFFFFFFFFFFFFFFFFFFF:FFFFFFFFFFFFFFFFFFFFFFFFFFFFFFFFFF:FFFFFFF:FFFFFFFFFFFFFFF:F:FFFFFFF,FFF
@A01757:128:HWYCLDRX2:1:2102:9272:14982 2:N:0:GGAGCGTC
TCGGACTACAGGGGTATCTAATCCTGTTCGCTACCCATGCTTTCGAGCCTCAGCGTCAGTTGCAGACCAGAGAGCCGCCTTCGCCACTGGTGTTCTTCCATATATCTACGCATTCCACCGCTACACATGGAGTTCCACTCTCCTCTTCTGCACTCAAGTTCAACAGTTTCTGATGCAATTCTCCGGTTGAGCCGAAGGCTTTCACATCAGACTTATTGAACCGCCTGCACTCGCTTTACGCCCAATAAATC
+
FFFFFFFFFFFFFFFF:FFFFFFFFFFFFFFFFFFFFFFFFFFFFFFFFFFFFFFFFFFFFFFFFFFFFFFFFFFFFFFFFFFFFFFFFFFFFFFFFFFFFFFFFFFFFFFFFFFFFFFFFFFFFFFFF:FFFFF:FFFFFFFFFFFFFFFFFFFFFFFFF:FFFFFFFFFFFFFFFFFFFFFFFFFFFFFFFFFFFFFFFFFFFFFFFFFFF:FFFFFFFFFFFFFFFFFFFFFFFFFFFFFFFF:FFFF
@A01757:128:HWYCLDRX2:1:2102:11568:14982 2:N:0:GGAGCGTC
TCGGACTACCAGGGTATCTAATCCTATTTGCTCCCCACGCTTTCGTGCCTGAGCGTCAGTAACAGTCCAGGCGGCCGCCTTCGCCACTGGTGTTCTTCCATATATCTACGCATTTTACCGCTACACATGGAGTTCCACCGCCCTCTCCTGTCCTCGAGCGTGGCAGTTTCCAAAGCCTGTACAGGTTGAGCCCGTACCTTTCACTTCAGACTTGCCACGCCGCCTGCGCACCCTTTACGCCCAATCATTCC
+
FFFFFFFFFFFFFFFFFFFFFFFFFFFFFFFFFFFFFFFFFFFFFFFFFFFFFFFFFFFFFFFFFFFFFFFFFFFFFFFFFFFFFFFFFFFFFFFFFFFFFFFFFFFFFFFFFFFFFFFFFFFFFFFFFFFFFFFFFFFFFFFFFFFFF:FFFFFFFFFFFFFFFFFFFFF:FFFFFFFFFFFFFFFFFFFFFFFFFFFFFFFFF:FFFFFFFFFFFFFFFFFFFFFFFFFFFFFFFFFFFFF,FFFFFFF
@A01757:128:HWYCLDRX2:1:2102:29604:15029 2:N:0:GGAGCGTC
TCGGACTACAGGGGTTTCTAATCCTGTTTGCTCCCCACGCTTTCGAGCCTCAACGTCAGTTACTGTCCAGTAAGCCGCCTTCGCCACTGGTGTTCCTCCTAATATCTACGCATTTCACCGCTACACTAGGAATTCCACTTACCTCTCCAGCACTCTAGCTCCACAGTTTCCAAAGCAGTCCCAGGGTTGAGCCCTGGGCTTTCACTTCAGACTTGCACAGCCGTCTACGCTCCCTTTACACCCAGTAAATC
+
FFFFFFFFF,:FFFF,FFFFFFFFFFFFFFFFFFFFFFFFFFFFFFF:FFFFF,FFFFFF:F:FFFFFFF:FFFFFFFFFFFFFFFFFFFFFFFFFFFFFFFFFFFFFFFFFFFFFFFFFFFFF:FFFFFFFF:FFFFFFFFFFFFFFFFFFFFFFFFFFFFFFF:FFFFFF:FF:FFFFFFFFFFFFFFFFFFFFFFFF:FFFFFFFFFFFF,:FFFFFFFFFFFFFFFFFFFFFF,FFF:FFFF:F,FF
@A01757:128:HWYCLDRX2:1:2102:5801:15045 2:N:0:GGAGCGTC
TCGGACTACAGGGGTATCTAATCCTGTTCGATACTCACGCTTTCGTGCCTGAGCGTCAGTTGGGCGCCGGTGCGCTGCCTTCGCAATCGGAGTTCTGCGTGATATCTATGCATTTCACCGCTACACCACGCATTCCGCGCACTTCTCGCCCACTCTAGCCCGGCAGTTCCGACGGCTGGGCGGGGTTGAGCCCCGCGATTTGACCGCCGGCTTGCCGTGCCGCCTGCGCACCCTTTAAACCCAATAAATCC
+
FFFFFFFFF,FFFFFFFFFFFFFFFFFFFFFFFFFFFFFFFFFFFFFFFFFFFFFFFFFFFFFFFFFFFFF:FFFFFFFFFFFFFFFFFFFFFFFFFFFFFF,FFFFFFFFFFFFFFFFFFFFF,FFFFFFFF:FFFFFFFFFFFFFFFFFFFFFFFFFFFFFFFFFFFFFFFFFFFFFFFFFFFFFFFFFFFFFFFF,FFFFF:FFFFFFFFFFFFFFFFFFFF::FF,FFF:FF,FFFFFF,FF,:FFF
@A01757:128:HWYCLDRX2:1:2102:4797:15123 2:N:0:GGAGCGTC
TCGGACTACACGGGTATCTAATCCTGTTTGCTCCCCACGCTTTCGCACCTGAGCGTCAGTCTTCGTCCAGGGGGCCGCCTTCGCCACCGGTATTCCTCCAGATCTCTACGCATTTCACCGCTACACCTGGAATTCTACCCCCCTCTACGAGACTCAAGCTTGCCAGTATCAGATGCAGTTCCCAGGTTGAGCCCGGGGATTTCACATCTGACTTAACAAACCGCCTGCGTGCGCTTTACGCCCAGTAATTC
+
FFFFFFFFFFFFFFF:FFFFFFFFFFFFFFFFFFFFFFFFFFFFFFFFFFFFFFFFFFF:FFFFFFFFFFFFFFFFFFF:FF:FFFFFFFFFFFFFFFFFFFFFFFFFFFFFFFFFFFFFF:FFFF:FFFF:FFFF::FFFFFFFFFFFFFFFFFFFFFFFFFF:F:FFFFFFFFFF:FFFFFFFFFFFFFF:FFFFFFFFFF,FFF:FFF:FFF:FF,F:FFFFFFFF::FFFFFFFFFFFFFFF:,FFF
@A01757:128:HWYCLDRX2:1:2102:29387:15217 2:N:0:GGAGCGTC
TCGGACTACCGGGGTATCTAATCCTGTTCGCTACCCATGCTTTCGAGCCTCAGCGTCAGTTGCAGACCAGAGAGCCGCCTTCGCCACTGGTGTTCTTCCATATATCTACGCATTCCACCGCTACACATGGAGTTCCACTCTCCTCTTCTGCACTCAAGTTCAACAGTTTCTGATGCAATTCTCCGGTTGAGCCGAAGGCTTTCACATCAGACTTATTGAACCGCCTGCACTCGCTTTACGCCCAATAAATC
+
FFFFFFFFFFFFFFFF:FFFFFFFFFFFFFFFFFFFFFFFFFFFFFFFFFFFFFFFFFFFFFFF:FFFFFFFFFFFFFFFFFFFFFFFFF:FFFFFFFFF:FFFFFFFFFFFFFFFFFFFFFFFFFFF:FFFFFFFFFFFFFFFFFFFFF:FFFFFF:FFFFFFFFFFFFFFFFFFFFFFFFF,FFFFFFF,FFFFFFFFFFFFFFFFFFFFFFFFFFFF,FFFFF:,:FFF,FFFFFFFFFFFFFFFFF,
@A01757:128:HWYCLDRX2:1:2102:1759:15280 2:N:0:GGAGCGTC
TCGGACTACTAGGGTATCTAATCCTGTTTGATACCCACACTTTCGAGCCTCAATGTCAGTTGCAGCTTAGCAGGCTGCCTTCGCAATCGGAGTTCTTCGTGATATCTAAGCATTTCACCGCTACACCACGAATTCCGCCTGCCTCAACTGCACTCAAGACATCCAGTATCAACTGCAATTTTACGGTTGAGCCGCAAACTTTCACAACTGACTTAAAGATCCTTCTACGCTCCCTTTGGACCCAATGACTC
+
FFFFFFFFFFFFFFFFFFFFFF:FFFFFFFFFFFFFFFFFFFFFFFFFFFFFFFFFFFFFFFFFFFFFFFFFFFFFFFFF:FFFFFFFFFF:FFFFFFFFFFFFFFFFFFF,F:FFF,FFFFF::F,FFFFFFF:FFF,FF:FFFFFFFF::FFFFFFFFF:F,FFFFFFFF::,FF:F:FF,,FFFFF:F::F:F:,,FFFF,FFF:FF,:F:,,:,,FFF,::F,,F,F,:,,FF,,,:FF,,F,,,FF
@A01757:128:HWYCLDRX2:1:2102:15383:15295 2:N:0:GGAGCGTC
TCGGACTACAGGGGTATCTAATCCTGTTCGATCCCCGCGCTTTCGTGCCTCAGCGTCAGTGGCGGCACGGCACGCTGCCTTCGCAATCGGGGTTCTGCGCGATATCTATGCATTTCACCGCTACACACGGAATTCCGATTGCCTCTCCAGCACTCAAGAAGTACAGTTTCAAATGCAGGCTATGGGTTGAGCCCATAGTTTTCACATCTGACTTGGACTCCCGCCTACTCGCCCTTTACACCCAGTAAATC
+
F:FFFFFFFFFFFFFFFFFFFFFFFFFFFFF:FFFFFFFFFFFFFFFFFFFFFFFF:FFFFFFFFFFFFFFFFFFFFFFFFFFFF,FFFFFFFFFFFFFF,FF:FFFFFFF:FFFFFFFFFFFFFFFFFFFFFFFFFFFFFFFFF:FFFFFFFFFFFFFFFFFFFFFFFFFF:FFF,FF,FFF:FF::F:FFFF,,FFFFFFF:F:F:F:FFFFF,FFFFFFF::FF,,FFFF,,F,,,:FFFFF:,,FFF
@A01757:128:HWYCLDRX2:1:2102:23854:15311 2:N:0:GGAGCGTC
TCGGACTACAAGGGTATCTAATCCTGTTTGATCCCCGCACTTTCGTGCCTCAGCGTCAGTAGGGCGCCGGTATGCTGCCTTCGCAATCTGGGTTCTGCGTGATATCTACGCATTTCACCGCTACACATGGAGTTCCGCTCTCCTCTGCTGCACTCAAGTCTCCCAGTTTCCAATGCACTCCTCCGGTTCAGCCGGAGGCTTTCACATCCGACTTAAAAGACCGCCTGCGGTCCCTTTACGCCCAGTAGATC
+
FFFFF:FFFFFFFFFFFFFFF:FF::FFFFFFFFFF:FFF:FFFFFFFFFFFFFFFFFFF::,,F:FF:F:F,FFFFFFFFFFFFF,:,F,FFFF:F,::F:FFFFFFFFFFFFF:FF,FFF:FFFF,,:FFFF,F,,:,,,F,,F,,::,F,:F,:FFFFF,::FFFF::F,FFF::F,F,F,FFFF,FFF::,:F:FFFF,F,F,F,:,:FFF:,FFFF:FFFF,:F,,:,,:FFFFFF:,:,:,,,:F
@A01757:128:HWYCLDRX2:1:2102:32244:15436 2:N:0:GGAGCGTC
TCGGACTACCAGGGTATCTAATCCTATTTGCTCCCCACGCTTTCGTGCCTCAGCGTCAGTAACAGGCCAGGCGGCCGCCTTCGCCACTGGTGTTCTTCCATATATCTACGCATTTTACCGCTACACATGGAGTTCCACCGCCCTCTCCTGCTCTCTAGCCCGCCAGTTTCCAGAGCCTATACCGGTTGAGCCGGTACCTTTCACTCCAGACTTAGCAGGCCGCCTACGCACCCTTTACGCCCAATCATTCC
+
FFFFFFFFFFFFFFFFF:FFFFFFFFFFFFFFFFFFFFFFFFFF:FFFFFFFFFFFFFFFFFFFFFFFFF:FFFFF:FFFFFFFFFFFFFFFFF,FFFFFFFF,FFFFFF:FFFFFFFF:F,FFF:FFFFFFFFFF:FFFFFFFFFFFFFFFFFFFFFF:FFFFFF:FFFFFFFFFFFFFF:FF:FFFFF::FFF,FFFFFFFFFFFFFFFFFFFFFFFFFFFFF:FFFFFFFFF,::FFFFFF,:F,:FF
@A01757:128:HWYCLDRX2:1:2102:32732:15624 2:N:0:GGAGCGTC
TCGGACTACCAGGGTATCTAATCCTATTTGCTCCCCACGCTTTCGTGCCTCAGCGTCAGTAACAGGCCAGGCGGCCGCCTTCGCCACTGGTGTTCTTCCATATATCTACGCATTTTACCGCTACACATGGAGTTCCACCGCCCTCTCCTGCTCTCTAGCCCGCCAGTTTCCAGAGCCTATACCGGTTGAGCCGGTACCTTTCACTCCAGACTTAGCAGGCCGCCTACGCACCCTTTACGCCCAATCATTCC
+
FFFFFFFFFFFFFFFFFFFFFFFFFFFFFFFFFFFFFFFFFFFFFFFFFFFFFFFFFFFFFFFFFFFFFFFFFFFFFFFFFFFFFFFFFFFFFFFFFFFFFFFFFFFFFFFFFFFFFFFFFFFFFFFFFFFFFFFFFFFFFFFFFFFFFFFFFFFFFFFFFFFF,FFFFFFFFFFFFFFFFFFFFFFFFFFFFFFF:FF:FFFFFFFFFFFFFFFFFFFFFFFFF:FFFFFFFF:FFFFF:FFFF:FFFFF
@A01757:128:HWYCLDRX2:1:2102:25229:15781 2:N:0:GGAGCGTC
TCGGACTACTGGGGTATCTAATCCTGTTTGCTCCCCACGCTTTCGCGCCTCAGCGTCAGTTGTCGTCCAGCAAGCCGCCTTCGCCACTGGTGTTCCTCCTAATATCTACGCATTTCACCGCTACACTAGGAATTCCGCTTGCCTCTCCGATACTCAAGGGGCACAGTTTTGAGAGCAGTTTATGGGTTGAGCCCATAGATTTCACTCCCAACTTGCGCCTCCGCCTACACGCCCTTTACACCCAGTAAATC
+
FFFFFFFFFFFFFFFFFFFFFFFFFFFFFFFFFFFFFFFFFFFFFFFFFFFFFFF,FFFFFFFFFFFFFFFFFFFFFFFFFFFFFFFFFFFFFFFFFFFFFFFFFFFFFFFFFFFFFFFFFFFFFFFFFFFFFFFFFFFFFFFFFFFFFFFFFFFFFFFFFFFFFFFFFFFFF,FFFFFFFFFFFFFFFFFFFFFFFFFFFFFFFFF:FFFFFFF:FFFFFFFF:FF:FF,FFFFF:FFFFFFFF:F,FFF
@A01757:128:HWYCLDRX2:1:2102:15664:15812 2:N:0:GGAGCGTC
TCGGACTACAAGGGTATCTAATCCTATTTGCTCCCCACGCTTTCGTGCCTCAGCGTCAGTCACAGGCCAGGCGGCCGCCTTCGCCACTGGTGTTCCTCCATATATCTACGCATTTCACCGCTACACATGGAATTCCACTCTCCTCTTCTGCACTCAAGTCTCCCAGTTTCCAATGACCCTCCCCGGTTGAGCCGGGGGCTTTCACATCAGACTTAAGAAACCGCCTGCGCTCGCTTTACGCCCAATAAATC
+
FFFFFFFFFFFFFFFFFFFFFFFFF,FFFFFF:FFFFFFFFFFFFFFFFFFFFFFFFFFFFFFFFFFFFFFFFFFFFFFFFFFFFFFFFFFFFFFFFFFFFFFFFFFFFFFFFFFFFFFFFFFFFFFFFFFFFFFFFFFFFFFFFFF:FFFFFFFFFFFFFFFFFFFFFFFFFFFFFFFFFFFFF:FFFFFFFFFFFFFFFFFFFF,:F,,::FFFFFFFFFFFFFFFFFFFFF:FFFFFFFFFFFF,F:F
@A01757:128:HWYCLDRX2:1:2102:2049:15843 2:N:0:GGAGCGTC
TCGGACTACAGGGGTTTCTAATCCTGTTCGATACCCACGCTTTCGTGCTTCAGCGTCAGTTGGGCGCCGGTATGCTGCCTTCGCAATCGGAGTTCTGCGTGATATCTATGCATTTCACCGCTACACCACGCATTCCGCATACTTCTCGCCCACTCAAGACCGTCAGTTTCAACGGCGGGCGGAGGTTGAGCCCCCGTATTTTACCGCTGACTTGACAGTCCGCCTACGCTCCCTTTAAACCCAATAAATCC
+
FFFFFFFFFFFFFFFFFFFFFFFFFFFFFFFFFFFFFFFFFFFFFFFFFFFFFFFFFFFFFFFFFFFFFFFFFFFFFFFFFFFFFFFFFFFFFFFFFFFFFF:FFFFFFFFFFFFFFFFFFFFFFFFFFFFFFFFFFFFFFFFF:FFFF:FFFFFFFFFFFFFFFFFFFFFFFFFFFF:FFFFFFFFF:FF:FFFFFFFFFFFFFFFFFF:FFFFFFFFF:FFFFFFFF,FFFF:FFF,F,FF:FFF,FF:
@A01757:128:HWYCLDRX2:1:2102:28537:15843 2:N:0:GGAGCGTC
TCGGACTACAAGGGTATCTAATCCTGTTCGATCCCCGCACTTTCGTGCCTCAGCGTCAGTAGGGCGCCGGAAGGCTGCCTTCGCAATCGGGGTTCTGCGTGATATCTATGCATTTCACCGCTACACCACGCATTCCGCCTTCTTCTCGCCCACTCGAGGCCCCCAGTTTCAACGGCCGGACGGGGTTGAGCCCCGAATTTTTACCGCTGACTTAAAAGCCCGCCTACGCACCCTTTAAACCCAATAAATCC
+
FFFFFFFFFFFFFFFFFFFFFFFFFFFFFFFFFFFFFFFFFFFFFFFFFFFFFFFFFFFFFFFFFFFFFFFFFFFFFFFFFFFFFFFFFFFFFFFFFFFFFFFFFFF:FFFFFFFFFFFFFFFFFFFFFFFFFFFFF:FFFFFFFFFFFFFFFFFFFFFFFFFFFFFFFFF:FFFF:FFFFFFFFFFFFFFFFF,FFFFFFFFF,F,F:F:FFFFFFF:FFFFFFF,FFFFFFF:FFFFFF:FF:FFF,F,
@A01757:128:HWYCLDRX2:1:2102:16875:15875 2:N:0:GGAGCGTC
TCGGACTACAGGGGTATCTAATCCTATTTGCTCCCCACGCTTTCGTGCCTGAGCGTCAGTAACAGTCCAGGCGGCCGCCTTCGCCACTGGTGTTCTTCCATATATCTACGCATTTTACCGCTACACATGGAGTTCCACCGCCCTCTCCTGTCCTCGAGCGTGGCAGTTTCCAAAGCCTGTACAGGTTGAGCCCGTACCTTTCACTTCAGACTTGCCACGCCGCCTGCGCACCCTTTACGCCCACTCATTCC
+
FFFFFFFFFFFFFFFFFFFFFFFFFFFFFFFFFFFFFFFFFFFFFFFFFFFFFFFFFFFFFFF,FFFF:FFF,FFFFFFFFFFFFFFFFF,FFFF,FFFFFFFF:FFFFFFFFFFFFFFFFFFFFF,FFFFFFFFFFFFFFFFFFFFFFFFFFFFFFFFFFFFFFFFFFFFFFFFFFFFFF:FFFFFFFF:FFFFFFFF::F:FF:FFFFF:,FF:FFFFFFFFFFFFFFFFF:FFFFFFFFFFFF:FFF,
@A01757:128:HWYCLDRX2:1:2102:2555:16125 2:N:0:GGAGCGTC
TCGGACTACAAGGGTATCTAATCCTGTTCGATACCCACGCTTTCGTGCCTGAGCGTCAGTAGGGCGCCGGTGCGCTGCCTTCGCAATCGGAGTTCTGCGCGATATCTATGCATTTCACCGCTACACCGCGCATTCCGCATACTTCTCTCCAACTCGAGACTACCAGTTTCAACGGCGGGCCGGGGTTGAGCCCCGGGCTTTGACCGCTGACTTAACAGACCGCCTGCGCACCCTTTAAACCCAATAAATCC
+
FFFFFFFFFFFFFFFFFFFFFFFFFFFFFFFFFFFFFFFFFFFFFFFFFFFFF,FFFFFFFFFFFFFFFFFFFFFFFFFFFFFFFFFFFFFFFFFFFFF:FFFFFFFFFFFFFFFFFFFFFFFFF:FFFFFFFFFFFFFFFFFF:FFFFFFF:FFFFFFFFFFFFFFFFFFFFFFFF:FFFFFFFFF,F:FFFFFFFFFFFFFFFF:FFFFFFFFFFFFFFFF,:FFFFFFFFFFFF:FF,FFF:FF:FFF
@A01757:128:HWYCLDRX2:1:2102:24415:16188 2:N:0:GGAGCGTC
TCGGACTACCGGGGTATCTAATCCTGTTCGATACCCACGCTTTCGTGCCTCAGCGTCAGTGTGGAGCCGGCATGCTGCCTTCGCAATCGGAGTTCTGCGCGATATCTAAGCATTTCACCGCTACACTGCGCATTCCGCATACCTCTCGACGTCTCAAGACAGCCAGTTTCAACGGCTCGCCGGGGTTGAGCCCCGGGCTTTTACCGCTGACTTAACAGTCCGCCTACGCACCCTTTAAACCCAATAAATCC
+
FFFFFFFFFFFFFFFFFFFFFFFFFFFFFFFFFFFFFFFFFFFFFFFFFFFFFFFFFFFFFFFFFFFFFFFFFFFFFFFFFFFFFFFFFFFF:FFFFFFF:FFFFFFF:FFFFFFF,FFFFF,FFFFFFFF,:FFFFFFFF:FFFFFFFFFFFFFFFFFFFFFFFFFFFFFFFFFFFFFFFFFFFFFFFFFFFFFF::F,FFFFFFF:FFFFFF,FFFFFFFFFFF:FFFFFFF,FFFFFFF:FFFFFFFF
@A01757:128:HWYCLDRX2:1:2102:6994:16203 2:N:0:GGAGCGTC
TCGGACTACAAGGGTATCTAATCCTGTTTGCTCCCCACGCTTTAGAGCCTCAACGTCAGTTACAGTCCAGTAAGCCGCCTTCGCCACTGGTGTTCCTACTAATATCTACGCATTTCACCGCTACACTAGGAATTCCTCTAACCTCTACAGCACTCCAGTCAAATATTTTCCAGAGAAGTCCGGGGGTTGGGACCCCGACTATCACTCAAGACTTACTACACCGTCTAAGCTCACAGTACAACGAGTAAATC
+
FF::F,,,,F,F,,F,F,:F:,,,F,,F,,F,FFFFFF,,F:F,F,F,F,:F:,F,,F,,,FF:,,FFFF,FF,FFF,,,FF,:F::F,FF::,,F,,:FFFF:FF,FF::FF,:FFFF:,:FFF:F,,,FF,,,F,FF,F,:FF,,,F,FFF,,F,,:FF,FFF,F,:,,FFFF,F:FF,FF,,F:,,,:,,FFF,,,,,:,FFFF:,,FF,:F,F,F,F,,F:F,,F,,,F,,,F,FF,F,F,,FF,,:
@A01757:128:HWYCLDRX2:1:2102:27489:16282 2:N:0:GGAGCGTC
TCGGACTACGGGGGTTCTAATCCTGTTCGATACCCACGCTTTCGTGCCAGAGCGTCAGTAGGGCGCCGGTGCGCTGCCTTCGCAATCGGAGTTCTGCGTGATATCTATGCATTTCCCCGCTACCCCACGCATTCCGCGCACTACTCGCCCACTCTCGCCCGGCCGTTCCGACGGCTCGGCGGGGTTTAGCCCCGCGATTTGACCCCCGGCTGGCCGGGACGCCTGAGCACCCTTTAAACCCACAAAAACAG
+
FFFFFFFFF:FFF,FF,::F,,F:,,F,,F,:FFFF,,:,FF::::FF,FF:FF:,FF:F:,FF:FFFFF,,,:F:,F,F::FF:FFFFFFFF:,:,FFF,FF,,,F:,:,FFF,,FFFFFF,,FF,FFFFFF,F:,F:FF,,,,,FFFF:F:FF:,F:F,:F,,FF:FFFF,FFF,F:,:,:F:,,FFF,F:FFFF:,F:FF:,FFF,F:,,,::,F,F,F:,,,FFFFFF:,FFFFFFFF:,FFF,F,,
@A01757:128:HWYCLDRX2:1:2102:15546:16391 2:N:0:GGAGCGTC
TCGGACTACAAGGGTATCTAATCCTGTTCGATCCCCGCGCTTTCGTGCCTCAGCGTCAGTGGCGGCACGGCACGCTGCCTTCGCAATCGGGGTTCTGCGCGATATCTATGCATTTCACCGCTACACCGCGCATTCCGCATGCCTCCGCCGCACTCAAGGCCCCCAGTTCCGACGGCTCGGCGGGGTTGAGCCCCGCGATTTCACCGCCGGCTTAAAGGCCCGCCTGCGCACCCTTTAAACCCAATAAATCC
+
FFFFFFFFFFFFFFFFFFFFFFFFFFFFFFFFFFFFFFFFFFFFFFFFFFFFFFFFFFFFFFFFFFFFFFFFFFFFFFFFFFFFFFFFFFFFFFFFFFFFFFFFFFFFFFFFFFFFFFFFFFFFFFFFFFFFFFFFFFFFFFFFFFFFFFFFFFFFFFFFFFFFFFFFFFFFFFFF:FFFFFFFFFFFFFFFFFFFF:FFFFFFFFFFFFFFFFFFFF:FFFFFF:FFFF:FFF,FFFFFFFF:FFF:FFF
@A01757:128:HWYCLDRX2:1:2102:8205:16423 2:N:0:GGAGCGTC
TCGGACTACAAGGGTTTCTAATCCTGTTCGATACCCACGCTTTCGTGCCTCAGCGTCAGTTGGGCGCCGGTATGCTGCCTTCGCAATCGGAGTTCTGCGTGATATCTATGCATTTCACCGCTACACCACGCATTCCGCATACTTCTCGCCCACTCAAGACCGACAGTTTCAACGGCGGAAAGAGGTTGAGCCTCTCGATTTTACCGCTGACTTTCCAGTCCGCCTACGCACCCTTTAAACCCAATAAATCC
+
FFFFFFFFF,FFFFFF:FFFFFFFFFFF,FFF,FFFFFFFFFFFFFFFFFFFFF:FFFFFFFFFFFFFFFF,FFFFFFFFFFFFFFFFFFFFFFFFFFFFFF,F,FFFFFFFF:FFFFFFFFFFFFFFF:FFFFFFFFFFFFFFFFFFFFFFFFFFFFFFFFFFFFFFFF:FFFFF:FF::FFFFFFFFFF:FFFFFFFF,FFFFFFFFFFF,FFFFF:FFFFFF,FFFF,FFFFFFF:FFFF,FF,FFF,
@A01757:128:HWYCLDRX2:1:2102:11035:16438 2:N:0:GGAGCGTC
TCGGACTACAAGGTTATCTAATCCTGTTCGATACCCACGCTTTCGTGCCTCAGCGTCAGTCTGGAGCCGGTACGCTGCCTTCGCAATCTGGGTTCTGCGCGATATCTAAGCATTTCACCGCTACACCGCGCATTCCGCGTACCTCTCGACATCTCAAGACAGCCAGTTTCAACGGCTCGCCGGGGTTGAGCCCCGGGCTTTTACCGCTGACTTAACAGCCCGCCTACGCACCCTTTAAACCCAATAAATCC
+
FFFFFFFFFFFFFFFFFFFFFFFFFFFFFFFFFFFFFFFFFFFFFFFFFFFFFFFFFFFFFFFFFFFFFFFFFFFFFFFFFFFFFFFFFFFFFFFFFFFFFFFFFFFFFFFFFFFFFFFFFFFFFFFFFFFFF:FFFFFFFFFFFFFFFFFFFFFFFFFFFFF:FFFFFFFFFFFFFFFFFFFFFFFFFFFFFFFFFFFFFFFFFFFFFFFFFFFFFFFFFFFFFFFFFF::FFFF,FFFFFF,FFFF,FF
@A01757:128:HWYCLDRX2:1:2102:29848:16485 2:N:0:GGAGCGTC
TCGACTACTGGGGTATCTAATCCTGTTCGATACCCACGCTTTCGTGCCTCAGCGTCAGTGTGGAGCCGGCATGCTGCCTTCGCAATCGGAGTTCTGCGCGATATCTATGCATTTCACCGCTACACCGCGCATTCCGCATACTTCTCTCCAACTCGAGCCTGCCAGTTTCAACGGCGGGCCGGGGTTGAGCCCCGGGCTTTGACCGCTGACTTAACAGACCGCCTGCGCACCCTTTAAACCCAATAAATCCG
+
FFFFFFFFFFFFFFFFFFFFFFFFFFFFFFFFFFFFFFFFFFFFFFFFFFFFFFFFFFFFFFFFFFFFFFFFFFFFF:F:FFFF:FFFFFFFFFFFFFFFF,,FFF:FFF:FFFFFFFFFFFFFFFFF:FF:,FFFFFF,FFFFFFFFFFFFFFFFF,FFFFFFFFFFFFFFFFFF:FFFFFFFFF,FF:FFFFFFFFFFFFFFFFF,FFFFFFFFF:F:FFFFFFFFFFFFFFFFFFFFF,FF:FFFFFF
@A01757:128:HWYCLDRX2:1:2102:9100:16564 2:N:0:GGAGCGTC
TCGGCTACTGGGGTATCTAATCCTGTTCGATCCCCGCACTTTCGTGCCTCAGCGTCAGTAGGGCGCCGGAAGGCTGCCTTCGCAATCGGGGTTCTGCGTGATATCTATGCATTTCACCGCTACACATGGAGTTCCACTCTCCTCTTCTGCACTCAAGTCTCCCAGTTTCCAATGCACTACTCCGGTTAAGCCGAAGGCTTTCACATCAGACTTAAAAGACCGCCTGCGTTCCCTTTACGCCCAATAAATCC
+
FFFFFFFFFFFFFFFFFFFFFFFFFFFFFFFFFFFFFFFFFFFFFFFFFFF:FFFFFFFFFFFFFFFFFFFFFFFFFFFFFFFFFFFFFFFFFFFFFFFFFF:FFFFFFFFFFFFFFFFFFFFFFFFFFFFFFFFFFFFFFFFFFFFFFFFFFFFFFFFFFFFFFFFFFFFFFFFFFFFFFFFFFFFFFFFFFFFFF:FFFFFFFFFFFFFFFFFFFFFFFFFFFFFFFFFFFF,FF:FFFF:FFFFFFFF
@A01757:128:HWYCLDRX2:1:2102:31132:16642 2:N:0:GGAGCGTC
TCGGACTACCAGGGTATCTAATCCTGTTTGCTCCCCACGCTTTCGAGCCTCAACGTCAGTTACAGTCCAGTAAGCCGCCTTCGCCACTGGTGTTCCTCCTAATATCTACGCATTTCACCGCTACACTAGGAATTCCACTTACCTCTCCTGCACTCCAGCACTACAGTTTCAAATGCAATACCGGGGTTGAGCCCCGGGCTTTCACATCTGACTTGCCCTGCCACCTGCGCACCCTTTACACCCAGTAAATC
+
FFFFFFFFFFFFFF:FFFFFFFFFFFFFFFFFFFFFFFFFFFFFFFFFFFFFFFFFFFFFFFFFFFFFFFFF,FFFFFFFFFFFFFFFFFFFFFFFFFFFFFFFFFFFFFFFFFFFFFFFFFFFFFF:FFFFFFFFFFFFFFFFFFFFFFFFFFFFFFF:FFFFFFFFFFF:FFFFFFFFFFFFFFFFFFFFFFFFFFFF::FFFFFFFFFFFFFFFFFFFFFFFFFFFFFFFF::F:FFFFF,FF::FFF
@A01757:128:HWYCLDRX2:1:2102:32570:16658 2:N:0:GGAGCGTC
TCGGACTACAAGGGTATCTAATCCTGTTCGATACCCACGCTTTCGTGCCTGAGCGTCAGTAGGGCGCCGGTGCGCTGCCTTCGCAATCGGAGTTCTGCGTGATATCTATGCATTTCACCGCTACACCACGCATTCCGCGCACTTCTCGCCCACTTTAGCCCTGCAGTTCCGACGGCTGGGCGGGGTTGAGCCCCGCGATTTGACCGCCGGCTTGCCGTGCCGCCTGCGCACCCTTTAAACCCAATAAATCC
+
FFFFFFFFFFFFFFFFFFFFFFFFFFFFFFFFFFFFFFFFFFFFFFFFFFFFFFFFFFFFFFFF,FFFFFFFFFFFFFFFFFFFFFFFFFFFFFFFFFFFFFFFFFFFFFFFFFFFFFFFFFFFFFFFFFFFFFFFFFFFFFFFFFFFFFFFFFFFFFFFFFFFFFFFFF:FFFFFFFFFFFFFFFFFFFF:FFFFFFFFFFFFFFFFFFFFFFFFFFFFFFFFF:FFFFFFFFFFFFFFFFFFF:FF:FF
@A01757:128:HWYCLDRX2:1:2102:28926:16767 2:N:0:GGAGCGTC
TCGGACTACCAGGGTATCTAATCCTGTTTGCTACCCACGCTTTCGAACCTCAGCGTCAGTTACAGACCAGAGAGCCGCTTTCGCCACTGGTGTTCTTCCATATATCTACGCATTTCACCGCTACACATGGAGTTCCACTCTCCTCTTCTGCACTCAAGTCTCCCAGTTTCCAATGCACTACTCCGGTTAAGCCGAAGGCTTTCACATCAGACTTAAAAGACCGCCTGCGTTCCCTTTACGCCCAATAAATC
+
FFFFFFFFFFFFFFFFFFFFFFFFFFFFFFFFFFFFFFFF:FFFFFFFFFFFFFFFFFFFFFFFFFFFFFFFFFFFFFFFFFFFFFFFFFFF:FFFFFFFFF,FFFF:F:FFFFFFFFF:FFFFFFFFFF,FFF:FFFF:F:FFFFFFFFFFFFFFFFF:FFFFF:FFFFFFFFFFFFFFFFFFFFFFFFFFFFFF,FFFFF:FFFF:FFFFFFFFFF:FF:,FFFFFFFF,FFFFFFFFFFFFFFFF:FF
@A01757:128:HWYCLDRX2:1:2102:19488:16892 2:N:0:GGAGCGTC
TCGGACTACAAGGGTATCTAATCCTGTTTGCTCCCCACACTTTCGTGCCTCAACGTCAGTTATTGTACAGAAAGTCGCCTTCGCCACTGGTGTTCCTCCTAATATCTACGCATTTCACCGCTACACTAGGAATTCCACTTTCCTCTCCAGTACTCAAGAAAATCAGTTTTAGTTGCAGTTCCTCAGTTAAGCCGAGGGATTTCACAACTAACTTAATTTCCCGTCTACGCACCCTTTAAACCCAATAAATC
+
FFFFFFFFFFFFFFFFFFFFFFFFFFFFFFFFFFFFFFFFFFFFFFFFFFFFFFFFFFFFFFFFFFFFFFFFFFFFFFFFFFFFFFFFFFFFF:FFFFFFFFFFFFFFFFFFFFFFFFFFFF:FFF:FFFFFFFFFF,FFF:FFFFFFFFFFFFFF:FFFF:FFFFFFFFFFFF:FFFFF:FFFFFFFF:FFFFFFFFFF:FF,FFF:FFFFFF:F,:F:FFFFFFFF:F,F:F:FFFF:FFFF,FFFFFF
@A01757:128:HWYCLDRX2:1:2102:29776:16924 2:N:0:GGAGCGTC
TCGGACTACTAGGGTATCTAATCCTGTTTGCTCCCCACGCTTTCGAGCCTCAACGTCAGTTACAGTCCAGTAAGCCGCCTTCGCCACTGGTGTTCCTCCTAATATCTACGCATTTCACCGCTACACTAGGAATTCCACTTACCTCTCCTGCACTCCAGCCGTACAGTTCCCAAAGCAGTCCAGGGGTTGGGCCCCCGCCTTTCACTTCAGGCTTGCACAGCCGTCTACGCTCCCTTTACACCCAGTAATTC
+
FFFFFFFFFFFFFFFFFFFFFFFFFFFFFFFFFFFFFFFFFFFFFFFFFFFFFFFFFFFFFFFFFFFFFFF:FFFFFFFFFFFFFFFFFFFFFFFFFFFFFFFFFFFFFFFF::FFFFFFFFFFFFF,FFFFFFFFFFFFFFFFFFFFFFFFFFFF:FFFFFFFFFFFFFFFFFFFFFFFF:F:FFFFFFFFFFFFFFFFFFFFFFFFFFFFFFFFFFFFFFFFFFFFFFFF:FFFFFFFF:F,FFF:FFF
@A01757:128:HWYCLDRX2:1:2102:17580:17065 2:N:0:GGAGCGTC
TCGGACTACAGGGGTATCTAATCCTGTTTGCTCCCCACGCTTTCGCACCTCAGCGTCAATACCGGTCCAGGTGGCCGCCTTCGCCACTGATGTTCCTCCAGATATCTACGGATTTCACCGCTACACACGGAATTCCGCCTGCCTCTCCATCACTCAAGAAGAACAGTTTCAAATGCAGTTCCAGGGTTGAGCCCTGGAATTTCACATCTGACTTGCTCTCCCGCCTACACGCCCTTTACACCCAGTAAATC
+
FFFFFFFFFFFFFFFFFFFFFFFFFFFFFFFFFFFFFFFFFFFFFFFFFFFFFFFFFFFFFFFFFFFFFFFFFFFFFFFFFFFFFFFFFFFFFFFF:FFFFFFFFFFFFFFFFFFFFFFFFF:FFFFFFFFFFFFFFFF:FFFF:FFFFFFFFFFFFFFFFF,FFFFFFFFFFFFFFFFFFF:FFFFFFFFFFF:FF,::FFFF:F,FFF:F:FFFFFFFF:FFFFFFF:,FFF:FFF,,FFFF:FF,FFF
@A01757:128:HWYCLDRX2:1:2102:29695:17065 2:N:0:GGAGCGTC
TCGGACTACTAGGGTATCTAATCCTGTTTGCTCCCCACGCTTTCGAGCCTCAACGTCAGTTACAGTCCAGTAAGCCGCCTTCGCCACTGGTGTTCCTCCTAATATCTACGCATTTCACCGCTACACTCGGAATTCCACTTACCTCTCCTGCACTCCAGCCGTACAGTTCCCAAAGCAGTCCAGGGGTTGGGCCCCCGCCTTTCACTTCAGGCTTGCACAGCCGTCTACGCTCCCTTTACACCCAGTAATTC
+
FFFFFFFFFFFFFFFFFFFFFFFFFFFFFFFFFFFFFFFFFFFFFFFFFFFFFFFFF:FFFFFFFFFFFFFFFFFFFFFFFFFFFFFFFFFFF:FFFFFF:FFFFFF:FFFFFFFFFFFFFFF:FFF,FFFFFFFFFFFFFFFFFFFFFFFFFFFFFFFFFFFFFFFFFFFFFFFFFFFFFFFFFFFFFFFFFFFFFFF,FFFFFFFFFFFFFFFFFFFFFFFFFFFFFFF:,FFFFFFFFFFFFF:FFFF
@A01757:128:HWYCLDRX2:1:2102:21477:17237 2:N:0:GGAGCGTC
TCGGACTACTAGGGTAGCTAATCCTGTTCGCTACCCACGCTGTCGTGCCTCCGCGTCAGTGTGGAGCCGGCCTGCTGCCGTCGCACTCGGAGTTCTGCGCGAGATCTATGCGTGTCACCGCGACACCGCGCATTCCGCATACTTCTGGCCCACTCAGGAACACGAGTGTCAGCGGCGAAGCGAGGTGGTGCCCCGCGAGTGGCGCGCTGCGTTGACATACCGCGTCCGCAGCCTTTTGACCCAGTAGATCC
+
,:FFF,,F:FF:FFFF,F:FF,,,F,F:F:,::F,,FFF,,,,FFF,FF:F,F,FFFFF:F,FFFFF:FFF,:F:F:,:,,,F,F,F:FF,,,:::FFFFF:F:,F,:FF,,,:F:FFFFF,F,,FFFFFF,F,:,,FF::,FF,F,F,F:,F,F,,FFF:F:,FF,,FFF,FFFFFFF:FFF:,F:F,F:,F:F:F,FF,F,,:FF,F,,:,FF,,,,,FFF,,F:FF:,FFFF,,,F:FFF:,:,F:::
@A01757:128:HWYCLDRX2:1:2102:5321:17503 2:N:0:GGAGCGTC
TCGGACTACCAGGGTATCTAATCCTGTTCGATACCCACGCTTTCGTGCTTCAGCGTCAGTCGGGCGCCGGTATGCTGCCTTCGCAATCGGAGTTCTGCGTGATATCTATGCATTTCACCGCTACACCACGCATTCCGCATACTTCTCGCCCACTCAAGATCATCAGTTTCAACGGCTGGATGGAGTTGAGCTCCACGATTTTACCGCTGACTTGATAAACCGCCTACGCACCCTTTAAACCCAATAAATCC
+
FFFFFFFFFFFFFFFFFFF,FFFFFFFFFFFFFFFFFFFFFFFFFFFFFFFFFFFFFFFFFFFFFFFFFFFFFFFFFFFFFFFFFFFFFFFFFFFFFFFFFF:FFFFFFFFFFFFFFFFFFFFFFFFF,FFFFFFFFF:FFFFFFF,FFFFFFFFFFFFFFFFFFFFFFFFFFFFFFFFFF:F,F:FFFFFFF,:FFF,FFFFF:FF:FFFFFF:FF,,FFFFFFFFFFF:FF,FF,FF:FFFFF:FFFFF
@A01757:128:HWYCLDRX2:1:2102:10050:17519 2:N:0:GGAGCGTC
TCGGACTACAGGGGTATCTAATCCTGTTTGATACCCGCACTTTCGAGCCTCAGCGTCAGTTACACTCCGGAAGCATGCCTTCGCGATGGGTCGTCTTCATGATATCTAAGCATTTCACCGCTACACCATGAATTCAGGCTTCCATGAGTGTACTCAAGAACGGCAGTTTTAACTGCAATTCCGGGGTTGAGCCCCGAACTTTCACAACTGACTTAACGGCCCGCCTACGCTCCCTTTAAACCCAATAATTC
+
FFFFFFFFFF,FFFFFFFFFFFFFFFFFFF,F:FFF,FFFFFFFF,,FFFFFFFFFFFFF::FFFFFF,F,:,,,,FFFFFFFF,F,,FFF:,FF:F:F,,FFFFFFFFFFFFFFFFFFFFFFFFFF,::FFFFFF:,FF,FF,,,,,,FF:FFF,FF,,FF,FFFFFFF,FFFFFF,FFFFF:FFFFFFFFFF,F,:FFFFFFFFFF,FFFFFFFFF,FFF,FFFFFFF:F,FFFFF:,FFFF::F,,FF
@A01757:128:HWYCLDRX2:1:2102:23068:17519 2:N:0:GGAGCGTC
TCGGACTACAGGGGTATCTAATCCTATTTGCTCCCCACGCTTTCGTGCCTCAGCGTCAGTAACAGGCCAGGCGGCCGCCTTCGCCACTGGTGTTCTTCCATATATCTACGCATTTTACCGCTACACATGGAGTTCCACCGCCCTCTCCTGCTCTCTAGCCCGCCAGTTTCCAGAGCCTATACCGGTTGAGCCGGTACCTTTCACTCCAGACTTAGCAGGCCGCCTACGCACCCTTTACGCCCAATCATTCC
+
FFFFFFFFFFFFFFFFFFFFFFFFFFFFFFFFFFFFFFFFFFFFFFFFFFFFFFFFFFFF:FFFFFFFFFFFFFFFFFFFFFFFFFFFFFFFFFFFFFFFFFFFFFFFFFFFFFFFFFFFFFFFFFFFFF:FFFFFFFFFFFFFF:F:FFFFFFFFFFFFFFFFFFFFFFFF:FFFFF:F,:FFFFFFFFFFF:FFFFFF:FFFFF:FFFFFFFF::FFFFFFFFFFFFFFFFF:F:FFFFFFF:FFF,FF
@A01757:128:HWYCLDRX2:1:2102:26711:17754 2:N:0:GGAGCGTC
TCGGACTACAGGGGTATCTAATCCTGTTTGCTCCCCACGCTTTCGCGCCTCACCGTCAGTTATCGTCCAGTAATCCGCCTTCGCCACTGGTGTTCTTCCTAATATCTACGCATTTCACCGCTACACCAGGAATTCCGCTTACCTCTCCTGCACTCCAGCTTCACAGTTTCCAGAGCAGTTCCGGGGTTGGGCCCCGGCATTTCACTCCAGACTTGCGCTGCCGTCTACGCTCCCTTTACACCCAGTAAATC
+
FFFFFFFFFFFFFFFFFFFFFFFFFFFFFFFFFFFFFFFFFFFFFFFFFFFFFFFFFFFFFFFFFFFFFFFFFFFFFFFFFFFFFFFFFFFFFFFFFFFFFFFFFFFFFFFFFFFFFFFFFF:FFFF,FFFFFFFFFF:FFFFFFFFFFFFFFFFFFFF:FFFFFFFFFFFFFFFFFFFF:FFFFFFFFFFFFFFFFFFFFFFFFFFF:FFFFFFFFFFFFFFFFF:FFFFFFFFFF:FFFFFFFFFFFF:
@A01757:128:HWYCLDRX2:1:2102:26666:17801 2:N:0:GGAGCGTC
TCGGACTACAGGGGTATCTAATCCTGTTTGCTCCCCACGCTTTCGCGCCTCACCGTCAGTTATCGTCCAGTAATCCGCCTTCGCCACTGGTGTTCTTCCTAATATCTACGCATTTCACCGCTACACCAGGAATTCCGCTTACCTCTCCTGCACTCCAGCTTCACAGTTTCCAGAGCAGTTCCGGGGTTGGGCCCCGGCATTTCACTCCAGACTTGCGCTGCCGTCTACGCTCCCTTTACACCCAGTAAATC
+
FFFFFFFFFFFFFFFFFFFFFFFFFFFFFFFFFFFFFFFFFFFFFFFF:FFFFFFFFFF,FFFFFFFFFFFFFFFFFFFFFFFFFFF:FF,FFFFFFFFFFFFFFFFFFFFF:FFFFFFFFFFFFFF:FFFFFFFFFFFFFFFFFFFFFFFFFFFF:FFF,F,FFFFFF:F:FFFFFFFF:FFFFF:FFFFFFFFFFFFFFFFFFFFF,FFF::FFFFFFF:FFFFF,FFFFFFFFFFFFFFFFFFFFFFF
@A01757:128:HWYCLDRX2:1:2102:20835:17879 2:N:0:GGAGCGTC
TCGGACTACAAGGGTATCTAATCCTGTTTGCTACCCACGCTTTCGAACCTCAGCGTCAGTTACAGACCAGAGAGCCGCTTTCGCCACTGGTGTTCTTCCATATATCTACGCATTTCACCGCTACACATGGAGTTCCACTCTCCTCTTCTGCACTCAAGTCTCCCAGTTTCCAATGCACTACTCCGGTTAAGCCGAAGGCTTTCACATCAGACTTAAAAGACCGCCTGCGTTCCCTTTACGCCCAATAAATC
+
FFFFFFFFFFFFFFFFFFFFFFFFFFFFFFFFFFFFFFFFFFFFFFFFFFFFFFFFFFFFFFFFFFFFFFFFFFFFFFFFFFFFFFFF:FFFFF,FFFFFFFFFFFFFF:FFF:,FFFF:FFFFFFFFFFFFFF:FFF,FFFF::FFFFFFFFFFFFFFFFFFFFFFFFFFFFFFFFFFFFFFFFFFFFFFFFFFFFFFFFF:FFFFFFFF:FFFFFF,FFFFFFFF:FFFFF:FFFF:,FFFFF:FFF:F
@A01757:128:HWYCLDRX2:1:2102:23176:17895 2:N:0:GGAGCGTC
TCGGACTACCAGGGTATCTAATCCTGTTCGATACCCACGCTTTCGTGCCTGAGCGTCAGTAGGGCGCCGGTGCGCTGCCTTCGCAATCGGAGTTCTGCGTGATATCTATGCATTTCACCGCTACACCACGCATTCCGCATACTTCTCGCTCACTCAAGAACGCCAGTTTCAACGGCACGACGGGGTTGAGCCCCGAAATTTTACCGCTGACTTGACATTCCGCCTGCGCACCCTTTAAACCCAATAAATCC
+
FFFFFFFFFFFFFFFFFFFFFFFFFFFFFFFFFFFFFFFFFFFFFFFFFFFFFFFFFFFFFFFFFFFFFFFFFFFFFFFFFFFFFFFFFFFFFFFFFFFFFFFFFFFFFFFFFFFFFFFFFFFFFFFFFFFFFFFFFFFFFFFFFFFFFFFFFFFFFFFFFFFFFFFFFFFFFFFFFFFFFFFFFFFFFFFFFFFFFFFFFFF:FFFFFFFFFFFFFFFFF:F:F:FFFFFFFF,FF:FF:FFFFFFFFF,
@A01757:128:HWYCLDRX2:1:2102:29948:17942 2:N:0:GGAGCGTC
TCGGACTACTGGGGTTTCTAATCCTGTTTGCTCCCCACGCTTTCATGCCTCAGCGTCAGTTACGGTCCAGAGAGTCGCCTTCGCCACTGGTGTTCTTCCTAATCTCTACGCATTTCACCGCTACACTAGGAATTCCACTCTCCTCTCCCGCACTCTAGATACCCAGTTTGGAATGCAGCACCCAGGTTGAGCCCGTGTATTTCACATCCCACTTAAATATCCGCCTACGCATCCTTTACGCCCAGTAAATC
+
FFFFFFF:FFFFFFFFFFFFFFFFFFFFFFFFFFFFFFFFFFFFFFF:FFF:FFFFFF:FF:FFFFFFFFFFFFFFFFFFFFFFFFFFFFFFFFFFFFFFF,FFFFFFFFFFFFFFFFFFFF:FFFFFFFFFFFFFFFFFFFFFFFFFFF:FF:FFFFFF:FFFFFFFFFFFF:FFFFFFFF:,F:FFFFFFFFFFFFFFFFFFFFFFFFFFFFFFFF,F:FFFFFFFFF:FFFFFFFFF:FFFFFFFFFF
@A01757:128:HWYCLDRX2:1:2102:21956:17973 2:N:0:GGAGCGTC
GGGGGGGGGGGGGGGGGGGGGGGGGGGGGGGGGGGGGGGGGGGGGGGGGGGGGGGGGGGGGGGGGGGGGGGGGGGGGGGGGGGGGGGGGGGGGGGGGGGGGGGGGGGGGGGGGGGGGGGGGGGGGGGGGGGGGGGGGGGGGGGGGGGGGGGGGGGGGGGGGGGGGGGGGGGGGGGGGGGGGGGGGGGGGGGGGGGGGGCGGGGGTGGGCGAGGGGCGGGCGCGGGGGGCGGGCGGGGGGGGGGCTGGAGGG
+
FFFFFFFFFFFFFFFFFFFFFFFFFFFFFFFFFFFFFFFFFFF:FFFFFF:FFFFFFFFFFFFFFFFFF::FFFFFFFFFFFFFFFFFFFFFFFFFF:,:FFFFF,FFF:FFFFFFF:F:,F,FFFF,FFFF:F,F,,::F:,,FF,F,:F,,F,FF,:FF,F,,F,F:FFF::,FF,:,F:,F,FF:,F:,,,::,,,,::,:,F:,,:,:,,,,:,:,:,:,,F,,,,,F,F,:,F,,,,,,,:,,,,:
@A01757:128:HWYCLDRX2:1:2102:24587:18020 2:N:0:GGAGCGTC
TCGGACTACAGGGGTATCTAATCCTGTTCGATCCCCGCGCTTTCGTGCCTCAGCGTCAGTGGCGGCACGGCACGCTGCCTTCGCAATCGGGGTTCTGCGCGATATCTATGCATTTCACCGCTACACCGCGCATTCCGCATGCCTCCGCCGCACTCAAGGCCCCCAGTTCCGACGGCTCGGCGGGGTTGAGCCCCGCGATTTCACCGCCGGCTTAAAGGCCCGCCTGCGCACCCTTTAAACCCAATGAATCC
+
FFFFFFFFFFFF:FFFFFFFFFFFFFFFFF:FFFFFFFFFFFFFFFFFFFFFFFFFFFFFFFFFFFFFFFFFFFFFFFFFFFF:FFF:FFFFFFFFFFFFFFFFFFFFFFFFFFFFFFFFFFF:FFFFFFFF:FFFFFFFFFFFFFFF:FFFFFFFFFFFF,FFFFFFFFFFFFFFFFFFFFFFFFFFFFFFFFFFFFFFFFFFFFF:FFFFFFFFFF,FFFFFF,FFFF:FFFFFFFFFFFFFFFFFFFF
@A01757:128:HWYCLDRX2:1:2102:11939:18098 2:N:0:GGAGCGTC
TCGGACTACAAGGGTATCTAATCCTGTTCGCTACCCATGCTTTCGAGCCTCAGCGTCAGTTGCAGACCAGAGAGCCGCCTTCGCCACTGGTGTTCTTCCATATATCTACGCATTCCACCGCTACACATGGAGTTCCACTCTCCTCTTCTGCACTCAAGTCTCCCAGTTTCCAATGCACTACTCCGGTTAAGCCGAAGGCTTTCACATCAGACTTAAAAGACCGCCTGCGTTCCCTAGGCGCCCTATATAGC
+
FFFFFFFFFFFFFFFFFFFFFFFFFFFFFFFFFFFFFFFFFFFFFFFFFFFFFFFFFFFFFFFFFFFF:FFFFFFFFFFFFFFFFFFFFFFFFFFFFFFFFFFFFFFFFFFFFFFFFFFFFFFFFFFFFFFFFFFFFFFFFFFFFFFFFFFFFFFFFFFFFFFFFFFFFFFFFFFFFFFFFFFFFFFFFFFFFFFFFFFFFFFFFFFFFFFFFFF:FFF,FFFFFFFFFFFFFFF,,,F,F::FF:F,F,,
@A01757:128:HWYCLDRX2:1:2102:6696:18223 2:N:0:GGAGCGTC
TCGGACTACACGGGTATCTAATCCTGTTCGCTCCCCACGCTTTCGCTCCTCAGCGTCAGTAACGGCCCAGAGACCTGCCTTCGCCATTGGTGTTCTTCCCGATATCTACACATTCCACCGTTACACCGGGAATTCCAGTCTCCCCTACCGCACTCCAGCCCGCCCGTACCCGGCGCAGATCCACCGTTAGGCGATGGACTTTCACACCGGACGCGACGAACCGCCTACGAGCCCTTTACGCCCAATAAATC
+
FFFFFFFFFFFFFFFFFFFFFFFFFFFFFFFFFFFFFFFFFFFFFFFFFFFFFFFFFFFFFFFFFFFFFFFFFFFFFFFFFFFFFFFFFFFFFFFFFFFFFFFFFFFFFFFFFFFFFFFFFFFFFFFFFFF:FFFF:FFFFFFFFFFFFF:FFFFFFFFFFFFFFFFFFFFFFFFFFFFFFFFFFFFF:FFFFFFFFFFFFFFFFFF:FF,FFFFFFFFFFFFFFF:FFFFFFFFFFFFF:FFF,FFF:FF
@A01757:128:HWYCLDRX2:1:2102:20898:18239 2:N:0:GGAGCGTC
TCGGACTACAAGGGTATCTAATCCTGTTTGCTACCCACGCTTTCGAACCTCAGCGTCAGTTACAGACCAGAGAGCCGCTTTCGCCACTGGTGTTCTTCCATATATCTACGCATTTCACCGCTACACATGGAGTTCCACTCTCCTCTTCTGCACTCAAGTCTCCCAGTTTCCAATGCACTACTCCGGTTAAGCCGAAGGCTTTCACATCAGACTTAAAAGACCGCCTGCGTTCCCTTTACGCCCAATAAATC
+
FFFFFFFFFFFFFFFFFFFFFFFFFFFFFFFFFFFFFFFFFFFFFFFFFFFFFFFFFFFFFFFFFFFFFFFFFFFFFFFFFFFFF:FFFFFFFFFFFFFFFFFFFFFFFFF:,:FFFFFFFFFFFFF:FFFFFFFFFFFFFFFFFFFFFFFFFFFFFFFFFFFFFFFFFFFFFFFFFFFFFFFFFFFFFFF:FFFFFFFFFFFFFFFFFFFFFFF,FFFFFFFFFFFFFFFFFFF:FFFFFFF:,:,FFFF
@A01757:128:HWYCLDRX2:1:2102:4987:18270 2:N:0:GGAGCGTC
TCGGACTACAGGGGTATCTAATCCTGTTCGATACCCACGCTTTCGTGCTTCAGCGTCAGTTGGGCGCCGGTATGCTGCCTTCGCAATCGGAGTTCTCCGTGATATCTATGCATTTCACCGCTACACCACGCATTCCGCATACTTCTCGCCCACTCAAGAACATCAGTTTCAACGGCACGACGGGGTTGAGCCCCGAATTTTTACCGCTGACTTGATCTTCCGCCTACGCACCCTTTAAACCCAATAAATCA
+
FFFFFFFFFFF,:FF::FFFFFFF,F::F:F,FFFFFFFFFFFFFFFFFFFFFF:FFFFFFF,FFFFFF,FFFFFFFFFFFF:FFFFF:,F,:FFF,F:FFFFFFFF:FFFFF,FFFFF,FFFFFFFFF:FFFFFFF::FFFFFF:FFFFFF:FFFF,F::FFFF,,FFFF:F:FF,F::F::FF,F:FFF,:FFF:FF:F:FFFFFFFFFF:F,F,F:F:FFFF,FFF:FF,F,FFFFF,FF,F,:,FF:
@A01757:128:HWYCLDRX2:1:2102:9751:18380 2:N:0:GGAGCGTC
GGGGGGGGGGGGGGGGGGGGGGGGGGGGGGGGGGGGGGGGGGGGGGGGGGGGGGGGGGGGGGGGGGGGGGGGGGGGGGGGGGGGGGGGGGGGGGGGGGGGGGGGGGGGGGGGGGGGGGGGGGGGGGGGGGGGGGGGGGGGGGGGGGGGGGGGGGGGGGGGGGGGGGGGGGGGGGGGGGGGGGGGGGGGGGGGGGGGGGGGGGGGGGGGGGGGGGGGGGGGGGGGGGGGGGGGGGGGGGGGGGGGGGGGGGG
+
FFFFFFFFFFFFFFFFFFF:FFFFF:FFFFFFFFFFFFFFFFFFF:FFFFFFFFFFFFFF:FFFFFFFFFFFFFFFFFFFFF:FFFFFFFFFFFFF:FF::FFFFFFFFF:FFFFF:,FFFFFFFFFFFFFFFFFFFFFF,FFFFFF:F:F:FFFF:FF:FFF:F::FFFFFFFFFFFF,::F,F:FFF,::FFFFFFFFF:FFFFF:FFFFF,F,F:FFFFF,F:F,F:FFF,FFF,FF:F:,FF:FFFF
@A01757:128:HWYCLDRX2:1:2102:6551:18411 2:N:0:GGAGCGTC
TCGGACTACAAGGGTATCTAATCCTGTTCGCTCCCCTAGCTTTCGCGCCTCAGCGTCAGTGTCGGCCCAGTAAGCTGCCTTCGCCATCGGTGTTCTTCCCGATATCTGCGCATTCCACCGCTACACCGGGAATTCCGCTTACCCCTACCGCACTCGAGGCTGCCAGTTCGGGACCCGGCTTGAGGTTGAGCCTTGGGATTTCACATCTGACTTGCCGGCCCGGCTACACGCCCTTTACACCCAGTAAATCC
+
FFFFFFFFFFFFFFFFFFFFFFFFFFFFFFFFFFFFFFFFFFFFFFFFFFFFFFFFFFFFFFFFFFFFFFFFFFFFFFFFFFFFFFFFFFFFFFFFFFFFFFFFFFFFFFFFFF,FFFFFFFFFFFFFFFFFFFFFFFFFFFFFFF:FFFFFFFFFFFFFFFFFFFFFFFFFFFFFFFF,FFFFFFF,FFFFFFF:FFFFFFFFFFFFFF:FFFFFF:FFFF,FF:FFFFFF:FFF:FFF:FF:FFFF:F,
@A01757:128:HWYCLDRX2:1:2102:24885:18474 2:N:0:GGAGCGTC
TCGGACTACAAGGGTATCTAATCCTGTTCGATCCCCACGCTTTCGTGCCTCAGCGTCAGTCTGGCGCCGGTACGCTGCCTTCGCAATCGGAGTTCTGCGCGATATCTATGCATTTCACCGCTACACCACGCATTCCGCATACTTCTCGCTCACTCAAGAACGCCAGTTTCAACGGCACGACGGGGTTGAGCCCCGAAATTTTACCGCTGACTTGACATTCCGCCTGCGCACCCTTTAAACCCAATCAATCC
+
FFFFFFFFFFFFFFFFFFFFFFFFFFFFFFFFFFFFFFFFFFFFFFFFFFFFFFFFFFFFFFFFFFFFF:FFFFFFFFFFFFFFFFFFFFFFFFFFFFFFFF,FFFFFFFFFFFFFFF:FFFFFFFFFFFFFF,FFFFFFFFFFFFFFFFFFFFF:FFFFFFFFFFFFFFFF::FF,FFFF:FFFFFFFFFFFFFFFFFFFFFFFFFFFF:FFFFFFFFF:FF,F::,FFF,F::FFFF,FF,FF,FFFFF
@A01757:128:HWYCLDRX2:1:2102:4661:18552 2:N:0:GGAGCGTC
TCGGACTACTGGGGTATCTAATCCTGTTCGATACCCACGCTTTCGTGCCTCAGCGTCAGATCGCCGCCGGTATGCTGCCTTCGCAATCGGAGTTCTGCGCAATATCTAAGCATTTCACCGCTACACTGCGCATTCCGCATACCTCTCGACGTCTCAAGACAGCCAGTTTCAACGGCTCGCCGGGGTTGAGCCCCGGGCTTTTACCGCTGACTTAACAGTCCGCCTACGCACCCTGTAAACCCCATAAATCC
+
FFFFFFFFFFFFFFFFFFFFFFFFFFFFFFFFFFFFFFFFFFFFFFFFFFFFFFFFFFF:FFFFFFFFFFFFFFFFFFFFFFFF:FFFFFFFFFFFFFFFF:FFFFFFFFF:FFFFFFFFFF:FFFFFFFFFFFFFFFFFFFFFFFFFFFFFFFFFFFFFFFFF:FFFFFFFFFFFFF,FFFFFFFFFFFFFFFFFFFF,FFFFFFFFFFFFFF,FFFFFFFF:,FFFFF,FFF,FFFF,,F,FFFFFF,:
@A01757:128:HWYCLDRX2:1:2102:13630:18552 2:N:0:GGAGCGTC
TCGGACTACAAGGGTTTCTAATCCTGTTTGCTCCCCACGCTTTCGCACCTCAGTGTCAGTATCAATCCAGGGAGTCGCCTTCGCCACTGGTGTTCCTTCCGATCTCTACGCATTTCACCGCTACACCGGAAATTCCACTCCCCTCTATTGTACTCTAGTCTTGCAGTATCAGGTGCAGTTCCAAGGTTGAGCCCTGGGCTTTCACATCTGACTGACAAAACCACCTACGCGCGCTTTACGCCCAGTAATTC
+
FFFFFFFFFFFFFFFFFFFFFFFFFFFFFFFFFFFFFFFFFFFFFFFFFFFFFFFFFFFFFFFFFFFFFFFFFFFFFFFFFFFFFFFFFFFFFFFFFFFFFFFFFFFFFFFFFFFFFFFFFFFFFFFFFF,FFFFFFFFFFFFFFFFFFFFFFFFFFFFFFFFFFFFFFFFFFFFFFFFFFFFFFFFFFFFFFFFFFFFFFFFFFFFFFFFFFFFFF:FFFF:FFFFFFFF:FF:FFFFFFFFFFFF,FFF
@A01757:128:HWYCLDRX2:1:2102:24035:18724 2:N:0:GGAGCGTC
TCGGACACTAGGGTATCTAATCCCGTTTGCTCCCCACGCTTTCGCGCCTCAGCGTCAGGAAATGCCCAGAGACCCGCCTTCGCCACCGGTGTTCCTCCCGATCTCTACACATTTCACCGCTACACCGGGAATTCCAGTCTCCTCTGCATCCCTCAAGAACGGCAGTATCAGCCGACGTTTCTCGGTTGTGCCGAGAGATTTCACGACTGACTTGGCCTCCCGCAGAGGCGGCGGTTAGGCCCAGTGATTGC
+
FFFFFFFFFFFFFFFF,FFFFFFFFFFFFFFFFFFFFFFFFF:FFFFFFFFFFFFFFFFF:FFFFFFFFFFFFFFFFFF:FFFFFFFFFFFFFFFFF:FFFFFF,FF:FFFFFFFFFFFFFFFFFFFFFFFFFFFFFFFFFFFFFFFF:,F:FFFF:FFFFFFFFFFFFF:FFFF:F,FF:FF,F:,F,::::,:,F:,FF,F,,F,:F,::F:,,,F,,,F::,,:F,F,:,,:F,::,,:,F,F,,F,,
@A01757:128:HWYCLDRX2:1:2102:13178:18865 2:N:0:GGAGCGTC
TCGGACTACAAGGGTATCTAATCCTATTTGCTCCCCCCGCTTTCGTGCCTCAGCGTCAGTCACCAGGCCAGGCGGCCGCCTTCGCCACTGGTGTTCTTCCATATATCTACGCATTTTACCGCTACACATGGAGTTCCACCGCCCTCTCCTGCTCTCTAGCCCGCCAGTTTCCAGAGCCTGTACCGGTTGAGCCGGTACCTTTCACTCCAGACTTAGCAGGCCGCCTACGCACCCTTTACGCCCAGTAATTC
+
:FF:FFFFFFFFF,F,FFFF,FFF,FFFFFFFFFFF,FFFF,FFFFFFFFFFFFFFFFF:FF,FFFFFFF,FFFFFFFF:F:F:FFFFFFFFFFFFFFFFFF:F:F::FFFFFFFFFFFFFFF:FFFFFFFFFFFFFFFFFFFFFFF:FFFFFFFFF,FFFFFFF:FFFFFFFFFFFFF:FFF:FF::FFFF:FFFFFFFFFFFFFFFFFFFFFFFFF:FF,FFFFFFFFFFFFFFFFF:FF,,:F,,FFF
@A01757:128:HWYCLDRX2:1:2102:28085:18912 2:N:0:GGAGCGTC
TCGGACTACTGGGGTATCTAATCCTGTTCGATACCCACGCTTTCGTGCCTCAGCGTCAGTGTGGAGCCGGCATGCTGCCTTCGCAATCGGAGTTCTGCGCGATATCTATGCATTTCACCGCTACACCGCGCATTCCGCATACTTCTCTCCAACTCGAGACTGCCAGTTTCAACGGCGGGCCGGGGTTGAGCCCCGGGCTTTGACCGCTGACTTAACAGACCGCCTCCGCACCCTTTAAACCCAATAAATCC
+
FFFFFFFFFF:FF,FF,FFF:FF::FFFF:FFFFF:FFF:FFFFFF,F::FFFF,:F::FFFFFF:F:F,FFFFFFFF:FFFFFFF:FFFFFFFFFFF:FFFFF:F,F,FFFFF,FFFFFF::FF,FFFFFFF:FFFFFFFF,,:,FFFFFFFFFFF:FFFFF:,,FFFFFF:F,FFFFFFF,FFF:FFFFFFFFFFFF,FFFF,:FFFF:FF,,:FFFFFF,FFFFFFFFFFF::FFFFFFF:F:FFFF:
@A01757:128:HWYCLDRX2:1:2102:8558:19038 2:N:0:GGAGCGTC
TCGGACTACAGGGGTATCTAATCCTGTTTGCTCCCCACGCTGTCGCGCCTCAGTGTCAGCCATGGCCCAGCAGGCCGCCTTCGCCACCGGTGTTCTTCCGGATCTCTACGCATTCCACCGCTACACCCGGAATTCCACCTGCCTCTACCATGCTCCAGCACGGCAGTTCGCACGGCCGACCCGGAGTTGAGCCCCGGGCTTTCACCGCACGCTCGCCGTGCCACCTACGCGCCCTTTACGCCCAGTGATTC
+
FFFFFFFFFFFFFFFFFFFFFFFFFFFFFFFFFFFFFFFFFFFFFFFFFFFFFFFFFFFFFFFFFFFFFFFFFFFFFFFFFFFFFFFFFFFFFFFFFFFFFFFFFFFFFFFFFFFFFFFFFFFFFFFFFFFFFFFFFFFFFFFFFFFFFFFFFFFFFFFFFFFFFFFFFFFFFFFFFFFFFFFFFFFFFFFFFFFFFFFFFFFFFFFF:FFFFFFFFFFFFFFFFFFFFFFFFFFFFFFFFFFF:FFFFFF
@A01757:128:HWYCLDRX2:1:2102:22290:19053 2:N:0:GGAGCGTC
TCGGACTACTGGGGTATCTAATCCTGTTTGCTCCCCACGCTTTCGAGCCTCAGTGTCAGTTACAGTCCAGTAAGCCGCCTTCGCCACTGGTGTTCCTCCTAATATCTATGCATTTCACCGCTACACTAGGAATTCCACTTACCTCTCCTGCACTCCAGCCGGACAGTTTCAAATGCAATCCCGGGGTTGAGCCCCGGGTTTTCACATCTGACTTGCCCTGCCACCTACGCTCCCTTTACACCCAGTAAATC
+
FFFFFFFFFFFFFFFFFFFFFFFFFFFFFFFFFFFFFFFFFFFFFFFFFFFFFFFFFFFFFFFFFFFFFFFFFFFFFFFFFFFFFFFFFFFFFFFFFFFFFFF:FFFFFFFFFFFFFFFFFFFFFFF,FFFFFFFFFFFFFFFFFFFFFFFFFFFFFFFFFFFFFFFFFFFF:FFF:FFFFFFFFFF,F:FFFFFFFFFFFFFFFFFFFFFFFFFFF:FF:FFFFFF,FFF::::F:FFFFFFFF,F,FF:
@A01757:128:HWYCLDRX2:1:2102:7048:19304 2:N:0:GGAGCGTC
TCGGACTACAGGGGTTTCTAATCCTGTTTGCTCCCCACGCTTTCGAGCCTCAACGTCAGTTACAGTCCAGTAAGCCGCCTTCGCCACTGGTGTTCCTCCTAATATCTACGCATTTCACCGCTACACTAGGAATTCCACTTACCCCTCCTGCACTCCAGCCAGACAGTTCCCAGAGCAGTCCGGGGGTTGGGCCCCCGCCTTTCACTCCAGACTTACTTCACCGTCTACGCTCCCTTTACACCCAGTAATTC
+
FFFFFFFFFFFFFFFFFFFFFFFFFFFFFFFFFFFFFFFFFFFFFFFFFFFFFFFFFFFFFFFFFFFFFFF:FFFFFFFF:FFFFFFFFFFFFFFFFFFFFFFFFFFFFFFFFFFFFFFFF:FF:FF,FFFFF:FFFFFFFF:FFFFFFFFFFFFFFFFFFFFFFFFFFFFFFFFFFFFFFFFFFFFFFFFFFFFFFFFF,FFF::FF:FFFFF:F:,FFFFFFFF:F::FFFF::F:,FF:FF:FFFFFF
@A01757:128:HWYCLDRX2:1:2102:25048:19382 2:N:0:GGAGCGTC
TCGGACTACCAGGGTAGCTAATCCTGTTCGATACCCGCACTTTCGTGCCTCAGCGTCAGTTGAGCGCCGGTAAGCTGCCTTCGCACTCGGCGTTCTTCGTGATATCTATGCATTTCACCGCTACACCACGCATTCCGCATACTTCTCGCGCACTCAAGAAGACCAGTTTCAGCGGCAGGCCGGTGTTGAGCCCCGACAGTTGAGCGCTGACTTAACCGTCCGCCTACGCACCCGTTTTTCCCACTACATCC
+
F,FFFF,FF,F,F,FF,:F:FFFFF::FF,:,FFF:,FFF,,FFF:FFFFF:FFF,FF,,FFFFFFFFFFFFFFFFFF:F:,F:F,FFFF:FF:F,FF:,,:FFFFFFFF,,,:FF:,:FFFFF:FFF:FF:FFF:FF,FFFF,:FFF,,,:,FFF:F,FF:F:FF,FFF:,,FFF,FFF,FF:F,FF,FF,,FFF,:,F,F,,FF::F,:,:,,,:,:,,FF::::FF,F,F,FF,,,F,F,,F:,,::,
@A01757:128:HWYCLDRX2:1:2102:14968:19492 2:N:0:GGAGCGTC
TCGGACTACAAGGGTATCTAATCCTGTTTGCTACCCACGCTTTCGCTCCTCAGCGTCAGTTATGTGCCAGATAGTCGCCTTCGCCACTGATGTTCCTCCAGATATCTACGGATTTCACTCCTACACCTGGAATTCCACTATCCTCTCACACACTCCAGTTTGCCAGTTTCAAAGGCAGTTCCCACGTTGAGCGCGGGGATTTCACCCTTGACTTGACATACCGCCTACGAGCGCTTTACGCCCAGTAATTC
+
FFFFFF:FFFFFFFFFFFFFFF:FFFFF:FFFFFFFFFFFFFFFFFFFFFFFFFFFFFFFFFFFFFFFFFFFFFFFFFFFFFFFFFFFFFFFFFFFFFFFFFFFFFFFFFFFF:FFFFFF:FFFFFFFFFFFFFFFFF:FFFFFFFFFFFFFFFFFFF:FFFFFFFFFFFFFFFFFFFFFFFFFFFFFFFFFFFFFFFFFFFFFFFFFFFFFFFFFFFF:FFFFFF,FFFF:FFFFFFFFFFFFFFFFFFF
@A01757:128:HWYCLDRX2:1:2102:15365:19523 2:N:0:GGAGCGTC
TCGGACTACTAGGGTATCTAATCCTGTTCGATACCCACGCTTTCGTGCTTCAGCGTCAGTCGGGCGCCGGTATGCTGCCTTCGCAATCGGAGTTCTGCGTGATATCTATGCATTTCACCGCTACACCACGCATTCCGCATACTTCTCGCCCACTCAAGATCATCAGTTTCAACGGCTGGATGGAGTTGAGCTCCACGATTTTACCGCTGACTTGATAACCCGCCTACGCACCCTTTAAACCCAATAAATCC
+
F:FFF:FFFFFFFFFF:FFF:FFFF::F:FF:F:FFFF:FFFFFFF,:FFFFFFFFFFFFFFFFFFFFFF:FF,:FFFFF:F::FFF:,:FF:FFFFF:FFFFFFFFF:F:FF:F,FFFFF:FFFFFFFFFFFFF:FFFFF:FFFFF:F:FFF:FFFFFF:FF,FF,FFFFFFF:FFFFFF:FFFFFFFFFFFFFFFFFFFFF:::FF::FFFFFFFFF:F,FF:FF,FFFFFF,FFFF:,FFFFFFF:F:
@A01757:128:HWYCLDRX2:1:2102:19940:19648 2:N:0:GGAGCGTC
TCGGACTACCAGGGTTTCTAATCCTGTTCGATACCCACGCTTTCGTGCCTGAGCGTCAGTAGGGCGCCGGTGCGCTGCCTTCGCAATCGGAGTTCTGCGTGATATCTATGCATTTCACCGCTACACCACGCATTCCGCGCACTTCTCGCCCACTCTAGCCCGGCAGTTCCGACGGCTGGGCGGGGTTGAGCCCCGCGATTTGACCGCCGGCTTGCCGTGCCGCCTGCGCACCCTTTAAACCCAATAAATCC
+
FFFFFFFFFFFFFFFFFFF:FFFFFFFFFFFFFFFFFFFFFFFFFFFFFFFFFFFFFFFFFFFFFFFFFFFFFFFFFFFFFFFFFFFFFFFFFFFFFFFFFF:FFFFFFFFFFFFFFFFFFFFFFFFFFFFFFFFFFFFFFFFFFFFFFF:FFFFFFFFFFFFFFFFFFFF:FFFFFFFFFFFFF:FFFFF:FFFFFF,FFFF:FFFFFFF,FFFFFFFF:FF:F:FFFFFFF,FFF,FFFFF,FF,FF:F
@A01757:128:HWYCLDRX2:1:2102:29423:19695 2:N:0:GGAGCGTC
TCGGACTACAAGGGTTCTAATCCTGTTTGCTACCCACGCTTTCGAACCTCAGCGTCAGTTACAGACCAGAGAGCCGCTTTCGCCACTGGTGTTCTTCCATATATCTACGCATTTCACCGCTACACATGGAGTTCCACTCTCCTTTTCTGCACTCAAGTCTCCCAGTTTCCAATGCACTACTCCGGTTAAGCCGAAGGCTTTCACATCAGACTTAAAAGACCGCCTGCGTTCCCTTTACGCCCAATAAATCC
+
FFFFFFFFFFFFFFFFFFFFFFFFFFFFFFFFFFFFFFFFFFFFFFFFFFFFFFFFFFFFFFFFFFFFFFFFFFFFFFFFFFFFFFFFFFFFFFFFFFFFFFFFFF:FFFFFFFFFFFFFFFFFFFFFFFFFFFFFFFFFFFFFFFFFFFFFFFFFFFFFFFFFFFFFFFFFFFFFFFFFFFFFFFFFFFFFFFFF:FFFFFFFFFFFFFFFFFFFFFFFFFFFF:FFFFFFFFFFFFFFFFFFFFFFFF:
@A01757:128:HWYCLDRX2:1:2102:28040:19899 2:N:0:GGAGCGTC
TCGGACTACCAGGGTATCTAATCCTGTTCGCTCCCCCAGCTTTCGCGCCTCAGCGTCAGTGACGGCCCAGAGAGCTGCCTTCGCCATCGGTGTTCTTCCCGATATCTGCGCATTCCACCGCTACACCGGGAATTCCGCTCTCCTCTACCGCACTCGAGCCGCCCAGTCCGGAACCCGGCCCGAGGTTGAGCCCCGGGGTTAGAGGTTCCGCTTAGGCGGCCGCCTACGCGCGCTTTACGCCCAATGAATCC
+
FFFFFFFFFFFFFFFFFFFFFFFFFFFFFFFFFFFFFFFFFFFFFFFFFFFFFFFFFFFFFFFFFFFFFFFFFFFFFFFFFFFFFFFFFFFFFFFFFFFFFF:FFFFFFFFFFFFFFFFFFFFFFFFFFFFFFFFFFFFFFFFFFFFFFFFFFFFFFFFFFFFFFFFFFFFF,FFFFFFFFFFFF:FFFFFFFFFFFFFFF,:FFF:FFF:,FFFFFFFFFFFFFFFFFFFFF:FFFFFFFFFFF:F:FF:
@A01757:128:HWYCLDRX2:1:2102:14904:19914 2:N:0:GGAGCGTC
TCGGACTACCAGGGTATCTAATCCTATTTTCTCCCCACGATTTCGTGCCTGAGCGTCAGTAACAGTCCAGGCGGCCGACTTCGCCACTGGTGTTCTTCCATATATCTACGCATTTTACCGCAACACATGGAGTTCCAGCGCCCTCTCCAGTCCTCGAGCGGGGCAGTTTCCAGGGCGTGGAGCGGGTGCGCGCGGGGGGGTGCGGTGCGAGTGGCGGGGGCGCCTGGGGGGCGTGTGCGGCCGCTGGGGGC
+
F,F:F,FF,,FF,,::F,FFF,,,:FF:,,:,FF:F:F:,F,:FF,:,,F,FF,:F,,,F:,F::,,::,,F:F,,F,,::::,F,,:FFF::,,,,::,:,::F:,,,:,,,:,,,,F:,,,,,,:,FF,F,,:,,,,F,F,F,,,,,F,:,:,:,F,F,,:,,F,,,,:,,,FF,,F,,F,FF,,,,F,:,F,,,,,::,,,,,,,,,,,,F,,,,,F,:,:,,,:,,,,,FF,:,,::F,,,,::,:,
@A01757:128:HWYCLDRX2:1:2102:27236:19946 2:N:0:GGAGCGTC
TCGGACTACAAGGGTATCTAATCCTGTTCGATACCCACGCTTTCGTGCCTCAGCGTCAGATCGCCGCCGGTATGCTGCCTTCGCAATCGGAGTTCTGCGCAATATCTAAGCATTTCACCGCTACACTGCGCATTCCGCATACCTCTCGACGTCTCAAGACAGCCAGTTTCAACGGCTCGCCGTGGTTGAGCCCCGGGCTTTTACCGCTGACTTGACATTCCGCCTGCGCACCCTTTAAACCCAATAAATCC
+
FFFFFFFFFFFFFFFFFFFFFFFFFFFFFFFFFFFFFFFFF:FFFFFFFFFFFFFFFFFFFFFFFFFFFFFFFFFFFFFFFFFFFFFFFFFFFFFFFFFFF:F,FFFFFFFFFFFFFFFFFFFFFFFFFFFFFFFFFFFFFFFFFFFFFFFFFFFFFFFFFFFFFFFFFFFFFFFFFFFFFF,FFFFFFFFFFFFFFFFFFFFFFFFF:FFFFFFFFFFFFFFFFFFFFFFFFFFFFFFFFFFFFFFFFFF
@A01757:128:HWYCLDRX2:1:2102:19361:19961 2:N:0:GGAGCGTC
TCGGACTACAAGGGTTTCTAATCCCGTTCGCTCCCCTGGCTTTCGTGTCTCAGCGTCAGCACACTCCCAGCTACCTGTTTTCACCATTGGCGTTCCAAATGATATCTACGCATTTCACCGCTCCACCATTTGTTCCGGTAGCCCCTAAGTGGCTCAAGAGAACCAGTATACCAAGCAGTTCCACAGTTGAGCTGTGGGATTTCACAAGTTACTTAGCACTCCGCCTACACACGCTTTAAGCCCAGTGATTC
+
FFFFFFFFFFFFFFFFFFFFFFFFFFFF:FFFFFFF:FFFFFFFF:,:FFFFF,FFFFF,F:FFFFFFFFFF::FFF:FFFFFFFFF,FFF,FFFFFFF:FFFFFFFFFFFFFFFFFFFFFF:FFFF:F,F:FFF,F,,F:FF,FF,F:,FFFFF:FF:F:F,FFFFFF:,:FFFFFFFFFFFF,FFF,FFF,:FFFFFFFFFFF::F,,FFFFFFFF,FFF,FFFFFFFFFFFF:F,FF,FFFFF:FF:F
@A01757:128:HWYCLDRX2:1:2102:3956:20243 2:N:0:GGAGCGTC
TCGGACTACTAGGGTATCTAATCCTGTTTGCTCCCCACGCTTTCGCGCCTCAGCGTCAGTTATTGTCCAGCAGGCCGCCTTCGCCACTGGTGTTCCTCCGTATATCTACGCATTTCACCGCTACACACGGAATTCCGCCTGCCTCTCCAACACTCAAGAACGATAGTTTCAAATGCAGGCTATGGGTTGAGCCCATAGTTTTCACATCTGACTTACCATCCCGCCTACACGCCCTTTATCCCCAGTCAATC
+
FFFFFFFFFFFFFFFFFFF:FFFFFFFFFFFFFFFFFFFFFFFFFFFFFFFFFFFFFFFFFFFFFFFFFFFFFFFFFFFFFFFFFFFFFFFFFFFFFFFFFFFFFFFFFFFFFFFFFFFFFFFFFF,FFFFFFF:FFFFFFFFFFFFFFFFFFFFFFFFF:,FFF,FFFFFFFFFFFFFFFFFFFFFFFFFFFFFFFFFFFFFFFF:FFF,FFFFF,FFFFFFFFFFF:F:FFFFFFFF,:FFFFF,FFFF
@A01757:128:HWYCLDRX2:1:2102:27181:20259 2:N:0:GGAGCGTC
TCGGACTACACGGGTATCTAATCCTGTTTGATACCCACACTTTCGAGCATCAGCGTCAGTTACAGTCCAGCAGGCTGCCTTCGCAATCGGAGTTCTTCGTGATATCTAAGCATTTCACCGCTACACCACGCATTCCGCGCACTTCTCGCCCACTCTAGCCCGGCAGTTCCGACGGCTGGGCGGGGTTGAGCCCCGCGATTTGACCGCCGGCTTGCCGTGCCGCCTGCGCACCCTTTAAACCCAATAAATCC
+
FFFFFFFFFFFFFFFFFFFFFFFFFFFFFFFFFFFFFFFFFFFFFFFFFFFFFFFFFFFFFFFFFFFF:FFFFFFFFFFFFFFFFFFFFF:FFFFFFFFFFF:FFFFFFFFFFFFFFFFFFFFFFFFFFFFFF:FFFFFFFFFFFFFFFFFFFFFFFFFFFFFFFFFFFFFFFFFFFFFFFFFFF:FFFFFFFFFFFF:FFFFFFFF::FF,FFFFFFFFFFFFFFFFF,FFFF,FF:FFFFF,FF,FFFF
@A01757:128:HWYCLDRX2:1:2102:27887:20322 2:N:0:GGAGCGTC
CGGACTACTAGGGTATCTAATCCTGTTCGATACCCACGCTTTCGTGCCTGAGCGTCAGTAGGGCGCCGGTGCGCTGCCTTCGCAATCGGAGTTCTGCGTGATATCTATGCATTTCACCGCTACACCACGCATTCCGCGCACTTCTCGCCCACTCTAGCCCGGCAGTTCCGACGGCTGGGCGGGGTTGAGCCCCGCGATTTGACCGCCGGCTTGCCGTGCCGCCTGCGCACCCTTTAAACCCAATCAATCCG
+
FFFFFF,FFFFFFF::FF:FFFFFFFFFFFFFFF:FFFFFFFFF:FFFFFFFFFFFFFFFFFFFFFFFFFFFF:FFFFF:FFFFFFFF::FF:FF:FFFFFF,:FFFFFF:F:FFFF:FF,FFFFFFFFFFF:FFFFFFFFFFFFFFFFFFFFFFFFFFFF:FFFFFFFFFFF:FFFFFFFFFFFFFFFFFFFFFF:,FFFFFFFFFF:F:FFFFFFF:FFFFFFFFFFFFFFFFF:F:FFF,F,FFFFFF
@A01757:128:HWYCLDRX2:1:2102:9778:20431 2:N:0:GGAGCGTC
TCGGACTACAGGGGTATCTAATCCTGTTCAATACCCACGCTTTCGTGCCTGAGCGTCAGTAGGGCGCCGGTGCGCTGCCTTCGCAATCGGAGTTCTGCGTGATATCTATGCATTTCACCGCTACACCACGCATTCCGCGCACTTCTCGCCCACTCTAGCCCGGCAGTTCCGACGGCTGGGCGGGGTTGAGCCCCGCGATTTGACCGCCGGCTTGCCGTGCCGCCTGCGCACCCTTTAAACCCAATAAATCC
+
FFFFFFFFFFFFFFFFFFFFFFFFFFFFFFFFFFFFFFFFFFFFFFFFFFFFFFFFFFFFFFFFFFFFFFFFFFFFFFFFFFFFFFFFFFFFFFFFFFFFFFFFFFFFFFFFFFFFFFFFFFFFFFFFFFFFFFFFFFFFFFFFFFFFFFFFFFFFFFFFFFFFFFFFFFFFFFFFFFFFFFFFFFFFFFFFFFFFFFFFFFFFFFFFFFFFFFFFFFFFF:FFFFFFF::FFFFFFFFFFFF:FFFFFFF
@A01757:128:HWYCLDRX2:1:2102:4924:20478 2:N:0:GGAGCGTC
TCGGACTACCGGGGTATCTAATCCAGTTCGATCCCCACGCTATCGGGCATGAGCGTCAGTTGAGCGCCGGTATGCTGCATTCGCAATAGGAGTTCTCCGTGAGATCTATCCAGTTCACCGCTACACCACGCATTCCGCATACTTCTCGCTCACTCAAGAACGCCAGTTTCAACGGCACGACGGGGGTGAGCCCCGACATTTTACCGCTGACTTGACATTCCGCCTGCGCACCCTTTAAACCCAATAATTCC
+
,:F:,,,FFF,,,,:F,F,F:,F:,,,,:F:F,FF,FF,FF,:,F,,FFF,F,FF,FF::,:FF:,FFF,F,,:FF,FF,,F,FFF:,,,FFFFF,,:F,F,,F,FFFF,:F,:F::FFF:,FF::F:F,:F:FFF,:,F,FFFF,FF,F,,FF:FF:FFFFFF,FF,,FF,:FF:,:F,,FFFF,FF,FF:,:F:,::F,F,FFFF,FF,,FF::,:F:,F::FFFF:F,FF:,F,,,F:F,,F:,,:FF
@A01757:128:HWYCLDRX2:1:2102:11162:20509 2:N:0:GGAGCGTC
TCGGACTACAAGGGTATCTAATCCTGTTCGATCCCCACGCTTTCGTGCCTCAGCGTCAGTTGAGCGCCGGTATGCTGCCTTCGCAATCGGAGTTCTGCGTGATATCTATGCATTTCACCGCTACACCACGCATTCCGCATACTTCTCGCTCACTCAAGACCTGCAGTTTCAACGGCGATACGGCGTTGAGCACCACATTTTTACCGCTGACTTACAAATCCGCCTACGCACCCTTTAAACCCAATAAATCC
+
FFFFFFFFFFFFFFFFFFFFFFFFFFFFFFFFFFFFFFFFFFFFFFFFFFFFFFFFFFFFFFFFFFFFFFFFFFFFFFFFFFFFFFFFFFFFFFFFFFFFFFFFFFFFFFFF:FFFFFF:FFFFFFF:FFFFFFFF:FFFFFF:FFFFFFFFFFFFFFFFFFFFFFFFFFFFFFFFFFFFFFFFFFFFFFFFFFFFFFFFFFFFFFFF,FFFFFFF:FFFFFFFFF:FFFFFFFFFFFFF,FFFFFFFFFF
@A01757:128:HWYCLDRX2:1:2102:19000:20744 2:N:0:GGAGCGTC
TCGGACTACAAGGGTATCTAATCCTGTTTGCTCCCCACGCTTTCGAGCCTCAGTGTCAGTTACAGTCCAGTAAGCCGCCTTCGCCACTGGTGTTCCTCCTAATATCTATGCATTTCACCGCTACACTAGGAATTCCACTTACCTCTCCTGCACTCCAGCCGGACAGTTTCAAATGCAATCCCGGAGTTGAGCCCCGGGTTTTCACATCTGACTTGCCCTGCCACCTACGCTCCCTTTACACCCAGTAAATC
+
FFFFFFFFFFFFFFFFFFFFFFFFFFFFFFFFFFFFFFFFFFFFFFFFFFFFFFFFFFFFFFFFFFFFFFFFFFFFFFFFFFFFFFFFFFFFFFFFFFFFFFFFFFFFFFFFFFFFFFFFFF:FFFFFFFFFFFFFFFFFFFFFFFFFFFFFFFFFFFFFFFFFFFFFFFFFFFFFFFFFFFFFFFFFFFFFFFFFFFFFFFFFFFFFF:FFFFFFFFFFFFFFFFFFFFFFFFFFFFFFFFFFFFFFFFF
@A01757:128:HWYCLDRX2:1:2102:20772:21089 2:N:0:GGAGCGTC
TCGGACTACTGGGGTATCTAATCCTGTTTGATACCCACACTTTCGAGCATCAATGTCAGTGGCAGTTTAGTAGGCTGCCTTCGCAATCGGAGTTCTTCGTGATATCTAAGCATTTCACCGCTACACCACGAATTCCGCCTACCTCAACTGTACTCAAGGCTGCCAGTATCAATTGCAATTTTACGGTTGAGCCGCAAACTTTCACAACTGACTTAACAACCCATCTACGCTCCCTTTAAACCAAATAAATC
+
FFFFFFFFFFFFFFFFFFFFFFFFFFFFFFFFFFFFFFFFFFFFFFFFFFFFFFFFFFFFFFFFFFFFFFFFFFFFFFFFFFFFFFFFFFFFFFFFFFFFFFFFFFFFFFFFFFFFFFFFFFFFFFFFFFFFFFFFFFFFF:FFFFFFFFFFFFFFFFFFFFFFFFFFFFFFFFFFFFFFFFFFFFFFFFFFFFFFF:FFFFFFFFFFFFFFFFFFFFFFFFFFFFFFFFFF,FFFFFFFFFFFFFF:F,:
@A01757:128:HWYCLDRX2:1:2102:7093:21198 2:N:0:GGAGCGTC
TCGGACTACAGGGGTATCTAATCCTGTTCGCTCCCCACGCTTTCGAGCCTCAACGTCAGTCATCGTCCAGCAAGCCGCCTTCGCCACTGGTGTTCCTCCTAATATCTACGCATTTCACCGCTACACTAGGAATTCCACTTGCCTCTCCGACACTCCAGCCCTGCAGTTCCAAATGCAGTCCCGGGGTTGAGCCCCGGGCTTTCACATCTGGCTTGCAATGCCGTCTACGCTCCCTTTACACCCAGTAAATC
+
FFFFFFFFFFFFFFFFFFFFFFFFFFFFFFFFFFFFFFFFFFFFFFFFFFFFFFFFFFFFFFFFFFFFFFFFFFFFFFFFFFFFFFFFFFFFFFFFFFFFFFFFFFFFFFFFFFFFFFFFFF,FFFF:FFFFFFFFFFFFFFFFFFFFFFFFFFFFFFFFFFFFFF:FFF,FFFFFFFFFFFFFFFFFFFFFFFFFFFFFFFFFFFFFFFFFFFFFFFFFFFFFFFF:FFFFFFFFFFFFFFFFFFFFFFF
@A01757:128:HWYCLDRX2:1:2102:21585:21214 2:N:0:GGAGCGTC
TCGGACTACTAGGGTATCTAATCCTGTTCGATACCCACGCTTTCGTGCCTGAGCGTCAGTAGGGCGCCGGTGCGCTGCCTTCGCAATCGGAGTTCTGCGTGATATCTATGCATTTCACCGCTACACCACGCATTCCGCGCACTTCTCGCCCACTCTAGCCCGGCAGTTCCGACGGCTGGGCGGGGTTGAGCCCCGCGATTTGACCGCCGGCTTGCCGTGCCGCCTGCGCACCCTTTAAACCCACTAAATCC
+
FFFFFFFFFFFFFFFFFFFFFFFFFFFFFFFFFFFFFFFFFF:FFFFFFFFFFFFFFFFFFFFFFFFFFFFFFFFF:FFFFFFFFFF:FFFFFFFFFFFFFF,FFFFFFFFFFFFFFFFFFFFFFFFFFFFFFFFFFFFFFFFFFFFFFFFFFFFFFFFFFFFF:FF:F:FFFFFFFFFFFFFFF,FF:FFFFFFFFFF:FFFF:FFFF:FFFFFFFFF:FFFFF:FFFFFFF:FFFFFFF:F,F::FF:F
@A01757:128:HWYCLDRX2:1:2102:6126:21433 2:N:0:GGAGCGTC
TCGGACTACCGGGGTATCTAATCCTGTTTGCTCCCCACGCTTTCGAGCCTCAACGTCAGTTACAGTCCAGCAGGCCGCCTTCGCCACTGGTGTTCCTCCTAATATCTACGCATTTCACCGCTACACTAGGAATTCCGCCTGCCTCTCCTGCACTCCAGTTACACAGTTTCCAGAGCAGTCCGGGGGTTGGGCCCCCGCCTTTCACTCCAGACTTGCATTACCGTCTACGCTCCCTTTACACCCAGTAATTC
+
FFFFFFFFFFFFFFFFFFFF:FFFFFFFFFFFF:FFFFFFFFFFFFFFFFFFFFFFFFFFFFFFFFFFFFFFFFFFFFFFFFFFFFFFFFFFFFFFFFFFFFFFFFFFFFFFFFFFFF:FFF:FFFFFFFFFFFFFFFFFFFFFFFFFFFFFFFFFFFFFFFFFFFFFFFFFFFFFFFFFFFFFFFFFFFFFFFFFFFFFFFFFFFFFFFFFFFFFFFFFFFFFFFFFFFFFFFFFFFFFFFFFFFF:FFF
@A01757:128:HWYCLDRX2:1:2102:21549:21433 2:N:0:GGAGCGTC
TCGGACTACAAGGGTATCTAATCCTGTTCGATACCCACGCTTTCGTGCCTGAGCGTCAGTAGGGCGCCGGTGCGCTGCCTTCGCAATCGGAGTTCTGCGTGATATCTATGCATTTCACCGCTACACCACGCATTCCGCGCACTTCTCGCCCACTCTAGCCCGGCAGTTCCGACGGCTGGGCGGGGTTGAGCCCCGCGATTTGACCGCCGGCTTGCCGTGCCGCCTGCGCACCCTTTAAACCCAGTAATTCC
+
FFFFFFFFFFFFFFFFFFFFFFFFFFFFFFFFFFFFFFFFFFFFFFFFFFFFFFFFFFFFFFFFFFFFFFFFFFFFFFFFFFFFFFFFFFFFFFFFFFFFFFFFFFFFFFFFFFFFFFFFFFFFFFFFFFFFFFFFFFFFFFFFFFFFFFFFFFFFFFFFFFFFFFFFFFFFFFFFFFFFFFFFFFFFFFFFFFFFF:FFFFFFFFFFFFFFFFFFFFFFFFFFF:FFFFFFFFFFF:FFFFFFF:FFFFF
@A01757:128:HWYCLDRX2:1:2102:31738:21574 2:N:0:GGAGCGTC
TCGGACTACAAGGGTATCTAATCCTATTTGCTCCCCACGCTTTCGTGCCTCAGCGTCAGTCAACAGGCCAGGCGGCCGCCTTCGCCACTGGTGTTCTTCCATATATCTACGCATTTTACCGCTACACATGGAGTTCCACCGCCCTCTCCTGCTCTCTAGCCCGCCAGTTTCCAGAGCCTGTACCGGTTGAGCCGGTACCTTTCACTCCAGACTTAGCAGGCCGCCTACGCACCCTTTACGCCCAATCATTC
+
FFFFFF:FFFFFFFFFFFFFFFFFFFFFFFFFFF:FFFFFFFFFFFFFFFFFFFFFFFFFFFFFFFFFFFFFFFFFFFFF:FFFFFF:FFFFF:FFFFFFFFFF:FFFFFFFFFFFFFFFFF:FFFFFFFFFFFFFFFFFFFFFFFFFFFFFFFFFF:FFFFFFFFFFFFFF,FFFFFF:FFFFFFFFFFFFFFFF,FFFFFFFFFF:,FFFFFFFFFFFFFFFFF:FFFFFFFFFF:FFFFFFFF:FF:F
@A01757:128:HWYCLDRX2:1:2102:23321:21809 2:N:0:GGAGCGTC
TCGGACTAAAAAGGTATATAATAAAGTTTTATACCCACACATTCGATAATAAGAGTCACTTTTTTCAAAGTAAAAATCCATAGCAAAACGAGTTAATAAAGATATATATAAATTTAACCCCTACACCACCCATTAAACCAACCACAAATAAACACAAAACACACAATTTAAAAACCAATTTTTAAATTAAACTGAAAACATTCAAAACAGACATAAAAAAACACAAAACCACCCAATAAAACCAAAAAATA
+
F,:,,,,F,FF,,,:FF,:FF,F,,,FFF,,:,,,FF,,:,F:,,:,,:,:F,F,F,F,,:FF,,,,:F,:FF,FF,,,,F,,:FFF:,,,,,F,,F,,,::,:F:,F:,:F,,FFF,,,F,F,F,,F,,,F,,,,,:,FF,,F,F:,:FFF,,,FF::,:,FFF,,,FFFFFF,,FF,:,,,:F,,:FF,,:,FFFF,,,,,F,,::,,F,F,F,,::FF,F,,,F,,,F,,,FFF:FFF,,FF::F:,F
@A01757:128:HWYCLDRX2:1:2102:13566:21825 2:N:0:GGAGCGTC
TCGGACTACAGGGGTATCTAATCCTGTTCGATACCCACGCTTTCGTGCCTCAGCGTCAGTCTGGAGCCGGTACGCTGCCTTCGCAATCGGGGTTCTGCGCGATATCTAAGCATTTCACTGCTACACCGCGCATTCCGCGTACTTCTCGCCAACTCAAGTCTGCCAGTTTCAACGGCTCGACGGGGTTGAGCCCCGCAATTTTACCGCTGACTTAACAGACCGCCTGCGCACCCTTTAAACCCAATAAATCC
+
FFFFFFFFFFFFFFFFFFFFFFFFFFFFFFFFFFFFFFFFFFFFFFFFFFFFFFFFFFFFFFFFFFFFFFFFFFFFFFFFFFFFF:FFFFFFFFFFFFFFFFFFFFFFFFFFFFFFFFFFFFFFFFFFFFF:FFFFFFFFFFFFFFFFFFFFF:FFFFFFFFFFFFFFFFFFFFFFFFFFFFFFFFFFFFFFFFFFFFFFFFFF,FFFFFFFFFFFFFFFFFFFF:FFFFFFFFFFFFFFFFFFFFF,FF,
@A01757:128:HWYCLDRX2:1:2102:8892:21903 2:N:0:GGAGCGTC
TCGGACTACTGGGGTATCTAATCCTGTTTGCTCCCCACGCTTTCGAGCCTCAACGTCAGTTACAGTCCAGTAAGCCGCCTTCGCCACTGGTGTTCCTCCTAATATCTACGCATTTCACCGCTACACTAGGAATTCCGCTTACCTCTCCTGCACTCCAGTCAAATAGTTTCCAGAGCAGTCCGGGGGTTGGGCCCCCGCCTTTCACTCCAGACTTACTTCACCGTCTACGCTCCCTTTACACCCAGTAATTC
+
FFFFFFFFFFFFFF:FFFFFFFFFFFFFFFFFFFFFFFFFFFFFFFFFFFFFFFFFFFFFFFFFFFFFFFFFFFFFFFFFFFFFFFFFFFFFFFFFFFFFFFFFFFFFFFFFF:FFFFFFFFFFFFFFFFFFFFFFFFFFF:FFFFFFFFFFFFFFFFFFFFFFFFFFFFFFFFFFFFFFFFFFFFFFFFFFFFFFFFFF:FFFFFFFFFFFFFFFFFFFFFFFFFFFFFFFFFFFFFF:FFFFFF:::FF
@A01757:128:HWYCLDRX2:1:2102:1217:22013 2:N:0:GGAGCGTC
TCGGACTACAAGGGTCTCTGCTGCTGTTCGTTTGGCGCAGTTTCGTGGGGGGGGGGCGGGGGTGGGGGGGGGGGCGGGGGGGGGGGGGGGGGGGGGGGGGGGGGGGGGGGGGGGGGGGGGGGGGGGGGGGGGGGGGGGGGGCGGGGGGGGGGGGGGGGGGGGGGGGGGGGGGGGGGGGGGTGGGGGGGGGGGGGGGGGGGGGGGGGGGGGGGGGGGGGGGGGGGGGGGGGGGGGGGGGGGGGGGGGGGGGG
+
,,FF,,:,,,,FFFF,,,,,,,,,,F,,,F,,,,,,F,,:,,,,F,F,,,,,F:F,,,FF,F,F,F,:FF,,,F,,::::,,F,,,,,FF,FFFF,FFF,F,F,::FF:F,F:F:F:F:F,,,F,F::,,::F:FFFF::F,,:F:,F:,::FF,F:F,,FFF:,F::F:,F:F:FFFFF,FF:::F,F:F::,FF,FFF,FFFF::FFFF:,F,FF:FFF,FF:,FFFFFF:FFFF,FF:FFFFFFFFFF
@A01757:128:HWYCLDRX2:1:2102:9796:22185 2:N:0:GGAGCGTC
TCGGACTACCAGGGTATCTAATCCTGTTCGATACCCACGCTTTCGTGCTTCAGCGTCAGTTGGGCGCCGGTATGCTGCCTTCGCAATCGGAGTTCTGCGTGATATCTATGCATTTCACCGCTACACCACGCATTCCGCGCACTTCTCGCCCACTCTAGCCCGGCAGTTCCGACGGCTGGGCGGGGTTGAGCCCCGCGATTTGACCGCCGGCTTGCCGTGCCGCCTGCGCACCCTTTCAACCCAATAAATCC
+
FFFFFFFFFFFFFFFFFFFFFFFFFFFFFFFFFFFFFFFFFFFFFFFFFFFFFFFFFFFFFFFFFFFFFFFFFFFFFFFFFFFFF,FFFFFFFFFFFFFFFFFFF:FFFFFFFFFFFFFFFFFFFFFFFFFFFFFFFFFFFFFFFFFFFFFF:FFFFFFFFFFFFFFFFFF:FFFFFFFFFFFFFFFFFFFFFFFFF::FFFFFFFFFFFFFFFFFFF:FFFFFFFFF:F:FFFFF,:F:FFFF:FF,F:F
@A01757:128:HWYCLDRX2:1:2102:10854:22294 2:N:0:GGAGCGTC
TCGGACTACAAGGGTTTCTAATCCTGTTCGCTACCCACGCTCTCGTGCTTCAGCGTCAGTCTCAGCCTGGTAAGCTGCCTTCGCTATCGGAGTTCTAAGTCATATCTAAGCATTTCACCGCTACTTGACTTATTCCGCCTACCTCGTCTGTACTCGAGCTCGCCAGTTTTAATGGCAATCCGGGGTTTAGCCCCGACATTTAACCACTAACTTAACAGGCCGCCTACGCACCCTTTAAACCCAATAAATCC
+
FFFFFFFFFF:FFFFFFFFFFFFFFFFF:FFFFFFFFFFFF:FFF:FF,FFFFFFFFFFFFFFFF:FF:FFF:FFFFFFFFFFF:FFFFFFFFFFFF:FFFFFFFFFFFFFFFFFFFFFFFFFFF:F:FFFFFFF,FFFFFFFFF:FFFFFFFFF:FFFFFFFFFFFFFFFFFFFFFFF,FF,FFFFFF,FFFFFFFF:FFFFFFFFFFF::FFF,F:,FFFFFFFFFFFFFF:FFFFFF,FFFFFFF,:F
@A01757:128:HWYCLDRX2:1:2102:25274:22310 2:N:0:GGAGCGTC
TCGGACTACAAGGGTTTCTAAACCTGTTCGATACCCACGCTTTCGTGCATGAGCTTCAGTTGAGCGCCGGTATGCTGCCTTCGCAATCGGAGTTCTGCGTGATATCTATGCATTTCACCGCTACACCACGCATTCCGCATACTTCTCGCTCACTCAAGAACGCCAGTTTCAACGGCACGACGGGGTTGAGCCCCGAAATTTTACCGCTGACTTGACATTCCGCCTGCGCACCCTTTAAACCCAATAAATCC
+
FFFFFF,FFFFFFFFFFFF,F,FFFFF:FFFFFF:FFFFFFFFFFFFFF:FFFFFFFFF,:FFFFFFFFFFFFF:FFFFFFFF:FFFFFFFF,FF:F,FF:F:FFFFFFFFFFFFFFFF:F:FFFFFFFFFFFFF::FF:FFFFF:FFFFFFFFF:FFFF:F,FF:FFFFFFFF,FF:F:F,FFFF:FFF,FFFFFFF::F,FF:F:FFFFFFFFF:F:FF,,FFFFFFFF,F:::FFFFF:FFFFFFF:,
@A01757:128:HWYCLDRX2:1:2102:12165:22686 2:N:0:GGAGCGTC
TCGGACTACCCGGGTATCTAATCCTGTTCGATACCCACGCTTTCGTGCCTCAGCGTCAGTGTGGAGCCGGCATGCTGCCTTCGCAATCGGAGTTCTGCGCGATATCTATGCATTTCACCGCTACACCGCGCATTCCGCATACTTCTCTCCAACTCGAGACTGCCAGTTTCAACGGCGGGCCGGGGTTGAGCCCCGGGCTTTGACCGCTGACTTAACAGACCGCCTGCGCACCCTTTAAACCCAATAAATCC
+
FFFFFFFFFFFFFFFFFFFFFFFFFFFFFFFFFFFFFFFFFFFFFFFFFFFFFFFFFFFFFFFFFFFFFFFFFFFFFFFFFFFFFFFFFFFFFFFFFFFFFFFFFFFFFFFFFFFFFFFFFFFFFFFFFFFFFFFFFFFFFFFFFFFFFFFFFFFFFFFFFFFFFFFFFFFFF:FFFFFFFFFFFFFFFF:FFFFFFFFFFFFFFFFFFFFFFFFFFFFFFFFFF,FFFF:FFFFFFFFFFFFFF,FFFF,
@A01757:128:HWYCLDRX2:1:2102:24451:22827 2:N:0:GGAGCGTC
TCGGATACCGGGTTTCTAATCCTGTTCGCTCCCCACGCTTTCGCTCCTCAGCGTCAGTAACGGCCCAGAGACCTGCCTTCGCCATTGGTGTTCTTCCCGATATCTACACATTCCACCGTTACACCGGGAATTCCAGTCTCCCCTACCGCACTCAAGCCCGCCCGTACCCGGCGCGGATCCACCGTTAAGCGATGGACTTTCACACCGGACGCGACGAACCGCCTACGAGCCCTTTACGCCCAATAAATCCG
+
FFFFFFFFFFFFFFFFFFFFFFFFFFFFFFFFFFFFFFFFFFFFFFFFFFFFFFF:FFFFFFFFFFFF:FFFFFFFFFFFFFFF:FFFFFFFFFFFFFFFFFFFFFFFFFFFFFFFFFFFFFFFFFFFFFFFFFFFFFFFFFFFFFFFFFFFFFFFFFFFFFFFFFFFFFFFFFFFFFFFFFFFFFFFFFFFFFFFFF:FFFFFFFFFFFF:FFFFF:FFFFFFF:FFFFFFFFFFFFFFFFF:FFFFFFF
@A01757:128:HWYCLDRX2:1:2102:5403:22874 2:N:0:GGAGCGTC
TCGGACTACCGGGGTATCTAATCCTGTTCGATACCCACGCTTTCGTGCATGAGCGTCAGTTGAGCGCCGGTATGCTGCCTTCGCAATCGGAGTTCTGCGTGATATCTATGCATTTCACCGCTACACCACGCATTCCGCATACTTCTCGCTCACTCAAGAACGCCAGTTTCAACGGCACGACGGGGTTGAGCCCCGAAATTTTACCGCTGACTTGACATTCCGCCTGCGCACCCTTTAAACCCAATAAATCC
+
FFFFFFFFFFFFFFFFFFF,FFFFFFFFFFFFFFFFFFFFFFFFFFFFFFFFFFFFFFFFFFFFFFFFFFFFF:FFFFFFFFFFFFFFFFFFFFFFFFFFFFFFFFFFFFFFFFFFFFFFFFFFFFFFFFFFFFFFFFFFFFFFFFFFFFFFFFFFFFFFFFFFFFFFFFFFFFFFFFFFFFFFFFFFFF:FFFFF:FFFFFFFFF:FFFFFFF:FFFFFFFFFF:FFFFFFFFFFFFFFF:F,FFF,FFF
@A01757:128:HWYCLDRX2:1:2102:5240:23030 2:N:0:GGAGCGTC
TCGGACTACCGGGGTTCTAATCCTGTTCGATCCCCACGCTTTCGTGCCTCAGCGTCAGTCGGGCGCCGGTATGCTGCCTTCGCAATCGGAGTTCTGCGTGATATCTATGCATTTCACCGCTACACCACGCATTCCGCATACTTCTCGCCCACTCAAGATCCCCAGTTTCAACGGCCGGCCCGGGTTGAGCCCGGACATTTTACCGCTGACTTAAAAATCCGCCTACGCACCCTTTACACCCAATAAATCCG
+
FFFFFFFFFFFFFFFFFFFFFFFFFFFFF:FFFFFFFFFFFFFFF:FFFFFFFFFFFFFFFFFFFFFFFFFFFFFFFFFFFFFFFFFFFFFFFFFFFFFFFF,FFF:FFFFFFFFFFFFFF,FFFFFFFFFFFFFFFFFFFFFFFFFFFFFFFFF:FFFFFFFFFFFFFF,FFFFFFFFFFFFFFFFFFFFFFFFFFFFFF,FFFFFFFFFFF::FFFFFFF::FFFFF,,FFF,F:FFFFF:F,,FFFFF
@A01757:128:HWYCLDRX2:1:2102:27290:23077 2:N:0:GGAGCGTC
TCGGACTACACGGGTATCTAATCCTGTTCGATACCCACGCTTTCGTGCCTGAGCGTCAGTAGGGCGCCGGTGCGCTGCCTTCGCAATCGGAGTTCTGCGTGATATCTATGCATTTCACCGCTACACCACGCATTCCGCGCACTTCTCGCCCACTCTAGCCCGGCAGTTCCGACGGCTGGGCGGGGTTGAGCCCCGCGATTTGACCGCCGGCTTGCCGTGCCGCCTGCGCACCCTTTCAACCCACTAAATCC
+
FFFFFFFFFFFFFFFFFFF:FFFFFFFFFFFFFFFFFFFFFFFFFFFFFFFFFFFFFFFFFFFFFFFFFFFFFFFFFFFFFFFFFFFFFFFFFFFFFFF:FF:F:FFFFFFFFFFFF:FFFFFFFFFFFFFFFFFFFFFFF:FFFFFFFFFFF:FFFFFFFFFFFFFFFFFF:FF:FFFFFFFFFF:FFFF:FFFF:F,FFFFFFFFFF:FFFFFFFFFFFFFFFFFFFF,F::,F,FFFF:F,::FF:FF
@A01757:128:HWYCLDRX2:1:2102:7979:23109 2:N:0:GGAGCGTC
TCGGACTACAAGGGTATCTAATCCTGTTCGATACCCACGCTTTCGTGCATGAGCGTCAGTTGAGCGCCGGTATGCTGCCTTCGCAATCGGAGTTCTGCGTGATATCTATGCATTTCACCGCTACACCACGCATTCCGCTTACTTCTCACTCACTCAAGAGTGTCAGTTTCAACGGCACGACGGGGTTGAGCCCCGAAATTTTACCGCTGACTTGACACTCCGCCTACGCACCCTTTAAACCCAATAAATCC
+
FFFFFFFFFFFFFFFFFFFFFFFFFFFFFFFFFFFFFFFFFFFFFFFFFFFFFFFFFFFFFFFFFFFFFFFFFFFFFFFFFFFFFFFF:FFFFFFFFFFFFFFFFFFFFFFFFFFFFFFFFFFFFFFFFFFF:FFFFFFFFFFFFFFFFFFFFFFFFFFFFFFFFFFFFFFFFFFFFFFFFFFFFFFFFFFFFFFFFFFFFFFF:FFFFFFFFFF,FFFFFFFFFFFFFFF:FFFFF:FFFFF,FFFFFF:
@A01757:128:HWYCLDRX2:1:2102:24252:23202 2:N:0:GGAGCGTC
TCGGACTACAGGGGTATCTAATCCTGTTTGATACCCGCACTTTCGAGCATCAGCGTCAGTTATGCTACAGTAAGCTGCCTGCGCAATCGGAGTTCGTCATGATATCTAAGCATTTCACCGCTACACCATGAATTCCGCCTACTTCCTGCATACTCAAGTCGACCAGTTCGCGCTGCAAGCCACCGGTTGAGCCGGTAAATTTCACAACACGCTTAATAGACAGCCTACGCTCCCTTTAAACCCAATAAATC
+
FFFFFFFFFFFFFFFFFFFFFFFFFFFFFFFFFFFFFFFFFFFFFFFFFFFFFFFFFFFFFFFFFFFFFFFFFFFFFFFFFFFFFFFFFFFFFFFFFFFFFFFFFFFFFFFFFFFFFFFFFFFFFFFFFFFFFFFFFFFFFFFFFFFFFFFFFFFFFFFFFFFFFFFFFFFFFFFFFFFFFFFFFFFFFFFFFFFFFFFFFFFFFFFFFFFFFFFFFF:FFFFFFFFFFFFF:FFF:FF:F,FFFFFFFF:
@A01757:128:HWYCLDRX2:1:2102:22788:23390 2:N:0:GGAGCGTC
TCGGACTACACGGGTATCTAATCCTGTTCGATACCCACGCTTTCGTGCCTCAGCGTCAGTGTGGAGCCGGCATGCTGCCTTCGCAATCGGAGTTCTGCGCGATATCTATGCATTTCACCGCTACACCGCGCATTCCGCATACTTCTCTCCAACTCGAGACTGCCAGTTTCAACGGCGGGCCGGGGTTGAGCCCCGGGCTTTGACCGCTGACTTAACAGACCGCCTGCGCACCCTTTAAACCCAATAAATCC
+
FFFFFFFFFF:FFFFFFFFFFFFFFFFF:F:FFFFFFFFFFFFFFFFFFFFFFFFFFFFFFFFFFFFFFFFFFFFFFFFF:FFFFFFFFFFFFFFFFFF,FFFFFFFFFFFFFFFFFFFFFFFFFFFFFF:FFFFFFFFFFFFFFFFFF:FFFFFFFFFF:FFFFFFFFFFFFFFF,:FF:FF::FF:FFFFFFFFFFFFFFFFF,FFFFFF,FFFFFFFFFFFFF,F:FFFFFFFFFFFFFFFFFFFFFF
@A01757:128:HWYCLDRX2:1:2102:7482:23469 2:N:0:GGAGCGTC
TCGGACTACCAGGGTATCTAATCCTGTTCGATACCCGCACTTTCGTGCCTCAGCGTCAGTTGAGCGCCGGTAAGCTGCCTTCGCAATCGGCGTTCTGCGTGATATCTATGCATTTCACCGCTACACCACGCATTCCGCTTACTTCTCACTCACTCAAGAGTGTCAGTTTCAACGGCACGACGGGGTTGAGCCCCGAAATTTTACCGCTGACTTGACACTCCGCCTACGCACCCTTTAAACCCAATAAATCC
+
FFFFFFFFFFFFFFFFFFFF:FFFFFFFFFFFFFFFFFFFFFFFF:FFFFFFFFFFFFFF:FFFFFFFFFFFFFFFFFFFFFFFF:FFFFFFFFFFFFFFFFFFFFF,FFFFFFFFFFFFFFFFFFF:FFFFFFFFFFFFFFFFFFFFFFFFFFFFFFFFF:FFFFFFFFFFFFFFFFFFFFFFFFFFFFFFFFF:,FFFFFFFFFFFF:FFFFF:FFFFFFFF,FFFFFFFFFFFF:FFF:FF:FFFFFF
@A01757:128:HWYCLDRX2:1:2102:10267:23531 2:N:0:GGAGCGTC
TCGGACTACCGGGGTATCTAATCCTATTTGCTCCCCACGCTTTCGTGCCTGAGCGTCAGCAACAGTCCAGGCGGCCGCCTTCGCCACTGGTGTTCTTCCATATATCTACGCATTTTACCGCTACACATGGAGTTCCACCGCCCTCTCCTGTCCTCGAGCGTGGCAGTTTCCAAAGCCTGTACAGGTTGAGCCCGTACCTTTCACTTCAGACTTGCCACGCCGCCTGCGCACCCTTTACGCCCAATCATTCC
+
F:FFFFFFFFFFFF:FFFFFFFFFFFFFFF:F:FFFFFFFFFFFFFFFFFFFFFFFFFFFFFFFFFFFFFFFFFFFFFFFF:FFFFFF,F,:::FFFFFFFF:FFF,FFFFFFF,FFFF:FFFF:FFFF,FFFFFFFFFFFFFFFFFF:F:FFFFFFFFFFFFFFF:FFFFFFFFFFF,FFFF,:F:FFFF,:FFF:FF,:FFFF:FFFFFFFFFFFFFFF:FFFFFFF:F,F::F,FFFFFFFFFF:F:F
@A01757:128:HWYCLDRX2:1:2102:14064:23531 2:N:0:GGAGCGTC
TCGGACTACAAGGGTTTCTAATCCTGTTCGCTCCCCGCGCTTTCGTGCCTCAGCGTCAGTGGCGGCACGGCACGCAGCCTTCGCAATCGGGGTTCTTCGCCATATCTATGCATTTCACCGCTACACCGCGAATTCCGCATACTTCTCTCGAACTCTAGACTGCCAGTTTCAACGGCGGGCCGGGGTTGAGCCCCTGGCTTTGACACCTGACTTAACAGACCGCCTCCGCACCCTTTAAACCCAATAAATCC
+
FFFFFFFFFFFFFFFFFFFFFFFFFFFF,F,FFFFFFFFFF:FFF:FFFFFFF,FFFFFF,FF,FFFF,F,:F:F,FFFFFFFF,::,FF:FFFFF,F,:,FFFFFFF,FFFFFFFFFFFFFFFFF:FFF,FFFFFFFFF:F,FFFF:,,FFFFF,FFF,F,FFFFFFFFFFF,FF:,,:,,:,FFFFFFFFFF,,FFFFF,FF,,FFFFFFFFFF:,FF,F:FF,,FFFFFFFFFF:FFFFF,F:FFFFF
@A01757:128:HWYCLDRX2:1:2102:3314:23578 2:N:0:GGAGCGTC
TCGGACTACAGGGGTATCTAATCCTACTTGCTCCCCACGCTTTCGTGCCTCAGTGTCAGTATCAGTCCAGGTGGTCGCCTTCGCCACTGGTGTTCCTCCCTATCTCTACGCATTTCACCGCTACACAGGAAATTCCACCACCCTCTACCATACTCTAGCTCGTCAGTTTTGAGTGCAGTTCCCAGGGTGAGCCCGGGGATTTCACATCCAACTTAACGAACCACCTCCGCGCGCTTTACGCCCAGTCATTC
+
FFFFFFFFFFFFFFFFFFFFFFFFFF,FFFFFFFFFFFFFFFFFF:FFFFFFF:FFFFFFFF:FFFF:FFF::FFFFFF,FF:FFF:::FF::F,FF,F,F:F,FFF:FF:FFF:::::FFF:F,F,FFF,:,FF,:F:F,FFFF:,F,F,F,FFF,FF::FFFFF:,:FFF,FFF:FFFF,,,FF,FFFF:,,FFFF,,FF,,F,,,F,,,F,F:,:F,:F::::,,FFF,,,FF:,,FF:,,FF,F::F
@A01757:128:HWYCLDRX2:1:2102:19741:23657 2:N:0:GGAGCGTC
TCGGACTACAAGGGTATCTAATCCCGTTTGCTCCCTACGCTTTCGTGCCTTAGTGTCAGAGCCGTCCCAGTAACCTGCCTACGCTATTGGTGTTCCTTCTAATATCTACGGATTTCAACCCTACACTAGAAATTCCAGTTACCCCTAACGGTCTCGAGCTTAACAGTTTAGCTAATAGTCTGAATGGTTGAGCCACCAGATTTCACTAGCTCCTTATTATGCCACCTACGCAACTCTTTACACCCAGTCAC
+
FFFFFFFFFFFFFFFFFFFFFFFFFFF:FFFFFFFFFFFFFFFFFFFFFFFFFFFFFFFFFFFFFFFFFFFFFFFFFFFFFFFFFFFFFFFFFFFFFFFF:FFFFFFFFFFF,FFFF:FFFFFFFFFFFFFFFFF:FFFFFFFFFFFFFFFFFFFFFFFFFFFFFFFFFFFFFF,FFFFFF:FFF:,FFF,FFFFFFFFFFFFFFFF,,FF,FFFF:FFF,FFFFFFFF:FFFFFFF,FF:FF:FFFFFFF
@A01757:128:HWYCLDRX2:1:2102:21359:23735 2:N:0:GGAGCGTC
TCGGACTACAAGGGTATCTAATCCTGTTCGATCCCCGCACTTTCGTGCCTCAGCGTCAGTAGGGCGCCGGAAGGCTGCCTTCTCAATCGGGGTTCTGCGTGATATCTATGCATTTCACCGCTACACCACGCATTCCGCCTTCTTCTCGCCCACTCAAGGCCCCCAGTTTCAACGGCCGGACGGGGTTGAGCCCCGAATTTTTACCGCTGACTTAAAAGCCCGCCTACGCACCCTTTAAACCCAATAAATCC
+
FFFFFFFFFFFFFFFFFFFFFFFFFFFFFFFFFFFFFFFFFFFFFFFFFFFFFFFFFFFFFFFFFF:FFFFFFFFFFFFFFFFFFFFFFFFFFFFFFFFFFFFFFF:FFFFF:FFFFFFFFFFFFFFFFFFFFFFFFFFFFFFFFFFFFFFFFFFFFFFFFFFFFF:FFFF,FFFFFF,FFFFFFFFFFFFFFFFFFFFFFFFFFFFFFFFFF,:FF,FFFFFFF:FFFFFF:FFFFFFFF:FFFFF::F,
@A01757:128:HWYCLDRX2:1:2102:24379:23735 2:N:0:GGAGCGTC
TCGGACTACAAGGGTATCTAATCCTGTTTGCTCCCCACGCTTTCGAGCCTCAACGTCAGTCGTCGTCCAGCAAGCCGCCTTCGCCACTGGTGTTCCTCCTAATATCTACGCATTTCACCCCTACACTAGGAATTCCACTTGCCTCTCCGACACTCCAGCCGCACAGTTTCCAATGCAGTCCCGGGGTTGAGCCCCGGGTTTTCACATCAGACTTGCATGGCCGTCTACGCTCCCTTTACACCCAGTAAATC
+
FFFFFFFFFFFFFFFFFFFFFFFFFFFFFFFFFFFFFFFFF:FFFFFFFFF:FFFFFFFFFFFFFFFFFFFFFFFFFFFFFFFFFFFFFFFFFFFFFFFFFFFFFFFF:FF::FFFFFF:FFFFFFFFFFFFFFFFFFFFFFFFFFFFFFFFFFFFFFFFFFF:FFFFFFFFFFFFFFFFFFFFFFFFFFFFFFFFF:FFFFFFFFFFFFFFFFFFFFFFFFFFFFFFFFFFFFFFFFF:FFFFFFFFFF:
@A01757:128:HWYCLDRX2:1:2102:4309:23923 2:N:0:GGAGCGTC
TCGGACTACAAGGGTTTCTAATCCTGTTCGATACCCGCACTTTCGTGCCTCAGCGTCAGTTGAGCGCCGGTAAGCTGCCTTCGCAATCGGCGTTCTGCGTGATATCTATGCATTTCACCGCTACACCACGCATTCCGCTTACTTCTCACTCACTCAAGAGTGTCAGTTTCAACGGCACGACGGGGTTGAGCCCCGAAATTTTACCGCTGACTTGACACTCCGCCTACGCACCCTTTAAACCCAATAAATCC
+
FFFFFFFFFFFFFFFFFFFFFFFFFFFFFFFFFFFFFFF:FFFFFFFFFFFFFFFFFFFFFFFFFFFFFFFFFFFFFFFFFFFF:FFFFFFFFFFFFFFFFFFFFFFFFFFFFFFFFFFFFFFFFFFFF:FFFFFFFFF:FFFFFFFFFFFFFFFFFFFFFFFFFFFFFFFFFFFFFFFFFFFFFFFFF:FFFFFFFFF,FFFFFFFF:FFFFFFF:FFFF,FFFFFFFFFFF,FFFFFF,FFFFFFF:F:
@A01757:128:HWYCLDRX2:1:2102:24551:23938 2:N:0:GGAGCGTC
TCGGACTACCAGGGTATCTAATCCCTTTCGCTCCCCTGGCCTTCGTGCCTCAGCGTCAGTTAATGTCCAGGAACCCGCCTTCGCCACGAGTGTTCCTCTCGATATCTACGCATTTCACTGCTACACCGAGAATTCCGGTTCCCCCTCCATTACTCTAGTCTCGCAGTATCATGTGCCGTCCGCGGGTTGAGCCCGCGCCTTTCACACACGACTTACGAAACAGCCTACGCACGCTTTACGCCCAGTAAATC
+
FFFFFFFFFFFFFFFFFFFFFFFFFFFFFFFFFFFFFFFFFFFFFFFFFFFFFFFFFFFFFFFFFFFFFFFFFFFFFFFFFFFFFFFFFFFFFFFFFFFFFFFFFFFFFFFFFFFFFFFFFFFFFFFFFFFFFFFFFFFFFFFFFFFFFFFFFFFFFFFFFFFFFFFFFFFF:FFFFFFFFFFFFFFFFFFFFFFFFFFFFF,:FFFFF:FFFFFFFFFF:FFFFFFFFFFF:FFFFFF:FFFFFFFFFFF
@A01757:128:HWYCLDRX2:1:2102:28076:23938 2:N:0:GGAGCGTC
TCGGACTACCAGGGTATCTAATCCTGTTTGCTCCCCACGCTTTCGAGCCTCACCGTCAGTTACAGTCCAGTAAGCCGCCTTCGCCACTGGTGTTCCTCCTAATATCTACGCATTTCACCGCTACACTAGGAATTCCGCTTACCTCTCCTGCACTCCAGTCAAATAGTTTCCAGAGCAGTCCGGGGGTTGGGCCCCCGCCTTTCACTCCAGACTTGCATTACCGTCTACGCTCCCTTTACACCCAGTAATTC
+
FFFFFFFFFFFFFFFFFFFFFFFFFFFFFFFFFFFFFFFFFFFFFFFFFFFF,FFFFFFFFFFFFFFFFFFFFFFFFFFFFFFFFFFFFFFFFFFFFFFFFFFFFFFFFFFFFFFFFFFFFFFFFFFFFFFFFFFFFFFFFFFFFFFFFFFFFFF:FFFFFFFFF:FFFFFFFFFFFFFFF:FFFFFFFFFFFFFFFFFFFFFFFFFFFFFFFFFF::FFFFFFFF,FFFFF:FFFFFFFFFFFF:F,:FF
@A01757:128:HWYCLDRX2:1:2102:21007:23970 2:N:0:GGAGCGTC
TCGGACTACAAGGGTATCTAATCCTGTTCGATACCCACGCTTTCGTGCCTGAGCGTCAGTAGGGCGCCGGTGCGCTGCCTTCGCAATCGGAGTTCTGCGTGATATCTATGCATTTCACCGCTACACCACGCATTCCGCGCACTTCTCGCCCACTCTAGCCCGGCAGTTCCGACGGCTGGGCGGGGTTGAGCCCCGCGATTTGACCGCCGGCTTGCCGTGCCGCCTGCGCACCCTTTAAACCCACTAAATCG
+
FFFFFFFFFFFFFFFFFFFFFFFFFFFFFFFFFFFFFFFFFFFFFFFF:FFFFFFF:FFFFFFFFFFFFFFFFFFFFFFFFFFFFFFFFFFFFFFFFFFFFF,FFFF:FFF:F,FFFFFFFFF::FFF:FF:FFFFFFFFFFFF,FFFFFFF:,,FFFFF:FFFFFFFFFFFFF::FFFF,FFFFFFFFFF,FFFFFF:F:F::FFF:FFF,,FFFF,FF,FF::FFFF,FF:,F,,,,FFF:,F:,,FF,
@A01757:128:HWYCLDRX2:1:2102:31955:23985 2:N:0:GGAGCGTC
TCGGACTACAAGGGTTTCTAATCCTGTTTGCTCCCCACGCTTTCGAGCCTCAACGTCAGTTACAGTCCAGTAAGCCGCCTTCGCCACTGGTGTTCCTCCTAATATCTACGCATTTCACCGCTACACTAGGAATTCCGCTTACCTCTCCTGCACTCAAGTTGAATAGTTTCCAGAGCAGTCCCGGGGTTGGGCCCCAGCCTTTCACTCCAGACTTACTTAACCGTCTACGCTCCCTTTACACCCAGTAATTC
+
FFFFFFF:FFFFFFFFFFFFFFFFFFFFFFFFFFFFFFFFFFFFFFFFFFFFFFFFFFFFFFFFFFFFFFFFFFFFFFFFFFFFFFFFFFFFFFFFFFFFFFFFFFFFFFFFFFFFFFFFFFFFFFFFFFFFFFFFFFFFFFFFFFFFFFFFFFFFFFFFF:FFFFFFFFFFFFFFFFFFFFFFF:FFFFFFFFFFFFFFF,FFFFF:FFFFFFFFFFFFFFF,FFFFFFFFF:FFFFF:F,FFFFFFFFF
@A01757:128:HWYCLDRX2:1:2102:29577:24095 2:N:0:GGAGCGTC
TCGGACTACAAGGGTATCTAATCCTGTTTGCTACCCACGCTTTCGCTCCTCAGCGTCAGTTCTGTGCCAGATAGTCGCCTTCGCCACTGATGTTCCTCCAGATATCTACGGATTTCACTCCTACACCTGGAATTCCACTATCCTCTCACACACTCCAGTTTGCCAGTGTCAAAGGCAGTTCCCACGTTGAGCGCGGGGAATTCACCCTTGACTTGACATAACGCCTACGAGCGCTTTACGCCCAGTAATTC
+
FFFF:FF:F,FFFFF:FFFFFFFFFF,:F:F:FFFFFF:FF:FFFFFFFFFFFFFFFFFFF,FFFFFF:FFFFFFFFFFFFFFFFFF:FFFFFFF:FFF,FFFFFF:,FFFFFFFFFFF:FFFFF:FFF,FFFFFFFF:FFF,FFFFFFFFF,FF:FFFFF:FFFFF,F:FFF:FFF,F:,FF:FFFF,FFF,FFF:F,FFFFFFFFFFFFFFF,FFFFF,FFF:FFFFFFF,FF,F,FFFFFFFF:F,F:
@A01757:128:HWYCLDRX2:1:2102:29324:24283 2:N:0:GGAGCGTC
GGGGGGGGGGGGGGGGGGGGGGGGGGGGGGGGGGGGGGGGGGGGGGGGGGGGGGGGGGGGGGGGGGGGGGGGGGGGGGGGGGGGGGGGGGGGGGGGGGGGGGGGGGGGGGGGGGGGGGGGGGGGGGGGGGGGGGGGGGGGGGGAGGCGGGGGGGGGGGGGGGGGGGGGGCGGGGGCGCGGGGGGGGGGGGGGGGGGGGGGGGGGCGGGCGGCGGGGGGGGCCGGCCGCGCGGGAGGGGGGCGGGGAGGCCG
+
FFFFFFFFFFFFFFFFFFFFFFFFFFFFFFFFFFFFFFFFFFFFFFFFFFFFFF:F:FFFFFFFFF,FFFFFF::FF,FFFF::FFF::F,FFFFFF:F::FFF::FFFFFF::F:F:,,,F:,:,,F:,FFF:F,,,:,:,:,,,,:F,,:,,,,:,,F,,,,F,:,,,:,::,,,,,,,,,,,:,,,,,,,,,F,,,F,,,,,,,,,::,,,,:,,,,,,,,,,,,,,,,,,,,,,,,,,:,,,,,,,,
@A01757:128:HWYCLDRX2:1:2102:22733:24674 2:N:0:GGAGCGTC
TCGGACTACAAGGGTATCTAATCCTGTTCGATCCCCGCACTTTCGTGCCTCAGCGTCAGTAGGGCGCCGGAAGGCTGCCTTCGCAATCGGGGTTCTGCGTGATATCTATGCATTTCACCGCTACACCACGCATTCCGCCTTCTTCTCGCCCACTCAAGGCCCCCAGTTTCAACGGCCGGACGGGGTTGAGCCCCGAATTTTTACCGCTGACTTAAAAGCCCGCCTACGCACCCTTTAAACCCAATAAATCC
+
FFFFFFFFFFFFFFFFFFF:FFFFFF:FFFFFFFFFFFFFFFFFFFFFFFFFFFFFFFFFFFFFFFFFFFFFFFFFFFFFFFFFF,FFFFFFFFFFFFFFFFFF:FFFFFFFFFFFFFFFFFFFFFFFFFFFFFFFFFFFFFFFFFFFFFFFFFFFFFFFFFFFF:FFFFFFFFFFFFFFFFFFFFFFFFF,FFFFFFFFFFFFFFFFFFFFFFF:FFFFFFFFFFFFFFFFFFFFFFFFFFF:FFFFFF:
@A01757:128:HWYCLDRX2:1:2102:1253:24737 2:N:0:GGAGCGTC
GGGGGGGGGGGGGGGGGGGGGGGGGGGGGGGGGGGGGGGGGGGGGGGGGGGGGTGGGGGGGGGGGGGGGGGGGGGGGTGGGTGGGGGGGGGGGGTGGGTGGGGTGTGGTGGGGGGGGGGGTGGGGGGGGGGGGGTGGTGGGAGGTGGGGGCGGGGGGAGGGGTGGGGGGTGGGGGGGGGGGGGGATGGTGGGGGGGGTGGGGGGTCTGGGGGGTGGGGGGGTGATGGTGGGGGGGGGGGGGGCGAGGGGGG
+
F:FFFFFFFFFF:FFFF::FFFF:F:FFF::F:,FFFF,:F,F,F,F,F:,F:,:F:F::::,F,F,FF,,F:,,,,,,,:,,,,:,,,,:,,F,:,,,F,F:,:,,,,,,F,FF,F,,,,,:,F,,F,:::,:,,,,,,,,,,,,,:,,,,,,,,F,:,,:,,,,,F,,:,:F,,,,,,,,,:,,,,F,,,,,,,,,:,:,,F,,,,,,,,,,F,,:,:::,,:,,,,,,,,,,,,,F,,,,,,,,:,:,
@A01757:128:HWYCLDRX2:1:2102:19994:24846 2:N:0:GGAGCGTC
TCGGACTACACGGGTATCTAATCCTGTTTGCTCCCCACGCTTTCGAGCCTCAACGTCAGTTACAGTCCAGTAAGCCGCCTTCGCCACTGGTGTTCCTCCTAATATCTACGCATTTCACCGCTACACCACGCATTCCGCGCACTTCTCGCCCACTCTAGCCCGGCAGTTCCGACGGCTGGGCGGGGTTGAGCCCCGCGATTTGACCGCCGGCTTGCCGTGCCGCCTGCGCACCCTTTAAACCCAATAAATCC
+
FFFFFFFFFFFFFFFFFFFFFFFFFFF:FFFFFFF:F:FFFFFFFFFF:FFFFFFFFFFFFFFFFFFFFFFFFFFFFFFFFFF:FFFFFFFFFFFFFFFFFFFFF:FFFFFFFFFFF,FFFFFFFFFFFFFFFFFFFFF:FFFFFFFFFFFF:FFFFFFFFFFFFFFFFFFFFFFFFFFFFFFFFF:FFFFFFFFFF,F,FFFFFF:FFFFFF:F:F:FFFFFFFFFFF:F::F,F,F,F,F:F,:,:FFF
@A01757:128:HWYCLDRX2:1:2102:30599:24862 2:N:0:GGAGCGTC
TCGGACTACAGGGGTATCTAATCCTGTTCGCTCCCCACGCTTTCGCTCCTCAGCGTCAGTAACGGCCCAGAGACCTGCCTTCGCCATTGGTGTTCTTCCCGATATCTACACATTCCACCGTTACACCGGGAATTCCAGTCTCCCCTACCGCACTCAAGCCCGCCCGTACCCGGCGCGGATCCACCGTTAAGCGATGGACTTTCACACCGGACGCGACGAACCGCCTACGAGCCCTTTACGCCCTATAAATC
+
FFFFFFFFFFFFFFFFFFFFFFFFFFFFFFFFFFFFFFFFFFFFFFFFF:FFFF:FFFFFFFFFFFFFFFF:FFFFFFFFFFFFFFFFF,FFFFFFFFFFFFFFFFFFFFFFFFFFFFFFFFFFFFFFFFFFF:FFFFFFFFFF,:FFFFFFFFFFF:FFFFFFF:FFFFFFFFFFFFFFF:FFF::FFFFFFFFFFFFFF:FFFFF,FF:,FFFFFF:,FFFFFFFFFFF:F:FF,FFFFFFFF:FFFFF
@A01757:128:HWYCLDRX2:1:2102:6216:24878 2:N:0:GGAGCGTC
TCGGACTACAAGGGTATCTAATCCTGTTCGATACCCACGCTTTCGTGCCTGAGCGTCAGTAGGGCGCCGGTGCGCTGCCTTCGCAATCGGAGTTCTGCGTGATATCTATGCATTTCACCGCTACACCACGCATTCCGCGCACTTCTCGCCCACTCTAGCCCGGCAGTTCCGACGGCTGGGCGGGGTTGAGCCCCGCGATTTGACCGCCGGCTTGCCGTGCCGCCTGCGCACCCTTTAAACCCAATAAATCC
+
FFFFFFFFFFFFFFFFFFFF::FFFFFFFFFFFFFFFFFFFFFFFFFFFFFFFFFFFFF:FFFFFFFFFFFFFFFFFFFFFFFFFF,F:FF:FFFFFFFFFFFFFFFFFFFFFFFFFF:FF:FFFFFFF:FFFFFFFFFFFFFFFFFFFFFFFFFFFFF,FFFFFFFFFFFFF:FFFF:FFF,FFFFFFFFFFFFFF,F:F:FF:FFFFFFFFFFF:F:FFFF:FFFFFFFFFF:F,FFFFFFFF,:,FFF
@A01757:128:HWYCLDRX2:1:2102:10999:24893 2:N:0:GGAGCGTC
TCGGACTACTAGGGTATCTAATCCTGTTCGATACCCACGCTTTCGTGCCTCAGCGTCAGATCGCCGCCGGTATGCTGCCTTCGCAATCGGAGTTCTGCGCAATATCTAAGCATTTCACCGCTACACTGCGCATTCCGCATACCTCTCGACGTCTCAAGACAGCCAGTTTCAACGGCTCGCCGGGGTTGAGCCCCGGGCTTTTACCGCTGACTTAACAGTCCGCCTACGCACCCTTTAAACCCAATAAATCC
+
FF:FFFFFFFFFFFFFFFFFFFFFFFFFFFFFFFFFFFFFFFFFFFFFFFFFFFFFFFFFFFFFFFFFFFFFFFFFFFFFFFFFFFFFFFFFFFFFFFFFF:FFFFFFFFFFFFFFFFFFFFFFFFFFFFFFFFFFFFFFFFFFFFFFFFFFFFF:FFFFFFFF:FF:FFFFF:FFFFFFFFFFFFFFFFFFFFFFFFFFFFFFFFFFFFFFFF,FFFFF,FFFFFFFFF:FFFFFFFFFFFFFFFFFFFF
@A01757:128:HWYCLDRX2:1:2102:21712:24940 2:N:0:GGAGCGTC
GGGGGGGGCCCGGGACAAAAAAAAAAAAAAAAAAAAAAAAAAAAAAAAAAAAAAAAAAATTGCGGACCACGAAATACACCAAAAAAAAAAAAAAAAAAGATAAAAAAAAAAAAAAAAAAAAAAAAAAAAAAACAAAAAAAAAAAAAACAAAACACACCCCCCACCAAAACGAAAGCAGTCCCGAGAGGGGCACCCCCCAGACAACACACAAAAACACAACCCACCACATACCCAAAAAAAAACAAAAAAAA
+
,FFFF:,,,,,,,,,,,,,F:,::,,:,,,::FFF::,F::FF,:,,,,,::,F,,,,:,,,,,,,,,,,,,,,,,,,,,,,,:,F,::,:,:::F,,,:,,:::,:,F,F,,,:FFFFF,:FF,F,,,,:F,,,:,FF,:F,F,F,,,,,,,,,,,,::,F,,,,,F:,,,,F,:,,,F,,,,,,,,,,F,FF,:F:,,:,:,,F:F,F:F,,:,,:,F:,,,,F,:,FF,,F,FFFFF,,,F:,F,FF:
@A01757:128:HWYCLDRX2:1:2102:3079:24956 2:N:0:GGAGCGTC
TCGGATACCAGGGTTTCTAATCCTGTTCGATCCCCGCACTTTCGTGCCTCAGCGTCAGTAGGGCGCCGGAAGGCTGCCTTCGCAATCGGGGTTCTGCGTGATATCTATGCATTTCACCGCTACACCACGCATTCCGCATACTTCTCGCGCACTCAAGGGATGCAGTTTCAACGGCAGTACGGGGTTGAGCCCCGCAATTTGACCGCTGACTTGAACCTCCGCCTGCGCACCCTTTAAACCCAATAAATCCG
+
FFFFFFFFFFFFFF:FFF,FFFFFFFFFFFFFFFFFFFFF:FFFFFFFFFFFFFFFFFFFFFFFFFFFFF:FFFFFFFFFFFFFFFFFFFFFFFFFFFFFFF,FFFFFFFF:FFFFFFFFFFFFF:FFFFFFFFFFFFFFFFFFFFFFFFFFFFFF:FFFFFFFFFFFFFFF,FFF:FF:F,FFF:FF:FFFFFF,FF,FFFFF:FF:FFF,F,FFF:FFFF:,::FF:FFFFFFFFFFFFF,FFFFFFFF
@A01757:128:HWYCLDRX2:1:2102:10899:25034 2:N:0:GGAGCGTC
TCGGACTACTAGGGTATCTAATCCTGTTCGATACCCACGCTTTCGTGCCTCAGCGTCAGATCGCCGCCGGTATGCTGCCTTCGCAATCGGAGTTCTGCGCAATATCTAAGCATTTCACCGCTACACTGCGCATTCCGCATACCTCTCGACGTCTCAAGACAGCCAGTTTCAACGGCTCGCCGGGGTTGAGCCCCGGGCTTTTACCGCTGACTTAACAGTCCGCCTACGCACCCTTTAAACCCAATAAATCG
+
FFFFFF:FFFFFFFFFFFFFFFFFFFFFFFFFFFFFFFFFFFFFFFFFFFFFFFFFFFF:FFFFFFFFFFFFFFFFFFFFFFFFF:FFF:FFFFFFFFFFF,FFFFFFFFFF:FFFF:FFFFFF:FFFFFFFFFFFF,FFFFFFFFFFFFFFFFFFFFFFFFFFFFFFFFF:FFFFF,FF:FFFFFFF:FFFFFFFFFFF:F:FFFFFFFFFFFFFF:FF,FF,FFFF,FF,FFFFF::F:FFFFF:FFF,
@A01757:128:HWYCLDRX2:1:2102:25093:25034 2:N:0:GGAGCGTC
GGGGGGGGGGGGGGGGGGGGGGGGGGGGGGGGGGGGGGGGGGGGGGGGGGGGGGGGGGGGGGGGGGGGGGGGGGGGGGGGGGGGGGGGGCGGGGGGGGGTGGGGGGGGGGGGGGGGGGGGGGGGGGGGGGGGGAGGGCGGGGCGGGGCGGCGGGTCGAGAGGGCCGGGCGGGGGGGCGGGGGCTGGGGGGGGCGCGGGGGGGAGGGGGGGGCGGGGGGGCGGGCGCGCTGCCCTCGGGGCGCGCGCTGCCG
+
FFFFFFFFFFFFFFFFFFF:FFFFFFFF:F,FFFF:FF::FFFFFFFFF::F:,FF,F,FFFFFF:FFFFF:FF,:,:F::,FF:FF,,,,,F,:,F::,,,,F,,,,F:F,,::F,,,,,:,F:,,,F,,F,,F,:,,,:,,,:F,,,,,,,,,,,,,,,:,,,,,,,:,,,,,F,:,,,:,,,,,,,,,:,F::,::,,F:,F,,,F,,,,,,,,,:,F,,,,,,,:F,,,,,:,:,,F,,:,,,,,:,
@A01757:128:HWYCLDRX2:1:2102:13422:25081 2:N:0:GGAGCGTC
TCGGACTACACGGGTTTCTAATCCTGTTCGATCCCCGCATTTTCGTGCCTCAGCGTCAGTAGGGCGCCGGAAGGCTGCCTTCGCAATCGGGGTTCTGCGCGATATCTATGCATTTCACCGCTACACCGCGCATTCCGCATACTTCTCTCCAACTCGAGACTGCCAGTTTCAACGGCGGGCCGGGGTTGAGCCCCGGGCTTTGACCGCTGACTTAACAGACCGCCTGCGCACCCTTTAAACCCAATAAATCC
+
FFFFFFFFFFFFFFFFFFFFFFFFFFFFFFFFFFFFFFFFFFFFFFFFFFFFFFFFFFFFFFFFFFFFFFFFFFFFFFFFFFFFFFFFFFFFFFFFFFFFFFFFFFFFFFFFFFFFFFFFFFFFFFFFFFFFFFFFFFFFFFFFFFFFFF:FFFFFFFFFFFFFFFFFFFFFFFFFFFFFFFFFFFFFFFFFFFFFFFF:FFFFFFFFFFFFFFFFFF,FFFFFFFFFFF,F:FFFFFFFFFFFFFFFFFF
@A01757:128:HWYCLDRX2:1:2102:32009:25081 2:N:0:GGAGCGTC
TCGGACTACAAGGGTATCTAATCCTGTTCTATCCCCGCACTTTCGTGCCTCAGCGTCAGTAGGGCGCCGGAAGGCTGCCTTCGCAATCGGGGTTCTGCGTGATATCTATGCATTTCACCGCTACACCACGCATTCCGCCTTCTTCTCGCCCACTCAAGGCCCCCAGTTTCAACGGCCGGACGGGGTTGAGCCCCGAATTTTTCCCGCTGACTTAAAAGCCCGCCTACGCACCCTATAAACCCAATCGATCC
+
FFFFFFFFFFFFFF,FFFF,FFFFFFFF:,:FFFFFFF,FFF,FFFFFFFFFFFFFFFFFFFFFFFFFFFFFFF:FFFFFFFFFFFFFFFFFFFFFFF::FF:FFFFFFFF:FFFFFFFFF:FFFFFFFFFFFFFFFFFF:F:FFFFFFFFFFFFFFFFFF:FFFF::FFF:FFFFFFFFFFFFFFFFFFF:FFFFFFFF:F,FFFFFFFFFFFF,FFFFFFFFFFFFFFF,F:,F:::,FFF,F,,,FFF
@A01757:128:HWYCLDRX2:1:2102:13132:25269 2:N:0:GGAGCGTC
TCGGACTACTAGGGTATCTAATCCTGTTCGCTCCCCTAGCTTTCGCGCCTCAGCGTCAGTCGTGGCCCAGAAGGCCGCCTTCGCCGCCGGTGTTCTTCCCAATATCTGCGCATTCCACCGCTACACTGGGAATTCCGCCTTCCCCTACCAGACTAAAGCCTGCCGGTATCGGGGGCGGACCGGGGTTGAGCCCCGGTATTTGACCCCCGACCTAACAGGCCGCCTACGCGCGCTTTACGCCCAATGAATCC
+
FFFFFFFFFFFFFFFFFFFFFFFFFFFFFFFFFFFFFFFFFFFFFFFFFFFFFFFFFFFFFFFFFFFFFF:,FFFF:FFFFFFFFFFFFFFF:FFFFFFFFF,FFFFFFFFFFFFFFFFFFFFFFFFFFFF:FFFFFF:FFFF:FFFFFFFFFFFFFFFFFFFFFFFFFFFFFFFFFFFFFFFFFFFFFFFFFFFFF,FFFFFFFFFFF:FFFFFFFFFFFFFFFFFFFFFFFF:FFFFFFFF:F,FFFFF
@A01757:128:HWYCLDRX2:1:2102:27588:25285 2:N:0:GGAGCGTC
TCGGACTACAAGGGTATCTAATCCTGTTTGCTCCCCACACTTTCGTGCCTCAACGTCAGTTACAGTCCAGAAAGTCGCCTTCGCCACCGATGTTCTTCCTAATATCTACGCATTTCACCGCTACACTAGGAATTCCACTTTCCTCTCCTGCACTCAAGAATGTTAGTTTTAGTTGCAGTTCCTCAGTTGAGCCGAGGTATTTCACAACTAACTTGACATCCCGTCTACGCACCCTTTACACCCAGTAATTC
+
FFFFFFFFFFFFFFFFFFFFFFFFFFFFFFFFFFFFFFFFFFFFFFFFFFFFFFFFFFFFFFFFFFFFFFFFFFFFFFFFFFFFFFFFFFFFFFFFFFFFFFFFFFFFFFFFFFFFFFFFFFFFFFFFFFFFFFFFFFFFFFFFFFFFFFFFFFFFFFFFFFFFFFFFFFFFFFFFFFFFFFFFFFFFFFFFFFFFFFFFFFFFFFFFF:FFFFFFFFFFFF:FFFFFFFFFFFFFFFF,F,FFFFFFFFF
@A01757:128:HWYCLDRX2:1:2102:30083:25285 2:N:0:GGAGCGTC
TCGGACTACAAGGGTTTCTAATCCGGTTCGCTCCCCACACTTTCGCGCCTCAGCGTCACCTTCTGTCCAAGACTCTGCCTTCGCCATCGGTGTTCCTTCTGGTATCTACGCATTCCACCGCTACACCAGAAATTCCTAGTCTCTCTCCAGAGGTCTAGAAACCCAGTATCCAGTCCATCCCCGAGGTTGAGCCCCGGTCTTTAAAACCAGACTTAAGTTCCCGCCTACACGCCCTTTACGCCCCGTGATTC
+
FFFFFFFFFFFFFFFFFFFFFFFFF:FFFFFFFFFFFFFFFFFFFFFFFFFFFFFFFFFFFFFFFFFFFFFFFFFFFFFFFFFFFFFFFFFFFFFFFF,FFFFFFFFFFFFFFFFFFFFFFFFFFFFFFFFFFFFFFFFFFFFFFFFFFFFFFFFFFFFFFFFFFFFFFF:FFFF:FFF:FFFFFFFF,:FFFFFFFFFFFFFFF,FFFFFFFFFFF,FF,FFFFFF:FFFFFFFFFFFFFFF:,FFFFFF
@A01757:128:HWYCLDRX2:1:2102:31349:25285 2:N:0:GGAGCGTC
[truncated: 37,801,271 more chars]
