# Supplementary material for: Effects of semaglutide on gut microbiota, cognitive function and inflammation in obese mice
Source: PeerJ. 2024 Aug 12;12:e17891. doi: 10.7717/peerj.17891 (PMC11326427; doi:10.7717/peerj.17891)
Supplement: Supplemental Information 22 [file peerj-12-17891-s022.gz › ZTPSN23FE003-NCD_4_R2.fq]

@A01757:128:HWYCLDRX2:1:2101:29677:1094 2:N:0:GGAGCGTC
TCGGACTACAGGGGTATCTAATCCTGTTCGATACCCACGCTTTCGTGCTTCAGCGTCAGTTGGGCGCCGGCATGCTGCCTTCGCAATCGGAGTTCTGCGTGATATCTATGCATTTCACCGCTACACCACGCATTCCGCATACTTCTCGCCCACTCAAGAACGCCAGTTTCAACGGCGGAGCGGGGTTGAGCCCCGCGATTTAACCGCTGACTTCGCATCCCGCCTAAGCACCCTTTAAACCCAATAAATCC
+
FFFFFFFFF,FF:F:FF:FFFF,FFFFF:FFFFFFFF:FFFFFF::FFFF:FF,,F:FFFF:FFFF,F,:FFFFFFFFF,FF:FFFFF,:FFFFFFFFFFFF,FFFF:FFFFFFFFFFFFF::FFFFFF:FFF,FFFFF,FFF,FF:,FFFFFFFFFFFFFF,FF,,FF:FFF,,F:FF,:F:F,FF:FFFFFF,F,:F,F,F,FF:F,FF:,,FFFF,:F,,FFF,,:FFFFF,,F:FFF:F:FFF,:FF
@A01757:128:HWYCLDRX2:1:2101:7193:1266 2:N:0:GGAGCGTC
TCGGACTACCAGGGTCTATAATCCTGTTCGATACCCACGCTTTCGTGCCTCAGCGTCAGTGTGGGGCCGGCAGGCTGCCTTCGCAATCGGGGTTCTGCGCGATATCTATGCATTTCACCGCTACACCGCGCATTCCGCCTGCCTTTCCCCAACTCAAGCCAGCCAGTTTCAACGCCGGCCCGGGGTTCAGCCCCGGGCTTTTCACGCTGACTTAACTCGCCGCCTACGCACCCTTTAAACCCAATAAATCC
+
:F,,F,,FFF:FF:F,F,,F:FF:FFF:FFF:FF:FFF::FFF:F:::F,F,F,,,FFF::FFF,F,F:FFFF:FF,F,,FFF,F,FF,F:FFFFFF::,FFFFFF::FFFFF,FFFFFF,:FFFFFFF:FF:FFFF:FFF,FF,,FFFF,FFF:FF:FF::FFF,F,::FFFF,::,,F,F,F::F,F:FFF,,F,:FF,F,,:FFF,FFFF,FFF:F:FFF,F,::F:FFFFF:F:FF::FF,FF:FFF
@A01757:128:HWYCLDRX2:1:2101:11134:1360 2:N:0:GGAGCGTC
TCGGACTACAGGGGTATCTAATCCTATTTGCTCCCCACGCTTTCGTGCCTGAGCGTCAGTAACAGTCCAGGCGGCCGCCTTCGCCACTGGTGTTCTTCCATATATCTACGCATTTTACCGCTACACATGGAGTTCCACCGCCCTCTCCTGTCCTCGAGCGTGGCAGTTTCCAAAGCCTGTACAGGTTGAGCCCGTACCTTTCACTTCAGACTTGCCACGCCGCCTGCGCACCCTTTACGCCCAATCATTCC
+
FFFFFFFFFFFFFFFFFFFFFFFFFFFFFFFFFFFFFFFFF:FFFFFFFFFFFFFFFFFF,FFFFFFFFF:FFFFFFFFFFFFFFFFFFFFF:FFFFFFFFFFFFFFFFFF:FFFFFFFFFFFFFFFFFFFFFFFFFFFFFFFFFFFFFFFFFFFFFFFFFFFFFFFFFFFFFFFFFFFFFFFFFFFFFFFFFFFFFFFFFF:FFFFFFFFFFF:FFFFFFFFFF,FFFFFFFF,FFF:FFFF:FFFFFFF
@A01757:128:HWYCLDRX2:1:2101:32416:1360 2:N:0:GGAGCGTC
TCGGACTACTGGGGTATCTAATCCTGTTTGCTCCCCACACTTTCGCACCTCAGCGTCAGTATCGAGCCAGTGAGCCGCCTTCGCCACTGGTGTTCCTCCGAATATCTACGAATTTCACCTCTACACTCGGAATTCCACTCACCTCTCTCGAACTCAAGACTAGCAGTATTAAAGGCAGTTCCGGGGTTGAGCCCCGGGATTTCACCTCTAACTTACTAGCCCGCCTACGCGCGCTTTACGCCCAGTAATTC
+
FFFFFFFFFFFFFFFFFFFFFFFFFFFFFFFFFFFFFFFFFFFFFFFFFFFFFFFFFFFFFFFFFFFFFFFFFFFFFFFFFFFFFFFFFFFFFFFFFFFFF:FFFFFFFFFFFFFFFFFFFFFFFFFFFFF,FFFF:FFFF:FFFFFFFFF:FFFFFFFFFFFFFFF:FFF:FFFF:FFFFFFFFF,FF:FF,FFFFFF,FFFFF::FF:::,::F:FFFFFFFFF:FFFFFFF,:F,:F,FFFFF,::FF
@A01757:128:HWYCLDRX2:1:2101:4707:1376 2:N:0:GGAGCGTC
TCGGACTACAAGGGTTTCTAATCCTGTTTGCTACCCACGCTTTCGAACCTCAGCGTCAGTTACAGACCAGAGAGCCGCTTTCGCGACTGGTGTTCTTCCATATATCTACGCATTTAACCGCTGCACATGGAGTTCCACTCTCCTGTTCTGCTCTCAAGTCTGCCAGTATGCAATGCACTACTCCGGTTAAGCCGTAGGGTGTGCCATCAGACTGCTATGACGCGCTGCGTTCCATTTGCGCGCAGGAACTC
+
,FFFFF::::FFFFFFF:,::F,:FFFFFF:FFFF,,FF,FFFFF,FF,FFFFFF:F,FFF,F,FF,F,FF:F,F,:,,FF,F:,FF:,F::,:,F,F,FFF,:,F,F:F:,F,:,,,FF,,,,::F::F,:,F::,F,,:F,,,::,F,:,,FF,,FFFF:,,,:F,:,FF:,:FF,FF,FFFFFF,::,,,F,,F:,,,F::,:F,F,F,F,,F,,FF:,,,,:FFF,,F,:,::,:FF,::,,,,,F,
@A01757:128:HWYCLDRX2:1:2101:30770:1391 2:N:0:GGAGCGTC
TCGGACTACAAGGGTATCTAATCCTGTTTGCTCCCCACGCTTTCGAGCCTCAGCGTCAGTAAAAGCCCAGCAAGCCGCCTTCGCCACTGGTGTTCCTCCTAATATCTACGCATTTCACCGCTACACTAGGAATTCCGCTTGCCTCTACTTCACTCAAGAAAAACAGTTTCAAAAGCAGGCTATGGGTTAAGCCCATAGTTTTCACTTCTGACTTGCTTTCCCGCCTACACTCCCTTTACACCCAGTAATTC
+
FFFFFFFFFFFFFFFFFFFFFFFFF:FFFFFFFFFFFFFFFFFFFFFFFFFFFFFFFFF:FFFFFFFFFFFFF,FFFF:FFFFFFFFFFFFFFFFFFFFFFFFFFFFFFFFFFFFFFFFFF:FFFFFFFFFFFFFFF,FFFFFFFFFFFFFFFFFFFFFFFFFFFFFFFF:FFF:FF::FF:FFF,:::FFF,FFFF,FFFFFFFFFFF,F,FF:FFFFF,FF,FF,F:F,F:,:F:F:FFFF:FFF::FF
@A01757:128:HWYCLDRX2:1:2101:30436:1407 2:N:0:GGAGCGTC
GGGGGGGGGGGGGGTTTGTGATACATTTTGGTCACGACCAAAGGGGACCCAGGCGCCAGAAAACGACCCGGCCGCCGCCCCCGCCCCCGGTGTGAAAAAAAAATAAAAAACATTTAACAAAAAAAAAAGGGAAACAAACCACCACAACACGAAACAACCCACCCAATAAAAAAGAAAAAACCCAGGTGGACCCGCAGGAGAAAAAAACTAAAAAAAGCAACCGCACACCCACCAAAAAACAAAAATAAGCA
+
,FFFFF,:FF,FFF,,,,,,,,,,,,,,,,,,,,:,,,,,,,,,,,,,,,,,,F,,,,,,,,,,,,,,:,,,,:F,,,,,,:,F,:,,,,,,,,,,,,:,,,,,:FFF,:,,,:,F:,FFFF:,,F,,,,,,:,,,,::F,F,,,,,,,,,,F,,,,,,,,:,:,,,,,:,,,,,:F:FF,,,F,,,,,,,,,,::,,F,,,,,,,F,,,:::,:F,,,,F,,FF:,F,,,,,F::,,,F,,:,:,,,,,,
@A01757:128:HWYCLDRX2:1:2101:2031:1438 2:N:0:GGAGCGTC
TCGGACTACAGGGGTTTCTAATCCTATTTGCTCCCCACGCTTTCGTGCCTCAGCGTCAGTAACAGGCCAGGCGGCCGCCTTCGCCACTGGTGTTCTTCCATATATCTACGCATTTTACCGCTACACATGGAGTTCCACCGCCCTCTCCTGCTCTCTAGCCCGCCAGTTTCCAGAGCCTATACCGGTTGAGCCGGTACATTTCACTCCAGACTTAGCAGGCCGCCTACGCACCCTTTACGCCCAGTAATTCC
+
FFFFFFFFFFFFFFF:FFFFFFFFFFFFFFFFFFFFFFFFFFFFFFF:FFFFFFFFFFFF:FFFFFFF::FFFFFFFFFFFFFFFFFFFFFFFFFF:FFFFFFFFFFFFFF,FFFFFFFFFFFFFF:F:FFF,FFFFFFFFFFFFFF:,FFFFFFFFFFFFFFFFFF:FFFFFFF:FFFFF,FFFFFFFFFF:FF,F,F,:F:FFF,FFFFFFFFF:FFFFFF,FFF:,:F,FFFF:FFF:FFFF,:,,FF
@A01757:128:HWYCLDRX2:1:2101:29062:1438 2:N:0:GGAGCGTC
TCGGACTACCAGGGTATCTAATCCTGTTCGATCCCCACGCTTTCGTGCCTCAGCGTCAGTTGAGCGCCGGTATGCTGCCTTCGCAATCGGAGTTCTGCGTGATATCTATGCATTTCACCGCTACACCACGCATTCCGCATACTTCTCGCTCACTCAAGAAGACCAGTTTCAACGGCAGGCCGGTGTTGAGCACCGACATTTGACCGCTGACTTAACGGCCCGCCTACGCTCCCTTTAAACCCAATAAATCC
+
FFFFFFFFFFFFFFFFFFFFFFFFFFFFFFFFFFFFFFFFFFFFFFFFFFFFFFFFFFFFFFFFFFFFFFFFFFFFFFFFFFFFF:FFFFFFF:FFFFFFFFFFFFFFFFFFFFFFFFFFFFFFFFFFFFFFF,FFFFFFFFFFFFFFFFFFFFFF:FFFFFFFFFFFFFFFFFFFFFFFFFFFFFFFFFFFFFFFFFFFFFFFFFFF:FFFFFFFF,FFFFFFFFFFFFFFFFFFFFFFFFF,FF,FF:F
@A01757:128:HWYCLDRX2:1:2101:14606:1485 2:N:0:GGAGCGTC
TCGTACTACTAGGGTATCTAATCCTGTTCGATACCCACGCTTTCGTGCCTCAGCGTCAGTGTGGAGCCGGCATGCTGCCTTCGCAATCGGAGTTCTGCGCGATATCTATGCATTTCACCGCTACACCGCGCATTCCGCATACTTCTCTCCAACTCGAGACTGCCAGTTTCAACGGCGGGCCGGGGTTGAGCCCCGGGCTTTGACCGCTGACTTAACAGACCGCCTGCGCACCCTTTAAACCCAATAAATCC
+
FFF,FFFFFFFFFFFFFFFFFFF:FFFFFFFFFFFFFFFFFFFFFFF:FFFFFFFFFFFFFFFFFFFFFFFFFFFFFFFFFFFFFFFFFFFFFFFFFFFFFFFFFFFFFFFFFFFFFFFFFFFFFFFFFFFFFFFFFFFF:FFFFFFFFFFFFFF:FFFFFF:FFFFFFFFFF,F:F:FFFF:FFFFFFFFFFFFFFFFFFFFFFFFFFFFFFF:FFFFF,:F:FFFFFFFF:F:FFFFFFFFFFFFFF:,
@A01757:128:HWYCLDRX2:1:2101:23610:1485 2:N:0:GGAGCGTC
TCGGACTACTAGGGTATCTAATCCTGTTCGATCCCCACGCTTTCGTGCCTCAGCGTCAGTTGAGCGCCGGTATGCTGCCTTCGCAATCGGAGTTCTGCGTGATATCTATGCATTTCACCGCTACACCACGCATTCCGCATACTTCTCGCTCACTCAAGAAGACCAGTTTCAACGGCAGGCCGGTGTTGAGCACCGACATTTGACCGCTGACTTAACCTTCCGCCTACGCACCCTTTAAACCCAATAAATCC
+
FFFFFFFFFFFFFFFFFFFFFFFFFFFFFFFFFFFFF:FFFFFFFFFFFFFFFFFFFFFFFFFFFFFFFFFFFFFFFFFFFFFFFFFFFFFFFFFFF:F:FFFFFFFFFFFFFFFFFFFFFFFFFFFFFFFFFFF:FFFF:FFFFFFFFFFFFFFFFFF:FFFFFFFFFFFFFFF:F:FFFF:FFFFFFFFFFFFF:FFFFFFFFFFFFFFFFFFFFFFFFFFFFF::FFF:FF,F:FFFFFFF,FFFFFF
@A01757:128:HWYCLDRX2:1:2101:3766:1532 2:N:0:GGAGCGTC
TCGGACTACAAGGGTATCTAATCCTGTTTGCTCCCCACACTTTCGTGCCTCAACGTCAGTTACGGTCCAGAAAGTCGCCTTCGCCACTGGTGTTCCTCCTAATATCTACGCATTTCACCGCTACACTAGGAATTCCACTTTCCTCTCCCGCACTCAAGAAATTCAGTTTTAGTTGCAGTTCCTCAGTTAAGCCGAGGGATTTCACAACTAACTTAAATTCCCGTCTACGCACCCTTTACACCCAATAAATC
+
FFFFFFFFFFFFFFFFFFFFFFFFFFFFFFFFFFFFFFFFFFFFFFFFFFFFFFFFFFFFFFFFFFFFFFFFFFFFFFFFFFFFFFFFFFFFFFFFFFFFFFFFFF:FFFFFFFFFFFFFFFFFFFFFFFFFFFFFFFFFFFFFFF:FFFFFFFFFFFFFFFFFFFFF:F:,:FFFF,FFF:F:FF:FFF,:F:FF::FFFFFF:FFF:FFFF:FFF:FFF:,:F:F,,FF,F:FFFF,::::F,F,:F:F
@A01757:128:HWYCLDRX2:1:2101:31069:1658 2:N:0:GGAGCGTC
TCGGACACAGGGGTTTCTAATCCTGTTTGCTCCCCACGCTTTCGCACATGAGCGTCAGTACATTCCCAAGGGGCTGCCTTCGCCTTCGGTATTCCTCCACATCTCTACGCATTTCACCGCTACACGTGGAATTCTACCCCTCCCTAAAGTACTCTAGATTCCCAGTCTGAAATGCAATTCCCAGGTTAAGCCCGGGGCTTTCACACCTCACTTAAAAATCCGCCTGCGTGCCCTTTACGCCCAGTTATTCC
+
FFFFFFFFFFFFFFFFFFFFF:FFF,FFFFF:FFFFFFFFFFFFFFF:FFFFFFFFFFFFFFFFFFFFFFFFFFFFFFFFFFFFFFFFF:FFFFFFFFF:FF:FFFFFFFFFFFFFFFFFFFFFF:FFFFFFFFFFFFFFFFFFFFFFFFFFFFFFFFFFFFFFFFFFFFFFFFFFF:FFFFFFFFFFFFFFFFFFF:FFFFFFF:FFFFFF:FFFFFFFFFFFFFFFFFFFFFFFFFFFFFFF,FFFF:F
@A01757:128:HWYCLDRX2:1:2101:11134:1767 2:N:0:GGAGCGTC
TCGGACTACCCGGGTATCTAATACTGTTCGATACCCACGCTTTCGTGCCTCAGCGTCAGTAGGGCGCCGGTATGCTGCCTTCGCAATCGGGGTTCTGCGTGATATCTATGCATTTCACCGCTACACCGCGCATTCCGCCTGCCTTTCCCCAACTCAAGCCAGCCAGTTTCAACGGCGGGCCGGGGTTGAGCACCGGGCTTTTACCGCTGACTTAACTCGCCGCCTACGCACCCTTTAAACCCAATAAATCC
+
FFFFFFFFFFFFFFFFFFFFFFFFFFFFFFFFFFFFFFFFFFFFFFFFFFFFFFFFFFFFFFFFFFFFFFFFFFFFFFFFFFFFF:FFFFFFFFFFFFFFFFFFFFFFFFFFFFFFFFFFFFFFFFFFFFFFFFFFFFFFFFFFFFFFFFFFFFFFFFFFFFFFFFFFFFFFFFFFFFFFFFFFFFFFFFFFFFFFFFFFFFFFFFFF:FFFFFFFFFFFFFFFFFFFFFFFFFFFF:,FFFFFF:FFFFF
@A01757:128:HWYCLDRX2:1:2101:8513:1799 2:N:0:GGAGCGTC
TCGGACTACTAGGGTTTCTAATCCTGTTTGATCCCCGCACTTTCGTGCCTCAGCGTCAGTAGGGCGCCGGTATGCTGCCTTCGCAATCGGGGTTCTGCGTGATATCTATGCATTTCACCGCTATACCACGCATTCCGCATACTTCTCGCCCACTCGAGCCCGGCAGTTTCAACGGCTCTACGGGGTTGAGCCCCGCAATTTTACCGCTGACTTGGCAGGCCGCCTACGCACCCTTTAAACCCAATAAATCC
+
FFFFFFFFFFFFFFFFFFFFFFFFFFFFFFFFFFFFFFFFFFFFFFFFFFFFFFFFFFFFFFFFFFFFFFFFFFFFFFFFFFFFFFFF:FFFFFFFFFFFFFFFFFFFFFFFFFFFFFFFFFFFFFFFFFF:FFFFFFFFFFFFFFFFFFF:FFFFFFFFFFFFFF:FFFFFFFFFFFF,FFFFFFFF:FFFFFFFF,F,FFFF:FFFFFFFFF:F:FFFFFFFFFF:FFFFFF,FFF,FFFFFFFFFFFF
@A01757:128:HWYCLDRX2:1:2101:12500:1814 2:N:0:GGAGCGTC
TCGGACTACAGGGGTATCTAATCCTGTTCGATACCCACGCTTTCGTGCCTCAGCGTCAGATCGCCGCCGGTATGCTGCCTTCGCAATCGGAGTTCTGCGCAATATCTATGCATTTCACCGCTACACCACGCATTCCGCATACTTCTCGCCCACTCGAGCCCGGCAGTTTCAACGGCTGTACGGGGTTGGGCCCCGCAATTTTACCGCTGACTTGGCAGGCCGCCTACGCACCCTTTAAACCCAATAAATCC
+
FFFFFFFFFFFFFFFFFFFFFFFFFFFFFFFFFFFFFFFFFF:FFFFFFFFFFFFFFFFFFFFFFFFFFFFFFFFFFFFFFFFFFFFFFFFFFFFFFFFFFFFFF:FFFFFFFFFFFFFFFFFFFFFFFFFFFFFFFFFFFFFFFFFF:FFFFFFFFFFFFFFFFFFFFFF,FFFFF:F,FFFFF:FF:FFFFFFFFFFF:F,F:FFFFFFF:F,F:FFFFFF:F,FFFFFFFF,FFFFFFFF,FF,,FFF
@A01757:128:HWYCLDRX2:1:2101:30834:1814 2:N:0:GGAGCGTC
TCGGACTACAAGGGTATCTAATCCTGTTTGCTCCCCACGCTTTCGAGCCTCAGCGTCAGTAAAAGCCCAGCAAGCCGCCTTCGCCACTGGTGTTCCTCCTAATATCTACGCATTTCACCGCTACACAAGGAATTCCGCTTGCCACTACTTCACTCAAGAAAAACAGTTTCAAATGCAGGCTATGGGTTAAGCCCAAAGTTTTCACTACTGACTTGATTTCCCGCCTAAAATCCCTTTACACCCAGTAATTC
+
FFFFFFFFFFFFFFFFFFFFFFFFFFFFFFFFFFFFFFFFFFFFFFFFFFFFFFFFFFFFFF:FFFFFFFFFFFFFFFFFFFFFFFFFFFFFFFFFFFFFF,:F,,FF,:FFFF:F:F,,::,F,,,,FFFFFFF:,,FFFF,,,FF:F,,,,:FFF,FFFFF,,FFF,FFFF:,,:F,,:FFFF:F,F,FFF:,,,:FFFF,,,F,::,:,FFF,:F:FFF:F,,,,,,,FF,FFFF,:FF,,,FF,F,F
@A01757:128:HWYCLDRX2:1:2101:22128:1830 2:N:0:GGAGCGTC
TCGGACTACAAGGGTTTCTAATCCTGTTCGATACCCACGCCTTCGTGCTTCAGCGTCAGTTGGGCGCCGGTACGCTGCCTTCGCAATCGGAGTTCTGCGTGATATCTATGCATTTCACCGCTACACCACGCATTCCGCATACTTCTCGCGCACTCAAGGGATGCAGTTTCAACGGCAGTACGGGGTTGAGCCCCGCAATTTGACCGCTGACTTGCACCTCCGCCTGCGCACCCTTTAAACCCAATAAATCC
+
FFFFFFFFFFFFFFFF:FFFFFFFFFFFFFFFFFFFFFFFFFFFFFFFFFFFFFFFFFFFFFFFFFFFFFFFFFFFFFFFFFFFF:FFFFFFFFFFFFFFFFFFFFFFFFFFFFFFFFFFFFFFFFFFFFF:FFFFFFFFFFFFFFFFFFFFFFFFFFFF:FFFFFFFFFFFFFFFFFFFF:FFFFFFFF,FFFFFFF:FFF:F:F:F:FFF:FFFFF:FFFFFF,FF:FFFFFFFFF:FFFFFF:FFF:F
@A01757:128:HWYCLDRX2:1:2101:17635:1877 2:N:0:GGAGCGTC
TCGACTCACGGGTATCTAATCCTGTTCGATACCCACGCTTTCGTGCCTGAGCGTCAGTAGGGCGCCGGTGCGCTGCCTTCGCAATCGGAGTTCTGCGTGATATCTATGCATTTCACCGCTACACCACGCATTCCGCGCACTTCTCGCCCACTCTAGCCCGGCAGTTCCGACGGCTGGGCGGGGTTGAGCCCCGCGATTTGACCGCCGGCTTGCCGTGCCGCCTGCGCACCCTTTCAACCCAATAAATCCGG
+
F::FFFFFFFFFFFFFF,FFFFFFFFF:FFFFFFFFFFFFFFFFFFFFFFFFFFFFF,FFFFFFFFFFFFFFFFFFFFFFFFFFFFFFFFFFFFFFFFFFFFFFFFFFFFFFFFFFFFFFFFFFFFFFFFFFFFFFFFF,FFFFF:FF:FFFFFFFFFFFFFF::FFFFFFFF:F:FFFFFF:FFFFFFFFFFFFFFFFFF:,FFFFFFFFFFFFFFFFFFFFFFF:F:FFFFF,:FFFFFFFFFF:F,FF
@A01757:128:HWYCLDRX2:1:2101:3757:1892 2:N:0:GGAGCGTC
TCGGACTACAAGGGTATCTAATCCTATTTGCTCCCCACGCTTTCGTGCCTCAGCGTCAGTTACAGGCCAGGCGACCGCCTTCGCCACTGGTGTTCCTCCATATATCTACGCATTTTACCGCTACACATGGAATTCCATCGCCCACTCCTGAACTCAAGCAAGCTAGTTCCTAAGGCTTTATGGGGTTGAGCCCCACGCTTTCACATTAATCTTTTCTTGCCGCCTGCGCACCCTTTAAGCCCAATAAATAA
+
FFFFFFF:FFF,:F,FFFFF:F:FF,FFFF:FF:FF:FFFFFFFFFF:FFFFFFFFFFFFFFFFFFF:F,FF:FFF:FFFFFFFFFF:::,:FFFFFFFFFFFF,F,FFFFFFFFFFFF,F:FFFFFF:,FFFFFFF:F,FF:,F,FFF,,FF:,,FFFFFF,F:::FFFFFFF,,:FFFF:,F,FFFFFF,,FFFFFFF,,FF:::F,:FF:FFFF:,:,F,::,FF:FFFFFFFFFF:F::FFF:,:,:
@A01757:128:HWYCLDRX2:1:2101:17879:1955 2:N:0:GGAGCGTC
CGGACTACACGGGTATCTAATCCTGTTTGATACCCGCACTTTCGAGCCTCAGCGTCAGTTACACTCCGGAAACCTGCCTTCGCGATCGGTCGTCTTCATGATATCTAAGCATTTCACCGCTACACCATGAATTCAGGCTTCCCTGCGTGTACTCAAGACCGGCAGGTTCAACTGCAAGTCCGGGGGTGAGCCCCGAACTTTCACACCTGACTTAACGGCCCGCCTACGCTCGCGTTAAACCCAATACATCC
+
FFFFFFFF:FF:F:,FFF:FFFFF:FFFFFFFFFF:FFF:,FFFFFFFFFFFFFFFFF:FFFFFFFFF:FFFFFFFFFFFFFFFFF:F:F::FFFFFFFFF,,FFFFF:FFFFF:FFFFFFFFFFFFF:F,FF,FFF,FF:FFFF,:FF,,FFF:FF:FFF:FFF,FFFF,FFFFFF,FF,F:FF,F:::F,FFFF,FFF,FFFF:FFFFFFFFF,:F:::FF,F::FFFF:F,,:F,:F,FF,F:FFFFF
@A01757:128:HWYCLDRX2:1:2101:24514:1986 2:N:0:GGAGCGTC
TCGGACTACTAGGGTATCTAATCCTGTTCGATACCCACGCTTTCGTGCCTCAGCGTCAGTGTGGGGCCGGCAGGCTGCCTTCGCAATCGGGGTTCTGCGCGATATCTATGCATTTCACCGCTACACCGCGCATTCCGCCTGCCTTTCCCCAACTCAAGCCAGCCAGTTTCAACGGCGGGCCGGGGTTGAGCCCCGGGCTTTTACCGCTGACTTAACTCGCCGCCTACGCACCCTTTAAACCCAATAAATCC
+
FFFFFFFFFFFFFFFFFFFFFFFFFFFFFFFFFFFFFFFFFFFFFFFFFFF:FFFFFFFFFFFFFFFFFFFFFFFFFFFFFFFFF:FFFFFFFFFFFFFF:FFFFFFFFFFFFFFFFFFFFFFFFFFFFFFFFFFFFFFFFFFFFFFFFFFFFFFFFFFFFFFFFFFFFFFFFFFFFFFFFFFFFFFFFFFFFFFFFFFFFFFFFFFFFFFFF:FFFFFFFFFFF,FFFFFFFFFFFFFFFFFFFFFFFFF
@A01757:128:HWYCLDRX2:1:2101:22959:2018 2:N:0:GGAGCGTC
TCGGACTACAAGGGTATCTAATCCTGTTTGCTCCCCACGCTTTCGAGCCTCAACGTCAGTTACAGTCCAGTAAGCCGCCTTCGCCACTGGTGTTCCTCCTAATATCTACGCATTTCACCGCTACACTAGGAATTCCACTTACCCCTCCTGCACTCTAGTTCTACAGTTTCCAGAGCAGTCCGGGGGTTGAGCCCCCGCCTTTCACTCCAGACTTGCATAACCGTCTACGCTCCCTTTACACCCAGTAAATC
+
:FFFFFFFFFFFFFF:FFFFFFFFFFF:FFFFFFFFFFFFFFFFFFFFFFFFFFFFFFFFFFFFFFFFFFF:FFFFFFF:FFFFFFFFFFFFFFFFFFFFF,FF:FFFFFFFFFFFFFFFFFFF:FFFFFFFFFFFFF:FFFFFFFFFFFFFFFFFFFFF:FFFFFFFFF:FFFFFFFFFFFFFFFFFFFFFFFFFFFFFFFFFFFFFFFFFFFFFFF,,FFFFFFFFFFFFFF:FFFFFFFFF,FFFFFF
@A01757:128:HWYCLDRX2:1:2101:17815:2033 2:N:0:GGAGCGTC
CGGACTACACGGGTATCTAATCATGTTTGATACCCGCACTTTCGAGCATCAGCGACAGTTACACTCCGGAAACCTGCCTACGCGATCGGTCTTCTTCATGATATCTCAGCATTTCACCGCTACACCATGAATACAGGCTTCCCTGCGTGTACTCAAGACCCGCAGTTACAAATGCAATTCCCGGGTTGAGCCCCGAAATTACACAACAGACTTAACGCCCCGCCTACGCTCCCTTTAAACCCAAAAAAACC
+
FFFFF:FFFFFFFFFFFFFF,F,FFFFF,:F:FF,:,FFFF,:F:,:,F,FF:,,,FFF,FFF:::,FFFFFF,FF:FF,FFFF:FFF,FF,,FF,F,F,F::FFF,FF:FF,,F,FF,FF,FFF,FF,FFF:FF,,FFFFFFFF:FF:,F:,F::,FF,,FFF:,,,:F:,,,,,F,F:,,,F:FF,FFF,FFFFF:FF,:FFFF:,,FF,FFF:,F:FF:F:F:F,FF,F,F,:FFF,F,FF,FF::F:
@A01757:128:HWYCLDRX2:1:2101:16758:2049 2:N:0:GGAGCGTC
GGGGGGGGGGGGGGGGGGGGGGGGGGGGGGGGGGGGGGGGGGGGGGGGGGGGGGGGGGGGGGGGGGGGGGGGGGGGGGGGGGGGGGGGGGGGGGGGGGGGGTGGGGGGGGGGGGGGGGGGGGGGGGGGGGGGGGGGGGGGGGGGGGGGGGGGGCGGGGGGGGGGGGGGGGGGGGGGGGGGGCGGGGGGGGGGGGGGGGGGGGGGGGGGGGGGGGGGGGGGGGGGGGGCGGGGGGGGGGGGGGGGGGGGGGG
+
,:F:,F:FFFFFFFFFF:FF:F:FF::FFFFFFFFFFFFFFFFFFFFFFFFF,:,FFFFFFF:FF:FFFFFFF:,FFFFFFFF:,FFFFFFFFFFFFFFFF,:F::F,FFFFFFFFFFF,FFF:FFFFFFFFFFFFFFFF,FFFF:F,FF,F:,FFF,:FFFF,F:,,,,F,F,FF:F::,,F,:,FFF,F,F,:F,,,:::FFF,,FFFFFFFFF:,F,F,F:F:F,F:F:,FF:F:F,FFF,F,F,F,F
@A01757:128:HWYCLDRX2:1:2101:4137:2206 2:N:0:GGAGCGTC
TCGGACTACCAGGGTATCTAATCCTGTTCGATCCCCACGCTTTCGTGCCTCAGCGTCAGTTGAGCTCCGGTATGCTGCCTTCGCAAGCGGAGTTCTGCGGGATATCTATGCATTTCACCGCTACACAACGCATGCCGCATACGTCTCGCGCCATCAAGTCGGGCAGTTTCAAGGGCAGGCCGGTGGTGGGCACCGAGTGTTTCGCGTAGAGATTGGAGTCCGCCTCGGCAGCCTGTGAGCGCTGTGAGTGC
+
::F,F,FFFFFF:FFF:FF,,FFF::F:FF:,,,,:F,FFFFFFFFFFFF:FF,FF,FF:,FFF,,F,FFF,FF,FF,F:,,F,,,,FF:FF,,,F,,F,F,,,,,,:,FF,,,,,,F,F,,,:,,,:,FF,,::,FF,,,:,,,F,,:,:,,FF,,F,,F,,,,F,:,,,,,:,,,FF,,F,FF,,F,,::,:FF,,,:,,,,,F,,F,,,:,,,,F:F,F,:,:,F,,FFF:,,,,,,,,,,:,,,,,,
@A01757:128:HWYCLDRX2:1:2101:20916:2237 2:N:0:GGAGCGTC
TCGGACTACACGGGTATCTAATCCTGTTCGATCCCCACGCTTTCGTGCTTCAGCGTCAGTCGGAAGCCGGCATGCTGCCTTCGCAATCGGGGTTCTGCGTGATATCTATGCATTTCACCGCTACACCACGCATTCCGCATACTTCTCTTCCACTCAAGAACGCCAGTTTCAATGGCGGGAAGGGGTTGAGCCCCTCACTTTGACCACTGACTTAACGATCCGCCTACGCACCCTTTAAACCCAATAAATCC
+
FFFFFFFFFFFFFFFFFFFFFFFFFFFFFFFFFFFFFFFFFFFFF:FFFFFFFFFFFFFFFFFFFFFFFFFFFFFFFFFFFFFFFFFFFFFF:FFFFFFFFFFFFFFFFFFFFFFFFFFFFFFFFFFFFFFFFFFFFFFFF,FFFFFFFFFFFFFFFFFFFFFFFFFFFFFFFFFFFFFF:FFFFFFFFFFFFFF:F,FFFFFFFFFFFFFFFF,FFFFFFFFFF:FFFFFFFF:FFFFFFFFFFFF:FF:
@A01757:128:HWYCLDRX2:1:2101:25500:2347 2:N:0:GGAGCGTC
TCGGACTACACGGGTATCTAATCCTGTTCGATACCCGCACTTTCGTGCCTCAGCGTCAGTTGAGCGCCGGTAAGCTGCCTTCGCAATCGGCGTTCTGCGTGATATCTATGCATTTCACCGCTACACCACGCATTCCGCTTACTTCTCACTCACTCAAGGGCGTCAGTTTCAACGGCACGACGGGGTTGAGCCCCGAAATTTTACCGCTGACTTGACACTCCGCCTACGCACCCTTTAAACCCAATAAATCC
+
FFFFFFFFFFFFFFFFFFFFFFFFFFFFFFFFFFFFFFFFFFFFFFFFFFFFFFFFFFFFFFFFFFFFF:FFFFFFFFFFFFFFF:FFFFFF:F:FFFF:FFFFFFFFFFF:FFFF,,FFFFFF:FFFFFFFFFFFFFFFFFFFFFFFF:FFFFFFFFFFFFFFFFFFFFFFF,FF:FF:FFFFFFFFFFFFFFFFFFF,FFFFFFFFFFFFFFFFFFF:FFF:FF:FFFFFFFFFFFFFFFFFFFFFFFF
@A01757:128:HWYCLDRX2:1:2101:7934:2362 2:N:0:GGAGCGTC
TCGGACTACAAGGGTATCTAATTCTGTTTGCTACCCACGCTTTCGAACCTCAGCGTCAGTTACAGACCAGAGAGCCGCTTTCGCCACTGGTGTTCTTCCATATATCTACGCATTTCACCGCTACACCACGCATTCCGCCTTCTTCTCGCCCACTCAAGGCCCCCAGTTTCAACGGCCGGACGGGGTTGAGCCACGAATTTTTACCGCTGACTTAATAGCCCGCCTACGCACCCTTTAAACCCAATAAATCC
+
FFFFFFFFFFFFFFFFFFFFFFFFFFFFFFFFFFFFFF:FFFFFFFFFFFFFFFFFFFFFFFFFFFFFFFFFFFFFFF:FFFFFFFFFFF:FFFFFF:FFFFFFFFFFF:FF:FF:FFFFFFFFFF,FFFFF,F:FFFFFFFFFF:FFFFFFF:FFF,FFFFFF:F,FFFFFF,FFFFFFFFFFFF:F,:FFFFFFFFF:FFF:FFF:FFFFFFF,FFF,FFFFFFFFFFFFFFF,FFFFFFFFF,F::F:
@A01757:128:HWYCLDRX2:1:2101:17969:2362 2:N:0:GGAGCGTC
CGGACTACACGGGTATCTACTCCTGTTTGATACCCGCACTTTCGAGCCTCAGCGTCAGTTACACTCCGGAAACCTGCCTTCGCGATCGGTCGTCTTCATGATATCTAAGCATTTCACCGCTCCACCATGAATTCAGGCTTCCCTGCGTGTACTCAAGACCGGCAGTTTCTACTGCAATTCCGGGGTTGAGCGCCGAACTTTCACATCTGAGTTAACGGCCCGCCTAGGCTCGCTTTCGTCCCACTATATCG
+
:FFF:FFF,FFFFF,:FF,,:FFFFF,FFFFF,FFFFF:F:,::FF::FF,FFFFFFFFFFF:FFFF:FFF:FFFFF,F,F:F:F,FFFF,F:FFFF:F:,:,F:FF:F,F:,:F,F,FFF,::,,F,:F,F:FFFF:FF,::FFFFFFF:,:F:FFFF,:FFFFF:FFFF,FFF,::::FF:F:FFFFFF,F,F:FFF,F:,::,FFF:,:,,,:FF,F,FF,F,:F,FF,FFF,:,,,,,F:F,,,::,
@A01757:128:HWYCLDRX2:1:2101:31675:2362 2:N:0:GGAGCGTC
TCGGACTAGGGTTTCTAATCCTGTTTGCTCCCCACGCTTTCGCGCCTCAGCGTCAGTTAATGTCCAGCAGGCCGCCTTCGCCACTGGTGTTCCTCCGTATATCTACGCATTTTACCGCTACACATGGAGTTCCACCGCCCTCTCCTGTCCTCGAGCGTGGCAGTTTCCAAAGCCTGTACAGGTTGAGCCCGTACCTTTCACTTCAGACTTGCCACGCCGCCTGCGCACCCTTTACGCCCAATCATTCCGGA
+
FFFFFFFFFFFFFFFFFFFFF:FFFFFFFFFFFFFFFFFFFFFFFFFFFFF:FFFFFF:FFFFFFFFFFFFFFFFFFFFFFFFFFFFFFFFFFFFFFFFFFFFFFFFFFFFFFFFFFFFFFFFFFFFFFFFFF:FFFFFFFFFFFFFFFFFFFFFFFFFFFFFFFFFF:FFFFFFFFFFFFFFFFFFF:FFFFFFFFF:FFFFF:FFFFFFFF:FFFFFFFFF:F:FFFFFFF:FFFFFFFFFFFFF,FF:
@A01757:128:HWYCLDRX2:1:2101:4978:2378 2:N:0:GGAGCGTC
TCGGACTACAAGGGTATCTAATCCTATTTGCTCCCCACGCTTTCGTGCCTCAGCGTCAGTTACAGGCCAGGCGACCGCCTTCGCCACTGGTGTTCCTCCATATATCTACGCATTTTACCGCTACACATGGAATTCCATCGCCCTCTCCTGCACTCTAGCAAGCTAGTTCCTAAGGCTTTATGGGGTTGAGCCCCACGCTTTCACCTTAAGCTTTTCTTGCCGCCTGCGCACCCTTTACCCCCAATAATTCC
+
FFFFFFFFFFFFFFFFFFFFFFFFFF:FFFFFFFFFFFFFFFFFFFFFFFFFFFFFFFFFFFFFFFFF:FFFFFFFFFFFFFFF:FFFFFFFFFFFFFF,:FF:FFF:FFF:F,FFF,FF:FFFFF:F:FFFFFFFFFF,FFFFFFFFF:FFFFFFFFFF,FFFFFFFF,FFFF,:FF,FFF,FFFFFFF:FFFFF:,:F:,FF,FF:FFFF,FFF:FFFF,F:,,:F,F,F,FFFFF,F,FF,F,,F:F:
@A01757:128:HWYCLDRX2:1:2101:31159:2503 2:N:0:GGAGCGTC
TCGGACTACTAGGGTATCTAATCCTATTTGCTCCCCACGCTTTCGTGCCTGAGCGTCAGCAACAGTCCAGGCGGCCGCCTTCGCCACTGGTGTTCTTCCATATATCTACGCATTTTACCGCTACACATGGAGTTCCACCGCCCTCTCCTGTCCTCGAGCGTGGCAGTTTCCAAAGCCTGTACAGGTTGAGCCCGTACCTTTCACTTCAGACTTGCCACGCCGCCTGCGCACCCTTTACGCCCAATCATTCC
+
FFFFFFFFFFFFFFF:FFFFFFFFFFFFFFFFFFFFFFFFFFFFFFFFFFFFFFFFFFFFFFFFFFFFFFFFFFFFFFFFFFFFFFFFFFFFFFFFFFFFFFFFFFFFFFFFFFFFFFFFFFFFFFFFFFFFFFFFFFFFFFFFFFFFFFFFFFFFFFFFFFFFFFFFFFFF:FFFFFFFFFFFFFFFFFFFFFFFFFFFFFFFFFFFFFFFFFFFFFFFFFFFF:FFF,FFFFFFFFFFFFFFFFFFFFF
@A01757:128:HWYCLDRX2:1:2101:7753:2550 2:N:0:GGAGCGTC
TCGGACTACAAGGGTATCTAATCCTGTTCGATACCCACGCTTTCGTGCCTCAGCGTCAGTGTGGGGCCGGCAGGCTGCCTTCGCAATCGGGGTTCTGCGCGATATCTATGCATTTCACCGCTACACCGCGCATTCCGCCTGCCTTTCCCCAACTCAAGCCAGCCAGTTTCAACGGCGGGCCGGGGTTGAGCCCCGGGCTTTTACCGCTGACTTAACTCGCCGCCTACGCACCCTTTAAACCCAATAAATCC
+
FFFFFFFFFFFFFFFFFFFFFFFFFFFFFFFFFFFFFFFFFFFFFFFFFFFFFFFFFFFFFFFFFFFFFFFFFFFFFFFFFFFFF:FFFFFFFFFFFFFFFFFFFFF,FFFFFFFFFF:FFFFFFFFFFFFFFFFFFFFFFFFFFFFFFFFF:FFFFFFFFFFFFFFFFFFFFFFFFFFFFFFFFFFFFFFFFFF:FFFFFFFFFFFFFFFFF:FFFFFFFFFFFFFFFFFFFFFFF:FFFFFFFFFF:FF
@A01757:128:HWYCLDRX2:1:2101:9046:2566 2:N:0:GGAGCGTC
TCGGACTACAGGGGTATCTAATCCTATTTGCTCCCCACGCTTTCGTGCCTGAGCGTCAGTAACAGTCCAGGCGGCCGCCTTCGCCACTGGTGTTCTTCCATATATCTACGCATTTTACCGCTACACATGGAGTTCCACCGCCCTCTCCTGTCCTCGAGCGTGGCAGTTTCCAAAGCCTGTACAGGTTGAGCCCGTACCTTTCACTTCAGACTTGCCACGCCGCCTGCGCACCCTTTACGCCCAATCATTCC
+
FFFFFFFFFFFFFFFFFFFFFFFFFFFFFFFFFFFFFFFFFFFFFFFFFFFFFFFFFFFFFFF,FFFFFFFFFFFFFFFFFFFFFFFFFFFFFFFFFFFFFFFFFFFF:FFFFFFFFFFFFFFFFFFFFFFFFFFFFFFFFFFFFFFFFFFFFFFFFFFFFFFFFFFFFFFFFFFFFFFFFFFFFFFFFFFFFFFFFFFFF,FFFFFF:F::,F,::FFFFFFFFFFFFFFFF:FF:FFFFFFFFFFFFF:
@A01757:128:HWYCLDRX2:1:2101:15022:2581 2:N:0:GGAGCGTC
TCGGACTACCAGGGTTTCTAATCCTGTTCGATACCCACGCTTTCGTGCCTCAGCGTCAGTCGGGCGCCGGTATGCTGCCTTCGCAATCGGAGTTCTGCGTGATATCTATGCATTTCACCGCTACACCACGCATTCCGCATACTTCTCGCCCACTCAAGACTGCCAGTTTCAACGGCTGTACGGCGTTGAGCACCGCATTTTTACCGCTGACTTGACCGTCCGCCTACGCACCCTTTAAACCCAATAAATCC
+
FFFFFFFFFFFFFFFFFFFFFFFFFFFFFFFFFFFFFFFFFFF:FFFFFFFFFFFFFFFFFFFFFFFFFFFFFFFFFFFFFFFFFFFFFFFFFFFFFFFFFF:FFFFFFFFFFFFF:FFFFFFFFFFFFFF:FFFFFFFFFFFFFFF:FFFFFFF:FF:FFFFFFFFFFFFFFFFFFFFFFF:FFFFFFFFFFFFFFFFFFFFFFFFFFFFFFFFFFFFFFFF:FFFFFFFFFFFFFFFF:FFFFFFF:F,
@A01757:128:HWYCLDRX2:1:2101:1570:2707 2:N:0:GGAGCGTC
TCGGACTACAAGGGTATCTAATCCTGTTCGATACCCACGCTTTCGTGCCTCAGCGTCAGATCGCCGCCGGTATGCTGCCTTCGCAATCGGAGTTCTGCGCAATATCTAAGCATTTCACCGCTACACTGCGCATTCCGCATACCTCTCGACGTCTCAAGACAGCCAGTTTCAAAGGCTCGCCGGGGTTGAGCCCCGACATTTGACCGCTGACTTAACAGCCCGCCTACGCACCCTTTTAACCCAATAAATCG
+
FFFFF:FFFFFFFFF:F:FF:FFFFFFFFF:FFFFFFFFFFFF,FFFFFFFFFFFFFFFFFF:FFFFFFFFFFFFFFFFFF:FFFFFFFFFFFFFFF:F::::FFFFF:F::FFFFFF:FFFF:F::F,FFFFF::,FFFFF,,FFFFFFFFFFFFFFF,,FFFFFFFFFF:,:FFFFFFFFFFFFFFF:FF:FFF,F:FFF:,FF,FF,,FF:F:FFF,FF::,:,F:,:F:FFF,:,::F,,,,:FFF,
@A01757:128:HWYCLDRX2:1:2101:22869:2707 2:N:0:GGAGCGTC
TCGGACTACAGGGGTATCTAATCCTGTTCGATCCCCGCGCTTTAGTGCCTCAGCGTCAGTGGCGGCACGGCACGCTGCCTTCGCAATCGGGGTTCTGCGCGATATCTATGCATTTCACCGCTACACCGCGCATTCCGCATGCCTCCGCCGCACTCAAGGCCCCCAGTTCCGACGGCTCGGCGGGGTTGAGCCCCGCGATTTCACCGCCGGCTTAAAGGCCCGCCTACGCACCCTTTAAACCCAATAAATCC
+
FFFFFFFFFFFFFFFFFFFFFFFFFFFFFFFFFFFFFFFFFFFFFFFFFFFFFFFFFFFFFFFFFFFFFFFFFFFFFFFFFFFFFFFFFFFFFFFFFFFFFFFFFFFFFFFFFFFFFFFFFFFFFFFFFFFFFFFFFFFFFFFFFFFFFFFFFFFFFFFFFFFFFFFFFFFFFFFFFFFFFFFFFFFFFFFFFFFFFFFFFFFFFFFFFFFFFFFFFFFFFFFFFFFFFFFFF:FFFFFFFFF,FFF::F,
@A01757:128:HWYCLDRX2:1:2101:6903:2738 2:N:0:GGAGCGTC
TCGGACTACACGGGTATCTAATCCTGTTCGATCCCCGCGCTTTCGTGCCTCAGCGTCAGTGGCGGCACGGAACGCTGCCTTCGCAATCGGGGTTCTGCGCGATATCTATGCATTTCACCGCTACACCGCGCATTCCGCATGCCTCCGCCGCACTCAAGGCCCCCAGTTCCGACGGCTCGGCGGGGTTGAGCCCCGCGATTTCACCGCCGGCTTAAAGGCCCGCCTGCGCACCCTTTAACCCCACTGAATCC
+
FFFFFFFFFFFFFFFF:FFFFFFFFF:FFF:FFFFFFFFFFFFFFFFFFFF:FFF:FFFFFFFFFFFFFFF:FFFFFFFFFFFFFFFFFFFFFFFFFFFFFF:F,::FFFFF,FFFFFFFFFFFFFFFFFFFFFFFFFFFFF,FFFFFFFF:FFFFF:FFFFFFFFFFFF,:FFFFFF:FFFFFFFFF:FF:FF:FFF:F:F,::F,,FF:FFFF,F,FF:FF:F::FF::F:F:F,F,:FF,:FFF,FFF
@A01757:128:HWYCLDRX2:1:2101:17852:2816 2:N:0:GGAGCGTC
TCGGACTACAAGGGTATCTAATCCTATTTGCTCCCCACGCTTTCGTGCCTGAGCGTCAGTAACAGTCCAGGCGGCCGCCTTCGCCACTGGTGTTCTTCCATATATCTACGCATTTTACCGCTACACATGGAGTTCCACCGCCCTCTCCTGCTCTCTAGCCCGCCAGTTTCCAGAGCCTATACCGGTTGAGCCGGTACCTTTCACTCCAGACTTAGCAGGCCGCCTACGCACCCTTTACGCCCAATCATTCC
+
FFFFFFFFFFFFFFF:FFFFFFFFFFFFFFFFFFFFFFFFFFFFFFFFFFFFFFFFFFFFFFFFFFFFFFFFFFFFFFFFFFFF:FFFFFFF:FFFFFFFFFFFFFFFFFFFFFFFFFFFFFFFFFFFFFFFFFFFFFFFFFFFFFFFFFFFFFFFFFFFFFFFFFFFFFFFFFFFFFFFF::F:FF,FFFF:FF:FFF,:F:FFF,FFFFFFF,FFFF:FFFFFFF,F:FFFFFFF,FF:FF,FFFF,F:
@A01757:128:HWYCLDRX2:1:2101:32389:2816 2:N:0:GGAGCGTC
TCGGACTACAAGGGTTTCTAATCCTGTTCGATCCCCACGCTTTCGTGCCTCAGCGTCAGTCGGGCGCCGGTATGCTGCCTTCGCAATCGGAGTTCTGCGTGATATCTATGCATTTCACCGCTACACCACGCATTCCGCGCACTTCTCGCCCACTCTAGCCCGGCAGTTCCGACGGCTGGGCGGGGTTGAGCCCCGCGATTTGACCGCCGGCTTGCCGTGCCGCCTGCGCACCCTTTAAACCCAATAAATCC
+
FFFFFFFFFFFFFFFFFFFFFFFFFFFFFFF:FFFFFFFFFFFFFFFFFFFFFFFFFFFFFFFFFFFFFF:FFFFFFFFFFFFFFFFFFFFFFFFFFFFFFFFFFFFFFFFFFFFFFFFFFFFFFFFFFFFF:FFFFFFFFFFFFFFFFFFFFFFFFFFFFFFFFFFFFFFFFFFFFFFFFFFFFFFFFFFFFFFFFFF:FFFFFFFFFFFFFFFFFFFFFFFFFFFFFF:FFF:F::FFFFFFF,FFFFF
@A01757:128:HWYCLDRX2:1:2101:23764:2942 2:N:0:GGAGCGTC
TCGGACTACTAGGGTATCTAATCCTGTTCGATACCCACGCTTTCGTGCTTCAGCGTCAGTTGGGCGCCGGTATGCTGCCTTCGCAATCGGAGTTCTGCGTGATATCTATGCATTTCACCGCTACACCACGCATTCCGCATACTTCTCGCCCACTCAAGAACACCAGTTTCAACGGCGAAGCGAGGTTGAGCCCCGCGATTTGACCGCTGACTTGACATTCCGCCTACGCACCCTTTAAACCCAATAAATCC
+
:FFFFFFFFF,:FF,FFFFF:FFFFFFFFFFFFFFFFFFFFFFFFFFFFFFFFFFFFFFFFFFFFFFFFFFFFFFFF:FFFFFFFFFFFFFFFFFFFFFFFFFFFF:FFFFFFFFFFFFFFFFFFFFFFFFFFFFFFFFFFFFFFFFFFFFFFFFFFFFFFFFFFFFFFFFFF:FFFF::FFFF:FFFFFFFFFFF:FFFFFFFFFFFFFFFF:FFFFFFFFFFFFFFFFFFFFFFFFFFFFFFFFF:FFF
@A01757:128:HWYCLDRX2:1:2101:24713:2988 2:N:0:GGAGCGTC
TCGGACTACAAGGGTTTCTAATCCTGTTCGCTACCCATGCTTTCGAGCCTCAGCGTCAGTTGCAGACCAGAGAGCCGCCTTCGCCACTGGTGTTCTTCCATATATCTACGCATTCCACCGCTACACATGGAGTTCCACTCTCCTCTTCTGCACTCAAGTTCAACAGTTTCTGATGCAATTCTCCGGTTGAGCCGAAGGCTTTCACATCAGACTTATTGAACCGCCTGCACTCGCTTTACGCCCAATAAATC
+
FFFFFFFFFFFFFFFFFFFFFFFFFFFFFFFFFFFFFFFFFFFFFFFFFFFFFFFFFFFFFFFFFFFFFF,FFFFFFFFFFFFFFFFFFF:FFFF:FFFFFFFFFFFFFFFFFFFFFFFFFFFFFFFFFFFFFFFFFFFFFFFFFFFFFF:FFFFFFFF,FFFFFFFFFFFFFFFFFFFFFFFFFFFFFFFFFFFFFFFFFFFFFFFFFFFFFFF:FFF:FFFFFFFF:FFFFFFFFFFFFFFFFFFFFFF
@A01757:128:HWYCLDRX2:1:2101:8341:3004 2:N:0:GGAGCGTC
TCGGACTACACGGGTATCTAATCCTGTTCGATCCCCACGCTTTCGTGCCTCAGCGTCAGTTGAGCGCCGGTATGCTGCCTTCGCAATCGGAGTTCTGCGTGATATCTATGCATTTCACCGCTACACCACGCATTCCGCATACTTCTCTCCAACTCGAGACTGCCAGTTTCAACGGCGGGCCGGGGTTGAGCCCCGGGCTTTGACCGCTGACTTAACAGACCGCCTGCGCACCCTTTAAACCCAATAAATCC
+
FFFFFFFFFFFFFFF:FFFFFFFFFFFFFFFFFFFFFFFFF:FFFFFFFFFFFFFFFFFFFFFFFFFFFFFFFFFFFFFFFFFFFFFFFFFFFFFFFFFFF:,F:FF:FFFF:FFFFFFFFF:FFFFFFFFF:FFFFFFFFFFFFFFFFFF:FFFF:FFFFF:FFFFFFFFFFFFFFFFFFFFFFFFFFFFFFFFFFFF,FFFFFFFF,FFF,FFFFFF,FFF:FFFF:F::F:,:F:::FFFFFF,FF,:
@A01757:128:HWYCLDRX2:1:2101:26992:3051 2:N:0:GGAGCGTC
TCGGACTACCGGGGTATCTAATCCTGTTTGCTACCCACGCTTTCGCACCTCAGCGTCAGTTTCCAGCCAGATTGCCGCCTTCGCTAACGGTATTCCTCCTGATATCTACGCATTTCACCGCTACACCAGGAATTCTGCAATCCTCTCTGATACTCTAGTATTATAGTATCACTAGCCTTACTAAAGTTGAGCTCTAGTCTTTGACTAATGACTTACAACACCGCCTACGTGCTCTTTACGCCCAGTAACTC
+
FFFFFFFFFFFFFFFFFFFFFFFFFFFFFFFFFFFFFFFFFFFFFFFFFFFFFFFFFFFFFFFFFFFFFFFFFFFFFFFFFFFFFFFFFFFFFFFFFFFFFFFFFFFFFFFFFFFFFFFFFFFFFFFFFFFFFFFFFFFFFFFFFFFFFFFFFFFFFFFFFFFFFFFFFFF:FFFFFFFFFF,:F:FFFFFFFFFFFFFFFFFFFFFFFFF,FFFF:,FFF:FFFFFFF:FFFFFFF:F,FFFFFF,F:FF
@A01757:128:HWYCLDRX2:1:2101:9209:3161 2:N:0:GGAGCGTC
TCGGACTACTAGGGTATCTAATCCTGTTTGCTCCCCACGCTTTCGAGCCTCAACGTCAGTTACAGTCCAGTAAGCCGCCTTCGCCACTGGTGTTCCTCCTAATATCTACGCATTTCACCGCTACACTAGGAATTCCACTTACCCCTCCTGCACTCTAGTTCTACAGTTTCCCGAGCAGTCCGGGGGTTGAGCCCCCGCCTTTCACTCCAGACTGGCATAACCGTCTACGCTCCCTTTCGACCCCGTCAATC
+
FFFFF:FFFFFFFFFFFFFFFFFFFFFFFFFFFFFFF:FFFFFFFFFFFFFFFFFFFFFFFFFFFFFFFFFFFFFFFFFFFFFFFFFFFFFFFFFFF:FF,FFFFFFFFFFF:FFFFFFFFF:,,FF:FFFFFF:::,FFFFFFFFFFFF:,,,:F:F,FFF,,FFF:F:F,FFFF,FF::FFFFF:F,:FF,,FFFFFF:::,:FF,,FF,F,F::,,FF:F,F,F,FFF:FFF,F,,:,F::,,,F,,F
@A01757:128:HWYCLDRX2:1:2101:6433:3239 2:N:0:GGAGCGTC
TCGGACTACTGGGGTATCTAATCCTGTTTGCTACCCACGCTTTCGAACCTCAGCGTCAGTTACAGACCAGAGAGCCGCTTTCGCCACTGGTGTTCTTCCATATATCTACGCATTTCACCGCTACACATGGAGTTCCACTCTCCTCTTCTGCACTCAAGTCTCCCAGTTTCCAATGCACTACTCCGGTTAAGCCGAAGGCTTTCACATCAGACTTAAAAGACCGCCTGCGTTCCCTTTACGCCCAATAAATC
+
FFFFFFFFFFFFFFFFFFF,FFFFFFFFFFFF:FFFFFFFFFFFFF,FFFFFFFFFFFFFF,FFFFFFFFFFFFFFFFFFFFFFFFFFFFFFFFFFFFF,:FFFFFFFFFFFFFF,FFFFFFFFFF,FFFF:FFFFFFFFFFFFFFFFFFFFFFFFFFFFFF:FFFFFFFF:FF::FFFFFFF:F,FFF,,FFFFFFFFFFFFFFF:FFFFFFFFFFF,FFF:FFFFFFFFFFFFFF:FFFF:,F,FF,FF
@A01757:128:HWYCLDRX2:1:2101:10682:3270 2:N:0:GGAGCGTC
TCGGACTACCAGGGTATCTAATCCTGTTTGCTCCCCACGCTTTCGAGCCTCAACGTCAGTTACAGTCCAGTAAGCCGCCTTCGCCACTGGTGTTCCTCCTAATATCTACGCATTTCACCGCTACACTCGGAATTCCACTTACCCCTCCTGCACTCTAGTTCTACAGTTTCCAGAGCAGTCCGGGGGTTGAGCCCCCGCCTTTCACTCCAGACTTGCATAACCGTCTACGCTCCCTTTACACCCAGTCAATC
+
FFFFFFFFFFFFFFFFFFFF:FFFFFFFFFFFFFFFFFFFFFFFFFFFFFFFFFFFFFFFFFFFFFFFFFFFFFFFFFFF:FFFFFFFF:FFF,:FFFFFFFFFFFFFFFFFFFFFFF,FFF,:FFF,FFFFF,:FF:FFFF,FFFFFFFFFFFFFFFFF:FFF:FFFF:FFFFFFFFFFFFFFFFFFFFF:F:FFFFFFFFFF,FF:,FF:FFFFFFFFFFF::F:F:F:FFFFFF,,:FFFF,,:F,:F
@A01757:128:HWYCLDRX2:1:2101:31846:3380 2:N:0:GGAGCGTC
TCGGACACCAGGGTTTCTAATCCTGTTTGCTACCCACGCTTTCGAACCTCAGCGTCAGTTACAGACCAGAGAGCCGCTTTCGCCACTGGTGTTCTTCCATATATCTACGCATTTCACCGCTACACATGGAGTTCCACTCTCCTCTTCTGCACTCAAGTCTCCCAGTTTCCAATGCACTACTCCGGTTAAGCCGAAGGCTTTCACATCAGACTTAAAAGACCGCCTGCGTTCCCTTTACGCCCAATAAATCC
+
FFFFFFFFFFFFFFFFFF:FFFFFFFFFFFFFFFFFFFFFFFFFFFFFFF:FFFFFFFFFFFFFFFFFFFFFFFFFFFFFFFFFFFFFFFFFFFFFFFFFFFFFFFFFFFFFFFF:FFFFFFFFFFFFFFFFFFFFFFFFFFFFFFFFFFFFFFFFFFFFFFFFF:FFFFFFF:FFFFFFFFFFFFFFFFFFFFFFFFF:FFFFFF:FFFFFFFFF,FFFFFFFF,FF,FFFFFFFFFFFFF,FFF::,F:
@A01757:128:HWYCLDRX2:1:2101:6470:3458 2:N:0:GGAGCGTC
TCGGACTACAAGGGTATCTAATGCTATTTGCTCCCCACGCTTTCGTGCCTCAGCGTCAGCAACAGGCCAGGCGGCCGCCTTCGCCACTGGTGTTCTTCCATATATCTAAGCATTTTACAGCTACACATGGAGTTCCACCTCACTCTCCTGCTCTCCAGTCATCCAGTTTCCAAAGCCATGCATTAGTTGAGCTCATGCTTTTCACTCCAGACTTGAAGGACCGCATGAGAACCCTTTACGCCCAATAATTC
+
F:,FFF:F:FFFF,:FF,:FFF,,F:FFF:FF:FFFF:FFFFFF:FF,FFFF,FFFFFF:F,,F,FFFF:,,FFFF,FF:,FF,FF,FFFF:FF:FF,,FFFFFF,::,,::FFFFF,,:FFF:FFFF:FF,FFF,FF:,F,,FFF,FFF,F:FF,F:FF:::FF,FF:::FFF,,FFFFFFF:,:FFFFF,FF:,,,,,FFFFF:F:F:FFF,F,F,FFF,F::FF,F,F,::,FF:F,,,FF:F,FFFF
@A01757:128:HWYCLDRX2:1:2101:10366:3474 2:N:0:GGAGCGTC
TCGGACTACTAGGGTATCTAATCCTGTTCGATACCCACGCTTTCGTGCCTCAGCGTCAGTGTGGGGCCGGCAGGCTGCCTTCGCAATCGGGGTTCTGCGAGATATCTATGCATTTCACCGCTACACCGCGCATTCCGCCTGCCTATCCCCAACTCAAGCCAGCCAGTTTCAACGGCGGGCCGGGGTTGAGCCCCGAAATTTTAACGCTGACTTGACACTCCGCCTACGCACCCTTTAAACCCAAAAAATCC
+
,F:FFF:FFFFF,F:F,,FFFFF:F:FFF,F:F,FFF:F,,FFF,F:F,:F:,F,F,F:F,F,F:FFFF:FFFFFF:FFF::,FFFFFF:F,FF,FFF,,::,:F,FF,F,F,FFFFF,,F:FFF,:::,,F,FF:F,F,FFF:,F:F,FFF:FFFFF,FF:F,FF,FFFFFF:,,F,FF,FF,FF:FFF,FFFFFFFF,:,F:F,F:FF:FF,F,FFFFF:,:FF:,FFF,,F,FF:FF,FFF,FFFFF,
@A01757:128:HWYCLDRX2:1:2101:6777:3834 2:N:0:GGAGCGTC
TCGGACTACGGGGTATCTAATCCTGTTTGCTCCCCACGCTTTCGAGCCTCAACGTCAGTTACCGTACAGTAAGCCGCCTTCGCCACTGGTGTTCCTCCTAATATCTACGCATTTCACCGCTACACTAGGAATTCCACTTACCTCTCCTGCACTCCAGCCGTACAGTTTCCAGAGCAGTCCGGGGGTTGAGCCCCCGCCTTTCACTCCACACTTGCACTGCCGTCTACGCTCCCTTTACACCCAATAAATCC
+
FFFFFFF,FFFFFFFFFF:FFF:FF,FFFFFFFFFFFFF:FFFFFFFFFFFFFFFFFFFFFF,FFFF:FF:FFFFFFFF,FF:FF,FF:FF,:FFFFFF:FFFFFFF:FFFF:FFFFFFFFFFFFFFFFFF,:FFF:FFFFFFFFFFFFFFFF:FFFFFFFFFF:FFFFFF:FFFFF,FF,FFF::F,:FFF:FFFFFF:,F:F:FF::FF:F,FFF:FFFF,FF:,FF:F:FF,FFFFF,F:F:F:F,F,
@A01757:128:HWYCLDRX2:1:2101:22544:3834 2:N:0:GGAGCGTC
TCGACACTAGGGTTTCTAATCCTGTTTGCTCCCCACGCTTTCGAGCCTCAACGTCAGTTAATGTCCAGGAACCCGCCTTCGCCACGAGTGTTCCTCTCGATATCTACGCATTTCACTGCTACACCGAGAATTCCGGTTCCCCCTCCATTACTCTAGTCTCGCAGTATCATGTGCCGTCCGCGGGTTGAGCCCGCGCCTTTCACACACGACTTACGAAACAGCCTACGCACGCTTTACGCCCAGTAATTCCG
+
FFFFFFFFFFFFFFFFFFFFFF:FFFFFFFFFFFFFFFFFFFFFFFFFFFFFFFFFFFFFFFFFFFFFFFFFFFFFFFFFFFFFFFFFFFFFFFFFFFFFFFFF:FFFFFFFFFFFFFFFFFFFFFFFFFFFFFF:FFFFFFFFFFFFFFFFF:FFFFFFFFFFFFFFFFFFFFFFFFFFFFFFFFFF:FFFF:FFFFFFFFFFFFFFFFFFFFFFFFFFFFFFFFFFFF:FFFFFF:FFFF:FFFFFF,:
@A01757:128:HWYCLDRX2:1:2101:28203:3865 2:N:0:GGAGCGTC
TCGGACTACAAGGGTTTCTAATCCTATTTGCTCCCCACGCTTTCGTGCCTCAGCGTCAGTCAACAGGCCAGGCGGCCGCCTTCGCCACTGGTGTTCTTCCATAAATCTATGCATTTCACCGCTACACCACGCATTCCGCGCACTTCTCGCCCACACTAGCCCGGCATTTCCGACGGCTGGGCGGGGTTGAGCCCCGCGATTTGACCGCCGGCTTGCCGAGCCGCCTGCGCACCCTTTAAACCCAATAAATC
+
FFFFFFFFFFFFFF,FF:F:F:F:FFFF:F:F,FFFF,FFFFFFFFF::F,F,FFFFFFFFFF:F::::,F,F,:,FF:FF:F:FFFF:::F,,,,F:FFF::,FFFFFF:FFFF,,:F,:FF:FFFFFFFFFF,FF:::FF::FFF,:F:FFF,FFF:F:F:::F,FFF:FF:,:FFFFFFF:FFFF:F,:FFFFFF:FFF,FFFF,F,,FFF:F,,,,:FFFFFF:FFFFFFFFFFFFFFF,F,:FFFF
@A01757:128:HWYCLDRX2:1:2101:21802:3897 2:N:0:GGAGCGTC
TCGGACTACAAGGGTATCTAATCCTATTTGCTCCCCACGCTTTCGTGCCTCAGCGTCAGTCAACAGGCCAGGCGGCCGCCTTCGCCACTGGTGTTCTTCCATATATCTACGCATTTTACCGCTACACATGGAGTTCAACCGCCCTCTCCTGCTCTCTAGCCCGCCAGTTTCCAGAGCCTGTACCGGTTGAGCCGGTACCTTTCACTCCAGACTTAGCAGGCCGCCTGCGTTCCCTTTACGCCCAATAAATC
+
FFFFFFFFFFFFFFFFFFFFFF:FFF,FFFFFFFFFFFFFFFFFFFFFFFFFFFFFFFFFF:FFFFFFFFFFFFFFFFFFFFFFFFFFFFFFFFFFFFFF:FFF:FFF:FFFFFFF:FFFFFFFFFFFFFFFFFFFFFFFFFFFFFFFFFFFFFFFF,FFFFFFFFFFFFFFFFFFFFF:FFFFFF,FFFFFFFFF,FFFFFFFFF:FFFFFFFFFFF:FFFFFFFFFFFFFFFFFFFFFFFFFFFFFFFF
@A01757:128:HWYCLDRX2:1:2101:27896:3897 2:N:0:GGAGCGTC
TCGGACTACCGGGGTATCTAATCCTGTTTGCTCCCCACGCTTTCGAGCCTCAACGTCAGTTACAGTCCAGTAAGCCGCCTTCGCCACCGGTGTTCCTCCTAATATCTACGCATTTCACCGCTACACTAGGAATTCCGCTTACCCCTCCTGCACTCCAGCCGCACAGTTTCCAAAGCAGTTCCGGGGTTAAGCCCCGGGATTTCACTCCAGACTTGTGCTGCCGTCTACGCTCCCTTTACACCCAGTAAATC
+
FFFFFFFFFFFFFFFFFFFFFFFFFFFFFFFFFFFFFFFFFFFFFFFFFFFFFFFFFFFFFFFFFFFFFFFFFFFFFFFFFFFFFFFFFFFFFFFFFFFFFFFFFFFFFFFFFFFFFFFFFFFFFFFFFFFFFFFFFFFFFFFFFFFFFFFFFFFFFFFFFFFFFFFFFFFFFFFFFFFFFFFFFFFFFFFFFFFFFFFFFFFFFFFFFFFFFFFFFFFFFFFFFFFFFFFFFFFF:FFFFFFFFFF:FFF
@A01757:128:HWYCLDRX2:1:2101:1841:3959 2:N:0:GGAGCGTC
TCGGACTACAGGGGTATCTAATCCTATTTGCTCCCCACGCTTTCGTGCCTGAGCGTCAGCAACAGTCCAGGCGGCCGCCTTCGCCACTGGTGTTCTTCCATATATCTACGCATTTTACCGCTACACATGGAGTTCCACCGCCCTCTCCTGTCCTCGAGCGTGGCAGTTTCCAAAGCCTGTACAGGTTGAGCCCGTACCTTTCACTTCAGACTTGCCACGCCGCCTGCGCACCCTTTACGCCCAATCATTCC
+
FFFFFFFFFFFFFFFFFFFFFFFFFFFFFFFFFFFFFFFFFFFFFFFFFFFFFFFFFFFFFFFFFFFFFFFFFFFFFFFFFF:FFFFFFFFFFFFFFFFFFFFFFFFFFFFFFFFFF::FFFFFFFFFFFFFFFF:FFFFFFFFFFFF:FFF:FFFFFFFFFF:FFFFFF:FFFFFFFFF:FFFFFFFF::FFFFFFFF,FF,FFFFFFFFFF:F,FFFFFFF,,FFFFFFFF,FFFFFFFF,FFF::F::
@A01757:128:HWYCLDRX2:1:2101:7157:3959 2:N:0:GGAGCGTC
TCGGACTACTGGGGTATCTAATCCTGTTTGCTACCCACGCTTTCGAACCTCAGCGTCAGTTACAGACCAGAGAGCCGCTTTCGCCACTGGTGTTCTTCCATATATCTACGCATTTCACCGCTACACATGGAGTTCCACTCTCCTCTTCTGCACTCAAGTCTCCCAGTTTCCAATGCACTACTCCGGTTAAGCCGAAGGCTTTCACATCAGACTTAAAAGACCGCCTGCGTTCCCTTTACGCCCAATTAATC
+
:FFFFFFFFFFFFFFFFFFFFFFFFFFFFFFFFFFF:FFFFFFFFFFFFFFFFFFFFFFFFFFFFFFFFFFFF:FF:F,:FFFFFFFFFFF:FF,FFFFFF:FFFFF:FFFFFFFFFFFFFFFFFFFFFFFFFFFFFFFFFFFFFFF:FF,:F::FF,FFFFFFF:,F:,FFF::FFF,FFFFFF:F:FFF:F,FFFF:FFFFFFFFFFFF,FFFF,,FFF,F:FFFFFFF,F,FF,FF,FFFF,,,FFFF
@A01757:128:HWYCLDRX2:1:2101:28067:4069 2:N:0:GGAGCGTC
TCGGACTACCGGGGTATCTAATCCTGTTTGCTCCCCACGCTTTCGAGCCTCAACGTCAGTTACAGTCCAGTAAGCCGCCTTCGCCACCGGTGTTCCTCCTAATATCTACGCATTTCACCGCTACACTAGGAATTCCGCTTACCCCTCCTGCACTCCAGCCGCACAGTTTCCAAAGCAGTTCCGGGGTTAAGCCCCGGGATTTCACTCCAGACTTGTGCTGCCGTCTACGCTCCCTTTACACCCAGTAAATC
+
FFFFFF:F:FFFF:FFFFFFFFFFFFFFFFFF:FFFFFFFFFFFFFFFFFFFFFFFFFF:FFFFFFFFFFFFFFFFFFFFFFFFFFFFFFFFFFFFFFFF,FFFFFFFFFFFFFFFFFFFFFFFFFFFFFFFFFFFFFFFFFFFFFFFFFFFFFFFFFFFFFFFFFFFFFFFFFFFFFFFFFFFF,FFFFFFFFFFFFFFFF:FFFFFFFFFFFFFFFF:FFFFFFFFFFFFFFFFFFFFFFFFFFFFFFF
@A01757:128:HWYCLDRX2:1:2101:24795:4131 2:N:0:GGAGCGTC
TCGGACTACAAGGGTATCTAATCCTGTTCGATACCCACGCTTTCGTGCCTGAGCGTCAGTAGGGCGCCGGTGCGCTGCCTTCGCAATCGGAGTTCTGCGTGATATCTATGCATTTCACCGATACACCACGCATTCCGCGCACTTCTCGCCCACTCTAGCCCGGCAGTTCCGACGGCTGGGCGGGGTTGAGCCCCGCAATTTGACCGCTGACTTGCACCTCCGCCTGCGCACCCTTTAAACCCAATAAATCC
+
FFFFFFFFFFFFFFF:FFFFFFFFFF:FFFFFFFFFFFFFFFFFFFFFFFFFFFFFFFFFFFFFFFFFFFFFFFFFFFFFFFFFFFFFFFFFFFFFFFFFFFFF,FFFFFFFFFFFFFFFFF:FFFFFFFFFFFFFFFF:FFFFFFFFFFFFFFFFFFFFFFFFFFFFFFFFFFF:FFFFFFFFFFFFFFFFFFFFF:FFFFFFFFFFFFFFFFFFFFFFFFFFFFFFFF,FF,FFFFFFFFF:FF,FFF:
@A01757:128:HWYCLDRX2:1:2101:17779:4194 2:N:0:GGAGCGTC
TCGGACTACACGGGTATCTAATACTGTTCGATCCCCACGCTTTCGTGCCTCAGCGTCAGTTGAGCGCCGGTATGCTGCCTTCGCAATCGGAGTTCTGCGTGATATCTATGCATTTCACCGCTACACCACGCATTCCGCATACTTCTCGCTCACTCAAGACCTGCAGTTTCAACGGCGATACGGCGTTGAGCACCGCATTTTTACCGCTGACTTACAAATCCGCCTACGCACCCTTTAAACCCAATAAATCC
+
FFFFFFFFFFFFFFFFFFFFFFFFFFFFFFFFFFFFFFFFFFFFFFFFFFFFFFFFFFFFFFFFFFFFFFFFFFFFFFFFFFFFFFFFFFFFFFFFFFFFFF:FFFFFFFFFFFFFFFFFFFFF:FFFFFFFFFFFFFFFFFFFFFFFFFFFFFFFFFFFFFFFFFFFFFFFFFFFFFFFFFFFFFFFFFFFFFFFFFFFFF:FFFFFFFFFFFFFFFFFFFFFF:FFFFFFFFFFFFFF::FFFFF:FF,
@A01757:128:HWYCLDRX2:1:2101:5710:4210 2:N:0:GGAGCGTC
TCGGACTACAAGGGTTTCTAATCCTGTTTGCTCCCCACGCTTTCGTGTATGAGCGTCAGTTGCGTCCCAGGAGGCTGCCTTCGCCATCGGTGTTCTTCCACATATCTACGCATTTCACTGCTACACGTGGAATTCCACATCCCTCTGACGCACTCTAGCCAAGCAGTCACATATGCGGTTCCCAGGTTAAGCCCGGGGAGTTCACATCTGTCTTACTCAGCCGCCTGCACACCCTTTACGCCCAGAAATTC
+
FFFFFFFFFFFFFFF:FFFFFF:FFFFFFFFF:FFFFF:F:FF,FF:FFFFF:FFFFFFFFFF:F:FFFFFF,FFF:FFFFF:FFFF:F:FFFF:F:,,F,F,F:,:F,:,FFFF:F:FF:,F,:F,::F:,FFFFFF,FF,FF:FFF,FFFFFFFF:,FFF:,F:F:FFF:FFF,FFFFF,FFF::F,F,,,FFF:F,:,F:F,F:,F,FFFF:,:,,:,FFFF,FFF,::,FF,F,FF,,,:,,FF,FF
@A01757:128:HWYCLDRX2:1:2101:4643:4304 2:N:0:GGAGCGTC
TCGGACTACAAGGGTATCTAATCCTATTTGCTCCCCACGCTTTCGTGCCTCAGCGTCAGTAACAGGCCAGGCGGCCGCCTTCGCCACAGGTGTTCTTCCATATATCTACGCATTTTACCGCTACACATGGAGTTCCACCGCCCACTCCAGCTCTCTAGACCGCCAGTTTCAAGAGCCTATAACGGTTGAGCCGGAACCTTTCAATACACACTTATCAGGCCGCCTACGCACCCATTAAGCCCAAACATTGC
+
FFFFFFFFFFFFFFF,FFFFFFFFF,FFFF,F,FFFFFFFFFFFFFFF:F,FFFFFFFFF::FFFFFFFFFF::F:FFF:FF,F:F,,F:FFFFFF,FFF,FFFFFFF,FFFFFFFFF:FFFFFFFFFF:FF,FFFFFF,FFF,:FF,,F:,,FFFF:,,,:FFFFFFF:,F:,FFF::FF,F,:FFFF,FF,:,FFFFFF,F,,,,:,FFFF,,:::,::FFF,:,FFFFFF:FFF,,FFFF:,,F,,,F
@A01757:128:HWYCLDRX2:1:2101:27317:4335 2:N:0:GGAGCGTC
TCGGACTACCCGGGTATCTAATCCTGTTTGCTCCCCACACTTTCGTGCCTCAACGTCAGTTACGGTCCAGAAAGTCGCCTTCGCCACTGGTGTTCCTCCTAATATCTACGCATTTCACCGCTACACTGCGCATTCCGCATACCTCTCGACATCTCAAGACAGCCAGTTTCAACGGCTCGCCGGGGTTGAGCCCCGGGCTTTTACCGCTGACTTAACAGTCCGCCTACGCACCCTTTAAACCCAATAAATCC
+
FFFFFFF:FFFFFFFFFFFFFFFFFFFFFFFFFFFFFFFFFFFFFFFFFFFFFFFFFFFFFFFFFFFFFFFFFFFFFF:FFFFFFFFFFFFFFFF:FFFFFFFFFFFFFFFFFFFFFFFFFFFFFFFFFFFFFFFFFFFFFFFFFFFFFFFFFFFFFFFFFFFFFFFFFFFFFFFFFFFFFF:FFFFFFFFFFFF,FFFFFF:F:FFFFFFFFFFF:FFF:FFFF,:FFFFFFF:FF,FFFFFFF,FFFF,
@A01757:128:HWYCLDRX2:1:2101:6732:4351 2:N:0:GGAGCGTC
TCGGACTACAAGGGTATCTAATCCTGTTCGATACCCACGCTTTCGTGCCTGAGCGTCAGTAGGGCGCCGGTGCGCTGCCTTCGCAATCGGAGTTCTGCGTGATATCTATGCATTTCACCGCTACACCACGCATTCCGCGCACTTCTCGCCCACTCTAGCCCGGCAGTTCCGACGGCGGGGCGGGGTTGAGCCCCGCGATTTGACCGCCGGCTTGCCGTGCCGACTGCGCACCCTTTAAACCCAATAAATCC
+
FFF:FF:FF:F::FFF,FF,:F:FFFFFF:F,FFFFFF:F:FF::FFF,FFFFF:::FFF:FFFFFF::FF,:F:FFFFF:FFF:F:FFFF,FFFFFFFFF:,F,F:F:FFF:FFF,FFFFFFF:F,:F:FF,F:FFF:F,,F::FF:F,:FF,FFFFFFFFF:,FFFF:FFF:F,,FF:FF:F,,FF,FFFFFFFFF::,,F,FF,FFFF::FFFF:F,,:,,,FFFF,:F::,FFF,:F:F,FF,FFF,
@A01757:128:HWYCLDRX2:1:2101:18774:4413 2:N:0:GGAGCGTC
TCGGACTACACGGATATCTAATCCTGTTCGATACCCACGCTTTCGTGCCTGAGCGTCAGTATGGCGCCGGTGCGCTGCCTTCGCAATCGGAGTTCTGCGTGATATCTATGCATTTCACCGCTACACCACGAATTCCGCGCACATCTCGCCCACTCTAGCCCGGCAGTTCCGACGGCTGGGCGGGGTTGTGCCCCGCGATTTGACGGCCGGCTTGCCGAGCGGCCTGGGCACCCTTTCTACCCCAGCAAGCC
+
FFFFF,F:FF:FFFFFFFFFFF,,FFFFF:FFFF:FFFFFF:FFF,:,F,FFFFFFFFFFF,F:FFF:,FFF,FFFFF:FFFFF:F:FFF:FFF,,FFF,FFFFFFFF:FF,FFFFF::FFFFFFF::,F,,FF,F,F:,F::,:F:F,FFFFFF::,,,F:FF,F:F:,F:FF:,F:FF,F:FF::,,:FFFFF:,FFF,FFF,:,F:,:FF,,FF,FF:FF,,,,,:,:,F,,:,,:,FF,,,,,,,,,
@A01757:128:HWYCLDRX2:1:2101:24768:4460 2:N:0:GGAGCGTC
TCGGACTACCAGGGTTCTAATCCTGTTCGATACCCACGCTTTCGTGCCTGAGCGTCAGTAGGGCGCCGGTGCGCTGCCTTCGCAATCGGAGTTCTGCGTGATATCTACGCATTTCACCGCTACACATGGAGTTCCACCGCCCTCTCCTGTCCTCGAGCGTGGCAGTTTCCAAAGCCTGTACAGGTTGAGCCCGTACCTTTCACTTCAGACTTGCCACGCCGCCTGCGCACCCTTTACGCCCAATCATTCCG
+
FFFFFFFFFFFFFFFFFFFFFFFFFFFFFFFFFFFFFFFFFFFFFFFFFFFFFFFFFFFFFFFFFFFFFFFFFFFFFFFFFFFFFFFFFFFFFFFFFFFFFFFFFFFFFFFFFFF:FFFFFFFFFFFFFFFFFFFFFFFFFFFFFFFFFFFFFFFFFFFFFFFFFFFFFFFF,FFFFFFFFFFFFFFFFFFF:F:FFFFFFFFFFFFFFFFFFFFFFFFF:FFFFFFFFFFFFFFFFFFFF:,F::FFFFF
@A01757:128:HWYCLDRX2:1:2101:24740:4507 2:N:0:GGAGCGTC
TCGGACTACCAGGGTTCTAATCCTGTTCGATACCCACGCTTTCGTGCCTGAGCGTCAGTAGGGCGCCGGTGCGCTGCCTTCGCAATCGGAGTTCTGCGTGATATCTACGCATTTCACCGCTACACATGGAGTTCCACCGCCCTCTCCTGTCCTCGAGCGTGGCAGTTTCCAAAGCCTGTACAGGTTGAGCCCGTACCTTTCACTTCAGACTTGCCACGCCGCCTGCGCACCCTTTACGCCCAATCATTCCG
+
FFFFFFFFFFFFFFFFFFF:F:FF:FFFFFFFFFFF,FFFFFF:FFFFFFFFFFFFFFFFFFFFFFFFFFFF,FFFFFFFFFFFFFFFFFFFFFFF,FFFFFF:FFF:FFFFFFF:F,FFFFFFFFFF:FFFFFFFFF,FF:FFFF,FFFFFFFFF,FFFF:FFFFFFF:F:FF::,,FFFFF:FF,F:FFFF,FFFFFFFFFFFFFF:FFFF:FFFFFFFF,FF:FFFFFFF:FFFFFFFFFF:FFFF,F
@A01757:128:HWYCLDRX2:1:2101:21477:4523 2:N:0:GGAGCGTC
TCGGACTACCAGGGTATCTAATCCTGTTCGCTCCCCTAGCTTTCGCGCCTCAGCGTCAGTCGTGGCCCAGAAGGCCGCCTTCGCCGCCGGTGTTCTTCCCAATATCTGCGCATTCCACCGCTACACTGGGAATTCCGCCTTCCCCTACCAGACTCAAGCCTGCCGGTATCGGGGGCGGACCGGGGTTGAGCCCCGGTATTTGACCACCGACCTAACAGGCCGCCTACGCGCGCTTTCCGCCCAATGAATCC
+
FFFFFFFFFFFFFFFFFFFFFFFFFFFFFFFFFFFFFFFFFFFFFFFFFFFFFFFFFFFFFFFFFFFFFFFFFFFFFFFFFFFFFFFFFFFFFFFFFFFFFFFFFFFFFFFFFFFFFFFFFF:FFFFFFFFFFFFFFFFFFFFFFFFFFFFFFFFFF:FFFFFFFFFFFFFFFFFF:FFFFFFFFFFFFFFFFFFFFFFFFFFFFFFFFFFFF:FFFFFFFFFFF:FFFFFFFFFF,FFFF:FFF,FF:FF
@A01757:128:HWYCLDRX2:1:2101:23520:4554 2:N:0:GGAGCGTC
TCGGACTACTCGGGTATCTAATCCTGTTTGCTCCCCATGTTTTCGCTTCTCAGCGTCAGTTACAGCCCAGAGACCTGCCTTCGCCATCGGTGTTCCTCCTGATATCTGCGCATTCCACCGCTACACCAGGAATTCCAGTCTCCCCTACTGCACTCTAGTTAGCCCGTACCCACTGCAAACCCGGGGTTAAGCCCCGGGATTTCACAGCAGACGCGACAAACCGCCTACAAGCTCTTTACGCCCAATAATTC
+
FFFFFFFFFFFFFFFFFFFFFFFFFFFFFF:FFFFFFFFFFFFFF,FFFFFFFFFFFFFFFFFFF:FFFFFFFFFFFFFFFFFFFFFFFFFFFFFFFFFFFFFFFFFF,FFFFF:FFFFFFFFFFFF:FFF,FFFFF,FFFFF,FFFFFFFFFFF::F,FF:FFFFFFFFFFFFFF,F:F:FFFF:FFF,FFFFFFF:,:FFFFF:FF,,,,,FFFF:FFFFFFFF:FFFFFFFFFFFFFFFFF:FF:FFF
@A01757:128:HWYCLDRX2:1:2101:27950:4617 2:N:0:GGAGCGTC
TCGGACTACAGGGGTTTCTAATCCTATTTGCTCCCCACGCTTTCGTGCCTGAGCGTCAGTTGTGCACCGGTATGCTGCCTTCGCAATCGGGGTTCTGCGTGATATCTATGCATTTCACCGCTACACCACGCATTCCGCATACCTCTCGCACACTCTAGATCCCCAGTTTCAACGGCTGGATGGGGTTGAGCCCCACGATTTGACCGCTGACTTAAAAGACCGCCTGCGTTCCCTTTACGCCCAATAAATCC
+
FFFFFFFFFFFFFFFFFFFFFFFFFFFFFFFFFFFFFFFFFFFFFFFFFFFFFFFFFFFFFFFFFFFFFFFFFFFFFFFFFFFFFFFFFFFFFFFFFFFFFFFFFFFFFFFFFFFFFFFFFFFFFFFFFFFFFFFFFFFFFFFFFFFFF:F:FFFFFFFFFFFFFFFFFFFFFFFFFFFFF:FFFFFFFFFFFFFFFFFFFFF:FFFFFFFFFFFFFFFFFFF:FFFFFFFFFFFFFFFFFFFFF:F,FFF
@A01757:128:HWYCLDRX2:1:2101:5376:4633 2:N:0:GGAGCGTC
TCGGACTACAAGGGTTTCTAATCCTGTTCGCTCCCCTAGCTTTCGCGCCTCAGCGTCAGTCGTGGGCCAGAAGGCCGCGTTCGCCGCCGGTGTTCTTCCCAATATCTGCGCCTTCCCCCGCTAGAGGGGGCGTTCCGCCTGCCCATACCGGGCTCAAGCGTGCCGGTAGCGGGGGCGGACCGGGGGTGAGCACCGGTATTTGCGCCACGCGCGACCGGGCGGCCGACGCGCGCGGTGCGCGCCATGTCTCC
+
:FFF:FFF,:,FF,FFFFF::FFFFF,FF:F,F::FFFF:FF,,F,FFFF:FF,FFF,FFFFFF,,:F:FF,FF,FF,,F,,FF:F,,:FF:F:,:F:F:FF,F,,FF,FF:F:F::,FFF,,F:,,FFF:,,FF,F:FF,,::,FFF,,,,,FFF,F,,FF::,FFF,,:FFFF,:F::FFFFF,,F,F:,:FF:,,,F:F,,,:,::,FF,,,F,,F:,F:,,F,:FFFF,,,F,FFF::,,::,FF,,
@A01757:128:HWYCLDRX2:1:2101:5394:4633 2:N:0:GGAGCGTC
TCGGACTACAAGGGTTTCTAATCCTGTTCGCTCCCCTAGCTTTCGCGCCTCAGCGTCAGTCGTGGCCCAGAAGGCCGCCTTCGCCGCCGGTGTTCTTCCCAATATCTGCGCATTCCACCGCTACACTGGGAATTCCGCCTTCCCCTACCAGACTCAAGCCTGCCGGTATCGGGGGCGGACCGGGGTTGAGCCCCGGTATTTGACCCCCGACCTAACAGGCCGCCTACGCGCTCTTTACGCCCCATGAATCC
+
FFFFFFF,FFFFFFFFFFFFFFFFFFFFF:F,:FFFFFF:FFFFFFFFFFFFFFFFFFFFFF,FF:FFFFFFFFFFF::FFFFFFFFF,:FF:FFFFFFFF:,FFF:FFF:FF:FFFFF,FFFFFFF,FFF:F:F:,FF,F,F,FFFF:::F:FFF,,FF:,:FF,:FF::,,FFF:FFFFFF,FFFFF:FF:,F:::FFFFFF,FF,FFF,F::,FF:,FFFF,F:,:,F,FF:FF,,F:F,:,FFFF,F
@A01757:128:HWYCLDRX2:1:2101:7238:4664 2:N:0:GGAGCGTC
CGGACTACACGGGTATCTAATCCTGTTTGCTCCCCACGCTTTCGAGCCTCAACGTCAGTTACAGTCCAGTAAGCCGCCTTCGCCACTGGTGTTCCTCCTAATATCTATGCATTTCACCGCTACACCACGCATTCCGCGCACTTCTCGCCCACTCTAGCCCGGCAGTTCCGACGGCTGGGCGGGGTTGAGCCCCGCGATTTGACCGCCGGCTTGCCGTGCCGCCTGCGCACCCTTTAAACCCAATAAATCCG
+
FFFFFFFFFFFFFFFFFFFFFFFFFFFFFFFFFFFFFFFFFFFFFFFFFFFFFFFFFFFFFFFFFFFFFF:FFFFFFFFFFFFFFFFFFFFFFFFFFFFFFFFFFFFFFFFFFFFFFFFFFFFFFFFFFFFFFFFFFFFFFFFFFFFFFFFFFFF::FFFFFFFFFFFFF:FFFFFFFFFFFFFFFFFFFFFFFFFFFF::FFFFFFFFF:FF:FFFFFFFFFFFFF:,FFFFFFFFFFFFFFF,FFFFFF
@A01757:128:HWYCLDRX2:1:2101:27588:4679 2:N:0:GGAGCGTC
TCGGACTACAGGGGTTTCTAATCCTATTTGCTCCCCACGCTTTCGTGCCTGAGCGTCAGTTGTGCACCGGTATGCTGCCTTCGCAATCGGGGTTCTGCGTGATATCTATGCATTTCACCGCTACACCACGCATTCCGCATACCTCTCGCACACTCTAGATCCCCAGTTTCAACGGCTGGATGGGGTTGAGCCCCACGATTTGACCGCTGACTTAAAAGACCGCCTGCGTTCCCTTTACGCCCAATAAATCC
+
FFFFFFFFFFFFFFFFFFFFFFFFFFFFFFFFFFFFFFFFFFFFFFFFFFFFFFFFFFFFFFFFFFFFFFF:FFFFFFFFFF:FFFFFFFFFFFFFFFFFFFFFFFFFFFFFFFFFFFFFFFFFFFFFFFFFFFFFFFFFFFFFFFFFFFFFFFFFFFFFFFFFFFFFFFFFFFFFF:FFFFFFFFFFFFFFFFFFFFFFFF:FFFFFFFFFF:FFFFFFFFFF::FFFFFFFFFF:F,FFFF,F:FFFFF
@A01757:128:HWYCLDRX2:1:2101:6126:4742 2:N:0:GGAGCGTC
TCGGACTACTGGGGTATCTAATCCTGTTCGATACCCACGCTTTCGTGCCTGAGCGTCAGTAGGGCGCCGGTGCGCTGCCTTCGCAATCGGAGTTCTGCGTGATATCTATGCGTTTCACCGCTACACCACGCATTCCGCGCCCTTCTCGCCGACTCTAGCCCGGCAGTTCCGACGGCTGGGCGGGGGTGAGCCCCGCGAGTTGCGCGCCGGCGTGGCGTGCGGCCTGGGCCGCCTTGTAGCCCAGTCCATCG
+
::FFFFFFFFFFFF,FFF:,:FFFFF,:,F:F:FFFFFFF,,FFFF:FFFFF:FF:F,F,F,FFF::FF:F:FFFFFFFFFF:FF,F,FFF:FF:FF,F:F:,:,:FF:F,,,FF,:,,,FF,FFF,:,FF,FF,FFFF:,,:FF:FF:F,:,,FFFFF:FFFFFFF:FF:,F:FF:F:FFFFFF,FF,FFFF,FFF,,,,:FF:FFFFFF,,,,,,,,,,FF,:F:FF,,F,,,:,:::,:,,F:,,,F,
@A01757:128:HWYCLDRX2:1:2101:17716:4742 2:N:0:GGAGCGTC
TCGGACTACACGGGTATCTAATCCTGTTTGCTACCCACGCTTTCGAACCTCAGCGTCAGTTACAGACCAGAGAGCCGCTTTCGCCACTGGTGTTCTTCCATATATCTACGCATTTCACCGCTACACATGGAGTTCCACTCTCCTCTTCTGCACTCAAGTCTCCCAGTTTCCAATGCACTACTCCGGTTAAGCCGAAGGCTTTCACATCAGACTTAAAAGACCGCCTGCGTTCCCTTTACGCCCAATAAATC
+
FFFFFFFFFFFFFFFFFFFFFFFFFFFFFFFFFFFFFFFFFFFFFFFFFFFFFFFFFFFFFFFFFFFFFFFFFFFFFF:FFFFFFFFFFFFF:,FFFFF:FFFFFFFFFFFFFFFFF:FFFF:FFFFFFFFFFFF:FFFFF,FFFFFFFFFFFFF,FFFFFFFFFFFFFFFFFF:FFFFFFFFFFFFFFFFFFFFFFFFFFFFFF:FFFFFFFFFF:F,:FFFFFFFFFFFF,FFFFF:FFFFFFFFF,FF
@A01757:128:HWYCLDRX2:1:2101:9281:4758 2:N:0:GGAGCGTC
TCGGACTATAGGGTATCTAATCCTGTTTGCTCCCCACGCTTTCGCGCCTCACCGTCAGTTGTCGTCCAGCAGGCCGCCTTCGCCACTGGTGTTCCTCCTAATATCTATGCATTTCACCGCTACACCGCGCATTCCGCGTACTTCTCGCCAACTCAAGTCTGCCAGTTCCGACGGCTGGGCGGGGTTGAGCCCCGCGATTTGACCGCCGGCTTGCCGTGCCGCCTGCGCACCCTTTAAACCCAATAAATCCG
+
FFFFFFFFFFFFFFFFFFFFFFFFFFFFFFFFFFFFFFFFFFFFFFFFFFFFFFFFFFFFFFFFFF:FFFFFFFFFFFF:FFFFF:FFFFFFFFFFFFFF:FFFFFFFFFFFFFFFFFFFF:FFF:FFFFFF:FFFFFF:FFFFFFF:FFFFFF:FFFFFFFF:FFFFFFFFFFFF,FFFFFFFFFFFFFFFFFFF:FFFFFFFFFF::FFFFFFFFFFF:FFFFFFFFFFFFFFFFFFFFFFF:FF:FFF
@A01757:128:HWYCLDRX2:1:2101:23836:4852 2:N:0:GGAGCGTC
TCGGACTACTAGGGTATCTAATCCTGTTTGCTCCCCACGCATTCGAGCCTCAACGTCAGTTACAGTCCAGTAAGACGCCTTCGCCACTGGTGTTCCTCCTAATATCTACGCATTTCACCGCTACACTAGGAATTCCGCTTACCTCTCCTGCACTCCAGTAAAACAGTTTCCAAAGCAGTCCCATGGATGAGCCTAGGGCTTTCACTTCAGACATTCATAACCGTAGACGCTCCCATTACACCAAGTAAATA
+
FFF:,F,F:FF,,F,:FFFFF,FFF:,:FFF:F:FFFF::,,FFF,:FFFFFFFF,FFF,F:FFF:FF,,,:F:,FF,F,F:F:F:FFF,F,,F,,F,,FFFFF,,,FF:F:F,F:F,F,F,F,:FFF:,FFF,,FF,F,FFFF:FF:FF,FFFF:FFF,,,FFF,,FFFFFF,FFF,FF,,:FF:,:FFFFFF,F,,,:F,F:FF:,F,F::F,:FF,:,F,,,,:FFFFF,F,:,::FFF,,:FFF:::
@A01757:128:HWYCLDRX2:1:2101:9001:4867 2:N:0:GGAGCGTC
TGGACACCAGGGTATCTAATCCTGTTCGATACCCACGCTTTCGTGCCTGAGCGTCAGTAGGGCGCCGGTGCGCTGCCTTCGCAATCGGAGTTCTGCGTGATATCTATGCATTTCACCGCTACACCACGCATTCCGCGCACTTCTCCCCCACTCTAGCCCGGCAGTTCCGACGGCTGGTCGTGGTTGAGCCCCGCGATTTTACCGCCGGCTTGCCGTGCCGCCTGCGCACCCTTTAAACCCAATAAATACGG
+
,FFFFFFFFFF::F:F:FFFFFFF::FFFF:FF:FFFFF:,FFFF,FFFFFFFFFFFFFFFFFFFFFFFFF:FFF:F:FFFFF:FFF:FFFFFFFF:FFFFF:F,:,F,FFFFFFFFFF,FFF:FF,F,FFFFF,FF,:FFF:FF,FFFFFFF,FFF,F:,FF:F,,F:FFFFF,FFFF,,F,FF,FF,FFF,,FFFFF,:F:FFF::F::::F,FFF:FFFFFFFFFFF,FF:FF:F:FFF:FFFF,FF:
@A01757:128:HWYCLDRX2:1:2101:22345:4867 2:N:0:GGAGCGTC
TCGGACTACCCGGGTATCTAATCCTGTTTGCTACCCACGCTTTCGCTCCTCAGCGTCAGTTATGTGCCAGATAGTCGCCTTCGCCACTGATGTTCCTCCAGATATCTACGGATTTCACTCCTACACCTGGAATTCCACTATCCTCTCACACACTCCAGTTTGCCAGTTTCAAAGGCAGTTCCCACGTTGAGCGCGGGGATTTCACCCTTGACTTGACATACCGCCTACGAGCGCTTTACGCCCAGTAATTC
+
FFFFFFF:FFFFFFFFFFFFFFFFFFFFFFFFFFFFFFFFFFFFFFFFFFFFFFFFFFFFFFFFFFFFFFFFFFFFFFFFFFFFFFFFFFFFFFFFFFFFFFFFFFFFFFFFFFFFFFFFFFFF:FFFFFFFFFFFFFFFFFFFFFF:FFFFFFFFFFFFFFFFFFFFFFFFFFFFFFFFFFFFFFFFFFFFFFFFFFFFFFFFFF:FFFFFFFFFFFFFF:FFF:FFFFFFFFFFF:F,:FF:FFFFFFF
@A01757:128:HWYCLDRX2:1:2101:9019:4899 2:N:0:GGAGCGTC
TGGACACCAGGGTATCTAATCCTGTTCGATACCCACGCTTTCGTGCCTGAGCGTCAGTAGGGCGCCGGTGCGCTGCCTTCGCAATCGGAGTTCTGCGTGATATCTATGCATTTCACCGCTACACCACGCATTCCGCGCACTTCTCGCCCACTCTAGCCCGGCAGTTCCGACGGCTGGTCGGGGTTGAGCCCCGCGATTTGACCGCCGGCTTGCCGTGCCGCCTCCGCACCCTTTAAACCCAATCAATCCGG
+
FFFFFFFF:FFFF:FFFF,FFFFFFFFFFFFFFFFFFFFFFFFFFFFFFFFFFFFFFFFFFFFFFFFFFFFFFFFF:FFFFFF,FFFFFFFFFFFFFFFFFFFFFFFFFFFFFFFFFFFFFFFFFFFFFFFFFFFFFFFFFFFFFFFFFFFFFFFFF:FF:FFFFFFFFFFFFFFFFFFFFFFFFFFF,FFFFFFFF,FFFFFF,FFFFFFFFFFFFF::FFF,FFFFFFFFFFFF::FF:FF,,FF,FF,
@A01757:128:HWYCLDRX2:1:2101:3929:4914 2:N:0:GGAGCGTC
TCGGACTACCAGGGTATCTAATCCTATTTGCTCCCCACGCTTTCGTGCCTCAGCGTCAGTAACAGGCCAGGCGGCCGCCTTCGCCACTGGTGTTCTTCCTTATATCTACGCATTTCACCGCTACACATGGAGTTCCACCGCCCTCTCCTGTCCTCGAGCGTGGCAGTTTCCAAAGCCTGTACCGGTTGAGCCGGTACCTTTCACTTCAGACTTAACAGGCCGCCAACGCACCCTTTACGCCCAATCATTCC
+
FFFFFFFFFFFFFFFFFFFFFFFFFFFFFFFFFFFFFFFFFFFFFFFFFFFFFFFFFFFFFFFFFFFFFFFFFFFFFFFFFFFFFFFFFFFFFFFFFFFFFFFFFFFF:FFFFFFFFFFFFFFFFFFFFFFFFFFFFFF:FFFFFFF:FFFFFFF,FFFFFF,:FF:FFF:FFFF,:FFFFF:,FFF,,FF:FFFFF::F,,F,FFFFFFF,,F:::F,,,FF:,F,:FF,::,F,,,,,::FF:FF::FF
@A01757:128:HWYCLDRX2:1:2101:10294:4914 2:N:0:GGAGCGTC
TCGGACTACAAGGGTATCTAATCCTGTTCGATACCCACGCCTTCGTGCTTCAGCGTCAGTTGGGCGCCGGTACGCTGCCTTCGCAATCGGAGTTCTGCGTGATATCTATGCATTTCACCGCTACACCACGCATTCCGCGTACTTCTCGCCCACTCAAGGCACCCAGTTTCAACGGCTCGACGAGGTTGAGCCCCGCAATTTTACCGCTGACTTAAGCGTCCGCCTACGCACCCTTTAAACCCACTTCATCC
+
FFFFFFFFFFFFFFFF:FFFFFFFFFFFFF:FFFFFFFFFFFFFFFFFFFFFFFFFFFFFFFFFFFFFFFFFFFFFFFFFFFFFFFFFFFFFFFFFFFFFFF:FFFFFFFFF:FFFFF,FFFFFFFFFFFF,FFFFFFFFFFFFFFFFFFFFFFFFFFF:FF:FFFFFFFF:FFFFFF:FFFFFFF::F:FFFFFF,,FF:FFFFFFF:FFFFFFFFFFFFFF:FFFFFFFFF::F,,FF,FF:F:FFFF,
@A01757:128:HWYCLDRX2:1:2101:6207:4946 2:N:0:GGAGCGTC
TCGGACTACAAGGGTATCTAATCCCTTTCGCTCCCCTGGCCTTCGTGCCTCAGCGTCAGTTAATGTCCAGGAACCCGCCTTCGCCACGAGTGTTCCTCTCGATATCTACGCATTTCACTGCTACACCGAGAATTCCGGTTCCCCCTCCATTACTCTAGTCTCGCAGTATCATGTGCCGTCCGCGGGTTGAGCCCGCGCCTTTCACACACGACTTACGAAACAGCCTACGCACGCTTTACGCCCAGTGATTC
+
FFFFFFFFFFFFFFFFFFFFFFFFFFFFFFFFFFFFFFFFFFFFFFFFFFFFFFFF:FFFFFFFFFFFFFFF:FFFFFFFFFFF:FFFFFFFFFFFFFFFFFFFFFFFFFFFFFF:FFFFF:F,FFFFFF:FFFFFF:FFFFFFFFFFFFFFFFFF:FFFF::F:FFFFFFFFFFFF:FF:,FFFFFFFFF:FFF,FFFFFFFF,FFFFFF,FFFF:F:FFFF,FFFF:FFF,:FFFFF,FF,FFFFFF:F
@A01757:128:HWYCLDRX2:1:2101:14434:4946 2:N:0:GGAGCGTC
TCGGACTACAAGGGTATCTAATCCCTTTCGCTCCCCTGGCCTTCGTGCCTCAGCGTCAGTTAATGTCCAGGAACCCGCCTTCGCCACGAGTGTTCCTCTCGATATCTACGCATTTCACTGCTACACGACATATTCCGCTCACCTCCACGATATTCAAGACAAGTAGTATCAACGGCAGTTCTAGAGTTAAGCCCTAGGATTTCACCACTGACTTTCCTGCCCTCCTACGCACCCTTTAAACCCAGTGAATC
+
FFFFFFFFFFFFFFFFFFFFFFFFFFFFFFFFFFFFFFFFFFFFFFFFFFFFFFFFFFFFFFFFFFFFFFFFFFFFFFFFFFFFFFFFFFFFFFFFFFFFFFFFFFFFFFFFFFFFFFFFFFFFFFFFFFFFFFFFFFFFFFFFFFFFFF:FFFFFFFFFF,,FFFF,FFFFFFFFFFFFFFFFFFFFFFFFFFFFFFFFFFFFFFFFFF:F:FFFFFFFFFFFFF:FFFFF,FFFFFFFFFFFFFFF,FF
@A01757:128:HWYCLDRX2:1:2101:28429:4946 2:N:0:GGAGCGTC
CGGACTACAAGGGTTTCTAATCCTGTTCGCTCCCCCAGCTTTCGCGCCTCAGCGTCGGTTGCGGCCCACTATACTGCCTTCGCCATCGGTGTTCTTCCACATATCTAAGCATTTCACTGCTACACGTGGAATTCCACCTCCCTCTGACGCACTCTAGCCAAGCAGTCACATATTCGGTTCCCAGGTTAAGCCCGGGTATTTCACATCTGTCTTACTCAGCCGCCTGCACACCCTTTAAGCCCAGTAATTCC
+
FFFF:FFFFFFFFF:FFFFFFF:FFF:FF:FF:,FFF,F:,FFFFFFFFFFF,FFF,FFFF,FF,F,F,FF,FF,:,F,FF,::FF:,,F,FFFFF:FFFF,FF,FF,,FF,:FFF,FFFFFFF,,:,:FF:FF:FF:FF::FFF,FFF,FFFFFF:FF:F,FFFF,F:F:FF,,,:,FF:,F:,FFFFFF,,,,F:F::FFF,FF,F:FFFFFFF:FF:F,FF:,FFFFF,F,FFF,,:F,FF:F:FF,,
@A01757:128:HWYCLDRX2:1:2101:17915:4961 2:N:0:GGAGCGTC
TCGGACTACAAGGGTTTCTAATCCTGTTTGCTCCCCACGCTTTCGAACCTCAGCGTCAGTTACAGACCAGAGAGCCGCTTTCGCCACTGGTGTTCTTCCATATATCTACGCATTTCACCGCTACACATGGAGTTCCACTCTCCTCTTCTTCACTCTAGTCTGCCAGTTTCCAAGGCACTACTCCGGTTAAGCCGAAGGCTTTCACATCTGACTAGAAAAACCGCCTGCGTGCCCTTTACGCCCAATAAATC
+
FFFFFFFFFFFFFFF,FFFFFFFFFFFF,FFF,FFFFF,FFFFFF:,FFFFFFFFFFFF,,,FFFFFFFFFFF:FFFF,FFFFFFFF,FFFFFFF,FFF,:FFFFFF,FFFFFFFFFFFFFFFFFF::FFF:FFFF::FFF,F,FF:F,,FFFFF:FFFFF,:F,FF,,FF::,FF,F,:F,:,:FFF,F:FF:F::,FFFFFFF,FF,,FF,,,F,F,:FFFFFF:FF,,FFF:FFFF:FFFF,:,,:FF
@A01757:128:HWYCLDRX2:1:2101:14570:4993 2:N:0:GGAGCGTC
TCGGACTACTGGGGTATCTAATCCTGTTCGATCCCCGCGCTTTCGTGCCTCAGCGTCAGTGGCGGCACGGCACGCTGCCTTCGCAATCGGGGTTCTGCGCGATATCTAAGCATTTCACCGCTACACTGCGCATTCCGCATACCTCTCGACATCTCAAGACAGCCAGTTTCAACGGCTCGCCGGGGTTGAGCCCCGGGCTTTTACCGCTGACTTAACAGCCCGCCTACGCACCCTTTAAACCCAATAAATCC
+
FFFFFFFFFFFFFFFFFFFFFFFFFFFFFFFFFFFFFFFFFFFFFFFFFFFFFFFFFFFFFFFFFFFFFFFFFFFFFFFFFFFFF::FFFFFFFFFFFFFFFFFFFFFFFFFFFFFFFFFFFFFFFFFFFFFFFFFFFFFFFFFFFFFFFFFFFFFFFFFFFFFFFFFFFFFFFFFFFFFFFFFFF:FFFFFFFFFFFFFFFFFFFFF,FFFF,FFFFFFFFFFFFFFF:FFFFFF:FFFFFFFFFFFFFF
@A01757:128:HWYCLDRX2:1:2101:15013:5008 2:N:0:GGAGCGTC
TCGGACTACAAGGGTATCTAATCCTGTTCGATACCCGCACTTTCGTGCCTCAGCGTCAGTTGAGCGCCGGTAAGCTGCCTTCGCAATCGGCGTTCTGCGTGATATCTATGCATTTCACCGCTACACCACGCATTCCGCTTACTTCTCACTCACTCAAGGGCGTCAGTTTCAACGGCACGACGGGGTTGAGCCCCGAAATTTTACCGCTGACTTGACACTCCGCCTACGCACCCTTTAAACCCAATAAATCC
+
FFFFFFFFFFFFFFFFFF:FFFFFFFFFFFFFFF,FFFFFFFFFFFFFFFFFFFFFFFFFFFFFFFFFFFFFFFFFFFFFFFFFFFFFFFFFF,FFFFFFFF,FFFFFFFF,FFFFFFFFFFFFFFFFFFFFFFFFFFFFFFFFFFFFFFF:FFFFFFFFFFFFFFF,FFFFFFFFFFFFFFFFFFFFFFFFFFFFFFFFFF:FFFFFFFF:FFFFFFF:FFF:F::FFFFFFF:F:,FFFFF,FF:FFFF
@A01757:128:HWYCLDRX2:1:2101:10230:5024 2:N:0:GGAGCGTC
TCGCACTAAACGTTTATATAATACTATTAGCACCACACGATTTCGTCCCTGAGACTCAGTAACACTCCAGGCGGCCGAATTCCACACTTGTTTACTAACATATCTCAACCCATATTACCTCAACAAATGGAGATCCACCGCACTATACTATCCTCGACAGTGGGATTTTACAAAGCCTGTAACGGTTGAGCCCGTCCATTACACTACAGACTTTCCCCGCCGCAGTCGCACCCTTTACCCCCAAGCTTTCC
+
,,,:F,,F,F,F,,FFF,,,F,,FFFFF,,FFFF:F,F,:F,FF,F,,F,F:F,,,:,:F,,,:,,:,FFF,::,F,,:,FF,,FF,F,,F,,:,:,,FFF:F,F,,:F,::FF,,,,F,,,FFF,,F,,:,:F,F,F:,F,FFF,FFF,,,F:,F,,,:F,,,,,F,:,FF,:,F,:,,:,,FFFFF:,FFFF:,,,FF,FF:,,FF:,F::,:F,FFF,FF:,,:,,FFF,FF,,,,FF,:,,F,,,,:
@A01757:128:HWYCLDRX2:1:2101:11351:5024 2:N:0:GGAGCGTC
TCGGACTACAAGGGTTTCTAATCCTGTTTGCTACCCACGCTTTCGAACCTCAGCGTCAGTTACAGACCAGAGAGCCGCTTTCGCCACTGGTGTTCTTCCATATATCTACGCATTTCACCGCTACACATGGAGTTCCACTCTCCTCTTCTGCACTCAAGTCTCCCAGTTTCCAATGCACTACTCCGGTTAAGCCGAAGGCTTTCACATCAGACTTACAAGACCGCCTGCGTTCCCTTTACGCCCAATAACTC
+
FFFFFFFFF:FFFFFFFFFFFFFFFFFFFFFFFFFFFFFFFFFFFFFFFFFFFFFFFFFFFFFFFFFFFFFFFFFFFFFFFFFFFFFFFFFFFFFFFFFFFFFFFFFFFFFFFFFFFFFFFFFFFFFFFFF:FFFFFFFFFFFF:FFFFF:FF:F:FF,:F:F,FFF:FF:F:FFFFFFF,F:FFFFFFFF:FFFFFFFFFFF,FF:F,F,FFF:,:,F:,:FFF:F:FFF,,FFF:,:FFF:,:,:,,F:
@A01757:128:HWYCLDRX2:1:2101:17499:5024 2:N:0:GGAGCGTC
TCGGACTACAGGGGTTTCTAATCCTGTTCGATACCCACGCCTTCGTGCTTCAGCGTCAGTTGGGCGCCGGTACGCTGCCTTCGCAATCGGAGTTCTGCGTGATATCTATGCATTTCACCGCTACACCACGCATTCCGCGTACTTCTCGCCCACTCAAGGCACCCAGTTTCAACGGCTCGACGAGGTTGAGCCCCGCAATTTTACCGCTGACTTAAGCGTCCGCCTCCGCACCCTTTAAACCCACTAAATCC
+
FFFFFFFFFFFFFFFFFFFFFFFFFFFFFFFFFFFFFFFFFFFFFFFFFFFFFFFFFFFFFFFFFFFFFFFFFFFFFFFFFFFFFFFFFFFFFFFFFFFFFF:FFFFFFFFFFFFFFFFFFFFFFFFFFFFFFFFFFFFFFFFFFFFFFF:FFFFFFFFFFFFFFFF:FFFFFFFFFFFF:FFFF,FFFFF:FFFFFFFFFFFF:FFFF:F:FFFF:FF:FFFFF,FFF:FFF,FF:F:FFFF:FF,FF:F
@A01757:128:HWYCLDRX2:1:2101:2166:5055 2:N:0:GGAGCGTC
TCGGACTACAAGGGTTTCTAATCCTGTTTGCTCCCCACGCTTTCGTGCCTCAACGTCAGACATAGTTTGGTAAGCTGCCTTCGCAATCGGTGTTCTGTATGATCTCTACGCATTTCACCGCTACACCATACATTCCGCCTACCGCATCTATTCTCTAGTCATACAGTATTAGAGGCACGTCCGGAGTTGAGCCCCGAATTTTCACCTCTCACTTATAAAAACGCCTACGCACCCTTTAAACCCAATAAATC
+
F,FFFFFFFFFFFFFFFFFFFF:FFFFFFFFFFFFFFFFFFF,:FFFF:F:FFFFFFFF:FFFFF,FFFFFFFFFFFF,FFFFFFFFFFFFFFFFFFFFFFFFFFFFFFFFFFFFFF:FFFFFFFF:FFF:FFFFFF,FF:,FFFFFFF:FFFF:FFFFF,,:FFFFF,FFFFFFFFFFFF,F,FFFFFFF::F:FF::FFFF,FFFFF,:F,FFFFFFF,FF:FFFFFFFF,FFFFFF,F,FF,FFFFFF
@A01757:128:HWYCLDRX2:1:2101:16179:5118 2:N:0:GGAGCGTC
TCGGACTACAAGGGTTTCTAATCCTGTTCGATACCCACGCTTTCGTGCCTCAGCGTCAGTGTGGAGCCGGCATGCTGCCTTCGCAATCGGAGTTCTGCGCGATATCTATGCATTTCACCGCTACACCGCGCATTCCGCATACTTCTCTCCAACTCGAGACTGCCAGTTTCAACGGCGGGCCGGGGTTGAGCCCCGGGCTTTGACCGCTGACTTAACAGACCGCCTGCGCACCCTTTAAACCCAATAAATCC
+
FFFFFFFFFFFFFFFFFFFFFFFFFFFFFFFFFFFFFFFFFFFFFFFFFFFFFFFFFFFFFFFFFFFFFFFFFFFFFFFFFFFFFFFF:FFFFFFFFFFFFFFFFFFFFFFFFFFFFFFFFFFFFFFFFFFFFFFFFFFF:FFFFFFFFFFFFFFFFFFFFFFF:FFFFFFFFFFFF:FFFFFFFFFFFFFFFFFFFFFFFFFFFFFF,FFFFFFFFFFFF:FFF:FFFFFFFFFFFFFFFFFFFF:,FFF
@A01757:128:HWYCLDRX2:1:2101:32687:5149 2:N:0:GGAGCGTC
TCGGACTACACGGGTATCTAATCCTGTTCGATACCCACGCTTTCGTGCCTGAGCGTCAGTAGGGCGCCGGTGCGCTGCCTTCGCAATCGGAGTTCTGCGTGATATCTATGCATTTCACCGCTACACCACGCATTCCGCGCACTTCTCGCCCACTCTATCCCGGCAGTTCCGACGGCTGGGCGGGGTTGAGCCCCGCGATTTGACCGCCGGCTTGCCGTGCCGCCTGCGCACCCTTTAAACCCAATAAATCC
+
FFFFFFFFFFFFFFFFFFFFFFFFFFFFFFFFFFFF,FFFFFFFFFFFFFFFFFFFFFFFFFFFFFFFFFFFFFFFFFFFFFFFFFFFFFFFFFFFFFFFFFF,FFFFFF:FF:FFFFFFF:FFFFFFFFFF:FFFFFFFFFFFFFFFFFFFFFFFFFF,FFFFFFFFFFFFFFFFF:FFFF:FFFFFFFFFFFFFFFFFFFFFFFFFFFFFFFFFFF,FFFFFF:FF:F:FFFFF,F::FFFFF,:,:::
@A01757:128:HWYCLDRX2:1:2101:5683:5228 2:N:0:GGAGCGTC
TCGGACTACTGGGGTATCTAATCCTGTTCGATACCCACGCTTTCGTGCCTCAGCGTCAGATCGCCGCCGGTATGCTGCCTTCGCAATCGGAGTTCTGCGCAATATCTAAGCATTTCACCGCTACACCACGCATTCCGCATACTTCTCGCTCACTCAAGAACGCCAGTTTCAACGGCACGACGGGGTTGAGCCCCGAAATTTTACCGCTGACTTGACATTCCGCCTCCGCACCCTTTAAACCCCAGAAATCC
+
FFFFFFFFFFFFFFFFFFFFFFFFFFFFFFFFFFFF:FFFFFFFFFFFFFFFFFFFFFFFFFF:FFFFFFFFFF:FFFF:FFFFF:FFF:FFF:FFFFFFFF,FFF::FFFFFF:F:FFFFF:FFFFFFFFFF,F:FFFFFF:,FFFF:FFFF,FFFFFFFFFFF,FFFF,:,FFFFFFFF,FF:,FFFFF,FFFF,FFFFFF:FFFF,F::F:FF,,FFFFF,F,,FF,FFFFFF,FF:F:,F,,,,,:F
@A01757:128:HWYCLDRX2:1:2101:10836:5290 2:N:0:GGAGCGTC
TCGGACTACAAGGGTTTCTAATCCTGTTTGCTACCCACGCTTTCGAACCTCAGCGTCAGTTACAGACCAGAGAGCCGCTTTCGCCACTGGTGTTCTTCCATATATCTACGCATTTCACCGCTACACATGGAGTTCCACTCTCCTCTTCTGCACTCAAGTCTCCCAGTTTCCAATGCACTACTCCGGTTAAGCCGAAGGCTTTCACATCAGACTTAAAAGACAGCCTGCGTTCCCTTTACGCCCAATAAATC
+
FFFFFFFFFFFFF:FFFFFFFFFFFFFFFFFFFFFFFFFFFFFF:FFFFFFFFFF:FFFFFFFF:FFFF:FFFFFF:FFFF,FFFFFFFFFFFFFFF:FFFFFFFFFFFFFF,FFFFFFFFFFFFFFFFFF,:FF::FFFFF,FFFF:FFFF,FFFFFFFF,FFF:FF:FFFF::,FFFF,F,FF:FF:F,FF,FFFFFFFF,FFFFFFFFFF,FFFF:F,,:,FF:,:FF,,,FF:FFF,F,FF:FFFFF
@A01757:128:HWYCLDRX2:1:2101:25735:5384 2:N:0:GGAGCGTC
TCGGACTACCCGGGTATCTAATCCTGTTCGATCCCCACGCTTTCGTGCCTCAGCGTCAGTCTGGCGCCGGTACGCTGCCTTCGCAATCGGAGTTCTGCGCGATATCTATGCATTTCACCGCTACACCGCGCATTCCGCGTACTTCTCGCCAACTCAAGTCTGCCAGTTTCAACGGCTCGACGGGGTTGAGCCCCGCAATTTTACCGCTGACTTAACGGACCGCCTACGCACCCTTTAAACCCAATAAATCC
+
FFFFFFFFFFFFFFFFFFFFFFFFFFFFFFFFFFFFFFFFFFFFFFFFFFFFFFFFFFFFFFFFFFFF:FFFFFFFFFFFFFFFF:FFFFFFFFFFFFFFFFFFFFFFFFFFFFFFFFFFFFFFFFFFFFFFFFFFFFFFFFFFFFFFFF:FFFFFFFFFFFFFFFFFFFFFFFFFFFFFFFFFFFFFFFFFFFFFFFFFFFFFFFFFF:FFF:FF,FF:FFFFFFF,F:FFFFFFFFFFFFF,FFFFFFF
@A01757:128:HWYCLDRX2:1:2101:29315:5447 2:N:0:GGAGCGTC
TCGGACTACACGGGTATCTAATCCTGTTCGATCCCCACGCTTTCGTGCCTCAGCGTCAGTTGAGCGCCGGTATGCTGCCTTCGCAATCGGAGTTCTGCGTGATATCTATGCATTTCACCGCTACACCACGCATTCCGCATACTTCTCGCTCACTCAAGAAGACCAGTTTCAACGGCAGGCCGGTGTTGAGCACCGACATTTGACCGCTGACTTAACCTTCCGCCTACGCACCCTTTAAACCCAATAAATCC
+
FFFFFFFFFFFFFFFFFFFFFFFFFFFFFFFFFFFFFFFFFFFFFFFFFFFFFFFFFFFFFFFF:FFFFFFFFFFFFFFFFFFFFFFFFFFFFFFFFFFFFFFFFFFFFF:FFFFFFFFFFFFFFFFFFFFFFFFFFFFFFFFFFFFFFFFFFFFFFFF:,FFFFFFFFFF,FFFFFFFFFFFFFFFFFFFFF:FF:FFFFFFFFFFFF:FFFFF:FFFFFFFFFFFFFFFFFFFFFFFFFF,FFFF:F,F
@A01757:128:HWYCLDRX2:1:2101:2392:5478 2:N:0:GGAGCGTC
TCGGACTACCGGGTATCTAATCCTGTTCGATCCCCGCACTTTCGTGCCTCAGCGTCAGTAGGGCGCCGGAAGGCTGCCTTCGCAATCGGGGTTCTGCGTGATATCTATGCATTTCACCGATACACCACGCATTCCGCTTACTTCTCACTCACTCAAGGGCGTCAGTTTCAACGGCACGACGGGGTTGAGCCCCGAAATTTTACCGCTGACTTGACACTCCGCCTCCGCACCCTTTAAACCCAATAAATCCG
+
FFFFFFF:FF:F:FFFFFFFFF:FFFFFFFFF:FFFFFFFFFFFFFF:FFFFFF:FFFFFFFFFFF:FFFFFFFFFF:FFFFFFFFF::F:FFFFFFFFFFFFF:FFFFFFFFFFFFFF,FFFF:,FF:FFF:F:FFFFFFFFFFF:FFFFFFFF:F,F:FFFFFFFFFFFFFFF,FFFFFF:FFFF:FF,FFFF:,FF:FF:F,:FFFFF:F:F:FFFF,F,F,,F:F::,,:,F,,F,F:FFF,::,,F
@A01757:128:HWYCLDRX2:1:2101:3983:5478 2:N:0:GGAGCGTC
TCGGACTACAGGGGTATCTAATCCTGTTTGCTCCCCACACTTTCGTGCCTCAACGTCAGTTACTGTCCAGGAACCCGCCTTCGCCACGAGTGTTCCTCTCGATATCTACGCATTTCACTGCTACACCGAGAATTCCGGTTCCCCCTCCATTACTCTAGTCTCCCAGTATCATGTGCCGTCCGCGGGTTGAGCCCGCGCCTTTCACACACGACTTACAAACCAGCCTACGCACCCTTTAACCCCAGTGATTC
+
FFF:FFFFFFFFFFF,FF:FFFFFFF,:FF:FFFFFFFFFFFFFFFFFFF,F:FF,:FFFFFFFFFFF,:FFFFFF:FFFF:FFFFFF,F,,FF,FF:FF:FF:FFF,FFFF:,FFF:FF:,F:FFFF,FFFFF,F:FFFFFFF:,FFFF,F:F,F,,F,F:,F:F,FFF:FFFFFF::FF:F:FF,FF:FFF,FFFF:,F,,F,,,FF::,,,F:,,::,:,F::F,,F:F,F,:FF,FF:FF,,F:FF:
@A01757:128:HWYCLDRX2:1:2101:12228:5478 2:N:0:GGAGCGTC
TCGGACTACCCGGGTATCTAATCCTGTTCGATCCCCACGCTTTCGTGCCTCAGCGTCAGTCTGGCGCCGGTACGCTGCCTTCGCAATCGGAGTTCTGCGCGATATCTATGCATTTCACCGCTACACCGCGCATTCCGCGTACTTCTCGCCAACTCAAGTCTGCCAGTTTCAACGGCTCGACGGGGTTGAGCCCCGCAATTTTACCGCTGACTTGACATTCCGCCTGCGCACCCTTTCAACCCAATAAATCC
+
FFFFFFFFFFFFFFFFFFFFFFFFFFFFFFFFFFFFFFFFFFFFFFFFFFFFFFFFFFFFFFFFFFFFFFFFFFFFFFFF:FFFFFFFFFFFFFFFFFFFFF:FFFFFFFFFFFFFFFFFFFFFFFFFFFFFFFFFFFFFFFFFFFFFFFFFFFFFFFFFFFFFFFFFFFFFFFFFFFFFFFFFFFFFFFFFFFFFFFFFFFFF:FFFFFFFFFFFFFFFFFF:F:FFFFFFFF,F,:FFFFFFFF,:FFF
@A01757:128:HWYCLDRX2:1:2101:3106:5494 2:N:0:GGAGCGTC
TCGGACTACCAGGGTATCTAATCCTGTTCGATACCCACGCTTTCGTGCCTGAGCGTCAGTAGGGCGCCGGTGCGCTGCCTTCGCAATCGGAGTTCTGCGTGATATCTATGCATTTCACCGCTACACCACGGAGTCCGCGCACTTCTCGACCACTCTAGCCCGGCAGTTCCGACGGCGGGGCGGGGTGGAGCCCCGCGTGTTGGGAGCCGGAGTGCGGTGCGCCGTGCGCCGGCGTTCTCCCCTATACTTCG
+
,FFFF:FF:FFF:FF:F:FFFFFFFFFF,FFFFFFF:F,,F,,:FFF::FF:FFFF,FFF:FF,FFFFF,FF:FF::,,:::FFFF:F,FFF:FFF,,FFF:F:F,:,:F:,F,FF:,F:FFF,F,F,,F,,:,,,,,F,::::F,:F,F::,F,F,,,,,,F,,:FF:FF:,:F:,F:FF,:FF:,::,F,,FF,F,,,:F,:,FF,,:,,:F,:F,,::,,,F,,F,,,,F,,,,,,,FF,:F,:,:FF
@A01757:128:HWYCLDRX2:1:2101:20003:5572 2:N:0:GGAGCGTC
TGGACTACAAGGGTTTCTAATCCTGTTCGATACCCACGCTTTCGTGCCTCAGCGTCAGTCGGGCGCCGGTATGCTGCCTTCGCAATCGGAGTTCTGCGTGATATCTATGCATTTCACCGCTACACCACGCATTCCGCATACTTCTCGCCCACTCAAGACCGACAGTTTCAACGGCACGACGGGGTTGAGCCCCGAAATTTTACCGCTGACTTGACACTCCGCCTACGCACCCTTTAAACCCAATAAATCCG
+
FFFFFFFFFFFFF:FFFFFFFFFFFFFFFFFFFFFFFFFFFFFFFFFFFFFFFFFFFFFFFFFFFFFFFFFFFFFFFFFFFFFFFFFFFFFFFFFFFFFFFF:FFFFFFF:FFFFFFFFFFFFFFFFFFF,FFFFFFFFFFFFFFFFFFFFFFFFFFFFFFFFFFFFFFFFFFFFFFFFFFFFFFFFFFFFFFFFFFF:FFFFFFFFFF:FFFFFFFFFFFFF:FFFFFFFFFFF:FFFFFFF:FF,FFFF
@A01757:128:HWYCLDRX2:1:2101:22272:5588 2:N:0:GGAGCGTC
TCGGACTACTGGGGTATCTAATCCTGTTCGATCCCCACGCTTTCGTGCCTCAGCGTCAGTTGAGCGCCGGTATGCTGCCTTCGCAATCGGAGTTCTGCGTGATATCTATGCATTTCACCGCTACACCACGCATTCCGCATACTTCTCGCTCACTCAAGAAGACCAGTTTCAACGGCAGGCCGGTGTTGAGCACCGACATTTGACCGCTGACTTAACCTTCCGCCTACGCACCCTTTAAACCCAATAAATCC
+
FFFFFFFFFFFFFFFFFFFFFFFFFFFFFFFFFFFFFFFFFFFFFFFFFFFFFFFFFFFFFFFFFFFFFFFFFFFFFFFFFFFFFFFFFFFFFFFFFFFFFFFFFFFFFFFFFFFFFFFFFFFFFFFFFFFFFFFFFFFFFFFFFFFFFFFFFFFFFF:FF::FFFFFFFFFFFFF:FFFFFFFFFFFFFFFFFFFFFFFFFFFFFFFFFFFF,,FFFFFFFFFFFFFFFFFFFFFFFFFFF:FFF:FFFF
@A01757:128:HWYCLDRX2:1:2101:20781:5603 2:N:0:GGAGCGTC
TCGGACTACAGGGGTATCTAATCCTGTTCGATACCCACGCTTTCGTGCATGAGCGTCAGTTGCGCGCCGGTATGCTGCCTTCGCAATCGGAGTTCTGCGTGATATCTATGCATTTCACCGCTACACCACGCATTCCGCATACTTCTCGCGCACTCAAGGGATGCAGTTTCAACGGCAGTACGGGGTTGAGCCCCGCAATTTGACCGCTGACTTGCACCTCCGCCTGCGCACCCTTTCAACCCAATAAATCC
+
FFFFFFFFFFFFFFFFFFFFFFFFFFFFFFFFFFFFFFFFFFFFFFFFFFFFFFFFFFFFFFFFFFFFFFF:FFFFFFFFFFFFFFFFFFFFFFFFF:FFFF:FFFFFFFFFF,FFFFFFFFFFFFFFFFFFFFFFFFFFFFFFFFFFFFFFFFFFFFFF:FFFFFFFFFFFFFFFFFFFFFFFFFFFFFFFF:FFF:,FF:FFFFFFFFFFFFFF:FF:FFF:F:FFFFFFFFF:,FFFF:F,F:FFFF:
@A01757:128:HWYCLDRX2:1:2101:7482:5650 2:N:0:GGAGCGTC
TCGGACTACCAGGGTATCTAATCCTGTTCGATACCCACGCTTTCGTGCCTCAGCGTCAGTGTGGGGCCGGCAGGCTGCCTTCGCAATCGGGGTTCTGCGCGATATCTATGCATTTCACCGCTACACTGCGCATTCCGCATACCTCTCGACGTCTCAAGACAGCCAGTTTCAACGGCTCGCCGGGGTTGAGCCCCGGGCTTTTACCGCTGACTTAACAGTCCGCCTACGCACCCTTTAAACCCACTAAATCC
+
FFFFFF,FFF,:F:F,FF,F,FFFFF,:FF:F,FFFF:FF,FFF,FFFFFFF,FFFFF:FF:FFFF:,FFFFFFFFFFFFFFFFFFFFFFFFFFFFFFFFF,,F,FFFF:F:FFFF:FFFFFFF,FFFFFFFFFFF:FFFF:FFFFFFFFFFFF:,FFFFFF,FFFFF,FFFFFFFFFFFF,FFF:F:FF:FF:FFFFFF,FF,,,FFF:FF,FFFFFFFFF:FF,:F:FFFF,F,FF,F:FF,FFFFFF,
@A01757:128:HWYCLDRX2:1:2101:31467:5729 2:N:0:GGAGCGTC
TCGGACTACTGGGGTATCTAATCCTGTTCGATACCCACGCTTTCGTGCTTCAGCGTCAGTCGGGCGCCGGTATGCTGCCTTCGCAATCGGAGTTCTGCGTGATATCTATGCATTTCACCGCTACACCACGCATTCCGCATACTTCTCGCCCACTCAAGATCATCAGTTTCAACGGCTGGATGGAGTTGAGCTCCACGATTTTACCGCTGACTTGATAACCCGCCTACGCACCCTTTAAACCCAATAAATCC
+
FFFFFFFFFFFFFFFFFFFFFFFFFFFFFFFFFFFFFFFFFFFFFFFFFFFFFFFFFFFFFFFFFFFFFFFFFFFFFFFFFFFFFFFFFFFFFFFFFFFFFFFFFFFFFFFFFFFFFFFFFFFFFFFFFFFFFFFFFFFFFFFFFFFFFFFFFFFFFFFFFFFFFFFFFFFFFFFFFFFF:FFFFFFFFFFFFFFFFFFFFFFF:FFF:FFFFFFFFFFFFFFFFFFFFFFFFF,FFFFF,FFFFFFFFFF
@A01757:128:HWYCLDRX2:1:2101:21124:5822 2:N:0:GGAGCGTC
TCGGACTACAAGGGTATCTAATCCTGTTCGATACCCACGCTTTCGTGCTTCAGCGTCAGTCGGGCGCCGGTATGCTGCCTTCGCAATCGGAGTTCTGCGTGATATCTATGCATTTCACCGCTACACCACGCATTCCGCATACTTCTCGCTCACTCAAGAACGCCAGTTTCAACGGCACGACGGGGTTGAGCCCCGAAATTTTACCGCTGACTTGACATTCCGCCTGCGCACCCTTTAAACCCAATGAATCC
+
FFFFFFFFFFFFFFFFFFFFFFFFFFFFFFFFFFFFFFFFFFFFFFFFFFFFFFFFFFFFFFFFFFFFFFFFFFFFFFFFFFFFFFFFFFFFFFFFFFFFFFFFFFFFFFFFFFFFFFFFFFFFFFFFFFFFFFFFFFFFFFFFFFFFFFFFFFFFFFFFFFFFFFFFFFFFF:FFFFFFFFFFFFFFFFFFFFFFFFFFFFFFFFFFFFFFFFFFFFFFFFFFF:FFFFFFFFFFFFFFFFFFFFFFFF:
@A01757:128:HWYCLDRX2:1:2101:5846:5854 2:N:0:GGAGCGTC
TCGGATACTAGGGTATCTAATCCTGTTTGCTCCCCACGCTTTCGCGCCTCACCGTCAGTTGTCGTCCAGCAGGCCGCCTTCGCCACTGGTGTTCCTCCTAATATCTACGCATTTCACCGCTACACTAGGAATTCCGCCTGCCTCTCCGATACTCAAGACCAACAGTTTCAAATGCAGATCCCCGGGTAAGCCCCGGGATATCACATCTCACTTGTCAGCCCGGCTGAACGCCCATTACACCCAGTAAAAAC
+
FFFFFFFFF:FFFFFF:F:FFFF,FF:FF:F,FFFFFFF::FFFFFFFFFFFFF,FFFFF:,,FFFFFFFF,:FFFFF:FFFFF,FFF:,FFFFFF:F::FFFFFFFF:F:FFFFFF:FFFF:F,:FFFFFFF:F::FF:FFFFFFFFFFFFFFFF,FFF,FFF,,FF:FFFF::FF,FF,,F::,FFF,:F,FF,,,F,FF:FF:FF,F,:,:FF,FF,F:FFF:,:FF,:F:FFFFF:FF,,FFF:,,F
@A01757:128:HWYCLDRX2:1:2101:30608:5869 2:N:0:GGAGCGTC
TCGGACTACACGGGTATCTAATCCTGTTCGATCCCCACGCTTTCGTGCCTCAGCGTCAGTTGAGCGCCGGTATGCTGCCTTCGCAATCGGAGTTCTGCGTGATATCTATGCATTTCACCGCTACACCACGCATTCCGCATACTTCTCGCTCACTCAAGAAGACCAGTTTCAACGGCAGGCCGGTGTTGAGCACCGACATTTGACCGCTGACTTAACCTTCCGCCTACGCACCCTTTAAACCCAATAAATCC
+
FFFFFFFFFFFFFFFFFFFFFFFFFFFFFFFFFFFFFFFFFFFFFFFFFFFFFFFFFFFFFFFFFFFFFFFFFFFFFFFFFFFFFFFFFFFFFFFFFFFFFFFFFFFFFFFFFFFFFFFFFFFFFFFFFFFFFFFFFFFFFFFFFFFFFFFFFFFFFFFFFFFFFFFFFFFFFFFFFFFFFFFFFFFFFFFF:FFFFF:FFFFFFFFFFFFFF:FFFFF:FFFFFFFFFFFFFFFFFFFFFFF:FFFFFF:
@A01757:128:HWYCLDRX2:1:2101:7798:5885 2:N:0:GGAGCGTC
TCGGACTACAAGGGTATCTAATCCTGTTCGATACCCACGCTTTCGTGCCTGAGCGTCAGTAGGGCGCCGGTGCGCTGCCTTCGCAATCGGAGTTCTGCGTGATATCTATGCATTTCACCGCTACACCACGCATTCCGCGCACTTCTCGCCCACTCTAGCCCGGCAGTTCCGACGGCTGGGCGGGGTTGAGCCCCGCGATTTGACCGCCGGCTTGCCGTGCCGCCTGCGCAGCCTTTAAACCCAATAAATCC
+
FFFFFFFFFFFFFFFFFFFFFFFFFFFFFFFFFFFFFFFFFFFFFFFFFFFFFFFFFFFF:FFFFFFFFFFFFFFFFFFFFFFFFFFFFFFFFFFFFFFFFFFFFFFFFFFFFFFFFFFFFFF:FFFFFFFFFFFFFFFFFFFFFFFFF:F:FFFFFFFFFFF:FFFFFFFFFFFFFFFFFFFFFFFFFFFFFFFFF,FFFFFFFFFFFFF::FFFFFFFFFF:F:FFF:,FFFF:FF,FFFFF,FF,FF:
@A01757:128:HWYCLDRX2:1:2101:20528:5885 2:N:0:GGAGCGTC
TCGGACTACAAGGGTATCTAATCCTGTTCGATACCCACGCTTTCGTGCCTCAGCGTCAGTCGGGCGCCGGTATGCTGCCTTCGCAATCGGAGTTCTGCGTGATATCTATGCATTTCACCGCTACACCACGCATTCCGCATACTTCTCGCTCACTCAAGAACGCCAGTTTCAACGGCTCGCCGGGGTTGAGCCCCGGGCTTTTACCGCTGACTTAAGCGTCCGCCTACGCACCCTTTAAACCCAATAAATCC
+
FFFFFFFFFFFFFFFFFFFFFFF:FFFFFFFFF:FF,FFFF:FFFFF:FFFFFFFFFFFFFFFFFFFFFFFFFFFFFFFFFFFFFFFFFFFFFFFFFFFFFFF,F:FFFFFFFFFFFFFFFFFFFFFFFFFFFFFFFFFFFF:FFFFFFFFFFFFFFF:FFFFFFFFFFFFFFFFFFFFFFFFFFF:FFFFFFFF,FFFFFFFFFFFFFFFFFFFFFFFFFFFFFFF,F,FFFFFFFFFFFFFF::FFFFF
@A01757:128:HWYCLDRX2:1:2101:30635:5885 2:N:0:GGAGCGTC
TCGGACTACACGGGTATCTAATCCTGTTCGATCCCCACGCTTTCGTGCCTCAGCGTCAGTTGAGCGCCGGTATGCTGCCTTCGCAATCGGAGTTCTGCGTGATATCTATGCATTTCACCGCTACACCACGCATTCCGCATACTTCTCGCTCACTCAAGAAGACCAGTTTCAACGGCAGGCCGGTGTTGAGCACCGACATTTGACCGCTGACTTAACCTTCCGCCTACGCACCCTTTAAACCCAATAAATCC
+
FFFFFFFFFFFFFFFFFFFFFFFFFFFFFFFFFFFFFFFFFFFFFFFFFFF:FFFFFFFFFFFFFFFFFFFFFFFFFFFFFFFFFFFFFFFFF:FFFFFFFF:F:FFFFFFFFFFFFFFFFFFFFFFFFFFFFFFFFFFFFFFFFFFFFFFFFFFFFFFFFFFFFFFFFFF:FFFFFFFFFFFFFFFFFFFFFFFFFFFFF:FFFFFFFFFFFFFFFFFFFFF::F:FFFFFFFF:FFFF:FF:FFF:FF:
@A01757:128:HWYCLDRX2:1:2101:4173:5901 2:N:0:GGAGCGTC
TCGGACTACCGGGGTATCTAATCCTGTTCGATACCCACGCTTTCGAACCTCAGCGTCAGTTACAGACCAGAGAGCCGCTTTCGCCACTGGTGTTCTTCCATATCTCAACGCATTTCACCGCTACACATGGAGTTTCACTCTCCACTACTGCACTAAAGTCTCCCATTTTCCAATGCAATACTCCGTTTAAGCCGAAGGCTTTCACATAAGACTTAAAAGACCCCCTGCGATCCCATTACGCCAGAAAAATA
+
,::,FF:FF:F::F:F,:FFF::,:F:,F,F:F:,F:F:,,:F:FFFFF,,FFF,FFFFF,FFF,:,FF,,,FFF,:FF,:FF,,F,:,:,,FF:F,:,F,FF,::,:,F,,F:F:F,,::,F,F,FFF:FF:,,FF,:F,F,F,:,:F:,F,,,F,,F:,,F,:,FF:,FF::,:F,FF,,:F,,,,F,,::,F,,,FF,,:,,,,F:,F,,,::FF:FF,,:,,:,:,F,,,,:F::,F,,,F,FF:,,
@A01757:128:HWYCLDRX2:1:2101:23701:5932 2:N:0:GGAGCGTC
TCGGACTACCAGGGTATCTAATCCTGTTCGATACCCACGCTTTCGTGCCTGAGCGTCAGTTGTGCACCGGTATGCTGCCTTCGCAATCGGGGTTCTGCGTGATATCTATGCATTTCACCGCTACACCACGCATTCCGCATACCTCTCGCACACTCTAGATCCCCAGTTTCAACGGCTGGATGGGGTTGAGCCCCACGATTTGACCGCTGACTTAAAAATCCGCCTGCGCACCCTTTAAACCCAATAAATCC
+
FFFFFFFFFFFFFFFFFFFFFFFFFFFFFFFFFFFFFFFFFFFFFFFFFFFFFFFFFFFFFFFFFFFFFFFFFFFFFFFFFFFFFFFFFFFFFFFFFFFFFFF:F:FFFFFFFFFFFFFFFFFFFFFFFFFFFFFFFFFFFFFFFFFF:FF:FFFFFFFFFFFFFFFFFFFFFFFFFFFFFFFFFF:FFFFFFFFFFFFFFFFFFFFFFF:FFFFFFFFFFFFFFFFFFFFFFFFFFFF,FFF::FFFFF,
@A01757:128:HWYCLDRX2:1:2101:32506:5963 2:N:0:GGAGCGTC
TCGGACTACCAGGGTATCTAATCCTGTTCGCTCCCCTAGCTTTCGCGCCTCAGCGTCAGTGGCGGCCCAGAGATCTGCCTTCGCCATCGGTGTTCTTCCCGATATCTGCGCATTCCACCGCTACACCGGGACTTCCGATCTCCCCTACCGCACTCGAGGCGCCCAGTTCGGGACCCGGCTCGGGGTTGAGCCCCGAGATTAGAGGTCCCGCTTCGGCGCCCGCCTACGCGCGCTTTACGCCCAATGAATCC
+
FFFFFFFF:FFFFFFFFFFF::FFFF:FFFFFFFFF:F:F::FFFFFFFFFFFFFFFFFFFFFFFFFFFFFFFFFFFFFFFFFFFF:FFFFFFFFFFFFFFFFF,FFFFFFFFFFFFFFFF::FFFFFFFF,FFFFFFF:FFFFF:FF:FF:FFFFFFFFFF:FFFFFF:F:F:FFFFF,FFFFFF,FFFFFFF:FFF:FFFFFFFFFFFFFF,F:FF:FF,FF:,:FFF:FFF:FFFFFFF:::,F,:FF
@A01757:128:HWYCLDRX2:1:2101:10239:5979 2:N:0:GGAGCGTC
TCGGACTACAAGGGTATCTAATCCTGTATGATCCCCACGCTTTCGTGCCTCAGCGTCAGTTGGGCGCCGGTATGCTGCCTTCGCAATCGGCGTTCTGCGTGATATCTATGCATTTCACCGCTACACCACGCATTCCGCATACTTCTCGCCCACTCAAGGCTGCCAGTTCCGACGGCTCGACAGGGTTGAGCCCTGAATTTTTACCGCCGGCTTAACAGCCCGCCTGCGCACCCTTTAAACCCAATAAATCC
+
FFFFFFFFFFFFFFFFFFFFFFFFFFFFFFFFFFFFFFFFFFFFFFFFFFFFFFFFFFFFFFFFFFFFFFFFFFFFFFF:FFFFFFFFFFFFFFFFFFFFF,FFFFFFFFFFFFFFFFFFFFFF:FFFFFFFFFFFFFFFFFFFFFFFFFFFFFFFFFFFFFFF:FFFFFFFFFFFFFFFFFFFFFFFFFFFFFFFFFFFFFFFFFFFFFFFFFFFFFFFFFFFFFFFFFF:FF,FFF:FFF::FFFFFFF
@A01757:128:HWYCLDRX2:1:2101:10375:5995 2:N:0:GGAGCGTC
TCGGACTACTAGGGTATCTAATCCTGTTCGATACCCACGCTTTCGTGCCTGAGCGTCAGTAGGGCGCCGGTGCGCTGCCTTCGCAATCGGAGTTCTGCGTGATATCTATGCATTTCACCGCTACACCACGCATTCCGCGCACTTCTCGCCCACTCTAGCCCGGCAGTTCCGACGGCTGGGCGGGGTTGAGCCCCGCGATTTGACCGCCGGCTTAACAGCCCGCCTGCGCACCCTTTAAACCCAATAAATCC
+
FFFFFFFFFFFFFFFFF::FFFFFFFFFFFFFFFFFFFFFFFFFFFFFFFFFFFFFFFFFFFFFFFFFFFFFFFFFFFFFFFFFF:FFFFFFFFFFFFFFFFFFFFFFFFFFFFFFFFFFFFFFFFFFFFFFFFFFFFFF:FFFFFFFFFFFFFFFFFFFFFFFFFFFFFFFFFFFFFFFFFFFFFFFFF:FFFFFFFFFFFFF,FFFF:FFFFFFFFFFFFFFF:FFFFFFFFFF:FFF:F::FFF,FF,
@A01757:128:HWYCLDRX2:1:2101:24713:5995 2:N:0:GGAGCGTC
TCGGACTACAAGGGTATCTAATCCTGTTTGCTCCCCACGCTTTCGAGCCTCAACGTCAGTTACAGTCCAGTAAGCCGCCTTCGCCACTGGTGTTCCTCCTAATATCTACGCATTTCACCGCTACACTCGGAATTCCACTTACCCCTCCTGCACTCTAGTTCTACAGTTTCCAGAGCAGTCCGGGGGTTGAGCCCCCGCCTTTCACTCCAGACTTGCATAACCGTCTACGCTCCCTTTACACCCAGTAAATC
+
:FFFFFFFFFFFFFFFFFF,FFF:FFFFFFFF:FFFFFFFFFFFFFFFFFF,FFFFFFFFFFFFFFF:FFFFFFFFFFFF:FFFF,FFFFFFFFFFFFFFFFFFFFFF:FFF,FFFFFFFF:FFF::::FFFFFFFFFFFFFFFFFFFF:FFFFFFFFFF:F:FFFFFFFFF::FFFFFFFF:FFFFFFFFFFFFFFFFFFFFFFFFFFFFF:FFFFFFFFFFF,FFFFFFF:FFF:FFFFFF:,F,FFF:
@A01757:128:HWYCLDRX2:1:2101:17020:6104 2:N:0:GGAGCGTC
TCGGACTACAGGGGTATCTAATCCTGTTTGCTCCCCACGCTTTCGCGCCTCAGCGTCAATACCGGTCCAGGTGGCCGCCTTCGCCACTGATGTTCCTCCAGATATCTACGGATTTCACTCCTACACCTGGAATTCCGCCACCCTCTCCCGGATTCAAGTCGCGCAGTATCAAGGGCTGTTCCACGGTTGAGCCGTGGGATTTCACCCCCAACTTACACAACAGCCTACGCGCGCTTTACGCCCAGTAATTC
+
FFFFFFFFFFFFFFFFFFFFFFFFFFFFFFFFFFFFFFFFFFFFFFFFFFFFFFFFFFFFFFFFFF:FFFFFFFFFFF:FFFFFFFFFFF:FFFFFFFFFFFFFFFFF:FFF:FFFFFFFFFFFFFFFFFF:FFFFFFFFFFFFFFFFFF:F,FF::FFFFFFFFFFFFFF,FFFFFFFFF:FFFFFFFFFFFF:FFFFFFFF:FFFFFF:FFFFFF:F:FFF:FFFFFF:FFFFFFFFFFFFF:FFFFFF
@A01757:128:HWYCLDRX2:1:2101:12391:6198 2:N:0:GGAGCGTC
TCGGACTACACGGGTATCTAATCCTGTTCGATACCCGCACTTTCGTGCCTCAGCGTCAGTTGAGCGCCGGTAAGCTGCCTTCGCAATCGGCGTTCTGCGTGATATCTATGCATTTCACCGCTACACCACGCATTCCGCTTACTTCTCACTCACTCAAGGGCGTCAGTTTCAACGGCACGACGGGGTTGAGCCCCGAAATTTTACAGCTGACTTGACACTCCGCCTACGCACCCTTTAAACCCAATAAATCC
+
FFFFFFFFFFFFFFFF,FFFFFFFFFFFFFFFFFFFFFFFFFFFFFFFFFFFFFFFFFFFFFFFFF::FFFF:FFFFFFFFFFFFFFFFFFFFFFFFFFFFFFFFFFFFFFFFFFFFFFFFFFFFFFFFFFFFFFFFFFFFFFFFFF:FFFFFFFFFF:FFFFFFFFFFFFFF:FFFFFFFFFFFFFFFFFFFFFFFF:FFFFF,FFF:FFFFFFFFFFFFFFFFFF:FFFFFFFFFF:F,FF,F:,FFFF
@A01757:128:HWYCLDRX2:1:2101:20591:6214 2:N:0:GGAGCGTC
TCGGACTACACGGGTATCTAATCCTGTTCGATACCCACGCTTTCGTGCCTCAGCGTCAGATCGCCGCCGGTATGCTGCCTTCGCAATCGGAGTTCTGCGCAATATCTAAGCATTTCACCGCTACACTGCGCATTCCGCATACCTCTCGACATCTCAAGACAGCCAGTTTCAACGGCTCGCCGGGGTTGAGCCCCGGGCTTTTACCGCTGACTTAACAGTCCGCCTACGCACCCTTTAAACCCAATAAATCC
+
FFFFFFFFFFFFFFFFFFFFFFFFFFFFFFFFFFFFFFFFFFFFFFFFFFFFFFFFFFF:FFFFFFFFFFFFFFFFFFFFFFFFFFFFFFFFFFFFFFFFFFFFFFFFFFFFFFFFFFFFFFFFFFFFFFFFFFFFFFFFFFFFFFFFFFFFFFFFFFFFFFFFFFFFFFFFFFFFFF:FFFFFFFFFFFFFFFFFFFFFFFFFFFFFFFFFFFFFFFFFFFFFF:FFFFFFFFFFFFFFFFFFFFFFFFF
@A01757:128:HWYCLDRX2:1:2101:22318:6261 2:N:0:GGAGCGTC
TCGGACTACAAGGGTTTCTAATCCTGTTCGATCCCCGCGCTTTCGTGCCTCAGCGTCAGTGGCGGCACGGCACGCTGCCTTCGCAATCGGGGTTCTGCGCGATATCTATGCATTTCACCGCTACACCGCGCATTCCGCATGCCTCCGCCGCACTCAAGGCACCCAGTTCCGACGGCTCGGCGGGGTTGAGCCCCGCGATTTCACCGCCGGCTTAAAGGCCCGCCTGCGCACCCTTTAAACCCAATGAATCC
+
FFFFFFFFFFFFFFFFFFFFFFFFFFFFFFFFFFFFFFFFFFFFFFFFFFFFFFFFFFFFFFFFFFFFFFFFFFFFFFFFFFFFFFFFFFFFFFFFFFFF::,FFFFFFFF,FFFFFFFFFFFFFFFFFFFFFFFFFFFFFFFFFFFFFFFFFFFFFFFFFFFFFFF:FFFF:FFFFF:FFFFFFFFFFFFFFFFFFFFFFFFFFFFFFFFFFFFFFFFFFFF:F:F:F::FFFFFF:,FFFFFFFFFFF,
@A01757:128:HWYCLDRX2:1:2101:21838:6277 2:N:0:GGAGCGTC
TCGGACTACAGGGGTTTCTAATCCTGTTCGATACCCACGCTTTCGTGCCTGAGCGTCAGTAGGGCGCCGGTGCGCTGCCTTCGCAATCGGAGTTCTGCGTGATATCTATGCATTTCACCGCTACACCACGCATTCCGCATACTTCTCGCTCACTCAAGAAAACCAGTTTCAACGGCTCGAAGAGGTTGAGCCTCTCAATTTTACCGCTGACTTGATCTTCCGCCTGCGCACCCTTTAAACCCAATAAATCC
+
FF:FFFFFFFFFFFFFFFFFFF:FF:FFFFFFFF:FFFFFF:FFFFFFF:FFFFFFFFFFFFFFFFFFFFFFFFFFFFFFFFFFFFFFFFFF:FFF:FFFFFFFFFFFF:FFF:FFFFFFFFFFFFFFFFFFF:FFFFFFFFFF:FFFFFFFFFFFFFF,FFFFFF:FF:FFFFFFFFFF:FFFFFFFFFFFFFFFFFFF,FFF:FFFFFFFFFFFF,FFFFF:F:FFFFFFFFFF,FFFFFFFF,:FFF:
@A01757:128:HWYCLDRX2:1:2101:5972:6324 2:N:0:GGAGCGTC
TCGGACTACAAGGGTTTCTAATCCTGTTTGCTCCCCACGCTTTCGAGCCTCAACGTCAGTTACAGTCCAGTAAGCCGCCTTCGCCACTGGTGTTCCTCCTAGTATCTACGCATTTCACCGCTACACTAGGAATTCCACTTACCCCTCCTGCACTCTAGTTCTACAGTTTCCAGAGCAGTCCGGGGGTTGAGCCCCCGCCTTTCACTCCAGACATGAATAACCGTCTACCCTCCATTTACACCCAGTAAATC
+
FFFFFFFFFFFFFFFFFFFFFFFFFFFFFFFFFFFFFFF:FFFFFFFFFFFFFFFFFFFFFFFFFFFFFFFFFFFFFFFFFFFFFFFFF:FFFFF,FFFFFFF:FFFFFFF:FFFFFFFFFF::F::,F:F,FFFFFFFFFFF::FFF:FFFFFFFFFFF:FF:F:FFFFF:F:FFFFFFFFFFFFFFFFFF,F:FFFFFF:FF,FFFF:,:,F:,FF,:FFF,FF:,,,:FF,FF,F,F:,F:,FFFF,,
@A01757:128:HWYCLDRX2:1:2101:13078:6355 2:N:0:GGAGCGTC
TCGGACTACAAGGGTATCTAATCCTGTTCGATCCCCACGCTTTCGTGCCTCAGCGTCAGTTGAGCGCCGGTATGCTGCCTTCGCAATCGGAGTTCTGCGTGATATCTATGCATTTCACCGCTACACCACGCATTCCGCATACTTCTCGCTCACTCAAGAAGACCAGTTTAAACGGCAGGCCGGTGTTGAGCACCGACATTTGACCGCTGACTTAACCTTCCGCCTACGCACCCTTTAAACCCAATAAATCC
+
FFFFFFFFFFFFFF:FFFFFFFFFFFFFFFFFFFFFFFFFFFFFFFFFFFFFFFFFFFFFFFFFFFFFFFFFFFFFFFFFFFFFF,FFFFFFFFFFFFFFFFFFFFFFFFF,FFFFFFFFFFFFFFFFFFFFFFFFFFFFFFFFFFFFFFFFFF:FFFFF:FFFFFFFFFFFFFFFFFFFFFFFFFFFFFFFFFFFFF:FFFF:FFFFFFFFFFFFF:F:FFF:FFFFFFFFFFFFFFFFFFF,FFFFFFF
@A01757:128:HWYCLDRX2:1:2101:7943:6386 2:N:0:GGAGCGTC
TCGGACTACAAGGGTATCTAATCCTATTTGCTCCCCACGCTTTCGTGCCTCAGCGTCAGTAACAGGCCAGGCGGCCGCCTTCGCCACTGGTGTTCTTCCATATATCTACGCATTTTACCGCTACACATGGAGTTCCACCGCCCTCTCCTGCTCTCTAGCCCGCCAGTTTCCAGAGCCTATACCGGTTGAGCCGGTACCTTTCACTCCAGACTTAGCAGGCCGCCTACGCACCCTTTACGCCCAATCATTCC
+
FFFFFFFFFFFFFFFFFFFFFFFFFFFFFFFFFFFFFFFFFFFFFFFFFFFFFFFFFFFFFFFFFFFFFFFFFFFFFFFFFFFFFFFFFFFFFFFFFFFFF:FFFFFFFFFFFFFFFFFFFFFFFFFFFFFF:FFFFFFFFFFFFFFFFFFFFFFFFFFFF:FFFFFFFFFFFFFFFF:FFFFFFFFFFFFFFFF:FFFFFFFFFFFFFFFFFF,FFFFFFFFFF:FFFFFF:FFF:FFFFFF:F,FFFFF
@A01757:128:HWYCLDRX2:1:2101:5032:6449 2:N:0:GGAGCGTC
TCGGACTACAGGGGTATCTAATCCTGTTTGCTCCCCACGCTTTCGCGCCTCAGCGTCAGTTACTGTCCAGCAATCCGCCTTCGCCACTGGTGATCCTCCGTATATCTACGCATTTCACCGCTACACACGGAATTCCGATAGCCTCTCCAGCACTCAACAAACACAGTTACAAATGCACGCTCAGGTTTGACCCCAGAGTATACACATCTGACTTGCGATCCCGCCTACACGCCATTTACACCAAATAAATC
+
FFFF:::FFFFFF,FFFF::FF,FFFFF,FF,FFFFFFF:FFFFFF,:F:FFF,FFF:,FFF,F::FFFF,F,F:F,FFFFFF,FFF::FFF,:,FFFF::FFFFF,FFF,FF,,FFFF:FFFFFFFF,,FF:,F::FF,,:FF,:FFF,:FFF:F:,F:FFF:F,,:,,,FF:,:,,:FFFF,F,F:,,,FF,,,F::,F,,FFF,:F,F,,F,:,,FF,FF::FF::F:,F,,FF,FFFF,::,F:,,:
@A01757:128:HWYCLDRX2:1:2101:4472:6480 2:N:0:GGAGCGTC
TCGGACTACAGGGGTATCTAATCCTGTTTGCTCCCCACGCTTTCGCGCCTCAGCGTCAGTTACTGTCCAGCAATCCGCCTTCGCCACTGGTGTTCCTCCGTATATCTACGCATTTCACCGCTACACAAGGAACTCCGATTGCCTCTCCAGCACTCAAGAAACACAGTTTCAAATGCAGTCTCAGGGTTGAGCCCTGAGTTTTCACATCTGACTTGCGCTCCCGCCTACACGCCCTTTACACCCAATAAATC
+
FFFFFFFFFFFFFFFFFFFFFFF:FF:FFFFFFFFFFFFFFFFFFFFFFFFFFFFFFFFFFFFFFFFFFFFF:FFFFFFFFFFFFFFFFFFFFFFFFFF,FFFFFFFFFFFFFFFFFFFFFFFFFFF,FF:FFFFFFFF:FFFFFF:FF:FFFFFFF:FF,FFFF::FFF:FFFF,F,,FFFFFF,:F:FFF:FF,FFF,FFFF,FFFF,FFF:F:FFFFFFF:FF,:F,FFF:,FF:FFF,FFFF:FF,,
@A01757:128:HWYCLDRX2:1:2101:3125:6527 2:N:0:GGAGCGTC
TCGGACTACAGGGGTATCTAATCCTATTTGCTCCCCACGCTTTCGTGCCTCAGCGTCAGTAACAGGCCAGGCGGCCGCCTTCGCCACTGGTGTTCTTCCATATATCTACGCATTTTACCGCTACACATGGAGTTCCACCGCCCTCTCCTGCTCTCTAGCCCGCCAGTTTCCAGAGCCTGTACCGGTTGAGCCGGTACCTTTCACTCCAGACTTAGCAGGCCGCCTACCCCCCCTTTACGCCCCCTCAGTCC
+
FFFFFFFFFFFFFFFFFFFFFFFFFFF:FFFFFFFFFFFFFFFFFFFFFF::FFFFFFFFFFFFFFFFFFFFFFFFFFFFFFFFFFFFFFFFFFFFFFFFFFFFFFF:FF::FFFFFF,FFFFFFFFFFF,FFFFF:FFFFF::FFF,FFFF,F:F:FFFFFFFFFF:FFFF::FFFFF,:::FFFF::FFFF:FF:FFFFFFFFF::FF,F,FFFFFF:,FF,:,,,:,FF::,FFF:F:F,,FF,,F:,
@A01757:128:HWYCLDRX2:1:2101:12807:6605 2:N:0:GGAGCGTC
TCGGACTACCAGGGTATCTAATCCTGTTCGATACCCACGCTTTCGTGCCTCAGCGTCAGTGTGGGGCCGGCAGGCTGCCTTCGCAATCGGGGTTCTGCGCGATATCTATGCATTTCACCGCTACACCGCGCATTCCGCCTGCCTTTCCCCAACTCAAGCCAGCCAGTTTCAACGGCGGGCCGGGGTTGAGCCCCGGGCTTTTACCGCTGACTTAACTCGCCGCCTACGCACCCTTTAAACCCCATAAATCC
+
FFFFFFFFFFFFFFFFFFFFFFFFFFFFFFFFFFFFFFFFFFFFFFFFFFFFFFFFFFFFFFFFFFFFFFFFFFFFFFFFFFFFFFFFFFFFFFFFFFFFFF:FFFFFFFFFFFFFFFFFFFFFFFFFFFFFFFFFFFFFFF,FFFFFFFF:FFFFFFFFFFFFFFFFFFFFF,FFFFFFFFFFFFFFFFFFFFFFFFFFFFFFFFFFFFFFFFFFFFFFFFFFFFFFF:FFFFFFFFFFFF,FFF:FFFF
@A01757:128:HWYCLDRX2:1:2101:23873:6605 2:N:0:GGAGCGTC
TCGGACTACAAGGGTATCTAATCCTGTTTGCTACCCACGCTTTCGCTCCTCAGCGTCAGTTATGTGCCAGATAGTCGCCTTCGCCACTGATGTTCCTCCAGATATCTACGGATTTCACTCCTACACCTGGAATTCCACTATCCTCTCACACACTCCAGTTTGCCAGTTTCAAAGGCAGTTCCCACGTTGAGCGCGGGGATTTCACCCTTGACTTGACATACCGCCTACGAGCGCTTTACGCCCAGTAATTC
+
FFFFFFFFFFFFFFFFFFFFFFFFFFFFFFFFFFFFFFFFFFFFFFFFFFFFFFFFFFFFFFFFFFFFFFFFFFFFFFFFFFFFFFF:FFFFFFFFFFFFF:FFFFFFFFFFFFFFFFFFFFFFFFFFFFFFFFFFFFFFFFFFFFFFFFFFFFFFFFFFFFFFFFFFFFFF:FFFFFFFFFFFFFFFFFFFFFFFFFFFFFFFFFFFFFFFFFFFFFFFFFFFFFFFFFF:FFFFF:FFFFFFFFFFFFF
@A01757:128:HWYCLDRX2:1:2101:22164:6621 2:N:0:GGAGCGTC
TCGGACTACTGGGGTATCTAATCCTGTTCGATACCCACGCTTTCGTGCCTCAGCGTCAGTGTGGGGCCGGCAGGCTGCCTTCGCAATCGGGGTTCTGCGCGATATCTATGCATTTCACCGCTACACCGCGCATTCCGCCTGCCTTTCCCCAACTCAAGCCAGCCAGTTTCAACGGCGGGCCGGGGTTGAGCCCCGGGCTTTTACCGCTGACTTAACAGACCGCCTGCGCACCCTTTAAACCCTATAAATCC
+
FFFFFFFFFFFFFFFFFFFFFFFFFFFFFFFFFFFFFFFFFFFFFFFFFFFFFFFFFFFFFFFFFFFFFFFFFFFFFFFFFFFFFFFFFFFFFFFFFFFFFFFFFFFFFFFFFFFFFFFFFFFFFFFFFFF::FFFFFFFFFFFFFFFFFFFFFFFFFFFFFFF:FFFFFFFFFFFFFFFFFFFFFFFFFFFFFFFFFF,FFFFFFFF:F:FFFFFFFFFFFFFFFFFFFFFFFFFFFFFFFFFFFFFFFF
@A01757:128:HWYCLDRX2:1:2101:27688:6668 2:N:0:GGAGCGTC
TCGGACTACCAGGGTATCTAATCCTATTTGCTCCCCACGCTTTCGTGCCTGAGCGTCAGTAACAGTCCAGGCGGCCGCCTTCGCCACTGGTGTTCTTCCATATATCTACGCATTTTACCGCTACACATGGAGTTCCACCGCCCTCTCCTGTCCTCGAGCGTGGCAGTTTCCAAAGCCTGTACAGGTTGAGCCCGTACCTTTCACTACAGACTTGCCACGCCGCCTGCGCACCCTTTACGCCCAATCATTCC
+
FFFFFFFFF:FFFFFFFF:FFFFFFF:FFFFFFFFFFFFFFFFFFFFFFFFFFFFFFFFFFFFFFFFFFFFFFFFFFFFFFFFFFFFFFF:FFFFFFFFFFFF:FFF:FFFF,F:FFFFFFFFFFFFFFFFFFFFFFFFFFFFFFFFFFFFFFFFFFFFFFFFFFFFFFFF,FFFFFFFFFFFFFFF:FFFFFF:FFFFFFFFFF,FFFFFFFF,FFFFFFFFFFF:FFFFFFFFFFFFFFF::F,FF,FF
@A01757:128:HWYCLDRX2:1:2101:4481:6684 2:N:0:GGAGCGTC
TCGGACTACTAGGGTATCTAATCCTGTTCGATACCCACGCTTTCGTGCCTGAGCGTCAGTAGGGCGCCGGTGCGCTGCCTTCGCAATCGGAGTTCTCCGTGATAAATATGCATTTCACCGCTACAGCACGCGTTCCGCGCACTTCTCGCCCACTCTAGCCCGGCAGTTCCGCCGGCTGGGCGGGGTTGAGCCCCGCGATTTGCCCGCCGGCTTGCCGTGCCGCCTCGGCACCCTTTAAACGCTCTGAATCC
+
F,FFFFFFFFF,,,FFFF,F,,FF,F,,FFFFF,FFF::F:,F,,,FF,FFF:::,FFF,FFF:F:F,FFF,,::F,F,:,FFFFFFF,:F,::FF,,F,,F,:,,,,::FF::,,,:,,,::::,FFFFF,,,,:,,F,,,F,:,,FF:FF,,,,FFF,,,FFFFF:FF:,,::,:F::,F,FF,,,,F,,F:F,FFF:,,,F,,,,,F:F,::F,,,F,FF,F,,F::F,F,F,,,,F,F,:,,,,:,,
@A01757:128:HWYCLDRX2:1:2101:5113:6684 2:N:0:GGAGCGTC
TCGGACTACAAGGTTATCTAATCGTATTTGCTCCCCACGCTTTCGTGCCTCAGCGTCAGTCACAGGCCAGGCGGCCGCCTTCGACACTGGTGTTCTTCCATATCTCTGCGCATTTTACCGCTACACATGGAGTTCCAACGACCTATCATGTCATCAAGTCTGCCAGTTTCTGAATGAAAGACGATTTGACGTCATCGCTTTGCCTTAAGACTTAAAAGAGCGCATGGGGACGGTGTCGGCCAAGGCTGAGC
+
,FF:F,:F:FF:F,F,:,FF::F,:FFFFF,F::F,,F,,FFFF,F:,:,,F::,F,,:,FF:F,,F:F,FFF:,:FF,,FF:,:F,F,,FF:F,FFF,F,FFF,F,FFFFFFF,FFFF::,,,F,F,:,:FFF,FF,FF,F,:,,:,F::,F:F,,,F:F:,F:,:FF,F,FFFF,F:F:,,,,FF,,,,:,FF,,FFFF:,FF,,F,FFF,,F,::,,,,,,FF,,,,,,,F,F,,:,,,,,:F,:,,F
@A01757:128:HWYCLDRX2:1:2101:12707:6684 2:N:0:GGAGCGTC
TCGGACTACAAGGGTTTCTAATCCTGTTTGCTCCCCACACTTTCGTGCCTCAACGTCAGTTACGGTCCAGAAAGTCGCCTTCGCCACTGGTGTTCCTCCTAATATCTACGCATTTCACCGCTACACTAGGAATTCCACTTTCCACTCCCGCACTCAAGAAATTCAGTTTTAGTTGCAGTTCCTCAGTTAAGCCGAGGGATTTCACAACTAACTTAAATACCCGTCTACGCACCCTTTACACCCAATAAATC
+
FFFFFFFFF,FFFFFFFFFFFFFFFFFFFFFFFFFFFFFFFFFFFFFFFFF,FFFFFFFFFFFFFFFFFFFFFFFFFFFF,FFFFFFFFFFFF,FFFFFFFFFFFFFFFFFFFFFF:FFFFFFFFFF,FFFFFFFFFF:FFFFFFFFFFFFFFFFFFFFFF,:FFFFFFFFFF:FF:FFFFFFFFFFFF:FFFFFFFFFF,FF,,FFFF::FFFFF:F,::F:FFFFF:FFFFFFFFFFFFFF:,FFFFFF
@A01757:128:HWYCLDRX2:1:2101:10149:6699 2:N:0:GGAGCGTC
TCGGACTACTAGGGTATCTAATCCTGTTCGATACCCACGCCTTCGTGCTTCAGCGTCAGTTGGGCGCCGGTACGCTGCCTTCGCAATCGGAGTTCTGCGTGATATCTATGCATTTCACCGCTACACAACGCATTCCGCGTACTTCTCGCCCACTCAAGGCACCCAGTTTCAACGGCTCGACGAGGTTGAGCCCCGCAATTTAACCGCTGACTTAAGCGTCCGCCAAAGCACACTATAAACACAATAAATCC
+
FFFFFFFFFF:F:FF:F:::FF:FF,F:FFFFF,FFFF,FFFFFFFFFFFFF,,F,,F,FFFF,,F,F,F,FF:FF,:FFFFFFF,FFF,F::,FF:FFFFFFFFFFFFFFF,F:FFFF,F::FFF::FFFFF,,,FFF,FF,,FFFFFFFFF,FFFF:,FFFFFFF:,FF::,,F:F,:FF:F,::,F,,:FFFFFFF,F,,:,FF,F:F,F::F:,FFF,F,::,,FFF,FF,,FFF,:,FF,FFFF,,
@A01757:128:HWYCLDRX2:1:2101:15139:6699 2:N:0:GGAGCGTC
TCGGACTACACGGTATCTAATCCTGTTTGCTACCCACGCTTTCGAACCTCAGCGTCAGTTACAGACCAGAGAGCCGCTTTCGCCACTGGTGTTCTTCCATATATCTACGCATTTCACCGCTACACATGGAGTTCCACTCTCCTCTTCTGCACTCAAGTCTCCCAGTTTCCAATGCACTACTCCGGTTAAGCCGAAGGCTTTCACATCAGACTTAAAAGACCGCCTGCGTTCCCTTTACGCCCAATAAATCC
+
FFFFFFFFFFF:FFFFFFFFFFFFF:FFFFFFFFFFFFFFFFFFFFFFFFFFFFFFFFFFFFFFFFFFFFFFFFFFFFFFFFFFFFFFFFFFFFFFFFFFFFFFFFFFFFFFFFFFFFFFFFFFFFFFFFFFFFFFFFFFFFFFFFFFFFFFFFFFFFFFFFFFFFFFFFFFFFFFFFFFFFFFFFFFF::FFFFFFFFFFFFFFFFFFFFFFFFFF,F::FFFFFFF,FFFFFF:FFFFFFFFFFFFFFF
@A01757:128:HWYCLDRX2:1:2101:3839:6731 2:N:0:GGAGCGTC
TCGGACTACCAGGGTATCTAATCCTGTTCGTTACCCACGCTTTGGTGCCTCAGCGTCAGTGTGGGGCCGGCAGGCTGGCTGCGCACTCGGGGTTCTGCGCGAAAGCAATGGAGTGCACGGCGTCACGGCGCATTCGGGCGGCCTTTCCACCGCGCCGGCCCGGCCGTTGCAACGGCGGGGCGGGGGGGTGCCCCGGGCTGTTCCGGAGGAGGGGACGCGCGGCCATGGACGGCTCTCGGCCGAAGCGTGTC
+
,FFFF:F:FFF:FF:,,FF,,F,FF:,:F,,,,,F,,::,,:,,:FFF,,:,,,,F,,,,,,,,F:F,,F,,,,,,F,FF,,F,,,,:F:,:,,,:,,,,:,,::,,,,,,,,,,,,:,,:,::F,:F,,,,,,,,,,,,,:F,,,:F,,,,,,,:,,:,,F,F,,,,::,::FF,:,:,FF,F::,F,,,,,:F,F,,,,,::,,F,,,,,,,,,,:F:,F:,,,,,,F,:F:,,,,,,F,,,,:,,,,,
@A01757:128:HWYCLDRX2:1:2101:26087:6778 2:N:0:GGAGCGTC
TCGGACTACAAGGGTTTCTAATCCTGTTCGATACCCACACTTTCGTGCATGAGCGTCAGTTGAGCGCCGGTATGCTGCCTTCGCAATCGGAGTTCTGCGTGATATCTATGCATTTCACCGCTACACCACGCATTCCGCATACTTCTCGCTCACTCAAGAAAACCAGTTTCAACGGCTCGAAGAGGTTGAGCCTCTCAATTTTACCGCTGACTTGATCTTCCGCCTGCGCACCCTTTAAACCCAATAAATCC
+
FFFFFFFFFFFFFFFFFFFFFFFFFFFFFFFFFFFFFFFFFFF:FFFFFFFFFFFFFFFFFFFFFFFFFFFFFFFFFFFFFFFFFFFFFFFFFFFFFFFFFFFFFFFFFFF:FFFFFFFFFFFFFFFFFFFFFFFFFFFFFFFFFFF:FFFFFFFFFFF:F:FFFFFFFFFFFFFFFFFFFFFFFFFF:FFFFFFF:FFFFFFFF:FF:FFFFFFFFFFFFFFFFFFFFFFFFFFF:F:FF::,FFFFFFF
@A01757:128:HWYCLDRX2:1:2101:20401:6856 2:N:0:GGAGCGTC
TCGACTACCGGGGTTTCTAATCCTGTTCGATACCCACGCTTTCGTGCCTCAGCGTCAGTGTGGGGCCGGCAGGCTGCCTTCGCAATCGGGGTTCTGCGCGATATCTATGCATTTCACCGCTACACCGCGCCTTCCGCCTGCCTTTCCCCAACTCAAGCCAGCCAGTTTCAACGGCTGGATGGGGTTGCGCCCCACGATTTGACCGCTGACTTAATAATCCGCCTGCGCACCCGTGACACCCCATACATCCG
+
:FFFFF:FFFFFF,FFFF,FFFFFFFFFFFFFFFF,FFFFF,:FFFFFFFFFFFFFFFFFFFFFFFFF:FFF,FFFFFFF::FFFFFFFFFFFFF:FF:FFFFF:FFFFFFFFFFFF,FFFFFF:F,::F,F:,FF:,FFFF,:FFFFF:FFFFFFFFFFF,F:FFFFFFFF:FFFFF,FFFFFFF::FFFFFFF:,:,FF:,FFFFF,:FFFF,F:FF,FFF,F,,,:,,F,F,,,:F,F,,,F:F,F:F
@A01757:128:HWYCLDRX2:1:2101:30906:6918 2:N:0:GGAGCGTC
TCGACTCCAGGGTTTCTAATCCTATTTGCTCCCCACGCTTTCGTGCCTCAGCGTCAGTAACAGGCCAGGCGGCCGCCTTCGCCACTGGTGTTCTTCCATATATCTACGCATTTTACCGCTACACATGGAGTTCCACCGCCCTCTCCTGCTCTCTAGCCCGCCAGTTTCCAGAGCCTATACCGGTTGAGCCGGTACCTTTCACTCCAGACTTAGCAGGCCGCCTACGCACCCTTTACGCCCAATCATTCCGG
+
FFFFFFFFFFFFF:FFFFFFFFFFFFFFFFFFFFFFFFFFFFFFFFFFFFFFFFFFFFFFFFFFFFFFFFFFFFFFFFFFFFFFFFFFFF:FFFFFFFFFFFFF:FFFFFFFFFFFFFFFFFFFFFFFFFFFFFFFFFFFFFFFFFFFFFFFFFFFFFFFFFF:FFFFFFFFFFFFFFFFFFFFFFFFFFFFFFFFFFFFFFFF:FFFFFFFFFFFFFFFFFFF::FFFFFFFFF:FFFFFFF:FFF:FF,
@A01757:128:HWYCLDRX2:1:2101:30644:6934 2:N:0:GGAGCGTC
TCGGACTACTAGGTATCTAATCCTGTTCGATCCCCGCACTTTCGTGCCTCAGCGTCAGTAGGGCGCCGGAAGGCTGTCTTCGCAATCGGGGTTCTGCGTGATATCTATGCATTTCACCGCTACACCACGCATTCCGCCTTCTTCTCGCCCACTCAAGGCCCCCAGTTTCAACGGCCGGACGGGGTTGAGCCCCGACATTTGACCGCCGGCTTAAATGCCCGCCTACGCACCCTTTAAACCCAATAAATCCG
+
FFFFFFFFFFFFFFFFFFFFFFFFFFFFFFFFFFFFFFFFFFFFFFFFFFFFFFFFFFFFFFFFFFFFFF:FFFFFFFFFFFFFFFFFFFFFFFFFFFFFFFFFF,FFFFFFFFFFFFFFFFFFFFFFFFFF:FFFF,FFFFFFFFFFFFFFFFF:FFFFFFFFFFFFFFFFFFFFFFFFFFFFFFFFFFFFFFFFFFFFFFFFFFFFFFFFFFFFFFFFFFF::FFFFFFFFFFFFFFFFFFFFFFFFF:
@A01757:128:HWYCLDRX2:1:2101:30807:6965 2:N:0:GGAGCGTC
TCGGACTACTGGGGTATCTAATCCTGTTTGATCCCCACGCTTTCGTGCCTCAGCGTCAGTTGGGCGCCGGTATGCTGCCTTCGCAATCGGCGTTCTGCGTGATATCTATGCATTTCACCGCTACACCACGCATTCCGCATACTTCTCGCCCACTCAAGGCTGCCAGTTCCGACGGCTCGACAGGGTTGAGCCCTGAATTTTTACCGCCGGCTTAACAGCCCGCCTGCGCACCCTTTAAACCCAATAAATCC
+
FFFFFFFFFF,FFFFFFFFFFFFFFFFF,FFFFFFFFFFFFFFFFFFFFF,FFFFFFFFFFFFFFFFFFFFFFFFFFFFFFFFFF:FFFFFFFFFFFFFFFFFFFFFFFFFFFFFFFFFFFFFFFFFFFFFFFFFFFFFFFFFFFFFFFFFFFFFFFFFFFFFFFFFFFF:FFFFFFFF::FFFFFFFFFFFFFF:FFFFFFFF:FFFFFFFFFFFF,F:FFFFFF:FFFFFFFFFFFFFF,FFFFFFFFF
@A01757:128:HWYCLDRX2:1:2101:12165:7028 2:N:0:GGAGCGTC
TCGACTACAAGGGTTTCTAATCCTATTTGCTCCCCACGCTTTAGTGCCTGAGCGTCAGTAACAGTCCCGGCGGCCGCCTTCGCCACTGGTGTTACTCCCCATATCAACCCATTTAACCGCTAAACCCGGAATTACGCCTACCTCTACTCCACACAACCTCTCCACTTTCAAAAGCAGTTCATAGGTTAAGCCCATGGATATCACATCTGACTAGAAAAGACGCCAACGCACCCTATAAACCCAATAAATCA
+
FFF:,,FFFFFFFFFF,,F:,,FFFFFF:FF,FFFF,,F,FF,,F:,F,,,,F:F,FFFFFF:,FFF,:F:F,FF,FF,F,,FFF:,,FF,:F,F:FFF,F::,,,F:,FF:FF,:,FFF:F,F,F,FFF:,F,::,F,,:FFF:F,F:FF,:,FF,FFF:,FF,:,F,,,,FF,:F,FFFF,,,,:FF,F,:FF:FFF,F:F:,,:,,F:,,,,FFFF,F,FF,F:,FFF,:F,FF:FFF:,F,:,F,FF
@A01757:128:HWYCLDRX2:1:2101:9209:7044 2:N:0:GGAGCGTC
TCGGCTACAAGGGTTTCTAATCCTGTTTGCTCCCCACGCTTTCGCGCCTCACCGTCAGTTGTCGTCCAGCAGGCCGCCTTCGCCACTGGTGTTCCTCCTAATATCTACGCATTTCACCGCTACACTAGGAATTCCGCCTGCCTCTCCGATACTCAAGACCAACAGTTTCAAATGCAGTTCCGCGGTTAAGCCGCGGGATTTCACATCTGACTTGTCAGCCCGGCTGCACGCCCTTTACACCCAGTAAATCC
+
FFFFFFFFFFFFFFFFFFFFFFFFF:FFFFFFFFFFFFFF,FFFFFFFFFFFFFFFFFFFFFFFFFFFFF:F:FFFFFFFFFFFFFFFFFFFFFFFFFFFFFFFFFFFFFFFFFFFFFFFF,FFFFFFFF:FFFFFFFFFFFFFFFFFFF:FFFFF:FFFFFFFFFFFFFFFFFFFF,:FFFFFFF:FFFFF:FFFFFFFFFFFFFFFFFFFFFFFFF:FFF,FF:,FFFFFFFFFFFFFFFFFFF:FFF,
@A01757:128:HWYCLDRX2:1:2101:9218:7059 2:N:0:GGAGCGTC
TCGGCTACAAGGGTTTCTAATCCTGTTTGCTCCCCACGCTTTCGCGCCTCACCGTCAGTTGTCGTCCAGCAGGCCGCCTTCGCCACTGGTGTTCCTCCTAATATCTACGCATTTCACCGCTACACTAGGAATTCCGCCTGCCTCTCCGATACTCAAGACCAACAGTTTCAAATGCAGTTCCGCGGTTAAGCCGCGGGATTTCACATCTGACTTGTCAGCCCGGCTGCACGCCCTTTACCCCCAGTAAATCC
+
FFFFFFFFFFFFFFFFFF,FFFFFFFFFFFFFFFFFFFFFFFFFFFFFFFFFFF,FFFFFFFFFFFF:FFFFFFFFFFFFFFFFFFFFFFFFFFF:FFFFFFFFFF:FFFF:F:FFFFFFF,FFF:,FFFFFFFFFFFFFFFFFFFFFF:FFFFFFFFFFFFFFFFFFFFFFFFFF:FFFFFFFFFFFFFFFFFFFFF,FFF:FFFFFFF:,FFFF:FFFFFFFFFFFFFFFFFFF:F,FF:FFFF,FFFF
@A01757:128:HWYCLDRX2:1:2101:20717:7059 2:N:0:GGAGCGTC
CGGACTACAGGGGTATCTAATCCTGTTTGCTACCCACGATTTCGAACCTCAGCGTCAGTTACAGACCAGAGAGCCGCTTTCGCCACTGGTGTTCTTCCATATATCTACGCATTTCACCGCTACACATGGAGTTCCACTCTCCTCTTCTGCACTCAAGTCTCCCAGTTTCCAATGCACTACTCCGGTTAAGCCGAAGGCTTTCACATCAGACTTAAAAGACCGCCTGCGTTCCCTTTACGCCCAATAAATCC
+
FFFFFFFFFFFFFFFFFFFFFFFFFFFFFFFFFFFFF:FFFFFFFFFFFFFFFFFFFFFFFFFFFFFFFFFFFFFFFFFFFFFFFFFFFFFFFFFFFFFFF:FF,FFFFFFFFF:FFFFFFF:FFFFFFFFFF,FFFFFFFFFFFFFFFFFF:FFF:FFFFFFFFFFFFFFFFFFFFF::FFFFFFFFF,FF:FF:FFFFFFFFFFFFFFFFFFFFFFFFF,FFFFFFFFFFFFFFFFFFFFFFFFFFF:F
@A01757:128:HWYCLDRX2:1:2101:23900:7059 2:N:0:GGAGCGTC
TCGGACTACAAGGGTATCTAATCCTGTTTGCTCCCCACGCTTTCGAGCCTCAACGTCAGTTACAGTCCAGTAAGCCGCCTTCGCCACTGGTGTTCCTCCTAATATCTACGCATTTCACCGCTACACTAGGAATTCCACTTACCCCTCCTGCACTCTAGTTCTACAGTTTCCAGAGCAGTCCGGGGGTTGAGCCCCCGCCTTTCACTCCAGACTTGCATAACCGACTACGCTCCCTTTACACCCAGTAAATC
+
FFFFFFFFFFFFFFFFFFFFFFFFFFFFFFFFFFFFFFFFFFFFFFFFFFFFFF:FFFFFFFFFFFFFFFFFFFFFFFF,FFFFFFFFFFFF:FFFFFFFF:FFFFFFFFFFFFFF:FFF:FFF:F:FF:FFFFF:FFFFFFFFFFFFFFFFFFFFFFFFFFF,FF:FF:FFFFFFFFFFFFFFFF:FFFFFF:FFFFFFFFFFFFFF,F:FFFFFF:FFFFF,FFFFFFFFFFFFF:FFFFFFFF,,,FF
@A01757:128:HWYCLDRX2:1:2101:28420:7059 2:N:0:GGAGCGTC
TCGGACTACAAGGGTATCTAATCCTGTTCGATACCCGCACTTTCGTGCCTCAGCGTCAGTTGCGCGCCGGTATGCTGCCTTCGCAATCGGAGTTCTGCGTGATATCTATGCATTTCACCGCTACACCACGCATTCCGCATACTTCTCGCGCACTCAAGGGATGCAGTTTCAACGGCAGTACGGGGTTGAGCCCCGCAATTTGACCGCTGACTTGCACCTCCGCCTGCGCACCCTTTAAACCCAATAAATCC
+
FFFFFFFFFFFFFFFFFFFFFFFFFFFFFFFFFFFFFFFFFFFFFFFFFFFFFFFFFFFFFFFFFFFFFFFFFFFFFFFFFFFFFFFFFFFFFFFFFFFFFFFFFFFFFFFFFFFFFFFFFFFFFFFFF:FFFFFFFFFFFFFFFFFFFFFFFFFFFFFFFFFF:FFFFFFFFFFFFFFFFFFFFFFFFFFFFFFF:FFFFFFFFFFFFFFFFFFFFFFFFFFFFFFFF:FFFF:F:FFFFFF,F,FFF:F
@A01757:128:HWYCLDRX2:1:2101:11243:7091 2:N:0:GGAGCGTC
TCGGACTACAAGGGTTTCTAATCCTGTTCGCTCCCCGCGCTTTCGTGCCTCAGCGTCAGTGGCGGCACGGCACGCTGCCTTCGCACTCGGGGTTCTGCGCGATATCTATGCATTTCACCGCTACACCGCGCATTCCGCATGCCTCCGCCGCACTCAAGGCCCCCAGTTCCGACGGCTGGGCGGGGTTGAGCCCCGCGATTTGACCGCCGGCTTGCCGTGCCGCCTGCGCACCCTTTAAACCCACTAAATCC
+
FFF:FFFFFFF:::FF,FF,,,:FFFF,F:,F,,,,F,,FFF,FFF,:,FF,,FFFF,:FF:F:FF,:FF::FFFFFFFFFFFFF,:FFFFFFF:F:FFFF:FF,FF,FF:F,,F:,:,FF:F::FFFFFF,F:F,FF:FFF::FFFFFF:F:FF:FFFFF:FFFFF:FFF:FFFFFF:FFF:FFFFFFFF,FFFFF:,F:FF:FFF,FFFFFFFFF:FF:FFFFFFFFFFF,FF:,:,F,FFFF,,FF,,
@A01757:128:HWYCLDRX2:1:2101:15103:7326 2:N:0:GGAGCGTC
TCGGACTACAAGGGTTTCTAATCCTGTTCGATACCCGCACTTTCGTGCCTCAGCGTCAGTAGGGCGCCGGTATGCTGCCTTCGCAATCGGCGTTCTGCGTGATATCTATGCATTTCACCGCTACACCACGCATTCCGCTTACTTCTCACTCACTCAAGGGCGTCAGTTTCAACGGCACGACGGGGTTGAGCCCCGAAATTTTACCGCTGACTTGACACTCCGCCTACGCACCCTTTAAACCCAATAAATCC
+
FFFFFFFFFFFFFFFFFFFFFFFFFFFFFFFFFFFFFFFFFFFFFFFFFFFFFFFFFFFFFFFFFFFFFFFFFFFFFFFFFFFFFFFFFFFFFFFFFFFFFF:F,:F:FFFFFFFFFFFFFFFFFFFFFFFFFFFFFFF:FFFFFFFF,FF:F:FFFFFFFFFFFFF,,FFFFFFFFFFFFFFFF:FFFFFF:FFFFFFF,F,FFFFF:FF:FFF,FFFFFFF,FF:FFFFFF,FFF,FFFFF,F,,FFF:
@A01757:128:HWYCLDRX2:1:2101:27769:7341 2:N:0:GGAGCGTC
TCGGACTACAAGGGTATCTAATCCTGTTTGCTCCCCACGCTTTCGAGCCTCAGCGTCAGTAAAAGCCCAGCAAGCCGCCTTCGCCACTGGTGTTCCTCCTAATATCTACGCATTTCACCGCTACACTAGGAATTCCACTTTCCACTCCCGCACTCAAGAAATTCAGTTTTAGTTGCAGTTCCTCAGTTAAGCCGAGGGATTTCACAACTAACTTAAATTCCCGTCTACGCACCCTTTACACCCAATACATC
+
FFFFFFFFFFFFFFFFFFFFFFFFFFFFFFFFFFFFFFFFFFFFFFFFFFFFFFFFFFFFFFFFFFFFFFFFFFFFFFF::FFF:FFFFFFFFFFFFFFFFFF:FFFFFFFF:FFFFF:FFFFFFFFFFFFFFFF:F:FFFFFFF:FF:FFFFFF,FFFFFFFFFFFFFFFFFFFFFFFFFF:FFFFF:FFFFF,FFFF,,:F:::,FF::FF,F,FF:FFFF:F:F:FFF:FFFF:FF:FF::,F::FFF
@A01757:128:HWYCLDRX2:1:2101:4508:7482 2:N:0:GGAGCGTC
TCGGACTACAAGGGTTTCTAATCCTGTTCGATCCCCACGCTTTCGTGCCTCAGCGTCAGTTGAGCGCCGGTAAGCTGCCTTCGCAATCGGCGTTCTGCGTGATATCTATGCCTTTCACCGCTACACCACGCGTTGCGCTTAGTTCTCCCTCACGCAACAGTGTCAGTGTCCACGGCCCGACGGGGGTGAGCCCCGAAATTTTAGCGCTGGCGAGACCGACGCCCTACGCAACCTTTAAACCCAGTAAATCG
+
:FFFFF,F,:FFFF,F:::,,F:FFFFFFFFFF:FF,,FFFF,F,:FF:FFF,,:F:FFFFF:FFFFFFFFF,F:FFFFF,,FFF,,,FF:FF,:::FFFF,,,F,F:FF:,,,,,,F:FF:,FF,FF,,F,:F,:,,,,,::,,F:,,:FF,,F,:,,FF::,FF,,:F,,:,,,,,,FF:FFF,FF::F::F,,F,F,:::,F:FF,,,F,:,F,,:F,,:F:,:,:F,FF,FF,F,,::,,F,::,F,
@A01757:128:HWYCLDRX2:1:2101:9733:7545 2:N:0:GGAGCGTC
TCGGACTACAAGGGTATCTAATCCTGTTTGCTACCCACGCTTTCGAACCTCAGCGTCAGTTACAGACCAGAGAGCCGCTTTCGCCACTGGTGTTCTTCCATATATCTACGCATTTCACCGCTACACATGGAGTTCCACTCTCCTCTTCTGCACTCGAGACTGCCAGTTTCAACGGCGGGCCGGGGTTGAGCCCCGGGCTTTGACCGCTGACTTAACAGACCGCCTGCGCACCCTTTAAACCCAATAAATCC
+
FFFFFFFFFFFFFFFFFFFFFFFFFFFFFFFFFFFFFFFFFFFFFFFFFFFFFFFFFFFFFFFFFFFFFFFFFFFFFFFFFFFFFFFFFFFFFFFFFFFFFFFFFF:FFFFFFFFFFFFFFFFFFFF:FFFFFFFFFFFFFFFFFFFFFFFFFFFFFFFFFFFFFFFFFF,FFFFFFFFFFFFFFFFFFFFFFFFFFFFFF:FFFFFFFFFFFFFFFFFFFFFFFFFFFFFFFFFF::FFFF:FF,FFF:F
@A01757:128:HWYCLDRX2:1:2101:9182:7623 2:N:0:GGAGCGTC
TCGGACTACTCGGGTATCTAATCCTATTTGCTCCCCACGCTTTCGTGCCTCAGCGTCAGTCACAGGCCAGGCGGCCGCCTTCGCCACTGGTGTTCCTCCCGATATCTACGCATTTCACCACTACACCGGGAATTCCACTTCCCTCTCCTGCCTTCGAGTCGAGCAGTATCGCGTGACCCTCCCCAGTTGAGCCGGGGGCTTTCACACGCGACTTGCACGACCGCCTGCGCGCTCTTTACGCCCAGTAAATC
+
FFFFFFFFF,,FFFFFFFFFFFFF,,FFFFFFFFFFF,FFFFFFF:FFFFFFFFFFFF,,FFFFFFFFFFF::F:FFFFFFFFFFFFFFFFFFFFFFFFFFFF:FFFFFFFFFFFFFFFFFFFFFFFFFFFFFFFFFFFFFFFFFFFFFFFFFFFFFFFFFFFFFF:FFFFFFFFFFFFFFFFFFFFFFFF:FFFFFFFF:FFFFFF:FFFFFFFF:F:F:FFFFF,FFFFFFFFFFFF:FFFFFFF,FFF
@A01757:128:HWYCLDRX2:1:2101:13413:7686 2:N:0:GGAGCGTC
CGGACTACCAGGGTTTCTAATCCTGTTCGATACCCACGCTTTCGTGCCTCAGCGTCAGATCGCCGCCGGTATGCTGCCTTCGCAATCGGAGTTCTGCGCAATATCTAAGCATTTCACCGCTACACTGCGCATTCCGCATACCTCTCGACATCTCAAGACAGCCAGTTTCAACGGCTCGCCGGGGTTGAGCCCCGCGATTTGACCGCCGGCTTGCCGTGCCGCCTGCGCACCCTTTAAACCCAATAAATCCG
+
FFFFFFFFFFFFFFFFF,FFFFFFFFFFFFFFFFFFFFFFFFFFFFFFFFFFFFFFFFF:FFFFFFFFFFFFFFFFFFFFFFFFFFFFFFFFF:FFFFFFFFFFFFFFFFFFFFFFFFFFF,FFFFFFFFFF:FFFFFFFFFFFFFFF:FFFFFF,FFFFFFFFFF:FFF:FFFFFFFFFFFFFFFFFFFFFFFFFFFFFF,FFFFFFFFFFFFFFFFFFFF:FFFFFFFFFFFFFFFFFFF:FF,FFFFF
@A01757:128:HWYCLDRX2:1:2101:14651:7701 2:N:0:GGAGCGTC
TCGGACTACAAGGGTATCTAATCCCGTTTGCTCCCTATGCTTTCGTGCCTTAGTGTCAGAACCGTCCCAGTAACCTGCCTACGCTATCGGTGTTCCTTCTAATATCTACGGATTTCACTCCTACACTAGAAATTCCAGTTACCCCTAACGGTCTCGAGCTCAACAGTTTAGCTAATAGTCTGAATGGTTGAGCCACCAGATTTCACTAGCTACTTATTATGCCACCTACGCAACTCTTTACACCCAGTCAC
+
FFFFFFFFFFFFFFFFFFFFFFFFFFFFFFFFFFFFFFFFFFFFFFFFFFFFFFFFFFFFFFFFFFFFF:FFFFFFFFFFFFF:FFFFFFFFFFFFFF:FFFFFFFFFFF:FFFF,FFFFFFFFFF:F:FFFFFFFF:FFF,FFFFFFF:,:FFFFFFFFFFFFFFFFFF::F,FFFF:FFFF::F:FF:FFFFF:FF:FFFF:FFF,,FF,FFFFFFFFFF:FF,FFF,FF:FFFF,FFFFFFFF,FFFF
@A01757:128:HWYCLDRX2:1:2101:9444:7795 2:N:0:GGAGCGTC
TCGGACTACAAGGGTATCTAATCCTGTTCGATCCCCACGCTTTCGTGCCTCAGCGTCAGTCGGGCGCCGGTATGCTGCCTTCGCAATCGGAGTTCTGCGTGATATCTATGCATTTCACCGCTACACCACGCATTCCGCATACTTCTCGCCCACTCAAGATCCCCAGTTTCCACGGCCGGCCCGGGTTGAGCCCGGACATTTTACCGCTGACTTAAAAATCCGCCTACGCACCCTTTAAACCCAATAAATCC
+
FFFFFFFFFFFFFFFFFFFFFFFFFFFFFFFFFFFFFFFFFFFFFFFFFFFFFFFFFFFFFFFFFFFFFFFFFFFFFFFFFFFFFFFFFFFFFFFFFFFFFF:FFFFFFFFFFFFFFFFFFFFFFFFFFFFF:FFFFFFFFF:FFFFFFFFFFFFFFFFFFFFFFFFFFF,FFFFFFFFFFFFFFFFFFFFFFFFFFFF:FFFF,FFFFFFFFFFFF:FFFFFF::FF,FF,FFFF:FFFFFF,F,FFFFF
@A01757:128:HWYCLDRX2:1:2101:10285:7905 2:N:0:GGAGCGTC
TCGGACTACAAGGGTATCTAATCCTGTTCGATCCCCACGCTTTCGTGCCTCAGCGTCAGTCGGGCGCCGGTATGCTGCCTTCGCAATCGGAGTTCTGCGTGATATCTATGCATTTCACCGCTACACCACGCATTCCGCATACTTCTCGCCCACTCAAGATCCCCAGTTTCAACGGCCGGCCCGGGTTGAGCCCGGACATTTTACCGCTGACTTAAAAATCCGCCTACGCACCCTTTAAACCCAATAAATCC
+
FFFFFFFFFFFFFFFFFFFFFFFFFFFFFFFFFFFFFFFFFFFFFFFFFFFFFFFFFFFFFFFFFFFFFFFFFFFFFFFFFFFFFFFFFFFFFFFFFFFFFFFFFFFFFFFFFFFFFF:FFFFFFFFFFFFFFFFFFFFFFFFFFFFFFFFFFFFF:FFFFFFFFFFFFFFFFFFFFFFFFFFFFFFFFFFFFFFFFFFFFFFFFFFFFF:FFF:FFFFF,FFFFFFFFFF:FFFFFFFF:FF,F:FFFFF
@A01757:128:HWYCLDRX2:1:2101:13340:7905 2:N:0:GGAGCGTC
TCGGACTACCAGGGTATCTAATCCCGTTTGCTCCCTAGCTTTACCGCCTCAGCGGCAGTTAAGGTGCAGGATGGCGCCTTAGCCACCGGTATTCCTACAGCTAACTACGCATTTGACGGCGACCCCTGGAATTGTACAAACCACTCCCATAATCAACCCGTGCCGTTTCAGAGGGCGGGCCCCGGTGAAGCCGGGGGGGTTGACGGCTGGCTTGTGTGGCCGCCTGCGCGCCCGTTTCGGCCAGGGCGTGC
+
:F:FFFFFFFFFFFF:FFFFFF,FFFFFFFFF::FF,,F,FF,,,,,FFFF,F,,,F,F,F:::F,FF,FFF,,FF,F,,,:F:F:F:F,,,,,,F,F,,,FF,,:FFF:FF:F,F,,::,,,,,F,:F,,:F,F,,F,:F::,FF::,F,,F,F:F,,,F,,:,,,F,,,,,:,,,,F,F,,:::,:F,,FFF,F,,,FFF:F,:,,F,F,,,,:FF::,FFFF,,FFFF:F,,F,F:,,,F::,F,F,F
@A01757:128:HWYCLDRX2:1:2101:17635:7921 2:N:0:GGAGCGTC
TCGGACTACCGGGGTTTCTAATCCTGTTCGCTACCCACGCTTTCGTGCATCAGCGTCAGATGCGGATTAGCAAGCTGCCTGCGCAATCGGTGTTCTGAGTAATATCTAAGCATTTCACCGCTACACCACGCATTCCGCGCACTTCTCGCCCACTCTAGCCCGGCAGTTCCGACGGCTGGGCGGGGTTGAGCCCCGCGATTTGACCGCCGGCTTGCCGTGCCGCCTGCGCACCCTTTCAACCCAATCACTCC
+
FFFFFFFFFFFFFFFFFFFFF:FFFF:FFFFFFFFF,FFFFFFF,FFFF,FFF:FF:,:FFFFFFFFFFFFFFFFF:FFFFFFFFFFFFFF::FFFFFFFFFFFF::FFFFFFFFFFF:FFFFFF:FFFFFFFFF:FFFFF:FFFFFFFFFFFFFF:FFFFFFFFF:FFFFFFFFFFFFFFFFFFF:FFFFFFFFFFFFFFFF,FFFF:FFFFFFFFF:F,FFFFFFF,:,::F,F,:FFFFFF,:FF,F:
@A01757:128:HWYCLDRX2:1:2101:7057:8015 2:N:0:GGAGCGTC
TCGGACTACAGGGGTTTCTAATCCTGTTTGCTCCCCACGCTTTCGAGCCTCAACGTCAGTTACAGTCCAGTAAGCCGCCTTCGCCACTGGTGTTCCTCCTAATATCTACGCATTTCACCGCTACACTAGGAATTCCACTTACCCCTCCTGCACTCTAGTTCTACAGTTTCCAGAGCAGTCCGGGGGTTGAGCCCCCGCCTTTCACTCCAGACTTGCATAACCGTCTACGCTCCCTTTACACCCAGTAAATC
+
FFFFFFFFFFFFFFFFFFFFFFFFFFFFFFFFFFFFFFFFFFFFFFFFFFFFFFFFFFFFFFFFFFFFFFFFFFFFFFFFFFFFFFFFFFFFFFFFFFFFFF,FFFFFFFFFFFFFFFFFFFFFFFFFFFFFFFFFFFFFFFFFFFFFFFFFFFFFFF,FFFFFFFFFFFFFFFFFFFFF:F:FFFFFFFFFFFFFFFFFFFFFFFFF:FFFFFFFFFFFFF:FFFFFFFFFFFFF:FFFFFF:,,FFFFF
@A01757:128:HWYCLDRX2:1:2101:14687:8140 2:N:0:GGAGCGTC
TCGGACTACAAGGGTATCTAATCCTGTTCGATACCCGCACTTTCGTGCCTCAGCGTCAGTTGAGCGCCGGTAAGCTGCCTTCGCAATCGGCGTTCTGCGTGATATCTATGCATTTCACCGCTACACCACGCATTCCGCTTACTTCTCACTCACTCAAGGGCGTCAGTTTCAACGGCACGACGGGGTTGAGCCCCGAAATTTTACCGCTGACTTGACACTCCGCCTACGCACCCTTTAAACCCAATAAATCC
+
FFFFFFFFFFFFFFF:FFFFFFFFFFFFFFFFFFFFFFFFFFFFFFFFFFFFFFFFFFFFFFFFFFFFFFFFFFFFFFFFFFFFFFFFFFFFFFFFFFFFFFFFFFFFFFFFFFFFFFFFFFFFFFFFFFFFFFFFFFFFFFFFFFFFFFFFFFFFFFFFFF:FFFFFFFFFFFFFFF:FFFFFFFFFF:::FFFFFFFFFFFFFFFFFFFFFFF:FFFFFFFFFFFFFFFFFFFFFFFFFFFFFFFF,FF
@A01757:128:HWYCLDRX2:1:2101:9372:8202 2:N:0:GGAGCGTC
TCGGACTAAAGGGTATCTAATCCTGTTCGATACCCACGCTTTCGTGCCTCAGCGTCAGATCGCCGCCGGTATGCTGCCTTCGCAATCGGAGTTCTGCGCAATATCTAAGCATTTCACCGCTACACTGCGCATTCCGCATACCTCTCGACGTCTCAAGACAGCCAGTTTCAACGGCTCGCCGGGGTTGAGCCCCGGGCTTTTACCGCTGACTTAACAGTCCGCCTACGCACCCTTTAAACCCAATAAATCCG
+
FFFFFFFFFFFFFFFFFFFFFFFFFFFFFFFFFFFFFFFFFFFFFFFFFFFFFFFFFFFFFFFFFFFFFFFFFFFFFFFFFFFFFFFFFFFFFFFFFFFFFFFFFFFF:FFFFFFFF:FFFFFFFFF:FFFFFFFFFFFFFFFFFFFFFFFFFF:FFFFFFFFFFFFFFFFFFFFFFFFFFFFFFFFFFFFFFFFFFFFFFFFFFFFFFFFFFFFFFFFF:FFFFFFFFF:FFFFFFF:FFFFFFFFFFFF
@A01757:128:HWYCLDRX2:1:2101:28763:8218 2:N:0:GGAGCGTC
TCGGACTACAGGGGTATCTAATCCTGTTCGATACCCGAACTTTCGTGCCTCAGCGTCAGTAGGGCGCCGGTATGCTGCCTTCGCAATCGGGGTTCTGCGTGATATCTATGCATTTCACCGCTACACCGCGCATTCCGCGTACTTCTCGCCAACTCAAGTCTGCCAGTTTCAACGGCTCGACGGGGTTGAGCCCCGCAATTTTACCGCTGACTTAACGGACCGCCTACGCACCCTTTAAACCCAATAAATCC
+
FFFFFFFFFFFFFFFFFFFFFFFFFFFFFFFFFFFFFFFFFFFFF:FFFFFFFFFFFFFFFFFFFFFFFFFFFFFFFFFFFFFFF:FFFFFFFFFFFFFFFFFFFFFFFF:FFFFFFFFFFFFFFFFFFFFFFFFFFFFF:FFFFFFFFF:FFFFFFFFFFFFFFFFFFFFFF:FFFFFFFFFFFFF,FFF:FFFFFFFFFFF:FFFFFFFFFFFFFFFFFFFFFFFFF:FF::FFFF:FFFFFFFFFFF:
@A01757:128:HWYCLDRX2:1:2101:8458:8249 2:N:0:GGAGCGTC
TCGGACTACAAGGGTATCTAATCCTGTTCGATACCCGCACTTTCGTGCCTCAGCGTCAGTTGAGCGCCGGTAAGCTGCCTTCGCAATCGGCGTTCTGCGTGATATCTATGCATTTCACCGCTACACCACGCATTCCGCTTACTTCTCACTCACTCAAGGGCGTCAGTTTCAACGGCACGACGGGGTTGAGCCCCGAAATTTTACCGCTGACTTGACACTCCGCCTACGCACCCTTTAAACCCAATAAATCC
+
FFFFFFFFFFFFFFFF:FFFFFFFFF:FFFFF:FFFFFFFFFFFFFFFFFFFFFFFFFFFFFFFFFFFFFFFFFFFFFFF,FFFFFFFFFFFFFFFFFFFFF:FFFF:FFFFFFFFFFFFFFFFFFFFF:FFFFFFFFF:FFFFF:FFF,FFF:FF:F,:FFFFFFFFFFFFF,:FFFF:FFF,:::FF:FFF,:FFFFFF:F:,:F::FF,FFFFF:FF,F:FFFF:,F:F,,:FFF::,,F:F:FF,F,
@A01757:128:HWYCLDRX2:1:2101:18412:8359 2:N:0:GGAGCGTC
TCGGACTACAAGGGTATCTAATCCTGTTCGATACCCACGCTTTCGTGCCTCAGCGTCAGTGTGGGGCCGGCAGGCTGCCTTCGCAATCGGGGTTCTGCGCGATATCTATGCATTTCACCGCTACACCGCGCATTCCGCCTGCCTTTCCCCAACTCAAGCCAGCCAGTTTCAACGGCGGGCCGGGGTTGAGCCCCGGGCTTTTACCGCTGACTTAACTCGCCGCCTACGCACCCTTTAAACCCAATAAATCA
+
FFFFFFFFFFF:F:FFFFFFFFFF:F,FFFFFFFFFFFFFFFFFFFFFFFFFFFFFFFF,:FFFFFFFFFFFFFFFFFFFFFFFFFFFFFFFFFFFFFFFFFFFFFFFFFF::FFFFFFFFFFFFF,FFFFF:FFFFFFFFFFF,FFFFFFF,FFFF:F:FFFF,FFFFFF:F:FFFFF::FFFFFFFFFFF:FF:FFF,FFFFFFFFFF:FFFFFFFFFFFFF::FFF,FFFF,FFFFFFFFFFFF,:F,
@A01757:128:HWYCLDRX2:1:2101:24885:8359 2:N:0:GGAGCGTC
TCGGACTACCAGGGTATCTAATCCTGTTTGCTACCCACGCTTTCGAACCTCAGCGTCAGTTACAGACCAGAGAGTCGCTTTCGCCACTGGTGTTCTTCCATATATCTACGCATTTCACCGCGACACATGGAGTTCCACTCTCCTCTTCTGCACTCAAGTCTCCCAGTTTCCAATGCACAACTCCGGTTAAGCCGAAGGCTTTCACAACAGACTTAAAAGACCGCCTGCGTTCCCTTTACGCCCAATAAATC
+
FFFFFFFFFFFFFFFFFFFFFFFFFFFFFFFFFFFFFFFFFFFFFFFFFFFFFFFFFFFFFFFFFFFFFFFFFFFFFF:FF,F:F,FF:F,:,F,:F,:FFF:FF,FF::::,FF,F,FFF,FFFFFF,F:F:F,FFFFF:,FFF:F,,FFFFFFFF,FFF:FF,,FFF,::F::F:F,FF:FF:F:FFF,FF,FF,FF,FF,FFF,,F,F,FFFFF:,,F:,,F,FFF:F,FF,:F:F,FFF,FFFFF,,
@A01757:128:HWYCLDRX2:1:2101:28149:8375 2:N:0:GGAGCGTC
GGGGGGGGGGGGGGGGGGGGGCCGGGGGGGTGGGGGGGGGTGGGGGGGGCGGGCGTGGGCGGTGGGTGGGGGGAGGGGGGCGCTGGCCAGTGCCGCCGAAGACCCGCGAGTATAGCTAGGGATCATTAGAGGGAAGGACAAAAAACGAAACTAGACCAAGCGCCTATCGGAGAAGGGCATGCGAAACTCTGCAACGGCAGAAGCCTGGGGGGAAGAGGGGAGGATCGGCGCAGAGAGGGGCGAGGAACGCG
+
,F:::FF,:F::F,,:,,,F,,,,,,,,,,,FF,,,,,F,,,,,F,,F,,F,,,:,,,,,,,,,,,,,,,,:,,,,,,,,,,,,:,,,,,,,,,,,,,,,,,,,,,,,,,,,,,,,,F,,,,:,,,,:,,,,,,,,,,,,,:,,,,,:,,,,F,,:,,:,,,,,,,,,,,,,,,,,,,,,,,,,,,,,,,,,,,,,,,,,:,,,,,,,,,:,,,,,,,,,,,,,,,,,,,,,,,,,,,,,,,,,,,,,,:,
@A01757:128:HWYCLDRX2:1:2101:1307:8390 2:N:0:GGAGCGTC
TCGGACTACCAGGGTATCTAATCCTGTTCGATACCCACGCTTTCGTGCCTGAGCGTCAGTTGGGCGCCGGTATGCTGCCTTCGCAATCGGAGTTCTGCGTGATATCTATGCATTTCACCGCTACACCACGCATTGCGCATACTTCTCGCCCACTCTAGCAAGCCAGTTTCAACGGCTAGTCGGGGTTGAGCCCCGAAATTTTACCGCTGACTTAACTCGCCGCCTGCGCCCCCGTTAAACCCAGTGAGTCG
+
:FFFFFFFFFFFFFFFFFFFFFFFFFFFFFFFF:FFFF:FFFF:FFFF:F,FFFFFFFFFFF:FFFFFFFFFF:F::FFFFFFFFFFF:FF::,FFFFF::F,,,FFFFF:F:FF,:,,F::FF:FF::F:,FF,FF,:FFFF,:F,F:FFF:,FF,FF::F,FFF,FFFF:FF:,F,FF:F:FF,:FFF,,,FF,,:,F,:::,FFFFF,,:,,FF,::,FF,F:FFF,F,,,,FF,:,,::,,,,,,F,
@A01757:128:HWYCLDRX2:1:2101:14859:8406 2:N:0:GGAGCGTC
TCGGACTACAAGGGTATCTAATCCTGTTCGATACCCACGCTTTCGTGCCTCAGCGTCAGTGTGGAGCCGGCATGCTGCCTTCGCAATCGGAGTTCTGCGCGATATCTCTGCATTTCACCGCTACACCGCGCATTCCGCATACTTCGCTCCAACTCGGGACTGCCAGGTTCCTCGGCGGGCCGGGGTGGAGCCCCGGGCTTTGACCGCTGACTTACCAGACGGCCTGCGCCCCCTGTAAACCCAATCACTCC
+
FFFFFFFFFFFFFFFF,F:FFFFFFFFFFFFFF,FF:,FF::FFFFFF:FFFFFFFFFFFFF,F:FFFFF:FFFFFF:F:FFFFF:FFFFFF,FFFFF:FFF::FFF,,FF,FF:FFFF:FFF:FFFFFFF,,FFFFFFFF:F:,,:FF,:F,FF,:F,F,FF:FF,:FF,:FFF,FFFFFF:FF:,FFFF::FF::F,,F,F,FFFFF:FF,,:,FF,,,FF,F::FF,:,FFFF,:F,FF,,FF,::F,
@A01757:128:HWYCLDRX2:1:2101:24153:8500 2:N:0:GGAGCGTC
TCGGACTACAGGGGTATCTAATCCTGTTTGCTCCCCACACTTTCGTGCCTCAACGTCAGTTACGGTCCAGAAAGTCGCCTTCGCCACTGGTGTTCCTCCTAATATCTACGCATTTCACCGCTACACTAGGAATTCCACTTTCCTCTCCCGCACTCAAGAAATTCAGTTTTAGTTGCAGTTCCTCAGTTAAGCCGAGGGATTTCACAACTAACTTAAATTCCCGTCTACGCTCCCTTTACACCCAATAAATC
+
FFFFFFFFFFFFFFFFFFFFFFFFFFFFFFFFFFFFFFFFFFFFFFFFFFFFFFFFFFFFFFFFFFFFFFFFFFFFFFFFFFFFFFFFFFFFFFFFFFFFFFFFFFFFFFFFFFFFFFFFFFFFFFFFFFFFFFFFFFFFFFFFFFFFFFF:FFFFFFFFFFFFF:FFFFF,FF:FFF:FFFFFFFFFFFFFFFFFFFFF:FF,FFFFF:FFFFFFFFFF:FFFFFFFFFFFFFFFFFFFF:FFFFFFFFF
@A01757:128:HWYCLDRX2:1:2101:15293:8563 2:N:0:GGAGCGTC
CGGACTACTGGGGTATCTAATCCTGTTCGATACCCACGCTTTCGTGCCTCAGCGTCAGTGTGGGGCCGGCAGGCTGCCTTCGCAATCGGGGTTCTGCGCGATATCTATGCATTTCACCGCTACACCGCGCATTCCGCCTGCCTTTCCCCAACTCAAGCCCGCCAGTTTCAACGGCGGGCCGGGGTTGAGCCCCGGGCTTTTACCGCTGACTTAACTCGCCGCCGACGCACCCTTTAAACCCAATCATTCCG
+
FFFFFFFFFFFFFFFFFFFFFFFFFFFFFFFFFFFFFFFFFFFFFFFFFFFFFFFFFFFFF:FFFFFF:FFFFFFFFFFFFF:F,FFFFFFFFFFFFF:FFFFFFFFFFFFFFFFF,FFFFFFFFFF,FFFFFFFFFFFFFFF:FFFFFFFFFFFFFFF,FFFFFFFFFFFF,FF,FFFFFFFFFFFF:FFFFFFFFFFFFFFFFFFFFFF,F,FFF:FFFFF,:FF::FFFF,FFFFFFFF,:,,:F,FF
@A01757:128:HWYCLDRX2:1:2101:15420:8594 2:N:0:GGAGCGTC
TCGGACTACAAGGGTATCTAATCCTGTTCGATCCCCACGCTTTCGTGCCTCAGCGTCAGTCGGGCGCCGGTATGCTGCCTTCGCAATCGGAGTTCTGCGTGATATCTATGCATTTCATCGCTACACCACGCATTCCGCATACTTCTCGCCCACTCAAGATCCCCAGTTTCAACGGCCGGCCCGGGTTGAGCCCGGACATTTTACCGCTGACTTAAAAATCCGCCTACGCACCCTTTAAACCCAATAAATCC
+
FFFFFFFFFFFFFFFFFFFFFFFFFFFFFFFFFFFFFFFFFFFFFFFFFFFFFFFFFFFFFFFFFFFFFFFFFFFFFFFFFFFFFFFFFFFFFFFFFFFFFFFFFFFFFFFFFFFFFFFFFFFFFFFFFFFFFFFFFFFFFFFFFFFFFFFFFFFFFFFFFFFFFFFFFFFFFFFFFFFFFFFFFFFFFFFFFFFF:FFFFFFFFFFFFFFFFFFFFFFFF:FFF:FFFFFFFFFF,F,FFFFFF,F,FFF
@A01757:128:HWYCLDRX2:1:2101:21187:8656 2:N:0:GGAGCGTC
TCGGACTACCGGGGTTTCTAATCCTGTTCGATACCCACGCTTTCGTGCCTCAGCGTCAGTCTGGAGCCGGTACGCTGCCTTCGCAATCGGGGTTCTGCGCGATATCTAAGCATTTCACCGCTACACCGCGCATTCCGCGTACTTCTCTCCAACTCCAGCCCGCCAGTTTCAACGGCTCGCCGGGGTTGAGCCCCGGGCTTTTACCGCTGACTTAACTCGCCGCCTACGCACCCTTTAAACCCAATAAATCC
+
FFFFFFFFFFFFFFFFFFFFFFFFFFFFFFFFFFFFFFFFFFFFFFFFFFFFFFFFFFFFFFFFFFFFFFFFFFFFFFFFFFFFFFFFFFFFFFFFFFFFFFFFFFFFFFFFFFFFFFFFFFFFFFFFFFFFFFFFFFFFFFFFFFFFFFFFFFFFFFFFFFFFFFFFFFFFFFFFFFFFFFFFFFFFFFFFFFFFFFFFFFFFFFFFFFFFFFFFFF,FFFFFFFFFFFFFFFFFFFFFFFF:FFFFFFF
@A01757:128:HWYCLDRX2:1:2101:13865:8688 2:N:0:GGAGCGTC
TCGGACTACAAGGGTATCTAATCCTGTTCGATACCCACGCTTTCGTGCCTCAGCGTCAGTGTGGGGCCGGCAGGCTGCCTTCGCAATCGGGGTTCTGCGCGATATCTATGCATTTCACCGCTACACCGCGCATTCCGCCTGCCTTTCCCCAACTCAAGCCAGCCAGTTTCAACGGCGGGCCGGGGTTGAGCCCCGGGCTTTTACCGCTGACTTAACTCGCCGCCTACGCACCCTTTAAACCCAATAAATCC
+
FFFFFFFFFFFFFFFFFFFFFFFFFFFFFFFFFFFFFFFFFFFFFFFFFFFFFFFFFFFFFFFFFFFFFFFFFFFFFFFFFFFFFFFFFFFFFFFFFFFFFFFFFFFFFFFFFFFFFFFFFFFFFFFFFFFFFFFFFFFFFFFFFFFFFFFFFFFFFFFFFFFFFFFFFFFFFFFFFFFFFFFFFFFFFFFFFF::FFFFFF:FFFFFFFFFFFFFFFFFFFFFFFFFFFFFFFFFFF,FFFFFF,FFFFF
@A01757:128:HWYCLDRX2:1:2101:7916:8719 2:N:0:GGAGCGTC
TCGGACTACAAGGGTATCTAATCCTATTTGCTCCCCACGCTTTCGTGCCTCAGCGTCAGTAACAGGCCAGGCGGCCGCCTTCGCCACTGGTGTTCTTCCATATATCTACGCATTTTACCGCTACACATGGAGTTCCACCGCCCTCTCCTGCTCTCTAGCCCGCCAGTTTCCAGAGCCTATACCGGTTGAGCCGGTACCTTTCACTCCAGACTTAGCAGGCCGCCTACGCACCCTTTACGCCCAATCATTCC
+
FFFFFFFFFFFFFFFFFFFFFFFFFFFFFFFFFFFFFFFFFFFFFFFFFFFFFFFFFFFFFFFFFFFFFFFFFFFFFFFFFFFFFFFFFFFFFFFFFFFFFFFFFFFFFFF:FFFFFFFFFFFFFFFFFFFFFFFFFFFFFFFFFFFFFFFFFFFFFFFFFFFFFFFFFFFFFFFFFF:FFFFFFFFFFFFFFFF,FFF,FFFFFF:FF:FFFFFFF,FFFFFFFFF,F,F,FF,FFFFFFFFFF:FF:FF
@A01757:128:HWYCLDRX2:1:2101:25599:8750 2:N:0:GGAGCGTC
TCGGACTACACGGGTATCTAATCCTGTTCGATCCCCGCGCTTTCGTGCCTCAGCGTCAGTGGCGGCACGGCACGCTGCCTTCGCAATCGGGGTTCTGCGCGATATCTATGCATTTCACCGCTACACCGCGCATTCCGCATGCCTCCGCCGCACTCAAGGCCCCCAGTTCCGACGGCTCGGCGGGGTTGAGCCCCGCGATTTCACCGCCGGCTTAAAGGCCCGCCTGCGCACCCTTTAAACCCAATAAATCC
+
FFFFFFFF::FFFFFFFFFFFFFFFFFFFFFFFFFFFFFFFFFFFFFFFFFFFFFFFFFFFFFFFFFFFFFFFF:FFFFF,FFFFFFF:FFF:F:FF,FFFFFFFFFFFFFFFFFFFFFFFFFFFFFFFFFFFFFFFFFFF:FFFFFFFFF:FFFFF:FFFFFFFFFFF:FFFFFFFFFFFFFFFFFFFF:FFFFFFFFFFFFF:F:F,F:FF:FFFF:F:FFFFFFFFF:FFFFFFFFFFFFF,FF,FF:
@A01757:128:HWYCLDRX2:1:2101:6795:8782 2:N:0:GGAGCGTC
TCGGACTACACGGGTATCTAATCCTGTTTGCTCCCCACGCTTTCGTGCCTCAGCGTCAGTCAACAGGCCAGGCGGCCGCCTTCGCCACTGGTGTTCTTCCATATATCTACGCATTTTACCGCTACACATGGAGTTCCACCGCCCTCTCCTGCTCTCTAGCCCGCCAGTGTGCAGAGCCTGTCGCGGTTGAGCCGGTACCTTTCACTCCTCTCTGAGCGGGCCGCCTACGCATCCTTTACGGCCCAGCGTTC
+
,FFFFFFFFFFFFF::FF,FFFFFFF:,F:F:FFFFFFFF,:,FFFFFFFFFFFF:,FF:FFFF:FFFFFFFFFFFFF,F:FFFFFFFFFF:F,:FFFFF,:,F,FF,,:FFFFF,F,::F,,FF:FF:FFFF,FF,F,FFF,FFF,F:F:F:FF:F,,,F:FF,:FF,,,F,F:FFFFF:,,FF,F:F:FF,FFFFF::,,,,,FFF,F,,,,,F,,:F::F,F,,,FF,,FF::F,F,,:,FF,F,,,F
@A01757:128:HWYCLDRX2:1:2101:14579:8797 2:N:0:GGAGCGTC
TCGGACTACACGGGTATCTAATCCTGTTCGATACCCACGCTTTCGTGCCTCAGCGTCAGATCGCCGCCGGTATGCTGCCTTCGCAATCGGAGTTCTGCGCAATATCTAAGCATTTCACCGCTACACTGCGCATTCCGCATACCTCTCGACATCTCAAGACAGCCAGTTTCAACGGCTCGCCGGGGTTGAGCCCCGGGCTTTTACCGCTGACTTAACAGCCCGCCTCCGCACCCTTTAACCCCAATAAATCC
+
FFFFFFFFFFFFFFFFFFF:FFFFFFFFFF:F,FFFFFFFF,FFFFFFFFFFF:FFFFF:,F:,FFFFFF,,FFFFF,F:FFFFF,FFFFFF:F:FF:F,,,F:FFF:FFFFF:FFFF:FF,,:FFFF:FF,:F::F:F,,,:F:,FFFFFFFFF,,FF:,F:F:F,FF:F:FFF::FF,:FFFF,,F,F,,F:FFF::,FFFFFF:FFFF::,,::FF,FF,F:,:F,,::FF:,,,,,F:F,:,,:F,,
@A01757:128:HWYCLDRX2:1:2101:26711:8797 2:N:0:GGAGCGTC
TCGGACTACCGGGGTATCTAATCCTGTTCGATACCCGCACTTTCGTGCCTCAGCGTCAGTTGAGCGCCGGTAAGCTGCCTTCGCAATCGGCGTTCTGCGTGATATCTATGCATTTCACCGCTACACCACGCATTCCGCTTACTTCTCACTCACTCAAGGGCGTCAGTTTCAACGGCACGACGGGGTTGAGCCCCGAAATTTTACCGCTGACTTGACACTCCGCCTACGCACCCTTTAAACCCAATAAATCC
+
FFFFFFFF:FFF:FFFFFFFFFFFFFFFFFFFFFFFFFFFFFFFFFFFFFFFFFFFFFFFFFF:FFFFFFFFFFFFFFFFFFFF:FFFFF,FF:FFFFFFFFFFFFFFFF,FFFFFFF:FFFFFFFFFFFFFFFFFFFFFFFFFFFFFFFFFFFFFFFFFFFFFFFFFFFFFFFFFFFF,FFF:FFFFF:FF,FFFFFFFFFFFFFFFFFFFFFFFFFFFFFF:F,F:F:FFFF:FF:FF,FF,FFFFFFF
@A01757:128:HWYCLDRX2:1:2101:28736:8891 2:N:0:GGAGCGTC
TCGGCTACACGGGTATCTAATCCTGTTTGCTACCCACGCTTTCGAACCTCAGCGTCAGTTACAGACCAGAGAGCCGCTTTCGCCACTGGTGTTCTTCCATATATCTACGCATTTCACCGCTACACATGGAGTTCCACTCTCCTCTTCTGCACTCAAGTCTCCCAGTTTCCAATGCACTACTCCGGTTAAGCCGAAGGCTTTCACATCAGACTTAAAAGACCGCCTGCGTTCCCTTTACGCCCAATAAATCC
+
FFFFFFFFFFFFFFFFFFFFFFFFFFFFFFFFFFFFFFFFFFFFF:FFFF:FFFFFFFFFFFFFFFFFFFFFFFFFFFFFFFFFFFFFFFFFFFFFFFFFFFFFFFFFFFFFFFFFFFFFFFFFFFFFFFFFF,FFFFFFFFFFFFFFFFFFFFFFFFFFFFFF::FFFFFFFFFFFF:F:FFFFFFFFFFFFFF,FFFFFFFFFFFFFFFFFFFFFFFF:FFFFFFF:FFFFFFFFFF:FFFFF,F,F:F
@A01757:128:HWYCLDRX2:1:2101:25120:8923 2:N:0:GGAGCGTC
TCGGACTACCGGGGTATCTAATCCTATTTGCTCCCCACGCTTTCGTGCCTCAGCGTCAGTAACAGGCCAGGCGGCCGCCTTCGCCACTGGTGTTCTTCCATATATCTACGCATTTTACCGCTACACATGGAGTTCCACCGCCCTCTCCTGCTCTCTAGCCCGCCAGTTTCCAGAGCCTATACCGGTTGAGCCGGTACCTTTCACTCCTGACTTAGCAGGCCGCCTACGCACCCTTTACGCCCATTCATTCC
+
FFFFFFFFFFFFFF:FFFFFFFFFFFFFF:F:FFFFFFFFFFFFFFF:FFF,F:FFFFF:FFFFFFFF:FFFFFFF,FFFFFF:FFFFFF,FFFFFFFFFFFFFFFFFF,FFFFFFF,FFFFFFFF::FF,FFFFFFFFFFFFFFF,FFFF,F:FFFFFFFFFFFFFFFFF:FFFFFFFF,F::F,F:FF,FF:FFF,FFFF:FFF:,:FFFFFF::F,,F,FFFFFFF,F,FF,F:FFF:FF,FF,,F,F
@A01757:128:HWYCLDRX2:1:2101:12979:8938 2:N:0:GGAGCGTC
GGGGGGGGGGGGGGGGGGGGGGGGGGGGGGGGGGGGGGGGGGGGGGGGGGGGGGGGGGGGGGGGGGGGGGGGGGGGGGGGGGGGGGGGGGGGGGGGGGGGGGGTGGGGGGGGGGGGGGGGGGGGGGGGGGCGGGGGGGGGGCGGGGTGGGCGCGGGGGGGGGGCGGTGGGGCCTGGGGGAGGCGGGGTAGGACGGAGGCGGGCGTAACCGGCCGACAGAGGCGCGTGCAGAGACAGCCACCGGCAGCATCA
+
FFF:F:FFFFFFFFFFFFF:F::FFFFFFFFFFFFFFFFFF:FFFFFF:,FFFFF:FFF:F,FFF:,FFF,FFF:,FF:FFFF::,F:FF:F:FF:,::::,,,F:FFFF::F,FF:,,FF,:F::,,FF,F,F,,::,F,,,,,,,,:F,,,:,,,,F,,F,,,,,,,,,,,,:,,,,,,,,,:,,,,,,,,,,:,,,,,,,,,,,,,,,,,,,,,,,,,,,,,,::,,F,,,,,,,,,,,,F,,,F,,,
@A01757:128:HWYCLDRX2:1:2101:5367:8970 2:N:0:GGAGCGTC
TCGGACTACTAGGGTATCTAATCCTGTTTGCTACCCACGCTTTCGAACCTCAGCGTCAGTTACAGACCAGAGAGCCGCTTTCGCCACTGGTGTTCTTCCATATATCTACGCATTTCACCGCTACACATGGAGTTCCACTCTCCTCTTCTGCACTCAAGTCTCCCAGTTTCCAATGCACTACTCCGGTTAAGCCGAAGGCTTTCCCATCAGACTTAAAAGACCGCCTGCGGTCCCTTTACGCCCAATAAATC
+
FFFFFFFFFFFFFF,FFFFFFFFFFFFFFFFFF:FFFFFFFFFFFFFFFFFFFF,FFFFFFFFFFFFFFFFF:FF:FFFFF:FFFF:::F,F:FFFFFFF:F,:FFFFFFFFFFF,FFFF:FFFF:FFFFFFFF:,FFF:FFFFFFFFFF:,,,FFFFFFFF:F::,FFF,:F,,,FFFF:F:FF:F:F::FFFF::FF:F::,F,FF,,,FF:FFF,,,,FF,,:FF:,FFF,FFF,FFFFF,,F,,:F:
@A01757:128:HWYCLDRX2:1:2101:22968:9017 2:N:0:GGAGCGTC
TCGGACTACAAGGGTTTCTAATCCTGTTCGATACCCACGCTTTCGTGCCTCAGCGTCAGATCGCCGCCGGTATGCTGCCTTCGCAATCGGAGTTCTGCGCAATATCTATGCATTTCACCGCTACACCACGCATTCCGCATACTTCTCGCCCACTCGAGCCCGGCAGTTTCAACGGCTGTACGGGGTTGGGCCCCGCAATTTTACCGCTGACTTGGCAGGCCGCCTACGCACCCTTTAAACCCAATAAATCC
+
FFFFFFFFFFFFFFFFFFFFFFFFFFFFFFFFFFFFFFFFFFFFFFFFFFFFFFFFFFFFFFFFFFFFFFFFFFFFFFFFFFFFF:FFFFFFFFFFFFFFFFFFFFFFFFFFFFFFFFFFFFFFFFFFFFFFFFFFFFFFFFFFFFFFFFFFFFFFFFFFFFFFFFFFFFFFFFFFFFFFFFFFFFFFFFFFFFFFFFFFFFFFFFFFF:FFFFFFFFFFFFFFF,FFFFFFFFFFFFFFFFF,FFFFFFF
@A01757:128:HWYCLDRX2:1:2101:21630:9079 2:N:0:GGAGCGTC
TCGGACTACAGGGGTATCTAATCCTGTTCGCTACCCATGCTTTCGAGCCTCAGCGTCAGTTGCAGACCAGAGAGCCGCCTTCGCCACTGGTGTTCTTCCATATATCTACGCATTTCACCGCTACACAATGAATTCCGATGACCTCTCCGGTACTCAAGAAAAACAGTTTCAAATGCAGTTCCGCGGTTGAGCCGCGGGATTTCACCTCTGACTTGTCTTCCCGGCTGCACGCCCTTTCCACCCAGTAAATC
+
FFFFFFFFFFFFFFFFFFFFFFFFFFFFFFFFFFFFFFFFFFFFFFFFFFFFFFFFFFFFFFFFFFFFFFFFFFFFFFFFFFFFFFFFFF,FFFFFFFFF:FFFFFFF:FFFFFFFFFFFFF:F:F:FFF,:F:FFFFFF:FF:FF,FFF,F:FF,FFF,,FFFFFF:FFF,,FF:FF:F,F:FFFFFFFFFFFF:FFFF,F:FF,F,FFF:FF:FF:FFFF::FFF:,FF::,FFFF:FFF:F:F,FF:F
@A01757:128:HWYCLDRX2:1:2101:32307:9095 2:N:0:GGAGCGTC
TCGGACTACACGGGTATCTAATCCTGTTTGCTCCCCACACTTTCGCACCTCAGCGTCAGTATCGAGCCAGTGAGCCGCCTTCGCCACTGGTGTTCCTCCAAATATCTACGAATTTCACCTCTACACTTGGAATTCCACTCACCTCTCTCGAACTCTAGACTGATAGTTTTGGAGGCAGTTCCGGGGTTGAGCCCCGGGATTTCACCCCCAACTTTCCAATCCGCCTACGCGCGCTTTACGCCCAGTAAGTC
+
FFFFFFFFF,,FFFFFFFFF:FFFFF:FFFFFFFFFFFFFF,FFFFFFFFFFFFFFFFFFFFFFFFFFFFFFFFFFFFFFFFFFFFFFFFFF,FFFFFFFFFF,FFFFFFFFFFFFFFFFFFFF:FFFFFFFFFFFF:FFFFFFFFFFFFFFFFFFFFF:FFFF:F,FFFFFFFF,FFFFFFFFFF,FFFFF:FFFFFFFFFFF,FF:FF,FF,FF:F,F,:F,F:FFFFFFFFFFFFFFF::FFF,F,F:
@A01757:128:HWYCLDRX2:1:2101:2139:9204 2:N:0:GGAGCGTC
TAGGACTACAAGGGTATCTAATCCTGTTCGATACCCACGCTTTCGTGCCTCAGCGTCAGTCGGGCGCCGGTATGCTGCCTTCGCAATCGGAGTTCTGCGTGATATCTATGCATTTCACCGCTACACCACGCATTCCGCATACTTCTCGCCCACTCAAGAAAACCAGTTTCAATGGCGATACGAGGTTGAGCCCCGCAATTTTACCACTCACTTAATCTGAGGCCTAGGCACCCTTTAAACCCAATAAATCC
+
FFFFFFFFFFFFFFFFFFFFFFFFFFFFFFFF,FFFFF::FFFFFFFFFFFFFFFFFFFF,FFFFFFFFFFFFFFFFFFFFFFF:FFF:F:FFFFFFFFFFF:FFFF:FFF:FFFFFF,F:FF:FFFFFFFF:FF:FF,FFFFFFFFFF,,FFF::FF:FF,F:FFFFFFF:FFFFFFF:FFFFFF::,FFFF,:F,,::FF,,:,FF,,FFF,F,FF,,F,F,FF,F,:F:F:F,F,F:::F,FF,FF::
@A01757:128:HWYCLDRX2:1:2101:28257:9251 2:N:0:GGAGCGTC
TCGGACTACCAGGGTATCTAATCCCGTTTGCTCCCTACGCTTTCGTGCCTCAGTGTCAGAACCGTCCCAGTAACCTGCCTACGCTATCGGTGTTCCTTCTAATATCTACGGATTTCACTCCTACACTAGAAATTCCAGTTACCCCTAACGGTCTCGAGCTTAACAGTTTAACTAATAGTCTGAATGGTTGAGCCACCAGATTTCACTAGTTACTTATTATGCCACCTACGCAACTCTTTACACCCAGTCAC
+
FFFFFFFFFFFFFFFFFFFFFFFFFFF:FFFFFFFFFFFFFFFFFFFFFFFFFFFFFFFFFFFFFFFFFFFFFFFFFFFFFFF:FFFFFFFFFFFFFFFFFFFFFFFFFFFFFFFFFFFFFFFFFFFFFFFFFFFFFFFFFFFFFFFFFFFFFFFFFFFFFFFFFFFFFFFFFFFFFFFFFFFFFFFFFFFFFFFFFFFFFF:FFFF:FFFFFFFFFFFFFFFFFFF:FFFF,,FFFFFFFFF,FFFFFFF
@A01757:128:HWYCLDRX2:1:2101:14895:9345 2:N:0:GGAGCGTC
TCGGACTACCAGGGTTTCTAATCCTGTTCGATCCCCACGCTTTCGTGCCTCAGCGTCAGTTGAGCGCCGGTATGCTGCCTTCGCAATCGGAGTTCTGCGTGATATCTATGCATTTCACCGCTACACCACGCATTCCGCATACTTCTCGCTCACTCAAGAAGACCAGTTTCAACGGCAGGCCGGTGTTGAGCACCGACATTTGACCGCTGACTTAACCTTCCGCCTACGCACCCTTTAAACCCAATAAATCC
+
FFFFFFFFFFFFFFFFFFFFFFFFFFFFFFFFFFFFFFFFFFFFFFFFFFFFFFFFFFFFFFFFFFFFFFFFFFFFFFFFFFFFFFFFFFFFFFFFFFFFFFFFFFFFFFFFFFFFFFFFFFFFFFFFFFFFFFFFFFFFFFFFFFFFFFFFFFFFFFFFFFFFFFFFFFFFFFFFFFFFFFFFFFFFFFFFFFFFFFFFFFFFFFFFFFFFFFFFFFFF:FFFF:FFFFFFFFFFFFFF,FFFFFFFFF:
@A01757:128:HWYCLDRX2:1:2101:2826:9392 2:N:0:GGAGCGTC
TCGGACTACAAGGGTTTCTAATCCTGTTTGCTACCCACGCTTTCGAACCTCAGCGTCAGTTACAGACCAGAGAGCCGCTTTCGCCACTGGTGTTCTTCCATATATCAACGCATTTAACCGCTACACATGGAGTTCCACTCTCCTCTTCTGAACTCAAGTCTAGCAGTTTCCAATGCACTACTCCGGTTAAGCCGAAGGCATTCACAGCAGACTTAAAAGACCGCCTGCGTTCCATTTACGCCAACTGCATC
+
:FFFF:FFFFF,F,FFF:FFFFFFFFFFF,FFFFFFFF,FFFFFFFFFFF,FFFFFFF,F:,:FFF:FF,FFFFFF,FFFF:F:F,FF,F,F:,,,,,F,,F,,,,,FF:,F:FF,F:,F,,F,,FF:F:FFFF,,FF,,,:::,,F,,,:F,F,::,F:,,,F:,,::,FFFF:F:FFF,FFF::,F,F,,,,:,,,,,F:,,:,,:,,:,::,F:::F:,:F:,:F,,FF:,FF:,F,:F,,::,F,,,
@A01757:128:HWYCLDRX2:1:2101:2564:9439 2:N:0:GGAGCGTC
TCGGACTACAAGGGTTTCTAATCCTGTTTGCAACCCACGCTTTCGAACCTCAGCGTCAGTTACAGACCAGAGAGCCGCTTTCGCCACTGGTGTTCTTCCATATATCTACGCATATCCCCGCTACAAATAGAGTTCCACTCTACTATTCTGCACTCAAGTCTCCCAGTTTCCAAGGCACTACTCGGGTTAAGCCGACGGCTTTCACATCACTCTTAAAAGACCCGCTGCGGGCGCTTTGCGCGCAAGTGTTG
+
FF,FFF:F:,:F:,:,F:,F,,:F,:F:::F,FF:FF:,:::,,FF:,F:FFF,:F::F,FF,F:FF:F:FFFF:FF:,:,:,:,F:,:F,:,:,,,,,F::,:,,,,F,F,,,,,,:,,F,:F,::,,FF,,,F:,,,F,,,,,:FF:,,,FFFFF,FF:F:F,,,,,,,F,,::FFF:,,,,,FF,,,,,F:F,,,F:,F,:F:,FF,,:,,:,,,,F,,,,F,,F:,,,,,F:F,FFF,,:,,,,,,,
@A01757:128:HWYCLDRX2:1:2101:10267:9502 2:N:0:GGAGCGTC
TCGGACTACCAGGGTTTCTAATCCTGTTCGATCCCCGCGCTTTCGTGCCTCAGCGTCAGTGGCGGCACGGCACCCTGCCTTAGCAATCGGGGATCTGCGCGATATCTATGCAATTAAGCGCTACACCGCGCATTGCGCTTGCCTCCGACGCACTCAAGGCCCCCAGTTCCGCCGGCTGGGCGGGGTTGAGCCCCGCGAGTTGACAGCCTCCTGGGCGTGCGGCCTCGGCACCCTTAACACCCACTAGATCC
+
F,,,F,F,F,F:,F,,,,FFF,FF,F,,FFFFFF:FFF,F:::F:FF,F:,:,FF:FFF,:F,:,FFFFFF:F,FFFF,,F,FF::F,,:FF,:::,F,F,,,FF,FFFF:F:FF,F,FFF:F::FFF,:FF,F,:,F,F,::FFFF:F:FFFFF:FF,,FFFF:F::FF:::FFF:F,FFFF,,F,,FFF:FF:F:FFF,FF,,F,,,,:F,,,FF::F,FF::,,:FFFF,,F,F,:FF:FFFF,:,:,
@A01757:128:HWYCLDRX2:1:2101:9941:9565 2:N:0:GGAGCGTC
TCGGACTACTGGGGTATCTAATCCTGTTCGATACCCGCGCTTTCGTGCCTGAGCGTCAGTAGGGCGCCGGAGCGCTGCCTTCGCAATCGGAGCTCTGCGTGATATCTATGCATTTCACCGCTACACCACGCATTCCGCGCACTTCTCGCCCACTCTAGCCCGGCAGTTCCGACGGCTGGGCGGGGTTGAGACCCGCGATTTGACCACCGGCTTGCCGTGCCGCCTGCGCACCCTTTAAACCCAATAAATCC
+
FFF:FFFFFFFFFFFF:F:F,,F:F:F:,::::F:F,:FF:F:F:FF:FF:F:FFFFFFFFFFFFFFFFF,,FF:FFFF,,F:F:F:FF::::FFFFF:FFFFF:FFFFFFF:FFFFFFFFF,FF:FF:FFFFF,FFFFF:FFFFFFFFFFFFFFFFFFFFF:FFFFF:FFFFFFF:F:FFFFFFFFFF::FFFFFFFFFF:FFFFFFF,FFF:FFF,FFFFFFF,FFFF:FFFFFFFFFFFFFF,F:FFF
@A01757:128:HWYCLDRX2:1:2101:2682:9612 2:N:0:GGAGCGTC
TGGCTACCGGGTTTCTAATCCTATTTGCTCCCCACGCTTTCGTGCCTCAGCGTCAGTCACAGGCCAGGCGGCCGCCTTCGCCACTGGTGTTCTTCCATATCTCTGCGCATTTTACCGCTACACATGGAGGTCCACCGCCCTCTCCTGTCCTCAAGGCTCCCAGTTTCTGAATGAAAGACGAGTTGAGCTCGTCGATTTTCCTTCAGACTGTACAGACCGCCTAAGAGCGCTAGACGCCCCGGGAGTCCGAC
+
:FFFFFFFFFF,FFFFFFFFFF,:FF:FF:FFFFFFFFFFFFFFFFFF:FFFFFFFFFFFFFF:FFFF,F,,FFFFFFFFF:,FFF:,,FFFFF,:FFFF,::FFFFFFF:,FFF,FFFF:F:,F:F:F,F,FF,FFFFFFF,F,F:F:F:,FF:,,F,::F:,,,,::F,,:F,F,,F::F,FF:F::F,FF,:,,F,FFF,:,F:,:F,:::FF:,F,FFF,:,FFF,,,,:,,,,F,:,,F,,,:FF,
@A01757:128:HWYCLDRX2:1:2101:10131:9612 2:N:0:GGAGCGTC
TCGGACTACCAGGGTATCTAATCCTGTTTGCTCCCCACGCTTTCGTGCCTCAGTGTCAGTTACAGTCCAGAGAGCCGCCTTCGCTAGTGGTATTCCTCCTAATCTCTACGCATTTCACCGCTACACTAGGAATTCTACTCTCCTCTCCTGCACTCAAGTTCTCTAGTTTCAAAAGCTTACTACGGTTGAGCCGTAGCCTTTCACTTCTGACTTAAAAAACCACCTACGCACCCTTTACGCCCAGTAATTCC
+
FFFFFFFFFFFFFFFFFFFF:F:FFFFFFFFFFFFFFFFFFFFFF:FFFFFFF:FFFFF::F:FFFFFF:F,,FF,FFFFFFFFFF,,FFF,FFF:FFFF,:F,FFFF,FFFFFFFFFFFFFFFFFFFFFFFFFFFFFF:FF:FFFF:,FFF,FF,FF:,:FFFFFFFFFFFFFFFF:F:FFFFFFFFFF,FFF,FFFFFFFFF:FFFFFFFFF,FF:,FFFFFFFFFFFFFFF:FFF,FFFF,:FF:F,F
@A01757:128:HWYCLDRX2:1:2101:10583:9612 2:N:0:GGAGCGTC
TCGGACTACAAGGGTATCTAATCCTATTTGCTCCCCACGCTTTCGTGCCTCAGCGTCAGTCAACAGGCCAGGCGGCCGCCTTCGCCACTGGTGTTCTTCCATATATCTACGCATTTCACCGCTACACATGGAGTTCCACCGCCCTCTCCTGTCCTCGAGCGTGGCAGTTTCCAAAGCCTGTACAGGTTGAGCCCGTACCTTTCACTTCAGACTTGCCACGCCGCCTGCGCACCCTTTACGCCCAATCATTC
+
FFFFFFFFFFFFFFFFFFFFFFFFFFFFFFFFFFFFFFFFFFFFFFFFFFFFFFFFFFFFFFFFFFFFFFFFFFFFFFFFFFFFFFFFFFFFFFFFFFFFFFFF,FFFFFFF:FFFFFFFFFFFFFFFFFFFFFFFFFFFFFFFFFFFFFFFFFFFF:FFFFFFFFFFFFFFFFFFFFFFFFFFFFFFFFFFFFFFFFFF:FFFFFFFFFFFFFFFFF:FFFFFFF:FFFFFFFFF:FFFFFFFFF:F:FF
@A01757:128:HWYCLDRX2:1:2101:21748:9690 2:N:0:GGAGCGTC
TCGGACTACTAGGGTATCTAATCCTGTTCGATCCCCGCGCTTTCGTGCCTCAGCGTCAGTGGCGGCACGGCACGCTGCCTTCGCAATCGGGGTTCTGCGCGATATCTATGCATTTCACCGCTACACCGCGCATTCCGCATGCCTCCGCCGCACTCAAGGCCCCCAGTTCCGACGGCTCGGCGGGGTTGAGCCCCGCGATTTCACCGCCGGCTTAAAGGCCCGCCTGCGCACCCTTTAAACCCAATGAATCC
+
FFFFFFFFFFFFFFFFFFFFFFFFFFFFFFFFFFFFFFFFFFFFFFFFFFFFFFFFFFFFFFFFFFFFFFFFFFFFFFFFFFFFFFFFFFFFFFFFFFFFFFFFFFFFFFFFFFFFFFFFFFFFFFFFFFFFFFFFFFFFFFFFF::FFFFFFFFFFFFFFFFFFFFFFFF:FFFFFFFFFFFFFFFFFFF:FFFFFFFFFFFFFFFFFFFFFFFFFFFFFFFFFFFFFFF:FFFFFFFFFFFFFFFFFFF
@A01757:128:HWYCLDRX2:1:2101:15248:9706 2:N:0:GGAGCGTC
TCGGACTACCCGGGTATCTAATCCTGTTCGCTCCCCACGCTTTCGCTCCTCAGCGTCAGTATCGGCCCAGAGACCCGCCTTCGCCACCGGTGTTCCTCCTGATATCTGCGCATTTCACCGCTACACCAGGAATTCCAGTCTCCCCTGCCGAACTCCAGTCATGCCCGTATCGACCGCAAGCTCAGGGTTAAGCCCCAAGTTTTCACGATCGACGCGACAGACCGCCTACGAGCTCTTTACGCCCAATAATT
+
FFFFFFFFFFFFFFFFFFFFFFFFFFFFFFF:FFFFFFFFFFFFFFFFFFFFFFFFFFFFFFFFF:FFFFFFFFFFFFFFFFFFFFFFFFFFFFFFFFFFFFFFFFFFFFFF:FFFFFFFF:FFFFFFFFFFFFFFFFFFFFFFFFFF:FFFFFFFFFFFFFFFFFFFF:F:FFFFFF,FFFF:FFFF:FFFFFFFFFFFFFFFFF:FFFFFFFFFFFFFFFFFFFFFFFFFFF:FFFFF:FFFFFFFFF:
@A01757:128:HWYCLDRX2:1:2101:18168:9784 2:N:0:GGAGCGTC
TCGGACTACAAGGGTTTCTAATCCTGTTCGATACCCACGCTTTCGTGCATGAGCGTCAGTTGAGCGCCGGTATGCTGCCTTCGCAATCGGAGTTCTGCGTGATATCTATGCATTTCACCGCTACACCACGCATTCCGCATACTTCTCGCTCACTCAAGAACGCCAGTTTCAACGGCCGGCCCGGGTTGAGCCCGGACATTTTACCGCTGACTTAAAAATCCGCCTACGCACCCTTTAAACCCAATAAATCC
+
FFFFFFFFFFFFFF:FFFFFFFFFFFFFFFFFFFFFFFFFFFFFFFFFFFFFFFFFFFFFFFFFFFFFFFFFFFFFFFFFFFFFFFFFFFFFFFFFFFFFFF:FFFFFFFF:FFFFFFFFFFFFFFFFFFFFFFFFFFFFFFFFFFFFFFFFFFFFFFFFFFFFFFFFFFFFFFFFF:FFFFFFFFFFFFF:FFFFFF:FF:FF,FFFFFFFFFFFFFFFFF:FF:F:FFFFFFFFF,FFFFF,FFFFFF:
@A01757:128:HWYCLDRX2:1:2101:9362:9815 2:N:0:GGAGCGTC
GGGGGGGGGGGGGGGGGGGGGGGGGGGGGGGGGGGGGGGGGGGGGGGGGGGGGGGGGGGGGGGGGGGGGGGGGGGGGGGGGGGGGGGGGGGGGGGGGGGGGGGGGGGGGGGGGGGGGGGGGGGGGGGGGGGGGGGGGGGGGGGGGGGGGGGGAGGGGGGGGGGGGCGGGGGGGGGGGGGGTGGGGGCGGGGGGGGGGGGGGGGGGGCGGGGGGGGGGGGGGGCTGCGGCGGGGGGGGCGCGGGGGCGCCGG
+
FFFFFFFFFFFFFFFFFFFFFFFFFFFFFFFFFFFFFFFFFFFFFFFFFFFF:FFF:FF:FFFFFF:FFF:F::,F,F::F:::FF::,:,,,F:F,F,F,F,:F:,F:FFF::F:F,:::,F,F,,:,F,F,,,:,,F,:,,,,F:,::,F,,:FF,:,,,:,:,,,,::::,,:F,,,,,,:,,,,,,,,,,,,,,,,,,,,,,,,,,,,,,,:,,,,::,,,,,,,,,,,,,,,,,,,,,,,,::,,,
@A01757:128:HWYCLDRX2:1:2101:14642:9846 2:N:0:GGAGCGTC
TCGACTACACGGGTATCTAATCCTGTTCGATCCCCACGCTTTCGTGCCTCAGCGTCAGTTGAGCGCCGGTATGCTGCCTTCGCAATCGGAGTTCTGCGTGATATCTATGCATTTCACCGCTACACCACGCATTCCGCAGACTTCTCGCTCACTCAAGAAGACCAGTTTCAACGGCAGGCCGGTGTTGAGCACCGACATTTGACCGCTGACTTAACCTTCCGCCTACGCACCCTTTAAACCCACTAAATCCG
+
FFFFFFFFFFFFFFFFFFFFFFFFFFFFFFFFFFFFFFFFFFFFFFFFFFFFFFFFFFFFF,FFFFFFFFFFFFFFFFFFFFFFFFFFFFFFFFF:FFFFFFFF,FFFFFF:FFFFFFF,F:FFFFFFFFFF:F,FF:,FF::FFFFFFF:FFFF,F,FFFFFFF:FFFFF,FFF,FFFF:FFFFFFFFF:FFFF:,FFFFFFFFFF:FFF,FF,F,FFFFF:F,FFF:F,F:FFF,FFFFFFF,,FFF:F
@A01757:128:HWYCLDRX2:1:2101:21531:9846 2:N:0:GGAGCGTC
TCGGACTACTAGGGTATCTAATCCTGTTCGATCCCCGCGCTTTCGTGCCTCAGCGTCAGTGGCGGCACGGCACGCTGCCTTCGCAATCGGGGTTCTGCGCGATATCTATGCATTTCACCGCTACACCGCGCATTCCGCATGCCTCCGCCGCACTCAAGGCCCCCAGTTCCGACGGCTCGGCGGGGTTGAGCCCCGCGATTTCACCGCCGGCTTAAAGGCCCGCCTGCGCACCCTTTAAACCCAATGAATCC
+
FFFFFFFFFFFFFFFFFFFFFFFFFFFFFFFFFFFFFFFFFFFFFFFFFFFFFFFFFFFFFFFFFFFFFFFFFFFFFFFFFFFFFFFFFFFFFFFFFFFFFFFFFFFFFFFFF:FFFFFFFFFFFFFFFFFFFFFFFFFFFFFFFF:FFFFFFFFFFFF:FFFFFFFFFFFFFFFFFFFFFFFFFFFFFFFFFFFFFF:FFF:FFFFFF:FF:FFFFFF::FFFF:FFFFFFFFF:F:FFF:F:FFFFF:F
@A01757:128:HWYCLDRX2:1:2101:2130:9878 2:N:0:GGAGCGTC
TCGGACTACACGGGTATCTAATCCTATTTGCTCCCCACGCTTTCGTGCCTAAGCGTCAGTCAACAGGCCAGGCGGCCGCCTTCGCAACTGGTGTTCTTCCATATATCTACGCATTTTACCGCTACACATGGAGTTCCACCGCCCTCTCCTGCTCTCTATCCCGCCAGTTTCCAGAGCCTGTACCGGTTGAGCCGGTACCTTTCACTCCAGACTTAGCAGGCCGCCTACGCACCCTTTACGCCCCATCATTC
+
FFFFFFFFFFFFFFFFFFFFFFFFFFFFFFFFFFFFFFFFFFFFFFFFFFFFFFFFFFFFFFFFFFFFFFFFFFFFFFFFFFFFFFFFFFF:FFF:FF:FFFFFFFFFFFFFFFFFF::FFFFFFFFFFFFFFFF:FF:FF:FFFFFFFFFFFFFFF:,FFFFFFF,F,FFFFFFFFFFFF,FFFFFFF:F,F:FFFF,:FF:,FFF,,F:,FFFFFFFF:,FFFFF,,F,:F,,:F:F:FF,,F:FFF:F
@A01757:128:HWYCLDRX2:1:2101:31557:9925 2:N:0:GGAGCGTC
TCGGACTACCAGGGTATCTAATCCTGTTGCTGCCTCCCGTAGGAGTCCGGTACCACAGATCGGAAGAGCGTCGTGTAGGGAAAGAGTGTAGATCTCGGTGGTCGCCGTATCATTAAAAAGGGGGGGGGGGGGGGGGGGGGGGGGGGGGGGGGGGGGGGGGGGGGGGGGGGGGGGGGGGGGGGGGGGGGGGGGGGGGGGGGGGGGGGGGGGGGGGGGGGGGGGGGGGGGGGGGGGGGGGGGGGGGGGGGGGG
+
FFFFFFFFFFFFFFFFFFFFFFFFFFFFFFFFFFFFFFFFFFFFFFFFFFFFFFFFFFFFFFFFFFFFFFFFF,F,:FFFFFFFFFFFFFF:F::FFFFFFF,F,,F,F::,,F,FFF:,FFFFFFFFFFFFFFFFFFFFFFFFFFFFFFFFFFFFFFFFFFFFFFFFFFFFFFFFFFFFFFFFFFFFFFFFFFFFFFFFFFFFFFFFFFFFFFFFFFFFFFFFFFFFFFFFFFFFFFFFFFFFFFFFFFF
@A01757:128:HWYCLDRX2:1:2101:1895:9940 2:N:0:GGAGCGTC
TCGGACTACTGGGGTATCTAATCCTGTTTGCTACCCACGCTTTCGAACCTCAGCGTCAGTTACAGACCAGAGAGCCGCTTTCGCCACTGGTGTTCTTCCATATATCTACGCATTTCACCGCTACACATGGAGTTCCACTCTCCTCTTCTGCACTCAAGTCTCCCAGTTTCCAATGCTCTACTCCGGTTAAGCCGAAGGCTTTCACATAAGACTTAAAAGACGGCCTGCGTTCCCTTTACGCCCAATAAATC
+
FFFFF::FFFFFFFFFFFFFFFFFFFFFFFFFFFFFFFF:FFFFF:F,FFFFFFFFFFFFFF:FFFFFF::FFFFFFFFFF:FF,F,FFFFFFFFFFFF:FFFFF,FF:FFFFFFF:FF:,FF:FFF,FF:FFFFF:FF:FF,,FFF:FF,::,:F:,:FFFFFFFFFF,F:::FF,,FF::,F,FFFFFF,:,:,FFFF,FF:FF,,F,::FF,F,F,FF,FF,F,,FF,,:FF,:::F:::F,FF:,F:
@A01757:128:HWYCLDRX2:1:2101:3522:10003 2:N:0:GGAGCGTC
TCGGACTACAGGGGTATCTACTCCTGTTCGATACCCCCGCTTTCGTGCATCAGCGTCAAGCTCCGATTCGTCAGATGCCTTCGCAATCGGTGTTCTTTGGGATATCTATGCGGTTCAGCGCTACACCACAGGATCCTCCGACGGCGTGGGTCGTGTAGGGGTGCGGTGGCAGCGGGTGCCCCGGGGGGGCGGCGCGGTAGGTCGGGTCTGACCTGGGGCGCCGCGGGGGGGGCGGTTAGGGGCGTGGCGTG
+
,,FF:,::FF:F,F,::FF,,F,,FF,:F:,:F,,F,,::,,,,FFF:F:,,F,F,,F:,:,:,F:F:,:,::F:FF,,F,:,F:,F::F,F,,,,,FF,F:F,,:F,:F,::,:,,,,:F,,,,F,,F,,,,F,,F,,:,,:F:,F,,F,,,:,F,:,F,F,,,FF,,,,,:,,::FF,,,FF::,,,F:,,,,F:,,,:,,,,,,,FF,,:,:,,F:F,,F,,,,,,,,,,::,,,,,,,,,,F,:,,,
@A01757:128:HWYCLDRX2:1:2101:21531:10034 2:N:0:GGAGCGTC
TCGGACTACTAGGGTATCTAATCCTGTTCGATCCCCGCGCTTTCGTGCCTCAGCGTCAGTGGCGGCACGGCACGCTGCCTTCGCAATCGGGGTTCTGCGCGATATCTATGCATTTCACCGCTACACCGCGCATTCCGCATGCCTCCGCCGCACTCAAGGCCCCCAGTGCCGACGGCTCGGCGGGGTTGAGCCCCGCGATTTCTCCGCCGGCTGAAAGGCCCGCCTGCGCACCCTTGAGCCCCAATGAATCC
+
FFFFFFFFFFFFFFFFFFFF:FFFFFFFFFFFFFFFFFFF:FFFFFFFFFFFFFFFFFFFFFFFF:FFFF:FFFFFFFFF,FFFFFFFFF:FF:FFFFFFFF,FFFF,FFF,,,FFF,FFFF:FFFFFFFFFF::FF:FFFFFFFF:,FFF,FF,F:FFFFFFF,F:,FFFF::FFFFFFFFFFF:FFFFFFF:FFFF,F,F,FFFF:FFF:,,F,,FF,FFF,F,FFF:F::,F,:,,F,FF,FF,:F::
@A01757:128:HWYCLDRX2:1:2101:6497:10081 2:N:0:GGAGCGTC
TCGGACTACTAGGGTATCTAATCCTGTTTGCTCCCCACGCTTTCGTGCCTCAGTGTCAGTTACAGTCCAGAGAGCCGCCTTCGCCACTGGTGTTCCTCCATATATCTACGCATTTCACCGCTACACATGGAATTCCACTCTCCTCTTCTGCACTCAAGTTCCCCAGTTTCCAATGACCCTCCCCGGTTGAGCCGGGGGCTTTCACATCAGACTTAAGAAACCGCCTGCGCTCGCTTTACGCCCAATAAATC
+
FFFFFFFFFFFFF:FFFFFFFFFFFFFFFFFFFFFFFFFFFFFFFFFFFFFFFFFFFF:FF:FFFFFFFFFFFFFFFFFFFFFFF:FFFFFFFFFFFFFFF,FFFFFFFFF,FFFFF,:FFFFFFFFFFFFFFFFFFFFFFFFFFFFFFFF:FFFFFF,FFFFFFFFFFFFFFFFFFFFFFFFFFFFF:FFFFF:FFFFFF:FFFFFFFFFF,F:F,F,FFF:FFFFFFFFFFFFFFFFFFF:,FFFFFFF
@A01757:128:HWYCLDRX2:1:2101:9426:10081 2:N:0:GGAGCGTC
TCGGACTACACGGGTATCTAATCCTGTTTGCTCCCCACACTTTCGTGCCTCAACGTCAGTTACGGTCCAGAAAGTCGCCTTCGCCACTGGTGTTCCTCCTAATATCTACGCATTTCACCGCTACACTAGGAATTCCACTTTCCTCTCCCGCACTCAAGAAATTCAGTTTTAGTTGCAGTTCCTCAGTTAAGCCGAGGGATTTCACAACTAACTTAAATTCCCGTCTACGCACCCTTTACACCCAATAAATC
+
FFFFFFFFFFFFFFFFFFF:FFFFFFFFFFFFFFFFFFFFFF:FFFFFFFFF:FFFFFFFFFFFFFFF:FFFFFFFFFFFFFFFFF:FFFFFFFF:FFFFFFFFFFFFFFF:FFFFFFFFFFFFFFF,FF,FFFFFFFFFFFF:FFFFFFFFFFFFFFFFFFFFF:FFFFFFFFFFFFFFFFFFFFFFFF:FFFFFFF:FFFFFF,FFF,FFFFF:FFFFFFFFFFFFFFFF:FFFFFFFFFF,FFF,FFF
@A01757:128:HWYCLDRX2:1:2101:22299:10144 2:N:0:GGAGCGTC
TCGGACTACAAGGGTATCTAATCCTGTTCGATACCCACGCTTTCGTGCCTGAGCGTCAGTAGGGCGCCGGTGCGCTGCCTTCGCAATCGGAGTTCTGCGTGATATCTATGCATTTAACCGCTACACCACGCATTCCGCGCACTTCTCGCCCACTCTAGCCCGGCAGTTCCGACGGCTGGGCGGGGTTGAGCCCCGCGATTTGACCGCCGGCTTGCCGTGCCGCCTGCGCACCCTTTAAACCCAATAAATCC
+
FFFFFFFFFFFFFFFFFFFFFFFFFFFFFFFFFFFFFFFFFFFFFFFFFFFFFFFFFFFFFFFFFFFFFFFFFFFFFFFFFFFFFFFFFFFFFFFFFFFFFFFFFFFFFFFFFFFFFFFFFFFFFFFFFFFFFF,FFFFFFFFFFFFFFFFFFFFFFFFFFFFFFFFFFFFFFFFFFFFFFFFFFFFFFFFFFFFFFFFFFFFFFFFFFFF:FFFFFFFFFFFFFFFFFFFFFFFFFFFFFFFFFF,FFFF
@A01757:128:HWYCLDRX2:1:2101:21187:10379 2:N:0:GGAGCGTC
GGGGGGGGGGGGGGGGGGGGGGGGGGGGGGGGGGGGGGGGGGGGGGGGGGGGGGGGGGGGGGGGGGGGGGGGGGGGGGGGGGGGGGGGGGGGGGGGGGGGGGGGGGGGGGGGGGGGGGGGGGGGGGGGGGGGGGGGGCGGGGCGGGGGGGCGCGGGGAGGCGGCCGTGGGGGGGGGGGGGCGGGGCGGGGGGGGGGGAGGTGCGGCGGGGGGGCGTCGGGGCGAGCGGGCGGGAGGGAGGGCGGGCGCGTG
+
FFFFFFFFFFFFFFFFFFFFFFFFFFFFFFFFFFFFFF:FFFFFFFFFFFF:FFFFFFFFFFFFFFFFF,,F:FF,FFF:F:F:FF:FFF,:FF::F,FF,:FFF,:FFF,FF:FF,F:::,:,::F:FFF,,,,,,,,,:,,,:,:,,,,,,,,,,,:,,:,,,,,,:,F,,,,,,,,:,,:,:,,,:,,,,,,,:,F,,,,,:,,,,,,,,,,,,,,::,,,:,,,,,,,,:F,,,,,::,,,,,,:,:
@A01757:128:HWYCLDRX2:1:2101:21621:10410 2:N:0:GGAGCGTC
TCGGACTACCAGGGTATCTAATCCTGTTCGATACCCACGCTTTCGTGCCTCAGCGTCAGTGTGGGGCCGGCAGGCTGCCTTCGCAATCGGGGTTCTGCGCGATATCTATGCATTTCACCGCTACACCACGCATTCCGCATACTTCTCGCGCACTCAAGGGATGCAGTTTCAACGGCAGTACGGGGTTGAGCCCCGCAATTTGACCGCTGACTTGCACCTCCGCCTGCGCACCCTTTAAACCCAATAAATCC
+
FFFFFFFFFFFFFFFFFFFFFFFFFFFFFFFFFFFFFFFFFFFFFFFFFFFFFFFFFFFFFFFFFFFFFFFFFFFFFFFFFFFFFFFFFFFFFFFFFFFFFFFFFFFFFFFFFFFFFFFFFFFFFFFFFFFFFFFFFFFFFFFFFFFFFFFFFFFFFFFFFFFFFFFFFFFFFFFFFFFFFFFFFFFFFFFFFFFFF:FFFFFFFFFFFFFFFFFFFFFFFFFFF:FFFFFFFFFFFFFF:FF:FFFFFFF
@A01757:128:HWYCLDRX2:1:2101:22128:10473 2:N:0:GGAGCGTC
TCGGACTACAAGGGTATCTAATCCTGTTCGATACCCACGCTTTCGTGCCTGAGCGTCAGTAGGGCGCCGGTGCGCTGCCTTCGCAATCGGAGTTCTGCGTGATATCTATGCATTTCACCGCTACACCCCGCATTCCGCGCACTTCTCGCCCACTCTCGCCCGGCAGTTCCGAGGGCTGGGCGGGGTTGAGCCCCGCGATTTGAGCGGCGGCTTGCCGGGCGGCCGGCGCTCCCGGTCACCCCCATGCATCC
+
FFFFF:FFFFFFFFFFFFFFFFFFFFFFFFFFFFFFFFFFFFFFFFFFFF:FFFFFFFFFFFFFFFFFFFFFFFFFFFFFFFFFFFFF:FFFFFFFFFFFFF:,,,,FFF:FFF,FF,:FFF:F:,F,FFFF:::,F,F,:FF,F:FFF,:,,,,F,:F,:FFF:F::,:F:,FF,,FFF:FFFF,:FFFF,,FF:FF,,:F,,,F,:FF:,,F,:FFFF,FF,FF,F,,,,,,,:,,,:,F,,,,:,,,,
@A01757:128:HWYCLDRX2:1:2101:21278:10535 2:N:0:GGAGCGTC
TCGGACTACAAGGGTTTCTAATCCTGTTCGATCCCCACGCTTTCGTGCCTCAGCGTCAGTAGGGCGCCGGTATGCTGCCTTCGCAATCGGAGTTCTGCGTGATATCTATGCATTTCACCGCTACACCACGCATTCCGCATACTTCTCGCCCACTCAAGACTGCCAGTTTCAACGGCTGTACGGCGTTGAGCACCGCATTTTTACCGCTGACTTGACTGTCCGCCTACGCACCCTTTAAACCCAATAAATCC
+
FFFFFFFFFFFFFFFFFFFFFFFFFFFFFFFFFFFFFFFFFFFFFFFFFFFFFFFFFFFFFFFFFFFFFFFFFFFFFFFFFF:FFFFFFFFFFFFFFFFFFF:FF:FFFFF,FFFFFFFFFF:FFFFFFFF::FFFFFF,FFFFFFFFFFFFFF:FFFFFFFFF:FFFFFFFFFFFF:FFFFFFFFFFFFFFFFFF,FF:FFFFFFFFFF:,FFFFFFFFFFFF,FFFF:FFFF,F:FFFFF::::F,FF:
@A01757:128:HWYCLDRX2:1:2101:21160:10551 2:N:0:GGAGCGTC
TCGGACTACAAGGGTATCTAATCCTGTTTGCTACCCACGCTTTCGTGCTTCAGCGTCAGTTAAAGCCCAGTAGGCCGCCTTCGCCACTGGTGTTCCTCCCGATCTCTACGCATTTCACCGCTACACCGGGAATTCCGCCTACCTCTACTTCACTCAAGATAAACAGTTTCAAAAGCAGTTCATGGGTTAAGCCCATGGATTTCACTTCTGACTTGCTTACCCGCCTACGCTCCCTTTACCCCCAGGAAATC
+
:FFFF:FFFFFFFF:FFFF,FF:FF:FFFFFFFF,FF::FFFFFFFFFFF:FFFFFFFF:FFFFFFFFFF:FFFFFFFFFFFFFFFFFFFFFFFFFFFFF,F:F:FFFFFFFFF:,FF,F:FFFF:FFFFFFFFFFFF,FFFFFFFFFF:FFF,:FFFFFFF::F,:FFF,FF,FFFFFFFFF,FFFFF,F:FFFFF:FFF:F,FFFF:::,FFF,FFFF,:FF:F:FFF,FFFF,,F:,:FF,F,F,,:F
@A01757:128:HWYCLDRX2:1:2101:3441:10582 2:N:0:GGAGCGTC
TCGGACTACTAGGGTATCTAATCCTGTTCGATACCCACGCTTTCGTGCCTGAGCGTCAGTAGGGCGCCGGTGCGCTGCCTTCGCAATCGGAGTTCTGCGTGATATCTATGCATTTCACCGCTACACCACGCATTCCGCGCACTTCTCGCCCACTCTAGCCCGGCAGTTCCGACGGCTGGGCGGGGTTGAGCCCCGCGATTTGACAGCCGGCTTGCCGTGCCGCCTGCGCACCCTTTAAACCCAATAAATCC
+
FFFFFFFFFFFFFFFFFFFFFFFFFFFFFFFFFFFFFFFFFFFF:FFFFFFFFFFFFFFFFFFFFFFFFFFF:FFFFFFFFFFFFFFFFFFFFFFFFFFFFFFFFFFFFFFFFFFFFFFFFFFFFFFFFFF:FFFFFFFFFFFFFFF:FFFFFFFFFFFFFFFFFFFFFFFFFFFFF,FFFFFFFFFFFFFFFFFFFF:FFFFFFFFFF:FFFFFFFFFFFFFFFFFFFFF:FFFF,FFFFFFFFFFFFF,
@A01757:128:HWYCLDRX2:1:2101:16242:10676 2:N:0:GGAGCGTC
TCGGACTACTAGGGTATCTAATCCTATTTGCTCCCCACGCTTTCGTGCCTCAGCGTCAGTTAACAGGCCAGGCGGCCGCCTTCGCCACTGGTGTTCTTCCATATATCTACGCATTTTACCGCTACACATGGAGTTCCACCGCCCTCTCCTGCTCTCTAGCCCGCCAGTTTCCAGAGCCTGTACCGGTTGAGCCGGTACCTTTCACTCCAGACTTAGCAGGCCGCCTACGCACCCTTTACGCCCAGTGATTC
+
FFFFFFFFFFFFFFFFFF::,FFFFF:FF:FFFFFFFFFFFFFFFFFFFFFFFFFFFFF:FFFFFFFFFFFFFFFFFFFFFFFFFFFFFFFFF:FFFFFFFFFFFFFFFFFFFFFFFFFFFFFFFFFFFFFFFFFFFFFFFFFFFFFFFFFFFFFFFFFFFFFFFF:FFFFFFFFFFFFF:FFFFF,FFFFFFFFFFFFFFFF:FFFFFFFFFFFFFFFFFF::FFFFFFFFFFFFF:FFFFF:,FFF:FF
@A01757:128:HWYCLDRX2:1:2101:4354:10880 2:N:0:GGAGCGTC
TCGGACTACAAGGGTATCTAATCCCTTTCGCTCCCCTGGCCTTCGTGCCTCAGCGTCAGTTAATGTCCAGGAACCCGCCTTCGCCACGAGTGTTCCTCTCGATATCTACGCATTTCACTGCTACACCGAGAATTCCGGTTCCCCCTCCATTACTCTAGTCTCGCAGTATCATGTGCCGTCCGCGGGTTGAGCCCGCGCCTTTCACACACGACTTACGAAACAGCCTACGCACGCTTTACGCCCAGTGATTC
+
FFFFFFFFFFFFFFFFFFFFFFFFFFFF:FFFFFFFFFFFFFFFFFFFFFFFFFFFFFFFFFFFFFFFFFFF,FFFFFFFFFFFFFFFFFFFFFFFFFFFFFFFFFFFFFFFFFFFFFFFFFFFFFFFF,FFFFFFFFFF,F:FFFFF,F,FFFFFFFFFFF:FFF:FFFFFFFFFFF,F,FFFFF:F:F:FFF:FFFF,FFFFFFFFF:FFF,F:FFFF,FF,FFFFF:,F,F,F:FFFFF:F,F,FFF:
@A01757:128:HWYCLDRX2:1:2101:17996:10927 2:N:0:GGAGCGTC
TCGGACTACAGGGGTATCTAATCCTGTTCGATACCCACGCTTTCGTGCCTGAGCGTCAGTAGGGCGCCGGTGCGCTGCCTTCGCAATCGGAGTTCTGCGTGATATCTATGCATTTCACCGCTACACCACGCATTCCGCGCACTTCTCGCCCACTCTAGCCCGGCAGTTCCGACGGCTGGGCGGGGTTGAGCCCCGCGATTTGACCGCCGGCTTGCCGTGCCGCCTGCGCACCCTTTAAACCCAATAAATCC
+
FFFFFF:FFFFFFFFFFFFFFFFFFFFFFFFFFFFFFFFFFFFFFFFFFFFFFFFFFFFFF:FFFFFFFFFFFFFFFFFFFFFFFFFFFFF:FFFFFFFFFFFFFFFFFFFFFFFFFFFFFFFFFFFFFFF:FFFFFFFFFFFFFFFFFFFFFFFFFFFFFFFF:FFFFFFFFFFFFFFFFFFFFFFFFFFFFFFFFFFFFFFFFFFFFFFFFFFF:FFFFFFFFFFFFFFFFF:FFFFFFFF:F,F,:FF
@A01757:128:HWYCLDRX2:1:2101:7392:10942 2:N:0:GGAGCGTC
TCGGACTACTGGGGTATCTAATCCTGTTTGCTACCCACGCTTTCGAACCTCAGCGTCAGTTACAGACCAGAGAGCCGCTTTCGCCACTGGTGTTCTTCCATATATCTACGCATTTCACCGCTACACATGGAGTTCCACTCTCCTCTTCTGCACTCAAGTCTCCCAGTTTCCAATGCACTACTCCGGTTAAGCCGAAGGCTTTCACATCAGACTTAAAAGACCGCCTGCGTTCCCTTTACGCCCAATAAATC
+
FFFFFFFFFFFFFFFFFFFFFFFFFFFFFFFFFFFFFFFFFFFFFFFFFFFFFFFFFFFFFFF:FFFFFFFFFFFFFFFFFFFFFFFFFFFFFFFFF:FFFFFFF:FFFFFFFFFFFFFFFFFFFFFFFFFFFFFFFFFFFFFFFFFFFFFFFF:FFFFFFFFFFFF,F,FFFFF:,FFFFFFFFFFFFF,FFFFFFFFFFFFFFF:FFFFFFFFFFF,F,FF:FFFFFFFFFF:FFFFFFFFFFFFFFFF
@A01757:128:HWYCLDRX2:1:2101:7789:10942 2:N:0:GGAGCGTC
CGGACTACTGGGGTATCTAATCATATTTGCTCCCCACGCTTTCGTGCCTGAGCGCCAGCAACAGTCCAGGCGGCCGCCTTCGCCACTGGTGTTCTTCCATATATCTACGCATTTTACCGCTACACATGGAGTACCACCGCCATCTCATGTCCTCTAGAGTGCCAGTTCCCAAAGCCTGTACAGGTTGAGCCCGTACCTTTCACTTCAGACTTGACACGCCGCCTGCGCACCCTTTACGCCCAATCAATCCG
+
,FFFFFFF:FFFFFFFFFF,,F,FFF:FF::FFF,FFF,FF,F,FFF,F,,FF,F,,,,FF,,F:F,::FFF:F::F,F,FFF,F:FF,FFF,FF,F,,,F:FF,FFFF,,F,,,FF:F,FFFFFFFF:F:F:F:F,FFFF:FFFF,FF,F,:F,,,,,,F,,,FFFF:FFF:,,:F,:FFFFFFFFFFFF:,,FFFFFFFFF,FFFFFFFF,,:FF:FFF:FFFFFFFF:FFFFFF,FFFFFF,F,FF:F
@A01757:128:HWYCLDRX2:1:2101:27932:10974 2:N:0:GGAGCGTC
TCGGACTACCCGGGTATCTAATCCTGTTTGCTCCCCACGCTTTCGCGCCTCAGCGTCAGTTAATGTCCAGCAGGCCGCCTTCGCCACTGGTGTTCCTCCGTATATCTACGCATTTCACCGCTACACACTGAATTCCGCCTGCCTCTCCATCACTCAAGAAGAACAGTTTCAAACGCAGTTCCAGGGTTGAGCCCTGGAATTTCACGTCTGACTTGCTCTCCCGCCTACACGCCCTTTACACCCAGTAAATC
+
FFFFFFFFFFFFFFFFFFFFFFFFFFFFFFFFFFFFFFFFFFFFFFFFFFFFFFFFFFFFFFFFFFFFFFFFFFFFFFFFFFFFFFFFFFFFFFFFFFFFFFFFFFFFFFFFFFFFFFFFFFFFFFFF,FFFFFFFFF:FFFFFFFFFFFFFFFFFFFF:FFFFFFFFFFFFFFFFFFFFFFFFFFFFFFFFFF:FFFFFFFFFFFFFFFF,FFFF:FFFFFFFFF:FFFFFFFFFFFFFFFFFFF,F,FF
@A01757:128:HWYCLDRX2:1:2101:10393:11005 2:N:0:GGAGCGTC
TCGGACTACACGGGTATCTAATCCTGTTCGATCCCCACGCTTTCGTGCCTCAGCGTCAGTCTGGCGCCGGTACGCTGCCTTCGCAATCGGAGTTCTGCGCGATATCTATGCATTTCACCGCTACACCGCGCATTCCGCGTACTTCTCGCCAACTCAAGTCTGCCAGTTTCAACGGCTCGACGGGGTTGAGCCCCGCAATTTTACCGCTGACTTAACGGACCGCCTACGCACCCTTTAAACCCAATAAATCC
+
FFFFFFFFFFFFFFFFFFFFFFFFFFFFFFFFFFFFFFFFFFFFFFFFFFFFFFFFFFFFFFFFFFFFFFFFFFFFFFFFFFFFFFFFFFFFFFFFFFFFFFFF:FFFFFFFFFFFFFFFFFFFFFFFFFFFFFFFFFFFFFFFFFFFFFFFFFFFFFFFFFFFFFFFF::FFFFFFFFFFF,FFFFFFFFFFFFFF:FFFFFF:FFF:FFFF:,FFFFFFFFFF:FFFFFFFFFF:FFFFFFFFFFFFF:
@A01757:128:HWYCLDRX2:1:2101:30553:11036 2:N:0:GGAGCGTC
TCGGACTACCAGGGTATCTAATCCTGTTCGATACCCACGCTTTCGTGCCTGAGCGTCAGTAGGGCGCCGGTGCGCTGCCTTCGCAATCGGAGTTCTGCGTGATATCTATGCATTTCACCGCTACACCACGCATTCCGCGCACTTCTCGCCCACTCTAGCCCGGCAGTTCCGACGGCTGGGCGGGGTTGAGCCCCGCGATTTGACCGCCGGCTTGCCGTGCCGCCTGCGCACCCTTTAAACCCAATAAATCC
+
FFFFFFFFFFFFFFFFFFFFFFFFFFFFFFFFFFFFFFFFFFFFFFFFFFFFFFFFFFFFFFFFFFFFFFFFFFFFFFFFFFFFFFFFFFFFFFFFFFFFFFFFFFFFFFFFFFFFFFFFFFFFFFFFFFFFFFFFFFFFFFFFFFFFFFFFFFFFFFFFFFFF:FFFFFFFFFFFFFFFFFFFFFFFFFFFFFFFFFFFFFFFFFFFFFFFFFFFFFFFFFFFFFFFFFFFFFFFF:FFF:FFFFFFF:F
@A01757:128:HWYCLDRX2:1:2101:3839:11052 2:N:0:GGAGCGTC
TCGGACTACACGGGTATCTAATCCTGTTCGATCCCCACGCTTTCGTGCCTCAGCGTCAGTTGAGCGCCGGTATGCTGCCTTCGCAATCGGAGTTCTGCGTGATATCTATGCATTTCACCGCTACACCACGCATTCCGCATACTTCTCGCTCACTCAAGACCTCCAGTTTCAACGGCGATACGGCGTTGAGCACCGCATTTTTACCGCTGACTTACAAATCCGCCTACGCACCCTTTAAACCCAATAAATCC
+
FFFFFFFFFFFFFFFFFFFFFFFFFFFFFFFF:FFFFFFFFFFFFFFFFFFFFFFFFFFFFFFFF:FFFFFFFFFFFFFFFFFFFFFFFFFFFFFFFFFFFF,FFFFFFFFFFFFFFFFFFFFFFFFFFFFFFFFFFFF:FFFFFFFFFFFFFFFFFF:F,F,FF:FFFFFFFFFFFFF:,,FFF:FFFFFFFF,FFFFFFFFFF,FF,FFFFF:,,FFFFFFF:F,FFF:,FF,FFFF,,:,FFFFF:F:
@A01757:128:HWYCLDRX2:1:2101:8929:11193 2:N:0:GGAGCGTC
GGGGGGGGGGGGGGGGGGGGGGGGGGGGGGGGGGGGGGGGGGGGGGGGGGGGGGGGGGGGGGGGGGGGGGGGGGGGGGGGGGGGGGGGGGGGGGGGCGGGGGGGGGGGGGGGGGGTGGGGGCGGGACGGGGGAGCCGACGCGAGGGAGAGGGAGGGCGGCAGAGGATGGGGGAAAACGTCCAAGAAACGGTAGGGATGGGAGAAAGAAAGGACAACGCGAAAGAAGAACAACTAAAACAAGAGAATCAAAA
+
,FFFFFFFFFFFFFFFFFFFFFFFFFFFFFFFFFFFFFFFFFFF:FFF:FF:FFFFFFFFFFFFFFFFF,:FFFF,::F,F:F:::F::F,,:F,F,,F:,,:,:,,,F,F,,,,,F:,,,,,,:,,,,,,,,,,,,,,,,,,,,,,,,,,,:,,,,,,,,,,,,,,,,,,,,,,,,,,,,,,,,,,,,,,F,,,,,,,,:,,,,,:,,,,::,,,,,,,,,,:,,,,,,:,,F,,,,,:,,,,:,,,,,:
@A01757:128:HWYCLDRX2:1:2101:10068:11224 2:N:0:GGAGCGTC
TCGGACTACAGGGGTTTCTAATCCTGTTCGATCCACACGCTTTCGTGCCTCAGCGTCAGTCGGGCGCCGGTATGCTGCCTTCGCAATCGGAGTTCTGCGTGATATCTATGCATTTCACCGCTACACCACGCATTCCGCATACTTCTCGCCCACTCAAGATCCCCAGTTTCAACGGCCGGCCCGGGTTGAGCCCGGACATTTTACCGCTGACTTAAAAATCCGCCTACGCACCCTTTAAACCCAATAAATCC
+
FFFFFFFFFFFFFFFFFFFFFFFFFFFFFFFFFFFFFFFFFFFFFFFFFFFFFFFFFFFFFFFFFFFFFFFFFFFFFFFFFFFFFFFFFFFFFFFFFFFFFFFFFFFFFFFFFFFFFFFFFFFFFFFFFFFFFFFFFFFFFFFFFFFFFFFFFFFFFFFFFFFFFFFFFFFFF:FFFFFFFFFFFFFFFFFFFFFFFFFFFFFFFFFFFFFFFFFFFFFF:FFFFFFFFFFFFFFFFF:F,FF,F::::F:
@A01757:128:HWYCLDRX2:1:2101:15429:11365 2:N:0:GGAGCGTC
TCGGACTACAAGGTTTCTAATCCTGTTAGATACCCGCACTTTCGTGCCTCAGCGTCAGTAGGGCGCCGGTATGCTGCCTTCGCAATCGGGGTTCTGCGTGATATCTATGCATTTCACCGCTACACCACGCATTCCGCGCACTTCTCGCCCACTCTAGCCCGGCAGTTCCGACGGCTGGGCGGGGTTGAGCCCCGCGATTTGACCGCCGGCTTGCCGTGCCGCCTGCGCACCCTTTAAACCCAATAAATCCG
+
FFFFFFFFFFFFFFFFFFFFFFFFFFFFFFFFFFFFFFFFFFFFFFFFFFFFFFFFFFF,FFFFFFFFFFFFFFFFFFFFFFF:FFF:FFFFFFFFFFFFFFF:FFFFFFFFFFFF:FFFFFFFF:FFFFF:FFFFFFFFFFFFFFFF,FFFFFFFFFFFFFFFFF:FFFF,FFFFFFFFFFFFFFFFFFFFFFFFF:FFFFFFFFFFFF:FFFFFFFF,FFFFFFFF:::FFFFF,,FFFFFF,FFFFFF
@A01757:128:HWYCLDRX2:1:2101:5041:11443 2:N:0:GGAGCGTC
TCGGACTACCGGGGTATCTAATCCTGTTCGATACCCACGCTTTCGTGCCTCAGCGTCAGTGTGGAGCCGGCATGCTGCCTTCGCAATCGGAGTTCTCCGCGATAACTCTGCATTTCACCGCTACACCGCGCATTCCGCATACTTCACTCCAACTCGAGAGTGCCAGTTGCTACCGCGGCCCGGGGTTGAGCCCCGGGCTTTGACCGCTGACTTAACAGACAGCCTGCGCACCCGTGAAACCCAAAAAAAGC
+
,FF:F,F:FFF,,,FF:FFFF,F:F:F,F,F,,FF::,,,,FF,,F,F,FF,,F:,,:,,:::,F,:FF::F,:FFF,F,:F,FF:FF,FF,:F,F,:F,,,F:,,,,F,F,,FF,:,F,:,FF,,FF,F::,,:FFFFF,FF,:,FFF:,,,FF,:,,,FFFF,,,,FF,,,,:F:,,F,F:FFF,FF:FFFF,F:F:,:FF,FFF:FFF:,,,F,,FF,:F,F,:F:,FF:,:,F,,,,FF,,F,,:,,
@A01757:128:HWYCLDRX2:1:2101:10972:11443 2:N:0:GGAGCGTC
TCGGACTACTGGGGTATCTAATCCTGTTCGATCCCCGCACTTTCGTGCCTCAGCGTCAGTAGGGCGCCGGAAGGCTGCCTTCGCAATCGGGGTTCTGCGTGATATCTATGCATTTCACCGCTACACCACGCATTCCGCATACTTCTCGCTCCCTCAAGAAAACCAGTTTCAACGGCTCGAAGAGGTTGAGCCTCTCAATTTTACCGCTGACTTGATCTTCCGCCTGCGCACCCTTTAAACCCAATAAATCC
+
FF:FF::FFF:F:F,,F::,FF,F:FFFF:F:FFFFFFF:F:FFF:FF::FFFFFFF,FF:FFFFFFFF:FFFF:FFF:FF,FF,F:FF:F:FFFFFF:FFF,FFFFFF:FFFF::FFFFFF,FF:FF,:FF,F,FFFFFF:F,:FFFFFF,FFFFFFF,F:FF,FFFFFFFFFFFFF:FFF:FF,:FFFFFFFF:,F,,FFFFFFFFFF:FFF,FFFFFFFF:,F:FFF:FFF,FFF,FFFF:F:FFF:F
@A01757:128:HWYCLDRX2:1:2101:13829:11475 2:N:0:GGAGCGTC
TCGGACTACAAGGGTATCTAATCCTGTTCGATACCCACGCTTTCGTGCCTCAGCGTCAGTGTGGAGCCGGCATGCTGCCTTCGCAATCGGAGTTCTGCGCGATATCTATGCATTTCACCGCTACACCACGCATTCCGCATACTTCTCGCTCACTCAAGGGCGTCAGTTTCAACGGCACGACGGGGTTGAGCCCCGAAATTTTACCGCTGACTTGACACTCCGCCTACGCACCCTTTAAACCCACTAAATCC
+
FFFFFFFFFFFFFFFFFFFFFFFFFFFFFFFFFFFFFFFFFFFFFFFFFFFFFFFFFFFFFF:FFFFFFFFFFFFFFFFFFFFFFFFFFFFFFFFFFFFFFFFF:FFFFFFFF:FF:FFFFFFFFFFFFFFFFFFFFFFF,FFFFFFFFFFFFFFF:FFFFFFFFFFFFFF:FFFFFFFFFFFFFFFFFFF,FFFFFFFFFFFFFFF:FFFFFFF:F:FFFFF,F:FFFFFFFFFFFFFFFFFFF,,,FFF
@A01757:128:HWYCLDRX2:1:2101:2492:11537 2:N:0:GGAGCGTC
TCGGACTACTGGGGTATCTAATCCTGTTTGCTCCCCACGCTTTCGCGCCTCACCGTCAGTTGTCGTCCAGCAGGCCGCCTTCGCCACTGGTGTTCCTCCTAATATCTACGCATTTCACCGCTACACTAGGAATTCCGCCTGCCTCTCCGATACTCAAGACCAACAGTTTCAAATGCAGTTCAGGGGTTGAGCCCCCGGATTTCACATCTTACTTGTCAGCCCGGCTACACGCCCTTTACACCCAGTAAATC
+
FFFFFF,,FFFFFFFFFFFFFFFFFFFFFFFFFFFFFFFFFFFFFFFFFFFFFFFFF,FFFFFFFFFFF:FF:FFFFFFFFFFFFFFFFFFFFFFFFFFFFFFFFFFFFFFFFFFFFFFFFFFFFFFFFFFFFFF:FFFF:FFFFFFFFFFF:FFFF:FF,FFF,FFFFFFFFFFFFFFFFFF,FF:FFFFFFFFFF:F,FF:F:FFF:FFFFFFFF,F:FFF,FF:,FF,FFFFFFFF:FFFFF:FFFFF
@A01757:128:HWYCLDRX2:1:2101:2781:11569 2:N:0:GGAGCGTC
TCGGACTACTGGGGTATCTAATCCTGTTTGCTCCCCACGCTTTCGCGCCTCACCGTCAGTTGTCGTCCAGCAGGCCGCCTTCGCCACTGGTGTTCCTCCTAATATCTACGCATTTCACCGCTACACTAGGAATTCCGCCTGCCTCTCCGATACTCAAGACCAACAGTTTCAAATGCAGTTCAGGGGTTGAGCCCCCGGATTTCACATCTTACTTGTCAGCCCGGCTACACGCCCTTTACACCCAGTAAATC
+
FFFFFFFFFFFFFFFFFFFFFFFFFFFFFFFFFFFFFFFFFFFFFFFFFFFFFFFFF,FFFFFFFFFFFFF,FFFFFFFFFFFFFFFFFFFFFFFFFFFFFFFFFFFFFFFFFFFFFFFFFFFFFFFFFFFFFFFF:FFFFFFFFFFFF:FFFFFFFFFF:FFF:FFFFFFFFFFFFFFFFFFFFFFFFFFFF::FF,FFFFF:FFFFF:FFFFFFFFFFFFF,FF:F:FFFFFFF:FFFFFFF,FF:FFF
@A01757:128:HWYCLDRX2:1:2101:32063:11647 2:N:0:GGAGCGTC
TCGGACTACAAGGGTATCTAATCCTATTTGCTCCCCACGCTTTCGTGCCTGAGCGTCAGTAACAGTCCAGGCGGCCGCCTTCGCCACTGGTGTTCTTCCATATATCTACGCATTTTACCGCTACACATGGAGTTCCACCGCCCTCTCCTGTCCTCGAGCGTGGCAGTTTCCAAAGCCTGTACAGGTTGAGCCCGTACCTTTCACTTCAGACTTGCCACGCCGCCTGCGCACCCTTTACGCCCAATCATTCC
+
FFFFFFFFFFFFFFFFFF:FFFFFFFFFFFFFFFFFFFFFFFFFFFFFFFFFFFFFFFFF:FF:FFFFFFFFFFFFFFFFFFFFFFFFFF,FF:FFFFFFFFFFFFFFFFF:FFFFFF:FFFFFFFFFFF:FFFFFFFFFFFFFFFFFFFFFFFFFFFFFF:FFFFF:FFFFFFFFFFFF::FFFFFFFFFFFFFFFFFF:FFFFFF:FFFFFFFFFFFFFFF:F:FFFFFFFF:FF:FFFFF,FF:F:FF
@A01757:128:HWYCLDRX2:1:2101:23936:11757 2:N:0:GGAGCGTC
TCGGACTACAGGGGTAGCTAATCCTATTTGCTCCCCACGCTTTCGTGCCTGAGCGTCAGTAACAGTCCAGGCGGCCGCCTTCGCCACTGGTGTTCTTCCATATATCTACGCATTTTACCGCTACAAATGGAGTTCCACCGCCCTCTCCTGCTCTCTAGCCCGCCAGTTTCCAGAGCCTGTACCGGTTGAGCCGGTACCTTTAACTCCAGACTTAGCAGGCCGCCTACGCACCCCTTAAACCCAATAAATCC
+
:FF:,FFFFF:F:FFF,:FFFF:FFFFFFFFFFFF:FFFFFFFF:FFFFF:FF:F,FFFFFFFFFFFF:F,FFF:FFF:F::,F:FF,:,FFFFFFFF,F,F:F,FFF,FFFFFF,F,:F,FFF:,FFFFFFFFFFF:F,FF,FFF:FF:FFFFFFF:F:F,F,FFFFF::F:,F:FF,:FF:F:FFFFFFF::FFFFF,F,F::FFF,FF,FF,,F,F:,,:FF,,,FF:F,F,:FF::,FFFFFFF,,:
@A01757:128:HWYCLDRX2:1:2101:19913:11929 2:N:0:GGAGCGTC
TCGGACTACACGGGTATCTAATCCTGTTCGATCCCCACGCTTTCGTGCCTCAGCGTCAGTTGAGCGCCGGTATGCTGCCTTCGCAATCGGAGTTCTGCGTGATATCTATGCATTTCACCGCTACACCACGCATTCCGCATACTTCTCGCTCACTCAAGAAGACCAGTTTCAACGGCAGGCCGGTGTTGAGCACCGACATTTGACCGCTGACTTAACCTTCCGCCTACGCACCCTTTACAGCCACTAAATCC
+
FFFFFFFFFFFFFFFFFFFFFFFFFFFFFFFFFFFFFFFFFFFFFFFFFFFFFFFFFFFFFFFFFFFFFFFFFFFFFFFFFFFFFFFFFFFFF::FFFFFFF:FFFFFFFFFFFFF:F:FFFFFFFFFFFFFF,FFFFFFFFFFFFFFFFFFF:FF:F:FF,FFFFFF:FFF:FF,FFFFFFFFFFFFFF,F,FFFFF,F:FF,:FFFFFF:FF,FFFFF,FF,F:FFFFFFF:FF,,F,FFF:F::F:FF
@A01757:128:HWYCLDRX2:1:2101:11912:12007 2:N:0:GGAGCGTC
TCGGACTACCAGGGTATCTAATCCTGTTCGATACCCACGCTTTCGTGCCTCAGCGTCAGTGTGGGGCCGGCAGGCTGCCTTCGCAATCGGGGTTCTGCGCGATATCTATGCATTTCACCGCTACACCGCGCATTCCGCGTACTTCTCGCCGTCTCTAGTCCGACAGTTTCAACGGCTCGCCGGGGTTGAGCCCCGGGCTTTTACCGCTGACTTTCCGGACCGCCTACGCACCCTTTAAACCCAATAAATCC
+
FFFFFFFFFFFFFFFFFFFFFFFFFFFFFFFFF:FFFFFFFFFFFFFFFFFFFFFFFFFFFFFFFFFFFFFFFFFFFFFFFFFFFFFFFFFFFFFFFFFFFFFFFFFFFFFFFFFFFFFFFFFFFFFFFFFFFFFFFFFFFFFFFFFFFFFFFFFFFFFFFFFFFFFFFFFFFFFFFFFFFFFFFFFFFFFFFFFFFFFFFF:FFFFFFFFFFFFFFFFFFFFFF:FFFFFFFFFFFFFF,FFFFFFFFFF
@A01757:128:HWYCLDRX2:1:2101:8820:12038 2:N:0:GGAGCGTC
TCGGACTACCGGGGTATCTAATCCCTTTCGCTCCCCTGGCCTTCGTGCCTCAGCGTCAGTTAATGTCCAGGAACCCGCCTTCGCCACGAGTGTTCCTCTCGATATCTACGCATTTCACTGCTACACCGAGAATTCCGGTTCCCCCTCCATTACTCTAGTCTCGCAGTATCATGTGCCGTCCGCGGGTTGAGCCCGCGCCTTTCACACACGACTTACGAAACAGCCTACGCACGCTTTACGCCCAGTGATTC
+
FFFFFFFFFFFFFFFFFFFFFFFFFFFFFFFFFFFFFFFF,:FFFFFF:FFFFFF,FFFFFFFF:FFFFFFFFFFFFFFFFFF:F,FFFFFFFFFFFFFFFFFFFFFFFFFF,FFFFFF:FFFFFFFFFFFFFFFFFFFFFFFFFFFFFFFFFFFF:FFFFFFFFFFFFFFFFFFFFFFFFFFFFFFFFFFFFFFFFFFFFFFFFFFFF::FFF:FFFF,FFFFFF:FFF:F,FFFF,FFFF:FFF::FFF
@A01757:128:HWYCLDRX2:1:2101:10257:12054 2:N:0:GGAGCGTC
TCGGACTACCAGGGTATCTAATCCCGTTCGCTCCCCATGCTTTCGCGTCTCAGCGTCAGGTTGGTCCCAGGGTGTCGCCTTCGCCTCTGGTGTTCCTCCGGATCTCTACGCATTTCACCACTACACCCGGAATTCCACACCCCTCTGACCCCCTCTAGATGACCAGTATCATCGGACCTCTCCGAGTTTAGCCCGGAGCTTTCACCAATGACTTAATCACCCGCCTACACGCGCTTTACGCCCAGTAATTC
+
FFFFFFFFFFFFFFFFFFFFFFFFFFFFFFFFFFFFFFFFFFFFFFFFFFFFFFFFFFFFFFFFFFFFFFFFFFFFFFFFFFFFFFFFFFFFFFFFFFFFFFFFFFFFFFFFFFFFFFFFFFFFFFFFFFF,FFFFFFFFFFFFFFFFFFFFFFFFFFFFFFFFFFFFFF:FFFFF:FFFFFFFFFFFFFFFFFFFFFFF,FFFFFFF,FFFF:FFFFFFFFFFFFFFFF:FFFFFF,FFFFF:,F:FF,F
@A01757:128:HWYCLDRX2:1:2101:24126:12117 2:N:0:GGAGCGTC
TCGGACTACACGGGTTTCTAATCCCTTTCGCTCCCCTGGCCTTCGTGCCTCAGCGTCAGTCGGGCGCCGGTATGCTGCCTTCGCAATCGGCGTTCTGCGTGATATCTATGCATTTCACCGCTACACCACGCATTCCGCATACTTCTCGCCCACTCAAGACTGCCAGTTCCGACGGCTCGACAGGGTTGAGCCCTGAATTTTTACCGCCGGCTTAAAGGCCCGCCTGCGCACCCTTTAAACCCAATAAATCC
+
FFFFFFFFFFFFFFFFFFFFFFFFFF:FFFFFFFFFFFFFFFFFFFFFFFFFFFFFFFFFFFFFFFFFFFFFFFFFFFFFFFFFFFFFFFFFFFFFFFFFFF:F:FFFFFFFFFFFFFFFFFFFFFFFFFFFFFFFFFFFFFFFFFFFFFFFFFFFFFFFFFFFFFFFFFFFFFFFFFFFF:F:FFFFFFFFFFFFFF,FFFFFFFFFFFFFFFFFFF:FFFF,FFFFFF:FF,FFFFFFFFF,FFF:FFF
@A01757:128:HWYCLDRX2:1:2101:26539:12164 2:N:0:GGAGCGTC
TCGGACTACAAGGGTTTCTAATCCTATTTGCTCCCCACGCTTTCGTGCCTCAGCGTCAGTAACAGGCCAGGCGGCCGCCTTCGCCACTGGTGTTCTTCCATATATCTACGCATTTCACCGCTACACTAGGAATTCCACTTACCCCTCCTGCACTCCAGCCAGACAGTTCCCAGAGCAGTCCGGGGGTTGGGCCCCCGCCTTTCACTCCAGGCTTGTCTTGCCGTCTACGCTCCCTTTACACCCAGTAAATC
+
FFFFFFFFFFFFFFFFFFFFFFFFFFFFFFF:FFFFFFFFFFFFFFFFFFFFFFF:FFFFF,FFFFFFFFFFFFFFFFFFFFFFF:FFFFFFFFFFFFFF:F,FFF:FFFFFFFFFFFFFFFFFFFF:FFFFFFFFFFFFFFFFFFFFFFFFFFF,FFFFFFFFFFFFFFFF:FFFFFFFFFFFFFFFF,FFFFFFFFFFFFFFFFFFFF:F:FF:FFFFFFF:FFFFFFFF:FFFFFFFFFFFFFFFFFF
@A01757:128:HWYCLDRX2:1:2101:1561:12179 2:N:0:GGAGCGTC
TCGGACTACCGGGGTATCTAATCCTGTTCGATACCCGCACTTTCGTGCCTCAGCGTCAGTTGAGCGCCGGTAAGCTGCCTTCGCAATCGGCGTTCTGCGTGATATCTATGCATTTCACCGCTACACCACGCATTCCGCTTACTTCTCACTCACTCAAGGGCGTCAGTTTCAACGGCACGACGGGGTTGAGCCCCGAAATTTTACGGCTGACTTAACTCGCGGCCTACGCACCCTTTGAAGCCAATAAATGC
+
FFFF,FFFFFFFFFFFFFF:FFFFFFFFFFFFFFFFFFFFFFFF:FFFFFFFFFFFFFFFF:FF,FFFFFFFF:FFFFFFF,:F:FFFFFFFFF,FFFFFFFFFF,F:,F,,::FF::,FFFF:FF,FF:FFFFFFF,FFF,,FFFF,:F:,FFFF,:FFFFF,F:FFFFF,,,F,FFF,,FFF:F::FFF,,FF::,F,FFFF,,,FF,FF::FFF,F,,F:,FF,FFFF:FFFF,,,,F,F:F,,:F,F
@A01757:128:HWYCLDRX2:1:2101:23023:12179 2:N:0:GGAGCGTC
TCGGACTACAAGGGTATCTAATCCTGTTCGATACCCGCACTTTCGTGCCTCAGCGTCAGTTGAGCGCCGGTAAGCTGCCTTCGCAATCGGCGTTCTGCGTGATATCTATGCATTTCACCGCTACACCACGCATTCCGCTTACTTCTCACTCACTCAAGGGCGTCAGTTTCAACGGCACGACGGGGTTGAGCCCCGAAATTTTACCGCTGACTTGATCTTCCGCCTGCGCACCCTTTAAACCCAATAAATCC
+
FFFFFFFFFFF:FFFFFFFFF:F:FFFFFFFF:FFFFF:FFFFFFFFFFFFFFFFFFFF,F,FFFFF:FFFFFFFFFFFFFFFFF,FFFFFFFFFFFFFFFF,,F::,FFFFFFFFFF:F:FFFFFFFFFF,,FFFF:,,:,FF:FFF:FFFFFFFFFFFFFFFFFFFFF,FFFFFFFF:FFFFFFFFFFFFFFFFFFF:FFFFFFFFFF:FFFFFFFFFFFFFFF:FFF,F:FFF:FFFFFFFF,F,FF:
@A01757:128:HWYCLDRX2:1:2101:20265:12226 2:N:0:GGAGCGTC
TCGGACTACCAGGGTATCTAATCCTGTTTGCTACCCACGCTTTCGAACCTCAGCGTCAGTTACAGACCAGAGAGCCGCTTTCGCCACTGGTGTTCTTCCATATATCTACGCATTTCACCGCTACACATGGAGTTCCACTCTCCTCTTCTGCACTCAAGTCTCCCAGTTTCCCATGCACTACTCCGGTTAAGCCGAAGGCTTTCACCTCAGACGTAGAAGACCGGCTGCGTTGCCTGTACGCCCCATTCATC
+
FFFFFFFFFFFFFFFFFFFFFFFFFF:FFFFFFFFFFFFFF,FFFFFFFFFFFFFFFFFFF:FFFFFFFFFFFFFFF:FFF:FFF:FFFFFF,FFFFFFFF,FFFFF,FF::F,FFF,FFFFFFFFFF,FFFFFFF:,FF,,FFF,FFFFF:FFFFFFFFFF::FFF,:FF,FFFFFFFFFFF:FFFFFF:FFFFFFFFFF:FFF,FFFF,F,F:,F,F,,:F,F,FFF,:,F:FF,,:F:::,:F,,F::
@A01757:128:HWYCLDRX2:1:2101:29324:12258 2:N:0:GGAGCGTC
TCGGACTACCCGGGTATCTAATACGGTTAGTGCCTAGATCGGAAGAGTGCTGCCTCCCGTAGGAGTCCGGTACCACACATCGGAAGAGCGTCGGGTAGGGCAACAGTGTAGATCGAGGTGGTGGCCGGATCATTATAACAGGGGGGGGGGGGGGGGGGGGGGGGGGGGGGGGGGGGGGGGGGGGGGGGGGGGGGGGGGGGGGGGGGGGGGGGGGGGGGGGGGGGGGGGGGGGGGGGGGGGGGGGGGGGGGG
+
:::F:,,F,FF,FFFF,,:FF,,::::FF,F:F,,F,FF::FFF,F:,FF:,FF,FF:,:F:FF:F:F,,FF:FFF:,F,,,,FF:F:F:,FF,F,:,:F,FF,F:F,FFFF,,,,:F::F,,F,:F,,F,,::,,::,,,:,FFFFFFFFFFFFFFFFFFFFFFFFFFFFFFFFFFFFFFFFFFFFFFFFFFFFFFFFFFFFFFFFFFFFFFFFFFFFFFFFFFFFFFFFFFFFFFFFFFFFFFFFFFFF
@A01757:128:HWYCLDRX2:1:2101:11713:12289 2:N:0:GGAGCGTC
TCGGACTACCGGGGTATCTAATCCTGTTTGCTACCCACGCTTTCGAACCTCAGCGTCAGTTACAGACCAGAGAGCCGCTTTCGCCACTGGTGTTCTTCCATATATCTACGCATTTCACCGCTACACTAGGAATTCCACTTTCCTCTCCCGCACTCAAGAAATTCAGTTTTAGTTGCAGTTCCTCAGTTAAGCCGAGGGATTTCACAACTAACTTAAATTCCCGTCTACGCACCCTTTACACCCAATCAATC
+
:FFF:FFFFFFFFFFF:F,:FFFFFFFFFFFFFFFFFFFFFFFF:FFFFFFFFFFFFFFFFFFFFFFFF,FFFF:FFF,FFFFFFFFFFFFFFFFFFFFF,FFFFFFFFFFFFFFFFFFFFFF:,F,FFF,FFFFFFFFFFFFFFF::FF,,FFFFFFFFFFFFFFF:FFFFFFFFFFFF:FFFFFFFF:FFFFFFFF,FF,F:F,FFF,FFFFFF:,FF,FFFF,FFFF:FFFF:FFFF,F:,:F,FFFF
@A01757:128:HWYCLDRX2:1:2101:2031:12305 2:N:0:GGAGCGTC
TCGGACTACACGGGTTTCTAATCCTATTTGCTCCCCACGCTTTCGTGCCTGAGCGTCAGTAACAGTCCAGGCGGCCGCCTTCGCCACTGGTGTTCTTCCATATATCTACGCATTTTACCGCTACACATGGAGTTCCACCGCCCTCTCCTGTCCTCGAGCGTGGCAGTTTCCAAAGCCTGTACAGGTTGAGCCCGTACCTTTCACTTCAGACTTGCCACGCCGCCTGCGCACCCTTTACGCCCAATCATTCC
+
FFFFFFFFFFFFFFFFFFFFFFFFFFFFFFFFFFFFFFFFF:FFFFFFFFFFFFFFFFFF:FFFFFFFFFFFFFFFFFFFFFFFFFFFFFFFFFFFFFFFFFFFFFFFFFFFFFFFFF:FFFFFFFFF:FF:FFFFFFFFFFFFFFFFFFFFFFFFFFFFFFFFFFFFFFFFFFFFFF:FFFFFFFFFFFFFFFFFFFFFFFFFFFF:F:FFF:F,FFFFFFFFFF:FF::FFFFF:FFF:FFFFF,FF:F
@A01757:128:HWYCLDRX2:1:2101:13783:12305 2:N:0:GGAGCGTC
TCGGACTACCAGGGTATCTAATCCTGTTTGATCCCCGCACTTTCGTGCCTCAGCGTCAGTCTGGCGCCGGTACGCTGCCTTCGCAATCGGAGTTCTGCGCGATATCTATGCATTTAACCGTTACACCGCGCATTCCGCGTACTTCTCGCCAACTCAAGTCTGCCAGTTTCAACGGCTCGACGGGGTTGAGCCCCGCAATTTTACCGCTGACTTAACGGACCGACTACGCACCCTTTAAACCCAATAAATCC
+
FFFFFFFFFFFFFFF:FFFFFFFFFFFFFFF:FFFFFFFFFFFFFFFFFFFFFFFFFFFFFFFFFFFFFFFFFFFFFFFFFFFFFFFFFFFFFFFFFFFFFFFFFFFFFFFFFFFFFFFFFFFFFFFFFFFFFFFFFFFFFFFFFFFFFFFFFFFFFFFFFFFFFFFFFFFFFFFFFF:,FFFFFFFFFFFFFFFFF:F:FFFFFFFFFFFFF:FFFFFFFF:FFFFFFFFFFFF:FFFF,FFFFFFFFF,
@A01757:128:HWYCLDRX2:1:2101:1976:12367 2:N:0:GGAGCGTC
TCGGACTACAAGGGTATCTAATCCTGTTTGCTCCCCACGCTTTCGCGCCTCACCGTCAGTTGCCGTCCAGTCATCCGCCTTCGCCACTGGTGTTCTTCCTTATATATAAGCATTTCACCGCTACACAAGGAATTCCGATGAACTCTCCGGTACTCAAGACCAATAGTTTCAAATGCAGTTCGCGGGTTAAGCCCGCGCATTTCAGATATGACTTGTCGGCGCGGCTGCACGCCCTTTAGACCCATTAAATC
+
:F:FF:FFFFFFFFFF,:FFFFFFFFFFFF:F:FFFFF:FF:FFFFFFFFFF:FFFFFF,FF,FFFFFFFF,FFF:FFFFFFFFFF,FFFFFFF,FFFFF:FFF,,FF,FFF,FFFF,F,:F:FFF,:FFFFFF:F:FFFFFFFFF,FFF:FFFFF::F,F:,,FFF:F::,:,F,,:F:,FF:FFFFF,,,FF,FF,:F:F,,,:,::::,,F,:FF:F,,,:,,::,,:F,:FFFF,FF,,:,,,F,FF
@A01757:128:HWYCLDRX2:1:2101:13476:12399 2:N:0:GGAGCGTC
TCGGACTACTAGGGTATCTAATCCTGTTCGATACCCACACTTTCGTGCATGAGCGTCAGTTGAGCGCCGGTATGCTGCCTTCGCAATCGGAGTTCTGCGTGATATCTATGCATTTCACCGCTACACCACGCATACCGCATACTTCTCGCTCACTCAAGAAAACCAGTTTCAACGGCTCGAAGAGGTTGAGCCTCTCAATTTTACCGCTGACTTGATCTTCCGCCTGCGCACCCTTTAAACCCAATAAATCC
+
FFFFFFFFFFFFFFFFFFFFFFFFFFFFFFFFFFFFFFFFFFFFFFFFFFFFFFFFFFFFFFFF:FFFF:FFFFFFFFF:FFF:FFFFFFF:F:F:FFFFFFFFFFFF:F:FFFFFFFF,FFFFF,FFFFFF:,FFFFFFFFF,F:FFFFFFFFFFF,F:,FFF:::F:FFFF::FF:,F:FF:,FFFFF:FFFFFFFF,,FFFFFFFFFFFFFFFFFFFFFFFF,,F:FFFFF,FFF:,F:FFF:FFF:F
@A01757:128:HWYCLDRX2:1:2101:1985:12446 2:N:0:GGAGCGTC
TCGGACTACACGGGTTTCTAATCCTATTTGCTCCCCACGCTTTCGTGCCTGAGCGTCAGTAACAGTCCAGGCGGCCGCCTTCGCCACTGGTGTTCTTCCATATATCTACGCATTTTACCGCTACACATGGAGTTCCACCGCCCTCTCCTGTCCTCGAGCGTGGCAGTTTCCAAAGCCTGTACAGGTTGAGCCCGTACCTTTCACTTCAGACTTGCCACGCCGCCTGCGCACCCTTTACGCCCAATCATTCC
+
FFFFFFF:FFFFFFFFFFFFFFFFFFFFFFFFFFFFF:F:FFFFFFFF,FFFFFFFF:FFFFFFFFFFFFFFFFFFFFFFFFFFFFFFFFFFFF:FFF::FFFFFFFFFFFFFFFFFFFF,FFFFFFFFFFFFF:FFFFFFFFFFF:FFFFF:FFFFFFFFFF:FFFFF:FFFFF:FFFFF:FFFFFFFFFFFFFFF,FFFFFFFF:F,F:FF:,FFFFFF,FFFFFF,F,FFFFFFF,F:,F,FF,FFFF
@A01757:128:HWYCLDRX2:1:2101:5276:12446 2:N:0:GGAGCGTC
TCGGACTACCGGGGTATCTAATCCTGTTCGATACCCACGCTTTCGTGCATGAGCGTCAGTTGAGCGCCGGTATGCTGCCTTCGCAATCGGAGTTCTGCGTGATATCTATGCATTTCACCGCTACACCACGCATTCCGCATACATCTCGCTCACTCAAGAACGCCAGTTGCGACGGCACGACCGGGTTGAGCCCCGAGATTTTACCGCTGACTTGACATTGCGCCTGGGCCCCGTGTAAACCCGATGCATGC
+
FFFFFFFFFF,FFFFFFFFFFFFFFFFFFFFFFFFFFFFFFFFFFFFFFFFFFFFFFFFFF:,FFFFF:F:FFFFFF:FFFFFF:FFFFF,FF:F::FFFFFF,FFFF:F:FFFF:F:,FFFFFFFFF,FF:F,FF:F,FFF,:FF,FF::FFFF:FF:,::FF:FF,,,,,FFF::FF:,,FFF,,:,F:FFFF:,,,F,F::,:F,F,,,,F,:,,F,:F:,,F,FF,,F,:FF,,:,:F,,F,,:,,,
@A01757:128:HWYCLDRX2:1:2101:4634:12587 2:N:0:GGAGCGTC
TCGGACTACAAGGGTTTCTAATCCTGTTTGCTCCCCACGCTTTCGAGCCTCAACGTCAGTTACAGTCCAGTAAGCCGCCTTCGCCACTGGTGTACCTCCTAATATCAACGCATTTCACCGCTACACTAGGAATTCCACTAACCCCTCAGGCACTCTAGTTCTACAGTTTCCAGAGCAGTCCGCGGGTTGAGCCCCCGCCTTACACTCCACACTTCCATAACCGTCTACGCTCCCTTTAACCCGAGTAACTC
+
:F:FF:FFFF:FF:F,F,:F,,:FF:FF,FF,FF,FFF:FF:FFF,,,F,FF,FF:FFFF,:FF::F:FF,FFFF,,:F:FF:::FFF,F:F,,FF,FFFFFFFF::,FF,FFF:FFFFFFFFFF,FFFFF,:FF,FF,,,FFFF:F,,:,FF,,FFF,F,:F,,FF,FFFF:F,:,F,:,F,FF:,FFF,,F,:F,:,:,,F:,:,,:,F,:,,,F::FFF,F:,,F,:FF,,F,F:,,FF,FF,FF,,F
@A01757:128:HWYCLDRX2:1:2101:15899:12587 2:N:0:GGAGCGTC
TCGGACTACACGGGTATCTAATCCTGTTCGATACCCGCACTTTCGTGCCTCAGCGTCAGTTGAGCGCCGGTATGCTGCCTTCGCAATCGGGGTTCTGCGTGATATCTATGCATTTCACCGCTACACCACGCATTCCCCATACTTCTCGCTCACTCAAGAACCCCAGTTTCAACGGCTCTATGGCGTTGAGCACCGCAATTTTACCGCTGACTTAAGGTCCCGCCTACGCACCCTTTAAACCCAATAAATCC
+
FFFFFFFFFFFFFFFFFFFFFFFFFFFFFFFFFFFFFFFFFFFFFFFFFFFFFFFFFFFFFFFFFFFFFFFFFFFFFFFFFFFFFFFFFFFFFFFFFFFFFFFFFFFFFFFFFFFFFFFFFFFF,FFFFFFFFFFFFFFFFFFFFFFFFFFFFFFFFFFFFFFFFFFFFFFFF:FFFFFFFFFFFFFFFFFFFFFF,FFFFFFFFFFFFFFFFF,FFFFFFFF:FFFFF:FFFFFFFFFF:F:FF,F:FFF
@A01757:128:HWYCLDRX2:1:2101:17020:12743 2:N:0:GGAGCGTC
TCGGACTACAAGGGTATCTAATCCTGTTCGATACCCACGCTTTCGTGCCTGAGCGTCAGTAGGGCGCCGGTGCGCTGCCTTCGCAATCGGAGTTCTGCGTGATATCTATGCATTTCACCGCTACACCACGCATTCCGCGCACTTCTCGCCCACTCTAGCCCGGCAGTTCCGACGGCTGGGCGGGGTTGAGCCCCGCGATTTGACCGCCGGCTTGCCGTGCCGCCTGCGCACCCTTTAAACCCACTAAATCC
+
FFFFFFFFFFFFFFFFFFFFFFFFFFFFFFFF:FFFFFFFFFFFFFFFFFFFFFFFFFFFFFFFFFFFFFFFFFFFFFFFFFFFFFFFFFFFFFFFFFFFFF,FFFFFFFFFFFFFFFFFFFFFFFFFFFFFFFFFFFFFFFFFFFFFFFFFFFFFFFFFFFFFFFFFFFFFFFFFFFFFFFFFFFFFFFFFFFFFFFFFFFFF,FFF:,FFFFFFF:FFFFFFF,FFFFFFFFFFFF:F:FF,FFF:FFF
@A01757:128:HWYCLDRX2:1:2101:22327:12759 2:N:0:GGAGCGTC
TCGGACTACCGGGTATCTAATCCTGTTCGATCCCCGCGCTTTCGTGCCTCAGCGTCAGTGGCGGCACGGCACGCTGCCTTCGCAATCTGGGTTCTGCGCGATATCTATGCATTTCACCGCTACACCGCGCATTCCGCATGCCTCCGCCGCACTCAAGGCCCCCAGTTCCGACGGCTCGGCGGGGTTGAGCCCCGCGATTTCACCGCCGGCTTAAAGGCCCGCCTGCGCACCCTTTACACCCAATGAATCCG
+
FFFFFFFFFFFFFFFFFFFFFFFFFFFFFFFFFFFFFFFFFFFFFFFFFFFFFFFFFFFFFFFFFFFFFFFFFFFFFFFFF:FFFFFFFFFFFFFFF:FFFF,:FF,FFFFFFFFFFFFFF:FFF:FFFFFFFFFFFFFFFFFFFFFF:FFFFFFFF:FFFFFFFFFFFFFFFFFFFFFFFFFFFFFFFFFFFFFFFFFFFFFFFFFFFF:FFFF:FFFFFFFFFFFFFFFFFF,F,FFFFFFFFF:F:FF
@A01757:128:HWYCLDRX2:1:2101:24912:12759 2:N:0:GGAGCGTC
TCGGACTACACGGGTATCTAATCCTGTTTGCTCCCCACGCTTTCGAGCCTCAACGTCAGTACACCGTCCAGCAGGCCGCCTTCGCCACTGGTGTTCCTCCTAATATCTACGCATTTCACCGCTACACTAGGAATTCCGCCTGCCTCTACTTCACTCAAGACAAGAAGTTTTGAACGCAGCTACCAGTTAAGCCGGTAGATTTAACATTCAACTTTCTCGCCCGCCTACGCTCCCTTTACACCCAGTAAATC
+
FFFFFFFFFFFFFFFFFFFFFFFFFFFFFFFFFFFFFFFFFFFFFFFFFFFFFFFFFFFFFFFFFFFFFFFFFFFFFFFFFFFFFFF:FFFFFFFFFFFFFFFFFFFFFFFFFFFFFFFFFFFFFFFF,FFFFFFFFFFFFFFFFFFFFFFFF:FF::FFFFFFFFFFFFFFFFFFF:FFF:FFFFFFF,FFFFFF:FFF:FFFFFFFFFFFFFFFFF:F:FFFFFFFFFFFFFFFFFFFFFFFFFFFFFF
@A01757:128:HWYCLDRX2:1:2101:29966:12774 2:N:0:GGAGCGTC
TCGGACTACAGGGGTATCTAATCCTGTTTGCTCCCCACGCTTTCGAGCCTCAACGTCAGTTACAGTCCAGTAAGCCGCCTTCGCCACTGGTGTTCCTCCTAATATCTACGCATTTCACCGCTACACTAGGAATTCCACTTACCCCTCCTGCACTCCAGCCAGACAGTTCCCAGAGCAGTCCGGTGGTTGGGCCCCCGCCTTTCACTCCAGGCTTGTCTTGCCGTCTACGCTCCCTTTACACCCAGTAAATC
+
:FFFFFFFFFFFFFFFFFFFFFFFFFFFFFFFFFFFFFFFFFFFFFF:FFFFFFFFFFFFFFFFFF::FFFFFFFFFFFFFFFFFF:FFFF:F::F:FFFFFFFFFFF:FFFFFFFFFFFFFFF,FFFFFFFFFFFFFFFFF:FFFFFFFFFFFFFFFFFFFFFFFFFFF:FFFFFFFFFFFFFFF:FFFFFFFFFFFFFFFF:FFFF,FFF:FF:FFFF:FF:FF,FFFFFFFFFFFFF:FF:FFF,FFF
@A01757:128:HWYCLDRX2:1:2101:19994:12790 2:N:0:GGAGCGTC
TCGGACTACAGGGGTATCTAATCCTGTTCGATACCCGCACTTTCGTGCCTCAGCGTCAGTTGAGCGCCGGTAAGCTGCCTTCGCAATCGGCGTTCTGCGTGATATCTATGCATTTCACCGCTACACCACGCATTCCGCTTACTTCTCACTCACTCAAGGGCGTCAGTTTCAACGGCACGACGGGGTTGAGCCCCGAAATTTTACCGCTGACTTGACACTCCGCCTACGCACCCTTTAAACCCAATAAATCC
+
FFFFFFFFFFFFFFFFFFFFFFFFFFFFFFFFFFFFFFFFFFFFFFFFFFFFFFFFFFFFFFFFFFFFFFFFFFFFFFFFFFFFFFFFFFFFFF:FFFFFFFFFFFFFFFFFFFFFFFFFFFFFFFFFFFFFFFFFFFFFFFFFFFFFFFFFFFFFFFFF:FFFFFFFFFFFFFFFF:FFFFFFFFFFFFFFFFFFFFFFF:FF,F:F:FFFFFFFFF,FFF:FFFFF:FFFFF,FFFFFF:F,FFF:F:,
@A01757:128:HWYCLDRX2:1:2101:23402:12806 2:N:0:GGAGCGTC
TCGGACTACAGGGGTTTCTAATCCTGTTCGATACCCGCACTTTCGTGCCTCAGCGTCAGTTGAGCGCCGGTAAGCTGCCTTCGCAATCGGCGTTATGCGTGATATCTATGCATTTCACCGCTACACCACGCATTCCGCTTACTTCTCACTCACTCAAGGGCGTCAGTTTCAACGGCACGACGGGGTTGAGCCCCGAAATTTTACCGCTGACTTGACACTCCGCCTACGCACCCTTTATACCCAATAAATCC
+
FFFFFFFFFF:FFFFFFFFFFFFFFFFFFFFFFFFFFFFFFFFFFF:F:FFFFFFFFFFF:FFFFFFFFFFFF:FFFFFFFFFFFFFF:FFFFF:FFFFFFFFFFFFF:FFFFFFFFFFFFFFFFFFFFFFFFFFFF,:FFFF:FFFFFFFFFFFFFF:F:FFF::FF,:F:FFFF,FFFF:FFFFFFFF,,FF:F,FFFFFFF,F,FFF,F,::FFFFF::F::FF:FFFFFF,FF,FF:FF:FFFF,:,
@A01757:128:HWYCLDRX2:1:2101:29794:12884 2:N:0:GGAGCGTC
TCGGACTACAGGGGTATCTAATCCTGTTTGCTCCCCACGCTTTCGAGCCTCAACGTCAGTTACAGTCCAGTAAGCCGCCTTCGCCACTGGTGTTCCTCCTAATATCTACGCATTTCACCGCTACACTAGGAATTCCACTTACCCCTCCTGCACTCCAGCCAGACAGTTCCCAGAGCAGTCCGGTGGTTGGGCCCCCGCCTTTCACTCCAGGCTTGTCTTGCCGTCTACGCTCCCTTTACACCCAGTAAATC
+
FFFFFFF:FFFFFFFFFFFFFFFFFFFFFFFFFFFFFFFFFFFFFFFFFFFFFFFFFFFFFFFFFFFFFFFFFFFFFFFFFFFFFFFFFFFFFFFFFFFFFFFFFFFFFFFFFFFFFFFFFFFFFFFFFFFFFFFFFFFFFFFFFFFFFFFFFFFFFFFFFFFFFFFFFFFFFFFFFFFFFFFFFFFFF:FFFFFFFFFFFFFFFFFFFFFFF,FFFFFFFFFFFFFFFFFFFFFFF,FFFFFFFFF,FFF
@A01757:128:HWYCLDRX2:1:2101:15546:12915 2:N:0:GGAGCGTC
TCGGACTACAAGGGTATCTAATCCTGTTCGATACCCACGCCTTCGTGCTTCAGCGTCAGTTGGGCGCCGGTACGCTGCCTTCGCAATCGGAGTTCTGCGTGATATCTATGCATTTCACCGCTACACCACGCATTCCGCATACCTCTCGCACACTCTAGATCCCCAGTTTCAACGGCTGGATGGGGTTGAGCCCCACGATTTGACCGCTGACTTAAAAATCCGCCTGCGCACCCTTTAAACCCAATACATCC
+
FFFFFFFFFFFFFFFFFFFFFFFFFFFFFFFFFFFFFFFFFFFFFFFFFFFFFFFFFFFFFFFFFFFFFFFFFFFFFFFFFFFFF,FFFFFFFFFFFFFFFFFFFFFFFFFFFFFFFFFFFFFFFFF:FFFFFFFFFFFFFFFFFFFFFFFF:F:FFFFFFFFFFFF:FFFFFFFFFFFFFFFFFFFFF:F:FFFFFFFFFFFFFFFFFFFF::FFFFFFFFF,FFFFFFF:F::FF,FFFFFFFF,FF:,
@A01757:128:HWYCLDRX2:1:2101:32325:12915 2:N:0:GGAGCGTC
TCGGACTACAAGGGTATCTAATCCTGTTCGCTCCCCCAGCTTTCGCGCCTCAGCGTCGGTTGCGGCCCAGTAGACTGCCTTCGCCATCGGTGTTCTTCCCGATATCTGCGCATTCCACCGCTACACCGGGAATTCCGTCTACCCCTACCGAACCCGAGGTTCCCAGTTCGGAACCCGGCTCGGGGTTGAGCCCCGAGATTAGAGGTCCCGCTTAGGCGCCCGCCTGCGCGCGCTTTACGCCCAATGAATCC
+
FFFFFFFFFFFFFFFFFFFFFFFFFFFFFFFFFFFFFFFFFFFFFFFFFFFFFFFFFFFFFFFFFFFFF,FFFFFFFFFFFFFFFF:FFFFFFFFFFFFF:FFFFFFF:FFF:FFFFFF:FFFFFFFFFFFFFFFFFFFFFFFFFFFFFFFFFFFFFFFFFFFFFFFFFFFF:FFFF:FFFFFFFFFFFFFFFFFFF:FFFFFFFFFFFFF:FFFFFFFFFFFFFFFFFFFFFFFFFFFFFFFFFFF,FFF
@A01757:128:HWYCLDRX2:1:2101:3079:12931 2:N:0:GGAGCGTC
TCGGACTACAAGGGTATCTAATCCTGTTCGATACCCACGCTTTCGTGCCTCAGCGTCAGTGTGGGGCCTGCAGGCTGCCTTCGCAATCGGGGTTCTGCGCGATATCTATGCATTTCACCGCTACACCGCGCATTCCGCCTGCCTTTCCCCAACTCAAGCCAGCCAGTTTCAACGGCGGGCCGGGGTTGAGCCCCGGGCTTTTACCGCTGACTTAACTCGCCGCCTACGCACCCTTTAAACCCAATAAATCC
+
FFFFFF,FFFFFFFFFFFFFFFFFFFFFFFFFFFFFFFFFFFFFFFFFFFFFFFFFFFFFFFFFFFFFFFFFFFFFFFF:FFFFFFFFFFFFFFFF:FFFFFFFFFFFFFFFFFFFFFFFFFFFFFFFFFFF,FFFFFFF,FFFFFFFFFFFFF:FF:FFFFF:,,F:FFFFF,FF,F:FFFFFFFF:FFFFFFFFFFF,F,FFFFFF,FFFFF:FFFFFFFFFF:FFF:F,FF,:FFFFF:FFFFFF,FF
@A01757:128:HWYCLDRX2:1:2101:5900:12994 2:N:0:GGAGCGTC
TCGGACTACAAGGGTATCTAATCCTGTTTGCTACCCACGCTTTCGAACCTCAGCGTCAGTTACAGACCAGAGAGCCGCTTTCGCCACTGGTGTTCTTCCATATATCTACGCATTTCACCGCTACACATGGAGTTCCACTCTCCTCTTCTGCACTCAAGTCTCCCAGTTTCCAATGCACTACTCCGGTTAAGCCGAAGGCTTTCACATCAGACTTAAAAGACCGCCTGCGTTCCCTTTACGCCCAATGAATC
+
FFFFFFFFFFFFFFFFFFFFFFFFFFFFFFFFFFFFFFFFFFFFFFFFFFFFFFFFFFFFFFFFFFFFFFFFFFFFFFFFFFFFFFFFFFFF:FFFFFFFFFFFFFFFFF:FFFFFF,FFF,FFFFFFFFFFFFF:FF:FFFFFFFFFFF:FFFFFFFFFFFFFFFFFFFFFFF:FFF:FF,FFFFFFFF:FF,FFFFFF,F:FFF,,FFFFFFFFFFFFFFFFFF::FF::F,,FFFFFFFF:,FF:FFF
@A01757:128:HWYCLDRX2:1:2101:30752:13041 2:N:0:GGAGCGTC
TCTGACACTGGGGTTTCTAATCCTGTTCGATACCCACGCTTTCGTGCATGAGCGTCAGTTGCGCGCCGGTATGCTGCCTTCGCAATCGGAGTTCTGCGTGATATCTATGCATTTCACCGCTACACCACGCATTCCGCATACTTCTCGCGCACTCAAGGGATGCAGTTTCAACGGCAGTACGGGGTTGAGCCCCGCAATTTGACCGCTGACTTGCACCTCCGCCTGCGCACCCTTTAAACCCAATAAATCCG
+
FFFFFFFFFFFFFFFFFFFFFFFFFFFFFFFFFFFFFFFFFFFFFFFFFFFFFFFFFFFFFFFFFFFFFFFFFFFFFFFFFFFFFFFFFFFFFFFFFFFFFFFFFFFFFFFFFFFFFFFFFFFFFFFFFFF:FFFFFFFFF:FFFFFFFFFFFFFFFFFFFFFFFF:FFFFF:FFF:FFFFFFFFF:FFFFFFFFF:FFFFFFFFFFF:FFFFF:FFFFFFF:FF:::,FFFFFFFFFFFFF,FFFFFF:F
@A01757:128:HWYCLDRX2:1:2101:6099:13056 2:N:0:GGAGCGTC
CGGACTACCAGGGTATCTAATCCTATTTGCTCCCCACGCTTTCGAACCTCAGCGTCAGTTACAGACCAGAGAGCCGCTTTCGCCACTGGTGTTCTTCCATATATCTACGCATTTCACCGCTACACATGGAGTTCCACTCTCCTCTTCTGCAATCAAGTCTCCCAGTTTCCAATGCACTACTCCGGTTAAGCCGAAGGCTTTCACATCAGACTTAAAAGACCGCCTGCGTTCCCTTTACGCCCAATAAATCC
+
FFFFFFFFFFFFFFFFFFFFF:FFF:FFFFFFFFFFFFFFFFFFFFFFFFFFFFFFFFFFFFFFFFF:FFFFFFFFFFFFFFFFFFFFFFFFFFFFFFFF:FFF:FFFFFFFFFFFFF:FFFFFFFFFFFFFFFFFFFFFFFFFFFFFFFF,FFF,FFFFFFFFFFFFFFF::F:FFFFFFFFFF:FFF,FFFFF:,FFFFF,FFFFFFFFFFF,F:FFF,F,:F,FFF,F,FFFFFF:FFFFFFFF,:FF
@A01757:128:HWYCLDRX2:1:2101:26747:13182 2:N:0:GGAGCGTC
TCGGACTCAAGGGTTTCTAATCCTGTTCGCTACCCATGCTTTCGAGCCTCAGCGTCAGTTGCAGACCAGAGAGCCGCCTTCGCCACTGGTGTTCTTCCATATATCTACGCATTCCACCGCTACACATGGAGTTCCACTCTCCTCTTCTGCACTCAAGTTCAACAGTTTCTGATGCAATTCTCCGGTTGAGCCGAAGGCTTTCACATCAGACTTATTGAACCGCCTGCACTCGCTTTACGCCCAATAAATCC
+
FFFFFFFFFFFFF:FFFFFFFFFFFFF:FFFFFFFFFFFFFFFFFFFFFFFFFFFFFF:FFFFFF:F:FFFFFFFFFFFFFFFFFFFFFFFFF:FFFFFFFFFFFFFFFF,FFFFFFFFFFFF:FFFFFFFFFFFFFFFFFFFFFFFFFFFFFFFFFFFFFFFFFFFFFFFFFFFFFFFFFFFFFFFFFFFFFFFFFFFFFFFFFFFFFFFFFFFFF:F:FFFFFFFFFFFFFFFFFFFFFFF:FFF:FFF
@A01757:128:HWYCLDRX2:1:2101:14073:13213 2:N:0:GGAGCGTC
TCGGACTACTAGGGTATCTAATCCTGTTGCTGCCTCCCGTAGGAGTCCGGTACCACAGATCGGAAGAGCGTCGTGTAGGGAAAGAGTGTAGATCTCGGTGGTCGCCGTATCATTAAAAAGGGGGGGGGGGGGGGGGGGGGGGGGGGGGGGGGGGGGGGGGGGGGGGGGGGGGGGGGGGGGGGGGGGGGGGGGGGGGGGGGGGGGGGGGGGGGGGGGGGGGGGGGGGGGGGGGGGGGGGGGGGGGGGGGGGG
+
FFFFFFFFFFFFFFFFFFFFFFFFFFFFFFFFFFFFFFFFFFFFFFFFFFFFFFFFFFFFFFFFFFFFFFFFF:F:FFFFF,FFFFFFFFF,FFFFFFFFFFFF,,F,:F,:FF,F:F,,:FFFFFFFFFFFFFFFFFFFFFFFFFFFFFFFFFFFFFFFFFFFFFFFFFFFFFFFFFFFFFFFFFFFFFFFFFFFFFFFFFFFFFFFFFFFFFFFFFFFFFFFFFFFFFFFFFFFFFFFFFFFFFFFFFF
@A01757:128:HWYCLDRX2:1:2101:1714:13228 2:N:0:GGAGCGTC
TCGGACTACTAGGGTATCTAATCCTGTTCGATACCCACGCTTTCGTGCCTCAGCGTCAGATCGCCGCCGGTATGCTGCCTTCGCAATCGGAGTTCTGCGCAATATCTAAGCATTTCACCGCTACACTGCGCATTCCGCATACCTCTCGACGTCTCAAGACAGCCAGTTTCAACGGCTCGCCGGGGGTGAGCCCCGGGCTTTTACCGCTGACTTTAGAGTCCGCCTACGCACCCTTTTAACCCAATAAAACC
+
:FFFFFF:FFF,FFFFF:,FFFFFF:FFFFFFFF:FF:F:FF:FFFFFFFFFFFFFFFFFF:FFFFF::F:FF:,FFFF,,FF:FFFF:FF:,F:FFFF:F,::F:F,FF:FF:FF,,FFFFFFFFFFFF,FFF:FFFFFFFFFFFFFFFFFFF,:,:FFFFFFF:FF,FF:FFFFFF:FFF,:,,F,,FFFF:F:FFF,FF::FFFFFF,FF,F,F:FF:FF,,FF,FFFFF:F,,,F:,FFF:FFF,,,
@A01757:128:HWYCLDRX2:1:2101:32253:13260 2:N:0:GGAGCGTC
TCGGACTACCAGGGTATCTAATCCTGTTCGATACCCACGCCTTCGTGCTTCAGCGTCAGTTGGGCGCCGGTACGCTGCCTTCGCAATCGGAGTTCTGCGTGATATCTACGCATTTCACCGCTACACCACGCATTCCGCATACTTCTCGCCCACTCAAGGCTGCCAGTTCCGACGGCTCGACAGGGTTGAGCCCTGAATTTTTACCGCCGGCTTAACAGCCCGCCTGCGCACCCTTTAAACCCAATAAATCC
+
FFFFFFFFFFFFFFFF:FFFFFFFFFFFFFFFFFFFFFFFFFFFFFFFFFFFFFFFFFFFFFF:FFFFFFFFFFFFFFFFFFFFFFFFFFFFFFFFFFFFFF:FFFFFFFFFFFFFFFFFFFFFFFFFFFFFFFFFFFFFFFFFFFFFFFFFFFFFFFFFFFFFFFFFFFFFFFFFFFF:FFF:F:FFFFFFFFFFFFFFFFFF:FFFFFFFFFFFF:FFFFFFFFFFFFFFFFFFFFFFFFF:FF,FFFF
@A01757:128:HWYCLDRX2:1:2101:17924:13275 2:N:0:GGAGCGTC
TCGGACTACTAGGGTTCTAATCCTGTTCGATACCCACGCTTTCGTGCCTCAGCGTCAGTCCGGCGCCGGTACGCTGCCTACGCAATCGGAGTTCTGCGCGATATCTATGCATTTCACCGCTACACCGCGCATTCCGCGTACTTCTCGCCGTCTCTAGTCCGACAGTTTCAACGGCTCGCCGGGGTTGAGCCCCGGGCTTTTACCGCTGACTTTCCGGACCGCCTACGCACCCTTTAAACCCAATAAATCCG
+
FF,FF::FFFF:,,FFFF:FFFFFFF:FFF,:F::FFFFFF,FF:FFFFFFF::FF:FFFF:FF:::FFF:FFFFF,,F,FFFFFFFF:FFF,FF,FF,FFFF:FF,F:FFF:FFFFFFFF,FFF,FFFFFF:FFFFFF:FFFFFF,FFF,FFFF:F:FFFFFFF:FFFF::FFFFFFFFFFFFF:FFFFFF:FFFFFF,FF:FFFFFF:FFFFF,FFFF::FFFFFFFFF,,F,F:,:FFFFFFFFFFFF
@A01757:128:HWYCLDRX2:1:2101:18457:13354 2:N:0:GGAGCGTC
TCGGACTACAAGGGTATCTAATCCTGTTTGCTACCCACGCTTTCGAACCTCAGCGTCAGTTACAGACCAGAGAGCCGCTTTCGCCACTGGTGTTCTTCCATATATCTACGCATTTCACCGCTACACATGGAGTTCCACTCTCCTCTTCTGCACTCAAGTCTCCCAGTTTCCAATGCACTACTCCGGTTAAGCCGAAGGCTTTCACATCAGACTTAAAAGACCGCCTGCGTTCCCTTTACGCCCAATAAATC
+
FFFFFFFFFFFFFFFFFFFFFFFFFFFFFFFFFFFFFFFFFFFFF:,FFFFF:FFFFFFFFFFFFFFFFFF,FF,FFFFFFFFFFFF,F,,FF:FFFFFFFF,FFFFFFF:FFFFFFF:FFFFFFFFFFFFFF:FFFFF:FF:FFF,FFFFFFFFFFFFFFFFFFFFFFFFFFFFFFFF:FF:FFFFFFFFFFFFFFFFFFFFFF:FFFFFFFFFFFFF:F:FFFFFFFFFFFFFFF:FFFFF,F:,FFFF
@A01757:128:HWYCLDRX2:1:2101:17436:13463 2:N:0:GGAGCGTC
GCGGACTACCCGGGTATCTACTCCTGTTCGATACCCACGCTTTCGTGCCTGAGCGTCAGGCGGGCGCCGGTGCGCTGCCTTCGCAATCGGAGTTCTGCGTGATCTCGATGCATTTCACCGCTACACCACGCATTCCGCGCACTTCTCGCCCACTCTAGCCCGGCAGTTCCGACGGCTGGGCGGGGTTGAGCCCCGCGATTTGACCGCCTGCTTGCCGTGCCGCCTGCGCACCCTTTCAACCCAATAAATCC
+
,FFF,,:FFF,FF:FF:F:,::,::F,,FFF,FF,F,FFFF,FFFFFFFFFFFFFFFFF,,F:FFFF,FFFF:FFFFFF,F,F,,:FFFFF:FF:FFF:FF,F:,:,:::FFFF,:FF::F:FFFFFFFFFFFFFFFFF,F,FFF:FFFF:FFFF:F:FFFFFFFFFFFFFF:FFFFFFFFFFFFF,FFF::FF:FFFFFFFFFF:FFFFFFFFFFFFFFFFFF,FFFFF:FFFFF,F,FFFFF:FF:FFF
@A01757:128:HWYCLDRX2:1:2101:4336:13479 2:N:0:GGAGCGTC
TCGGACTACAAGGGTATCTAATCCTGTTTGATACCCGCACTTTCGAGCCTCAGCGTCAGTTACACTCCGGAAACCTGCCTTCGCGATCGGTCGTCTTCATGATATCTAAGCATTTCACCGCTACACCATGAATTCAGGCTTCCCTGCGTGTACTCAAGACCGGCAGTTTCAACTGCAATTCCGGGGTTGAGCCCCGAACTTTCACAACTGACTTAACGGCCCGCCTACGCTCCCTTTAAACCCAATAAATC
+
FFFFFFFFFFFFFFFFFFFFFFFFFFFFFFFFFFFFFFFFFFFFFFFFFFFFFFFFFFF:FFFFFFFFFFFFFFFFFFFFFFFFFFFFFFFFFFFFFFFF:FFFFFFFFFFFFFFFFFFFFFF:FFFFFFFFFFFF:FFFFFFFFFFFFFFFFFFFF:F,FFFFFFFF:FFF::FFFFF:FFFFFFFFFFFFFFFFF:FFFF,F:FFFFFF:F:FF,:FFFFFFF:FF:F,FFFFFFFFFFFFFFFFF::F
@A01757:128:HWYCLDRX2:1:2101:32127:13510 2:N:0:GGAGCGTC
TCGGACTACACGGGTATCTAATCCTGTTCGCTACCCACGCTCTCGTGCTTCAGCGTCAGTCGCAGTCTGGTAAGCTGCCTTCGCTATCGGAGTTCTAAGTGATATCTAAGCATTTCACCGCTACTTAACTTATTCCGCCTACCTCGTCTGAACTCGAGTCTTACAGTATTAATGGCAAATCAAGGTGAAGCCCCGACGTTTAACCACTCACTTAAAAAACCGCCTACGCACCCTTTAAACCCAATAAATCC
+
FFFFFFFFFFFFFFFFFFFFFFFFFFFFFFFFFFFFFFFF:FFFFFFF,FFFFFF:FFFFFFFFF:FFFFF:FFFFFFF:F,FF:FFFFFFFFFFF:FFF,FFFFFFFFFFFFFF:FFFFF,F,FFFFFFFFFFFFFFFFF,FFFF,FFFFFFFFFFFFF:FFF:FFFF:F,FFF:,,F:FF,F::FF,,:FFFFF:FF:F,FFFFFF,FFFF,FFFFFFFFFFF:FFFF,FF::FFFFFF:,,FF,,FFF
@A01757:128:HWYCLDRX2:1:2101:4200:13526 2:N:0:GGAGCGTC
TCGGACTACCAGGGTATCTAATCCTGTTTGCTCCCCACGCTTTCGAGCCTCAACGTCAGTTACGGTCCAGTAAGCCACCTTCGCCACTGGTGTTCTTCCATATATCTACGCATTTTACCGCTACACATGGAGTTCCACCGCCCTCTCCTGTCCTCGAGCGTGGCAGTTTCCAAAGCCTGTACAGGTTGAGCCCGTACCTTTCACTTCAGACTTGACACGCCGCCTGCACACCCTTTACGCCCAGTAATTCC
+
FFFFFFFFFFFFFFFFFFFFFFFFFFFFFFFFFFFFFFFFFFFFF:F:FFFFF:FFFFFFFFF:FFFFFFFFFFFF:FFFFFFFFFFFFFFFFFFFFFFFFFFFFFFF:FFFFFFFF,FFFFFFFFFFFF::FFFFFFFFFFFFFF:FFFFFFFFFFF:FFFFFFFFFFFFFFFF:FFFF,FFFFFFFFFF:FFFFFFFFFF,FFFFF,FFFF,FFFFFF:F,F:FFFFF:FF:FFF:FF:,FFF,F:F:F
@A01757:128:HWYCLDRX2:1:2101:19786:13526 2:N:0:GGAGCGTC
CGGACTAAAGGGTATCTACTCCTGTTCGATCCCCACGCTTTCGTGCCTGAGCGTCAGTTGTGCCCCGGTATGCTGCCTTCGCACTCGGGGTTCTGCGTGAGCTCGATGCAGTTCTCGGCGACACCCCGCGGGCGGCAGACTTCTCGCGCGGTCCGGGGCTGCGGGGTCGACGGCTCGGGGGGGGGGGGGGTCGCGGGGGTGGCGGGGGGGTGGGCGGGCGGCGGCGGGGCGGGGGGGCGCGGGCGGGCGGG
+
FFF:F:FFFFFFF,FFFF:FFFFFFF,F,F,F:::,FFF,,FFF:FFFFFFF:,,F:FFFFFFF:F:F:,FFFFF:,,,FFF,F,FFFF:,F,,FFF:F,,,,:,:,F,F,,,,,F,FF,F,,:,,,F,,,::,F,,,::,F,F,F,,:,,:,,,F,,F,,,:F::,,,:,FF,F,F,,F,FF,,F:F,,,,,,,,,,:,,,,F,:FF,,F:F,,,F,:F,,,F,F,,F:,F,:F:,,:,,,F,,:F,:FF
@A01757:128:HWYCLDRX2:1:2101:6822:13589 2:N:0:GGAGCGTC
CGGACTACCCGGGTTTCTAATCCTGTTCGATACCCACGCTTTCGTGCCTCAGCGTCAGTAGGGCGCCGGTATGCTGCCTTCGCAATCGGAGTTCTGCGTGATATCTATGCATTTCACCGCTACACCACGCATTCCGCATACTTCTCGCCCACTCAAGACTGCCAGTTTCACCGGCTGTACGGCGTTGAGCACCGCATTTTTACCGCTGACTTGACTGTCCGCCTACGCCCCCTTTAAACCCAATAAATCCG
+
FFFFFF,FFFFFF:FFFFFFFFFFFFFFFFFFFFFFFFFFFFFFFFFFFFFFFFFFFFFFFFFF:FFFFFFFFFFFFFFFFFFFFFFFFFFFFFFFFFFFFF:FFFFFFFFFFFFFFFFFFFFFFFFFFFFFFFFFFFFFFFFFFF:FFFFFFFF:FFFFFF:FFFFFFF,FFF:FFFFFFFFFF:FFFFFFFFF,FFFFFFFFFFF:FFFFF,:FFFFFFFFF::FF,F:FFFFF,:FFFF,F:,FFFFF
@A01757:128:HWYCLDRX2:1:2101:26214:13667 2:N:0:GGAGCGTC
TCGGACTCAAGGGTTTCTAATCCTGTTCGCTACCCATGCTTTCGAGCCTCAGCGTCAGTTGCAGACCAGAGAGCCGCCTTCGCCACTGGTGGTCTTCCATATATCTTCGCATTCCACCGCTACACATGGAGTTACACTCTCCTCTTCTGCACTCAAGTTCAACAGTTTCTGATGCAATTCTCCGGTTGAGCCGAAGGCTTTCACATCAGACTTATTGAAACGCCTGCACTCGCTTTACGCCCAATAAATAC
+
FFFFFFFF,F:FFFFF,:FF::FFFFF::FFFFFFF::FFFF:FFFFFFFFF:FFFFFFFF,FFF:F::FFFFFF:FF,F:FFF,::FF:F,F,FFFFFFFFF,,:FFF:FFFFF,FF:F:FFF::F:FFF:F,FFFF,:FFF::FFFFFFF,FFF,:F:FFFFFFFF,FF:::FF,FFFF:FFFFF,FFFFFFFFFFFFFFFFFFFFFFF,FFFF:FF,F:FF,,FFFFF,FFFF,F,FFF,FFFFF:,F
@A01757:128:HWYCLDRX2:1:2101:27046:13730 2:N:0:GGAGCGTC
TCGGACACAAGGGTTTCTAATCCTGTTTGCTACCCACGCTTTCGAACCTCAGCGTCAGTTACAGACCAGAGAGCCGCTTTCGCCACTGGTGTTCTTCCATATATCTACGCATTTCACCGCTACACATGGAGTTCCACTCTCCTCTTCTGCACTCAAGTCTCCCAGTTTCCAATGCACTACTCCGGTTAAGCCGAAGGCTTTCACATCAGACTTAAAAGACCGCCTGCGTTCCCTTTACGCCCAATAAATCC
+
FFFFFFFFFFFFFFFFFFFFFFFFFFFFFFFFFFFFFFFFFFFFFFFFFFFFFFFFFFFFFFFFFFFFFFFFFFFFFFFFFFFFFFFFFFFFFFFFFFFFFFFFFFFFFFFFFFFFFFFFFFFFFFFFFFFFFFFFFFFFFFFFFFFFFFFFFFFFFFFFFFFFFFFFFFFFFFFFFFFFFFFFFFFFFFFFFFFFFFFFFFFFFFFFFFFFFFFFFFFF:FFFFFFFFFFFFFFFFFFFFFF:FFFFFFF
@A01757:128:HWYCLDRX2:1:2101:26241:13777 2:N:0:GGAGCGTC
TCGGACTCAAGGGTTTCTAATCCTGTTCGCTACCCATGCTTTCGAGCCTCAGCGTCAGTTGCAGACCAGAGAGCCGCCTTCGCCACTGGTGTTCTTCCATATATCTACGCATTCCACCGCTACACATGGAGTTCCACTCTCCTCTTCTGCACTCAAGTTCAACAGTTTCTGATGCAATTCTCCGGTTGAGCCGAAGGCTTTCACATCAGACTTATTGAACCGCCTGCACTCGCTTTACGCCCAATAAATCC
+
FFFFFFFFFFFFFFFFFFFFFFFFFFFFFFFFFFFFFFFFFFFFFFFFFFFFFFFFFFFFFFFFFFFFFFFFFFFFFFFFFFFF:FFFFFFFFFF:FFFFFFFFFFFFFFFFFFFFFFFFFFFFFFFFFFFFFFFFFFFFFFFFFFFFFFFFFFFFFFFFFFFFFFFFFFFFF,FF,FFFFFFFFFF:FFFFFFFF:FFFFF:FFFFFFFFFFFFF,:FF:FF,FFFFFFFFFFFFFF,FFFFFFF::FF,
@A01757:128:HWYCLDRX2:1:2101:17951:13792 2:N:0:GGAGCGTC
TCGGACTACAAGGGTATCTAATCCTGTTTGCTCCCCACGCTTTCGTGCCTCAGTGTCAGTTACAGTCCAGAGAGCCGCCTTCGCAACTGGTGTTCCTCCTAATATCTACGCATTTCACCGCTACACTAGGAATTCCACTCTCCTCTCCTGCACTCAAGTTCCCCAGTTTCAAAGGCTTACTACGGTTGAGCCGTAGCCTTTCACCTCTGACTTAAGAAACCACCTACGCACCCTTTACGCCCAGTAATTCC
+
FFFFFFFFFFFFFFFFFFFFFFFFFFFFFFFFFFFFFFFFFFFFFFFFFFFFFFFFFFFFFFFFFFFFFFFFFFFFFFFFFFFFF,FFFFFFFFFFFFFFFFFFFFFFFFFFFFFFFF:FFFFFFFFFFFFFFFFFFFFFFFFFFFFFFFFFFFFFFFFFFFFFFFFFFFFF,:FFFF:FFFFFFFFF:F::FFFFFFFFFFFFFFFFFFFF:FFFF:FFFFFFFFFFFFFFFFFFFFFFFFFFFFFFFFF
@A01757:128:HWYCLDRX2:1:2101:13331:13808 2:N:0:GGAGCGTC
TCGGACTACTGGGGTATCTAATCCTGTTCGATACCCACGCCTTCGTGCTTCAGCGTCAGTTGGGCGCCGGTACGCTGCCTTCGCAATCGGAGTTCTGCGTGATATCTATGCATTTCACCGCTACACCACGCATTCCGCGCACTTCTCGCCCACTCTAGCCCGGCAGTTCCGACGGCTGGGCGGGGTTGAGCCCAGCGATTTGACCGCCGGCTTGCCGTGCCGCCTGCGCACCCTTTAAACCCAATAAATCC
+
FFFFFFFFFFFFFFFFFFFFFFFFFFFFFFFFFFFFFFFFFFFFFFFF:FFFFFFF:FFFFFFFFFFFFFFFFFFFFFFFFFFFFFFFFF:FFFFFFFFFFFFF:FFFFFFFFFFF:FFFFFFFFFFFFFFFFFFFFFFFFFFFFFFFFF:FFFFFFFFFFFFFFFFFFFFFF,FFFFFFFFFFFFFFFFF:F:FFFFFFFFFFFFF:FFFF:F:FFF:FFFFFFFFFFFFFFFFFFFFFFFF,FFFFFF:
@A01757:128:HWYCLDRX2:1:2101:1877:13855 2:N:0:GGAGCGTC
TCGGACTACAAGGGTATCTAATCCTATTTGCTCCCCACGCTTTCGTGCCTCAGCGTCAGTCAACAGGCCAGGCGGCCGCCTTCGCCAATGGTGTTCTTCCATATATCTACGCATTTTACCGCTACACATGGAGTTCCACCGCCCTCTCCTGCTCTCTAGCCCGCCAGTTTCCAGAGCCTGTACCGGTTGAGCCGGTACCTTTCACTCCAGACTTAGCAGGCCGCCTACGCACCCTTTACGCCCAATCATTC
+
FFFFFFFFFFFFFFFFF:FFFFFFFFFFFFFFFFFFFFFFFFFFFFFFFFFFFFFFFFFFFFFFFFFFFFFFFFFFFFFFFFFFFFFFFFFFFFFFFFFFF:FFFFFFFFFFFFFFFF,FFFFFFFFFFFF:FFFFFFFFFFFFFFFFFFFFFFFFFFFF:FFFFFFFFFFFFF:FFFFFFFFF:FFFFFFFFFFFFFFFFFFFFFFFFF:FFFFF:F:FF,F,FFFF,F,F,FFFFFFFFFFF,FFFFFF
@A01757:128:HWYCLDRX2:1:2101:16604:13902 2:N:0:GGAGCGTC
TCGGACTACCAGGGTTTCTAATCCTGTTCGCTCCCCTAGCTTTCGCGCCTCAGCGTCAGTGACTGGCCAGAACGCCGCCTTCGCCACCGGTGTTCATCCAGATATCTACGCATTGAACCGCTACACACGGAATTCCACAATCCTCTACAGCACTCAAGCTCAACAGTTAGTAATCAACCACAAGGTTCAGCCAACGATTTAAACATCACACTTATCTAGCCGCCTACACGCCCTTTACGCCCAGTAAATCC
+
F:FFFFFFFFFFF:FFFFFFFFFFFF:FFFFFFFFFFFFFFFFFFFFFFFFFFFFFFFFF,,F,F,FFFF:,,FF,FFFFFFFFFF,FFFFFFFF,FFF,,FFFFFF,FFFFFF,:FFFFFFFFFF,,FFFFFFFF,F,F:FF,FF,F:FFFFFF,FFFF,,FFFFFFFFF:F,,F::FF::FFFFFFFFFF,,,,:,FFF,::FFFFF,FFFFF:FFF:FFFFFF,:FF:F:FF,FF:FF,:,FFFFF:F
@A01757:128:HWYCLDRX2:1:2101:12952:13933 2:N:0:GGAGCGTC
TCGGACTACCGGGGTATCTAATCCTGTTTGCTACCCACGCTTTCGAACCTCAGCGTCAGTTACAGACCAGAGAGCCGCTTTCGCCACTGGTGTTCTTCCATATATCTACGCATTTCACCGCTACACATGGAGTTCCACTCTCCTCTTCTGCACTCAAGTCTCCCAGTTTCCAATGCACTACTCCGGTTAAGCTGAAGGCTTTCACATCAGACTTATTGAACCGCCTGCACTCGCTTTACGCCCAATAAATC
+
FFFFFFFFFFFFFFFFFFFFFFFFFFFFFFFFFFFFFFFFFFFFFFFFFFFFFFFFFFFFFFFFFFFFFFFFFFFFFFFFFFFFFFFFFFFFFFFFFFFFFFFFFFFFFFFFFFFFFFFFFFFFFFFFFFFFFFFFFFFFFFFFFFFFFFFFFFFFFFFF:FFFFFFFFFFFFFFFFFFFFFFFFFFFFFFFFFFFFFFFFFFFFFFFF:FFFFFFFFFFF:FFFFFFFFFFFFFFFFFFFFFFFFFFFFF
@A01757:128:HWYCLDRX2:1:2101:14235:13933 2:N:0:GGAGCGTC
TCGGACTACCGGGGTATCTAATCCTATTTGCTCCCCACGCTTTCGTGCCTCAGCGTCAGTAACAGGCCAGGCGGCCGCCTTCGCCACTGGTGTTCTTCCATATATCTACGCATTTTACCGCTACACATGGAGTTCCACCGCCCTCTCCTGTCCTCGAGCGTGGCAGTTTCCAAAGCCTGTACAGGTTGAGCCCGTACCTTTCACTTCAGACTTGCCACGCCGCCTGCGCACCCTTTACGCCCAATCATTCC
+
FFFFFFFFFFFFFFFFFFF:FFFFFFFFFFFFFFFFFFFFFFFFFFFFFFFFFFFFFFFFFFFFFFFFFFFFFFFFFFFFFFFFFFFFFFFFFFFFFFFFF:FFFFFFFFFFFFFFFFFFFFFFFFFFFFFFFFFFFFFFFFFFFFFFFFFFFFFFFFFFFFFF:FFFFFFFFFFFFFFFFFFFFFFF:FFFFFF:FFFFFFFFFFFFFFFFFFFFFFFFFFFFF:FFFF:FFF:FFFFF:FFFFFFFFF:
@A01757:128:HWYCLDRX2:1:2101:12653:14293 2:N:0:GGAGCGTC
TCGGACTACAAGGGTTTCTAATCCTGTTTGCTCCCCACGCTTTCGTGCCTCAACGTCAGAAGTAGCTTGGTAAGCTGCCTTCGCAATCGGTGTTCTGTATGATCTCTAAGCATTTCACCGCTACACCATACATACCGCCTACCGCAACTACTCTCTAGCCGAACAGTATCAGAGGCAATTCCGAAGTTGAGCCTCGGGATTTCACCTCTAACTTATCCGACCGCCTACGCACCCTTTAAACCCAATAAATC
+
FFFFFFFFFFFFFFFFFFFFFFFFFFFFFFFFFFFFFFFFFFFFFFFFFFFFFFFFFFFFFFFFF,FFFFFF:FFFFFFFFFFFFFF:FFFFFFFFFFFFFFFFFFFFFFFFFFFFFFFFFFFFFFFFFFFFFFFFFFFFFFFFFF:FFFFFFFFFFFFFFF:FFFFFFFFFFFFFF,FFFFFFFFFFFFFFFFFFFFFFFF:FF::FFFFFFFFFF:FFFFFFFFFFFFFFFF:FFFF:,FFFFFFFFF,
@A01757:128:HWYCLDRX2:1:2101:14687:14340 2:N:0:GGAGCGTC
TCGGACTACACGGGTATCTAATCCTGTTCGATCCCCACGCTTTCGTGCCTCAGCGTCAGTTGGGCGCCGGTATGCTGCCTTCGCAATCGGCGTTCTGCGTGATATCTATGCATTTCACCGCTACACCACGCATTCCGCATACTTCTCGCCCACTCAAGACTGCCAGTTCCGACGGCTCGACAGGGTTGAGCCCTGAATTTTTACCGCCGGCTTAACAGCCCGCCTGCGCACCCTTTAAACCCAATAAATCC
+
FFFFFFFFFFFFFFFFFFFFFFFFFFFFFFFFFFFFFFFFFFFFFFFFFFFFFFFFFFFFFFFFFFFFFFFFFFFFFFFFFFFFFFFFFFFFFFFFFFFFFFFFFFFFFFFFFFFFFFFFFFFFFFFFFFFFFFFFFFFFFFFFFFFFFFFFFFFFF:FFFFFFFF:FFFFFFFFFFFFFFFFF:FFFFFFFFFFFFFFFFFFF:FFFFFFFFF:FFFFFFFFFFFFFFFFFFFFFFFFF,FFF:FFFFF,
@A01757:128:HWYCLDRX2:1:2101:9543:14387 2:N:0:GGAGCGTC
TCGGACTACAAGGTATCTAATCCTGTTTGATCCCCACGCTTTCGTGCCTCAGCGTCAGTTGGGCGCCGGTATGCTGCCTTCGCAATCGGCGTTCTGCGTGATATCTATGCATTTCACCGCTACACCACGCATTCCGCATACTTCTCGCCCACTCAAGACAGCCAGTTTCAACGGCTCGCCGGGGTTGAGCCCCGGGCTTTTACCGCTGACTTATCTCGCCGCCTACGCTCCCTTTAAACCCACTCAATCCG
+
FFFFFFFFFFF:FFFFFFFFFFFFFFFFFFFFFFFFFFFFFFFFFFFFFF:FFFFFFFFF:FFFFFFFF:FFFFFFFF:FFF:FFFFFFFFFFFFFFFFF:FF:::FFFFFFFFFFFFFFFFFFFFFFFFFFFFFFFFFFFFFFFFFFFFFFFFF:FFFFFFF,F::FFF,:FFFFFFFFFFFF:F::FFFFFFFFF:FFF:FFFFF:FF:FF,FFFFFF,:FFF,FF,FFF,FFFFFFFF:,FF:FFF:F
@A01757:128:HWYCLDRX2:1:2101:24894:14387 2:N:0:GGAGCGTC
TCGGACTACAAGGGTTTCTAATCCTGTTTGCTCCCCACACTTTCGCTCCTCAACGTCAGTTACAGTCCAGTAAGCCGCCTTCGCCACTGGTGTTCCTCCTAATATCTACGCATTTCACCGCTACACTAGGAATTCCGCTTACCTCTCCTGCACTCTAGCATTACAGTTTCAGATGCAGTCCTACGGTTGAGCCCTAGGTTTTCACATCTGACTTGCAACGCCGTCTACTCGCCCTTTACACCCAGTAAATC
+
FFFFFFFFFFFFFFFFFFFFFFFFFFFFFFFFFFFFFFFFFFFFFFFFFFFFFFFFFFFFFFFFFFFFFFFFFFFFFFFFFFFFFFFFFFFFFFFFFFFFFFFFFFFFFFFFFFFFFFFFFFFFFFFFFFFFFFFFFFFFFFFFFFFFFFFFFFFFFFF:FFFFFFFFFF:FFFFFFFFFFFFFFFFFFFFFFFFFFFFFFFF:FFFFFF:FFFFFFFF:FFFFFFFFFFFFFFFFFFF,F:FFFF:FFF:
@A01757:128:HWYCLDRX2:1:2101:14281:14418 2:N:0:GGAGCGTC
TCGGACTCAAGGGTATCTAATCCTGTTCGATCCCCGCACTTTCGTGCCTCAGCGTCAGTAGGGCGCCGGTGCGCTGCCTTCGCAATCGGAGTTCTGCGTGATATCTATGCATTTCACCGCTACACCACGCATTCCGCGCACTTCTCGCCCACTCTAGCCCGGCAGTTCCGACGGCTGGGCGGGGTTGAGCCCCGCGATTTGACCGCCGGCTTGCCGTGCCGCCTGCGCACCCTTTAAACCCAATAAATCCG
+
FFFFFFFFFFFFFFFFFFFFFFFFF:FFFFFFFFFFFFFFFFFFFFFFFFFFFFFFFFFFFFFFFFFFFFFFFFFFFFFFFFFFFFFF:FFFFFFFFFFFFFF:FFFFFFFFFFFFFFFFFFFFFFFFFFFFFFFFFFFFF:FFFFFFFFFFFFFFFFFFFFFFFFFFFFFFFFFFFFFFFFFFFFFFFFFFFFFFFFFFFFFFFFFFFFFFFFFFFFFFFFFFFFFFF:FFFFFFFFFFFFFFFFFFFFF
@A01757:128:HWYCLDRX2:1:2101:19895:14434 2:N:0:GGAGCGTC
TCGGACTACAAGGGTATCTAATCCTGTTTGCTACCCACGCTTTCGAACCTCAGCGTCAGTTACAGACCAGAGAGCCGCTTTCGCCACTGGTGTTCTTCCCTATATCTACGCATTTCACCGCTACACATGGAGTTCCACTCTCCTCTTCTGCACTCAAGTCTCCCAGTTTCCAATGCACTACTCCGGTTAAGCCGAAGGCTTTCACATCAGACTTAAAAGACCGCCTGCGTTCCCTTTACGCCCCATAAATC
+
FFFFFFFFF,FF::,F:FF::FFFFF:F:F:F,FFFFF:F:FFF:FFFFFFFFFFF:FFFFFF,FFFFFFFFFFF:F:,FFFFFFFF:FFFFF,:,FFF,F,,F:FFFFF:,,:FFFFFFFFFFFFF::F,FFF,F:FFFFFFFFFFFFFF:FF:FFFFFFFFFF:FFF:FFFFFFFFFFFFFFFFFFFFFFFFFFFFFFFFFFFFFFFFFFFFF:FFFFFFFFFF:FFFFFFFF,F:FFFFF,FF::F:F
@A01757:128:HWYCLDRX2:1:2101:3251:14450 2:N:0:GGAGCGTC
TCGGACTACAAGGGTTTCTAATCCTGTTCGATACCCACGCTTTCGTGCCTGAGCGTCAGTAGGGCGCCGGTGCGCTGCCTTCGCAATCGGAGTTCTGCGTGATATCTATGCATTTCACCGCTACACCACGCATTCCGCGCACTTCTCGCCCACTCTAGCCCGGCAGTTCCGACGGCTGGGCGGGGTTGAGCCCCGCGATTTGACCGCCGGCTTGCCGAGCCGCCTGAGCACACTTTAAACCCAAAAAATCC
+
:FFFFF:FFFFF:FFF,FFFFFFFFFFFFFFFFFFFFFFF:FFFFFFFFFFFFFFFFFFFFFFFFFFFF::F:FFFFFFFFFFFFFFFFFFFFFFF:FFFFF:F::::FFFF,F:FFFF:FFFFFF:FF:F,FFFFFFFFFFF,FFFF,F:F:FFFFFF::,FFFFFF,,FFFF:,FF,FFFFFFFFFF:FF,FFFFFF:F,F:,F,F,FFF,:F:F,FF,:FFFF,FF:F,FFFFFF,,F:F,,:F,,,:
@A01757:128:HWYCLDRX2:1:2101:2022:14638 2:N:0:GGAGCGTC
TCGGCTACAAGGGTATCTAATCCTGTTCGATACCCACGCTTTCGTGCATGAGCGTCAGTTGAGCGCCGGTATGCTGCCTTCGCAATCGGAGTTCTGCGTGATATCTATGCATTTCACCGCTACACCGCGCATTCCGCCTGCCTTTCCCCAACTCAAGCCAGACAGTTTCAACGGCGGGCCGGGGTTGAGCCCCGCAATTTTACCGCTGAGTTTAGCGTCCGCCTAGGCACCCTTTAAACCCAATAAATCCG
+
FFFFFFFFFFFFFFFFFFFFFFFFFFFFF:FFFFFFFFFFFFFFFFFFFFFFFFFFFFFFFFFF:FFFFFFFFFFFFFFFFF,FFFFFFFFFFFFFFFFF:FFF:FFFFFFFFFFFF:FF:FFFFFFFFF,FFFFFFFFF:FF,FFFFFFFFFFFF:FFFFFFFFF,FF:FFFFFFFFFFFFFFFFFFFFFF:F:,F:FFF,,FFFFFF,FF,FFFFFF,:,FFF,FF,FF::FF,F,:F:,::FF:FFFF
@A01757:128:HWYCLDRX2:1:2101:3134:14653 2:N:0:GGAGCGTC
TCGGACTACCAGGGTATCTAATCCTGTTCGATACCCACGCTTTCGTGCCTCAGCGTCAGATCGCCGCCGGTATGCTGCCTTCGCAATCGGAGTTCTGCGCCATATCTAAGCATTTCACCGCTACACTGCGCATTCCGCATACCTCTCGACGTCTCAAGACAGCCAGTTTCAACGGCTCGCCGGGGTTGAGCCCCGGGCTTTTACCGCTGACTTAACAGTCCGCCTCCGCACCCTTTAAACCCACTAAATCC
+
FFFFFFF:FFFFFFFFF,FFFF:FFF:FFFFFFFFF,FFFFFFFFFFFFFF:FFFFF:FFFFFFFFFFFF:FFF,FFFFF:FFFF:FFF:FFFFFFF:FF,:F:,FFFFFFFFFF:FF,F,FFFFFFFFFF:FF:FFFFFFFFF::FFFFFFFFF:FFF:FFFFFFF,FFFFFFFF:FFFFFFFF,FFFFFFFF:FFFFFFFFF,FFFFFFFF,FF:F::,:FFF:,FFF:F:F,FF,FF,F,:F,,F::F
@A01757:128:HWYCLDRX2:1:2101:31259:14669 2:N:0:GGAGCGTC
TCGGACTACCCGGGTATCTAATCCTATTTGCTCCCCACGCTTTCGTGCCTGAGCGTCAGCAACAGTCCAGGCGGCCGCCTTCGCCACTGGTGTTCTTCCATATATCTACGCATTTTACCGCTACACATGGAGTTCCACCGCCCTCTCCTGTCCTCGAGCGTGGCAGTTTCCAAAGCCTGTACAGGTTGAGCCCGTACCTTTCACTTCAGACTTGCCACGCCGCCTGCGCACCCTTTACGCCCAATCATTCC
+
FFFFFFFFFFFFFFFFFFFFFFFFFFFFFFFFFFFFFFFFFFFFFFFFFFFFFFFFFFFFFFFFFFF:FFFFFFFFFFFFFF:FFFFFFFFFFFFFFFFFFFFFFFFFFFFFFFFFFFFFFFFFFFFFFFFFFFFFFFFFFFFFFFFFFFFFFFFFFFFFFFFFFFF:FFFFFFFFFF:FFFFFFFFFFFFFFFFFFFFFFFFFFFFFFFFFFFFFFFFFFFFFFF:FFFFFFFFFFFFFFF:FFFFF:FF
@A01757:128:HWYCLDRX2:1:2101:31584:14669 2:N:0:GGAGCGTC
TCGGACTACACGGGTATCTAATCCTGTTCGCTACCCACGCTCTCGTGCTTCAGCGTCAGTCGCAGTCTGGTAAGCTGCCTTCGCTATCGGAGTTCTAAGTTATATCTAAGCATTTCACCGCTACTTAACTTATTCCGCCTACCTCGTCTGAACTCGAGTCTTACAGTATTAATGGCAAATCAAGGTGAAGCCCCGACGTTTAACCACTAACTTAAAAAACCGCCTACGCACCCTTTAAACCCAATAAATCC
+
FFFFFFFFFFFFFFFFFFFF:FFFFFFFFFFFFFFFFFFFFFFFFFFFFFFFFFFFFFFFFFFFFFFFFFFFFFFFFFFFFFFFFFFFFFFFFFFFFFFFFFFFFFFFFFFFFFFFFFFFFFFFFFFFFFFFFFFFFFFFFFFFFFFFFFFFFFFFFFFFFFFFFFF:FFFFFF:FFFFFFFFFFFFFF:FFFFF,FFFFFFFFFFFFFFF:FFFFFF:F:FFF:FFFFFFFFFFFFFFF:FFFFFFFFF:
@A01757:128:HWYCLDRX2:1:2101:30897:14700 2:N:0:GGAGCGTC
TCGGACTACCGGGGTATCTAATCCTGTTCGATACCCGCACTTTCGTGCCTCAGCGTCAGTAGGGCGCCGGTATGCTGCCTTCGCAATCGGGGTTCTGCGTGATATCTATGCATTTCACCGCTACACCACGCATTCCGCATACTTCTCGCCCACTCAAGGCACCCAGTTCCGACGGCAGGCCGGGGTTGATCCCCGACATTTGACCGCCGGCTTAAATGCCCGCCTACGCACCCTTTAAACCCAATAAATCC
+
FFFFFFFFFFFFFFFFFF:FFFFFFFFFFFFFFFFFFFFFFFFFFFFFFFFFFFFFFF,FFF:FFFFFFFFFFFFFFFFFFF:FFFFFFFFFFFFFFFFFF:,FFFFFFFF,FFFFFFFFFFFFFFFFFFF::FFFFFFFFFFFFFFFFFFFFFFFFFFFFFFFFFFFFFFF:FFFFFFFFFFFFFFFFFFF:FFFF:::FFFFFFFFFFF,FFF,FFF,FFF:FFFFFF:FFF,FF,FFFFF:FF:FFFF
@A01757:128:HWYCLDRX2:1:2101:10637:14716 2:N:0:GGAGCGTC
TCGGACTACCCGGGTTTCTAATCCTGTTCGCTCCCCCAGCTTTCGCGCCTCAGCGTCAGTGCCGGCCCAGAGAGCTGCCTTCGCCATCGGTGTTCTTCCCGATATCTGCGCATTCCACCGCTACACCGGGAATTCCGCTCTCCTCTACCGCACTCGAGCCGCCCAGTTCGGAACCCGGCCCGAGGTTGAGCCCCGGGGTTAGAGGTTCCGCTTAGGCAGCCGCCTACGCGCGCTTTACGCCCAATGAATCC
+
FFFFFFFFFFFFFFFFFFFFFFFFFFFFFFFFFFFFFFFFFFFFFFFFFFFFFFFFFFFFFFFFFFFFFFFFFFFFFFFFFFFFFFFFFFFFFFFFFFFFFFFFFFFFFFFFFFFFFFFFFFFFFFFFFFFFFFFFFFFFFFFFFFFFFFFFFFFFFFFFFFFFFFFFFFFFFFFFFFFFFFFFFFFFFFFFFFFFF:FFFFFFFFFFFFFFFFFFFFFFFFFFFFFFF:FFFFFFFFFFFFF:F,FFFFF
@A01757:128:HWYCLDRX2:1:2101:31539:14716 2:N:0:GGAGCGTC
TCGGACTACCAGGGTATCTAATCCTGTTTGCTACCCACGCTTTCGAACCTCAGCGTCAGTTACAGACCAGAGAGCCGCTTTCGCCACTGGTGTTCTTCCATATATCTACGCATTTCACCGCTACACATGGAGTTCCACTCTCCTCTTCTGCACTCAAGTCTCCCAGTTTCCAATGCACTACTCCGGTTAAGCCGAAGGCTTTCACATCAGACTTAAAAGACCGCCTGCGTTCCCTTTACGCCCAATAAATC
+
FFFFFFFFFFFFFFFFFFFFFFFFFFFFFFFFFFFFFFFFFFFFFFFFFFFFFFFFFFFFFFFFFFFFFFFFFFFFFFFFFFFFFFFFFFFFFFFFFFFFFFFFFFFFFFFFFFFFF:FFFFFFFFFFFFFFFFFFFFFFFFFFFFFFFFFFFFFFFFFFFFFFFFFFFFFFFFFFFFFFFFFFFFFFFFFFFFFFFFFFFFFFFFFFFFFFFFFFFFFFFFFFFFFFFFFFFFFFFFFFFFFFFFFFF:F
@A01757:128:HWYCLDRX2:1:2101:30626:14826 2:N:0:GGAGCGTC
TCGGACTATAGGGGTATCTAATCCTATTTGCTCCCCACGCTTTCGTGCCTCAGCGTCAGTAACAGGCCAGGCGGCCGCCTTCGCCACTGGTGTTCTTCCATATATCTACGCATTTTACCGCTACACATGGTGTTCCACCGCCCTCTCCTGCTCTCTAGCCCGCCAGTTTCCAGAGCCTGTACCGGTTGAGCCGGTACCTTTCACTCCAGACTTAGCAGGCCGCCTACGCACCCTTTACGCCCAATCATTCC
+
FFFFFFFFFF:FFFFFFFFFFFFFFFFFFFFFFFFFFFFFFFFFFFFF,FFFFFFFFFFFFFFFFFFFFFF:FFFFFFF:FFFF:FFFFFFFFFFFF:FFFFF:FFFFFFFFFFFFFFFFFFFFFFF:FFFFFFFFFFFFFFFFFFFFFFFFFFFFFFF:FFFFFFFFFFFFFFFF:F:FF:FFFFFFFFFFFFFFF:,FF,FF:F:FFFFF,F,FFF,FFFFFFFFFFFFFFF,FFFFFFFF,,FF::,F
@A01757:128:HWYCLDRX2:1:2101:29957:14857 2:N:0:GGAGCGTC
TCGGACTACAAGGGTATCTAATCCTGTTTGCTCCCCACGCTTTCGAGCCTCAACGTCAGTTACGGTCCAGCAGGCCGCCTTCGCCGCCGGTGTTCCTCCTGATATCTACGCATTTCACCGCTACACCAGGAATTCCGCCTGCCCCTCCCGCACTCCAGCTTCACAGTTTCCAAAGCAGTCCCGGGGTTGGGCCCCGGGCTTTCACTTCGGACTTGCGCTGCCGTCTACGCTCCCTTTACACCCAGTAAATC
+
FFFFFFFFFFFFFFFFFFFFFFFFFFFFFFFFFFFFFFFFFFFFFFFFFFFFFFFFFFFFFFFFFFFFFFFFFFFFFFFFFFFFFFFFFFFFFFFFFFFFFFFFFFFFFFFFFFFFFFFFFFFFFFFFFFFFFFFFFFFFFFFFFFFFFFFFFFFFFFFFFFFFFFFFFFFFFFFFFFFFFFFFFFFFFFFFFFFFFFFFFFFFFFFFFF:FFFFFFFFFFFFFFFFFFFFFFFFFFFFFFFFFFFFFFFF
@A01757:128:HWYCLDRX2:1:2101:7618:14998 2:N:0:GGAGCGTC
TCGGACTACAAGGGTATCTAATCCTGTTCGCTACCCACGCTCTCGTGCTTCAGCGTTAGTCTCAGCCTGGTAAGCTGCCTTCGCTATCGGAGTTCTAAGTCATATCTAAGCATTTCACCGCTACTTGACTTATTCCGCCTACCTCGTCTGTACTCGAGCCCGCCAGTTTTAATGGCAATCCGGGGTTTAGCCCCGACATTTAACCACTAACTTAACAGGCCGCCTACGCACCCTTTAAACCCAATAAATCC
+
FFFFFFFFFFFFFFFFFFFFFFFFFFFFFFFFFFFFFFFFFFFFFFFFFFFFFFFFFFFFFFFFFFFFFFFFFFFFFFFFFFFFFFFFFFFFFFFFFFFFFFFFFFFFFFFFFFFF:FFFFF::FFFFFFFFFFFFFFFFFFFFFFFFFFFFFFFFFFFFFFFF:FFFFF::FFFFFFFFFFFFFFFFFFF,FFF,F:F:F:FFF:FF,FFFFF:FFF:FFFF:FFFFF:FFFF:FFFFF:FF,:FFFF::
@A01757:128:HWYCLDRX2:1:2101:31873:15076 2:N:0:GGAGCGTC
TCGGACTACCAGGGTATCTAATCCTATTTGCTCCCCACGCTTTCGTGCCTCAGCGTCAGTAACAGGCCAGGCGGCCGCCTTCGCCACTGGTGTTCTTCCATATATCTGCGCATTTTACCGCTACACATGGAGTTCCACCGCCCTCTCCTGCTCTCTAGCCCGCCAGTTTCCAGAGCCTGTACCGGTTGAGCCGGTACCTTTCACTCCAGACTTAGCAGGCCGCCTACGCACCCTTTACGCCCAATCATTCC
+
FFFFFFFFFFFFFFFFFFFFFFFFFFFFFFFFFFFFFFFFFFFFFFFFFFFFFFFFFFFFFFFFFFFFFFFFFFFFFFFFFFFFFFFFFFFFFFFFFFFFFFFFFFFFFFFFFFFFFFFFFFFFFFFFFFFFFFFFFFFFFFFFFFFFFFFFFFFFFFFFFFFFFFFFFFFFFF:FFFFFFFFFFFFFFFFFFFFFFFFFFFFFFFFFFFFFFFFFFFFFF:FFFFFFFFFFFFFFF:F:F:FFFFFFFFF
@A01757:128:HWYCLDRX2:1:2101:31620:15170 2:N:0:GGAGCGTC
TCGGACTACCAGGGTTTCTAATCCTGTTCGATACCCACGCTTTCGTGCCTCAGCGTCAGTGTGGAGCCGGCATGCTGCCTTCGCAATCGGAGTTCTGCGCGATATCTATGCATTTCACCGCTACACCGCGCATTCCGCATACTTCTCTCCAACTCGAGACTGCCAGTTTCAACGGCGGGCCGGGGTTGAGCCCCGGGCTTTGACCGCTGACTTAACAGACCGCCTGCGCACCCTTTAAACCCAATAAATCC
+
FFFFFFFFFFFFFFFFFFFFFFFFFFFFFFFFFFFFFFFFFFFFFFFFFFFFFFFFFFFFFFFFFFFFFFFFFFFFFFFFFFFFFFFFFFFFFFFFFFFFFFFFFFFFFFFFFFFFFFFFFFFFFFFFFFFFFFFFFFFFFFFFFFFFFFFFFFFFFFFFFFFFFFFFFFFFFFFFFFFFFFFFFFFFFFFFFFFFFFFFFFFFFFFFFFFFFFFFFFFFFFFFFF:FFFFFFFFFFFFFFFFFFFFFFFF
@A01757:128:HWYCLDRX2:1:2101:18177:15248 2:N:0:GGAGCGTC
TCGGACTACAGGGGTATCTAATCCTGTTTGCTCCCCACGCTTTCGTGCCTCAACGTCAGAAGTAGCTTGGTAAGCTGCCTTCGCAATCGGTGTTCTGTATGATCTCTAAGCATTTCACCGCTACACCATACATTCCGCCTACCGCAACTACTCTCTAGCCGAACAGTATCAGAGGCAATTCCGAAGTTGAGCCTCGGGATTTCACCTCTAACTTATCCGACCGCCTACGCACCCTTTAAACCCAATAAATC
+
FFFFFFFFFFFFFFFFFFFFFFFFFFFFFFFFFFFFFFFFFFFFFFFFFFFFFFFFFFFFFFFFFFFFFFFFFFFFFFFFFFF:FFFFFFFFFFFFFFFFFFFFFFFFFFFFFFFFFFFFFFFFFFFFFFFFFFFFFFFFFFFFFFFFFFFFFFFFFFFFFFFFFFFFFFFFFFFFFFFFFF:FFFFFFF:FFFFFFFFFFFFFFFFFF:F:FF:FFFFFFF,FFFFFFFFFFFF:FFFFF::FFFF,FFF
@A01757:128:HWYCLDRX2:1:2101:6352:15280 2:N:0:GGAGCGTC
TCGGACTACAGGGGTATCTAATCCTGTTCGATCCCCGCACTTTCGTGCCTCAGCGTCAGTAGGGCGCCGGAAGGCTGCCTTCGCAATCGGGGTTCTGCGTGATATCTATGCATTTCACCGCTACACCACGCATTCCGCCTTCTACTCGCCCACTCAAGGCCCCCAGTTTCAACGGCCGGACGGGGTTGAGCCCCGAATATTTACCGCTGACTTAAAAGCCCGCCAACGCACCCTTTAAACCCAATAAATCC
+
FF:FFFFFFF:::F,F:FFF:FF,F:,FFFFF:,FFFFFFFFF:,:F:,FFF,F,FFF:FFF:FFFF:,,FF,F:::FFFFF::FFF,,,,FFFFFF:FF,FFFF,FFF:FFFF,FFFFFF:FFFF:FFFFFFFF:F:::FFF,FF,,FF,F,FFFFF,FFFFFFF:,,F,FF,FFF,FF,FFFF,:FF,FFFFF:FF,,,,FF,:,FF,FF,F:FF:F:F::F::FFF:FFFF:,:F:F,,F,,,F,FF,
@A01757:128:HWYCLDRX2:1:2101:26106:15452 2:N:0:GGAGCGTC
TCGGACTACTAGGGTATCTAATCCCTTTCGCTCCCCTGGCCTTCGTGCCTCAGCGTCAGTTAATGTCCAGGAACCCGCCTTCGCCACGAGTGTTCCTCTCGATATCTACGCATTTCACTGCTACACCAAGAATTCCGGTTCCCCCTCCATTACTCTAGTCTCGCAGTATCATGTGCCGTCCGCGGGTTGAGCCCGCGCCTTTCACACACGACTTACGAAACAGCCTACGCACGCTTTACGCCCAGTGATTC
+
FFFFFFFFFFFFFFFFFFFFFFFFFFFFFFFFFFFFFFFFFFFFFFFFFFFFFFFFFFFFFFFFFFFFFFFFFFFFFFFFFFFFFFFFFFFFFFFFFFFFFFFFFFFFFFFFFFFFFFFFFFFFFFFFFFFFFFFFFFF:F:FFFFFFFFFFFFFFFFFFFFFFFFFFFFFFFFFFFF::FFFFFFFF:FFFFFFFFFF:FFFFFFFFF:FF,FFF,FFFFFFFF,F,FFFFFF,FFFFFFFFFFFF:FFF
@A01757:128:HWYCLDRX2:1:2101:24560:15499 2:N:0:GGAGCGTC
TCGGACTACTGGGGTTTCTAATCCTGTTCGATACCCACGCTTTCGTGCCTCAGCGTCAGTGTGGGGCCGGCAGTCTGCCTTCGCAATCGGGGTTCTGCGCGATATCTATGCATTTCACCGCTACACCGCGCATTCCGCCTGCCTTTCCCCAACTCAAGCCAGCCAGTTTCAACGGCGGGCCGGGGTTGAGCCCCGGGCTTTTACCGCTGACTTAACTCGCCGCCTACGCACCCTTTAAACCCAATAAATCC
+
FFFFFFFFFFFFFFFFFFFFFFFFFFFFFFFFFFFFFFFFFFFFFFFFFFFFFFFFFFFFFFFFFFFFFFFFFFFFFFFFFFFFFFFFFFFFFFFFFFFFFFFFFFFFFFFFFFFFFFFFFFFFFFFFFFFFFFFFFFFFFFFFFFFFFFFFFFFFFFFFFFFF:FFFFFFFFFFFFFFFFFFFFFFFFFF:FFFFFFFFFFFFFFFF:FFFFFF,FF,FFFFFFFFFFFF:FFFFFFFFFFFFFFFFF,F
@A01757:128:HWYCLDRX2:1:2101:22182:15546 2:N:0:GGAGCGTC
TCGGACTACAGGGGTATCTAATCCTGTTCGATACCCACGCTTTCGTGCCTGAGCGTCAGTAGGGCGCCGGTGCGCTGCCTTCGCACTCGGAGTTCTGCGTGATATCTATGCATTTCACCGCTACACCACGCATTCCGCATACTTCTCGCTCACTCAAGAAAACCAGTTTCAACGGCTCGAAGAGGTTGAGCCTCTCAATTTTACCGCTGACTTGATCTTCCGCCTGCGCACCCTTTAAACCCAATAAATCC
+
:FFFFFF,FFFFFFFFFF,FFFFF:FFFFFF:FFFFFFF,:FFF,,F:FFFF:FFFF:FFFFFFFFF:F:FFFF:F::FFFFFFF,FFFFFFFFFFFFFFF::FFFF,F:FF:FFFFFFFFFFFFFFFFFFFFFFFFFFF:FFF:FFFFFFFFFFFFFFFFFFFFFF:F:FFFFFFFFFFFFFFFFFFFFFFFFFFF:FFFFFFFFFFFFFFFFF:FFFFFFFFFFFFFFFFFFFF::FFFFFFFFF::F,
@A01757:128:HWYCLDRX2:1:2101:13458:15562 2:N:0:GGAGCGTC
TCGGACTACCAGGGTATCTAATCCTGTTCGATACCCACGCTTTCGTGCCTCAGCGTCAGTGTGGGGCCGGCAGGCTGCCTTCGCAATCGGGGTTCTGCGCGATATCTATGCATTTCACCGCTACACCGCGCATTCCGCCTGCCTTTCCCCAACTCAAGCCAGCCAGTTTCAACGGCGGGCCGGGGTTGAGCCCCGGGCTTTGACCGCTGACTTAACAGACCGCCTGCGCACCCTTTAAACCCAATAAATCC
+
FFFFFFFFFFFF:FFFFFFFFFFFFFFFFFFFFFFFFFFFFFFFFFFFFFFFFFFFFFFFFFFFFFFFFFFFFFFFFFFFFFFFFFFFFFF:FFFFFFFFFFFF:FFFF:FFFFFFFFFFFFFFFFFFFFFFFFFFF:FFFFFFFFFFFFFFFFFFFFFFFFFFFFFFFFFFFFFFFFFFFFFFFFFFFFFFFFFFFFFFFFFFFFFFFFFFFFFFFFFF:FFFFFFFFFFFFFFFFFFFFFF,FF,FFFF
@A01757:128:HWYCLDRX2:1:2101:1425:15577 2:N:0:GGAGCGTC
TCGGCGACAAGGGTATCTAATCCTTTTAGATACCCACGCTTTCGTGCATGAGCCTCAGTTGAGCGCCGGTATTCTGCCTTCGCAATCGGAGTTCTTCGTGATATCTATGAATTTCACCGCTTCACCGGGCATTACGCCTGCCTTTACCCAACTCAAGCCAGAAAGTTTCAACGGCGGGCCGGGGTTGAGCCCCGGAAATTTTACCCTGACTTAAGCGTCCGCCTACCCACCCGTTAAAACCAATAAATACG
+
FFFF:,:,FF,FFFF:,,FF:,F,,FF,:::,,FFFF::,:F,,:::FFFF:,,F,F:,F,:,F::F:F,FF,FF,:F,FF,:FF,,:F::FFF,,,F:F:F:F,,F,,,,,FF:F,F,:F,FF,F,,,,F,F,F,,F,F,F:FF,FF,FF,:FFF,FFF:,,F,FFF,FF,,F:::F:F,FFF,F::,FF:F,,,F,FFF,,F,,,::,,FFF:FFF,FF::,FF,,F,F,,FF,,F,FF:,F,F,,,FF
@A01757:128:HWYCLDRX2:1:2101:11080:15671 2:N:0:GGAGCGTC
TCGGACTACTAGGGTATCTAATCCTGTTCGATACCCACGCTTTCGTGCCTGAGCGTCAGTAGGGCGCCGGTGCGCTGCCTTCGCAATCGGAGTTCTGCGTGATATCTATGCATTTCACCGCTACACCACGCATTCCGCGCACTTCTCGCCCACTCTAGCCCGGCAGTTCCGACGGCTGGGCGGGGTTGAGCCCCGCGATTTGACCGCCGGCTTGCCGTGCCGCCTGCGCACCCTTTAAACCCAATAAATCC
+
FFFFFFFFFFFFFFFFFFFF:FFFFFFFFFFFFFFFFFFFFFFFFFFFFFFFF:FFFFFFF:FFFFFFFFFFFFFFFFFFFFFFFFFFFFFFFFFFFFFFFFFFFFFF:FFFFFFFFFFFFFFFFFFFFFFF:FFFFFFFFFFF:FFFF,F:FFFFFFFFFFFF:FFFFFFFFFF:FFFFFFFFFFFFFFF:FFFFFF:FFFFFF:FFFFFFFFF:FFFFFFFFFFFFFFFFF:,F,:FFFFFF:FF,FFF
@A01757:128:HWYCLDRX2:1:2101:7102:15702 2:N:0:GGAGCGTC
TCGGACTACTAGGGTATCTAATCCTGTTTGCTACCCACGCTTTCGAACCTCAGCGTCAGTTACAGACCAGAGAGCCGCTTTCGCCACTGGTGTTCTTCCATATATCTACGCATTTCACCGCTACACATGGAGTTCCACTCTCCTCTTCTGCACTCAAGTCTCCCAGTTTCCAATGCACTACTCCGGTTAAGCCGAAGGCTTTCACATCAGACTTAAAAGACCGCCTGCGTTCCCTTTACGCCCAATAAATC
+
FFFFFFFFFFFFFFFFFFF:FFFFFFFFFFFF:FFFFFFFFFFFFFFFFFFFFFFFFFFFFFFFFFFFFFFFFFFFFF:FFF:FFFFFFF:FFFFFFFFFFFFF,FFFFFF:FFFFFFFFFFFFFFFFFFFFFFFFFFFFFFFFFFFFFFF,FFFFFF:FFFFFFFFFF,FFF,FFFFFFFFFF,FFFF:,FFFF,FFFF:FFF:FFFFFFFFFFFF:FFF:FFF:FFFFFFFFFFFFFFFFFF:FFFF,F
@A01757:128:HWYCLDRX2:1:2101:30743:15718 2:N:0:GGAGCGTC
TCGGACTACAAGGGTTTCTAATCCTGTTCGATACCCACGCTTTCGTGCATGAGCGTCAGTTGCGCGCCGGTATGCTGCCTTCGCAATCGGAGTTCTGCGTGATATCTATGCATTTCACCGCTACACCACGCATTCCGCATACTTCTCGCGCACTCAAGGGATGCAGTTTCAACGGCAGTACGGGGTTGAGCCCCGCAATTTGACCGCTGACTTGCACCTCCGCCTGCGCACCCTTTAAACCCAATAAATCC
+
FFFFFFFFFFFFFFFFFFFFFFFFFFFFFFFFFFFFFFFFFFFFFFFFFFFFFFFFFF:FFFFFFFFFFFFFFFFFFFFFFFFFFFFF:FFFFFFFFFFFFFF:FFFFFFFFFFFFFFFFFFFFFFFFFFFFFFFFFFFFFFFFFFFFFFFFFFFFFFFF:FFFFFFFFFFFFFFFFF:FFFFFFFFFFFFFFFFFF:FFFFFFFFFFFFFFF:FFFFFFFFFFFFFFFFFFFFFF,FFFFFFFFFF:FFF
@A01757:128:HWYCLDRX2:1:2101:27624:15796 2:N:0:GGAGCGTC
TCGGACTACAAGGGTATCTAATCCTGTTCGATACCCACGCCTTCGTGCTTCAGCGTCAGTTGGGCGCCGGTACGCTGCCTTCGCAATCGGAGTTCTGCGTGATATCTATGCATTTCACCGCTACACCACGCATTCCGCGTACTTCTCGCCCACTCAAGGCACCCAGTTTCAACGGCTCGACGAGGTTGAGCCCCGCAATTTTACCGCTGACTTAAGCGTCCGCCTACGCACCCTTTAAACCCAATAAATCC
+
FFFFFFFFFFFFFFFFFFFFFFFFFFFFFFFFFFFFFFFFFFFFFFFFFFFFFFFFFFFFFFFFFFFFFFFFFFFFFFFFFFFFFFFFFFFFFFFFFFFFFFFFFFFFFFFFFFFFFFFFFFFFFFFFFFFFFFFFFFFFFFFFFFFFFFFFFFFFFFFFFFFFFFFFFFFFFFFFFFFFFFFFFFFFFFF:FFFFFFFFFF:FFFFFFFFF:FFFFFFFFFFFFFFFFFFFFFFF:FFFFFFFFFFFFFF
@A01757:128:HWYCLDRX2:1:2101:2184:15984 2:N:0:GGAGCGTC
TCGACTACACGGGTTTCTAATCCTATTTGCTCCCCACGCTTTCGAACCTCAGCGTCAGTTACAGACCAGAGAGCCGCTTTCGCCACTGGTGTTCTTCCATATATCTAAGAATTTTAACGATACACATGGAGTTCCACCGCCCTCTCATGCTCTCTAGCCCGCAAGTTTCAAAAGCCTATACCGGTAGAGCAGGTACCTTTCACTCAAGACTTATCAGGCCGCCTAAGCACCCTTTACGCCAAATCATTCCT
+
FFF,:FFFFFFF:F:FFFFFF,:FFFF:FFFFFFFFFF,FFFFFFFFFFFF,FFF:FFFFFFF,F:FF:F:F,:,F:FF:F,F:F,,FFFFFF,F:,FFFF:FFFF:,,:FFFF:F,FF:FFFFFF:F,FFF:F:FFF,F:F,F:,:,:,:F:,,F,,FF,,,F:FFF,:F,F,,:FFFF,F,,:,,F,:,,FFFFF:FFFF,FFFF:FFF,F,:FF,,F,:FFFF,,FF,,FF:FF,FF:FFFFFF:,,,
@A01757:128:HWYCLDRX2:1:2101:8648:16000 2:N:0:GGAGCGTC
TCGGACTACCAGGGTTTCTAATCCTGTTTGCTACCCACGCTTTCGAACCTCAGCGTCAGTTACAGACCAGAGAGCCGCTTTCGCCACTGGTGTTCTTCCATATATCTACGCATTTCACCGCTACACATGGAGTTCCACTCTCCTCTTCTGCACTCAAGTCTCCCAGTTTCCAATGCACTACTCCGGTTAAGCCGAAGGCTTTCACATCAGACTTAAAAGACCGCCTGCGTTCCCTTTACGCCCAATAAATC
+
FFFFFFFFFFFFFFFFFFFFFFFFFFFFFFFFFFFFFFFFFFFFFFFFFFFFFFFFFFFFFFFFFFFFFFFFFFFFFFFFF:FFFFFFFFFFFFFFFFFFFFFFFFFFFFF:FFFFFFFFFF:FFFFFFF:FFFFFFFFFFFFFFFFFFFF:FFFFFFFFFFFFF,FFFF,:F:FFFFFFFFFF:FFFFFFFFFFFF::F,FFFFFFFFF:FFF:F,FF:F,,:FFF:FFFFFFFFF:FFFFFFFFF:FFF
@A01757:128:HWYCLDRX2:1:2101:17029:16047 2:N:0:GGAGCGTC
TCGGACTATAGGGTATCTAATCCTATTTGCTCCCCACGCTTTCGTGCCTCAGAGTCAGTAACAGGCCAGGCGGCCGCCTTCGCCACTGGTGTTCTTCCATATATCTACGCATTTTACCGCTACACATGGAGTTCCACCGCCCTCTCCTGCTCTCTAGCCCGCCAGTTTCCAGAGCCTATACCGGTTGAGCCGGTACCTTTCACTCCAGACTTAGCAGGCCGCCTACGCACCCTTTACGCCCAATCATTCCG
+
FFFFFFFFFFFFFFFFFF:F:FFFFFFFFFFFFFFFFFFFFFFFFFFFFFFFFFFFFFFFFFFFFFFFFFFFFFFFFFFFFFFFFFFFFFFFFFFFFFFFFFFFFFFFFFFFFFFFFFFFFFFFFFFFFFFFFF:FFFFFFFFFFFFFFFFFFFF,FFFFFFFFFFFFFFFF,,FFFFFF:F:FFFFFFFFFFF,F,FF:FF:FFFFFF:FFFFFFF,FFFFF:FFFFFFFF,F:F:FF:F:F,FFF:FFF
@A01757:128:HWYCLDRX2:1:2101:24406:16078 2:N:0:GGAGCGTC
TCGGACTACAGGGGTTTCTAATCCCTTTCGCTCCCCTGGCCTTCGTGCCTCAGCGTCAGTTAATGTCCAGGAACCCGCCTTCGCCACGAGTGTTCCTCTCGATATCTACGCATTTCACTGCTACACCGAGAATTCCGGTTCCCCCTCCATTACTCTAGTCTCGCAGTATCATGTGCCGTCCGCGGGTTGAGCCCGCGCCTTTCACACACGACTTACGAAACAGCCTACGCACGCTTTACGCCCAGTGATTC
+
FFFFFFFFFFFFFFFFF:FFFFFFFFFFFFFFFFFFFFFFFFFFFFFFFFFFFFFF:FFFFFFFFFFFFFFFF:FFFFFFFFFFFFFFFFFFFFFFFFFFFFFFFFFFFFFFFFF,FFFFF:FFFFFFFFFFFFFFFFFFFFF:FFFFFFFFFFFF:FFFFFFFFF:FFFF:FFFFFFF:FFFF:FFFFFFF:FFFFF:F,FFFFFFFFFFF:FFFFF,:FFFFFFFFFFFFF:F,FFFFFFF,FFFF:FF
@A01757:128:HWYCLDRX2:1:2101:28908:16141 2:N:0:GGAGCGTC
TCGGACTACAAGGGTATCTAATCCTGTTCGATACCCACGCCTTCGTGCTTCAGCGTCAGTTGGGCGCCGGTACGCTGCCTTCGCAATCGGAGTTCTGCGTGATATCTATGCATTTCACCGCTACACCACGCATTCCGCGTACTTCTCGCCCACTCAAGGCACCCAGTTTCAACGGCTCGACGAGGTTGAGCCCCGCAATTTTACCGCTGACTTAAGCGTCCGCCTACGCACCCTTTAAACCCAATAAATCC
+
FFFFFFFFFFFFFFFFFFFFFFFFFFFFFFFFFFFF:FFFFFFFFFFFFFFFFFFFFFF:FFFFFFFFFFFFFFFFFFF,FFFFFFFFFFFFFFFFFFFFFFFFFF:FFFFFFFFFFFFFFFFFFFFFFFFFFFFFFFFFFFFFFFFFFFFFFFFFFFFFFFFF:FFFFFFFFFFFFFFFFFFFFF:FFFFFFFFFF,FFFFFFFFFF:F:FFFF:FFFFFFFF::FFFFFFFFFF,FFFFFFFF,F:FFF
@A01757:128:HWYCLDRX2:1:2101:9073:16172 2:N:0:GGAGCGTC
TCGGACTACTGGGGTATCTAATCCTGTTCGATACCCACGCTTTCGTGCATGAGCGTCAGTTGCGCGCCGGTATGCTGCCTTCGCAATCGGAGTTCTGCGTGATATCTATGCATTTCACCGCTACACCACGCATTCCGCATACTTCTCGCTCACTCAAGAACGCCAGTTTCAACGGCACGACGGGGTTGAGCCCCGACATTTTACCGCTGACTTGACCTTCCGCCTGCGCACCCTGTAAACCCAATAAATCC
+
FFFFFFFFFFFFFFFFFFFFFFFFFFFFFFFFFFFFFFFFFFFFFFFFFFFFFFFFFFFFFFFFFFFFFFFFFFFFFFFFFFFFF:FFFFFFFFFFFFFFFFFFFFFFFFFFFFFFFFFFFFFFFFFFFFFFFFFFFFFFFFF:FFFFFFFFFFFFFFFFFFFF:F,FFFFFFFFF:FFFFFFFFF:FFFF:FFFF,,:FFFFFFFFFFF:F,F:,,:FFFFF:FFFFFF:,FF,FF:,FFFF,F,:,FF,
@A01757:128:HWYCLDRX2:1:2101:29595:16172 2:N:0:GGAGCGTC
TCGGACTACTAGGGTATCTAATCCTGTTCGATCCCCACGCTTTCGTGCCTCAGCGTCAGTTGAGCGCCGGTATGCTGCCTTCGCAATCGGAGTTCTGCGTGATATCTATGCATTTCACCGCTACACCACGCATTCCGCATACTTCTCGCTCACTCAAGAAGACCAGTTTCAACGGCAGGCCGGTGTTGAGCACCGACATTTGACCGCTGACTTAAGCGTCCGCCTACGCACCCTTTAAACCCAATAAATCC
+
FFFFFFFFFFFFFFFFFF:FFFFFFFFFFFFFFFFFFFFFFFFFFFFFFFFFFFFFFFFFFFFFFFFFFFFFFFFFFFFFFFFFFFFFFFFFFFFFFFFFFFF:FFFFFFFFFFFFFFFFFFFFFFFFFFFFFFFFFFFFFFFFFFFFFFFFFFFF:FFFFF:FFFFFFFFFFFFFFFFFFFFFFF:FFFFFFFFFFFFFFFFFFFFFFFFFFF,FFFFFFFFFF:FFF:FFFFFFF:FFFFF:FFFFFF:
@A01757:128:HWYCLDRX2:1:2101:15835:16203 2:N:0:GGAGCGTC
TCGGACTAAAGGGTTTCTAATCCTGTTTGCTACCCACGCTTTCGAACCTCAGCGTCAGTTACAGACCAGAGAGCCGCTTTCGCCACTGGTGTTCTTCCATATATCTACGCATTTCACCGCTACACATGGAGTTCCACTCTCCTCTTCTGCACTCAAGTCTCCCAGTTTCCAATGCACTACTCCGGTTAAGCCGAAGGCTTTCACATCAGACTTAAAAGACCGCCTGCGTTCCCTTTACGCCCAATAAATCC
+
FFFFFFFF:FFFFFFFFFFFFFFFFFFFFFFFFFFFFFFFFFFFFFFFFFFFFFFFFFFFFFFFFFFFFFFFFFFFFFFFFFFFFFFFFFFFFFFFFFFFFFFFFFFFFFFFFFF:FFFFFFFFFFFFFFFFFF:FFFFFFFFFFFFFFFFFFFFF:FFFFFFFFFFFFFFFFFFFFFFFFFFFFFFFFFFFFFFFFFFFFF:FFFFFFFFFFFFFFFFF:FFFFF,FFFFFFFFFFFFFFFF,FFFFFF,
@A01757:128:HWYCLDRX2:1:2101:24867:16219 2:N:0:GGAGCGTC
TCGGACTACTAGGGTATCTAATCCTATTTGCTCCCCACGCTTTCGTGCCTCAGCGTCAGCAACAGGCCAGGCGGCCGCCTTCGCCACTGGTGTTCTTCCATATATCTACGCATTTTACCGCTACACATGGAGTTCCACCGCCCTCTCCTGCTCTCCAGTCCTCCAGTTTCCAAAGCCATGCATGAGTTGAGCTCATGCGTTTCACTCCAGACTTGCAGGACCGCCTGCGCACCCTTTACGCCCAATCATTC
+
FFFFFFFFFFFFFFFFFFFFFFFFFFFFFFFFFFFFFFFFFFFFFFFFFFFFFFFFF:FFFFFFFFFFFFFFFFFFFFFFFFFFFFFFFFFF:FFFFFFFF:FFFFFFFFFFFFFFFFFFFFFFFFFFFFFFFFFFFFFFFFFFFFFFFFFFFFFFFFFFFFFFFFFFFFFFFFFFFFFFFFFFFFFFFFFFFFFFFFFFFFFFFFFFFFFFFFFFFFFFFFFFFFFFFFFFFFFFFFFFFFFF,FF:FFF
@A01757:128:HWYCLDRX2:1:2101:28122:16282 2:N:0:GGAGCGTC
TCGGACTACAAGGGTATCTAATCCTGTTTGCTCCCCACACTTTCGTGCCTCAACGTCAGTTACGGTCCAGAAAGTCGCCTTCGCCACTGGTGTTCCTCCTAATATCTACGCATTTCACCGCTACACTAGGAATTCCACTTTCCTCTCCCGCACTCAAGAAATTCAGTTTTAGTTGCAGTTCATCAGTTAAGCCGAGGGATTTCACAACTAACTTAAATTCCCGTCTACGCACCCTTTACACCCAATAAATC
+
FFFFFFFFFFFF:FFFFF,FFF:FF:FFFFFFFFFFFFFFFF,FFFFFFFFFFF:FFFFFFFFFFFFFFFFFFFFFFFFFFFFFFFFF:FFFFFF:FFFFFF:FFFFFFFFFFFF:FFF:FFFFFFFFF:FFFFF:FFFFFFFF:F,FFFFF,FFFF:,FFF:FF,FFFFF,FF:FFF,FF,FFF:FFFFF,F,FF,:FF,F:,FFFFFFF:FF:FFF,,F,,FFFFF,FF,F:F,FFF:FF,,FFFFF:F
@A01757:128:HWYCLDRX2:1:2101:9878:16313 2:N:0:GGAGCGTC
TCGGACTACAAGGGTATCTAATCCTGTTCGATCCCCACGCTTTCGTGCCTCAGCGTCAGTTGAGCGCCGGTATGCTGCCTTCGCAATCGGAGTTCTGCGTGATATCTATGCATTTCACCGCTACACCACGCATTCCGCATACTTCTCGCTCACTCAAGACAGCCAGTTTCAACGGCTCGCCGGGGTTGAGCCCCGGGCTTTTACCGCTGACTTAACAGTCCGCCTACGCACCCTTTAAACCCAATAAATCC
+
FFFFFFFFFFFFF::F::FFFFF:F:FFFFFFFFFFFFF,FFFF:FF::F:FFFF:FF:FFFFFFFFFFFFFFFFFFFFFFFFFFFFFF,F,F:,F:FFFFFFF::FFFF,FFFF,FFFF,F::FFFFFFFFFFFFFFFFFFFF,FFF:FFFFFFFF,FFFFFFFFFFFFFFF:::FFFFFFFFFFFFFFFFFFFFFFFFFFFFFFFFFFFFFFFFFF:F,:F:F,FFFFFF,FFFFFFF::FFFFFFFF,
@A01757:128:HWYCLDRX2:1:2101:13729:16344 2:N:0:GGAGCGTC
TCGGACTACAAGGGTATCTAATCCCTTTCGCTCCCCTGGCCTTCGTGCCTCAGCGTCAGTTAATGTCCAGGAACCCGCCTTCGCCACGAGTGTTCCTCTCGATATCTACGCATTTCACTGCTACACCGAGAATTCCGGTTCCCCCTCCATTACTCTAGTCTCGCAGTATCATGTGCCGTCCGCGGGTTGAGCCCGCGCCTTTCACACACGACTTACGAAACAGCCTACGCACGCTTTACGCCCAGTGATTC
+
FFFFFFFFFFFFFFFFFFFFFFFFFF:FFFFFFFFFFFFF:FFFFFFFFFFFFFFFFFFFFF:FFFFFFFFFFFFFFFFF:FFFFFFFFFFFFFFFFFFFFFFFFFFFF:F:FFFFFFFFFFFFFFFFFFFFFFFFFFFFFFFFFFFFFFFFFFFFFFFFFFFFFFFFFFFFFFFFFF:FFFFFFFFFFFFFFFFFFFFFFFFFFFFFFFFFFF:FFFFFFF:F:,:F,FFF:FFFFFFFFFFFFFFFFFF
@A01757:128:HWYCLDRX2:1:2101:7102:16360 2:N:0:GGAGCGTC
TCGGACTACCAGGGTATCTACTCCTGTTCGATACCCACGCTTTCGTGCATGAGCGTCAGTTGAGCGCCGGTATGCTGCCTTCGCAATCGGCGTTCTGCGTGAGAACTATGCATTTCACCGCTCCACCACGCATTCCGCATACTTCTCGCTCACTCAAGAACGGCAGTGTCAACGGCACGACGGGGTTGAGCCCCGAAATTTTACCGCGGACTTGACAGTCCGCCGCCGCACCCTGTCGACCCACTCAATCC
+
FFFFFF,:FFFFFF:FFFF,,FFFFFFFF:FFFFFFFF:F:F:FFFFFFFFFFF:FFF:FFFFFFFFF:FFFF:FFFF:F,FF:FFFFF:,,F,FFFFF:::,F:FFFF:F,F:,F,FFFFF,FFFFF,FFF:F,FFF,:F,:,,:F:,FFFFFF,,:,,FF,F,FF,,F,:FFFF,F:FFFF::,,F:,:FFFF:,F,:,FF:,FF:F:,,FF,F,:FF,FF,F,,FFF,FF,,:,,F:F,,,,,FF,F,
@A01757:128:HWYCLDRX2:1:2101:31557:16501 2:N:0:GGAGCGTC
CGGACACCGGGGTATCTAATCCTGTTCGATACCCACGCTTTCGTGCCTCAGCGTCAGTGTGGAGCCGGCATGCTGCCTTCGCAATCGGAGTTCTGCGCGATATCTATGCATTTCACCGCTACACCGCGCATTCCGCATACTTCTCTCCAACTCGAGACTGCCAGTTTCAACGGCGGGCCGGGGTTGAGCCCCGGGCTTTGACCGCTGACTTAACAGACCGCCTGCGCACCCTTTAAACCCAATAAATCCGG
+
FFFFFFFFFFFFFFFFFFFFFFFFFF:FFFFFFFFFFFFFFFFFF:FFFFFFFFFFFFFFFFFFFF::FFFFFFFFFFFFFFFFFF:FFFFFFFFFF,::,FFF,FFFFFFFFFFFFFF:FFFFFFFFF:FFFFFFFFF,FFFFFFFFF,FFFFF,FFFFFFF,FFFFFFFFFFFFFFFFFFF:F::FFFF::FFFFFFFFFFFFFFFFFFF::FFFFFFFFF,,FFFFFFFFFFF:FFFFFF,F,FFFF:
@A01757:128:HWYCLDRX2:1:2101:30056:16564 2:N:0:GGAGCGTC
TCGGACTACAAGGGTATCTAATCCTATTTGCTCCCCACGCTTTCGTGCCTCAGCGTCAGTAACAGGCCAGGCGGCCGCCTTCGCCACTGGTGTTCTTCCATATATCTACGCATTTCACCGCTACACATGGAGTTCCACTCTCCTCTTCTGCACTCAAGTCTCCCAGTTTCCAATGCACTACTCCGGTTAAGCCGAAGGCTTTCACATCAGACTTAAAAGACCGCCTGCGTTCCCTTTACGCCCAATAAATC
+
FFFFFFFFFFFFFFFFFFFF:FFFFFFFFFFFFFFFFFFFFFFFFFFFFFFFFFFFFFFFFFFFFFFFFFFFFFFFFFFFFFFFFFFFFFFFFFFFFFFFFFFFFFFFFFFFFFFFFFFFFFFFFFFFFFFFF:FFFFFFFFFFFFFFFFFFFFFFFFFFFFFFFFFFFFFFFFFFFFFFFFFFFFFFFFFFFFFFFFFFFFFFFFFFFFFFFFFFFF,FFF:FFFFFFF:FF,FFFFFFFFF,FFF,FFF
@A01757:128:HWYCLDRX2:1:2101:24713:16579 2:N:0:GGAGCGTC
TCGGACTACAAGGGTATCTAAGCCTGTTCGATACCCACGCTTTCGTGCCTGAGCGTCAGTTGAGCGCCGGTATGCTGCCTTCGCAATCGGAGTTCTGCGTGATATCTATGCATTTCACCGCTACACCACGCATTCCGCATACTTCTCGCTCACTCAAGGCTGCCAGTTTCAACGGCCGGCCGGTGTTGAGCACCGACATTTTACCGCTGACTTAACAGTCCGCCTGCGCACCCTTTAAACCCAATAAATCC
+
FFFFFFFFFFFFFFFFFFFFFFFFFFFFFFFFFFFFFFFFFFFFFFFFFFFFFFFFFFFFFFFFFFFFFFFFFFFFFFFFFFFFFFFFFFFFFFFFFFFFFF:FFFFFFFFFFFFFFFFFFFFFFFFFFFFFFFFFFFFFFFFFFFFFF:F,FFFFFFFFFFFF:FF:FFF,FFFFFFFF:FFFF:FFFFF::FFF,F,F:FFFFFFFFFF:FFF,FFFFFFF:FFFFF:FFF:FFF:FFFFF:FF:FF:F
@A01757:128:HWYCLDRX2:1:2101:25491:16579 2:N:0:GGAGCGTC
TCGGACTACAGGGGTATCTAATCCTGTTTGCTACCCACGCTTTCGAACCTCAGCGTCAGTTACAGACCAGAGAGCCGCTTTCGCCACTGGTGTTCTTCCATATATCTACGCATTTTACCGCTACACATGGAGTTCCACCGCCCTCTCCTGCTCTCTAGCCCGCCAGTTTCCAGAGCCTGTACCGGTTGAGCCGGTACCTTTCACTCCAGACTTAGCAGGCCGCCTACGCACCCTTTACGCCCAATCATTCC
+
FFFFFFFFFFFFFFFFFFFFFFFFFFFFFFFFFFFFFFFFFFFFFFFFFFFFFFFFFFFFFFFFFFFFFFFFFFFFFFFFFFFFFFFFFFFFFF:FFFFFFFFFFFFFF:FF,FFFFFFFFFFFFFF::FFFFFFFFFFFFFFFFFFF::FFFFFFF,FFFFFFFFFFFFFFFFFFFF:FFFFFFFFFFFFFFFFFFFFFFFFFF:FFFFFFFFFFFFF::FFFF:FFFFFFFFFFFFFFFFF:FFFFFF,
@A01757:128:HWYCLDRX2:1:2101:5674:16611 2:N:0:GGAGCGTC
TCGGACTACACGGGTATCTAATCCTGTTCGATACCCACGCTTTCGTGCCTCAGCGTCAGATCGCCGCCGGTATGCTGCCTTCGCAATCGGAGTTCTGCGCAATATCTAAGCATTTCACCGCTACACTGCGCATTCCGCATACCTCTCGACATCTCAAGACAGCCAGTTTCAACGGCTCGCCGGGGTTGAGCCCCGGGCTTTTACCGCTGACTTAACAGCCCGCCTACGCACCCTTTAAACCCAATAAATCC
+
:F::F::F,FFFF:FFF,FFFFFFFF:FF,FFFF:FFFF,FFFFFFF:FFFFF,FFFFFF::FFFFFFFFFFFFFF,,:FFF:FFFFF,FFFF:FF:FFFFF,FFF,FFF,:F,FFF,FFFF:F,FFFFF,F:,FF,FFFF:FFFFFFF,FFFF,::FFF:FFFFFF:FFFF:F,FFFFFFFFFFF:FFFFFFFFFF,FF:FFFFFFF:FFFFFF,FFF:FFFF:,:FFF:FFFFFFFFFFFF,FFFFFFF
@A01757:128:HWYCLDRX2:1:2101:10601:16752 2:N:0:GGAGCGTC
TCGGACTCCGGGGTATCTAATCCTGTTCGATACCCACGCTTTCGTGCCTGAGCGTCAGTAGGGCGCCGGTGCGCTGCCTTCGCAATCGGAGTTCTGCGTGATATCTATGCATTTCACCGCTACACCACGCATTCCGCGCACTTCTCGCCCACTCTAGCCCGGCAGTTCCGACGGCTGGGCGGGGTTGAGCCCCGCGATTTGACCGCCGGCTTGCCGTGCCGCCTGCGCACCCTTTAAACCCAATAAATCCG
+
FFFFFFFFFFFFFFFFFFFFFFFFFFFFFFF,FFFFFFFFFFFFFFFFFFFFFFFFFFFFFFFFFFFFFFFFFFFFFFF:FFFFFFFFFFFFFFFFFFFFFFFFFF,FFFFFFFF:FFFFFFF:FFFFFFFFFFFFFFF:FFFFFFFFFFFFFFF::FFFFFFF:FFFFFFFFFFFFFFFFFFFFFFFFFFFFFFFFFFFFFFF:FFFFF:FFFFFF,FFFFFFF:FFFFFFFFFFFFFFFFFFF,FFF:F
@A01757:128:HWYCLDRX2:1:2101:23791:16799 2:N:0:GGAGCGTC
TCGGACTACAAGGGTTTCTAATCCCTTTCGCTCCCCTGGCCTTCGTGCCTCAGCGTCAGTTAATGTCCAGGAACCCGCCTTCGCCACGAGTGTTCCTCTCGATATCTACGCATTTCACTGCTACACCGAGAATTCCGGTTCCCCCTCCATTACTCTAGTCTCGCAGTATCATGTGCCGTCCGCGGGTTGAGCCCGCGCCTTTCACACACGACTTACGAAACAGCCTACGCACGCTTTACGCCCAGTGATTC
+
FFFFFFFFFFFFFFFFFFFFFFFFFFFFFFFFFFFFFFFFFFFFFFFFFFFFFFFFFFFFFFFFFFFFFFFFFFFFFFFFFFFFFFFFFFFFFFFFFFFFFFFFFFFFFFFFFFFFFFFFFFFFFFFFFFFFFFFFFFFFFFFFFFFFFFFFFFFFFFFFFFFFFFFFFFFFFFFFFFFFFFFFFFFFFFFFFFFFFFFFFFFFFFFFFFFFFFFFFFFFFFF,FFF:FFFFFFFFFF:FFFFFFFFFFFF
@A01757:128:HWYCLDRX2:1:2101:16947:16814 2:N:0:GGAGCGTC
TCGGACTACAAGGGTATCTAATCCTGTTTGCTCCCCACGCTTTCGCGCCTCAGCGTCAGTTGTCGTCCAGCAGGCCGCCTTCGCCACTGGTGTTCCTCCTAATATCTACGCATTTCACCGCTACACTAGGAATTCCGCCTGCCTCTCCGATACTCAAGAACTACAGTTTCAAATGCAGCTCAGAGGTTGAGCCTCTGCATTTCACATCTGACTTGCAGTCCCGCCTACGCGCCCTTTACACCCAGTAAATC
+
FFFFFFFFFFFFFFFFFFFFFFFFFFFFFFFFFFFFFFFFFFFFFFFFFFFFFFFFFFFFFFFFFFFFFFFFFFFFFFFFFFFFFFFFFFFFFFFFFFFFFFFFFFFFFFFFFFFFFFFFFFFFFFF:F:FFFFFFFFFFF:FFFFFFFFFFFFFFFFFFFFFFFFFFFFFFFFFFFFFFFFF:F:FFFF:FFF:FFFFFFFFFFFFFFFFFFFFFFFFFFFFFFFFF:FFF,,FFFFF:FFFFFFFFFFF
@A01757:128:HWYCLDRX2:1:2101:22516:16814 2:N:0:GGAGCGTC
TCGGACTACCAGGGTATCTAATCCTGTTTGCTACCCACGCTTTCGAACCTCAGCGTCAGTTACAGACCAGAGAGCCGCTTTCGCCACTGGTGTTCTTCCATATATCTACGCATTTCACCGCTACACATGGAGTTCCACTCTCCTCTTCTGCACTCAAGTCTCCCAGTTTCCAATGCACTACTCCGGTTAAGCCGAAGGCTTTCACATCAGACTTAAAAGACCGCCTGCGTTCCCTTTACGCCCAATAAATC
+
FF:FFFF,FFFFFFFFF:FF,FFFF:FFFFFFFFFF,F:FFFF:F::FF:FFFFFFF,F,,FFFFFFFFF:FFF:FFF,FF:FFFFFFFF:F,FFFFFFFFFFF,FFFFFFFFFFFFFFFFFFFFF,F:FFFFFFFFFF:FF:FFFFFFFFFFFFFFFFFFFFFF,FFFF:FFF:FFFFFFFFFFFFFFF,FFFFFF:FF:FFFFFFFFFFF,FFFFFFFF,FFFFFFFFF,FFF:FFFFFFFF:FF:F,F
@A01757:128:HWYCLDRX2:1:2101:10357:16924 2:N:0:GGAGCGTC
GGGGGGGGGGGGGGGGGGGGGGGGGGGGGGGGGGGGGGGGGGGGGGGGGGGGGGGGGGGGGGGGGGGGGGGGGGGGGGGGGGGGGCGGGGCGGGGCGCGGCGGGGGACGGGGGGGGGGGGTGGGGGGGGGGGCGGGGGGGGGCGGGGGAGGGGCGCGAGGGGGGGGCGGCGCGACCCGCGCCGCCGACGCGCGGGGCCCGACCACCGGAGTCGACGGGGGCGAACGGCGCGGACCCGCGAGGCAGGCCGGC
+
,FFFFF::F::F::FF:FFFFFF:,FFF:FFFFF:FFFFFFFFFFFFFFFF,:F:FF:F:FFF:,,F:F::F,,F:,F:,F,,F,,F,,:,,F,:,,,:,,F::FF,,,,FF,F,,F,,,:,:,,,,,FF,,,,:,,,,,F,,:,,:,,:,,,,,,,,:,,,,,,,,,,,,,,,,,,,,:,:FF,,,,,,,,:,,,:,,,,,,,,,,,F,,,,,,,,,:,,,,,,,,,,,,,:,::,:,,,,,,,,,:,,,
@A01757:128:HWYCLDRX2:1:2101:17047:16924 2:N:0:GGAGCGTC
TCGGACTACCAGGGTATCTAATCCTGTTCGATACCCACGCTTTCGTGCCTCAGCGTCAGTGTGGGGCCGGCAGGCTGCCTTCGCAATCGGGGTTCTGCGCGATATCTATGCATTTCACCGCTACACCGCGCATTCCGCCTGCCTTTCCCCAACTCAAGCCAGCCAGTTTCAACGGCGGGCCGGGGTTGAGCCCCGGGCTTTTACCGCTGACTTAACTCGCCGCCTACGCACCCTTTAAACCCAGTAAATCC
+
FFFFFF:FFFFFFFFFFFFFFFFFFFFFFFFFFFFFFFFFFFFFFFFFFFFFFFFFFFFFFFFFFFFFFFFFFFFFFFFFFFFFFFFFFFFFFFFFFFFFFFFFFFFFFFFFFFFFFFFFFFFFFFFFFFFFFFFFFFFFFFFFFFFFFFFFFFFFFFFFFFFFFFFFFFFFFFFFFFFFFFFFFFFFFFFFFFFFFFFFFFFFFFFFFFFFFF:FFFFFFFFFFFFFFFFFFF:F:FFFFFF:F,FFFFF
@A01757:128:HWYCLDRX2:1:2101:31313:16924 2:N:0:GGAGCGTC
TCGGACTACACGGGTATCTAATCCTGTTCGCTCCCCTAGCTTTCGCGCCTCAGCGTCAGTGTCGGCCCAGAGGTCTGCCTTCGCCATCGGTGTTCTTCCCGATATCTGCGCATTCCACCGCTACACCGGGACTTCCGACCTCCCCTACCGCACTCGAGACCGCCAGTTCGGGACCCGGCCTGAGGTTGAGCCCCAGGATTAGAGGTCCCGCTTAACGGTCCGCCTCCGCGCGCTTTACGCCCAATGAATCC
+
FFFFF:FFFFFFFFFFFFFFFFFFFFFFFFFFFFFFFFFFFFFFFFFFFFFFFFFFFFFFFFF,FFFFFFFFFFFFFFFFFFFFFFFFFFFFFFFFFFFFFFFFF:FFFFFFFFFFFFFFFFFFFFFFFFF,FFFFFFFFFFFFFFFFFFFFFFFFFFFFFFFFFFFFFFF:F::FF:FF:FFFFFFFFFFFFFFFFFFFFFFFF:FFFFFFFFFFFFFFFFFFF,FFFFFFFFFFFF,FFFF:FF:FF:F
@A01757:128:HWYCLDRX2:1:2101:17842:17143 2:N:0:GGAGCGTC
TCGGACTACAAGGGTATCTAATCCTGTTCGATACCCACGCTTTCGTGCCTCAGCGTCAGTCTGGAGCCGGTACGCTGCCTTCGCAATCGGGGTTCTGCGCGATATCTAAGCATTTCACCGCTACACCGCGCATTCCGCGTACTTCTCTCCAACTCCAGCCCGCCAGTTTCAACGGCTCGCCGGGGTTGAGCCCCGGGCTTTTACCGCTGACTTAACAGGCCGCCTGCGCACCCTTTAAACCCAATAAATCC
+
:FFF:FFFFFFFFFFFFFFFFFFFFFFFFFFFFFFFFFFFFFFFFFFFFFFFFFFFFFF:FFFFFFFFFFFFFFFFFFFFFFFFFF:FFFFFFFFFFFFFFFFFFFF,:FFFFFFFFFFFFFFF:F:FFFFFFFFFFFFFFFFFFFFFFFFFFFFFFFFFFFFFFFFFFFFFFFFFFFFFFFF:FFFFFFFFFFFFFFFFFFFFF,FFF:FFFFFFFFFFFFFFFFFFFFFFFFFFFFFFFFFFFF:FFFF
@A01757:128:HWYCLDRX2:1:2101:19009:17159 2:N:0:GGAGCGTC
TCGGACTACAGGGGTATCTAATCCTGTTCGCTCCCCTAGCTTTCGCGCCTCAGCGTCAGTCGTGGCCCAGAAGGCCGCCTTCGCCGCCGGTGTTCTTCCCAATATCTGCGCATTCCACCGCTACACTGGGAATTCCGCCTTCCCCTACCAGACTCAAGCCTGCCGGTATCGGGGGCGGACCGGGGTTGAGCCCCGGTATTTGACCCCCGACCTAACAGGCCGCCTACGCGCGCTTTACGCCCAATGAATCC
+
FFFFFFFFFFFFFFFFFFFFFFFFFFFFFFFFFFFFFFFFFFFFFFFFFFF:FFFFFFFFFFFFFFFFFFFFFFFFFFFFFFFFFFFFFFFFFFFFFFFFFFFFFFFFFFFFFFFFFFFFFFFFFFFFFFFFFFFFFFFFFFFFFFFFFFFFFFFFF:FFFFFFFFFFFFFFFFFFFFFFFFFFFFFFFFFFFFFFF,:FFFFFFFFFFFFFFFFF,:FFFFFFFFFF:FFFF:FFFFFFFFF,F::FFFF
@A01757:128:HWYCLDRX2:1:2101:21721:17190 2:N:0:GGAGCGTC
TCGGACTACAGGGGTATCTAATCCTGTTTGCTCCCCACGCTTTCGAGCCTCAGCGTCAGTTACAGACCAGAGAGCCGCCTTCGCCACTGGTGTTCCTCCATATATCTACGCATTTCACCGCTACACTAGGAATTCCACTTCCCTCTCCTGTACTCAAGCCACACAGTTTTAAGTGCCGCCCCGGGGTTAAGCCCCGGTCTTTCACACCTAACTAACATGGCCACCTACGCACCCTTTACGCCAAGTAATTC
+
FFFFFFFFFFFFFFFFFFFFFFFFFFFFFFFFFFFFFFFF:FFFFFFFFFFFFFFFFFFFFFFFFFFFFFFFFFFFFFFFFFFFFFF:FFFFFF:FFFFF,FFFFFFFFFFFFFFFFFFFFFFFFF:FFFFFFFFFFFF,,FF,FF,FFFFFFFFFFF:F:,FFFFFFF,FFF,FFF,,F,F,FF,FFF:FF,F,F,:,FFFFF,F:FFFFFF,,FF,,:,FFF,:FF,FFFF,FF,,F,FF,F,F:FF,,
@A01757:128:HWYCLDRX2:1:2101:11415:17253 2:N:0:GGAGCGTC
TCGGACTACTGGGGTATCTAATCCTGTTCGATACCCACGCTTTCGTGCCTGAGCGTCAGTAGGGCGCCGGTGCGCTGCCTTCGCAATCGGAGTTCTGCGTGATATCTATGCATTTCACCGCTACACCACGCATTCCGCGCACTTCTCGCCCACTCTAGCCCGGCAGTTCCGACGGCTGGGCGGGGTTGAGCCCCGCGATTTGACCGCCGGCTTGCCGTGCCGCCTGCGCACCCTTTAAACCCAATAAATCC
+
FFFFFFFFFFFFFFFFFFFFF:FFFFFFFFFFFF:FFFFFFFFFFFFFFFFFFFFFFFFFFFFFFFFFFFFFFFFFFFFFFFFFFFFFFFFFFFFFFFFFFF:FFFF:FFFFFFFFFFFFFFFFFFFFFFF,FFFFFFFFFFFFFFFFFFFFFFFFF,FFFFFFFFFFFFFF:FFFFFFFFFFFFFFFFFFFFFFFFFFFF:FF,FFFFFFFFFFFF:FFFFFFF,FFFF:FFFFFFFFFFFF,FFF,FF,
@A01757:128:HWYCLDRX2:1:2101:11840:17268 2:N:0:GGAGCGTC
TCGGACTACAAGGGTTTCTAATCCTGTTTGCTCCCCACGCTTTCGAGCCTCAACGTCAGTTTCAGTCCAGCAGGCCGCCTTCGCCGCCGGTGTTCCTCCTGATATCTACGCATTTCACCGCTACACCAGGAATTCCGCCTGCCCCTCCTGTACTCAAGTTACACAGTTTCCAAAGCAGTCCCGGGGTTGGGCCCCGGGCTTTCACTCCAGACTTATACAACCGTCTACGCTCCCTTTACACCCAGTAAATC
+
FFFFFFFFFFFFFFFFFFFFFFFFFFFFFFFFFFFFFFFFFFFFFFFFFFFFFFFFFFFFFFFFFFFFFFFFFFFFFFFFFFFFFFFFFFFFFFFFFFFFFFFFFFFFFFFFFFFFFFFFFFFFF:F:FFFFFFFFFFFFFFFFFFFFFFFFFFFFFFFFFFFFFFFFFFFFFFFFFFFFFFFFFFF:FFFFFFFFFFFFFFFFFFFFFFF:FFFFFFFFFFFFFFFFFFFFFF:F,FFFFFFFF,F:FFF
@A01757:128:HWYCLDRX2:1:2101:15772:17284 2:N:0:GGAGCGTC
TCGGACTACAGGGGTATCTAATCCTGTTCGATACCCACACTTTCGTGCATGAGCGTCAGTTGAGCGCCGGTAAGCTGCCTTCGCAATCGGCGTTCTGCGTGATATCTATGCATTTCACCGCTACACCACGCATTCCGCTTACTTCTCACTCACTCAAGAGTGTCAGTTTCAACGGCACGACGGGGTTGAGCCCCGAAATTTTACCGCTGACTTGATCTTCCGCCTGCGCACCCTTTAAACCCAATAAATCC
+
FFFFFF:FFFFFFFFFFFFFFFFFFFFFFFFFFFFFFFFF:FFFFFFFF:FFFFFFFFFFFFFFFFFFFFFFFFFFFFFFFFFFFFFFFFFF:FFFFF:FFFFFFFFFFFFFFFFFFFFFFFFFFFFFFFFFFFFFFFFFFFFFFFFFFFFFFFFFFFFFFFFFFFFFFFFFFFFFFFFFFFFFFFFFFFFFFFFFFFFFF:,F:FFF,FFFF:FFFFFFFF:FFFFFFFF:FFFFFFFFFFFFFF,FFFF
@A01757:128:HWYCLDRX2:1:2101:23701:17362 2:N:0:GGAGCGTC
TCGGACTACAAGGGTATCTAATCCTGTTCGATACCCACGCTTTCGTGCTTCAGCGTCAGTTGGGCGCCGGTATGCTGCCTTCGCAATCGGAGTTCTGCGTGATATCTATGCATTTCACCGCTACACCACGCATTCCGCATACTTCTCGCCCACTCAAGAACACCAGTTTCAACGGCGAAGCGAGGTTGAGCCCCGCGATTTGACCGCTGACTTGACATTCCGCCTACGCACCCTTTAAACCCAATAAATCC
+
FFFFFFFFFFFFFFF:FFFFFFFFFFFFFFFFFFFFFFFFFFFFFFF:FFFFFFFFFFFFFFFFFFFFFFFFFFFFFFFFFFFFFFFFFFFFFFFFFFFFFFF:FFFFFFFFFFFFFFFFFFFFFFF:FFFF:FFFFFFFFFFFFFFFFFFFFFFFFFFFFFF,FFFFFFFFFF,F:FFF:,F,FFFFFFFFF:F,FFF:FFFFFFFFFFFFFFF:FFFF,FF:FFF:FFF,FFFFFFFF,FFFFFF:FF,
@A01757:128:HWYCLDRX2:1:2101:11876:17425 2:N:0:GGAGCGTC
TCGGACTACAAGGGTTTCTAATCCTGTTTGCTCCCCACGCTTTCGAGCCTCAACGTCAGTTTCAGTCCAGCAGGCCGCCTTCGCCGCCGGTGTTCCTCCTGATATCTACGCATTTCACCGCTACACCAGGAATTCCGCCTGCCCCTCCTGTACTCAAGTTACACAGTTTCCAAAGCAGTCCCGGGGTTGGGCCCCGGGCTTTCACTCCAGACTTATACAACCGTCTACGCTCCCTTTACACCCAGTAAATC
+
FFFFFFFFFFFFFFFFFFFFFFFFFFFFFFFFFFFFFFFFFFFFFFFFFFFFFFFFFFFFFFFFFFFFFFFFFFFFFFFFFFFFFFFFFFFFFFFFFFFFFFFFFFFFFFFFFFFFFFFFFFFFFFFFFFFFFFFFFFFFFFFFFFFFFFFFFFFFFFFFFFFFFFFFFFFFFFFFFFFFFFFFFFFFFF:FFFFFFFFFFFFFFFFFFFFFFFFFFFFFFFFFFFFFFFFFFFFFFFFFFFFFFFF,FFF
@A01757:128:HWYCLDRX2:1:2101:32588:17472 2:N:0:GGAGCGTC
TCGGACTACCAGGGTATCTAATCCTGTTTGCTACCCACGCTTTCGAACCTCAGCGTCAGTTACAGACCAGAGAGCCGCTTTCGCCACTGGTGTTCTTCCATATATCTACGCATTTCACCGCTACACATGGAGTTCCACTCTCCTCTTCTGCACTCAAGTCTCCCAGTTTCCAATGCACTACTCCGGTTAAGCCGAAGGCTTTCACATCAGACTTAAAAGACCGCCTGCGTTCCCTTTACGCCCAATAAATC
+
FFFFFFFFFFFFFFFFFFFFFFFFFFFFFFFFFFFFFFFFFFFFFFFFFFFFFFFFFFFF:FFFFFFFFFFFFFFFFF:FFFFFFFFFFFFF:FFFFFFFFFF,FFFFFFFFFFFFFFFFF,FFFFFFFFFFFFFF,FFFFFFFFFFFFFFFFFFFFFFFFFFFFFFFFFFFFFFFFF:FFFFFFFFFFFFFFFF:FFFFF:FFFFFFFFFF:FFFFFFFFFFFFFFFFF:FFFFF:FFFFFFFFFFFFFF
@A01757:128:HWYCLDRX2:1:2101:25292:17613 2:N:0:GGAGCGTC
TCGGACTACAGGGGTATCGAATCCTATTTGCTCCCCACGCTTTCGTGCCTGAGCGTCAGTACCAGTGCAGGCGGCCGCGTGCGCCACTGGTGTTCTTCCATCTATATACGCATTTTTCCGGTGCACATGGGGTTGCAGCGCCCTCTCGTGTCCTGGAGCGTGGCTGTGTCCACAGCCTGTACAGGGTGAGCCCGTAGCTTGGTCTGCTGTCTTGCGGCGCCGCGTGGGCACCCGGGACGCGCTCTCCTGCC
+
FFFF:,FFF,:FFFF,:,,::F,FF:F:,F:F,FF,F,FF:F,:FFFF:FFFF:FF:,FFF,F:FF,FF,F:,:F,FF,F:,FF:FFFFF,F:,:F:,F,FF,,:,::,FF,:FFF,,,F,F,,,,FFFF,FF:,::,FFF,,F:F:,FF:,,F,F:FFFFFF,,FF,,FF::,,FFF,F,,:FF:FF:FF:,FF,,:,:,,:F,,,:::,,:F,,,,F,,,,,FF,F,:,::F:,,,::,:::F,FF,,,
@A01757:128:HWYCLDRX2:1:2101:5213:17628 2:N:0:GGAGCGTC
TCGGACTACAAGGGTTTCTAAGCCTGTTCGATACCCACGCTTTCGTACCTGAGCGTCAGTTGAGCGCCGGTATGCTGCCTTCGCAATCGGAGTTCTGCGTGATATCTATGCATTTCACCGCTACACCACGCATTCCGCATACTTCTCGCTCACTCAAGGCTGCCAGTTTCAACGGCCGGCCGGTGTTGAGCACCGCCATTTTACCGCTGACTTAACAGTCCGCCTGCGCACCCTTTAAACCCAATAAATCC
+
FFFFFF:FFFFFFFFFFFFFFFFFFFFFFFFFFFFFFFFFFFFFF:FFFFFFFFFFF:FFFFFFFFFFFFF:FFFFFFFFFFFFF,FF:FFFFFFFFFFFFFF,FFFFFFFFFFFFFFFFF:FFFFF,FFF:FFFFFFFFFFFFFFF:FF,FFFFFFFFFFFF,:F,FF:FF,F:FF:FF,F,FFF::F,FF,::,F,:,FFFFFFFFF,FFF,FFF:,,FFFF:FFFFFFFFFFF,F,FFFFF,FFFFF,
@A01757:128:HWYCLDRX2:1:2101:25816:17644 2:N:0:GGAGCGTC
TCGGACTACAAGGGTTTCTAATCCCTTTCGCTCCCCTGGCCTTCGTGCCTCAGCGTCAGTTAATGTCCAGGAACCCGCCTTCGCCACGAGTGTTCCTCTCGATATCTACGCATTTCACTGCTACACCGAGAATTCCGGTTCCCCCTCCATTACTCTAGTCTCGCAGTATCATGTGCCGTCCGCGGGTTGAGCCCGCGCCTTTCACACACGACTTACGAAACAGCCTACGCACGCTTTACGCCCAGTGATTC
+
FFFFFFFFFFFFFFFFFFFFFFFFFFFFFFFFFFFFFFFFFFFFFFFFFFFFFFFFFFFFFFFFFFFFFFFFFFFFFFFFFFFFFFFFFFFFFFFFFFFFFFFFFFFFFFFFFFFFFFFFFFFFFFFFFFFFFFFFFFFFFFFFFFFFFFFFFFFFFFFFFFFFFFFFFFFFFFFFFFFFFFFFFFFFF:FFFFFFFFFFFFFFFFFFF::FFFFFFFFFFFFFFFFFFFFFFFFFFFFFFFFF:FFFFFF
@A01757:128:HWYCLDRX2:1:2101:26594:17644 2:N:0:GGAGCGTC
TCGGACTACACGGGTATCTAATCCTGTTCGATACCCACGCTTTCGTGCTTCAGCGTCAGTTGGGCGCCGGTATGCTGCCTTCGCAATCGGAGTTCTGCGTGATATCTATGCATTTCACCGCTACACCACGCATTCCGCATACTTCTCGCTCACTCAAGAACGCCAGTTTCAACGGCACGACGGGGTTGAGCCCCGAAATTTTACCGCTGACTTGACATTCCGCCTGCGCACCCTTTAAACCCAATAAATCC
+
FFFFFFFFFFFFFFFFFFFFFFFFFFFFFFFFFFFFFFFFFFFFFFFFFFFFFFFFFFFFFFFFFFFFFFFFFFFFFFFFFFFFFFFFFFFFFFFFFFFFFFFFFFFF:FFFFFFFFFFFFFFFFFFFFFFFFFFFFFFFFFFFFFFFFFFFFFFFFFFFFFFF:F:FFF:FFFFFFFFFFFFFFFFFFFFFFFFFF:FFF:FFFFFFFF,FFFFFFFFFFFFFFFFFFFFFFFFF,FF,F,:F:,F,FFF
@A01757:128:HWYCLDRX2:1:2101:8883:17691 2:N:0:GGAGCGTC
TCGGACTACACGGGTATCTAATCCTATTTGCTCCCCACGCTTTCGTACCTGAGCGTAAGTAACAGTCCAGGCGGCCGCCTTCGCCACTGGTGTTCTTCCATATATCTACGCATTTTACCGCTACACATGGAGTTCCACCGCCCTCTCCTGTCCTCGAGCGTGGCAGTTTCCAAAGCCTGTACAGGTTGAGCCCGTACCTTTCACTTCAGACTTGCCACGCCGCCTGCGCACCCTTTACGCCCAATAAATCC
+
FFFFFFFFFFFFFFFFFFFFFFFFFFFFFFFFFFFFFFFFF:FFFFFFFFFFFFFFFFF:FFFFFFFFFFF:FFFFFFFFFFF:FFFFFFFF,FFFFFFFFFF,FFFFFFFFFFFFFFF:FFFFF,FFFFFFFFFFFFFFFFFFF:FFFFFFFFFFFFFFFFFF:FFFFFFFFFFFFF,FFF:FFFFFFFFFFFFFFFF,FFFFFFFF:FFFF:FFFFFFFFFF:FFFFFFFFF:FFFFFFFF:FF:FFF:
@A01757:128:HWYCLDRX2:1:2101:31051:17722 2:N:0:GGAGCGTC
TCGGACTACAAGGGTATCTAATCCTGTTCGATACCCACGCTTTCGTGCCTCAGCGTCAGTCGGGCGCCGGTATGCTGCCTTCGCAATCGGAGTTCTGCGTGATATCTATGCATTTCACCGCTACACCGCGCATTCCGCATACTTCTCTACAACTCGAGACTGCCAGTTTCAACGGCGGGCCGGGGTTGAGCCCCGGGCTTTGACCGCTGACTTAACAGACCGCCTGCGCACCCTTTAAACCCAATAAATCC
+
FFFFFFFFFFFFFFF:FFFFFFFFFFFFFFFFFFFFFFFFFFFFFFFFFFFFFFFFFFFFFFFFFFFFFFFFFFFFFFFFFFFFFFFFFFFFFFFFFFFFFFFFFFFFFFFFFFFFF:FFFFFFFFFFFFFFFFFFFFFFFFF:FFFFFFF,FFFFFFFFFFFFFF,FFFF,FFFFFFFFFFFFFF:FFFFFFFFFFFFFFFFFFFFFFFFFFFFFFFFFFFFFFFFFF,,:FFFFF:F:FFFFF,,,FFF
@A01757:128:HWYCLDRX2:1:2101:24198:17848 2:N:0:GGAGCGTC
TCGGACTACAAGGGTATCTAATCCAGTTCGATACCCACGCTTTCGTGCCTGAGCGTCAGTAGGGCGCCGGTGCGCTGCCTTCGCAATCTGAGTTCTGCGTGATATCTATGAATTTCACCGCTACACCACGCATTCCGCGCACTTCTCGCCCACTCTAGCCCGGCAGTACCGACGGCTGGGCGGGGTTGAGCCCCGCGATTTGACCGCCGGCTTGCCGTGCCGCCTGCGCACCCTTTAAACCCAATAAATCC
+
FF,,FF,FFFFF,,F:F::FFFF:,FFF,,F,FF:FFFF,F:F,FF,,F:FFF:,,FF,FFFFFFFFF,,,FF,FFF,,F,F,:F,FF,FF,FF,F,F:FFFFFF:F:FF,:F,FFFFFFF,FFFFF,,,F::FFFF,:FFFFF:FFFF,FFF,,FF:,FF,FFF:F,F:FFF:,F::F,FFFFFFF::FFFF,F,FFFF,FFF,FFF:,FFFFF:FF,FFFF,:,FFFFFFFFF,FFFFF,:FF:FFFFF
@A01757:128:HWYCLDRX2:1:2101:21721:18035 2:N:0:GGAGCGTC
TCGGACTACACGGGTATCTAATCCTGTTCGATCCCCACGCTTTCGTGCCTCAGCGTCAGTCTGGCGCCGGTACGCTGCCTTCGCAATCGGAGTTCTGCGCGATATCTATGCATTTCACCGCTACACCGCGCATTCCGCTTACTTCTCACTCACTCAAGGGCGTCAGTTTCAACGGCACGACGGGGTTGAGCCCCGAAATTTTACCGCTGACTTGACACTCCGCCTACGCACCCTTTAAACCCACTAAATCG
+
:F:F:FFFFF,,F:FFF:F:FFFFF:,::FFF,:F:FF:F,F:FFFFFF::FFFFFFFFFFF,FFF:FFFFF,FFFFF,FF,FFFFFFFFFF:F,F:F:F:F,FF:FFFF,F:FFFF:,FFFFF:F:FFFFFFFF:FFFFFFFFFFFFFFF:FFFFFFFFFFF:FFF:FFFFFFFFFFFFFFFFFFFFFFF:FFFFFFF:FFFFFFFFFFFFFF,F,FFFFFF,F:FFFF:FF:FFF:FF:FF:FF,:FF,
@A01757:128:HWYCLDRX2:1:2101:6768:18067 2:N:0:GGAGCGTC
TCGGACTACAAGGGTATCTAATCCTGTTCGATACCCACGCTTTCGTGCCTCAGCGTCAGTTGAGCGCCGGTACGCTGCCTTCGCAATCGGCGTTCTGCGTGATCTCTCTGCATTTCACCGCTACACCACGCATTCCGCTTACTTCTCACTCACTCAACGGCGTCAGTTTCAACGGCACGACGGGGTGGAGCCCCGAAATTTTACCGCTCACTTGAGACTCCGCCTACGCACCCTTTAAACCCAATACATCC
+
:FFFFF,F:FFFFFF:F:FF:F::FF:,FFFF:FFFFFFF:FFFF:FF:FFFFFFF:FFFF::FFFF,FFF,,F:FF:F,FFFF::FFF,,FFF:FFFFFFF:,F,,,FFFF,FFFF,F,FFFFF,,F,F:FFFFF:F:,FFFFFFFFFFF,FF,F:,:FFFF:FFFFFF,FFFFFF::FFFF,F,,,:,:FF:FF,FFFFF:FFF,,,FFFFFF,FF:F:,F::,FFF,FFF,,:F,FFFFF:::,F,:,
@A01757:128:HWYCLDRX2:1:2101:31421:18145 2:N:0:GGAGCGTC
TCGGACTACAAGGGTATCTAATCCTGTTCGCTACCCACGCTTTCGAGCCTCAGCGTCAGTTACAGACCAGAGAGCAGCTTTCGCCACCGGTGTTCCTCCATATATCTACGCATTTCACCGCTACACATGGAATTCCACTCCCCCCTTCTGCACTCAAGTTTGACAGTTTCAAAAGCGTACTATGGTTGAGCCACAGCCTTTTACTTCTGACTTATCAAACCGCCTGCGCTCGCTTTAAGCCCAAAAAAAAC
+
FFFFFFFFFFFFFFFFFFFFFFFFFFFF:FFFFFFFFFFFFFFFFFFFFFFF:FFFF:FFFF:FFF::FF,:FFF,FF,FFFFF:F:FFFFF:FF:F,FF:FF,FFFFFFFFFFFFFFFFFFFFFF,,F:F:FFFFFFF,:FFFF:FFF:FFFFFFFFFFF,FFFFF,F,:FFFFFFFF:,F:,,FFFFFFF,FFF:F,:FFFF,FF,FFF,FFF::FF:F,FF,:FFF:F:F,FF,,,FFFFF,FFF,FF
@A01757:128:HWYCLDRX2:1:2101:14262:18176 2:N:0:GGAGCGTC
TCGGACTACTAGGGTATCTAATCCTGTTTGCTCCCCACACTTTCGTGCCTCAACGTCAGTTACGGTCCAGAAAGTCGCCTTCGCCACTGGTGTTCCTCCTAATATCTATGCATTTCACCTCTACACCGCGCATTCCGCCTGCCTTTCCCCAACTCAAGCCAGCCAGTTTCAACGGCGGGCCGGGGTTGAGCCCCGGGCTTTTACCGCTGACTTAACTCGCCGCCTACGCACCCTTTACACCCAGTAAATCC
+
FFFFFFFFFFFFFFFFFFFFFFFFFFFFFFFFFFFFFFFFFFFFFFFFFFFFFFFF:FFFFFFFFFFFFFFFFFFFFFFFFFFFFFFFFFFFFFFFFFFFF:FFFFFFFFFFFFFFFFFFFFFFFF:FFFFF:FFFFFFFFFFF:FFFFFFFFFFFFFFFFFFFFFF:FFFFFFFFFFF:FFFFFFFFFFFFFFFFFFF,FF:FFFFFF,FFF:F:FF:FFFFFF:FFF:FFFF:FFFFFFF:FF::FFFF
@A01757:128:HWYCLDRX2:1:2101:25635:18176 2:N:0:GGAGCGTC
TCGGACTACAAGGGTTTCTAATCCCTTTCGCTCCCCTGGCCTTCGTGCCTCAGCGTCAGTTAATGTCCAGGAACCCGCCTTCGCCACGAGTGTTCCTCTCGATATCTACGCATTTCACTGCTACACCGAGAATTCCGGTTCCCCCTCCATTACTCTAGTCTCGCAGTATCATGTGCCGTCCGCGGGTTGAGCCCGCGCCTTTCACACACGACTTACGAAACAGCCTACGCACGCTTTACGCCCAGTGATTC
+
FFFFFFFFFFFFFFFFFFFFFFFFFFFFFFFFFFFFFFFFFFFFFFFFFFFFFFFFF:FFFF,FFFFFFFFF,FFFFFFFFFFFFFFFFFFFFFFFFFFFFFFFFFFFFFFFFFFFFFFFFFFFFFFFFFFFFFFFFFFFFFFFFFFFFFFFFFFFFFFFFFFFFFFFFFFFFFFFFF:FFF,FFFFFFFFFFFFFFFFFFFFFFFF:FFF::FFFFF,F:FFFFFFFFFFFFF,FFFFFFFFFFFF::FF
@A01757:128:HWYCLDRX2:1:2101:22119:18223 2:N:0:GGAGCGTC
TCGGACTACGGGGTTTCTAATCCTGTTCGATACCCACGCCTTCGTGCTTCAGCGTCAGTTGGGCGCCGGTACGCTGCCTTCGCAATCGGAGTTCTGCGTGATATCTATGCATTTCATCGCTACACCACGCATTCCGCGTACTTCTCGCCCACTCAAGGCACCCAGTTTCAACGGCTCGACGAGGTTGAGCCCCGCAATTTTACCGCTGACTTAAGCGTCCGCCTACGCACCCTTTAAACCCAATAAATCCG
+
FFFFFFFFFFFFFFFFFFFFFFFFFFFFFFFFFFFFFFFFFFFFFFFFFFFFFFFFFFFFFFFFFFFFFFFFFFFFFFFFFFFF,FFFFFFFFFFFFFFFFFFFFFFFFFFFFFFFFFFFFFFFFFFFFFFFFFFFFFFFFFFFFFFFFFFFFFF,FFF:FFFFFFFFFFFFFFFFFFFFFFFFFFFFFFFFFFF:FFFFFFFFFFFFFFFFFFFFFFFFFFFFFF,:FFFFF:FFF,FFFFFFFFFFFFF
@A01757:128:HWYCLDRX2:1:2101:15510:18333 2:N:0:GGAGCGTC
TCGGACTACAAGAGTTTCTAATCCTGTTCGATACCCGCACTTTCGTGCCTCAGCGTCAGTAGGGCGCCGGTGCGCTGCCTTCGCAATCGGAGTTCTGCGTGATATCTACGCATTTCACCGCTACACATGGAGTTCCACTCTCCTCTTCTGCACTCAAGTCTCACAGTTTCCAATGCACTACTCCGGTTAAGCCGAAGGCTTTCACATCAGACTTAAAAGACCGCCTGCGTTCCCTTTACGCCCAATAAATC
+
FFFFFFFFFFFFFFFFFFFFFFFFFFFFFFFFFFFFFFFFFFFFFFFFFFFFFFFFF:FFFFFFFFFFFFFFFFFFFFFFFFFFFFFFFFFFFFFFFFFFF:FFFFFFFFFFFFFFFFFFFFFFFFFFFFFFFFFFFFFFFFFFFFFFFFFFFFFFFFFFFFFFFFFFFFFFFFFFFFF:FFFFFFFFFFFFFFFFFFFFFFFFFFFFFFFFFFFFFFFFF:FFFFF,FFFFFFFFFFFFF:FF:FFF,FF
@A01757:128:HWYCLDRX2:1:2101:7699:18490 2:N:0:GGAGCGTC
TCGGACTACACGGGTATCTAATCCTGTTTGCTACCCACGCTTTCGAACCTCAGCGTCAGTTACAGACCAGAGAGCCGCTTTCGCCACTGGTGTTCTTCCATATATCTACGCATTTCACCGCTACACATGGAGTTCCACTCTCCTCTTCTGCACTCAAGTCTCCCAGTTTCCAATGCACTACTCCGGTTAAGCCGAAGGCTTTCACATCAGACTTCAAAGACCGCCTGCGTTCCCTTTACGCCCAATACATC
+
FFFFFFFFFFFFFFFFFFFFFFFFFFFFFFFFFFFFFFFFFFFFF,FFFFFFFFFFFF,FFFFFFFF:FFF:FFFFFF,FFFFFFFF:F:FF:F:FF:FFFFFFFFFFFFFFFFFFFFFFFFFFFF,,FFFF:FFFFFF,,:FFFF:FFFFFFFFFFFFFFFFFFFFF:F:FFFFFFFF,:F,,FFFF,FF:FFF:FFFF:FFFFF:FFFF:FF,,F,F:FFFF:F,FFFFF:F,F:FF,F,FF,F::,FF
@A01757:128:HWYCLDRX2:1:2101:31132:18490 2:N:0:GGAGCGTC
TCGGACTACAAGGGTATCTAATCCTGTTTGATACCCGCACTTTCGAGCCTCAGCGTCAGTTACACTCCGGAAACCTGCCTTCGCGATCGGTCGTCTTCATGATATCTATGCATTTCACCGCTACACCACGCATTCCGTGCACTTCTCGCACACTCTAGATCCCCAGTTTCAACGGCTGGATGGGGTTGAGCCCCACGATTTGACCGCTGACTTAAAAATCCGCCTGCGCACCCTTTAAACCCAATAAATCC
+
FFFFFFFFFFFFFFFFFFFFFFFFFFFFFFFFFFFFFFFFFFFFFFFFFFFFFFFFFFFFFFFFFFFFFFFFFFFFFFFFFFFFFFFFFFFFFFFFFFFFFFFFFFFFFFFFFFFFFFFFFFFFFFFFFFFFFFFFFFFFFFFFFFFFFFFFFFFFFFFFFFFFFFFFFFFFFFFFFFFFFFFFFFFFFFFFFF,FFFFFFFFFFFFFFFFFFFFFFFFFFFFFFFFFFFFFFFFFFFFFFFF,F:FFFFF
@A01757:128:HWYCLDRX2:1:2101:24614:18505 2:N:0:GGAGCGTC
TCGGACTACAAGGGTATCTAATCCTGTTCGATACCCACGCCTTCGTGCTTCAGCGTCAGTTGGGCGCCGGTACGCTGCCTTCGCAATCGGAGTTCTGCGTGATATCTATGCATTTCACCGCTACACCACGCATTCCGCGTACTTCTCGCCCACTCAAGGCACCCAGTTTCAACGGCTCGACGAGGTTGAGCCCCGCAATTTTACCGCTGACTTAAGCGTCCGCCTACGCACCCTTTAAACCCAATAAATCC
+
FFFFFFFFFFFFFFFFFFFFFFFFFFFFFFFFFFFFFFFFFFFFFFFFFFF:FFFFFFFFFFFFFFFFFFFFFFFFFFFFFFF:FFFFFFFFFFFFFFFFFFFFFFFFFFFFFFF:FFFFFFFFFFFFFFFFFFFFFFFFFFFFFFFFFFFFFFFFFFFFFFFFFFFFFFFFFF,FFFFFFFFFFFFFFFFFFFFFFFFFFF:FFFFFF,FFFFFFF:FFFFF:FFFFFFFFFFFFFFFF,FFFFFFFF::
@A01757:128:HWYCLDRX2:1:2101:24614:18537 2:N:0:GGAGCGTC
TCGGACTACCAGGGTATCTAATCCTGTTCGATACCCACGCTTTCGTGCCTCAGCGTCAGTGTGGGGCCGGCAGGCTGCCTTCGCAATCGGGGTTCTGCGCGATATCTATGCATTTCACCGCTACACCACGCATTCCGCATACTTCTCGCGCACTCAAGGGATGCAGTTTCAACGGCAGTACGGGGTTGAGCCCCGCAATTTGACCGCTGACTTGCACCTCCGCCTGCGCACCCTTTAAACCCAATAAATCC
+
FFFFFFFFFFFFFFFFFFFFFFF:FFFFFFFFFFFFFFFFFFFFFFFFFFFFFFFFFFFFFFFFFFFFFFFFFFFFFFFFFFFFFFFFFFFFFFFFFFFFFFFFFFFFFFF,FFFFFFFFFFFFFFFFFFFFFFFFFFFFFFFFFFFFFFFFFFFFFF:FFFFFFFFFFFFFFFFFFFFFFFFFFFF:FFFFFFFFFFFFFFFFFFFFFFFFFFFFFFF:,FF:F:FFFFFFFFFFFFFFFFFFFF::FFF
@A01757:128:HWYCLDRX2:1:2101:18403:18552 2:N:0:GGAGCGTC
TCGGACTACAGGGGTATCTAATCCTGTTTGCTCCCCACACTTTCGTGCCTCAACGTCAGTTACGGTCCAGAAAGTCGCCTTCGCCACTGGTGTTCCTCCTAATATCTACGCATTTCACCGCTACACTAGGAATTCCACTTTCCTCTCCCGCACTCAAGAAATTCAGTTTTAGTTGCAGTTCCTCAGTTAAGCCGAGGGATTTAACAACTAACTTAAATTCCCGTCTACGCACCTTTTAAACCCAATAAATC
+
FFF:FFFF,F:FFFFFFFFFFFFFFFFFFFFFFFFFF:::FFFFFFFFFF:FFF:FFF:F:FFFFFFFFF:FFFF:F:FFFFF,FF::F,F:F:FFFFFFFFFFFFFFFFFF:::FFFFF:FF,FFF::FFF:FF,FF:F,:FFFFFFF:FF,F,FFFFFFFF:F,FF,F:,FF,F::FFFFFFF,FFFF:,F,F,F,FF,F,F,FFFFF,,F:FFFFFFFF,F,FF,,:FFF:FFFF,FF,FFFFFF,FF
@A01757:128:HWYCLDRX2:1:2101:12536:18568 2:N:0:GGAGCGTC
TCGGACTACAAGGGTATCTAATCCTGTTCGATACCCACGCTTTCGTGCATGAGCGTCAGTTGAGCGCCGGTATGCTGCCTTCGCAATCGGAGTTCTGCGTGATATCTATGCATTTCACCGCTACACCACGCATTCCGCATACTTCTCGCTCACTCAAGAACGCCAGTTTCAACGGCACGACGGGGTTGAGCCCCGAAATTTTACCGCTGACTTGACATTCCGCCTGCGCACCCTTTAAACCCAATAAATAC
+
FFFFFFFFFFFFFFFFFFFFFFFFFFFFFFFFFFFFFFFFFFFFFFFFFFFFFFFFFFFFFFFFFFFFFFFFFFFFFFFFFFFFFFFFFFFFFFFFFFFFFFFFFFFFFFFFFFFFFFFFFFFFFFFFFFF,FFFFFFF:FFFFFFFFFFFFFFFFFFFFFFFFFFFFFFFFFFFFFFFFFFFFFFFFFFF:FFFF,FF:FFFFF:FFFF:FFFF:FFFFF:FFFFFFF,F,FF:FFF,FFFFF:FFFFFF
@A01757:128:HWYCLDRX2:1:2101:31982:18709 2:N:0:GGAGCGTC
TCGGACTACAAGGGTATCTAATCCTGTTTGCTACCCACGCTTTCGTGCTTCAGCGTCAGTTAAAGCCCAGTAGGCCGCCTTCGCCACTGGTGTTCCTCCCGATCTCTACGCATTTCACCGCTACACCGGGAATTCCGCCTACCTCTACTTCACTCAAGATAAACAGTTTCAAAAGCAGTTCATGGGTTAAGCCCATGGATTTCACTTCTGACTTGCTTACCCGCCTACGCACCCTTTACACCCAGTAAATC
+
FF::F,FF:FF,,FFFF:FFFFFF,FFFFF:FF:,,:FF::F,:FFFF:FFF:FFFFFFFFF,FF:F:FFFFFF:F:FFFF:F:FFFFF,FFFFF:FFFFFFFFFF:FFFFFFFFFFFFFFFFFF:FFFFFFFFFFFFFFFFFFFFFF:FF,FFFFFFFFFFFF:FFFFF:F,:FFFFFFFFFF:FF:,,FFFFFFF:F:FFF:FFF,FFFFFFFFF,FFF:FFFFFFFFFFF,:F,,FFF:FFF,FF,FF
@A01757:128:HWYCLDRX2:1:2101:17589:18834 2:N:0:GGAGCGTC
TCGGACTACAAGGGTATCTAATCCTGTTCGATACCCGCACTTTCGTGCCTCAGCTTCAGTAGGGCGCCGGTATGCTGCCTTCGCAATCGGGGTTCTGCGTGATATCTATGCATTTCACCGCTACACTAGGAATTCCACTTACCCCTCCTGCACTCTAGTTCTACAGTTTCCAGAGCAGTCCGGGGGTTGAGCCCCCGCCTTTCACATCAGACTTGCAATGCCGTCTACGCTCCCTTTACACCCAGTCAATC
+
FFFFFFFFFFFFFFFFFFFFFFFFFFFFFFFFFFFFFFFFFFFFFFFFFFFFFFFFFFFFFFFFFFFFFFFFFFFFFFFFFFFFFFFFFFFFFFFFFFFFFF:FFFFFFFFFFFFFFFFFFFFF:FF,FFFFFFFFFFFFFFFFFFFFFFFFFFFFFFFFFFFFFFFFFFFFFFFFFFFFFFFFFFFFFFFFFFFFFFFFFFF:FFFFFFFFFFFFFFFFFFFFFFFFFFFFFFFFFFF:FFFFFF,F:FF
@A01757:128:HWYCLDRX2:1:2101:17472:18881 2:N:0:GGAGCGTC
TCGGACTACAAGGGTATCTAATCCTGTTCGATACCCGCACTTTCGTGCCTCAGCTTCAGTAGGGCGCCGGTATGCTGCCTTCGCAATCGGGGTTCTGCGTGATATCTATGCATTTCACCGCTACACTAGGAATTCCACTTACCCCTCCTGCACTCTAGTTCTACAGTTTCCAGAGCAGTCCGGGGGTTGAGCCCCCGCCTTTCACATCAGACTTGCAATGCCGTCTACGCTCCCTTTACACCCAGTAAATC
+
:FFFF:FFFFFFFFFFFF:FFFFFFFFFFFFFFFFFFFFFFFFFFFFFFFFFFFFFFFFFFFFFFFFFFFFFFFFFFFFFFFFFF:FFFFFFFFFFFFFFFFFFFFFFFFFFFFFFFFFFFFFFFFFFFFFFFFFFFFFFFFFFFFFFFFFFFFFFFFFFFFFFFFFFFFFFFFFFFFFFFFFFFFFFFFFFFFFF:FFFFFFFFFFFFFFFFFFFFFFFFFFFFFFFFFFF,FF:F:FFFF:,FFFFFFF
@A01757:128:HWYCLDRX2:1:2101:6569:18912 2:N:0:GGAGCGTC
GGGGGGGGGGGGGGGGGGGGGGGGGGGGGGGGGGGGGGGGGGGGGGGGGGGGGGGGGGGGGGGGGGGGGGGGGGGGGGGGGGGGGGGGGGGCGGCGGGGGCGGGGGAGGGGGGGGAGAGGGGGAGGGAGGGGATTGATCAGCACGGGTCGTCGAGAGAGAGGGACGCGGCCAGGGCCCGCCGGAGCGCAGCGAGCCGGGCGCGGGCCTCGCGGACCAGGGACGGCGCGCCGCCACGGCGCGGAGCCCCCCG
+
FFFFFFFFFFFFFFFFFFFFFFFFFFFFFFFF:FF:F::FFFF:FFFF,:FF,F::FF,:,:FF,:F:,,F,:,F,,:F:,F,:,F,,,:,,,:,,,,,:,,::,:,F,,,FF,:,:,,,,,:,:,,,,,,,,,,,,,,,,,,:,,,,::,,,,:,F,,,,,,,:,:,,:,,,,,,:,F:,,,,,,,F,,:,,,,F,,,F,,,,,,,,,,:,,,F,,,,:,:,,,,:,:,,,,,F,,,,,,,:,F,,F,,,
@A01757:128:HWYCLDRX2:1:2101:13150:18912 2:N:0:GGAGCGTC
TCGGACTACAGGGGTATCTAATCCTGTTCGATACCCACGCTTTCGTGCCTGAGCGTCAGTAGGGCGCCGGTGCGCTGCCTTCGCAATCGGAGTTCTGCGTGATATCTATGCATTTCACCGCTACACCACGCATTCCGCGCACTTCTCGCCCACTCTAGCCCGGCAGTTCCGACGGCTGGGCGGGGTTGAGCCCCGCGATTTGACCGCCGGCTTGCCGTGCCGCCTGCGCACCCTTTAAACCCAATAAATCC
+
FFFFFFFFFFFFFFFFFFFFFFF:FFFFFF,FFFFFFFFFFFFFFFFFFFFFFFFFFFFFFFFFFFFFFFFFFFFFFFFFFFFFFFFFFFFFFFFFFFFFFFFF:FFFFFFF:FFFFFFFFFFFFFFFFFFFFFFFFFFFFFFFFFFFF:FFFFFFFFFFFF:FFFFFFFF:FFFFFFFFFFFFF:FFFFFFFFFFFF,FFFFFFFFFFFFFFFFFFFFFFFFFFF:FFFFFFFFFFFFF,:F,FFFFFF,
@A01757:128:HWYCLDRX2:1:2101:18638:18959 2:N:0:GGAGCGTC
TCGGACTACTAGGGTATCTAATCCTGTTCGATACCCACACTTTCGTGCATGAGCGTCAGTTGAGCGCCGGTATGCTGCCTTCGCAATCGGAGTTCTGCGTGATATCTATGCATTTCACCGCTACACCACGCATTCCGCATACTTCTCGCTCACTCAAGAAAACCAGTTTCAACGGCTCGAAGAGGTTGAGCCTCTCAATTTTACCGCTGACTTGATCTTCCGCCTGCGCACCCTTTAAACCCAATAAATCC
+
FFFFFFFFFFFFFFFFFFFFFFFFFFFFFFFFFFFFFFFFFFFFFFFFFFFFFFFFFFFFFFFFFFFFFFFFFFFFFFFFFFFFFFFF:FFFFFFFFFFFFFFFFFFFFFFFF:FFFFFFFFFFFFFFFFFFFFFFFFFF:FFFFFFFFFFFFFFFFFFF:FFFFFF::FFFFFFFFFFFF:FFFFFFFFFFFFFFFFFFFFFFFFFFFFFF,FFFFFFF,FFFFFFFF:FFFFFFFFFFF,FFFFFFFF:
@A01757:128:HWYCLDRX2:1:2101:26051:18959 2:N:0:GGAGCGTC
TCGGACTACTGGGGTATCTAATCCTGTTCGATACCCACGCCTTCGTGCTTCAGCGTCAGTTGGGCGCCGGTACGCTGCCTTCGCAATCGGAGTTCTGCGTGATATCTATGCATTTCACCGCTACACCACGCATTCCGCGTACTTCTCGCCCACTCAAGGCACCCAGTTTCAACGGCTCGACGAGGTTGAGCCCCGCAATTTTACCGCTGACTTAAGCGTCCGCCTACGCACCCTTTAAACCCAATAAATCC
+
FFFFFFFFFFFFFFFF:FFFFFFFFFFFFFFFFFFFFFFFFFFFFFFFFFFFFFFFFFFFFFFFFFFFFFFFFFFFFFFFFFFFFFFFFFFFFFFFFFFFFFFFFFFFFFF:FFFFFFFFFFFFFFFFFFFFFFFFFFFF:FFFFFFFFFFFFFFFFFFFFFFFFFFFFFF:FFFFFFFFFFFFFFFFFFF:FFF:F,FFFFFFFFFF:FFFFFFFFFF:FFFFFFF:FFFFFF:FFFFFFFF,::,:FFF
@A01757:128:HWYCLDRX2:1:2101:20085:18991 2:N:0:GGAGCGTC
TCGCACAACCGGGGTATCAAATCCTGTTTGCACCACACGCTTTCGAGCCTCAACGTCATTTACAGTACAGTAAGCCGACTTCCACACTGGTGATCCTCCTAATATCAACACATATCACCGCTACACAAAGAATACCAATTCCCCCACCTGCACTCTAGATCTACAGTTTCCAGAGCATACCCGGGTTTTCCCCACCCCATATCAAACAACAAAAGCAGACCCCTAAACCCTCCATAAACACAAAATAAATC
+
:F,,:,,F,FF,,,FFF,,F:,F:F,,F,,F,FF,:FF,,F,,FFF:,F,FFFF,,FF,FFF::F:,FF,FF:,FFF,,,FF,,FFFF,F:,:F,F,,F,FFF:FF,FF:,FF,:::,FF,,:F::,,,,FF,,FFF,::,:FF:,,F:,FFFF,F:,F,FFF:::F,:,FFFFF,,,,,F,FFF:F,:FF,FF:F,F,F:,FF,:::F,FF,,,,F,F,F:,FF,F:F:,F,F:,FFF:F,,:,,F,F,F
@A01757:128:HWYCLDRX2:1:2101:15176:19006 2:N:0:GGAGCGTC
TCGGACTACCGGGGTTTCTAATCCTATTTGCTCCCCACGCTTTCGTGCCTGAGCGTCAGTAACAGTCCAGGCGGCCGCCTTCGCCACTGGTGTTCTTCCATATATCTACGCATTTTACCGCTACACATGGAGTTCCACCGCCCTCTCCTGTCCTCGAGCGTGGCAGTTTCCAAAGCCTGTACAGGTTGAGCCCGTACCTTTCACTTCAGACTTGCCACGCCGCCTGCGCATCCTTTACGCCCAATCATTCC
+
FFFF:FFFFFFFFFFFFF:FFFFFFFFFFFFFFFFFFFFFFFFFFFFFFFFFFFFFFFFFFFFFFFFFF:FFFF:FFFFFFFFFFFFFFF:FFFFFFFFFFF:FF:FFFFFFFFFFFF:FFFFF:FFFFFFFFFFFFFFFFFFFFFFFFFFFFFFFFFFFFFFF:FFFFFF,FF:FFF,FFFF:FFFFFFFFFFFFFFFFFFFFF:FFFFFFFFFFFFFFFFFFFF:FFFFFFFFFFF:F:FF,:F:FFFF
@A01757:128:HWYCLDRX2:1:2101:29387:19069 2:N:0:GGAGCGTC
TCGGACTACCAGGGTATCTAATCCTGTTCGATACCCACGCTTTCGTGCTTCAGCGTCAGTTGGGCGCCGGTATGCTGCCTTCGCAATCGGAGTTCTGCGTGATATCTATGCATTTCACCGCTACACCACGCATTCCGCATACTTCTCGCCCACTCAAGAACACCAGTTTCAACGGCGAAGCGAGGTTGAGCCCCGCGATTTGACCGCTGACTTGACATTCCGCCTACGCACCCTTTCAACCCAATAAATCC
+
FFFFFFFFFF:FFFFFFFFFFFFFFFFFFFFFFFFFFFFFFFFFFFFFFFFFFFFFF:FFFFFFFFFFFFFFFFFFFFFFFFFFFF,FFFFFFFFFFFFFFFFFFFF,FF:FFFFFFFFFFFFFFFFFFFFFFFFFFFFFFFFFFFFFFFFFFFFFFFFFFFFFFFFFFFFFFFFFFF,F:FFFFFFFFFFFFFFFFFFFFFFFFFFF:FFFFFFFFFFFFFFFFFF,:F:FFFFF,FFFFFF:F,FFFFF
@A01757:128:HWYCLDRX2:1:2101:20085:19085 2:N:0:GGAGCGTC
TCGGACTACAAGGGTATCTAATCCTGTTTGCTCCCCACGCTTTCGAGCCTCAACGTCAGTTACAGTCCAGTAAGCCGCCTTCGCCACTGGTGTTCCTCCTAATATCTACGCATTTCACCGCTACACTAGGAATTCCACTTACCCATCCTGCACTCTAGTTCTACAGTTTCCAGAGCAGTCCGGGGGTTGAGCCCCCGCCTTTCACTCCAGACTTGCATACCCGTCTACGCTCCCTTTACACCCAGTAAATC
+
FFFFFFFFFFFFFFFFFFFFFFFFFFFF:FFFFFFFFFFFFFFFFFFFFFFFFFFFFFFFFFFFFFFF:FFFFFFFFFFFFFFFFFF:FFFFFFFFFFFF:FFFFFFF:FFFFFFFFFFFFFFFFFFFF:FFFFF:FFFFFFFFFFFFFFFF,:FF,F:FFFFF:FFF:FF:FFFFFFFFFF:FFFFFF,FFFFFFFFFFFFF:FFFFFFF:FFFFF,F,FFF,,FF:FFFFFFF:F:F,:FF,FF,FFFF
@A01757:128:HWYCLDRX2:1:2101:20175:19116 2:N:0:GGAGCGTC
TCGGACTACCGGGGTATCTAATCCTGTTTGCTCCCCACGCTTTCGAGCCTCAACGTCAGTTACAGTCCAGTAAGCCGCCTTCGCCACTGGTGTTCCTCCTAATATCTACGCATTTCACCGCTACACTAGGAATTCCACTTACCCCTCCTGCACTCTAGTTCTACAGTTTCCAGAGCAGTCCGGGGGTTGAGCCCCCGCCTTTCACTCCAGACTTGCATAACCGTCTACGCTCCCTTTACACCCAGTAAATC
+
FFFFFFFFFFFFFFFFFFFFFFFFFFFFFFFFFFFFFFFFFFFFFFFFFFFFFFFFFFFFFFFFFFFFFFFFFFFFFFFFFFFFFFFFFFFFFFFFFFFFFFFFFFFFFFFFFFFFFFFFFFFF:FFFFFFFFFFFFFFFFFFFFFFFFFFFFFFFFFFFFFFFFFFFFFFFFFFFFFFFFFFFFFFFFFFFFFFFFFFFFFFFFFFFFFFFFFFFFFFFFFFFFFFFFFFFFFFFFFFFFFFFFFF:FFF
@A01757:128:HWYCLDRX2:1:2101:21025:19116 2:N:0:GGAGCGTC
TCGGACTACACGGGTATCTAATCCTGTTCGATACCCACGCTTTCGTGCCTCAGCGTCAGTAGGGCGCCGGTATGCTGCCTTCGCAATCGGAGTTCTGCGTGATATCTATGCATTTCACCGCTACACCACGCATTCCGCATACTTCTCGCCCACTCAAGACTGCCAGTTTCAACGGCTGTATGGCGTTGAGCACCGCATTTTTACCGCTGACTTGACCGTCCGCCTACGCACCCTTTAAACCCAATAAATCC
+
:FFFFFFFFFFFFFF,FFFFFFFFFFFFFFFFFFFFFFFFFFFFFFFFFFFFFFFFFFFFFFFFFFFFFFFFFFFFFFFFFFFFFFFFFFFFFFFFFFFFFFFFFFFFFFFFFFFFFFFFFFFFFFFFFFFFFFFFFFFFFFFFFFFFFFFFFFFFFFFFFFFFFFFFFFFFFFFFFFF:FFFFFFFFFFFFFFFFFFFFFFFFFFFF:FFFFFFF:FFFFFFFF,FFFFFFFFFFF:FF:FF,FFFFF:,
@A01757:128:HWYCLDRX2:1:2101:22055:19116 2:N:0:GGAGCGTC
TCGGACTACAAGGGTATCTAATCCTGTTTGCTCCCCACGCTTTCGAGCCTCAACGTCAGTTACAGTCCAGTAAGCCGCCTTCGCCACTGGTGTTCCTCCTAATATCTACGCATTTCACCGCTACACTAGGAATTCCACTTACCCCTCCTCACACTAGTTCTACAGTTTCCAGAGCAGTCCGGGGGTTGAGCCCCCGCCTTTCACTCCAGACTTGCATAACCGTCTACGCTCCCTTTACACCCAGTAAATCC
+
FFFFFFFFFFFFFFFFFFFFFFFFFFFFFFFFFFFFFFFFFFFFFFFFFFFFFFFFFFFFFFFFFFFFFFFFFFFFFFFFFFFFFFFF:FFFFFFFFFFFFFFFFFFFFFFFFFFFFFFFFFFFFFFFFFFFFFFFFFFFFFFFFFF,FFFF,FFFFFFF::FF:FFFFFF:F:FF:FFFFFF:F:::FFFFFFF,:F:,FFFFFFFF:FFFFFF,:FF,F,FF:FF:F,FFFFFFFFF:FF:,FF::,,F
@A01757:128:HWYCLDRX2:1:2101:15465:19132 2:N:0:GGAGCGTC
TCGGACTACTGGGGTATCTAATCCTGTTCGATCCCCGCACTTTCGTGCCTCAGCGTCAGTAGGGCGCCGGAAGGCTGCCTTCGCAATCGGGGTTCTGCGTGATATCTATGCATTTCACCGCTACACCACGCATTCCGCCTTCTTCTCGCCCACTCAAGGCCCCCAGTTTCAACGGCCGGACGGGGTTGAGCCCCGAATTTTTACCGCTGACTTAAAAGCCCGCCTACGCACCCTTTAAACCCAATAAATCC
+
FFFFFFFFFFFFFFFFFFFFFFFFFFFFFFFFFFFFFFFFFFFFFFFFFFFFFFFFFFFFFFFFFFFFFFFFFFFFFFFFFFFFFFFFFFFFFFFFFFFFFFFFFFFFFFFFFFFFFFFFFFFFFFFFFFFFFFFFFFFFFFFFFFFFFFFFFFFFFFFFFFFFFFFFFFF,FFFFFFFFFFFFFFFFFFFFFFFFFFFFFFFF:FFFFFFFFFFFFFFFFFFFFFFFFFFFFFFFFFFFF:FFFFFF:FF
@A01757:128:HWYCLDRX2:1:2101:6099:19194 2:N:0:GGAGCGTC
TCGGACTACACGGGTATCTAATCCTGTTTGCTCCCCACACTTTCGTGCCTCAACGTCAGTTACAGTCCAGAAAGTCGCCTTCGCCACTGGTGTTCCTCCTAATATCTACGCATTTCACCGCTACACTAGGAATTCCACTCTCCTCTTCTGCACTCAAGTCTCCCAGTTTCCAATGCACTACTCCGGTTAAGCCGACGGCTTTCACATCAGACTTAAAAGACCGCCTGCGTTCCCTTTACGCCCAATAAATC
+
FFFF:FFFFFFFFFFFFFFFFF:F:FFFFFFFFFFFFFFFF,FFFFFFFFFFFFFFFFFFFFFFFFFFFFF:FF:FFFFFFFFFF:FFFFFFFFFFFFFFFFFF:FF:FFF:FFFFFFFFF,FFFFF:FFFFFFF,FFFFFFFFF:FFF:FFFFFFFFFFFFFFFFFFFFF,FFFFFFF,FFF:FFF:F,FFFFF,FFFFF,FFFFFFF:FFFFFF:FFFFFFFFFF:F:FF,,FFFFFFFFF:F,,FFFF
@A01757:128:HWYCLDRX2:1:2101:2220:19241 2:N:0:GGAGCGTC
TCGGACTACAGGGGTATCTAATCCTGTTCGATACCCACGCTTTCGTGCCTCAGCGTCAGTGTGGGGCCGGCAGGCTGCCTTCGCAATCGGGGTTCTGCGCGATATCTATGCATTTCACCGCTACACCACGCATTCCGCATACTTCTCGCTCACTCAAGAACGCCAGTTTCATCGGCACGACGGGGTTGAGCCCCGCACTTTTAACGCTGAGTTGGCAGGCCGCCTACGCCCCCTTTAAACCCAGTAAATCC
+
FFFFFFFFFFFFFFFFFFFFFFFFFFFFFF,FFFFFFFFFFFF,FF:F,FFFFFFF:FFFFFFFFFFFFFF:FFFFFFFFFFFFFFFFFFFFFFFFF,FFFF,:FF:FFFF,FFFFFFFFFF:FFF:FFFFFFFFFF:F,FFF,,FF:FFFFFFFFFFFF,FF,:::FFFF,FFFFFFF:FFFFFF:FFFF,,FF::,FFFFF,,FFFF:,FFFF,:FF:FFF,:FF::,,:F,FF,,,F,FF,:,:,,,,
@A01757:128:HWYCLDRX2:1:2101:8223:19241 2:N:0:GGAGCGTC
TCGGACTACAAGGGTATCTAATCCTGTTTGCTACCCACGCTTTCGAACCTCAGCGTCAGTTACAGACCAGAGAGCCGCTTTCGCCACTGGTGTTCTTCCATATATCTACGCATTTCACCGCTACACATGGAGTTCCACTCTCCTCTTCTGCACTCAAGTCTCCCAGTTTCCAATGCACTACTCCGGTTAAGCCGAAGGCTTTCACATCAGACTTAAAAGACCGCCTGCGTTCCCTTTACGCCCAATAAATC
+
FFFFFFFFFFFFFFF:FFFFFFFFFFFFFFFFFFFF:FFFFFFFFFFFFFFFFFFFFFFFFFFFFFFFFFFFFFFFFFFFFFFFFFFFFFFFFFFFFFFFFFFFFFFFFFFFFFFFFFFFFFFFFFFFFFFFFFFFFFFFFFFFFFFFFFFFFFFFFFFFFFFFFFFFFFFFFFFFFFFFFFFFFFFFFFFFFFFFFFFFFF:FF:FFFFFFFFFFFFFFFFFFFFF:FFFF,FF,F,:FFFFFFFFFFFF
@A01757:128:HWYCLDRX2:1:2101:31675:19241 2:N:0:GGAGCGTC
TCGGACTCTGGGGTATCTAATCCTGTTTGCTACCCACGCTTTCGAACCTCAGCGTCAGTTACAGACCAGAGAGCCGCTTTCGCCACTGGTGTTCTTCCATATATCTAAGCCTTTCAGCGCTACACTGCGCATTCCTCTTACCTCTCGACGTCTCAAGACCTCCAGTTTCAACGGCTCGCCGGGGTTGAGCCCCGGGCTTTTACCTCTGACTTAAAAGTCCACCTACGCACCCGTTACGCCCAATAAATCCG
+
FFFFFFFFF:FFFFFFFFFFFFFFFFFFFFF:FFFFFFFFFFFFF:FFFFF,,FFFFFFFFFFF,FFFFFFFFFFFFFFFFFFFFFFFFF:FFF,FFFFFFF,FFFF:,F,FFFFF,FFFFFFFF:,FFF,FF,:,F,,,FFFFFF:,,,FFF::FFF,,,F,F:,F:FFFF,FFF,,F,F,F:FFFFFFF:F,F,FF,F:FF:,FFF:FFFFF:::,FF,FF,FFFFFFFF,:FF,,FFFF:,FF,FFFF
@A01757:128:HWYCLDRX2:1:2101:22182:19272 2:N:0:GGAGCGTC
TCGGACTACAGGGGTTTCTAATCCTGTTTGCTACCCACGCTTTCGAACCTCAGCGTCAGTTACAGACCAGAGAGCCGCTTTCGCCACTGGTGTTCTTCCATATATCTACGCATTTCACCGCTACACATGGAGTTCCACTCTCCTCTTCTGCACTCAAGTCTCCCAGTTTCCAATGCACTACTCCGGTTAAGCCGAAGGCTTTCACATCAGACTTAAAAGACCGCCTGCGTTCCCTTTACGCCCAATAAATC
+
FFFFFFFFFFFFFFFFFFFFFFFFFFFFFFFFFFFFFFFFFFFFFFFFFFFFFFFFFFFFFFFFFFFFFFFFFFFFFFFFFFFFFFFFFFFFFFFFFFFFFFFFFFFFF:FFFFFFFFFFFFFFFFFF:FFFFF:FFFFFFFFFFFFFFFFFFFFFF:FFFFFFFFFFF:FFF::FF:FF:FFFFFFFFF,FF,FF,FFFFFFF,F:,FFFFFFF,FF,F,FF:FFFFFFF:,FF:FFFFFFFFFFFFFF:
@A01757:128:HWYCLDRX2:1:2101:12897:19288 2:N:0:GGAGCGTC
TCGGACTACAAGGGTATCTAATCCTGTTCGATACCCACGCTTTCGTGCATGAGCGTCAGTTGCGCGCCGGTATGCTGCCTTCGCAATCGGAGTTCTGCGTGATATCTATGCATTTCACCGCTACACCACGCATTCCGCATACTTCTCGCGCACTCAAGGGATGCAGTTTCAACGGCAGTACGGGGTTGAGCCCCGCAATTTGACCGCTGACTTGCACATCCGCCTGCGCACCCTTTAAACCCAATAAATCC
+
FFFFFFFFF,FFFFFFFFFFFFFFFFFFFFFFFFFFFFFFFFFFFFFFFFFFFFFFFFFFFFFFFFFFFFFFFFFFFFFFFFFFFFFFFFFFFFFFFFFFFF,FFF:FFFFFFFFFFFFFFFFFFFF:FFFFFFFFFFFF:FFFFFFFFFFFFFFFFFFFFF,FFFFFFFF,FFFFFFFFFFFFFF:FFFFFFFFFFFFFFFFFFFF:FFFFFFFFFFFFFFFFFFFFFFFF:FFFFFFFFF,F:FFFFF:
@A01757:128:HWYCLDRX2:1:2101:10004:19319 2:N:0:GGAGCGTC
TCGGACTACACGGGTATCTAATCCTGTTTGCTACCCACGCTTTCGAACCTCAGCGTCAGTTACAGACCAGAGAGCCGCTTTCGCCACTGGTGTTCTTCCATATATCTACGCATTTCACCGCTACACATGGAGTTCCACTCTCCTCTTCTGCACTCAAGTCTCCCAGTTTCCAATGCACTACTCCGGTTAAGCCGAAGGCTTTCACATCAGACTTAAAAGACCGCCTGCGTTCCCTTTACGCCCAATAAATC
+
FFFFFFFFFFFFFFFFFFFFFFFFFFFFFFFFFFFFFFFFFFFFFFFFFFFFFFFFFFFFFFFFFFFFFFFFFFFFFFFFFFFFFFFFFF:FFFFFFFFFFFFFFFFFFFFFFFFFFF,FFFFFFFFFFFFFFFFFFF:FFFFFFFFFFFFFF:FFFFFFFFFFFFFFFFFFFFFFFFFFFF:FFFFF:F:FFF:FFFFFFF:FFFF:FFFFFFFFFFFFFFFFFFFFF,:FFFFFFFFFFFFFFFFFFFF
@A01757:128:HWYCLDRX2:1:2101:4526:19351 2:N:0:GGAGCGTC
TCGGACTACAAGGGTATCTAATCCTATTTGCTCCCCACGCTTTCGTGCCTCAGCGTCAGTAACAGGCCAGGCGGCCGCCTTCGCCACTGGTGTTATTCCATATATCTACGCATTTTACCGCTACACATGGAGTTCCACCGCCCTCTCCTGCTCTCTAGCCCGCCAGTTTCCAGAGCCTGTACCGGTTGAGCCGGTACCTTTCACTCCAGACTTAGCAGGCCGCCAACGCACCCTTTACGCCCAAACATTCC
+
FFFFFFFFFF:FFFFFFFFFF:FF,,FFFFFFFFFF,FFFFFFFFFFFFFFF:FFF,FFFFFFFFFFFFFFFFFF:FFF,FF::FFFFFFFF,FFFFFFFFFF,FF:FFFFFFFFFFFFFF,FFFFFFFFF:,F:F:FFFFFFFFFF,F:FF,:,FFFFFFFFF:FF:FFFF:FFFFF:FFFFF:F:FFFFFFF,FFFF:FFFFF:FF,FFFFFFFFFFFFFF,,FFFFFFFFF:FFFF:F,::,FF:FF:
@A01757:128:HWYCLDRX2:1:2101:26151:19445 2:N:0:GGAGCGTC
TCGGACTACAAGGGTTTCTAATCCTGTTCGATACCCACGCTTTCGTGCTTCAGCGTCAGTTGGGCGCCGGTACGCTGCCTTCGCAATCGGAGTTCTGCGTGATATCTATGCATTTCACCGCTACACCACGCATTCCGCGTACTTCTCGCCCACTCAAGGCACCCAGTTTCAACGGCTCGACGAGGTTGAGCCCCGCAATTTTACCGCTGACTTAACAGGCCGCCTGCGCACCCTTTAAACCCAATACATCC
+
FFFFFFFFFFFFFFFFFFFFFFFFFFFFFFFFFFFFFFFFFFFFFFFFFFFFFFFFFFFFFFFFFFFFFFFFFFFFFFFFFFFFF:FFFFFFFFFFFFFFFF:F,FFFFFF:FFFFFFFFFFFFFFFFFFFFFFFFFFFFFFFFFFFFFFFFFFFF:FFFFFFFFFFFFFFFFFFFFFFFFFFFFFFFFFFFF:FFF:FFFF,FFFFFFFFF:FFFFFFFFFFFFF:FFFFFF:FFFFFFFFF,FFFFF:,
@A01757:128:HWYCLDRX2:1:2101:28519:19664 2:N:0:GGAGCGTC
TCGGACAAGGGGTTTCTAATCCTATTTGCTCCCCACGCTTTCGTGCCTCAGCGTCAGTCAACAGGCCAGGCGGCCGCCTTCGCCACTGGTGTTCTTCCATATATCTACGCATTTTACCGCTACACATGGAGTTCCACCGCCCTCTCCTGCTCTCTAGCCCGCCAGTTTCCAGAGCCTGTACCGGTTGAGCCGGTACCTTTCACTCCAGACTTAACAGGCCGCCTACGCACCCTTTACGCCCAATCATTCCG
+
FFFFFFFFFFFFFFFFFFFFFFFFFFFFFFFFFFFFFFFFFFFFFFFFF:FFFFFFFFF:FFFFFFFFFFFFFFFFFFFFFFFFFFFFFFFF:FFFFFFFFFFFFFFFFFFFFFFFFFFFFFFFFFFFFFFFF:FFFFFFFFFFFFFFFFFFFFFFFFFFFFFFFFFFFFFFFFFFFFFF,FFFFFFFFFFFFFFFFFFFFFFFFFFF:FFFFF,:FFFFFFFFFFFFFF:FFFFFFFF,F::F:F::F:F
@A01757:128:HWYCLDRX2:1:2101:26422:19758 2:N:0:GGAGCGTC
TCGGACTACAAGGGTTTCTAATCCTGTTCGATACCCACACTTTCGTGCTTCAGCGTCAGTTGGGCGCCGGTATGCTGCCTTCGCAATCGGAGTTCTGCGTGATATCTATGCATTTCACCGCTACACCGCGCATTCCGCCTGCCTTTCCCCAACTCAAGCCAGCCAGTTTCAACGGCGGGCCGGGGTTGAGCCCCGGGCTTTTACCGCTGACTTAACTCGCCGCCTACGCACCCTTTAATCCCAATAAATCC
+
:FFFF::F,FFFFFFFFFFFF:FFFFFFF:F:FFFFFFFFFF,FFFFFFFFFFFFFFF:FFFFFFFFFFFFFFFFFFFFFFFFFFFFFFFFFFFFFFFFFFFFFF,FFFF:FFFF:FFFF:FFFF:FFFFF::FFFFFFFF,FF,F,FFFF:FFFF:FFF,FFF,FF,FFFFFFF:FFFFFFFFF,FFFFF:F:FFFFF,FFFFFFFFFFFFFF,FF:FFFFF::,FF:,FFF:FFF:,FFFF::F,FFF,
@A01757:128:HWYCLDRX2:1:2101:1262:19805 2:N:0:GGAGCGTC
TCGGACTACAAGGGTATCTAATCCTGTTTGATCCCCACGCTTTCGTGCTTCAGTGTCAGTTATGGCTTAGTAAGCTGCCTTCGCAATCGGAGTTCTGCGTGATATCTACGCATTCCACCGCTACACATGGAGTTCCACATTCCTCTTCTGTACTCAAGTTTCCCAGTTTCCAATGACCCTCCACGGTTAAGCCGTGGGCTTTCACATCAGACTTAAGAAACCACCTGCGCTCCCTTTACGCCCAATAAATC
+
FFFFFFFFFFFFFFFFFFFFFFFFFFFFFFFFFFF:FFFFFFF:FFFFFF:::FFF:FFFFFFFFFFFFFFFFFFFF::FFFFFFFFFFFFF:FFFFFFFFFFFFFFFFF::FFF,F,FFFFFFFF,F:F,FFF:FFFFFFF,::FFFF:F,,FFFFFFFFF:FF,FFFFFFFF:F:FF:F:FFFFFFFFF,FF,FFFFFFFF,F::F,F,:FF:F:FFF,FF::,F,FFF:FFF:F,::F:::FF,FFF,
@A01757:128:HWYCLDRX2:1:2101:10022:19820 2:N:0:GGAGCGTC
TCGACTACAAGGGTATCTAATCCTGTTCGATACCCACGCTTTCGTGCCTCAGCGTCAGTGTGGGGCCGGTATGCTGCCTTCGCAATCGGAGTTCTGCGTGATATCTATGCATTTCACCGCTACACCACGCATTCCGCATACTTCTCGCTCACTCAAGAACGCCAGTTTCAACGGCACGACGGGGTTGAGCCCCGAAATTTTACCGCTGACTTGACATTCCGCCTGCGCACCCTTTAAACCCAATAAATCCG
+
FFFFFFFFFFFFFFFFFFFFFFFFFFFFFFFFFFFFFFFFFFFFFFFFFFFFFFFFFFFFFFFFFFFFFFFFFFFFFFFFFFF:FFFFFFFFFFFFFFFFFFFFFF,FFFFFFFFFFFFFFFF:FFFFFFFFFFFFFFFFFFFFFFFFFFFFFFFFFFFFFFFFFFFFFFFFFFF:FFFFFFFFFFF:FFFFFFFFFFFFFFFFFFFF:FFFFFFFFFFFFF,FFFFFFFFF:FFFFFFFFFFF::FFFFF
@A01757:128:HWYCLDRX2:1:2101:3233:19867 2:N:0:GGAGCGTC
TCGGACAACCAGGGTATCAAATCCTTTTTGCTACAAAAGCTTTCGTGCTTCAGCCTCAGTTAAAGCCCAGTAGGCCGCCTTCGCCACTGGTGTTCCTCACGATCTCTACGCATTTCACCGCTACACCGGGAATTCCGCCTACCTCTACTTCACTCAAGATAAACAGTTTCAAACGCAGTTCATGTGTTACGCCCATGGATTTCGCTTCTGACTTGCTTACCCGCCTGCGCACCCTTGACACCCAGTAAATC
+
FF,,F,,F,F,,:,FF,,,FFFF,F,,F:,,F::,,F,,FF,:,F,F,F:,FFF,,:FF,FFFF,F,,FFFF,,:,F,FF,:,,FFFFF,FFF,F,:F,F,F,,F,,F,,FFF:FFF,FFFF:FFFFFFF,:FFFFFFFFF:F:,FFF:,F:FFF,:FFFF:FF,FFF::,F:,:,::F:F:,FFFF,:,F,,,F,F::F,F:,,:::F:,,:FF,,F,::,F:,F,FFFF,F,,:,:::,:,FFF,,F:F
@A01757:128:HWYCLDRX2:1:2101:9805:19883 2:N:0:GGAGCGTC
TCGGACTACAGGGGTATCTAATCCTGTTCGATCCCCGCACTTTCGTGCCTCAGCGTCAGTAGGGCGCCGGAAGGCTGCCTTCGCAATCGGGGTTCTGCGTGATATCTATGCATTTCACCGCTACACCACGCATTCCGCCTTCTTCTCGCCCACTCAAGGCCCCCAGTTTCAACGGCCGGACGGGGTTGAGCCCCGAATTTTTACCGCTGACTTAAAAGCCCGCCTACGCACCCTTTAAACCCAATAAATCC
+
FFFFF::FFFFFFF:FF:FFFFFFFFFFFFFFFFFFFFFFFFFFFFFF:FF::FFFF,F:FFFFFFFFFFFFF::FFFFFFFF,FFFFFFF:FFFFFFFFFFFFFFFFFFFFFFFF:FFFFF:FFFFFFFF:F,F::FFFFFFFFFFFFFFFFFFFFFFF,FFFFFFFFFF:FFFFFFFFFFFFFFFFFFFFFFFFFFFFFFFFF::F:FFFFFFFFF,FFF,FFFFFFFFF:,FFFFFF:F::FFFFF:F
@A01757:128:HWYCLDRX2:1:2101:12545:19899 2:N:0:GGAGCGTC
TCGGACTACCGGGGTATCTAATCCTGTTCGATACCCACGCTTTCGTGCCTCAGCGTCAGTGTGGAGCCGGCATGCTGCCTTCGCAATCGGAGTTCTGCGCGATATCTATGCATTTCACCGCTACACCGCGCATTCCGCATACTTCTCTCCAACTCGAGACTGCCAGTTTCAACGGCGGGCCGGGGTTGAGCCCCGGGCTTTGACCGCTGACTTAACAGACCGCCTGCGCACCCTTTAAACCCAATAAATCC
+
FFFF:FFFFFFFFFFFFFFFFFFFFFFFFFFFFFFFFFFFFFFFFFFFFFFFFFFFFFF:FFFFFFFFFFFFFFFFFFFFFFFFFFFFFFFFFFFFFFFFFFFFFFFFFFFFFFFFFFFFFFFFFFFFFFFFFFFFFFFFFFFFFFFFFFFFFFFFFFFFFFFF:FFFFFFFFFFFFF:FFFFFFFFFFFFFFFFFFFFFFFFFF,FFFFFFFFFFFFFFFFF,FF::F:FFFFF:FFFFFFFFF:FFFFF
@A01757:128:HWYCLDRX2:1:2101:4842:19961 2:N:0:GGAGCGTC
TCGGACTACCAGGGTATCTAATCCTGTTCGATACCCACGCTTTCGTGCCTCAGCGTCAGTCCGGCGCCGGTACGCTGCCTTCGCAATCGGAGTTCTGCGCGATATCTATGCATTTCACCGCTACACCGCGCATTCCGCGTACTTCTCGCCGTCTCTAGTCCGACAGTTTCAACGGCTCGCCGGGGTTGAGCCCCGGGCTTTTACCGCTGACTTTCCGGACCGCCTACGCACCCTTTAAACCCAATAAATAC
+
FFFFFFFFF:FFFFFFFFFFFFFFFFFF:FFFFFFFF:FFFFF:F::FFFFFFFF:FFFFF,FFFFFFFFFF,FFFFFFFFFFFF:FFFFFFFFFFF:F:FFFFFFFF,FFFFFFF:FFFFFFFFFFFFFFFFFFFF,FFFFF:FFF:FFF,FFFFFFFFFFFFF::FFFF:,F,FFFFF:FFFFFF,FFF:FF:FFFFFFFFF,F:FFFF::,,F:,FFFFFF:F:FFFFFFFFFFFFFFFF,:F:F,,F
@A01757:128:HWYCLDRX2:1:2101:12527:19961 2:N:0:GGAGCGTC
TCGGACTACCGGGGTATCTAATCCTGTTCGATACCCACGCTTTCGTGCCTCAGCGTCAGTGTGGAGCCGGCATGCTGCCTTCGCAATCGGAGTTCTGCGCGATATCTATGCATTTCACCGCTACACCGCGCATTCCGCATACTTCTCTCCAACTCGAGACTGCCAGTTTCAACGGCGGGCCGGGGTTGAGCCCCGGGCTTTGACCGCTGACTTAACAGACCGCCTGCGCACCCTTTAAACCCAATAAATCC
+
FFFFFFFFFFFFFFFFFFFFFFFFFFFFFFFFFFFFFFFFFFFFFFFFFFFFFFFFFFFFFFFFFFFFFFFFFFFFFFFFFFFFFFFFFFFFFFFFFFFFFF:FFFFFFFFFFFFFFFFFFFFFFFFFFFFFFFFFFFFFFFFFFFFFFFFFFFFFFFFFFFFFFFFFFFFFFFFFFFFFFFFFFFFFFFFFFFFFFFFFFFFFFFFF:FFFFFFFFFFFFFFFFFFFFF:FFFFFFFFFFFFFFFF,FFF
@A01757:128:HWYCLDRX2:1:2101:25735:20040 2:N:0:GGAGCGTC
TCGGACTACAAGGGTATCTAATCCTGTTCGATACCCACGCCTTCGTGCTTCAGCGTCAGTTGGGCGCCGGTACGCTGCCTACGCAATCGGAGTTCTGCGTGATATCTACGCATTTCACCGCTACACTAGGAATTCCACTTACCCCTCCTGCACTCTAGTTCTACAGTTTCAAGAGCAGTCCGGGGGTTGAGCCCCCGCCTTTCACTCCAGAATTGAATAACCGTCTAAGCTCCATTTACACCCAGTAAATC
+
FFF,FFFF:FFFFF,F,F,F:FFFFFF:FFFFFFFFFFFFFF,F,FFFFFFF,,,:FFFFFFFFFFFF,F:FF,FF:FFF,F:::FF,,FFFFFFFFF,FFFFFFFFFFFFFF:FF:FF:F:FFF:,F,,FFFFFFFFF::F,,FFF,FF,FF:FFFF,FFFF,FFFF,F,F:F::FF:F,,F,,,FFFFF,FFFFFF,F,F,FFFF::,F,,FF,FFFFF:FFF:F,:,FF,,F:FF,FF:F:F,:,FFF
@A01757:128:HWYCLDRX2:1:2101:24478:20055 2:N:0:GGAGCGTC
TCGGACTACAAGGGTATCTAATCCTGTTCGCTACCCACGCTCTCGTGCTTCAGCGTCAGTAACAGTCTGGTAAGCTGCCTTCGCTATCGGGGTTCTAAGTTATATCTAAGCATTTCACCGCTACTTAACTTATTCCGCCTACCTCGTCTGTACTCTAGTACTCCAGTTTTAATGGCCAATCAAGGTGAAGCCCCGACGTTTTACCACTAACTTAAAATACCGCCTACGCACCCTTTAAACCCAATAAATCC
+
FFFFFFFFFFFFFFFFFFFFFFFFFFFFFFFF:FFFF:FFFFFFF:FFFFFFFF:FFFFFFFFF:FFFF:FFFFFFFFFFFFFFF,:FFF,FF:FFFFFFFFFFFFFF:FFFF:FFFF,:FFFF:FFF:FFFFFFFF:FFFFFFF:FFFFFFFFF:FFFFFFFFFFFFFFFFFFFFFFFF:FFFFFFFF,FFFFFFF:FFFFFFFFFFFFFFFFFFF,:F,FF:FFF:FFF:F,:FFFFFFFF,FFFFFFF
@A01757:128:HWYCLDRX2:1:2101:8151:20087 2:N:0:GGAGCGTC
TCGGACTACAGGGGTATCTAATCCTATTTGCTCCCCACGCTTTCGTGCCTCAGCGTCAGTCAACAGGCCAGGCGGCCGCCTTCGCCACTGGTGTTCTTCCATATATCTACGCATTTTACCGCTACACATGGAGTTCCACCGCCCTCTCCTGCTCTCTAGCCCGCCAGTTTCCAGAGCCTGTACCGGTTGAGCCGGTACCTTTCACTCCAGACTTAGCAGGCCGCCTACGCACCCTTTACGCCCAATCATTC
+
FFFFFFFFFFFFFFFFFF:FFFFFFFFFFFFFFFFFFFFFFFF:FFFFFFFFFFFFFF::FFFFFFFFFFFFFFFFFFFFFFFFFFFFFFFFFFFFFFF:F:FFF:FFFFFFFFFFFFFFFFFFFFFFFFFFFFFFFFFFFFFFFFFFFFFFFFFFFF:FFFFF:FFFFFFFFFFFFFFFFFFFFFFFFFFF:FFF:FFFFFFFF:FFFFF:FFFFFFFFFFFFFFFFFFFF:FFFF,FFFFFFFFFF,FF
@A01757:128:HWYCLDRX2:1:2101:11397:20102 2:N:0:GGAGCGTC
TCGGACTCCCCGGGTATCTAAGCCTGTTCGATCCCCGCGCTTTCGTGCCTCAGCGTCAGTGGCGGCACGGCACGCTGCCTTCGCACTCGGGGTTCTGCGCGATATCTATGCATTTCACCGCTACACCGCGCATTCCGCATGCCTCCGCCGCACTCAAGGCCCCCAGTTCCGACGGCTCGGCGGGGTTGAGCCCCGCGATTTCACCGCCGGCTTAAAGGCCCGCCTGCGCACCCTTTAAACCCAATGAATCC
+
::FFFFF,FFFFFFF,FF:FF,F,,F,FFF,,F,:FF,F,,:FFF,F,FFFFFFFFF,FFFFFFF:F:FFF::FFFF:F,F:F::,FFFFFFFFFFFFFFFFFF:FFFFFF,:FFFFFFFFFFFFFFFF,FFFFFFFFFFFFFFFFFFFFFFFFFFFFFFFFFFFFFFFFFFFFFFFFFF,FFFFFFFF:FFFFFFFFFFFFFFFFFFFFFFFFF,FFFFFFFFFFFFFFFFFFFFF:,F:FFFF:FFFF,
@A01757:128:HWYCLDRX2:1:2101:30789:20118 2:N:0:GGAGCGTC
TCGGACTACAAGGGTATCTAATCCTGTTTGCTACCCACGCTTTCGAACCTCAGCGTCAGTTACAGACCAGAGAGCCGCTTTCGCCACTGGTGTTCTTCCATATATCTACGCATTTCACCGCTACACATGGAGTTCCACTCTCCTCTTCTGCACTCAAGTCTACCAGTTTCCAATGCACTACTCCGGTTAAGCCGAAGGCTTTCACATCAGACTTAAAAGACCGCCTGCGTTCACTTTACGCCCAATAAATC
+
FFFFFFFFFFFFFFFFFFFFFFFFFFF:FFFF:FFFFFFFFFFFFFFFFFF:FFFFFFFFFFFFFFFF:FFFFFFFFFFFFFFFFFFFFF,FFFFFF:FFFFFFFFFFFFFFFFFF,FFFFFFFFF:FFF,FFFFFFFFFFFF:FFFF:FFFFFFF,:,FF,FFFFFFF:FFF,:,F:F:,FFFFFFFFF,FFFFF,::,FFFF,,FFFFFF,FFF:FFFFF:FF:,FFF:F:F,FFF:,FFFFF,:FF:F
@A01757:128:HWYCLDRX2:1:2101:15845:20134 2:N:0:GGAGCGTC
TCGGACTACCAGGGTATCTAATCCTGTTCGATACCCACGCTTTCGTGCCTCAGCGTCAGTCTGGAGCCGGTACGCTGCCTTCGCAATCGGGGTTCTGCGCGATATCTAAGCATTTCACCGCTACACCGCGCATTCCGCGTACTTCTCTCCAACTCCAGCCCGCCAGTTTCAACGGCTCGCCGGGGTTGAGCCCCGGGCTTTTACCGCTGACTTAACAGGCCGCCTGCGCACCCTTTAAACCCAATAAATCC
+
FFFFFFFFFFFFFFFFFFFFFFFFFFFFFFFFFFFFFFFFFFFFFFFFFFFFFFFFFFFFFFFFFFFFFFFFFFFFFFFFFFFF:FFFFFFFFFFFFFFFFFFFFFFFFFFFFFFFFFFFFFFFFFFFFFFFFFFFFFFFFFFFFFFFFFFFFFF:FFFFFFFFFFFFFFFFFFFFFFFFFFFFF:FFFFFFFFFFFFFFFFFFFFFFFFFF,FFFFFFFFFFFFF,FFFFFFF:::FFF,FFF:FFFFFF
@A01757:128:HWYCLDRX2:1:2101:13503:20181 2:N:0:GGAGCGTC
TCGGACTACAAGGGTATCTAATCCTGTTCGATACCCGCACTTTCGTGCCTCAGCGTCAGTTGAGCGCCGGTAAGCTGCCTTCGCAATCGGCGTTCTGCGTGATATCTATGCATTTCACCGCTACACCACGCATTCCGCTTACTTCTCACTCACTCAAGGGCGTCAGTTTCAACGGCACGACGGGGTTGAGCCCCGAAATTTTACCGCTGACTTGACACTCCGCCTACGCACCCTTTAAACCCAATAAATCC
+
FFFFFFFFFFFFFFFFFFFFFFFFFFFFFFFFFFFFFFFF:FFF:FFFFFFF:FFFFFFFFFFFFFFF,FFFFFFFFFFFFFFFFFFF:FFFFFFFFFFFFF,FFFFFFFFFFFFFFFFFFFFFFFFFFFFFFFFFFFFFFFFF:FFFFFFFFFFFFFFFFFFFFFFFFFFFFFFFFFFFFFFFFF:FFFFFFFFF:FFFFFFFFFFFFFFFFF:F::FFFFFFFF:FFFFFFFFFF:,:FFFF:FFFFFF
@A01757:128:HWYCLDRX2:1:2101:10556:20306 2:N:0:GGAGCGTC
TCGGACTACAGGGGTATCTAATCCTGTTCGATACCCACGCTTTCGTGCCTCAGCGTCAGTGTGGGGCCGGCAGGCTGCCTTCGCAATCGGGGTTCTGCGCGATATCTATGCATTTCACCGCTACACCGCGCATTCCGCCTGCCTTTCCCCAACTCAAGCCAGCCAGTTTCAACGGCTCGCCGGGGTTGAGCCCCGGGCTTTTACCGCTGACTTAACAGTCCGCCTACGCACCCTTTAAACCCAATAAATCC
+
FFFFFFFFFFFFFFFFFFFFFFFFFFFFFFFFFFFFFFFFFFFFFFFFFFFFFFFFFFFFFFFFFFFFFFFFFFFFFFFFFFFFFFFFFFFFFFFFFFFFFFFFFFFFFFFFFFFFFFFFFFFFFFFFFFFFFFFFFFFFFFFFFFFFFFFFFFFFFFFFFFFFFFFFFFFFFFFFFFFFFFFFFFFFFFFFFFFFFFFFFFFFFFFFFFFFFFFFFFFFFFFFFFFFFFFFFFFF:FFFFFFFFFF:F,F
@A01757:128:HWYCLDRX2:1:2101:32597:20306 2:N:0:GGAGCGTC
TCGGATACAGGGGTTTCTAATCCTGTTCGATACCCACGCTTTCGTGCCTCAGCGTCAGTGTGGGGCCGGCAGGCTGCCTTCGCAATCGGGGTTCTGCGCGATATCTATGCATTTCACCGCTACACCGCGCATTCCGCCTGCCTTTCCCCAACTCAAGCCAGCCAGTTTCAACGGCGGGCCGGGGTTGAGCCCCGGGCTTTTACCGCTGACTTAACTCGCCGCCTACGCACCCTTTAAACCCAAAAAATCCG
+
FFFFFFFFFFFF:FF,FFFF:FFFFFFF:FFFFFFFFFFFFFFFFFF:F:F:FFFFF:FF:FFFFFFFFFFFFFFFFFF,FFFF::FF:FFFFFFFF:FFFF:,F:FFFFFFFF,:FFFFF:F:FF,FFFFFFFF:F:FFFFF:FFFFFFFFFFFF:FFFFFFF:FFFF,FFFFFFFFFFFFFF,FFFFFFFFFF:FFFFF,FF:FF:FFFFFFFFFFFF,FFF,FFFFFFF::F:FFFFF:F:FFF:FFF
@A01757:128:HWYCLDRX2:1:2101:10239:20353 2:N:0:GGAGCGTC
TCGGACTACCAGGGTCTCTAATCCTGTTTGCTACCCACGCTTTCGTGCCTGAGCGTCAGTAGGGCGCCGGTGCGCTGCCTTCGCAATCGGAGTTCTGCGTGATATCTCTGCATTTCACCGCAACACCACGCATTCCGCGCACTTCTCGCCCACTCTAGCCCGGCAGTTCCGACGGCTGGGCGCGGTTGAGCCCCGCGATTTGACCGCCGGCTTGCCGTGCCGCCTGCGCACCCTTTAAACCCAATAAATCC
+
,FFF:FF:FF,F:FF,FFFFF:FFF:,FFFFFFFFF:FFFF,:FFFFF,:FFFFFFFF:,FFFFFFFFF:FFFFFFFFF,F,FFF:FFF:FFFFF,FFFFF:FF,F,:,:,F:FFFFF:FF,FF:FFFFFF,,FFF:FFFFFF:F,FFFFFFFFF:,FF:FFFFF::FFFFFF:,::F:F:F,::F:FFFFFFFFFFFF:FFFFFFFFFFFF,FFFFFFFFFFFF,:FFFFFFFFFF,FFFFF,F,FFFFF
@A01757:128:HWYCLDRX2:1:2101:14814:20353 2:N:0:GGAGCGTC
TCGGACTACAAGGGTATCTAATCTTATTTGCTCCCCACGCTTTCGTGCCTCAGCGTCAGTAACAGGCCAGGCGGCCGCCTTCGCCACTGGTGTTCTTCCATATATCTACGCATTTTACCGCTACACATGGAGTTCCACCGCCCTCTCCTGCTCTCTAGCCCGCCAGTTTCCAGAGCCTATACCGGTTGAGCCGGTACCTTTCACTCCAGACTTAGCAGGCCGCCTACGCACCCTTTACGCCCAATAAATCC
+
FFFFFFFFFFFFFFFFFFF:FFFFFFFFFFFFFFFFFFFFFFFFFFFFFFFFFFFFFFFFFFFFFFFFFF:FFFFFFFFFFFFFFFFFFFFFFFFFFFFFFFFFFFFFFFFFFFFFFFFFFFFFFFFFFFFFFFFFFFFFFFFFFFFFFFFFFFFFFFFF:FFFFFFFFFFFFFFFFFFFFFFFFFFFFFFFF,F,:FFF:F:FFF,,:F:,FFF::,:FFFF:,:FFF,FFFFFFFFFF,F,::FF,FFF
@A01757:128:HWYCLDRX2:1:2101:32127:20369 2:N:0:GGAGCGTC
TCGACTACAGGGGTATCTAATCCTGTTTGCTCCCCACGCTTTCGAGCCTCAACGTCAGTTACAGTCCAGTAAGCCGCCTTCGCCACTGATGTTCCTCCTAATATCTACGCATTTCACCGCTACACTAGGAATTCCGCTTACCTCTCCTGTACTCCAGCTTTACAGTTTCCAATGCAGGCCTGGGGTTGAGCCCCAATCTTTCACATCAGACTTGCAATGCCGTCTACGCTCCCTTTACACCCAGTAAATCC
+
FFFFFFFFFFFFFFFFFFFFFFFFFFFFFFFFFFFFFFFFFFFFFFFFFFFFFFFFFFFFFFFFFFFFFFFFFFFFFFFFFFFFFFFFFFFFFFFFFFFFFFFFFFFFFFFFFFFFFFFFFFFFFFFFFFFFFFFFFFFFFFFFFFFFFFFFFFFFFFFFFFFFFFFFFFFFFFF:FFFFFFFFFFFFFFFFFFFFFFFFFFFFFFFFFFFFFFFFFFFFFFFFFFFFFFFFFFFFFFFFFFFFFFFFFFF
@A01757:128:HWYCLDRX2:1:2101:24243:20431 2:N:0:GGAGCGTC
TCGGACTACTGGGGTATCTAATCCTGTTCGATACCCACGCTTTCGTGCCTGAGCGTCAGTAGGGCGCCGGTGCGCTGCCTTCGCAATCGGAGTTCTGCGTGATATCTATGCATTTCACCGCTACACCACGCATTCCGCGCACTTCTCGCCCACTCTAGCCCGGCAGTTCCGACGGCTGGGCGGGGTTGAGCCCCGCGATTTGACCGCCGGCTTGCCGTGCCGCCTGCGCACCCTTTAAACCCAATAAATCC
+
:FFFFFFFFFFFFFFFFFFFFFFFFF:FFFFFFFFFFFFF:F:FFFFFFFFFFFFFFF:FFFF:F:FFFFFFFFFF,FFF:F:FFFF:,FFFFFFFFFFFFFFFFFFFFFFF,FFFF:FFFFFFFFFFFF:FF:F:FFFFFFF::FF:F:FFFFFFFFFF:FFFFFFFFF:FFFFFFF:FF::FFFFFFFFFFFF:FFF,F,FF,F,FFFFFF,FFFFF,FFFF:F,FFFF:FF,FFFF,F:F,FFFFFFF
@A01757:128:HWYCLDRX2:1:2101:1289:20478 2:N:0:GGAGCGTC
TCGGACTACAAGGGTATCTAATCCTGTTCGATCCCCACGCTTTCGTGCCTCAGCGTCAGTCGGGCGCCGGTATGCTGCCTTCGCAATCGGCGTTCTGCGTGATATCTATGCATTTCTCCGCTACACCACGCATTCCGCATACTTCTCGCCCACTCAAGACTGCCAGTTCCGACGGCTCGACCGGGTTGAGCCCTGAATTTTTACCGCCGGCTGTACAGCCCGCCTGCGCACCCTTTACAGCCACTAAATCC
+
FFFFFFFFFFF:FFFFFFFFFFFFFFFFFFFFFFFFFFFFFFF:FFFFFFFFFFFFFFFF:FFFFFFFFFFFFF:FFF:FF:FFF,FF,,FF:::FFFFFF:FF:FF:FF,:,:F,,,,F:FF,FF:F:FFFFF,FFFFFFFFFFFFF::F,FF:FFFF,FF,FFF:,F,FFFFFF:,:F,F,,F:FF::::F:F:,FF:F,,,FFFF:::,,,,::FF:FFF,,FFFFFF,:,F,F,F,::::F,,FF,,
@A01757:128:HWYCLDRX2:1:2101:23104:20556 2:N:0:GGAGCGTC
TCGGACTACCAGGGTATCTAATCCTGTTTGCTACCCACGCTTTCGAACCTCAGCGTCAGTTACAGACCAGAGAGCCGCTTTCGCCACTGGTGTTCTTCCATATATCTACGCATTTCACCGCTACACATGGAGTTCCACTCTCCTCTTCTGCACTCAAGTCTCCCAGTTTCCAATGCACTACTCCGGTTAAGCCGAAGGCTTTCACATCAGACTTAAAAGACCGCCTGCGTTCCCTTTACGCCCAATAAATC
+
FFFFFFFFFFFFFFFFFFFFFFFFFFFFFFFFFFFFFFFFFFFFFFFFFFFFFFFFFFFFFFFFFFFFFFFFFFFFFFFFFFFFFFFFFFFFFFFFF:FFFFFFFFFFFFFFFFFFFFFFF:FFFFFFFFFFFFFFFFFFFFF,FFFFFFFFFFFFFFFFFFFFF:FFFFFFF:FFFFFFFFF:FFFFFF:FFFF,FFF,FFFFFFFF:F:FFFFFFF,FFFFFFFF:FF::FF:FFFFFFFFF:,F,,:F
@A01757:128:HWYCLDRX2:1:2101:2519:20760 2:N:0:GGAGCGTC
TCGGACTACACGGGTATCTAATCCTGTTTGATACCCACACTTTCGAGCATCAGCGTCAGTTACAGTCCAGCAGGCTGCCTTCGCAATCGGAGTTCTTCGTGATATCTAAGCATTTCACCGCTACACCACGAATTCCGCCTACCTCTAGTGTACTCAAGGCTGCCAGTATCAATTGCAATTTTACGGTTGAGCCGCAAACTTTCACACCTGTCTTAGCACCCCATCTACGCCCCCTTTCAACCCAATATAAG
+
FFFFFFFFFFFFFFF:::,FFFFFFFFFFFFFFFFFFFF,F,,FF:FFF:FFFFF:FFFFFF:FFFF:FF:FFFFFFF:::FFFF,,F,:F:FFFFFF,FF:,,F:F::F,F,FF:::FF:FF,F:,F::,:,::FFF:F,::FFFF,,FF,,:,::FF::F,:FF,FFF:FFF:F,:F:FF::FFFFF,F,,F:,,:,,,:,:,:,,F,,:F:,,,::,,:,,,F,FF,,F:,,FF,::,,F:,,:,F,,
@A01757:128:HWYCLDRX2:1:2101:30391:20776 2:N:0:GGAGCGTC
TCGGACTACAAGGGTATCTAATCCCGTTTGCTCCCTACGCTTTCGTGCCTTAGTGTCAGAACCGTCCCAGTAACCTGCCTACGCTATCGGTGTTCCTTCTAATATCTACGGATTTCACTCCTACACTAGAAATTCCAGTTACCCCTAACGGTCTCGAGCTTAACAGTTTAGCTAATAGTCTGAATGGTTGAGCCACCAGATTTCACTAGCTACTTATTATGCCACCTACGCAACTCTTTACACCCAGTCAC
+
FFFFFFFFFFFFFFFFFFFFFFFFFFFFFFFFFFFFFFFFFFFFFFFFFFFFFFFFFFFFFFFFFFFFFFFFFFFFFFFFFFF,F:FFFFFFFFFFFFFFFFFFFFFFFFFFFFFFFFFFFF:FFFFF:FFFFFFFFFFFFFFFFFF:FFFFFFFFFFFFFFFFFFFFFFFFFF,FFFFFFFFFFFFFFFFFFFFFFFFFF:FFFFFFFFF,:FF:FFFFFFFFFFFFF:FF,FFFFFFFFFFFFFFFFFF
@A01757:128:HWYCLDRX2:1:2101:29170:20885 2:N:0:GGAGCGTC
TCGGACTACACGGGTATCTAATCCTGTTTGCTACCCACGCTTTCGAACCTCAGCGTCAGTTACAGACCAGAGAGCCGCTTTCGCCACTGGTGTTCTTCCATATATCTACGCATTTCACCGCTACACATGGAGTTCCACTCTCCTCTTCTGCACTCAAGTCTCCCAGTTTCCAATGCACTACTCCGGTTAAGCCGAAGGCTTTCACATCAGACTTAAAAGACCGCCTGCGTTCCCTTTACGCCCAATAAATC
+
FFFFFFFFFFFFFFFFFFFFFFFFFFFFFFFFFF:FFFFFFFFFFFFFFFFFFFFFFFFFFFFFFFFFFFFFFFFFFFF:FFFFFFFFFFF::FFFFFFFFFFFFFFFF:FFFFF:FFFFFFFF:F,FFF:FFFFFFFFFFFFFFFFFFFF:FFFFF:F:FFFFFFFFF,FFF,FFFFFFFFFFFFFFF:,:FFFFF:FF:FFF:FFFFFFFFFF,FFFFFFFFFF::FFFFFFFFFFFFFFF:F,FFFFF
@A01757:128:HWYCLDRX2:1:2101:11297:21026 2:N:0:GGAGCGTC
TCGGACTACAAGGGTTTCTAATCCTGTTCGATACCCACGCTTTCGTGCCTGAGCGTCAGTTGGGCGCCGGTATGCTGCCTTCGCAATCGGAGTTCTGCGTGATATCTATGCATTTCACCGCTACACCATGAATTCAGGCTTCCCTGCGTGTACTCAAGACCGGCAGTTTCAACTGCAATTCCGGGGTTGAGCCCCGAACTTTCACAACTGACTTAACGGCCCGCCTACGCTCCCTTTAAACCCAATAAATC
+
FFFFFFFFFFFFFFFFFFFFFFFF:FFFFFFF:FFFFFFF:FFFFFFFFFFFFFFFFFFFFFFFFFFFFFFFFFFFFFFFFFFFFFFFFFFFFFFF:FFFFFFFFFF,FFFFFFFFFFFFFFFFFFFFFFFFFFFFFFFFFFFFFFFFFFFFFFFFFFFFFFFFFFFFFFFFFFFFFFFFFF:F:FFFFFFFFFFFFFFFFF:FFF:FFF:FFFFFF,FFFFF,FFFFFFFFFFFFFFFF:FFFFFFFFFF
@A01757:128:HWYCLDRX2:1:2101:15402:21026 2:N:0:GGAGCGTC
TCGGACTACAAGGGTTTCTAATCCTGTTCGATACCCACGCTTTCGTGCCTGAGCGTCAGTAGGGCGCCGGTGCGCTGCCTTCGCAATCGGAGTTCTGCGTGATATCTATGCATTTCACCGCTACACCACGCATTCCGCGCACTTCTCGCCCACTCTAGCCCGGCAGTTCCGACGGCTGGGCGGGGTTGAGCCCCGCGATTTGACCGCCGGCTTGCCGTGCCGCCTGCGCACCCTTTAAACCCAATAAATCC
+
F:FFFFFF:FFFFFFFFFFFFFFFFFFFFFFFFFFFFFFFFFFFFFFFFFFFFFFFFFFFFFFFFFFFFFFFFFFFFFFFFFFFFFFFFFFFFFFFFFFFF,FFFFF:F:FFFFFFFFF:FFFFFF:FFFF::FFFFF,FFFFFFFFFFFFFFFFFFFFFFFFFFFFFFFFFF:FF:FFFFFFFFFFFFFFF:FFFFF:FFFFFFFFFFFFFFFF:FFFFF:F:FFFFFF,:FF,F,:FF::FFF,,FFF:
@A01757:128:HWYCLDRX2:1:2101:18927:21057 2:N:0:GGAGCGTC
TCGGACTCAGGGTTTCTAATCCTGTTCGATACCCACGCTTTCGTGCCTCAGCGTCAGATCGCCGCCGGTATGCTGCCTTCGCAATCGGAGTTCTGCGCAATATCTAAGCATTTCACCGCTACACTGCGCATTCCGCATACCTCTCGACATCTCAAGACAGCCAGTTTCAACGGCGGGCCGGGGTTGAGCCCCGGGCTTTGACCGCTGACTTAAAAGCCCGCCTACGCACCCTTTAAACCCAATAAATCCGG
+
FFFFFFFF,FFFF::FFFFFFFFFFFFFFFFFFFFF:F:FFFFFFFFFFFFFFFFFFFFFFFFFFFFFFFFF:FFFFFFFFFFFFFFF,FFFFF:FFFFFFFFF:FFFFFFFFFFFFFFFFFF::FFFFFFFFFFFFFFFFFFFFFF:FFFFFFFFFFFFF,FFFFFF:F::,:FFFFFF:FFFFFF:FFFFFFFFFFFFFFFFF:FFFF:FFF:FFFFFFFFFF:,FFFFFFFFFFFFF:FFFFFF::F,
@A01757:128:HWYCLDRX2:1:2101:3152:21073 2:N:0:GGAGCGTC
TCGGACTACCGGGGTATCTAATCCTGTTTGCTCCCCACGCTTTCGAGCCTCAGCGTCAGTTACAGTCCAGATAGCCGCCTTCGCTACTGGTATTCCTCCTAATATCTACGCATTTCACCGCTACACAGGGAATTCCACTCTCCTCTTCTGCACTCAAGTCTCCCAGTTTCCAATGACCCTCCCCGGTTGAGCCGGGGGCTTTCACATCAGACTTAAGAAACCGCCTGCGCTCGCTTTACGCCCAAGAATTC
+
FFFFF:FFF:FFFFFFFFFFFFF:FFFFFFFFFFF:FFFFFFFF:FFFFFFFFFFF::FFF:FFFFF:FF::,FFF:FFFF:F,FF:FFF:,,FF:FFFFFF:,F,F::FFFFF:,FF:::F:,FF:,FF:FFFFFFFF:FF,,:FFF:FFF,:F,,FFFFFFF,FFFFF:FF:F:F:FFFFFFFF:,:,F::FFFFFFFF:FFFFFF,F,FFF,FFF,:FFFFFF,FFFF::FFF,F,FFFF,,:,,,::
@A01757:128:HWYCLDRX2:1:2101:24523:21136 2:N:0:GGAGCGTC
TCGGACTACAGGGGTTTCTAATCCTGTTCGATACCCACGCTTTAGTGCCTGAGCGTCAGTAGGGCGCCGGTGCTCTGCCTTCGCAATCGGAGTTCTGCGTGATATCTATGCATTTCACCGCTACACCACGCATTCCGCGCACTTCTAGCCCACTCTAGCCCGGCAGTACCGACGGCTTTTCGGGGTTGAGCCCCGCGATTTGACCGCCTGATTGCCGTGCCCCCTCCGCACACTTTAAACCCAATAAATCC
+
FF,,F,,FFFFF,,F:F,,FF,,FF,FFF,F,FF,FFF,,F,:,FF,:F,FFF::,FF,FF,FFFF,F,F,FF,F:F,,:FF,,FFFF,:F,,F,FF,F,FFFFF,:F:,,FF,:F:FF,,::F::FFF:FFF,FFFF:F:,FF,F,FFFFFFFFFF,FFF,,FFFF,F,FFF:,,F,,,FFFF,FF,FF:FFF,,:FFF,:FF,F,F,,,F,,::F:FF,,F:,,F:,FFF,FFFFFFF,,FF,FF:,F,
@A01757:128:HWYCLDRX2:1:2101:25391:21261 2:N:0:GGAGCGTC
TCGGACTACAAGGGTATCTAATCCTGATCGATCCACACGATTTCGTGCTTCAGCGTCAGATGGGCGCCGGCAATCTGCCTTCGAAATCGGAGTTCTGAGAGATATCTAAACATATCACCTCTAAACCAAGAATACCGCAAAATTATAGCACACTAAAGAACGCCAATTTAAACCGCTGAGCTGGTTTCAGCCCCGAGATTATACCGCTAAATTGTCATCCCGCCAACGCACCCTTTAAACCAAATAAAACC
+
FF,,::,FF,FF,,F,F,:F,,::F,,F:,F,FF,F:F,:F,F,F,:,,,FFF,,,:,,,:,FF:,:F,F,:,,:,:,,,FF,,:,FF,FF,,F,,F,,,,FF,F,F:,,,FF,,FFFF,,:F,:,F,,,,,,:FF,FF,:,,,:::FF,F,F:,FF,FF,,:F:,F,,F::F,,:,FFF,,:F,FF,,,F:FFF,,,FF:,:F,F,F,,,F,,,:FFFFFF:,,,,F,FFF,F,::F:F::FF,FF,::F
@A01757:128:HWYCLDRX2:1:2101:8214:21292 2:N:0:GGAGCGTC
TCGGACTACCAGGGTATCTAATCCTGTTCGATACCCGCACTTTCGTGCCTCAGCGTCAGTTGAGCGCCGGTAAGCTGCCTTCGCAATCGGCGTTCTGCGCAATATCTAAGCATTTCACCGCTACACTGCGCATTCCGCATACCTCTCGACGTCTCAAGACAGCCAGTTTCAACGGCTCGCCGGGGTTGAGCCCCGGGCTTTTACCGCTGACTTAACAGTCCGCCTACGCCCCCTTTAAACCCAATAAATCC
+
FFFFFFFFFFFFFFFFFFFFFFFFFFFFFF:FFFFFFFF:FFFFFFFFFFFFFFFFFFFFFFFFFFFFFFFF,FFFFFFFFFFFFFFFFFFFFFFFFFFFFFFFFFFFFFFFFFFFFFFFFFFFFFFFFFFFFFFFFFFFFFFFFFFFFFFFFFFFFFFFFFFFFFFFFFFFFFFFFFFFFFF:FFFFFFFFFFFFF:FFF,FFFFFFFFFF:FFFFFFFFFF:FFFFF,FFFFFFF:,FFFF:F:FFFFF
@A01757:128:HWYCLDRX2:1:2101:2745:21339 2:N:0:GGAGCGTC
TCGGACTACTAGGGTATCTAATCCTGTTCGATACCCGCACTTTCGTGCCTCAGCGTCAGTAGGGCGCCGGTATGCTGCCTTCGCAATCGGGGTTCTGCGTGATATCTATGCATTTCACCGCTACACCACGCATTCCGCATACTTCTCGCCCACTCAAGGCACCCAGTTCCGACGGCAGGCCGGGGTTGAGCCCCGACATTTGACCGCCGGCTTAAATGCCCGCCTACGCACCCGTTAAACCCAATAAATCC
+
FFFFFFFFFFFFFFFFFFFFFFFFFFFFFFFFFFFFFFFFFFFFFFFFFFFFFFFFFFFFFFFFFFFFFFFFFFFFFFFFFFFFFFFFFFFFFFFFFFFFFF:FFFFFFFFFFFFFFFFFFFFFFFFFFFF,FFFFFFFFFFFFFFFFFFFFFFFFFFF:FFFFF:FFFFFFFFFFFFFFFFFFF,FF:FFFFFFFFF:FFF,FFFFFFF,,F::FFFFFFFFF:F:::FFF,,F:FFFF,F,,FFF:FFF
@A01757:128:HWYCLDRX2:1:2101:12129:21339 2:N:0:GGAGCGTC
TCGGACTACTGGGGTATCTAATCCTGTTCGATACCCACGCTTTCGTGCCTCAGCGTCAGTCCGGCGCCGGTACGCTGCCTTCGCAATCGGAGTTCTGCGCAATATCTAAGCATTTCACCGCTACACTGCGCATTCCGCATACCTCTCGACGTCTCAAGACAGCCAGTTTCAACGGCTCGCCGGGGTTGAGCCCCGGGCTTTTACCGCTGACTTAACTCGCCGCCTACGCACCCTTTAAACCCAATAAATCC
+
FFFFFF:FFFFFFFFFFFFFFFFFFFFFFFFFFFFFFFFFFFFFFFFFFFFFFFFFFFFFFFFFFFFFFFFFFFFFFFFFFFFFFFFFFFFFFFFFFFFFFFFFFFFFFFFFFFFFFFFFFFFFFFFFFFFFFFFFFFFFFFFFFFFFFFF:FFFFFFFFFFFFFFFFFFFFFFFFFF:FFFFFFFFFFFFFFFFFFFF:FFFFFFF:FFFFFFFFFFFFFFFFFFFFFF:FFF:F,FFFFF:FFFFF,FF
@A01757:128:HWYCLDRX2:1:2101:22092:21339 2:N:0:GGAGCGTC
TCGGACTACAAGGGTATCTAATCCTGTTTGCTCCCCACGCTTTCGAGCCTCAGTGTCAGTAACAGACCAGAATGTCGCCTTCGCCACTGGTGTTCTTCCATATATCTACGCATTCCACCGCTACACATGGAGTTCCACATTCCTCTTCTGTACTCAAGTTTCCCAGTTTCCAATGACCCTCCACGGTTAAGCCGTGGGCTTTCACATCAGACTTAAGAAACCACCTGCGCTCCCTTTACGCCCAATAAATC
+
FFFFFFFFFFFFFFFFFFF:FFFFFFFFFFFFFFFFFFFFFFFFFFFFFFFFFFFFFFFFFFFFFFFFFFFFFFFFFFFFFFFFFFFFFFFFFFFFFFFFFFFFFFFFFFFFFFFFFFFFFFFFFFFF:FFFFFFFFFFFFFFFFFFFFFFFFFFFFFFFF:,FFFFFFFFFFFFFFFFFFFFFFFFFFFFFFFFFFFFFFFFFFFFFFFFFFFFFFFFFFFFFFFFFFFFFFFFFFFFFFFFFFFFFFF:
@A01757:128:HWYCLDRX2:1:2101:2184:21371 2:N:0:GGAGCGTC
TCGGACTACACGGGTATCTAATCCTATTTGCTCCCCACGCTTTCGTGCCTCAGCGTCAGTAACAGGCCAGGCGGCCGCCTTCGCCACTGGTGTTCTTCCATATATCTACGCATTTTACCGCTACACATGGAGTTCCACCGCCCTCTCCTGCTCTCTAGCCCGCCAGTTTCCAGAGCCTATACCGGTTGAGCCGGTACCTTTCACTCCAGACTTAGCAGGCCGCCTACGCACCCTTTACGCCCCATCATTCC
+
FFF:FFFFFFFFFFFFFFFFFFFFFFFFFFFFFFFFFFFFFFFFFFFFFFFFFFFFFFFFFFFFFFFFFFF:FFFFF,FFF:F:FFFFFFFFFFFFFFFFFFFFFFFFFFF:FFFF,FFFFFFFFFFFFFFFFFFF,FFFFFFFFFFFFFFF,FFFFFFF:F,FFFF:F,FFF,FF::FFFF:FFFFFF,:FFFFF,,::F,,FFFF,FF:,F,FFFFFF::F,,FFFFF::FF,F,:F,FF,F,,FF,,F
@A01757:128:HWYCLDRX2:1:2101:2546:21371 2:N:0:GGAGCGTC
TCGGACTACAAGGGTATCTAATCCTGTTCGATCCCCGCGCTTTCGTGCCTCAGCGTCAGTGGCGGCACGGCACGCTGCCTTCGCAATCGGGGTTCTGCGCGATATCTATGCATTTCACCGCTACACCGCGCATTCCGCTTGCCTCCGCCGCACTCAAGGCCCCCAGTTCCGACGGCGCGGCGGGGTTGAGCCGCGCGAGTTCACGCCCGGGTTAGCGGCCGGCCTGCCGCGCGATGAACCGCAATGAATCG
+
FFFFFFFFFFF,FFFFFFFFFFFFF,FFFF:FFFFFFFFFFFFFFFFF:FFFFFFFFFFFFFFFFFFFFFFFFF:FF,:F,FFFFFFFFFFFFF::FFFF,FFFF:F,FF::,,FF,,:F,FFFFF,:FFF:FFFF,F,FFFFFFFF:FFF,:FF,:FF:FFFF,FF,FFFFFFFF,FF,,FFF,,FF,FF:,,:,F,,:,,,FF,:,FF,,,:,,F,F,,,F,,FF,,,,FFF:,,,,F,F,,FF,,FF,
@A01757:128:HWYCLDRX2:1:2101:6723:21371 2:N:0:GGAGCGTC
TCGGACTACCCGGGTATCTAATCCTGTTCGATACCCACGCTTTCGTGCCTCAGCGTCAGTGTGGAGCCGGCATGCTGCCTTCGCAATCGGAGTTCTGCGCGATATCTATGCATTTCACCGCTACACCGCGCATTCCGCATACTTCTCTCCAACTCGAGACTGCCAGTTTCAACGGCGGGCCGGGGTTGAGCCCCGGGCTTTGACCGCTGACTTATCAGACCGCCTGCGCACCCTTTACGCCCAATCATTCC
+
FFFFFFFFFFFFFFFFFFFFFFFFFFFFFFFFFFFFFFFFFFFFFFFFFFF:FFFFFFFFFFFFFFFFFFFFFFFFFFFFFFFFF,FFFFFFFFFFFFFFFF:F:FFFFFF,F:FF:FFFFF:FFFFFFFFF:,FFFFFFFFFFFFFFFF:FFFFFFF,FFFFF:FFFFFFFFFFFFFFFFFFFFFFFFFFFFFFFFFFFFFF,FFFFFF:F:F,FFFFFFFF:FFFFF::FFF,FFFFFFF,,,F,,:FF
@A01757:128:HWYCLDRX2:1:2101:1723:21386 2:N:0:GGAGCGTC
TCGGACTACACGGGTATCTAATCCTGTTTGCTCCCCACACTTTCGTGCCTCAACGTCAGTTACGGTCCAGAAAGTCGCCTTCGCCACTGGTGTTCCTCCTAATATCTACGCATTTCACCGCTACACTAGGAATTCCACTTTCCTCTCCCGCACTCAAGAAATTCAGTTTTAGTTGCAGTTCCTCAGTTAAGCCGAGGGATTTCACAACTAACTTAAATTCCCGTCTACGCACCCTTTACACCCAATAAATC
+
FFFFFFFFF:FFFFFFFFFFFF::FFFFFFFFFF,FFFFFFFFFFFFF::FFF:FFFFFFFFFFFFFFFFFFFFFFFFFFFFFF:FFFFFFFFFFFFFFFF:FFFFFFFFFFFFFFFFFFFFFF,:FFFFFFFFFFFFFFFFFFFFF:FFFFFFFFFF,FFFFFF,FFFFFFFF:FFFFFF,FF:FFFFFF,FFFFFFFFFFF::,FFF:FFFFFFFFFFFFFFFFF,:FFFF:FFFF:FF,::FFFFFFF
@A01757:128:HWYCLDRX2:1:2101:23005:21637 2:N:0:GGAGCGTC
TCGGACTACAAGGGTATCTAATCCTGTTCGATCCCCACGCTTTCGTGCCTCAGCGTCAGTTGAGCGCCGGTATGCTGCCTTCGCAATCGGAGTTCTGCGTGATATCTATGCATTTCACCGCTACACCACGCATTCCGCATACTTCTCGCTCACTCAAGAAGACCAGTTTCAACGGCAGGCCGGTGTTGAGCACCGACATTTGACCGCTGACTTAACCTTCCGCCTACGCACCCTTTAAACCCAATAAATCC
+
FFFFFF,FFFFFFFFFFFFFFFFFFFFFFFF:FFFFFFFFFFFFFFFFFFFFFFFFFFFFFFFFFFFFFFFFFFFFFFFFFFFFFFFFFFFFFFFFFFFFFFFFFFFFFFFFFFFFFFFFFFFF:FFFFFFFFFFFFFFFFFFFFFFFFFFFFFFFFFFFFFFFFFFFFFFFFFFFFFFFFFFFFFFF:FFFFFFFFFFFF:FFFFFFFFFFFFFFFFFFFFF:FFFFFFFFFFFFFFFFF:FFFFFFFFF
@A01757:128:HWYCLDRX2:1:2101:9760:21684 2:N:0:GGAGCGTC
TCGGACTACTAGGGTATCTAATCCTATTTGCTCCCCACGCTTTCGTGCCTCAGCGTCAGTAACAGGCCAGGCGGCCGCCTTCGCCACTGGTGTTCTTCCATATATCTACGCATTTTACCGCTACACATGGAGTTCCACCGCCCTCTCCTGCTCTCTAGCCCGCCAGTTTCCAGAGCCTGTACCGGTTGAGCCGGTACCTTTCACTCCAGACTTAGCAGGCCGCCTACGCACCCTTTACGCCCAATCATTCC
+
FFFFFFFFFFFFFFFFFFFFFFFFFFFFFFFFFFFFFFFFFFFFFFFFFFFFFFFFFFFFFFFFFFFFFFFFFFFFFFFFFFFFFFFFFFFFFFFFFFFFFFFFFFFFFFFFFFFFFFFFFFFFFFFFFFFFFFFFFFFFFFFFFFFFFFFFFFFFFFFFFFFFFFFFFFFFFFFFFFFFFFFF:FFFFFFFFFFFFFFFFF:FFFFFFFFFFFFFFFFFFFFFFFFFFFFFFFFFFFFFFFF,F:FFFFF
@A01757:128:HWYCLDRX2:1:2101:22996:21684 2:N:0:GGAGCGTC
TCGGACTACTGGGGTATCTAATCCTGTTTGCTACCCACGCTTTCGAACCTCAGCGTCAGTTACAGACCAGAGAGCCGCTTTCGCCACTGGTGTTCTTCCATATATCTACGCATTTCACCGCTACACATGGAGTTCCACTCTCCTCTTCTGCACTCAAGTCTCCCAGTTTCCAATGCACTACTCCGGTTAATCCGAAGGCTTTCACATCAGACTTAAAAGACCGCCTGCGTTCCCTTTACGCCCAATAAATC
+
FFFFFFFFFFFFFFFFFFFFFFFFFFFFFFFFFF:FFFFFFFFFFF:FFFFFF:FFFFFFFFFFFFFFFFFFFFFFFFFFFFFFFFFFFF,F:FFFFFFF:FFFF:FF:FFFFFFFFFF:FFFFFFFFFFFF:FFFFF:FF,FFFFFFFFFFF:F,FFFFFFFFFF:FF:FFFF,FFF,FFFF:FFFFFFFFF:FFFFFFFFFFFF:FFF,FFFF,FFF:F,:FF:FFFF::FFFFFFF,FFF,F:FF:FF
@A01757:128:HWYCLDRX2:1:2101:23430:21715 2:N:0:GGAGCGTC
TCGGACTACAAGGGTATCTAATCCTGTTTGCTACCCACGCTTTCGAACCTCAGCGTCAGTTACAGACCAGAGAGCCGCTTTCGCCACTGGTGTTCTTCCATATATCTACGCATTTCACCGCTACACATGGAGTTCCACTCTCCTCTTCTGCACTCAAGTCTCCCAGTTTCCAATGCACTACTCCGGTTAAGCCGAAGGCTTTCACATCAGACTTAAAAGACCGCCTGCGTTCCCTTTACGCCCAATAAATC
+
FFFFFFFFFFFFFFF:FFFFFFFFFFFF:FFFFFFFFF:FFFFFFFFFFFFFFFFFFFFFF:::::FFFFFFFFF,FFFFFFFFFFFFFF:FFFFFFFFF:FFFFFFF:FFFFFFFFFFFFFFFFFFF:FFFFFFF:FF:FF,FFF,:F:FFFFFF:F:FF:FFFFFFFF:FFFFFFFFFFFFFFFFFFFFFFFFFF,:FFFFFF,F,:,F,FFF:FF:FF::FFF:FF,FF,FFF,F,F:FFFFF:FF::
@A01757:128:HWYCLDRX2:1:2101:19162:21840 2:N:0:GGAGCGTC
TCGGACTACTCGGGTATCTAATCCTGTTTGCTCCCCACGCTTTCGCGCCTCAGCGTCAGTTACTGTCCAGCAATCCGCCTTCGCCACTGGTGTTCCTCCGTATATCTACGCATTTCACCGCTACACACGGAATTCCGATTGCCTCTCCAGCACTCAAGAAAAACAGTTTCAAATGCAGGCTATGGGTTGAGCCCATAGTTTTCACATCTGACTTGCTTTCCCGCCTACACGCCCTTTACACCCAATAAATC
+
FFFFFFFFFFFFFFFFFFFFFFFFFFFFFFFFFFFFFFFFFFFFFFFFFFFFFFFFFFFFFFFFFFFFFFFFFFFFFFFFFFFFFFFFFFFFFFFFFFFFFFFFFFFFFFFFFFFFFFFFFFFFFFFFFFFFFFFFFFFFFFFFFFFFFFFFFFFFFFFF:F:FFFFFFFFF:FFFFFFFFFFFFFFFFFFFFFF:FFFFFFFFF,FFFFFFFFF:FFF:F,FFFFFF:FFFFFFFFF:FF:FF:FF,FFF
@A01757:128:HWYCLDRX2:1:2101:19135:21950 2:N:0:GGAGCGTC
TCGGACTACTCGGGTATCTAATCCTGTTTGCTCCCCACGCTTTCGCGCCTCAGCGTCAGTTACTGTCCAGCAATCCGCCTTCGCCACTGGTGTTCCTCCGTATATCTACGCATTTCACCGCTACACACGGAATTCCGATTGCCTCTCCAGCACTCAAGACAAACAGTTTCAAATGCAGGCTATGGGTTGAGCCCATAGTTTTCACATCTGACTTGCTTTCCCGCCTACACGCGCTTTACACCCAATAAATC
+
FFFFFFFFFFFFFFFFFFFFFFFFFFFFFFFFFFFFFFFFFFFFFFFFFFF,FFFFFFFFFFFFFFFFFFFFFFFFFFFFFFFFFFFFFFFFFFFFFFFFFFFFFFFFFFF:FFFFFFFFFFFFFFFFFFFFFFFFFF:FFFFFFFFFFFFFFFFFFFF,FFFFFFFFFF,F:FFFFFFFF:FFFFFFF,FF,FF:FFFF:FFFFFF,FFF,:FF,::F:,FF:FF::FFFF:FFFF,F:FF:,,F:,FFF
@A01757:128:HWYCLDRX2:1:2101:6144:21997 2:N:0:GGAGCGTC
TCGGACTACAAGGGTATCTAATCCTGTTTGCTACCCACGCTTTCGAACCTCAGCGTCAGTTACAGACCAGAGAGCCGCTTTCGCCACTGGTGTTCTTCCATATATCTACGCATTTCACCGCTACACATGGAGTTCCACTCTGCTCTTCTGCACTCAAGTCTCCCAGTTTCCAATGCACTACTCCGGTTAAGCCGTAGGCTTTCACATCAGACTTAAAAGACCGCCTGCGTTCGCTTTACGCCCAATAAATC
+
FFFFFFFFFFFFFFFFFFFFFFFFFFFFFFFFFFFFFFFFFFFFFFFFFFF,FFFFFFFFFFFFFFFFFFFFFFFFF:::FFFFFFFFFFF:FF:FFFFFFFF:FFFFFFFF:F:FFF::F,FFF:F:FF:FFFF,F,F:F,:,:FFFFFF:F:F,FFFFFF,FFFF::,:F,F:,F,:FFF:FFFFFF,FFFF,FFFFF,FF,FFFFFF::FF,,:,F:FFFF,FFFFFF,,,FF,FFF,,F,,,,,,F,
@A01757:128:HWYCLDRX2:1:2101:14425:22060 2:N:0:GGAGCGTC
TCGGACTACAGGGGTTTCTAATCCTGTTTGCTCCCCACGCTTTCGTGTATGAGCGTCAGTTGCGTCCCAGGAGGCTGCCTTCGCCATCGGTGTTCTTCCACATATCTACGCATTTCACTGCTACACGTGGAATTCCACCTCCCTCTGACGCACTCTAGCCAAGCAGTCACATATGCGGTTCCCAGGTTAGGCCCGGGTATTTCACATCTGTCTTACTCAGCCGCCTGCACACCCTTTACGCCCAGTAATTC
+
FFFFFFFFFFFFFFFFFFFFFFFFFFFFFFFFFFFFFFFFFFFFFFFFFFFFFFFFFFFFFFFFFFFFFFFFFFFF:F:F,FFFFFFFFFFFFF:FFFFFFFFF,FFFFFFFFFFF:FFFFFFFF:FFFFF,FF::F::FFFFFFF,:F:F:FFFFFFFFFFFF,FFFFF,FFFFFFF:FF:FFFFF,F,FFFFFFFFF:,FFFF:FFFFFF:F,F,F,FF:FFF:FF,FFFFF,:FFFFF:F,FF,:FFF
@A01757:128:HWYCLDRX2:1:2101:6732:22075 2:N:0:GGAGCGTC
TCGGACTACACGGGTATCTAATCCTGTTCGATCCCCGCGCTTTCGTGCCTCAGCATCAGTGGCGGCACGGCACGCTGCCTTCGCAATCGGGGTTCTGCGCGATATCTATGCATTTCACCGCTACACCGCGCATTCCGCATGCCTCCGCCGCACTCAAGGCCCCCAGTTCCGACGGCTCGGCGGGGTTGAGCCCCGCGATTTCACCGCCGGCTTAAAGGCCCGCCTTCGCACCCTTTAAACCCAATGAATCC
+
FFFFFF:FFFFFFFFFFFFFFF,FFFFFFFF:FFFFFFFFFFFFFFFFFFFFFFFFF,FFFFFF:FFFFFFFFFFFFFFFFFFFF,FF:FFFFFFFFF:FFFFFFFFFFFF:FFFFFFFFFFFFFFFFF:FFFFFF:FFFFFFFFF:FFFFFFFF:FFFF,FFFFFFF,FFFFFFFFF:FFF:FFFFFFFFFFF:FFFFF:FFFF::F::FFFF:FF:F:FFFF,,FFFFF,F:FFFF:FF::F::F,FFF
@A01757:128:HWYCLDRX2:1:2101:2772:22106 2:N:0:GGAGCGTC
TCGGACTACCGGGGATCTACGGGTGTTCGATCCCGAGGCTTTCGGGCCTAAGCGGCAGTGGGGCGCCGGTATGCTGCCTTCGCAATCGGAGTTCTGCGTGTTCTCTCTGGCGTGCACCGATACACCCCGCATTCCGCGCTCTGCTCGCCCACTCTCGCCCGGCCGTTCCGACGGCTGGGCGGGGTTGAGCCCCGCGTTTTGACCGCCGGCTTGGCGTGCGGGCGGCGCAGCCGTGACACGCACTTCAGCAG
+
FFFFFF,F:F,F:,:FFF:,:,,FFFFFF:F:F,,F::,FFFFF,FFFF,F:FF,FFF,FFFFFFF:F::,F:FFF:F,,F,:,FF,FFFFF,FFFFF,,,,F,,,,:F,,F:::F:::,,FF,,:,,F,:,F,FFFFF,FF,FFF:FF,::FFF::F:F,F,,FF,,F,,,FF:FF:FFF:FFFF:,F:,,FFFF,F,,::FFFF,:FF,,,,,FF:,,:,,,F:FF,,,:,F:,,,::FF,F,F:::,,
@A01757:128:HWYCLDRX2:1:2101:6551:22294 2:N:0:GGAGCGTC
TAGGACTACCAGGGTTTCTAATCCTGTTCGATCCCCACGCTTTCGTGCCTCAGCGTCAGTTGAGCGCCGGTATGCTGCCTTCGCAATCGGAGTTCTGCGTGATATCTATGCATTTCACCGCTACACCACGCATTCCCCGCACTTCTCGCCCACTCTAGCCCGGCAGTTCCGACGGCTGGGCGGGGTTGAGCCCCGCGATTTGACCGCCGGCTTGCCGTGCCGCCTGCGTTCCCTTTACGCCCAATAAATCC
+
FFFFFF:FFFFFF:FFFF:FFFFFFFFFFFF:FFFFFFFFFFFFFFFFFFFFFFF:FFFF:FFFF:FFFFFFF:FFFFF:FFFFFFFFFFFFFFFF::FFFFFFFF:F,:FF:,FFFFFFFFFFFF:FFFFF,FFFFFFFFF:FF:F:FFFFFFFFFFFFF:FF:F,FF:FFF,FFFFFFFFFFFFFFFFFFFFFFFFFFFFFFFFFFF:FF,FFFFFFFFFF,,FF:FFFFFFF:FFFFFFF:FFFFFFF
@A01757:128:HWYCLDRX2:1:2101:4544:22326 2:N:0:GGAGCGTC
TCGGACTACCCGGGTATCTAATCCTGTTCGATACCCGCACTTTCGTGCCTCAGCGTCAGTTGAGCGCCGGTAAGCTGCCTTCGCAATCGGCGTTCTGCGTGATATCTATGCATTTCACCGCTACACCACGCATTCCGCGCACTTCTCGCCCACTCTAGCCCGGCAGTTCCGACGGCTGGGCGGGGTTGAGCCCCGCGATTTGACCGCCGGCTTGCCGTGCCGCCTGCGCACCCTTTAAACCCAATAAATCC
+
FFFFFFFFFF:FFFFFFFFFFFFFFFFFFFFFFFFFFFFFF:FFFFFFFFFFFFFFFFFFFFFFFFFF:FFFFFFFFFFFFFFFF:FFFFFFFFFFFFFFFFFFFFF:FFFFFFFFFFFFFFFFFFFFFFFFFFFFFF::FFFFFFFFFFF:FFFFFFFFF::FFFFFFFFFFFFFF:FFFFF:FFFFFFFFFFFFFFFFFFFFFFFFF:FFFF:F,FFFFFFFF:FFFFFFFFFFFFFFFF:FF:,F:FF
@A01757:128:HWYCLDRX2:1:2101:28944:22341 2:N:0:GGAGCGTC
TCGGACTACAGGGGTATCTAATCCTGTTCGCTCCCCTAGCTTTCGCGCCTCAGCGTCAGTCGTGGCCCAGAAGGCCGCCTTCGCCGCCGGTGTTCTTCCCAATATCTGCGCATTCCACCGCTACACTGGGAATTCCGCCTTCCCCTACCAGACTCAAGCCTGCCGGTATCGGGGGCGGACCGGGGTTGAGCCCCGGTATTTGACCCCCGACCTAACAGGCCGCCTCCGCGCGCTTTACGCCCAATGAATCC
+
FFFFFFFFFFFFFF:FFFFFFFFFFFFFFFFF:FFFFFFFFFFFFFFFFFFFFF:FFF:FFFFFFFFFFFF,FFFFFFFFFFFFFFFFFFFFFF:FFF,FFFFFFFFFFFFF:FF:,FFFFFFFFFFFFFFFFFFFFFFFFFFFFFFFFFFFFFFFFFFFFFFFFFF,FFFFFFFFFFFFFFFFFFFFFF:FFFF:F,FFFFFFFFF:FFFF:FFFFFFFFFFFF,FFFF:FF:FFFFFF:F:FF,FFFF:
@A01757:128:HWYCLDRX2:1:2101:22950:22357 2:N:0:GGAGCGTC
TCGGACTACTGGGGTATCTAATCCTGTTCGATACCCGCACTTTCGTGCCTCAGCGTCAGTTGAGCGCCGGTAAGCTGCCTTCGCAATCGGCGTTCTGCGTGATACCTATGCATTTCACCGCTACACCACGCATTCCGCTTACTTCTCACTCACTCAAGGGCGTCAGTTTCAACGGCACGACGGGGTTGAGCCCCGAAATTTTACCGCTGACTTGACACTCCGCCTACGCACCCTTTAAACACAATAAATCC
+
FFFFFFFFFFFFFFFFFFFFFFF:FFFFFFFFFFFFFFFFFFFFFFFFFFFFFFFFFFFFFFFFFFFFFFFFFFFFFFFFFFFFFFFFFFFFFFFFF:,FFFFFF,FFFFFFFFFFFFFFFFFFFFFFFFFFFFFFFFFF,FFFFFFFFFFFFFFFFF:FFFFFFFFFFFFFFFFFFFFFFFFFFFFFFFF,:FF:FFFFFFFFF:F:::FFFFFFFFFFFFFFF:FFFFFFFFF,FFFF:F:FFF,FFF:
@A01757:128:HWYCLDRX2:1:2101:21341:22388 2:N:0:GGAGCGTC
TCGGACTATAGGGGATATAATCCTGTTTGATCCCCGCACTTTCGTGCCTCAGCGTCAGTAGGGCGCCGGTATGCTGCCTTCGCGATCGGGGTTCTGCGTGATATCTATGCATTTCACCGCTACACCACGCATTCCGCATACTTCTCGCCCACTCGAGCCCGGCAGTTTTAACGGCTGTACGGGGTTGAGCCCCGCAATTTTACCGCTGACTTGGCAGGCCGCCGAGGCCCCCTGTAAACCCAGTAGATCCG
+
FFFFFFFFFFFFF,FFFFFF,FFFFFFFFFFFFFFFF:,FF,F,F,FFFFFFFFF,FF:FFFFFFFFFFFFFF:FFFFF:FFF,FF:FFFFFFFFF,FFF::,F,FF:::,FFFF:,FF,FF:FF,FFF:FF::FFFFFF,,F,F::F:,FFFF::F,,FFF,FFFFF:FF,:FFFFFF,F:FFF,,:F:::FF,F,FFFFF,FFFFF,FF,,F,,FF,:FF:,:,FF,,,FF,:,,,:FF,,FF,,:,,F
@A01757:128:HWYCLDRX2:1:2101:4191:22404 2:N:0:GGAGCGTC
TCGGACTAACGGGTTTCTAATCCTGTTTGATACCCGCACTTTCGAGCCTCAGCGTCAGTTACACTCCGGAAACCTGCCTTCGCGATCGGTCGTCTTCATGATATCTAAGCATTTCACCGCTACACCATGAATTCAGGCTTCCCTGAGAGTACTCAAGACCGGCAGTTTCAACTGCAATTCCGGGGTTGAGCCCCGAAATTTCACAACTGAATTAACGGCCCGCCTACGATCACTTTAAACCAAATAAATCC
+
FF,FFF:F,F::FFFFFF:FF:FF:FFFF:,FF,FF:FFF:FFFFF,F,FFFFFFFFF,:FFFF:FFFFFFFFF:FFF:FFFFFFF,FFFFFFFFFFFF,FF,FFFFF,FFFFF:FFFFFFFFF:F:FFFFF:F:::FFF:,,FF:F,F:FF:,FFFFFF,:FF,FFFFF,F,,,FFF:F:FFF:FF:F,FF,FFFF:::,:FFF:,F,F,FFFF,FFF:FF:FF::F,FF,,FF::FFFF,FFFFFFFF,
@A01757:128:HWYCLDRX2:1:2101:17833:22482 2:N:0:GGAGCGTC
TCGGACTACCAGGGTATCTAATCCTGTTCGATCCCCGCGCTTTCGTGCCTCAGCGTCAGTGGCGGCACGGCACGCTGCCTTAGCAATCGGGGTTCTGCGCGATATCTATGCATTTCACCGCTACACCGCGCATTCCGCATGCCTCCGCCGCACTCAAGGCCCCCAGTTCCGACGGCTGGGCGGGGTTGAGCCCCGCGATTTGACCGCCGGCTTGCCGTGCCGCCTGCGCACCCTTTAAACCCAATAAATAC
+
FFFFFFFFFFFFFFFFFFFFFFFFFFFFFFFFFFFFFFFFFFFFFFFFFFFFFFFFFFFFFFFFFFFFFFFFFFFFFFFFFFFFF:FFFFFFFFFFFFFFFFFFFFFFFFFFFFFFFFFFFFFFFFFFFFFFFFFFFFFFFFFFFFFFFFFFFFFFFF:FFFFFFFFFFFFFFFFF:FFFFFFFFFFFFFFFFFFFFFFFFFFFFFFFFFFFFFFFFFFFFFFFFFFFFFFFFFFFF:FFFFFFFFFFFFF
@A01757:128:HWYCLDRX2:1:2101:26820:22514 2:N:0:GGAGCGTC
TCGGACTACACGGGTATCTAATCCTATTTGCTCCCCACGCTTTCGTGCCTGAGCGTCAGCAACAGTCCAGGCGGCCGCCTTCGCCACTGGTGTTCTTCCATATATCTACGCATTTTACCGCTACACATGGAGTTCCACCGCCCTCTCCTGTCCTCGAGCGTGGCAGTTTCCAAAGCCTGTACAGGTTGAGCCCGTACCTTTCACTTCAGACTTGCCACGCCGCCTGCGCACCCTTTACGCCCAATCATTCC
+
FFFFFFFFFFFFFFFFFFFFFFFFFFFFFFFFFFFFFFFFFFFFFFFFFFFFFFFFFFFFFFFFFFFFFFFFFFFFFFFFFFFFFFFFFFFFFFFFFFFFFFFFFFFFFFFFFFFFFFFFFFFFFFFFFFFFFFFFFFFFFFFFFFFFFFFFFFFFFFFFFFFFFFFFFFF,FFFFFFFFFFFFFFFFFFFFFFFFFFFFFFFFFFFFFFFFFFFFFFFFFFFFFF:FFFFF:FFFFFFFFFF,FFFFFFF
@A01757:128:HWYCLDRX2:1:2101:28845:22545 2:N:0:GGAGCGTC
TCGTACTACTAGGGTATCTAATCCTGTTTGCTACCCACGCTTTCGAACCTCAGCGTCAGTTACAGACCAGAGAGCCGCTTTCGCCACTGGTGTTCTTCCATATATCTATGCATTTCACCGCTACACCGCGCATTCCGCCTGCCTTTACCCAACTCAAGCCAGCCAGTTTCAACGGCGGGCCGGGGTTGAGCCCAGGGCTTTTACCGCTGACTTAACTCGCCGCCTACGCACCCTTTAAACACAATAAATCC
+
FF,FFFF:FFF:,::F,,FFF,F:F,,:,F:FF,FFFF,FFFF:,FF,FF,F,,,FFF:FFF,:,F:,:,F,F,,,,:FF:,F:FF,,F,F,FF,F,,,F,F,FF,FF:,FFFFFFFFF,,:F:F,,F,:FF:F,,,F:,,F:,FF,FF:FFF,:FF,FFF,:,FF,FF,FF,,,F,F,F:F,,:,,,F:,F,,,,F:FFF:FF,,F,:FFFFFF,,:FF,:FFFF,FFF,:FFF:FFFF,,FF:FFFFF,
@A01757:128:HWYCLDRX2:1:2101:14326:22576 2:N:0:GGAGCGTC
TCGGACTACTAGGGTATCTAATCCTGTTTGCTCCCCACACTTTCGTGCCTCAACGTCAGTTACGGTCCAGAAAGTCGCCTTCGCCACTGGTGTTCCTCCTAATATCTACGCATTTCACCGCTACACTAGGAATTCCACTTTCCTCTCCCGCACTCAAGAAATTCAGTTTTAGTTGCAGTTCATCAGTTAAGCCGAGGGATTTCACAACTAACTTAAATTCCCGTCTACGCACACTTTACACCCAATAAATC
+
FFFFFFFFFFFFFFFFFFFFFFFFFFFFFFFFFF:FFFF:FFFFFFFFFFFFF:FFFFF:FFFFFFFFFFFFFFFF:FF:FFFFFFFFFFFFFF:FFF:FFFFFFFFFF:FFFFFFF:F:FFFFFFFF:FFFFFFFFFF,FFFFFFFFFFFFFFFFF,FFF:FFF::FF:F,FFF,F:FFF,FFF:F:FF,:FFFF,FFFF,:FFFF:::FFFFFFFF:F,,,F,:FF::FF,F:,FFFFF,F,FF::FF:
@A01757:128:HWYCLDRX2:1:2101:11731:22654 2:N:0:GGAGCGTC
TCGGACTACAGGGGTATCTAATCCTGTTCGATACCCACGCTTTCGTGCCTGAGCGTCAGTAGGGCGCCGGTGCGCTGCCTTCGCAATCGGAGTTCTGCGTGATATCTATGCATTTCACCGCTACACCACGCATTCCGCGCACTTCTCGCCCACTCTAGCCCGGCAGTTCCGACGGCTGGGCGGGGTTGAGCCCCGCGATTTGACCGCCGGCTTGCCGTGCCGCCTGCGCACCCTTTAAACCCAATAAATCC
+
FFFFFFFFFFFFFFFFFFFFFFFFFFFFFFFFFFFFFFFFFFFFFFFFFFFFFFFFFFFFFFFFFFFFFFFFFFFFFFFFFFFFFFFFFFFFFFFFFFFFFFFFFFFFFFFFFFFFFFFFFFFFFFFFFFFFFFFFFFFFFFF:FFFFFFFFFFFFFFFFFF:FFFFFFFFFFFFFFFFFFFFFFFFFF:FFFFFFFFFFFFFFFF:FF,FFFFFFFFFFFFFFFFFFFFFFFFFFFFFFF:FFFFFFFFF
@A01757:128:HWYCLDRX2:1:2101:4417:22670 2:N:0:GGAGCGTC
TCGGACTACAAGGGTATCTAATCCTGTTTGCTCCCCACACTTTCGTGCCTCAACGTCAGTTACGGTACAGAAAGTCGCCTTCGCCACTGGTGTTCTTCCCGATATCTGCGCATTCCACCGCTACACCGGGAATTCCGCTCTCCTCTACCGCACTCGAGCCGCCCAGTCCGGAACCCGGCCCGAGGTTGAGCCCCGGGGTTAGAGGTTCCGCTTAGGCGGCCGCCTACGCGCGCTTTACGCCCAATGAATCC
+
FFFFFFFFFFFFFFFFFFFFFFFFFFFFFFFFFFFFFFFFFFFFFFFFFFFFFFFFFFFFFFFFFFFFFFFFFFFFFFFFFFFFFFFFFFFFFFFFFFFFFFFFFFFFFFFFFFFFFFFFFFFFFF:FFFFFFFFFFFFFFFFFFFFFFFFFFFFFFFFFFF,FFFFFF:,F:F:FFFF:F:FFFFFFF:FFF:F:FFFFFFFFFFFF:FFFFFF:FF:FF:FFFFF::FFFFFFFFFFFFFFFF,,FFFF
@A01757:128:HWYCLDRX2:1:2101:20365:22670 2:N:0:GGAGCGTC
TCGGACTACTAGGGTATCTAATCCTGTTCGATACCCACGCTTTCGTGCCTCAGCGTCAGTGTGGGGCCGGCAGGCTGCCTTCGCAATCGGGGTTCTGCGCGATATCTATGCATTTCACCGCTACACCGCGCATTCCGCCTGCCTTTCCCCAACTCAAGCCAGCCAGTTTCAAGGGCGGGCCGGGGTTGAGCCCGGGGCTTTTGCCGCTGACGTAACTCGCCGCCTCGGCCCCCGTTAGACCCAGTCGTTCC
+
FFFFFFFFFFFFF:FFFFFFFFFFFFF:FF:F:FF:FFFFFF:FFFFF:FFFFF:FFFFFFFFFFFFFFFFFF:FFFFFFFFFFFFFFFFFFFFFFFFFF:FFFFFFFFFF:,,FFFF:FFFFFFF,FFFFF,F,F:F,F:,FFFFF,FFFF:FF:FF:F:FF:FFF,:FFF,FFFFFFFFFF::,FFFFF,F,FFF,,F,F,:,FF,F,F,:F,:,:F,::F,:,,FF,,:,,:,:,,:FFF,FF,F,,,
@A01757:128:HWYCLDRX2:1:2101:10990:22717 2:N:0:GGAGCGTC
TCGGACTACAGGGGTTTCTAATCCTGTTTGCTACCCACGCTTTCGAACCTCAGCGTCAGTTACAGACCAGAGAGTCGCTTTGGCCACTGGTGTTGTTCCATATTTCTACGCAATTAACCGCTACACATGGAGTTTCACTCTCCTCGTATGCACTCAAGTCTCACAGTTTGCAATGCACTACTCCGGTTAAGCCGAAGGCTTTCACATAAGGCTTTAAACACCGCCTGCGGTCCCGTTAAGCCCAATAACTG
+
FFFFFFFFFFFFFFFFFFFFFFFFFFFFFFFFFFFFFFFFFFFFFFFFFFFFFFFFFFFFFFFFFFFFFFFFFFFFFF,FF,::,,:,:F::,F:,F,:,,F:,:,F,F,:,FFF,FFF,:::,,:::FF,F,F,F:F,:F,F,,:F,:F,:,,,,F,,,F,:F,,,:F,FFF,,,FF,F,,FF::,F:F,,F::F,F,,:F,,,F,,,,,,,F,FFF,,::,,F,:::,:,F,,F:F,FF,:,,,F,:,,
@A01757:128:HWYCLDRX2:1:2101:17698:22748 2:N:0:GGAGCGTC
GGGGGGGGCGCGGGGGTGTACAAAACTTAGCTAACCAAACAAACTCAAACAAACCAAAGAAGCTGCCCAGGGACGACACCTCCCCAACCCCGAGCCTACTGATATAAAAAGAATGAAAAACAAAAACAAAAAAACCAGAAAAAAAAAAAACACAAAAAAAAGACAAATAAAAAAAAAAAAACGGAGTTGAGCCTAGAAAAATAAAATCAAAATAGAAAAACAAACAACACTCCCAAAAATCACAAAAAAAA
+
FFFFF::,,,,:,:,,,,,:,,,,,,,,,,,,,:,,,,,,F:,,,,,,,,,:,,,,,,,,,,,,,,,F,,,,,:,,,,,,,,,,,:,,,,,,,,,,,,,,,,,,:,,,,,::,,,,,F:F,:,:,,F,,,FF,,,,,,:,,F:,F,,F,F,F,,:,FF::,,:,,:,,F,,F::,,,F,,:,,,,,,,,,,,,,,,,,F,F,F,,,,,:,,,,,,,,FFF,F,F,:,,FF,,,F:,:F:,,:,FFFFFFF:
@A01757:128:HWYCLDRX2:1:2101:3143:22780 2:N:0:GGAGCGTC
TCGGACTACAAGGGTATCTAATCCTGTTCGATACCCACGCTTTCGTGCCTCAGCGTCAGTGTGGGGCCGGCAGGCTGCCTTCGCAATCGGGGTTCTGCGCGATATCTATGCATTTCACCGCTACACCGCGCATTCCGCCTGCCTTTCCCCACCTCAAGCCAGCCAGTTTCAACGGCGGGCCGGGGGTGAGCCCCGGGCTTTTACGGCTGACTTAACGCGCCGCCTACGCAGCCTGTAAAGCCACTAAGTCG
+
F:FFFFFFFFFFFFFFFFFFFFFFFFFFFFFFFFFFFFFFFFFFFFFFFFFF:FFFFFFFFFFFFFFFFF:F:F,FFFFFFFFFFFFFFFFFFFFFFFFFFF:F,FFFFFFF:,FF:FFFFFFFFF,F:FF:F:F:F:FFF:,F:FFF,F:,FFFFFFFF,FFF:F:FFFF,FFFFFFFFFF:FF,FFFF:::FF:F:F,:FFF,FF:F,,:,,,,,:FF,FF,,,,FF,,F,:FF,FF,F:F,,,,,,,,
@A01757:128:HWYCLDRX2:1:2101:7581:22795 2:N:0:GGAGCGTC
TCGGACTACCAGGGTATCTAATCCTGTTCGATACCCACGCTTTCGTGCCTGAGCGTCAGTAGGGCGCCGGTGCGCTGCCTTCGCAATCGGAGTTCTGCGTGATATCTATGCATTTCACCGCTACACCACGCATTCCGCGCACTTCTCGCCCACTCTAGCCCGGCAGTTCCGACGGCTGGGCGGGGTTGAGCCCCGCGATTTGACCGCCGGCTTGCCGTGCCGCCTGCGCACCCTTTAAACCCAATAAATCC
+
FFFFFFFFFFFFFFFFFFFFFFFFFFFFFFFFFFFFFFFFFFFFFFFFFFFFFFFFFFFFFFFFFFFFFFFFFFFFFFFFFFFFFFFFFFFFFFFFFFFFFFFFFFFFFFFFFFFFFFFFFFFFFFFFFFFFFFFFFFFFFFFFFFFFFFFFFFFFFFFFFF,FFFFFF:FFFFFFFFFFFFFFFFFFFFFFFFFFFFFFF:FFFFFFFFFFFFFFFFFFFFFFF:FFFFFFFFFFFFFFFFF:FF,FFFF
@A01757:128:HWYCLDRX2:1:2101:21621:22811 2:N:0:GGAGCGTC
TCGGACTACCGGGGTATCTAATCCTGTTTGATACCCACACTTTCGAGCATCAGTGTCAGTTGCAGTCCAGTGAGCTGCCTTCGCAATCGGAGTTCTTCGTGATATCTAAGCATTTCACCGCTACACCACGAATTCCGCCCACCTCTACTGTACTCAAGACTGCCAGTTTCAACGGCTCGCCGGGGTTGAGCCCCGGGCTTTTACCGCTGACTTAACAGTCCGCCTACGCACCCTTTAAACCCAATAAATCC
+
FFFFFFFFFFFFFFFFFFFFFFFFFFFFFFFFFFFFFFFFFFFFFFFF:FFFFFFFFFFFFFFFFFFFFFFFFFFFFFFFFFFFFFFFFFFFFFFFFFFFFFFFFFFFFFFFFFFFFFFFFFFFFFFFFFFFFFFFFFFFFFFFFFFFFFFFFFFFFFFFFFFFFFFFFFFFF:FFFFFFFFFFF:FFFFFFFFFFFFFFFFFFFFFFFFFFFFFFFFFFFFFFFFFFFF:FFFFFFFFFFFFFFFF:FF,
@A01757:128:HWYCLDRX2:1:2101:27073:22858 2:N:0:GGAGCGTC
TCGGACTACTGGGGTATCTAATCCTGTTCGATACCCACGCTTTCGTGCCTGAGCGTCAGTTGGGCGCCGGTATGCTGCCTTCGCAATCGGAGTTCTGCGTGATATCTATGCATTTCACCGCTACACCACACATTCCGCGCACTTCTCGCCCACTCTAGCCCGGCAGTTCCGACGGCTGGGCGGGGTTGAGCCCCGCGATTTGACCGCCGGCTTGCCGTGCCGCCTGCGCACCCTTTAAACCCAATAAATCC
+
FFFFFFFFFFFFFFFFFFFFFF:FFFFFFFFFFFFFFFFFFFFFFFFFFFFFFFFFFFFFFFFFFFFFFFFFFFFFFFFFFFFFFFFFFFFFFFFFFFFFFFF:FFFFFFFFFFFFFFFFFFFFFFFFFFF:FFFFFFFFF:FFFFFFFFFFFFFFFFFFFFFFFFFFFFFFFFFFFFFFFFFFFFFFFFFFFFFFFFFFFFFFFFFFFFFFFFFFFFFFFFFFF,FFFF:FFFFF:FFFFFF:FFF,FFF
@A01757:128:HWYCLDRX2:1:2101:2654:22874 2:N:0:GGAGCGTC
GGGGGGGGGCGGGGGGCTAAGAAAAACATTTTTTCACCCAAACAATGATCGGACACAGGAGGGCCGCGGGGAGAGGAGACCACGAAACAGCCCCTTCAAGATATATAATAAATTGTAAAAGACACAAAAAGAACCCCCGTAAAATCAATCTAAAACGAACTGCACAGGGAAGCGCAACTCAGGCGGGCGCAGCGGAAACAAATGACAGAAGTTATAGGAACTCAACGCCCCCCAAAAAAAAAAAAAAAACC
+
,FF::,,,,,,,,,,,,,,,,,,,,,,,,,,,,,,,:,,F,:,,,,,,,,,::,,:,,,,,,,,,,,F,,,,,,,,,,,,,,,,,,F,,,F,,,,,,,,,,F,,,,,,,,,,,,,:,,:F,,,F,,,:,:,,,,,,,,,,:,,,,,,,,,,,,,,,,,,,,,F:,,,,,,,,,F,,,:,,,,,F:,,:,,,,,,,,,F,:,,:,,,:,,:,,,,,F,,:,,,,:,,,,,,,,,:,,,,::::F,F:,F,,,
@A01757:128:HWYCLDRX2:1:2101:1705:22921 2:N:0:GGAGCGTC
TCGGACTACCGGGGTATCTAATCCTGTTCGCTACCCATGCTTTCGAGCCTCAGCGTCAGTTGCAGACCAGACAGCCGCCTTCGCCACTGGTGTTCTTCCATATATCTACGCATTCCACCGCTACACATGGAGTTCCACTGTCCTCTTCTGCACTCAAGTTGCCCGGTTTCCGATGCACTTCTTCGGTTAAGCCGAAGGCTTTCACATCAGACCTAAGCAACAGCCTGCGCTCGCTTTACGCCCAATTAATC
+
FFFFFFFF:FFFFFFFFFFFFFFFFFFFFF:FF::FFFFFFFFFFFFF:FFFFF:F:FFFFFF,F:F,FFFFFF,FFFFFF::F:F:FFF:FF::FF,FFFFFFFFFF,FFFFFF:FFFF:F,FF,,FFF:FFFF,F,FFF:F,FFFFFFF,FF,FFFFF:F,FFF:FF,FF,FF:,FF::FFFFFF,FF,FFFF:::FFFFFFF,F:FFF:,F,FFF,:,,F,:FFFF:F::FFFF,:,F,FF,F,,FF:
@A01757:128:HWYCLDRX2:1:2101:25265:22952 2:N:0:GGAGCGTC
TCGGACTACAAGGGTATCTAATCCTGTTCGATACCCACGCTTTCGTGCCTCAGCGTCAGTGTGGGGCCGGCAGGCTGCCTTCGCAATCGGAGTTCTGCGTGATATCTCTGCATTTCACCGCTACACCACGCATTCCGCGCACTTCTCGCCCACTCTAGCCCGGCAGTTCCGACGGCTGGGCGGGGTTGAGCCCCGCGATTTGACCGCCGGCTTGCCGTGCCGCCTGCGCACCCTTTAAACCCAATAAATCC
+
FFFFFFFFF,FFFFF,:F:FFFFFFFF,FFFF:F:FFFFF,F:FFFFFFFFFFFFFFFFFFF:FFFFFFFF:FFFFF,FFFFFFFFFFFFFFFFFFFF:FF,:::FF,FFFFFFFFFFFFF:FFFFFFF:F:FFFF:FFF,FFFFFFFFFFFFFFFFFFFFF:FF:FFFF:FFFFF:FFFFFFFFF:FFFFFFFFFF,,FFFFFFFFF:FFF:FFFF:FFFFFFFFFFFF,F:FFF,::,:F,F::,,F:F
@A01757:128:HWYCLDRX2:1:2101:19976:22968 2:N:0:GGAGCGTC
TCGGACTACTGGGGTATCTAATCCTGTTTGCTCCCCACGCTTTCGAGCCTCAACGTCAGTTACAGTCCAGTAAGCCGCCTTCGCCACTGGTGTTCCTCCTAATATCTACGCATTTCACCGCTACACTAGGAATTCCACTTACCCCTCCTGCACTCTAGTTCTACAGTTTCCAGAGCAGTCCGGGGGTTGAGCCCCCGCCTTTCACTCCAGACTTGCATACCCGTCTACGCTCCCTTTACACCCAGTAAATC
+
FFFFFFFFFFFFFFFFFFFFFFFFFFFFFFFFFFFFFFFFF:FFFFFFFFFFFFFFFFFFFFFFFFFFFFFF,FFFFFFFFFFFF,FFFFFFFFFFFFFF,FFFFFFFFFFFFFFFFFFFFFFFF:F:FFFFFFFFFFFFFFFFFFF:FFFFFFFF:FFFFFFF:FFFFFF:F:FFFFFFFFFFFFFFFFFF:FFFFFFFFFFFFFFFFFFFFFFFFFF,FFFFFFF:FFF:FFF:FFFFFFF,FF,FF:F
@A01757:128:HWYCLDRX2:1:2101:13241:23015 2:N:0:GGAGCGTC
TAGGACTACAAGGGTATCTAATCCTGTTTGCTCCCCACGCTATCGAGCCTCAACGTCAGTTACTGTCCAGTAAGACGCATTCGCCACTGGTGATCCTCCTAATATCTACGCAGATCACCGCGACAATAGGAATTCCACTTACCTCTCCAGCACTCTAGCAGGGCAGGTTCCAAAGCAGGGCAGGGGTTAAGCCCCTGCCTTTCACTTCAGACTTGCCGCGGCGTCTACGCTACCTTTACCGCGAGTAAATG
+
:,,,F,FF:FF,,,,F,,FFFFFFFF:,F,FFF,F,FF:F,,F,:FF,FF:F:,,::F,,F,,F,F:FF:,FFF,F,,,,:,,,:F:F,,,F:FFF,F,FF:FFFFFF:F,,,,F,,,,,,F:,,,,:,:,,,F,,,,F::,,FF,F,FFF:,FF::::,,FF:FF,,FF:::F:::F,,F,:,,F,,F,,,::,:,F,,:,,,FF:F,FFF,,F,FFFF,F,FFF,:,FF,,:F,,,,,,F,:,F,,:,,
@A01757:128:HWYCLDRX2:1:2101:21549:23062 2:N:0:GGAGCGTC
TCGGACTACAAGGGTATCTAATCCTGTTCGATCCCCACGCTTTCGTGCTTCAGCGTCAGTAGGAAGCCGGCATGCTGCCTTCGCAATCGGGGTTCTGCGTGATATCTATGCATTTCACCGCTACACCACGCATTCCGCATACTTCTCTTCCACTCAAGAGCGCCAGTTTCAATGGCGGGACGGGGTTGAGCCCCTCAATTTGACCACTGACTTAACGCTCCGCCTACGCACCCTTTAAACCCAATAAATCC
+
FFFFFFFFF:FFFFFFFF,F:FFFFFFFFFF:FFFFFFFFFFFF:FFFFFFFFFFFFFFFFFFF:FFF:FFFFFFFFFFFFFFFFFFFFFFFFFFFFFFF:FFF:FFFFFFFFFFFFFFFFFFFFFFFF:FFFF,FFFFFFFFFFFFFFFFFFFFFFFFFFFFFFFFF::FFFF:FFFFF,FFFFFFFFFFFFFFFFFFFFFFFF:F,F:FFFF,FFFFFFFFFF:FFFFFFFFFFFFF:FF,FFFFFFFF
@A01757:128:HWYCLDRX2:1:2101:3848:23187 2:N:0:GGAGCGTC
TCGGACTACAAGGGTATCTAATCCTGTTCGATACCCACGCTTTCGTGCCTCAGCGTCAGTGTGGAGCCGGCATGCTGCCTTCGCAATCGGAGTTCTGCGCGATATCTATGCATTTCACCGCTACACCGCGCATTCCGCATACTTCTCTCCAACTCGAGACTGCCAGTTTCAACGGCGGGCCGGGGTTGAGCCCCGGGCTTTGACCGCTGACTTAACAGACCGCCTGCGCACCCTTTAAACCCAATAAATCC
+
FFFFFFFFFFFFFFFFFFFFFFFFFFFFFFFFFFFFFFFFFFFFFFFFFFFFFFFFFFFFFFFFFFFFFFFFFFFFFFFFFFFFFFFFFFFFFFFFFFFFFFFFFFFFFFFFFFFFF:FFFFFFFFFFFFFFFFFFFFFFFFFF:FFFF:FFFFFFFFFFFFFFFFFFFFF:F:FFFF:,FFFFFFFFF,FFFFFFFFFFFFFF,FFFFFFFFFF,F:FF:FFFFF:FFF:F:F:FF:FFF,FFFFFFF,F
@A01757:128:HWYCLDRX2:1:2101:15971:23202 2:N:0:GGAGCGTC
TCGGACTACTAGGGTATCTAATCCTGTTCGATACCCACACTTTCGTGCATGAGCGTCAGTTGAGCGCCGGTATGCTGCCTTCGCAATCGGAGTTCTGCGTGATATCTATGCATTTCACCGCTACACCACGCATTCCGCATACTTCTCGCTCACTCAAGACAACCAGTTTCAACGGCTCGAAGAGGTTGAGCCTCTCAATTTTACCGCTGACTTGATCTTCCGCCTGCGCACCCTTTAAACCCCATAAATCC
+
FFFFFFFFFFFFFFFFFFFFFFFFFFFFFFFF:FFFFFFFFFFFFFFFFFFFFFFFFFFFFFFFFFFFFFFFFFFFFFFFFFFFF:FFFFFFFFFFFFFFFFFFFFFFFFFFFFFFFFFFFFFFFFFFFFFFFFFFFFFFFFFFFFFFFFFFFFFFFFF,FFFFFFFFFFFFFFFFFFFFFFF:F:FFF::FFFFF:F:FFFFFFFFFFFF:F,FFFFFF:FFF:FFFFFFFF:FFFFFFFF,FF:F,FFF
@A01757:128:HWYCLDRX2:1:2101:23240:23265 2:N:0:GGAGCGTC
TCGGACTACAAGGGTATCTAATCCTGTTCGCTACCCACGCTTTCGTGCCTCAGCGTCAGATCGCCGCCGGTATGCTGCCTTCGCAATCGGAGTTCTGCGCACTATCTAAGCAGTTCACAGCTACACTGCGCATTCCGCAATCCACTCGAGGGCTCTAGACCGCGAGGGTCAGCGGCTGGCGGGGGGTGAGCCCCGGGGGTGTCCCGCTCTCTGGACTGGCCGCGTGCGCGCGCGTGGGCCCCACTGGCTCC
+
FFFFFFFFFFFFFFF:FF:FFFFFFFFF,F,F,FFFFFFFF,:FFFFFFFFFFFFFFFF,FFFF,FFF:F,,FFF,FFFFFFFFFF:FFFFFFFF,FFF:,,F:FFF:,F::,,FF,,:FF,F,FFFFFF,:,FFF:,:,,,:,,,:::,::,F:,,FF,,FFF:F,:,FF:F:FF,,F,,FF:FF,F:F:,,,FFFF,::,,,FF::,,,F,,F::,F,:F:F,F,F,,F,FF,F,,::::,:,F,,:,,
@A01757:128:HWYCLDRX2:1:2101:8024:23281 2:N:0:GGAGCGTC
TGGACTACAAGGGTATCTAATCCTGTTAGATCCCCACGCTTTCGTGCCTCAGCGTCAGTTGGGCGCCGGTATGCTGCCTTCGCAATCGGCGTTCTGCGTGATATCTATGCATTTCACCGCTACACCACGCATTCCGCGCACTTCTCGCCCACTCTAGCCCGGCAGTTCCGACGGCTGGGCGGGGTTGAGCCCCGCGATTTGACCGCCGGCTTGCCGTGCCGCCTGCGCACCCTTTAAACCCAATAAATCCG
+
FFFFFFFFFFFFFFFFFFFFFFFFFFFFFFF:FFFFFFFFFFFFFFFFFFF,FFFFFF:FFFFFFFFF:F::FFFFFFFFFFFFFFFFFFFFFFFFFFFFFFFFFFFFFF:FFFFFFFFFFFFFFFFFFFFFFFFFFFFFFFFFFFFFFFFFFFFFFFFFFFFFFFFFFFFFF:FF,FFFFFFFFFFFFFFFFFFFF,FF:FF:FFFFFFFF:FF,FFFFFFFF,FFFFF:FF,FFFFF,FFFFFFF:FFF
@A01757:128:HWYCLDRX2:1:2101:8404:23281 2:N:0:GGAGCGTC
TCGGAATACAAGGGTATCTAATCCTGTTTGCTACCCACGCTTTCGAACCTCAGCGTCAGTTACAGACCAGAGACCCGCTATCGACACTTGTGTTCTTCCATATATCAACACATATCACCGCTACACATAGAGTTCCACACTCCTCTTCTGCACTCAAGTCTCCCATTTTCCAATGCACTACTCAGGATAAGCCGAAGGCTTGAACATCAGAAAAAAAAGACCGCCTCGGGTCCAATTACCCCAAATAAAAC
+
,F,,F,,:,FFF,,F:F,:FF,,FFFFF,,:::F,,,F,,F,F:FFF,F:F:F,,,FFF,FFF::,,FF:FF:,FF,,F,FF,,FFFF,FF,,,,,,FFFFFF:F,,FF,F:,F,F:,FF,,FF,FFF,,:F,,:F,,,F,,FFF,FF:,FFF,,FF,F,,F,:F,,FFFF:F,,FF,:FFFF,F,:FF:,FF,FF,,,,,,:FFF:,:,F:,,FFF:,F:F,FFF,,,,:,,,:,,:F,:F,,FFFFF,:
@A01757:128:HWYCLDRX2:1:2101:14895:23281 2:N:0:GGAGCGTC
TCGGACTACCCGGGTATCTAATCCTGTTCGATACCCACGCTTTCGTGCCTCAGCGTCAGTCTGGAGCCGGTACGCTGCCTTCGCAATCGGGGTTCTGCGCGATATCTAAGCATTTCACCGCTACACCGCGCATTCCGCGTACTTCTCTCCCACTCCAGCCCGCCAGTTGCAAGGGCTCGCCGGGGTTGAGCCCCGGGCTTTTCCCGCTGACTTATCAGGCCGCCTGCGCACCCTTTCCACCCACTCGAGCG
+
FFFFFFFFFFFFFFFFFFFFFFFFFF:FFFFFFFFFFFFFFFFFFFFFFFF:FFFFFFFFFFFFFFFFFFFFFFFFFFFF::FFFFFFFFFFF,:FFFFFFF,:,:F:FF:::,FFF,,FFFFF:FFFFFFF:,FFFFFF:,F,:FFF,F,FF,:,,FF,FFF,FFF:,FFF,FF::FFF:FFFF,FFFFF,,FFFFF,F,F,:,FFFF:,F,,:F:FF,,FF,F:,FF,:F,F,F:,:F:F::FF,,::,
@A01757:128:HWYCLDRX2:1:2101:29252:23281 2:N:0:GGAGCGTC
TCGGACTACCAGGGTATCTAATCCTGTTCGATACCCACGCCTTCGTGCTTCAGCGTCAGTTGGGCGCCGGTACGCTGCCTTCGCAATCGGAGTTCTGCGTGATATCTATGCATTTCACCGCTACACCACGCATTCCGCGTACTTCTCGCTCACTCAAGAAGACCAGTTTCAACGGCAGGCCGGTGTTGAGCACCGACATTTGACCGCTGACTTAACCTTCCGCCTACGCACCCTTTAAACCCAATAAATCC
+
FFFFFFFFFFFFFFFFFFFFFFFFFFFFFFFFFFFFFFFFFFFFFFFFFFFFFFFFFFFFFFFFFFFFFFFFFFFFFFFFFFFFFFFFFFFFFFFFFFFFFFFFFFFFFFFFFFFFFFFFFFFFFFFFFFFFFFFFFFFFFFFFFFFFFFFFFFFFFFF,FFFFFFFFFFFFFFFFFFFFFF:FFFFF:F:FFFFFFFF:FFFFFFFF:FFFFFFFFFFFFFFFF:FFFFFFFFFFF:FFFFF,FFFFFFF
@A01757:128:HWYCLDRX2:1:2101:21558:23328 2:N:0:GGAGCGTC
TCGGACTACAGGGGTATCTAATCCTGTTCGATACCCACGCTTTCGTGCATGAGCGTCAGTTGAGCGCCGGTATGCTGCCTTCGCAATCGTAGTTCTGCGTGATATCTATGCATTTCACCGCTACACCACGCATTCCGCATACTTCTCGCTCACTCAAGAACGCCAGTTTCAACGGCACGACGGGGTTGAGCCCCGAAATTTTACCGCTGACTTGACATTCCGCCTGCGCACCCTTTAAACCCAATAAATCC
+
FFFFFFFFFFFFFFFFFFFFFFFFFFFFFFFFFFFFFFFFFFFFFFFFFFFFFFFFFFFFFFFFFFFFFFFFFFFFFFFFFFFFFFFFFFFFFFFFFFFFFFFFFFFFFFFFFFFFFFFFFFFFFFFFFFFFFFFFFFFFFFFFFFFFFFFFFFFFFFFFFFFFFFFFFFFFFFFFFFFFFFFFFFFFFFFFFFF,FFFFFFFFFFFFFFFFF:FFFFFFFFF:F:FFFFFFFFFF,FFFFFF,FFFFFFF
@A01757:128:HWYCLDRX2:1:2101:28194:23328 2:N:0:GGAGCGTC
TCGGACTACCAGGGTATCTAATCCTGTTCGATACCCACGCTTTCGTGCTTCAGCGTCAGTTGGGCGCCGGTATGCTGCCTTCGCAATCGGAGTTCTGCGTGATATCTATGCATTTCACCGCTACACCACGCATTCCGCATACTTCTCGCCCACTCAAGAACACCAGTTTCAACGGCGAAGCGAGGTTGAGCCCCGCGATTTGACCGCTGACTTGACATTCCGCCTCCGCACCCTTTAAACCCAATAAATCC
+
FFFFFFFFFFFFFFFFFFFFFFFFFFFFFFFFFFFFFFFFFFFFFFFFFFFFFFFFFFFFFFFFFFFFFFFFFFFFFFFFFFFFFFFFFFFFFFFFFFFFFFFFFFFFFFFFFFFFFFFFFFFFFFFFFFFFFFFFFFFFFFFFFFFFFFFFFFFFFFFFFFFFFFFFFFFFFFFFFFFFFFFFFFFFFFFFFFFFFFFFFFFF:FFF:FFFFFFFFFFFFFFFF,:FFFFFFF:F,FFF,FFFFFFFFFF
@A01757:128:HWYCLDRX2:1:2101:19416:23343 2:N:0:GGAGCGTC
TCGGACTACAAGGGTTTCTAATCCTGTTCGATACCCACGCTTTCGTGCCTACGCCTCAGTGTGGGGCCGGCAGGCTGCCTTCGCAATCGGGGTTCTGCGCGATATAAATGCATTTCAACGCTACACCGCGCATTCCGCTTGCCTTTCCCCAACTCAAGCCCGCCAGTTTCAACGGCGGGCCGGGGTTGAGCCCCGGGCTTTTACCGCTGACTTAACTCGCCGCCAACGCACCCTTTAAACCCAATAAATCC
+
FFFFFFFFFFFFFFFFFFFFFFFFFFFFFFFFFFFFFFFFFFFF,F,,F,,,,F,F,,,FFFFFFFFFFFF,FFFF:,F,F,,FFFFF:FFFFF:FF:::::,F,,,::,,,,FF,,,F,F,F,,FF,F:,:,F,F:F,FFFF:FF,FFFFF,:,FF,FF,,FF,,FFF,FFF,F:,FFFFFFFF:FFFFFFFF:FFFFFFF,FFFF,,F:,FFF,,,F:F,FF,,FFFFFFFFFFFFFFFFF,,FFF:FF
@A01757:128:HWYCLDRX2:1:2101:26992:23469 2:N:0:GGAGCGTC
TCGGACTACCAGGGTATCTAATCCTGTTCGCTCCCCTAGCTTTCGCGCCTCAGCGTCAGTCGTGGCCCAGAAGGCCGCCTTCGCCGCCGGTGTTCTTCCCAATATCTGCGAATTCCACCGCTACACTGGGAATTCCGCCTTCCCCTACCAGACTCAAGCCTGCCGGTATCGGGGGCGGACCGGGGTTGAGCCCCGGTATTTGACCCCCGACCTAACAGGCCGCCTACGCGCGCTTTACGCCCAATGAATCC
+
FF::FFFFFFFFFFFFFFFFFFFFFFFFF:FFFFFFFFFFF,FFFFFFFFFFFFFFFFFFFFFFFF:FFF:FFFFFFF:F:FFFFFFFFFF:,FF,,F,FFF:FFFFFFF,F::FF::F:F,FFFFFF::FF,,FFFF:F:FFFF:FFFF:FFF,,F,FF:FFF:,FFFF:FF:FF:FFF:,FFFFF,F,FFFFFFF::F,FFF,F:FFFF,F:FFFF,FFFF:F,F:FFFFFFF:FF,FF:FF,,FF,FF
@A01757:128:HWYCLDRX2:1:2101:8015:23516 2:N:0:GGAGCGTC
TCGGACTACCAGGGTATCTAATCCTGTTCGATACCCGCACTTTCGTGCCTCAGCGTCAGTTGAGCGCCGGTAAGCTGCCTTCGCAATCGGCGTTCTGCGTGATATCTATGCATTTCACCGCTACACCACGCATTCCGCTTACTTCTCACTCACTCAAGGGCGTCAGTTTCAACGGCACGACGGGGTTGAGCCCCGAAATTTTACCGCTGACTTGACACTCCGCCTACGCACCCTTTAAACCCAATAAATCC
+
FFFFFFFFFFFFFFFFFFFFF:FFFFFFFFFFFFFFFFFFFFFFFFFFFFFFFFFFFFFFF:FFFFFFFFFF:FFFFFFFFFFFFFFFFFFFFFFFFFFFFFFFFFFFFFFFFFFFFFFFFFFFFFFFFFFFFFFFFFFFFFFFFFFFFFFFFFFFFFFFFFFFFFFFFFFFFFFFFFFFFFFFFFFFFFF,FFFF:,FFFFFFFFFF::FFF:F:FFFFFFF:F:F:FF:FFFFFFFFFFFFFFF:FFF,
@A01757:128:HWYCLDRX2:1:2101:26277:23516 2:N:0:GGAGCGTC
CGGACTACCGGGGTTTCTAATCCTGTTTGCTCCCCACGCTTTCGAGCCTCAACGTCAGTTACAGTCCAGTAAGCCGCCTTCGCCACTGGTGTTCCTCCTAATATCTACGCATTTCACCGCTACACTAGGAATTCCACTTACCCCTCCTGCACTCTAGTTCTACAGTTTCCAGAGCAGTCCGGGGGTTGAGCCCCCGCCTTTCACTCCAGACTTGCATAACCGTCTACGCTCCCTTTACACCCAGTAAATCC
+
FFFFFF,FFFFFFFFFFFFFFFFFFFFFFFFFFFFFFFFFFFFFFFFFFFFFFFFFFFFFFFFFFFFFFFFFFFFFFF:FFFFFFFFFFFFFFFFFFFFFFFFFFFFFFFFFFFF:FFFF:FFFFFFFFF:FFFFFFFFFFFFFFFFFFFFFFFF:FFFFF:F:FFFFF:FFFFFFFFFFFFFFFFFFFFFFFFFFFFFFFFFFFFF:FFFFF,FFFFFFF:FFFFFFFFFFFFFF,:FFFF:F::FFF,:
@A01757:128:HWYCLDRX2:1:2101:28140:23641 2:N:0:GGAGCGTC
TCGGACTACAAGGGTATCTAATCCTGTTTGCTCCCCACGCTTTCGAGCCTCAACGTCAGTTACAGTCCAGTAAGCCGCCTTCGCCACTGGTGTTCCTCCTAATATCTACGCATTTCACCGCTACACTAGGAATTCCACTTACCCCTCCTGCACTCTAGTTCTACAGTTTCCAGAGCAGTCCGGGGGTTGAGCCCCCGCCTTTCACTCCAGACTTGCATAACCGTCTACGCTCCCTTTACACCCAGTAAATC
+
FFFFFFFFFFFFFFFFFFFFFFFFFFFFFFFFFFFFFFFFFFFFFFFFFFFFFFFFFFFFFFFFFFFFFFFFFFFFFFFFFFFFFFFFFFFFFFFFFFFFFFFFFFF:FFF:FFFFFFFFFFFFFFF:FFF,FFFFFFFFFFFFFFF:FFFFFFFFFFFFF::FFFF:FFFFFFFFFFFFFFFFFFFFFFFFFFFFFFFFFFFFFFFFFFFFFFFFFFFFFFFFFFFFFFFFFFFFF:FFFFFFFF,:FFF
@A01757:128:HWYCLDRX2:1:2101:27281:23813 2:N:0:GGAGCGTC
TCGGACTACAAGGGTTTCTAATCCTGTTCGATCCCCGCACTTTCGTGCCTCAGCGTCAGTAGGGCGCCGGAAGGCTGCCTTCGCAATCGGGGTTCTGCGTGATATCTATGCATTTCACCGCTACACCACGCATTCCGCCTTCTTCTCGCCCACTCAAGGCCCCCAGTTTCAACGGCCGGACGGGGTTGAGCCCCGAATTTTTACCGCTGACTTAAAAGCCCGCCTACGCACCCTTTAAACCCAATAAATCC
+
FFFFFFFFFFFFFFFFFFFFFFFFFFFFFFFFFFFFFFFFFFFFFFFFFFFFFFFFFFFFFFFFFFFFFFFFFFFFFFFFFFFFFFFFFFFFFFFFFFFFFFFFFFFFFFFFFFFFFFFFFFFFFFFFFFFFFFFFFFFFFFFFFFFFFFFFFFFFFFFFFFFFFFFFFFF,FFFFFFFFFFFFFFFFFFFFFFFFFFFFFFFFFFFF:FFFFFFF:FFFFFF:FFFFF:FFFFFFF::FFFFFFF:FFFF
@A01757:128:HWYCLDRX2:1:2101:21468:23923 2:N:0:GGAGCGTC
TCGGACTACAGGGGTATCTAATCCTGTTTGATCCCCACGCTTTCGTGCCTCAGCGTCAGTTGGGCGCCGGTATGCTGCCTTCGCAATCGGCGTTCTGCGTGATATCTATGCATTTCACCGCTACACCACGCATTCCGCATACTTCTCGCCCACTCAAGGCTGCCAGTTCCGACGGCTCGACAGGGTTGAGCCCTGAATTTTTACCGCCGGCTTAACAGCCCGCCTCCGCACCCTTTAAACCCAATAAATCC
+
FFFFFF:FFFFFFFFFFFFFF,FFFFFFFFF:FFFFFFFFFFF:F:FFFFFFFFFFFFFFFFFFFFFFFFFFFFFFFFF,FFFFFFFFFFFFFFFFFF:FFF:FFF,FFFFFFFFFFFFFFFFFFFFFFFFFFFFFFFFFFFFFFFFFFFFFFFFFFFFFFFFFFFFFFFFFFFFFFFFFFFFFFFFFFFFFFFFFFF:FFFFFFFFFFFFFFFFFFF,FFFFFF,FFFFF:FFF:FFFF,FFFFFFFF::
@A01757:128:HWYCLDRX2:1:2101:13376:23938 2:N:0:GGAGCGTC
TCGGACTACTGGGGTATCTAATCCTGTTCGATACCCACGCTTTCGTGCCTGAGCGTCAGTAGGGCGCCGGTGCGCTGCCTTCGCAATCGGAGTTCTGCGTGATATCTATGCATTTCACCGCTACACCACGCATTCCGCGCACTTCTCGCCCACTCTAGCCCGGCAGTTCCGACGGCTGGGCGGGGTTGAGCCCCGCGATTTGACCGCCGGCTTGCCGTGCCGCCTGCGCACCCTTTAAACCCAATAAATCC
+
FFFFFFFFFFFFFFFFFFFFFFFFFFFFFFFFFFFFFFFFFFFFFFFFFFFFFFFFFFFFFFFFFFFFFFFFFFFFFFFFFFFFFFFFFFFFFFFFFFFFFFFFFFFFFFFFFFFFFFFFFFFFFFFFFFFFFFFFFFFFFFFFFFFFFFFFFFFFF:FFFFFFFFFFFFFFFFFFFFFFFFFFFFFFFF:FFFFFFFF:FFFFFFFFFFFFFFFFFFFFFFFFFFFFFFFFFFFFFFFFFFFFFFFFFFF
@A01757:128:HWYCLDRX2:1:2101:19831:23970 2:N:0:GGAGCGTC
TCGGACTACAGGGGTATCTAATCCTGTTCGATACCCACGCCTTCGTGCTTCAGCGTCAGTTGGGCGCCGGTACGCTGCCTTCGCAATCGGAGTTCTGCGTGATATCTATGCATTTCACCGCTACACCACGCATTCCGCGTACTTCTCGCCCACTCAAGGCACCCAGTTTCAACGGCTCGACGAGGTTGAGCCCCGCAATTTTACCGCTGACTTAAGCGTCCGCCTACGCACCCTTTAAACCCAATAAATCC
+
FFFFFFFFFFFFFFFFFFFFFFFFFFFFFFFFFFFFFFFFFFFFFFFFFFFFFFFFFFFFFFFFFFFF:FFFFFFFFFFFFFFFFFFFFFFFFFFFFFFFFFFFFFFFFFFFFFFFFFFFF:FFFFFFFFFFFFFFFFFFFFFFFFFFFFFFFFFFFFFFFFFFFFFFFFFFFFFFFFFFFFFFFFFFFFFFFFFFF,FFFFFFF:FFFF:FFFF,FFFFFFFF::FFFF:FFFFF,FFFFFFF::FFFFF
@A01757:128:HWYCLDRX2:1:2101:3360:24001 2:N:0:GGAGCGTC
TCGGACTACCCGGGTATCTAATCCTGTTCGATACCCACGCTTTCGTGCCTGAGCGTCAGTTGTGCACCGGTATGCTGCCTTCGCAATCGGGGTTCTGCGTGATATCTATGCATTTCACCGCTACACCAAGCATTCCGCATACCTCTCGCACACTCTAGATCCCCCGTTTCAGCGGCTGGATGGGGTTGCGCCCCACGATTTGACCGCTGAGTGACTATTCGGCCGGGGCCCGCTTTAAACGCCATCAATCG
+
F:FFFFFFFFFFFFFFFFFFFFFFFFFFF:::FFF:FFF,FFFF::FFFFFFF:::FFF,FFFF:FFFFFFFFFFFFFFFFFFFFFFF:F:FFFFFFFFFFF:,F:FFFF::FF:FFFFFF:,,FFF:,F:FF,FFFFF:F,FFF:F:FFF,:F,,::F,,:F:,,,F:F,,FFFF:FF,FFFFFFFF,:F,F:F::,::FF,F,FF:FF,F,FF,,,,:,,:,,,,F:,F,:,,F,,,F,F,,::,,::,
@A01757:128:HWYCLDRX2:1:2101:18701:24048 2:N:0:GGAGCGTC
TCGGACTACAAGGGTATCTAATCCTATTTGCTCCCCACGCTTTCGTGCCTCAGCGTCAGTAACAGGCCAGGCGGCCGCCTTCGCCACTGGTGTTCTTCCATATATCTACGCATTTTACCGCTACACATGGAGTTCCACCGCCCTCTCCTGTCCTCGAGCGTGGCAGTTTCCAAAGCCTGTACAGGTTGAGCCCGTACCTTTCACTTCAGACTTGCCACGCCGCCTGCGCACCCTTTACGCCCAATCATTCC
+
::FFFFF,FFFFFFFFFFFFF:FF,FFFFFFFFFFFFFFFFFFFFFFFFFFFFFFFF:FFFF:FFFFFFFFFFFFFFFFFFFFFFFFFFFFFFFF:FFFFFFFFFFFF:FFFFFFFFFFFFFFFFFFFFFFFFFFFFFFFF:FFFFFFFFFFFFFFFFFFFFFF:F,FFFFFFFFFFFFFF:FFFFFFFFFFFFFFFFFFFFFFFFFFFFFFFFFFFFFFFFFFFFFFFF:FFFFFFFFFFFFFFFFF:FF
@A01757:128:HWYCLDRX2:1:2101:10764:24079 2:N:0:GGAGCGTC
TCGGACTACAGGGGTTTCTAATCCTGTTCGATACCCACGCTTTCGTGCCTCAGCGTCAGATCGCCGCCGGTATGCTGCCTTCGCAATCGGAGTTCTGCGCAATATCTATGCATTTCACCGCTACACCACGCATTCCGCATACTTCTCGCGCACTCAAGGGATGCAGTTTCAACGGCAGTACGGGGTTGAGCCCCGCAATTTGACCGCTGACTTGCACCTCCGCCTGCGCACCCTTTAAACCCAATAAATCC
+
FFFFFFFFFFFFFFFFFF:FFFFFFFFFFFFFFFFFFFFFFFFFFFFFFFFFFFFFFFF,FFFFFFFFFFFFFFFFFFFFFFFFFFFFFFFFFFFFFFFFFFFFFFFFFFF:F:FFFFFFFFFFFFFFF:FFFF:FFFFFFFFFFFF:FFF:FFFFFFFFFFFFFFFFFFFFFFFFFFFFFFFFFFFFFFFFFFFFF,FFF:FFFFF:FFFFFFFF:FFFFFFFF:FFFFFFFFFFFFFFFFFFFFFFFFF
@A01757:128:HWYCLDRX2:1:2101:4020:24298 2:N:0:GGAGCGTC
TCGGACTACAGGGGTATCTAATCCTGTTTGCTACCCACGCTTTCGAACCTCAGCGTCAGTTACAGACCAGAGAGCCGCTTTCGCCACTGGTGTTCTTCCATATATCTACGCATTTCACCGCTACACATGGAGTTCCACTCTCCTCTTCTGCACTCAAGTCTCCCAGTTTCCAATGCACTACTCCGGTTAAGCCGAAGGCTTTCACATCAGACTTAAAAGACCGCCTGCGTTCCCTTTACGCCCAATAAATC
+
FFFFFFF:F,FFFFFFFFFF:FFF:F:FFFFFFFFFFFF:FFFFFFFF,FFFFFFFFF:FFF,FFFF:FFFF:FFFFFF,FF:F,FF:FF:F:FFFFFF:FFF:,:,FFFFFFF:FFFFFFF:FFFFF,:FFFFFFFFFFFFF,,,FF,FFF:F:,F::FFFF:F,FF,,FFFF,FF:F,:FF,F,FFF:F,F,FFFF,:F:,,,FFF,,,,FFFF,F:FFF:,FFF,FF,,,,FF:,,FF,F,FF,F,FF
@A01757:128:HWYCLDRX2:1:2101:26982:24298 2:N:0:GGAGCGTC
TCGGACTACTAGGGTATCTAATCCTGTTTGATACCCGCACTTTCGAGCCTCAGCGTCAGTAGGGCGCCGGTGCGCTGCCTTCGCAATCGGAGTTCTGCGTGATCTCTATGCATTTCACCGCTACACCACGCATTCCGCGCACTTCTCGCCCACTCTAGCCCGGCAGTTCCGACGGCTGGGCGGGGTTGAGCCCCGCGATTTGACCGCCGGCTTGCCGTGCCGCCTGCGCACCCTTTAAACCCAATAAATCC
+
FFFFFF:FFFF:FF:F:FFFFFFFFFFF,FFFF:FF,F:FF,FFFFFFFFFFFFFFFFFFFF:FFF:FFFFFFFF:FFF:FFFF:FF:FFF:FFFFFFF::FF,:FFFFFFFFFFFFFFFFFFFFFFFFFFFFFFFFFFFFF:FFF:FFFFFFFFF:F:FFFFF:FFFF:F:FFFFFFFFFFFFFFFFFFFFFFFFF:FFFFFFFFFFFFFF:FFF,FF:FFFF:FFFFFFFFFFFFF:FF:F:,FF,F,F
@A01757:128:HWYCLDRX2:1:2101:7735:24314 2:N:0:GGAGCGTC
TCGGACTACTAGGGTATCTAATCCTGTTCGATCCCCACGCTTTCGTGCCTCAGCGTCAGTCGGGCGCCGGTATGCTGCCTTCGCAATCGGAGTTCTGCGTGATATCTATGCATTTCACCGCTACACCACGCATTCCGCATACTTCTCGCCCACTCAAGATCCCCAGTTTCAACGGCCGGCCCGGGTTGAGCCCGGACATTTTACCGCTGACTTGACATTCCGCCTGCGCACCCTTTAAACCCAATAAATCC
+
FFFFFFFFFFFFFFFFFFFFFFFFFFFFFFFFFFFFFFFFFFFFFFFFFFFFFFFFFFFFFFFFFFFFFFFFFFFFFFFFFFFFFFFFFFFFFFFFFFFFFFFFFFFFFFFFFFFFFFFFF:FFFFFFFFFFFFFFFFFFFFFFFFFFFFFFFFFFFFFFFFFFFF:FFFF:FFFFFFFFFFFFFFFFFFFFFFFFF:FFFFFFFFFFFFFFFFFFFFFF:FFFFFFFFFFF:FFFFFFFFFF,FFFFFF,
@A01757:128:HWYCLDRX2:1:2101:15356:24330 2:N:0:GGAGCGTC
TCGGACTACCCGGGTATCTAATCCTGTTCGATACCCACGCTTTCGTGCCTCAGCGTCAGTCGGGCGCCGGTATGCTGCCTTCGCAATCGGAGTTCTGCGTGATATCTATGCATTTCACCGCTACACCACGCATTCCGCATACTTCTCGCCCACTCAAGACTGCCAGTTTCAACGGCTGTACGGCGTTGAGCACCGCATTTTTACCGCTGACTTGACCGTCCGCCTACGCACCCTTTAAACCCAATAAATCC
+
FFFFFFFFFFFFFFFFFFFFFFFFFFFFFFFFFFFFFFFFFFFFFFFFFFFFFFFFFFFFFFFFFFFFFFFFFFFFFFFFFFFFF:FFFFFFFFFFFFFFFFFFFFFFFFFFF:FFFFFFFFFFFFFFFFFFFFFFFFFFFFFFFFFFFFFFFFFFFFFFFFFFFFF:FFFFFFFFF:FFFFFFFFFFFFFFFF:F:F:FFF:FFFFF,FFF:FFF,FFFFFF,F:FFF:FF:FFFFFF:FF:FFFFFFF,
@A01757:128:HWYCLDRX2:1:2101:28610:24361 2:N:0:GGAGCGTC
TCGGACTACAAGGGTATCTAATCCTGTTCGCTCCCCTAGCTTTCGCGCCTCAGCGTCAGTGTCGGCCCAGCAGGCTGCCTTCGCCATCGGTGTTCTTCCCGATATCTGCGCATTCCACCGCTACACCGGGAATTCCGCCTGCCCCTACCGCACTCGAGCTCGCCAGTTCGGGACCCGGCTGGAGGTTGAGCCCCCAGGTTAGAGGTCCCGCTTAGCGGGCCGCCTACGCGCGCTTTACGCCCCATGAATCC
+
FFF,FF,F:FFFF,FFFFFFFFFFFFF:FFFFFFFFFFF,FFFFFFFFF,FFFFFFFFFFFFF:,FFFFFFF,,F:F,F:FFF:FFFF:FFF:FFF,FF,FFF,FFFFFFFFF,FFFFF,FFFFF,FF:FFFF:FFFFFF,FFFFFF,F:FFFFFFF:,FFFFFF,:,FFFFFFFFFFFF::FF:FFFFFFFFFFFFFFFF:FF,FF:FFFFFFF,:FFFF:FF,:F:FFFFFFFFFFFFFF,FF,FF:FF
@A01757:128:HWYCLDRX2:1:2101:25762:24377 2:N:0:GGAGCGTC
TCGGACTACACGGGTATCTAATCCTGTTCGATACCCACGCTTTCGTGCCTCAGCGTCAGATCGCCGCCGGTATGCTGCCTTCGCAATCGGAGTTCTGCGCAATATCTAAGCATTTCACCGCTACACTGCGCATTCCGCATACCTCTCGACATCTCAAGACAGCCAGTTTCAACGGCTCGCCGGGGTTGAGCCCCGGGCTTTTACCGCTGACTTAACAGTCCGCCTACGCACCCTTTAAACCCAATAAATCC
+
FFFFFFFFFFFFFFFFFF:FFFFFFFFFFFFFFFFFFFFFFFFFFFFFFFFFFFFFFFFFFFFFFFFFFFFFFFFFFFFFFFFFFFFFFFFFFFFFFFFFF,FFFFFFFFFFFFFFFFFFFFFFFFFFFFFFFFFFFFFFFFFFFFFF:FFFFFFFFFFFFFFFFFFFFFFFFFFFFFFFFFFFFFFFFFFFFFFFFFFFFFFFFFFFFFFF:FFFFFFF,:FFFFFFFFFFF:FFFFFFFF::FFFFFF:
@A01757:128:HWYCLDRX2:1:2101:23674:24549 2:N:0:GGAGCGTC
TCGGACTACAGGGGTATCTAATCCTATTTGCTCCCCACGCTTTCGTGCCTCAGCGTCAGTCAACAGGCCAGGCGGCCGCCGTCGCCACTGGTGTTCTTCCATATATCTACGCATTTTACCGCTACACATGGAGTTCCACCGCCCTCTCCTGCTCTCTAGCCCGCCAGTTTCCAGAGCCTGTACCGGTTGAGCCGGTACCTTTCACTCCAGACTTAGCAGGCCGCCTACGCACCCTTTACGCCCAATCATTC
+
FFFFFFFFFFFFFFFFFFFFFFFFFFFFFFFFFFFFFFFFFFFFFFFFFFFFFFFFFFFFFFFFFFFFFFFFFFFFFFFFFFFFFFFFFFFFFFFFFFFFFFFFFFFFFFFFFFFFFFFFFFFFFFF:FFFFFFFFFFFFFFFFFFFFFFFFFFFFFFFFFFFFFF:FFFF:FF:FFFFFFFFFFFF:F:FFFFFFFFFFFFFFFFFFFFFFFFFFFFFFFFFFFFFFFFFFFF,FFFFFFFFF,:FFFFF
@A01757:128:HWYCLDRX2:1:2101:3848:24565 2:N:0:GGAGCGTC
TCGGACTACAAGGGTTTCTAATCCTGTTTGATCCCCACGCTTTCGTGCCTCAGCGTCAGTCAACAGGCCAGGCGGCCGCCTTCGCCACTGGTGTTCTTCCATATATCTACGCATTTTACCGCTACACATGGAGTTCCACCGCCCTCTCCTGCTCTCTCGCCCGCCAGTTTCCAGAGCCTGTACCGGTTGAGCCGGTACCTTTCACTCCAGACTTAGCAGGCCGCCTACGCACCCTTTACGCCCAAACATTC
+
FFFFFFFFFFFFFFFFFFFFFFFFFFFFFFFFFFFFFFFFFFFFFFFFFFFFFFFFF:FFFFFFFFFFF,:F:F:FFFFFFFFFFFFFFFFFFFFFFFFFFFFFFFFFFFFFFFFFFFFFFFFFFFFFFFFFFFFFFFFFFFFFFFFFFFFF:FFFF,FFFF:FFFFFF:FFFFFFFFF,FFFFFFFF,FFFFFF,,FFFFFFFFFF,F:F::FFFFF:FFF:FFF:,FF::FFFFFFF,FFFFF,:F,FF
@A01757:128:HWYCLDRX2:1:2101:8712:24565 2:N:0:GGAGCGTC
TCGGACTACCGGGGTATCTAATCCTATTTGCTCCCCACGCTTTCGTGCCTGAGCGTCAGTGTGGAGCCGGCATGCTGCCTTCGCAATCGGAGTTCTGCGCGATATCTATGCATTTCACCGCTACACCGCGCATTCCGCATACTTCTCTCCAACTCGAGACTGCCAGTTTCAACGGCGGGCCGGGGTTGAGCCCCGGGCTTTGACCGCTGACTTAACAGACCGCCTGAGCACCCTTTAAACCCAATAAATCC
+
FFFFFF:FFFFFFFFFFFFFFFFFFFFFFFFFFFFFFFFFF:FFFFFFFFFFFFFFFFFFFFFFFFFFFF,FFFFFFF,FFF:FF:FFFFFFFFFFF:FFFFFFFFFFFFFFF,:FFFFF:,FFFFFFFFFFFFFF,FFFFFFFFFFFFFFFFFF:FFF:F,FFFFFFFFFFFFFFFF:FFFFFFFFFFFFFFF:FFF,FFFFF,FFFFFFFFF:FFFFF,FF,F,,FF:FF,FF:F,FFFFF,FF,FFFF
@A01757:128:HWYCLDRX2:1:2101:24623:24565 2:N:0:GGAGCGTC
TCGGACTACAAGGGTATCTAATCCTGTTTGATCCCCACGCTTTCGTGCTTCAGTGTCAGTTATGGCTTAGTAAGCTGCCTTCGCAATCGGAGTTCTGCGTGATATCTATGCATTTCACCGCTACACTAGGAATTCCACTTACCCCTCCTGCACTCTAGTTCTACAGTTTCCAGAGCAGTCCGGGGGTTGAGCCCCCGCCTTTCACTCCAGACTTGCATAACCGTCTACGCTCCCTTTACACCCAGTAAATC
+
:FFFFFFFFFFFFFFFFFFF:FFFFFFFFFFFFFFFFFFFFFFFFFFFFFFF:FFFFFFFFFFFFFFFFFFFFFFFFFFFFFFFFFFFFFFFFFFFFFFFFF,FFFFFFFFFFFFFFFFFFFFFFFF:FFFFFFFF:FFFFFFFFFFFFFFFFFFFFFFF:FFFFFFFFFFFFFFFFFFFFFFFFFFF:FFFFFFFFFFFFFFFFFFFFFFFFFFF:FFFFFFFFFFFFFFFFFFFFFFFFFFFF:F:,F:
@A01757:128:HWYCLDRX2:1:2101:1289:24580 2:N:0:GGAGCGTC
TCGGACTACAAGGGTATCTAATCCTGTTCGATACCCACGCCTTCGTGCTTCAGCGTCAGTTGGGCGCCGGTACGCTGCCTTCGCAATCGGAGTTCTGCGTGATATCTATGCATTTCACCGCTACACCACGCATTCCGCGTACTTCTCGCCCACTCAAGGCACCCAGTTTCAACGGCTCGACGAGGTTGAGCCCCGCAATTTTACCGCTGACTTAAGCGTCCGCCTACGCACCCTTTAAACCCAATAAATCC
+
:FFFFFF,FFFFFFFFF:FFFFFFFFFFFFFFFFFFFFFFFFFFFFFFFFFFFFFFFFFFFFFFFFFFFFFFFFFFFFFFFFFF:FFFFFFFFFFFFFFFFFFFFFFFFFFFFFFFFFFFFFFFF:FFFFFFFFFFFFFFFFFFFFFFFFFFFFFFFFF:FF:FFFFFFFFFFFFFFFFFFFFFF,FF:FFFFFFFF:FFFF:F,F:F:FFFFF,F:FFF,FF,F,FFFF,F,,F:FFFF,FF,FFF:FF,
@A01757:128:HWYCLDRX2:1:2101:26169:24580 2:N:0:GGAGCGTC
TCGGACTATAAGGGTATCTAATCCTGTTCGATACCCACGCTTTCGTGCCTGAGCGTCAGTAGGGCGCCGGTGCGCTGCCTTCGCAATCGGAGTTCTGCGTGATATCTATGCATTTCACCGCTACACCACGCATTCCGCGCACTTCTCGCCCACTCTAGCCCGGCAGTTCCGACGGCTGGGCGGGGTTGAGCCCCGCGATTTGACCGCCGGCTTGCCGTGCCGCCTGCGCACCCTTTAAACCCAATAAATCC
+
FFFFFFFFFFFFFFFFFFFFFFFFFFFFFFFFFFFFFFFFFFFFFFFFFFFFFFFFFFFFFFFFFFFFFFFFFFFFFFFFFFFFF:FFFFFFFFFFFFFFFFFFFFFFFFFFFFFFFFFFFFFFFFFFFFFFFFFFFFFFFFFFFFFFFFFFFFFFFFFFFFFFFFFFF:FFFFFFF:FFFFFFFFFFFFFFFFFFFFFFFFFFFFFFFFFFFFF,:FFFFFFFFFFFFFFFFFFF:FFFF:F,F:FFFFF
@A01757:128:HWYCLDRX2:1:2101:12952:24643 2:N:0:GGAGCGTC
TCGGACTACAGGGGTTTCTAATCCTGTTTGCTACCCACGCTTTCGAACCTCAGCGTCAGTTACAGACCAGAGAGCCGCTTTCGCCACTGGTGTTCTTCCATATATCTACGCATTTCACCGCTACACATGGAGTTCCACTCTCCTCTTCTGCACTCAAGTCTCCCAGTTTCCAATGCACTACTCCGGTTAAGCCGAAGGCTTTCACATCAGACTTAAAAGACCGCCTGCGTTCCCTTTACGCCCAATAAATC
+
FFFFFFFFFFFFFFFF:FF:FFFFFF:FFF:F,FFFFFFFF,FFFFFFFFFFFFFFFFFFF:FFFFFFFFFFFFFFFF:FFFFFF,:FFFFFFF:FFFFFF,FFFFFFFF:F:FFFFFFFFFFFFFFFFFFFFFFFFFFFFFFFFFFFFFFFFFFFFFFFFFFFFFFFFFFFFFFFFFFFFFFFFFFFFF,FF:FFFFFFFFFFFFFFFFFFFFFFFFFFFF:FFFFFFFFFFFFFFFFFFFFF:F:FFFF
@A01757:128:HWYCLDRX2:1:2101:15718:24643 2:N:0:GGAGCGTC
TCGGACTACCAGGGTTTCTAATCCTATTTGCTCCCCACGCTTTCGTGCCTCAGCGTCAGTAACAGGCCAGGCGGCCGCCTTCGCAACTGGTGTTCTTCCATATATCTACGCATTTTACCGCTACACATGGAGTTCCACCGCCCTCTCCTGTCCTCCAGCCTGCCAGTTTCCAAAGCCTGTACCGGTTGAGCCGGTACCTTTCACTTCAGACTTAACAGGCCGCCTACGCACCCTTTACGCCCAATCATTCC
+
FFFFFFFFFFFFFFFFFFFFFFFFFFFFFFFFFFFFFFFFFFFFFFFFFFFFFFFFFFFFFFFFFFFFFFFFFFFFFFFFFFFF,FFFFFF,FFFFFFFFFFFFFFFFFFFFFFFFFFFFFFFFFFFFFFFFFFFF:FFFFFFFFFFFFFFFFF:FFFFFF:FFFFFFFFFFFFFFFF:FFFFFFFFFFFFFFFFFFFFFFFFFFFF:F:FFFFFFFFFFFF:FFFFFFFFFFFFF:F:FFFFFF:F,:FF
@A01757:128:HWYCLDRX2:1:2101:21187:24815 2:N:0:GGAGCGTC
TCGGACTCCAAGGGTATCTAATCCTGTTCGATACCCACGCTTTCGTGCCTGAGCGTCAGTAGGGCGCCGGTGCGCTGCCTTCGCAATCGGAGTTCTGCGTGATATCTATGCATTTCACCGCTACACCACGCATTCCGCGCACTTCTCGCCCACTCTAGCCCGGCAGTTCCGACGGCTGGGCGGGGTTGAGCCCCGCGATTTGACCGCCGGCTTGCCGTGCCGCCTGCGCACCCTTTAAACCCAATAAATCC
+
,F,FF,,:FFF,:FFFF,FFFFFFFFFFFFFFFFFFFF:FFFFFFFFFFF:FFFFFFFFFFF,FFFFFF:,FFF:FFF:F:,FFFFFFFFFFFF,FF::FFFF,FF,FFFF:FF:FFF:FFFFFFFFF:FFF:FFFFFF:F:FFFFFFFFFFFFFFFFFFFFFFF,FFFFFFFF,FFFFFFFFFFF:FFFFFFFFFFFF:FFFFF,FFFFFFFFFFFF:F:,FFF,FFFFFF,F,F,FFFFF,FF:F,FFF
@A01757:128:HWYCLDRX2:1:2101:1280:24909 2:N:0:GGAGCGTC
TCGGACTACAAGGGTATCTAATCCTGTTCGATACCCACGCCTTCGTGCTTCAGCGTCAGTTGGGCGCCGGTACGCTGCCTTCGCAATCGGAGTTCTGCGTGATATCTATGCATTTCACCGCTACACCACGCATTCCGCGTACTTCTCGCCCACTCAAGGCACCCAGTTTCAACGGCTCGACGAGGTTGAGCCCCGCAATTTTACCGCTGACTTAAGCGTCCGCCTACGCACCCTTTTAACCCAATAAATCC
+
FFFFFFFFFFFFFFFFFFFFFFFFFFFFFFFFFFFFFFFFFFFFFFFFFFFFFFFFFFFFFFFFFFFFFFFFFFFF:FFFFFFFFFFFFFFFFFFFF::FFFFFFFFFFF:FFFF:FFFFFFFFFFFF,FFFFFFFFF,FFFF,:FFF,FFFFFFFFFF:FF:FF:FFFFF:F:FFFFFFFFFFFFF,FFF:F:F:FFFFFF:F:FFFFFFFF,F:F::FFFF:FFFFFFF,FFFF,FF,F:F,FF:F:,,
@A01757:128:HWYCLDRX2:1:2101:26503:24909 2:N:0:GGAGCGTC
TCGGACTACAAGGGTATCTAATCCTGTTTGATCCCCACGCTTTCGTGCTTCAGTGTCAGTTATGGCTTAGTAAGCTGCCTTCGCAATCGGAGTTCTGCGTGATATCTATGCATTTCACCGCTACACTAGGAATTCCACTTACCCCTCCTGCACTCTAGTTCTACAGTTTCCAGAGCAGTCCGGGGGTTGAGCCCCCGCCTTTCACTCCAGACTTGCATAACCGTCTACGCTCCCTTTACACCCAGTAAATC
+
FFFFFFFFFFFFFFFFFFFFFFFFFFFFFFFFFFFFFFFFFFFFFFFFFFFFFFFFFFFFF,FFFFFFFFFFFFFFFFFFFFFFF:FFFFFFFFFFFFFFFFFFFFFFF:FF,FFFFFFFFFFFFFFFFFFFFFFFFFFFFF:FFFFFFFF,FFFFFFFF:FFF,F::FF:FFFFFFFFF:FFFFFFFFF:FF:FFFFF:F:FFFF:FFFFFF::,:FF:FFF:FFFFFFFF:FF,F,FFFFFFFF:,FFF
@A01757:128:HWYCLDRX2:1:2101:13693:24925 2:N:0:GGAGCGTC
TCGGACTACAAGGGTATCTAATCCTGTTCGATCCCCACGCTTTCGTGCCTCAGCGTCAGTCGGGCGCCGGTATGCTGCCTTCGCAATCGGCGTTCTGCGTGATATCTATGCATTTCACCGCTACACCACGCATTCCGCATACTTCTCGCTCACTCAAGAAAACCAGTTTCAACGGCTCGAAGAGGTTGAGCCTCTCAATTTTACCGCTGACTTGATCTTCCGCCTGCGCACCCTTTAAACCCAATAAATCC
+
FFFFFFFFFFFFFFFFFFFFFFFFFFFFFFFFFFFFFFFFFFFFFFFFFFFFFFFFFFF:FFFFFFFFFFFFFFFFFFFFFFFFFFFFFFFFFFFFFFFFFFFFFFFFFFFFFFFFFFFFFFFFFFFFFFFFFFFFFFFFFFFFFFFFFFFFFFFFFF,FFFFFFFFFFFFFFFFFFFFFFFFFFFFFFFFFFFFFFFFFFFFFFFFFFF:FFFFFFFFFFFF:FFFFFFFFFFFFFFFFFF,,FFFFFF:
@A01757:128:HWYCLDRX2:1:2101:13367:24956 2:N:0:GGAGCGTC
TCGGACTACAAGGGTATCTAATCCTGTTCGATACCCACGCCTTCGTGCTTCAGCGTCAGTTGGGCGCCGGTACGCTGCCTTCGCAATCGGAGTTCTGCGTGATATCTATGCATTTCACCGCTACACCACGCATTCCGCCTTCTTCTCGCCCACTCAAGGCCCCCAGTTTCAACGGCCGGACGGGGTTGAGCCCCGAATTTTTACCGCTGACTTAAAAGCCCGCCTACGCACCCTTTAAACCCAATAAATCC
+
FFFFFFFFFFFFFFFFFFFFFFFFFFFFFFFFFFFFFFFFFFFFFFFFFFFFFFFFFFFFFFFFFFFFFFFFFFFFFFFFFFFFFFFFFF:FFFFFFFFFFFFFFFFFFFFFFFFFFFFFFFFFFFFFFFFFFFFFFFFFFFFFFFFFFFFFFFFFFFFFFFFFFFFFFFFFFFFFFFFFFFFFFFFFFFFFFFFFFFFFFFFF,FFFFFFF:FFF:F:FFFFFFFFFF,FFFFFF:FFFFFF:FFFF:FF
@A01757:128:HWYCLDRX2:1:2101:13277:25019 2:N:0:GGAGCGTC
TCGGACTACAAGGGTATCTAATCCTGTTTGCTCCCCACGCTTTCGAGCCTCAGCGTCAGTAAAAGCCCAGCAAGCCGCCTTCGCCACTGGTGTTCCTCCTAATATCTACGCATTTCACCGATACACTAGGAATTCCGCTTGCCTCTACTTCACTCAAGAAAAACAGTTTCAAAAGCAGGCTATGGGTTAAGCCCATAGTTTTCACTTCTGACTTGCTTTCCCGCCTACACTCCCTTTACACCCAGTAATTC
+
:FFFFFFFFFFFFFFFFFFF:FFFFFFFFFFFFFFFFFFFFFFFFFFFFFFFFFFFFFFF,FFFFFFFFFFFFFFFFFF,FFFFFFFFFFFFFFFFFFFFFFFFFFFFFFFFFFFFFFFF:FFFFFF:FFFFFFFFFF,FFFFFFFFFFFFFFFFFFFFFFFFFFFFFFFFFFFFFFFFFF:FF:FFFFFFFFFFFFFFFFFFFFFFFFFFFFFFFFFFFFFFFFFFFFFFFFFFFFFFFFFFFFF:FFFF
@A01757:128:HWYCLDRX2:1:2101:13250:25034 2:N:0:GGAGCGTC
TCGGACTACAAGGGTATCTAATCCTGTTTGCTCCCCACGCTTTCGAGCCTCAGCGTCAGTAAAAGCCCAGCAAGCCGCCTTCGCCACTGGTGTTCCTCCTAATATCTACGCATTTCACCGATACACTAGGAATTCCGCTTGCCTCTACTTCACTCAAGAAAAACAGTTTCAAAAGCAGGCTATGGGTTAAGCCCATAGTTTTCACTTCTGACTTGCTTTCCCGCCTACACTCCCTTTACACCCAGTAATTC
+
FFFFFFFFFFFFFFFFFFFFFFFFFFFFFFFFFFFFFFFFFFFFFFFFFFFFFFFFFFFFFFFFFFFFFFFFFFFFFFFFFFFFFFFFFFFFFFFFFFFFFFFFFFFFFFFFFFFFFFFFFFFFFFF,FFFFFFFFFFFFFFFFFFFFFFFFFFFFFFFFF:FFFFFFFFFFFFFFFFFFFFFFFFFFF:FFFFFFFFFFFFFFFFFFFFFFFFFFF:FF,FFFFFFFFF:FFFFFFFFFFFFFFF:FFFF
@A01757:128:HWYCLDRX2:1:2101:22851:25066 2:N:0:GGAGCGTC
TCGGACTACACGGGTATCTAATCCTGTTCGATCCCCACGCTTTCGTGCCTCAGCGTCAGTTGAGCGCCGGTATGCTGCCTTCGCAATCGGAGTTCTGCGTGATATCTATGCATTTCACCGCTACACCACGCATTCCGCATACTTCTCGCTCACTCAAGAAGACCAGTTTCAACGGCAGGCCGGTGTTGAGCACCGACATTTGACCGCTGACTTAACCTTCCGCCTACGCACCCTTTAAACCCAATAAATCC
+
FFFFFFFFFFFFFFFFFFFFFFFFFFFFFFFFFFFFFFFFFFFFFFFFFFFFFFFFFFFFFFFFFFFFFFFFFFFFFFFFFFFFFFFFFFFFFFFFFFFFFFFF:FFFFFFFFFFFFFFFFFFFFFFFFFFFFFFFFFFFFFFFFFFFFFFFFFFF:F::FFFFFFFFFFF,FFFFFFFFFFFFFFFFFFFFFFFFFFFFFF:FFFFFFFFFFFF:FFFF,FFFF:FFFFFFF:FFFFFFFFF,FF,FFF:
@A01757:128:HWYCLDRX2:1:2101:3115:25113 2:N:0:GGAGCGTC
TCGGACTATAGGGTATCTAATCCTGTTCGATCCCCACGCTTTCGTGCCTCAGCGTCAGTCTGGCGCCGGTACGCTGCCTGCGCGATCGGAGTTCTGCGCGATATCTATGCATTTCCGCGCTACACCGCGGATTCCGCGTCCGTCTCGCCACCACACGTCTGGCAGGTTGAACGGCGCGACGGGGGTGAGCGCCGCGATGTTACCGCTGACTGGCTCTGCCGGCTGCGCCCGCGGTCAGCCCCGGTGGTGCG
+
:FF,FFFFFF:FF,FFFFFFF,F,:FFF:FFF,FF,:FF:F,FFFFF,,F,FFFFFFF,FF:FFFF:,F:::F:FFFFF,,:F,,F,:FFF,F:FF,:F::,,,F,:,FF:F,F:,,,:,FF,,:FF,F,:,,,,FFF,,:,FF:FFF,,,:,:,,F,:::,,,:,,,,,,:,F,,::,,,FF:,:F,FF,:F:F,,,,F,FF,F,,F,FF,,,F::,,,F,,,:FF,,F,,,,,,,,,:F,,,F,,:,:F
@A01757:128:HWYCLDRX2:1:2101:4589:25160 2:N:0:GGAGCGTC
TCGGCTAGGGGTTTCTAATCCTGTTCGATACCCACGCCTTCGTGCTTCAGCGTCAGTTGGGCGCCGGTACGCTGCCTTCGCAATCGGAGTTCTGCGTGATATCTATGCATTTCACCGCTACACCACGCATTCCGCGTACTTCTCGCCCACTCAAGGCACCCAGTTTCAACGGCTCGACGAGGTTGAGCCCCGCAATTTTACCGCTGACTTAAGCGTCCGCCTACGCACCCTTTAAACCCACTAAATCCGGA
+
FFFFFFFFFFFFFFFFFFFFFFF:FF:FFFFFFFFFFFFFFFFFFFFFFFFFFF:FFFFFFFFFFFFFFFFFFFFFFFFFFF:FFFF:FFFFFFFFFFFFFFFF,FFF,F:FFFFFFFFFFFFFFFFFFFF:FFFFFFFFFFFFFFFFFFFFFFFFFFFFF:F,FFFFFFFFFFFFFFFFFFFFFFFFFFFFFFFFFFFFFFFFF:FFFFFFFFFFFFFFFF,FFFFFFFF,F:FFFFFF,FFFFFFFFFF
@A01757:128:HWYCLDRX2:1:2101:16495:25207 2:N:0:GGAGCGTC
TCGGACTACAGGGGTATCTAATCCTGTTCGATACCCACGCTTTCGTGCATGAGCGTCAGTTGAGCGCCGGTATGCTGCCTTCGCAATCGGAGTTCTGCGTGATATCTATGCATTTCACCGCTACACCACGCATTCCGCATACTTCTCGCTCACTCAAGAACGCCAGTTTCAACGGCACGACGGGGTTGAGCCCCGAAATTTGACCGCCGGCTTGCCGTGACGCCTGCGCACCCTTTAAACCCAATAAATCC
+
:FFFFF:FFFFFFFFFFFFFFFFFFFFFFFFFFFFFFFFFFFFFFFFFFFFFFFFFFFFF:FFFFFFFFFFFFFFFFFFFFF:FFFFFFFFFFFFFFFFFFFFFFFFFF:,FFFFFFFFFFFFFFF:FF,:FFF:FFFFFFFF:FFF:FFFFFFFFFFFFF:F,FFFFFFFFFFFFFFFFF::FFFF:FFFF,FFFFFFFFFFF:FFF:F:FFF,F,,F,FFFFF:FF,FFFFFF:FFFF:FFF:FFF,F,
@A01757:128:HWYCLDRX2:1:2101:3179:25222 2:N:0:GGAGCGTC
TCGGACTACAAGGGTATCTAATCCTGTTCGATATCCACGCTTTCGTGCTTCAGCGTCAGTTGGGCGCCGGCATGCTGCCTTCGCAATCGGAGTTCTGCGTGATATCTATGCATTTCACCGCTACACCACGCATTCCGCATACTTCTCGCCCACTCAAGAACGCCAGTTTCAACGGCGGAGCGGGGTTGAGCCCCGCGATTTTACCGCTGACTTGGCATCCCGCCTACGCACCCTTTAAACCCAATAAATCC
+
FFFFFFFFFFFFFFFFFFFFFFFFFFFFFFFFFFFFFFFFFFFFFFFFFFFFFFFFFFFFFFFFFFFF,FFFFFFFFFFFFFFFFFFFFFFFFFFFFFFFFFFFFFFFFFFFFFFFFFFFFFFF,FFFFFF:FFF,FFFFFFFFFFF:FFFFFFFF:F,FFFFFFFFFFFFFFFFFFFFFFFFFFFFFFFFFFFFFFFFFFFFFFFFF:F:FFF:F,FFFFFFFF,:FFFF:F:FF,:FFFF,,FF,FFF:
@A01757:128:HWYCLDRX2:1:2101:3685:25254 2:N:0:GGAGCGTC
TCGGACTACCAGGGTATCTAATCCTGTTTGCTCCCCACGCTTTCGCGCCTCAGCGTCAATACCGGTCCGGGTGGCCGCCTTCGCCACTGATGTTCCTCCAGATATCTACGGATTTCACTCCTACACCTGGAATTCCGCCACACTCTCGCGGATTCAAGTCGCGCAGTATCAAGGGCTGTTCCACGGTTGAGCCGTGGGATTTCGCCCCCAACTTACACAACAGCCTACGCGCGCTTTACGCCCAGTAATTC
+
FFFFFFFFFFFFFFFFFFFFFFFFFFFFFFFFFFFFFFFFFFFFFFFFFFFFFFFFFFFFFFFFFFFFFFFFFF:FFFFFF:FFFF:FFFFFFF:FFFF:FFFFFFFFFFF,:FF::FFFFFF,FFFFFFFFFFFFFFFFF,FFFFF,FFFF:FFFFFFF:FFFFFFFFFFFFFFFFFFFF,FFFFFFFFFFFFFFFFFFFFFFFFFFFFF:FFFFF,F::FFFFFFF:FFFFFF:F,,FF:FF,FF:F:F
@A01757:128:HWYCLDRX2:1:2101:3170:25269 2:N:0:GGAGCGTC
TCGGACTACAAGGGTATCTAATCGTGTTCGATATCCACGCTTTCGTGCTTCAGGGTCCGTTGGGCGCCGGCATGCTGCCTTCGCAATCGGAGTTCTGCGTGATCTCGATGCATTTCACCGCTACACCACGCGTTCCGCATACTTCTCGCCGAGTCAAGATCGCCAGTTTCATGGGCGGCGCGGGGTGGAGGCGCGCGCTTTGAGCGCTGAGTTGGGATCCCGCGGACGGGCCCTGTCTGCCCAGTTGCTGC
+
:FFFFF:F:F,FFFFFFFFFF,F,FFFFFFFF:FF,F,F::FFFFFFFF,FFF,:,,,F,FFF,FF,F,FF,FF:FF,FF:::FF,,FF,FF,F,FF,FFFF,:::,F,F,:FFF,,F::F,,,:,,F,FF,,F,FFF,FF,FF:,F:F:,F,,,:,FF,:FFF,F,,FF,,,FF,FF,FFFFFF::F,:,,F,FF:,:,,,,,,F:FF,,FFFF,,:F,:,:,,,,F,,F,,::,,,,F,,,,,,,F,,,
@A01757:128:HWYCLDRX2:1:2101:26503:25285 2:N:0:GGAGCGTC
TCGGACTACCGGGGTATCTAATCCCGTTTGCTCCCTACGCTTTCGTGCCTTAGTGTCAGAACCGTCCCAGCATCCTGCCTACGCTATTGGTGTTCCTTCTAATATCTACGGATTTCACTCCTACACTAGAAATTCCAGATGCCCCTAACGGTCTCGAGCTTAACAGTTTAGCTAATAGTCTGAATGGTTGAGCCACCAGATTTCACTAGCTACTTATTATGCCACCTACGCAACTCTTTACACCCAGTCAC
+
FFFFFFFFFFFFFFFFFFFFFFFFFFFFFFFFFFFFFFFFFFFFFFFFF:FFFFFFFFFFFFFFFFFFFFFFFFFFFFFFFFFFF,FFFFFFFFFFFFFF:FFFFFFFFFFFFFFFFFFFFFFFF:FFFFFFFFFFFF:FFF:FFFFFFFFFFFFF:FFFFF::FFFFFFFFFFFFFFFFFFFFFFFFFFFFFFFFFFFFFFFF:FFFF:::F,F,FF,FF,F::FFFFFF,,:FFFFF:F,FFF,:::F,
@A01757:128:HWYCLDRX2:1:2101:32895:25300 2:N:0:GGAGCGTC
TCGGACTACAAGGGTATCTAATCCTGTTCGATACCCACGCTTTCGTGCATCAGCGTCAATCTCCGATTCGTCAGATGCCTTCGCAATCGGTGTTCTGTGTGATATCTATGCATTTCACCGCTACACCACACATTCCTCCGACGGCATCGGAATTCTAGCGCTCCGGTTTCAACGGCAGCCCCGGGGTTGAGCCCNGNTATTTCACCGCTGACCTGAAGCGCCGCCTACGCACCCTTTAAACCCAATAAATC
+
FFFFFFFFFFFFFFFF:FFFFFFFFFFFFFFFFFFFFFFFFFFFFFFFFFFFFFFFFFFFFFFFF:FFFFFFFFFFFFFFFFFFFFFFFFFFFF:FFFFFFFFFFFFFFFFFFFFFFFFFFFFFFFFFFFFFFFFFFF:FFFFFFFFFF:FF:FFFF:FFFFFFFFFFFFFFFFFFFF:FFFFFFFFFFFFFFF#,#FFFFFFFFFFFFFFFFFFF:FFFFFFFFFFFFFFFFFFFFFFFFFFFFFFFFFF
@A01757:128:HWYCLDRX2:1:2101:16523:25316 2:N:0:GGAGCGTC
TCGGACTACACGGGTATCTTATCCTGTTCGATACCCACGCTTTCGTGCCTCAGCGTCAGTGTGGGGCCGGCAGGCTGCCTTCGCAATCGGGGTTCTGCGCGATATCTATGCATTTCACCGCTACACCGCGCATTCCGCCTGCCTTTCCCCAACTCAAGCCAGCCAGTTTCAACGGCGGGCCGGGGTTGAGCCCCGGGCTTTTACCGCTGACTTAACTCGCCGCCTACGCACCCTTTAAACCCAATAAATCC
+
FFFFFFFFFFFFFFFFFFFF:FFFFFFFFF:F,FFF:FFFF:FFFFFFFFFFFFFF:FF:FFFFFFFFFFFFFFFFFFFFFFFFFFFFFFFFFFFFFFFFFF:F:FFFFFFFFFFFFFFFFFFF:FFFFFFFFFFFFFFFFFFFFFFFFFFFFFFFFFFFFFFFFFFFFFFFF:FFF:FFFFF:F:FFFFFFFF::FFFFFFFFFFFFFFFFFFFFFF,FFFFFFFFFFFFFFFFFFFFFFFF,FFFFF,F
@A01757:128:HWYCLDRX2:1:2101:8558:25363 2:N:0:GGAGCGTC
TCGGACTACAAGGGTATCTAATCCTGTTTGCTACCCACGCTTTCGAACCTCAGCGTCAGTTACAGACCAGAGAGCCGCTTTCGCCACTGGTGTTCTTCCATATATCTACGCATTTCACCGCTACACATGGAGTTCCACTCTCCTCTTCTGCACTCAAGTCTCCCAGTTTCCAATGCACTACTCCGGTTAAGCCGAAGGCTTTCACATCAGACTTAAAAGACCGCCTGCGTTCCCTTTACGCCCAATAAATC
+
FFFFFFFFFFFFFFFFFFFFFFFFFFFFFFFFFFFFFFFFFFFFFFFFFFFFFFFFFFFFFFFFFFFFFFFFFFFFFFFFFFFF:FFFFFFFFFFFFFFFFFFFFFFFFFFFFFFFFFFFFFFFFFFFFF,FFFFFFFFFFFFFFFFFFFFFFFFFFFFFFFFFFFFFFFFFFFFFFFFFFFFFFFFFFFFFFFFFFFFF,FFFFFFFF,FFFFFFF:F,FFFFFFF:FF:FFF:FFF:FFFFFFFF:FFF
@A01757:128:HWYCLDRX2:1:2101:10728:25457 2:N:0:GGAGCGTC
TCGGACTACAGGGGTATCTAATCCTGTTCGATACCCGCACTTTCGTGCCTCAGCGTCAGTTGAGCGCCGGTAAGCTGCCTTCGCACTCGGCGTTCTGCGTGATATCTATGCATTTCACCGCTAGACCACGCATTCCGCTTCCTTCTCACGCTCTCAAGAGTGTCAGTTTCAGCGGCACGACGGGGTTGAGCCCCGAAATTTTAGCGCTGAGGTGTCACTCCGCCTCCGCCCCGGTTTCTCCCTATCGATCG
+
FFFFFFFFFFFFFFF:F,FFFFFFFFFFFFFFFFFFFFF,FF:F:F:FFF:F::FFFFFFFFFFFFFFFFFFFFF,FF,FF:FFF,:F:FFFFFF,FFFFFFFFF,F:FF,,,,FF,FFFF,:,:,F,,::,:F,FF:F,,,:,FF:,,,::,F::,:,F,,F,,F,F::F,F:F,:,F,,FFFF,FF,FF,:,F,:,FFF::FFF,FF:,,,F,,,,,:,FF,:,,F,,,,,,F,,F,:,F:,:,,,F,:
@A01757:128:HWYCLDRX2:1:2101:24044:25692 2:N:0:GGAGCGTC
TCGGACTACAGGGGTATCTAATCATGTTTGCTACCCACGCTTTCGAACCTCAGCGTCAGTTACAGACCAGAGAGCCGCTTTCGCCACTGGTGTTCTTCCATATATCTACGCATTTCACCGCTACACATGGAGTTCCACTCTCCTCTTCTGCACTCAAGTCTCCCAGTTTCCAATGCACTACTCCGGTTAAGCCGAAGGCTTTCACATCAGACTTAAAAGACCGCCTGCGTTCCCTTTACGCCCAATAAATC
+
FFFFFFFFFFFFFFFFFFFFFFFFFFFFFFFFFFFFFFFFFFFFFFFFFFFFFFFFF:FFFFFFFFFFFFFFFFFFFFFFFFFFFFFFFF:FF:FFFFF:FFFFFFFFFFF,F:FFFFFFFF:FFFFFFF,F:F,F,FFFF,FFFFFFFF:FFFF:FFFFFFF:FFFFFFFFFFFFFFFFFFFFFFFFFFFFFFFFFFFFFFFFF:FFFFFFFFFFFFFFFFFFFFFFFFFFFF,F:FFFF:FFFF:F:FF
@A01757:128:HWYCLDRX2:1:2101:10854:25833 2:N:0:GGAGCGTC
TCGGACTACAAGGGTATCTAATCCTGTTTGATCCCCACGCTTTCGTGCTTCAGTGTCAGTTGTAGTTTAGTAAGCTGCCTTCGCAATCGGAGTTCTGCGTGATATCTATGCATTTCACCGCTACACCACGCATTCCGCCTACCTCATTTACACTCAAATCAGACAGTTTCAACGGCATTTTTACAGTTAAGCTGCAAACTTTCACCGCTGACTTATCAAACCACCTACGCACCCTTTAAACCCAATAAATC
+
FFFFFFFF,FF:FFFFFFFF:FFFFFFFFFFFFF:FFFFFF,:FFFFFFFFFFFFFFFFFFFFFF:FF:FFFFF:FFFFFFFF:FFF:,F::FFFFFFF:FFFFF:FF:F:FFFFFFFFFFFFFF,FFFFFFFFF:F,FFFFFFFFF:F:,FFFFFF:F,,FFFF:,FFFFFFF,FF:FFFFFF:FF:FFF:F:FFFF:F,FFFFF,FFFF:FFFFFFFFF,:FFFFFFF:F,FF:F:F:,,F,FF:FFFF
@A01757:128:HWYCLDRX2:1:2101:21694:25880 2:N:0:GGAGCGTC
TCGGACTACCAGGGTATCTAATCCTGTTCGATACCCACGCTTTCGTGCCTCAGCGTCAGATCGCCGCCGGTATGCTGCCTTCGCAATCGGAGTTCTGCGCAATATCTAAGCATTTCACCGCTACACTGCGCATTCCGCATACCTCTCGACATCTCAAGACAGCCAGTTTCAACGGCTCGCCGGGGTTGAGCCCCGGGCTTTTACCGCTGACTTAACAGCCCGCCTACGCACCCTTTAAACCCAATAAATCC
+
FFFFFFFFFFFFFFF,FFFFFFFFFFFFFFFFFFFFFFFFFFFFFFFFFFFFFFFFFFFFFFFFFFFFFFFFFFFFFFFFFFFFFFFFFFFFFFFFFFFFFFFFFFFFFFFFFFFFFFFFFFFFFFFFFFFFFFFFFFFFFFFFFFFFFFFFFFFFFFFFFFFFFFFFFFFFFFFFFFFFFF:FFFFFFFFFFFFFFFFFFFF:FFFFFF:FFFFFFFFFFFFFFFFFFFFFFFFFFF:FFFF:FFFFFF,
@A01757:128:HWYCLDRX2:1:2101:6298:25958 2:N:0:GGAGCGTC
TCGGACTACAAGGGTTTCTAATCCTGTTCGATACCCACGCTTTCGTGCCTGAGCGTCAGTAGGGCGCCGGTGCGCTGCCTTCGCAATCGGAGTTCTGCGTGATATCTATGCATTTCACCGCTACACCACGCATTCCGCGCACTTCTCGCCCACTCTAGCCCGGCAGTTCCGACGGCTGGGCGGGGTTGAGCCCCGCGATTTGACCGCCGGCTTGCCGTGCCGCCTGCGCACCCTTTAAACCCAATAAATCC
+
FFFFFFFFFFFFFF,FFFF:FFFFFF:FFFFFFFFFFFFFFFFFFFFFFFFFFFFFFFFFFFFFFFFFF:FFFFFFFFFFFFFFF:FFFFFFFFFFFFFFFFFFFFFFF:F:FFFFFFFFFFFFFFFFF,FFFFFFFFFF:FF,FFFFFFF:FFFFFFFFFF:FFFFFF:FFFFFFFFFFFFFFFFFFFFFFF:FFFFFFF::FFF:FF:FF,FFF,FFFFF:F:::F:FFFFF:,F:FFFF:FFFFF:FF
@A01757:128:HWYCLDRX2:1:2101:28999:26005 2:N:0:GGAGCGTC
TCGGACTACAGGGTTTCTAATCCTGTTCGATACCCACGCTTTCGTGCCTCAGCGTCAGTGTGGGGCCGGCAGGCTGCCTTCGCAATCGGGGTTCTGCGCGATATCTATGCATTTCACCGCTACACCGCGCATTCCGCATACTTCTCTCCAACTCGAGACTGCCAGTTTCAACGGCGGGCCGGGGTTGAGCCCCGGGCTTTGACCGCTGACTTAACAGACCGCCTGCGCACCCTTTAAACCCAATAAATCCG
+
FFFFFFFFFFFFFFFFFFFFFFFFFFFFFFFFFFFFFFFFFFFFFFFFFFFFFFFFFFFFFFFFFFFFFFFFFFFFFFFFFFF:FFFFFFFFFFFFFFFFFFFFFFFFFFFFFFFFFFFFFFFFFFFFFFFFFFFFFFFFFFFFFFFFFFFFFFFFFFFFFFFFFFFFFFFFFFFFFFFFFFFFFFFFFFFFFFFFFFFFF,:FFFFFFF:FFFFFFFFFFFFFFFFFF,FFFFFFFFFFFFFFF,FFFFF
@A01757:128:HWYCLDRX2:1:2101:25473:26036 2:N:0:GGAGCGTC
TCGGACTACTGGGGTATCTAATCCTGTTTGATACCCGCACTTTCGAGCCTCAGCGTCAGTTACACTCCGGAAACCTGCCTTCGCGATCGGTCGTCTTCATGATATCTAAGCATTTCACCGCTACACCATGAATTCAGGCTTCCCTGCGTGTACTCAAGACCGGCAGTTTCAACTGCAATTCCGGGGTTGAGCCCCGAACTTTCACAACTGACTTAACGGCCCGCCTACGCTCCCTTTAAACCCAATAAATC
+
FFFFFFFFFFFFFFFF,FFFFFFFFFFFFFFFFFFF:FFFFFFFFFFFFFFFFFFFFFFFFFFFFFFFFFFFFFFFFFFFFFFFFFFFFFFFFFFFFFFFFFFFFFFFFFFFFFFFFFFFFFFFFFFFFFFFFFFFFFFFFFFFFFFFFFFF,FFFFFFFFFFFFFFFFF:FFFFFFF:FFFFFFFFFFFFFFFFFFFFFFFFFFFFFFFFFFFFFFFFFFFFFFFFFFFFF,FFFFFFFFFFFFFFFFFF
@A01757:128:HWYCLDRX2:1:2101:30165:26052 2:N:0:GGAGCGTC
TCGGACTACAAGGGTATCTAATCCTGTTCGATACCCACGCTTTCGTGCCTCAGCGTCAGTCCGGCGCCGGTACGCTGCCTTCGCAATCGGAGTTCTGCGCGATATCTATGCATTTCACCGCTACACCACGCATTCCGCGCACTTCTCGCCCACTCTAGCCCGGCAGTTCCGACGGCTGGGCGGGGTTGAGCCCCGCGATTTGACCGCCGGCTTGCCGTGCCGCCTGCGCACCCTTTAAACCCAATAACTCC
+
FFFFFFFFFFFFFFF,FFFFFFFFFFFFFFFFFFFFFFFF:FF:FFFFFFFFFFF:FFFFFFFFFFFFFFFFFFFFFFFFFFFFFFFFFFFFFFFFFFFFFFFFFFF,FFF:FFFFFFFFFF:FFFFFFFF,FFFFFFFFFFFFFFFFFFFFFFFFFFFFFF:F:FFFFFFFFFF:,FFFFFFFFFFFFFFFFFFFF,F:FFFFFFFFFFFFFFFFFFFFFFFFFFFFFFFFFFFFFFFFFFF:FFF,FFF
@A01757:128:HWYCLDRX2:1:2101:23502:26068 2:N:0:GGAGCGTC
TCGGACTACAAGGGTTTCTAATCCTATTTGCTCCCCACGCTTTCGTGCCTCAGCGTCAGTAACAGGCCAGGCGGTCGCCTTCGCCACTGGTGTTCTTCCATATATCTACGCATTTTACCGCTACACATGGAGTTCCACCGCCCTCTCCTGCTCTCTAGCCCGCCAGTTTCCAGAGCCTATACCGGTTGAGCCGGTACCTTTCACTCCAGACTTAGCAGGCCGCCTACGCACCCTTTACGCCCAATCATTCC
+
FFFFFFFFFFFFFFFFFFFFFFFFFFFFFFFFFF:FFFFFFFFFFFFFFFFFFFFFFFFFFFFFFFFFF:FFFFFFFFFFFFFFFFFFFFFFFFFFFFFF:FFFFFFFFFFFFFFFFFFFFFFFFFFFFFFFFFFFFF:FFFFFFFFFFFFFFFFFFFFFFFFFFFFFFFFFFFFFFFFFFFFFFFFFFFFFFFFFFFFFFFFFFFFFFFFFFFFFFFFFFFFFF:FFFFFFFFFF,F:FFFF,FFFFFFF
@A01757:128:HWYCLDRX2:1:2101:10393:26099 2:N:0:GGAGCGTC
TCGGACTACAAGGGTATCTAATCCCTTTCGCTCCCCTGGCCTTCGTGCCTCAGCGTCAGTTAATGTCCAGGAACCCGCCTTCGCCACGAGTGTTCCTCTCGATATCTACGCATTTCACTGCTACACCGAGAATTCCGGTTCCCCCTCCATTACTCTAGTCTCGCAGTATCATGTGCCGTCCGCGGGTTGAGCCCGCGCCTTTCACACACGACTTACGAAACAGCCTACGCACGCTTTACGCCCAGTGATTC
+
FFFFFFFFFFFFFFFFFFFFFFFFFFFFFFFFFFFFFFFFFFFFFFFFFFFFFFFFFFFFFFFFFFFFFFFFFFFFFFFFFFFFFFFFFFF:FFFFFFFFFFFFFFFFFFFFFFFFFFFFFFFFFFFFFFFFFFFFFFFFFFFFFFFFFFFFFFFFFFFFFFFF,FFFFFFFFFFFFFFFFF:FFFFFFFFFFFFFFFFFFFFFFFFFFF:FFFFF:FFFFFFFFFFFFFFFFFFFFFFFFFFFFF,FFFF
@A01757:128:HWYCLDRX2:1:2101:32859:26115 2:N:0:GGAGCGTC
TCGGACTACACGGGTATCTAATCCTATTTGCTCCCCACGCTTTCGTGCCTGAGCGTCAGTAACAGTCCAGGCGGCCGCCTTCGCCACTGGTGTTCTTCCATATATCTACGCATTTTACCGCTACACATGGAGTTCCACCGCCCTCTCCTGCTCTCTAGCCCGCCAGTTTCCAGAGCCTGTACCGGTTGAGCCGGTACCTTTCACTCCAGACTTAGCAGGCCGCCTACGCACCCTTTACGCCCAATCATTCC
+
FFFFFFFFFFFFF:FFFFFFFFFFFFFFFFFFFFFFFFFFF:FFFFFFFFFFFFFFFFFFFF:F:FFFFFFF:FFFF:FFFFFFFFFFF,FF:FFFFFFFF:FFFFFFF:FFF,FFFFF:FFFFFFFFFFF:FFFFFFF:FFFFFFF:F:FFFFFFFFF,FFFFF,:FF:FFFFFF,FFFF,FF,F:FFF,FFFFFFFFFF,FFFFFFFFFFFFF:FF:FF,F:FFFF:FFF,FF:::FFF:FF,FFF,FF
@A01757:128:HWYCLDRX2:1:2101:29658:26177 2:N:0:GGAGCGTC
TGGACTACAAGGGTTTCTAATCCTGTTTGCTCCCCACGCTTTCGAGCCTCAACGTCAGTTACAGTCCAGTAAGCCGCCTTCGCCACTGGTGTTCCTCCTAATATCTACGCATTTCACCGCTACACTAGGAATTCCACTTACCCCTCCTGCACTCCAGCCAGACAGTTCCCAGAGCAGTCCGGGGGTTGGGCCCCCGCCTTTCACTCCAGGCTTGTCTTGCCGTCTACGCTCCCTTTCCACCCAGTAAATCC
+
FFFF:FFFFFFFFFFFFFFFFFFFFFFFFFFFFFFFFFFFFFFFFFFFFFFFF:FFFFFFFFFFFFFFFFFFFFFFFFFFFFFFFFFFFFFFFFFFFFFFFFFFFF:FF,FFFFFFFFF:FFFFFF,FFFFF:FFFFFFF,FFFFF,FFFFFFF:F:FFF:F:FFFF:FF:FFFFF:FF,FF:FFFFFFFFFFFFFFFFFFFFFFFF:FFFFFFFFFFFFFFFFFFFFFFFFFFFF,,FFFFFFF,F:,FF
@A01757:128:HWYCLDRX2:1:2101:32208:26177 2:N:0:GGAGCGTC
TCGGACTACAAGGGTTTCTAATCCTGTTTGCTCCCCACACTTTCGTGCCTCAACGTCAGTTACGGTCCAGAAAGTCGCCTTCGCCACTGGTGTTCCTCCTAATATCTACGCATTTCACCGCTACACTAGGAATTCCACTTTCCTCTCCCGCACTCAAGAAATTCAGTTTTAGTTGCAGTTCCTCAGTTAAGCCGAGGGATTTCACAACTAACTTAAATTACCGTCTACGCACCCTTTAAACCCAAGAAATC
+
FFFF:FFFFF,FF:F,FFFFFFFFFFFFFFFFFFFFFFFFFFFFFFFFFFFFFFFFFFF:FFFF:FFFFFFFFFFFFFFFFFFFF,FFFF:::F:FFFFF:FFFFFFFFFFFFFF:FFFFF:F,,,F,FFFFFFFFFFF,FFFFFFFFFFFFFFFF:::FFFFFF:FFFF:FFFF,FFFFFFFFF,FFFFFFFFFFFF,,F,FFFF,,:F:FF,F,,FF,F:F:FFF:,::FFFF:::F,FFF,F,:,FFF
@A01757:128:HWYCLDRX2:1:2101:14389:26193 2:N:0:GGAGCGTC
GGGGGGGGGGGGGGGGGTGTTAATATTTTATTGTGAAAAACAAAATACGCAAAAGCAAACTGAGGGCGGGCGGCGGGCGCCGGCCGACCCCCCCGGTGAGCGCTAAAGAAAAATCAAAAAAAAAAAACAGCCAATCCCACCAACACGAACCAGAGGGACAAACAACAGCGAAGACACACCCCCCCGGTCGGCACCGCCCGGGTGTCAGGGAGAGAGAAGCACAAACACACACACCCAAAAACAAAAAAAAA
+
,FFFFFFFF,,,,,F,,,,,,,,,,,,,,,:,,,,,,:::,:,,:,,,,,,,,,,,,,,,,,,F,,,,,,,,,,,F,,:,,,,,,,,,,,:,,,,F,,,,,,,,,,,,,,,,FF,,,F,,F,,,,:,:F,,,:F,,,,,,:,:,:,,,,,,,,,,,F:,F,:,:,F,,,,FF,::F,,:,,,,,,,,,,,,,,F,,FF,,:,,,,:,,,,,:,,,,,:,,:,,::::,,:,F:F,:F,FFF,:::F,FFFF
@A01757:128:HWYCLDRX2:1:2101:26793:26224 2:N:0:GGAGCGTC
TCGGACTACAATGGTATCTAATCCTGTTTGATCCCCGCACTTTCGTGCCTCAGCGTCAGTAGGGCGCCGGTATGCTGCCTTCGCAATCGGGGTTCTGCGTGATATCTATGCATTTCACCGCTACACCACGCATTCCGCATACTTCTCGCCCACTCGAGCCCGGCAGTTTCAACGGCTGTACGGGGTTGGGCCCCGCAATTTTACCGCTGACTTGGCAGGCCGCCTACGCACCCTTTAAACCCAATAAATCC
+
FFFFFFFFFFFFFFFFFFFFFFFFFFFFFFFFFFFFFFFFFFFFFFFFFFFFFFFFFFFFFFFFFFFFFFFFFFFFFFFFFFFFF,FFFFFFFFFFFFFFFFFFFFFFFFFFFFFFFFFFFFFFFFFFFFF,FFFFFFFFFFFFFFFFFFFFFFF:FFFFFFFF,F:FFFFFFFFFFFFFFFFFFFFFFFFFFFFF:,FFF:FFFFFFFFFFFFFFFFFFFFFF:FFFFFFFFF:FFFF:FFFFF:F,FFF
@A01757:128:HWYCLDRX2:1:2101:4047:26256 2:N:0:GGAGCGTC
TCGGACTACCCGGTATCTAATCCTGTTCGATACCCACGCTTTCGTGCCTGAGCGTCAGTAGGGCGCCGGTGCGCTGCCTTCGCAATCGGAGTTCTGCGTGATATCTATGCATTTCACCGCTACACCACGCATTCCGCGCACTTCTCGCCCACTCTAGCCCGGCAGTTCCGACGGCTGGGCGGGGTTGAGCCCCGCGATTTGACCGCCGGCTTGCCGTGCCGCCTGCGCACCCTTTAAACCCAATAAATCCG
+
FFFFFFFFFFFFFFFFFFFFFFFFFFFFFFFFFFFFFFFF:F:FFFFFFFFFFFFFFFFFFFFFFFFFFFFFFFFFFFFFFFFFFFFFFFF,FFFFFFFFFFF,FF:FFFFFFFFFFFFFF,FFFFFFF:,FFF,FFFFFF,FFFF:FF:FF:FFFFFFF,FFFFFFFFFFFFFFFFFFFFFF::FFFFFFFFFFF,FFF,:,FFFFFFFFFFFFFFFFFFFFFFFFFFFFFF:FFF,FFFFFFFF:F:FF
@A01757:128:HWYCLDRX2:1:2101:11668:26303 2:N:0:GGAGCGTC
TCGGACTACACGGGTATCTAATCCTGTTCGATACCCACGCTTTCGTGCTTCAGCGTCAGTTGGGCGCCGGCATGCTGCCTTCGCAATCGGAGTTCTGCGTGATATCTATGCATTTCACCGCTACACCACGCATTCCGCATACTTCTCGCCCACTCAAGAACGCCAGTTTCAACGGCGGAGCGGGGTTGAGCCCCGCGATTTTACCGCTGACTTGGCATCCCGCCTACGCACCCTTTAAACCCAATAAATCC
+
FFFFFFFFFFFFFFFFFFFFFFFFFFFFFFFFFFFFFFFFFFFFFFFFFFFFFFFFFFFFFFFFFFFFFFFFFFFFFFFFFFFFFFFFFFFFFFFFFFFFFFFFFFFFFFFFFFFFFFFFFFFFFFFFFFFFFFFFFFFFFFFFFFFFFFFFFFFFFFFFFFFFFFFFFFFFFFFFFFFFFFFFFFFFFFFFFFFFFFFFFFFFFFFFFFFFFFFFFFFFFFFFFFFFFF:FFFFFFFFFFFFFFFFFFFF
@A01757:128:HWYCLDRX2:1:2101:22092:26443 2:N:0:GGAGCGTC
TCGGACTACAAGGGTATCTAATCCTGTTTGCTCCCCACGCTTTCGAGCCTCAACGTCAGTTACAGTCCAGTAAGCCGCCTTCGCCACTGGTGTTCCTCCTAATATCTACGCATTTCACCGCTACACTAGGAATTCCACTTACCCCTCCTGCACTCTAGTTCTACAGTTTCCAGAGCAGTCCGGGGGTTGAGCCCCCGCCTTTCACTCCAGACTTGCATAACCGTCTACGCTCCCTTTACACCCAGTAAATC
+
FFFFFFFFFFFF::F:FFFFFFFFFFFFFFFFFFFFFFFFFFFFFFF:FFFFF:FFFFFF,FFFFFFF,FFFFF:F:FFFFFF:FFFFFFF:F:FFFF:FFFFFFFFF:F:F:FF:FFF:FFF:FFF,::FFFFFFFF:FFF:FFFFFFFFFF:F:FF:FFF,FF,FFFFFF,FFFF:FFFF,:F:FFFFF:FFFFFFFF:FFFFFF:FFFFFFFFFFFFF:FFFFFF,FFF,F:F,,:FFFFF,FFFFF,
@A01757:128:HWYCLDRX2:1:2101:17969:26506 2:N:0:GGAGCGTC
TCGGACTACAAGGGTATCTAATCCTATTTGCTCCCCACGCTTTCGTGCCTCAGCGTCAGTAACAGGCCAGGCGGCCGCCTTCGCCACTGGTGTTCTTCCATATATCTACGCATTTTACCGCTACACATGGAGTTCCACCGCCCTCTCCTGCTCTCTAGCCCGCCAGTTTCCAGAGCCTATACCGGTTGAGCCGGTACCTTTCACTCCAGACTTAGCAGGCCGCCTACGCACCCTTTACGCCCAATCATTCC
+
FFFFFFFFFFFFFFFFFFFFFFFFFFFFFFFFFFFFFFFFFFFFFFFFFFFFFFFFFFFFFFFFFFFFFFFFFFFFFFFFFFFFFFFFFF:FFFFFFFFFFFFFFFFFFFFFFFFFFFFFFFFFFFFFFFFFFFFFFFFFFFFFFFFFFFF:FFFFFFFFFFFFFFFFFFFFFFFFFFFFFF:FFFFFFFFFFFF:FFFFFFFFFFFF:FFFFFFFFFFFFFFFF:FFFFFFFFFFFFFF,FF,FFF:FFF
@A01757:128:HWYCLDRX2:1:2101:17906:26522 2:N:0:GGAGCGTC
TCGGACTACAAGGGTATCTAATCCTATTTGCTCCCCACGCTTTCGTGCCTCAGCGTCAGTAACAGGCCAGGCGGCCGCCTTCGCCACTGGTGTTCTTCCATATATCTACGCATTTTACCGCTACACATGGAGTTCCACCGCCCTCTCCTGCTCTCTAGCCCGCCAGTTTCCAGAGCCTATACCGGTTGAGCCGGTACCTTTCACTCCAGACTTAGCAGGCCGCCTACGCACCCTTTACGCCCAATCATTCC
+
FFFFFFFFFFFFFFFFFFFFFFFFFFFFFFFFFFFFFFFFFFFFFFFFFFFFFF:FFFFFFFFFFFFFFFFFFFFFFFFFFFFFFFFFFFFFFFFFFFFFFFFFFFFFFFFFFFFFFFFFFFFFFFFFF:FFFFFFFFFF:FFFFFFFFFFFFFFFFFFFFFFFFFFFFFFFFFFFFFFFFFFFFFFFFFFFFFFFFFFFFFFFFFFFFFFFFFF:FFFFFFFFFFFFFFFFFFFF:FFFFFFFFFF,FFF
@A01757:128:HWYCLDRX2:1:2101:23791:26569 2:N:0:GGAGCGTC
TCGGACTACAAGGGTATCTAATCCTGTTCGATACCCACGCTTTCGTGCCTGAGCGTCAGTAGGGCGCCGGTGCGCTGCCTTCGCAATCGGAGTTCTGCGTGATATCTATGCATTTCACCGCTACACCACGCATTCCGCGCACTTCTCGCCCACTCTAGCCCGGCAGTTCCGACGGCTGGGCGGGGTTGAGCCCCGCGATTTGACCGCCGGCTTGCCGTGCCGCCTGCGCACCCTTTAAACCCAATAAATCC
+
FFFFFFFFFFFFFFFFFFFFFFFFFFFFFFFFFFFFFFFFFFFFFFFFFFFFFFFFFFFFFFFFFFFFFFFFFFFFFFFFFFFFFFFFFFFFF:FFFFFFFFF:FFFFFFFFFFFFFFFFFFFFFFFFFFFFFFFFFFFFF:FFFFFFFFFFFFFFFFFFFFFFFFFFFFFFFFFFFFFFFFFFFFFFFFFFFFFFFFFFFFFFFFFFFFFFFFFFFFFFFFFFF,FFFFFFFFFF:FFFFF,FFFF,FFF
@A01757:128:HWYCLDRX2:1:2101:31991:26616 2:N:0:GGAGCGTC
TCGGACTACTAGGGTATCTAATCCTGTTCGATACCCACGCTTTCGTGCCTCAGCGTCAGTGTGGAGCCGGCATGCTGCCTTCGCAATCGGAGTTCTGCGCGATATCTATGCATTTCACCGCTACACCGCGCATTCCGCATACTTCTCTCCAACTCGAGACTGCCAGTTTCAACGGCGGGCCGGGGTTGAGCCCCGGGCTTTGACCGCTGACTTAACAGACCGCCTGCGCACCCTTTAAACCCAATAAATCC
+
FFFFFFFFFFFFFFFFFFFFFFFFFFFFFFFFFFFFFFFFFFFFFFFFFFFFFFFFFFFFFFFFFFFFFFFFFFFFFFFFFFFFFFFFFFFFFFFFFFFFFFFFFFFFFFFFFFFFFFFFFFFFFFFFFFFFFFFFFFFFFFFFFFFFFFFFFFFFFFFFFFFFFFFFFFFFFFFFFFFFFFFFFFFFFFFFFFFFF:FFFFFFFFFF:FFFFFFFF:FFFFFFFFFFFFFFFFFFFFFFF:F:F,FFFFF
@A01757:128:HWYCLDRX2:1:2101:19831:26694 2:N:0:GGAGCGTC
TCGGACTACAAGGGTATCTAATCCTGTTTGCTACCCACGCTTTCGTGCTTCAGCGTCAGTTAAAGCCCAGCAGGCCGCCTTCGCCACTGGTGTTCCTCCCGATCTCTACGCATTTTACCGCTACACATGGAGTTCCACCGCCCTCTCCTGCTCTCTAGCCCGCCAGTTTCCAGAGCCTGTACCGGTTGAGCCGGTACCTTTCACTCCAGACTTAGCAGGCCGCCTACGCACCCTTTACGCCCAATCATTCC
+
FFFFFFFFFFFFFFFFFFFFFFFF:FFFFFFFFFFFFFFFFFFFFFFFFFFFFFFFFFFFFFFFFFFFFFFFFFFFFFFFFFFFFFFFFFFFFFFFFFFFFFFFFFFFFFFFFFFFFFFFFFFFFFFFFFFFFFFFFFFFFFFFFFFFFFFFFFFFFFFFFFFF:F:FFFFFFFFFFFFFFFFFFFFFFFFFFFFF,FFFFFFFFFFFFFFFF,FFFFFFFFFF:FFFFFFFFFF:FFFFFFFF,F:,:FF
@A01757:128:HWYCLDRX2:1:2101:28203:26725 2:N:0:GGAGCGTC
TCGGACTACACGGGTATCTAATCCTGTTCGATACCCGCACTTTCGTGCCTCAGCGTCAGATCGCCGCCGGTATGCTGCCTTCGCAATCGGAGTTCTGCGCAATATCTAAGCATTTCACCGCTACACCGCGCATTCCGCCTGCCTTTCCCCAACTCAAGCCAGCCAGTTTCAACGGCGGGCCGGGGTTGAGCCCCGGGCTTTTACCGCTGACTTAACAGTCCGCCTACGCACCCTTTAAACCCAATAAATCG
+
FFFFFFFFFFFFFFFFFFFFFFFFFFFFFFF:FF:FFFFFFFFFFFFFFFFFFFFFF:FFFFFFFFFFFFFFFFFFFFFFFFFFFFFFFFFFFFFFFFFFFFFFFFFFFFFFFFFFF:FFFFFFFFFFFFF:,FFFFFFFFF:FFF:FFFFFF:FFFFFFFFFF:FFFFFFFFFFFFFFFFFFFFFFFFFFFFFFFFFF:FFFFFFF:FF:F,F,F,FF:FFF,FF,FFF,FFF,F,FFF,FF,:::FFF,
@A01757:128:HWYCLDRX2:1:2101:15718:26741 2:N:0:GGAGCGTC
TCGGACTACCAGGGTATCTAATCCTGTTCGATCCCCACGCTTTCGTGCCTCAGCGTCAGTCTGGCGCCGGTACGCTGCCTTCGCAATCGGAGTTCTGCGCGATATCTATGCATTTCACCGCTACACCGCGCATTCCGCGTACTTCTCGCCAACTCAAGTCTGCCAGTTTCAACGGCTCGACGGGGTTGAGCCCCGCAATTTTACCGCTGACTTAACGGACCGCCTACGCACCCTTTAAACCCAATAAATCC
+
FFFFFFFFFFFFFFF:FFFFFFFFFFFFFFFFFFFFFFFFFFFFFFFFFFFFFFFFFFFFFFFF,FFFFFFFF:FFFFFFFFFFFFFF:FF:F:FFFFF:FFFFFFFFFFFFFFFFFFFFFFFF:FFFFFFFFFFFFFFFFFFFFFFFFFFFFFFFFFFFFFFFFFFFFFFFFF:FFFFFFFFFFFFFFFFFFFFFFFFFFFFFFFFFFFFF:FFF:FFFFFFFFFFFFFFFFF:FFFFFFFFFFFFFFFF
@A01757:128:HWYCLDRX2:1:2101:5602:26913 2:N:0:GGAGCGTC
TCGGACTACACGGGTATCTAATCCTGTTCGATACCCACGCTTTCGTGCCTGAGCGTCAGTAGGGCGCCGGTGCGCTGCCTTCGCAATCGGGGTTCTGCGCGATATCTATGCATTTCACCGCTACACCGCGCATTCCGCATGCCTCCGCCGCACTCAAGGCCCCCAGTTCCGACGGCTCGGCGGGGTTGAGCCCCGCGATTTCACCGCCGGCTTAAAGGCCCGCCTGCGCACCCTTTAAACCCAATGAATCC
+
FFFFFFFFFFFFFFFFFFFFFFFFFFFFFFFFFFFFFFFFFFFFFFFFFFFFFFFFFFFFF:FFFFFFFFFFFFFFFFFFFFFFF,,FFFFFFFFFFFFFFFFFFFFF,FF:FFFFFFFFF:FFFFFFFFFFFFFFFFFFFFFFFFFFFFFFFFFF,FFFFFFFFFFFFFFFFFFFFFFFFF:FFFFFFFFFFFFFF,:FFFFF:FFFFFFFFFFFFFFFFFFFFF:FFFF:F:FFFFFFFFF,FFF,:,,
@A01757:128:HWYCLDRX2:1:2101:2808:26960 2:N:0:GGAGCGTC
TCGGACTACACGGGTATCTAATCCTATTTGCTCCCCACGCTTTCGTGCCTCAGCGTCAGTAACAGGCCAGGCGGCCGCCTTCGCCACTGGTGTTCTTCCATATATCTACGCATTTTACCGCTACACATGGAGTTCCACCGCCCTCTCCTGCTCTCTAGCCCGCCAGTTTCCAGAGCCTATACCGGTTGAGCCGGTACCTTTCACTCCAGACTTAGCAGGCCGCCTACGCACCCTTTACGCCCAATCAATCC
+
FFFFFFFFFFFFFFF,FFFFFFFFFFFFFFFFFFFFFFFFFFFFFFFFFFFFFFFFFFFFFFFFFFFFFFFFFFFFFFFFFFFFFFFFFFFFFFFFFFFF::FFFFFFFFFFFFFFFFFFFFFFFFFFFFFFFFFFFFFFFFFFFFFFFFFFFFFFFFFFFFFFFFFFFFFFFFFFFFFFFFFFFFFFFFFFFFFFFFF:FFFFFFFFFFFFFF:FFF:FFFF,,F,FFFFFFF:FFF:FFFFFF:F,FFF
@A01757:128:HWYCLDRX2:1:2101:6840:27054 2:N:0:GGAGCGTC
TCGGACTACAGGGGTTACTAATCCTGTTCCATACCCACGCTTTCGTGCATGAGCGTCAGTTGAGCGCCGGTATGCTGCCTTCGCAATCGGAGTTCTGCGTGATATCTATGCATTTCACCGCAACACCACGCATTCCCCAAACTACTCGCTCACTCAAGAACGCCAGTTTCAACGGCACGACGGGGTTGAGCCCCGCAATTTTACCGCTGACTTGACATTCCGCCTGCGCACCCTTTAAACCCAATAAATCC
+
,FF,FF,:FFFFFF:FFF:FF,FFFFFFF,:,,FFFFF:,FF:F:,:FF,:FFF,,,F,,FFFFFFFFFFF:::F:FFFF:F,FFF,FF:F::,F:,FFF,:,FFF,::,:F::,FFFF,F,:FFF:FF:,FF,F,,FF,FF,:F,F,:F:FF:FFF,FFF:FFF:,FF,FF:F,FFFF,F,,FFF::FFF,F:F,:FFF:,FF,FFF,FFF:,F,FFFFFFF:F,FFF:F,FF,F:FFFFFFF:FF::,F
@A01757:128:HWYCLDRX2:1:2101:8883:27085 2:N:0:GGAGCGTC
TCGGACTACTGGGGTATCTAATCCTGTTCGATACCCACGCTTTCGTGCCTGAGCGTCAGTAGGGCGCCGGTGCGCTGCCTTCGCAATCGGAGTTCTGCGTGATATCTATGCATTTCACCGCTACACCACGCATTCCGCGCACTTCTCGCCCACTCTAGCCCGGCAGTTCCGACGGCTGGGCGGGGTTGAGCCCCGCGATTTGACCGCCGGCTTGCCGTGCCGCCTGCGCACCCTTTAAACCCAATAAATCC
+
FFFFFFFFFFFFFFFFFFFFFFFF:FFFFFFFFFFFFFFF:FFFFFFFFFFFFFFFFFFFFFFFFFFFFFFFFFFFFFFFFFFFFFFFFFFFFFFFFFFFFFFFFFFFFFFFFFFFFFFFFFFFFFFFFFFFFFFFFFFFFFFFFFFFF:FFFFFFFFF::FFFFFFFFFFFFFFFFFFFFFFFFFFFF:F:FFFFF,:FFFFFFFFFFFFFFFFFF,FFFFFFFFFFFFFFFFFFFFFFFFF,FF:FFF,
@A01757:128:HWYCLDRX2:1:2101:6614:27101 2:N:0:GGAGCGTC
TCGGACTACACGGGTATCTAATCCTGTTCGATACCCACGCCTTCGTGCTTCAGCGTCAGTTGGGCGCCGGTACGCTGCCTTCGCAATCGGAGTTCTGCGTGATATCTATGCATTTCACCGCTACACCACGCATTCCGCGTACTTCTCGCCCACTCAAGGCACCCAGTTTCAACGGCTCGACGAGGTTGAGCCCCGCAATTTTACCGCTGACTTAAGCGTCCGCCTACGCACCCTTTAAACCCAATAAATCC
+
FFFFFFFFFFFFFFFFFFFFFFFFFFFFFFFFFFFFFFFFFFFFFFFFFFF:FFFFFFFFFFFFFFFF:FFFFFFFFFFFFFFFFFFFFFFFFFFFFFFFFFFFFFFFFFFFFFFFFFFFFFFFFFFFFFFFFFFFFFFFFFFFFFFFFFF:FFFFFFFFFFFFFFFFFFFFFFFFFFFFFFFFFFFFFFFFFFFFFFFFFF,FFFFFFFFFFFFFFFFFFFFFFFFFFFFFFFFFFFF:FF,:FFFFF,F
@A01757:128:HWYCLDRX2:1:2101:28763:27195 2:N:0:GGAGCGTC
TCGGACTACTGGGGTATCTAATCCTGTTCGATACCCACGCCTTCGTGCTTCAGCGTCAGTTGGGCGCCGGTACGCTGCCTTCGCAATCGGAGTTCTGCGTGATATCTATGCATTTCACCGCTACACCACGCATTCCGCGTACTTCTCGCCCACTCAAGGCACCCAGTTTCAACGGCTCGACGAGGTTGAGCCCCGCAATTTTACCGCTGACTTAAGCGTCCGCCTACGCACCCTTTAAACCCAATAAATCC
+
FFFFFFFFFFFFFFFFFFFFFFFFFFF:FFFFFFFFFFFFFFFFFFFFFFF:FFFFFFFFFFFFFFF:FFFFFFFFFFFFFFFFFFFFFFFFFFFFFFFFFF,FFFFFFFFFFFFFFFFFFFFFFFFFFF:FFFFFFFFFFFFFFFFFF::FF:FF,FFFFFFF,,FFFFF:FFFFFFFF:FFFFFFFFF:,FFFFFFFF:F:FFFF:::F:FF:FFFF,FFF,FF:FF:F:F,FFF,,FFFF,F,,:F,:
@A01757:128:HWYCLDRX2:1:2101:24740:27305 2:N:0:GGAGCGTC
TCGGACTACCAGGGTATCTAATCCTGTTCGATACCCACGCTTTCGTGCATGAGCGTCAGTTGCGCGCCGGTATGCTGCCTTCGCAATCGGAGTTCTGCGTGATATCTATGCATTTCACCGCTACACCACGCATTCCGCATACTTCTCGCCCACTCAAGACTGCCAGTTTCAACGGCTGTACGGCGTTGAGCACCGCATTTTTACCGCTGACTTGACTGTCCACCTACGCACCCTTTAAACCCAATAAATCC
+
FFFFFFFFFFFFFFFFFFFFFFFFFFFFFFFFFFFFFFFFFFFFFFFFFFFFFFFFFFFFFFFFFFFFFFFFFFFFFFFFFFFFFFFFFFFFFFFFFFFFFFFFFFFFFFFFFFFFFFFFFFFFFFFFFFF::FFFFFFFFFFFFFFFFF:FFFF:FFFFFFFFFFFFFF:FFFFFFFFFFFFFFF:FFFFFFFFFFFFFFFFFFFFF:FFFF::FFFFFFFF,:FFFFF,FFF:F,F:FFFFF::F,FFF
@A01757:128:HWYCLDRX2:1:2101:18276:27320 2:N:0:GGAGCGTC
TCGGACTACCAGGGTATCTAATCCTGTTTGCTCCCCACGCTTTCGAGCCTCAACGTCAGTCGTCGTCCAGCAAGCCGCCTTCGCCACTGGTGTTCCTCCTAATATCTACGCATTTCACCGCTACACTAGGAATTCCACTTGCCTCTCCGACACTCCAGCCGCACAGTTTCCAATGCAGTCCCGGGGTTGAGCCCCGGGTTTTCACATCAGACTTGCATGGCCGTCTACGCTCCCTTTACACCCAGTAATTC
+
FF:FFFFFFFFFFFFFF:FFFFFFFFFFFFFFFFFFFFFFFFFFF:FFF:::F:FFF:FFF:,FFFFFFFFFFFFFFFFFFFFFFF:FFFF:FFFFFF:FFFFFFFFF,FFFFFF:FFFFFFFFFFFFF:FF:F,F,FF:FF::FFFFFFFFFFF:F,FFFFFFFFFFFFFF:FFFFFFF:FFFFF,:FFFF:F:FFFF:FFFFFFF,:FFFFFFF,FFFFFF,FF,FFF:FFF:F:FFF:FFFFFFF:FF
@A01757:128:HWYCLDRX2:1:2101:29749:27336 2:N:0:GGAGCGTC
TCGGACTACAGGGGTATCTAATCCTGTTTGCTCCCCACGCTTTCGAACCTCAGCGTCAGTTACAGACCAGAGAGCCGCTTTCGCCACTGGTGTTCTTCCATATATCTACGCATTTCACCGCTACACATGGAGTTCCACTCTCCTCTTCTGCACTCAAGTCTCCCAGTTTCCAGAGCAGTCCGGGGGTTGAGCCCCCGCCTTTCACTCCAGACTTGCATAACCGTCTACGCTCCCTTTACACCCAGTAAATC
+
FFFFFFFFFFFFFFFFFFFFFFFFFFFFFFFFFFFFFFFFFFFFFFFFFFFFFFFFFFFFFFFFFFFFFFFFFFFFFFFFFFFFFFFF:FFFFFFFFFFFFFFFFFFFFFFFFFFFFFFFFF:FFFFFFFFFFFFFFFFFFF:FFFFFFFFFFFFFF:FFFFFF:FFFFFFFF:FFFFFFFFFFFFFFFFFFFFFFFFF,FFFFFFFF,FFFFFFFFFFFFFFFFFFFFFFFFFFFFFFFFFFFFFFFFFF
@A01757:128:HWYCLDRX2:1:2101:17888:27367 2:N:0:GGAGCGTC
TCGGACTACAGGGGTATCTACTCCTGTTCGATACCCACGCTTTCGTGCCTCCGCGTCAGATCGCCGCCGGTATGCTGCCTTCGCAATCGGAGTTCTGCGCAATATCTAAGCATTTCACCGCTACACTGCGCATTCCGCATACCTGTCGACCTCTCAAGACAGCCAGTTTCAACGGCTCGCCGGGGTTGCGCCCCGGGCTTTTACCGCTGACTTACCAGTCCGCCGACGCAGCCTGTAACGCCCATAAATCC
+
FFF:FF,F:FFFFFFFFFFF:FFFFFFFFFF,:FFFFFFFFFFFFFFFFFF,FFFFF:FF:FF:FF:F,,FF,F:FFFF,FFFFFFF,FF,FF,FFFFFF,,::FF::FFFF,FFF,F:FFF,:FF,FFF:,,,,FF:F:F,:F,FFF,:,FF:F,F:,,FFFF,F:,,F,::,FFF,,:FFFFF,:F::FFF:FF::F,,:,F:F:FF:F,:,FF,FFFFFF,,:,F,F,:,:,F,,,F:F,,:F,,,:F
@A01757:128:HWYCLDRX2:1:2101:24713:27383 2:N:0:GGAGCGTC
TCGGACTACCAGGGTATCTAATCCTGTTCGATACCCACGCTTTCGTGCATGAGCGTCAGTTGCGCGCCGGTATGCTGCCTTCGCAATCGGAGTTCTGCGTGATATCTATGCATTTCACCGCTACACCACGCATTCCGCATACTTCTCGCCCACTCAAGACTGCCAGTTTCAACGGCTGTACGGCGTTGAGCACCGCATTTTTACCGCTGACTTGACTGTCCACCTACGCACCCTTTAAACCCAATAAATCC
+
FFFFFFFFFFFFFFFFFFFFFFFFFFFFFFFFFFFFFFFFFFFFFFFFFFFFFFFFFFFFFFFFFFFFFFFFFFFFFFFFFFFFFFFFF:FFFFFFFFFFFF,FFFFFFFFFFFFFFFFFFFFFFFFFFFF:FFFFFF,FFFFFFFFFFFFFFFF,FFFFFFFFFFFFFFFFF:FFFFFFFFFFFFFFFFFFFFFFFFFFFFFFFF:FFFFFFFFFFFFFFFFFFFFFFFFFFFFFFFFFF:FF:,:FFFF
@A01757:128:HWYCLDRX2:1:2101:30698:27477 2:N:0:GGAGCGTC
TCGGACTACAAGGGTATCTAATCCTGTTCGATACCCACGCTTTCGTGCTTCAGCGTCAGTCGGGCGCCGGTATGCTGCCTTCGCAATCGGAGTTCTGCGTGATATCTATGCATTTCACCGCTACACCACGCATTCCGCATACTTCTCGCCCACTCAAGATCATCAGTTTCAACGGCTGGATGGAGTTGAGCTCCACGATTTTACCGCTGACTTGATAACCCGCCTACGCACCCTTTAAACCCAATAAATCC
+
FFFFFFFFFFFFFFFFFFFFFFFFFFFFFFFFFFFFFFFFFFFFFFFFFFFFFFFFFFFFFFFFFFFFFFFFFFFFFFFFFFFFFFFFFFFFFFFFFFFFFF,FFFFFFFFF,::F,FF:F::FF:FFF:FFFF:FFFFF:FFFFFFFFFFFFFFFFFFFFFFFFFFFFFFFFFFFFFFF:FFFF:FFFFF:F:FFFFF:,FFFF:FFF:F,:FF,:,FFFFF,FFFFFF:FFFF:F:FFFFF,FFFFFF:
@A01757:128:HWYCLDRX2:1:2101:4716:27508 2:N:0:GGAGCGTC
TCGGACTACAGGGGTATCTAATCCTGTTCGATACCCACGCTTTCGTGCCTCAGCGTCAGTGTGGGGCCGGCAGGCTGCCTTCGCAATCGGGGTTCTGCGCGATATCTATGCATTTCACCGCTACACCGCGCATTCCGCCTGCCTTTCCCCAACACAAGCCAGCCAGTTTCAACGGCGGGCCGCGGTTGAGCCCCGGGCTTTTACCGCTGACTTAACTCGCCGCCTACGCACCCTTTAAACCCAATAAATCC
+
:FFFF:FF:FFFF:FFFFFFF:FFFFFF:FFFFFFFFFF:FFFFFFFFFFFFFFFFFFFFFFFF:FFF,FFFFFFFFFFF:FFFFFFF:F::F:FFF,FF,FFF:FF:FF,FFFFFF:F:FFFF,FF:FFFFFF,FF,::FFF:F,FFFFFFF,F::FFFFFFFFFFFFFFFF:,FF:,:F,,F,F,FFFFFFFF,,FF:,FFF:FFF,FFF::FFFFFFFF,,,F:,F:F,FFFF,,FFFF:,F,F,,:F
@A01757:128:HWYCLDRX2:1:2101:9037:27508 2:N:0:GGAGCGTC
TCGGACTACTGGGGTATCTAATCCTGTTCGCTACCCATGCTTTCGAGCCTCAGCGTCAGTTGCAGACCAGACAGCCGCCTTCGCCACTGGTGTTCTTCCATATATCTACGCATTCCACCGCTACACATGGAGTTCCACCGCCCTCTCCTGCTCTCTAGCCCGCCAGTTTCCAGAGCCTGTACCGGTTGAGCCGGTACCTTTCACTCCAGACTTAGCAGGCCGCCTACGCACCCTTTACGCCCAATCATTCC
+
F:FFF:FFFF:FFFFFFFFFF:FF:FFFFFFFFFFF:FFFFFFFFFFFFFFFFFFFFFFFFFFFF:FFFFFFFFFFFFF,FFFFFFFFF::FF:FFFFFFFFFFFFFFFFFFFFFFFFFFFF:FFFFFFFFFF,FFFFF:FF:FFFFFFFFFFFFFFFFFFFFF,FFFFFFFFFFFFF:F:FFFFFFFFFFFFFFFFFFFFFFFFF,FFFFFFFFFF:FFFFFFF:FFFF:FFFFF,FFFFFFFF:FFFFF
@A01757:128:HWYCLDRX2:1:2101:22345:27602 2:N:0:GGAGCGTC
GGGGGGGGGGGGGGGGGGGGGGGGGGGGGGGGGGGGGGGGGGGGGGGGGGGGGGGGGGGGGGGGGGGGGGGGGGGGGGGGGGGGGGGGGGGGGGGGGGGGGGGGGGGGGGGGGGGGGGGGGGGGGGGGGGGGGGGGGGGGGGGGGGGGGGGGGGGGGGGGGGGGGGGGGGGGGGGGGGGGGGGGGGGGGGGGGGGGGGGGGGGGGGGGGGGGGGGGGGGGGGGGGGGGGGGGGGGGGGGGGGGGGGGGGGG
+
FFFFFFFFFFFFFFFFFFFFFFFFFFFFFFFFFFFFFFFFFFFFFFFFFFFFFFFFFFFFFFFFFFFFFFFFFFFFFFFFFFFFFFFFFFFFFFFFFFFFFFF:FFFFFFFFFFFFFFFFFFFFFFFFFFFFFFFFFFFFFFFFFFFFFFFFFFFFFFFFFFFFFFFFFFFFFFFFF:FFFFFFFFFFFFFFF:FFFFFFFFF:FFFFF,FFFF:FFFFFFFF,FFFFFFFFFFFFFFF:FFFFF:FFFFF
@A01757:128:HWYCLDRX2:1:2101:28709:27602 2:N:0:GGAGCGTC
TCGGACTACACGGGTATCTAATCCTGTTCGATACCCACGCTTTCGTGCCTCAGCGTCAGATCGCCGCCGGTATGCTGCCTTCGCAATCGGAGTTCTGCGTGATATCTATGCATTTCACCGCTACACCACGCATTCCGCATACTTCTCGCTCACTCAAGAACGCCAGTTTCAACGGCACGACGGGGTTGAGCCCCGAAATTTTACCGCTGACTTGACATTCCGCCTGCGTTCCCTTTACGCCCAATAAATCC
+
FFFFFFFFFFFFFFFFFFFFFFFFFFFFFFFFFFFFFFFFFFFFFFFFFFFFFFFFFFFFFFFFFFFFFFFFFFFFFFFFFFFFFFFFFFFFFFFFFFFFFFFFFFFFFFFFFFFFFFFFFFFFFFFFFFFFFFFFFFFFFFF:FFFFFFFFFFFFFF,FFFFFFFFFFFFFFFFFFFFFFFFFFFFFFFFFFFFFFFFFFFFFFFFFFFFFFFFFFFFFFFFFF:FFFFFFFFFFFFFFFFFFF,:,FF:
@A01757:128:HWYCLDRX2:1:2101:9209:27680 2:N:0:GGAGCGTC
TCGGACTACAAGGGTATCTAATCCTGTTCGATACCCGCACTTTCGTGCCTCAGCGTCAGTTGAGCGCCGGTAAGCTGCCTTCGCAATCGGCGTTCTGCGTGATATCTATGCATTTCACCGCTACACCACGCATTCCGCTTACTTCTCGCCCACTCAAGAACACCAGTTTCAACGGCGAAGCGAGGTTGAGCCCCGCGATTTGACCGCTGACTTGACATTCCGCCTACGCACCCTTTAAACCCACTAAATCC
+
FFFFFFFFFFFFFFFFFFFFFFFFFF:FFFFFFFFFFFFFFFFFFFFFFFFFFFFFFFFFFFFFFFFFFFFFFFFFFFFFF:FFFFFFFFFFFFFFFFFFFF:F,F:FFFFF:FFF:FFFFF:FFFFFFFFFFFFFFF:FFFFFFFFFFFFFF:F:FFF,F,FFFFF:,FF:FFFFFFFFFFFFF:FFFFFFFFFFFFFFFFFFFFFFFFF,FFFFFFFF:FFF::FFFFFFF:FFF,FFFFFFFF:FFF,
@A01757:128:HWYCLDRX2:1:2101:13838:27680 2:N:0:GGAGCGTC
TCGGACTACCCGGGTATCTAATCCTGTTCGCTACCCATGCTTTCGAGCCTCAGCGTCAGTTGCAGACCAGAGAGCCGCCTTCGCCACTGGTGTTCTTCCATATATCTACGCATTCCACCGCTACACATGGAGTTCCACTCTCCTCTTCTGCACTCAAGTTCAACAGTTTCTGATGCAATTCTCCGGTTGAGCCGAAGGCTTTCACATCAGACTTATTGAACCGCCTGCACTCGCTTTACGCCCAATAAATC
+
FFFFFFFFFF:FFFFFFFFFFFFFFFFFFFF,FFFFFFFFFFFFFFFFFFF:FFFFF:FFFFFFFFFFFFFFFFFFFFFF:FFFFFFFFF,FFFFFFFFFFFFFFFFFFFFFFFFFFFFFFF,FFFFFFFFFFFFFFFFFFFFFFFFF:FF:FFFFFFFFFF:FFFFFFFFFFFFFFFFFFFFFFFFFFF:FFFF:FFFF:FFFF:FFFFFFFF:FFFFFF:FFFFFF,FFFFFFFFFFFFF:FFFFFFFF
@A01757:128:HWYCLDRX2:1:2101:30861:27696 2:N:0:GGAGCGTC
TCGGACTACCAGGGTATCTAATCCTGTTTGATCCCCGCACTTTCGTGCCTCAGCGTCAGTAGGGCGCCGGTATGCTGCCTTCGCAATCGGGGTTCTGCGTGATATCTATGCATTTCACCGCTACACCACGCATTCCGCATACTTCTCGCCCACTCGAGCCCGGCAGTTTCAACGGCTGTACGGGGTTGAGCCCCGCAATTTTACCGCTGACTTGGCAGGCCGCCTACGCACCCTTTAAACCCAATAAATCC
+
FFFFFFFFFFFFFFF,FF,FFFFFFFFFFFFFFFF:FFFF:FFFFFFFFFFFFFFFFFFFFFFFFFFFFFF,FFFFFFFFFFFFFFFFFFFFFFFFFFFFFFFFFFF,FFFF,FFF:FFFFFFFFFFFFFFFFFFFFFFF:FFFFFFFFFFFFFFF,FFFFFFFFFFFFFFFFFFFFFF,FFFFFFFFFFFFFFFFF,F:FFFFFFFF:F,F,FFF:FFFFFFF::F:FFFFFFFFF,FFFFF,F,FFFF:
@A01757:128:HWYCLDRX2:1:2101:7780:27806 2:N:0:GGAGCGTC
TCGGACTACTAGGGTATCTAATCCTGTTTGCTCCCCACACTTTCGTGCCTCAACGTCAGTTACTGTCCAGAAAGTCGCCTTCGCCACTGGTGTTCCTCCTAATATCTACGCATTTCACCGCTACACTAGGAATTCCACTTTCCTCTCCAGTACTCAAGAAAATCAGTTTTAGTTGCAGTTCCTCAGTTAAGCCGAGGGATTTCACAACTAACTTAATTTCCCGTCTACGCACCCTTTACACCCAATAAATC
+
FFFFFFFFFFFFFFFFFFFFFFFFFFFFFFFFFFFFFFFFFFFFFFFFFFFFFFFFFFFFFFFFFFFFFFFFFFFFFFFFFFFFFFFFFFFFFFFFFFFFFFFFFFFFFFFFFFFFFFFFFFFFFFF,FFFFFFFFFFFFFFFFFFFFFFFFFFFFFFFFFFFFFFFFFFFFFFFFFFFFFFFFFFFFFFFFFFFFFFFFFFFFFFFFF,FFFF:FFFFFFFF:FFFFFFFFFFFFFFFFFFFFFFFFFFF
@A01757:128:HWYCLDRX2:1:2101:32045:27899 2:N:0:GGAGCGTC
TTGGACTACAAGGGTATCTAATCCTATTTGCTCCCCACGCTTTCGTGCCTCAGCGTCAGTCAACAGGCCAGGCGGCCGCCTTCGCCACTGGTGTTCTTCCATATATCTACGCATTTTACCGCTACACATGGAGTTCCACCGCCCTCTCCTGTCCTCGAGCGTGGCAGTTTCCAAAGGCTGTACAGGTTGAGCCCGTACCTTTCACTTCAGACTTGCCACGCCGCCTGCGCACCCTTTACGCCCAATCATTC
+
FFFFFFFFFFFFFFFFFFFFFFFFFFFFFFFFFFFFFFFFFFFFFFFFFFFFFFFFFFFFFFFFFFFFFFFFFFFFFFFFFFFFFFFFFFFFFF:FFF:FFFFFFFFFFFFFFFFFFFFFFFFFFFFFFFFFFFFFFFFFFFFFFFFFFFFFFFFFFFFFFFFFFFFFFFFFFFFFFFFFFFFFFFFFFFFFFFFFFF:F:FFFFFFF,FFFF:FFFFFFFFFFFFFFFFFFFFFFFFFFFFFFFFFFFFF
@A01757:128:HWYCLDRX2:1:2101:10095:27993 2:N:0:GGAGCGTC
TCGGACTACAAGGGTTTCTAATCCTGTTCGATACCCACGCTTTCGTGCCTGAGCGTCAGTAGGGCGCCGGTGCGCTGCCTTCGCAATCGGAGTTCTGCGTGATATCTATGCATTTCACCGCTACACCACGCATTCCGCGCACTTCTCGCCCACTCTAGCCCGGCAGTTCCGACGGCTGGGCGGGGTTGAGCCCCGCGATTTGACCGCCGGCTTGCCGTGCCGCCTGCGCACCCTTTAAACCCCATAAATCC
+
FFFFFF:FFFFFFFFFFFFF,FFFFFFFFFFFFFFFFF:FFFFFFFFFFFF:FFFFFF,FFFFFFFFF:FFFFFFFFFFFFFFFFFFFFFFFFFFF:FF:FFFFFFFFFFFFFFFFFFFFFF:F:FFFFFFFFFFFFFF:FFFFFFFFFFFFFFFFFFFF:FFF,:FFF,FFF::FFFFFFFFFFFFFFFFFFFFFFFFFFFFFFFFFFFFFFFFFFFFFFFFF:FFFFF,FFFFF,FF,FF,:FFFFF:F
@A01757:128:HWYCLDRX2:1:2101:31015:28056 2:N:0:GGAGCGTC
TCGGACTACACGGGTATCTAATCCTGTTTGCTCCCCACGCTTTCGCGCCTCAGCGTCAGTCATGGCCCAGAAGACCGCCTTCGCCACCGGTGTTCTTCCAAATATCTGCGCATTTCACCGCTACACTTGGAATTCCATCTTCCCCTACCAGACTCAAGCCTGCCGGTATCAGGAGCGGATAGGGGTTGAGCCCCCAGATTTAACTCCTGACCTAACAGACCGCCTACGCGCGCTTTACGCCCAATGAATCC
+
FFFFFFFFFFFFFFFFFFFFFFFFFFFFFFFFFFFFFFFFFFFFFFFFFFFFFFFFFFFFFFFFFFFFFFFFFFFFFFFFFFFFFFFFFFFFFFFFFFFFFFFFFFFFFFFFFFFFFFFFFFFFFF:FFFFFFFFFFFFFFFFFFFFFFFFFFFFF:FFFFFFFFFFFFFFFFFFF:FFFFFFFFFFFF:FFFFFFFFFFFF:FFF:FF:FFF:FFFFFFFFFFF:FFFFFFFFFFFFFFFFFFFFFFFFF
@A01757:128:HWYCLDRX2:1:2101:19542:28072 2:N:0:GGAGCGTC
TCGGACTACCCGGGTATCTAATCCTGTTCGATACCCACGCTTTCGTGCCTGAGCGTCAGTAGGGCGCCGGTGCGCTGCCTTCGCAATCGGAGTTCTGCGTGATATCTATGCATTTCACCGCTACACCACGCATTCCGCGCACTTCTCGCCCACTCTAGCCCGGCAGTTCCGACGGCTGGGCGGGGTTGAGCCCCGCGATTTGACCGCCGGCTTGCCGTGCCGCCTGCGCACCCTTTAAACCCAATAAATCC
+
FFFFFFFFFFFFFFFFFFFFFF:FFFFFFFFFFFFFFFFFFFFFFFFFFFFFFFFFFFFFFFFFFFFFFFFFFFFFFFFFFFFFFFFFFFFFFFFFFFFFFFF:FFFFFFFFFFFFFFFFFFFFFFF:FFFFFFFFFFFFFFFFFFFFFFFFFFFFFFFFFFFFFFFFFFFFFFFFFFFFFFFFFFFFFFFFFFFFFFFFFFFFFFFFFFFFFFFFFFFFFFFFFFFFFFFFFF:FFFFFFFFFFFFFFFF
@A01757:128:HWYCLDRX2:1:2101:24632:28119 2:N:0:GGAGCGTC
TCGGACTACCAGGGTTTCTAATCCTGTTCGATACCCACGCTTTCGTGCCTCAGCGTCAGATCGCCGCCGGTATGCTGCCTTCGCAATCGGAGTTCTGCGCAATATCTAAGCATTTCACCGCTACACTGCGCATTCCGCATACCTCTCGACGTCTCAAGACAGCCAGTTTCAACGGCTCGCCGGGGTTGAGCCCCGGGCTTTTACCGCTGACTTAACAGTCCGCCTACGCACCCTTTAAACCCAATAAATCC
+
FFFFFFFFFFFFFFFFFFFFFF:FFFFFFFF:FFFFFFFFFFFFFFFFFF,,FFFFFFF,FFFFFFFFFFFFFFFFFFF::FFFFFFFFFFFFFFFFFFFFFFFFFFFFFFFFFFFFFFFFFFFFFFFFFFFFFFFFFFFFFFFFFFFF::FFFFFF:FFFFFFFFFFFFFFF:FFFFFFFFFFFFFFFFFFFFFFFFFFFFFFFFFFFFFFFFF:FFFFF:FFFFF,FFFFF,FFFFFFF:FFFFFFF,F
@A01757:128:HWYCLDRX2:1:2101:7211:28134 2:N:0:GGAGCGTC
TCGGACTACTAGGGTTTCTAATCCTATTTGCTCCCCACGCTTTCGTGCCTCAGCGTCAGTAACAGGCCAGGCGGCCGCCTTCGCCACTGGTGTTCTTCCATATATCTACGCATTTTACCGCTACACATGGAGTTCCACCGCCCTCTCCTGCTCTCTAGCCCGCCAGTTTCCAGAGCCTGTACCGGTTGAGCCGGTACCTTTCACTCCACACTTAGCAGGCCGCCTACGCACCCTTTACCCCCAATCATTCC
+
FFFFFFFFF,FFFFFFFFFFFFFFFFFFFFFFFFFFFFFFFFFFFFFFFFFFFFFFFFFFFFF,FFFFFF,FFFFFFFFFFFFFFFFFFFFFFFFFFFFFFFFFFFFFFFFFFF::FFFFFFFFFFF:FFFFFFFFFFFFFFFFFFFFFF:,FFFFFFFFFFFFFFFFFFFF:FFFFFFFFF:FFFF,,::FFF,F:FF:FFFFFFF:,FF,FF:FF,F:F,FF,FFFFFFFFF,FFF,FFF,FF::F:,F
@A01757:128:HWYCLDRX2:1:2101:29649:28197 2:N:0:GGAGCGTC
GGGGGGGCGCCAGGGACGAAAAAAAAAATATAACAAACCACAAAAAACACAACCACCACAAACGGCGCGGCACCCTGCCAAACGCAAACACAACAAAAAGCAAACAAAATCAATAAAAAAAAAAACAACCCAAACAACAAAAAAAAAAAAAAACAAAAAAAAAAAAAAAACAAACAAAACCCACCGACCGCCCCACCACAAAACACACAAACTAAAAAAACCCCCACACACCCCAAAAAAAAAAAACAAAA
+
,FFF:F:,,,,,,,,,,,,,,F:,:,,,F,,F,,,:F,::,,F,,,,,,,:,F,,,:,F,,,,,,,,F,,,,,,,,,::F,,,,,,F:,,:,,,,,:,,,,,:,,,F,,,,,,:,F:FFF,F,FF::,,,FFFF,,,,::::F,,::,:,,,:,::FF,,FF,F,,FF,F::,F,F,,F,,,:,F,,,F,,,,,,F:,FFFFF,:,F,,,:,,FF,::FF::,,,::,,,F,,:F,FFF,F,:,FF,:,FF
@A01757:128:HWYCLDRX2:1:2101:4218:28244 2:N:0:GGAGCGTC
TCGGACTACAGGGGGATCGCATCCTATTGGCACCCCACGCTAGCTGGCCTCCGCGTCCGTTCCCGTCCAGGCGGCCGCCAGGGCCACTGGGGTGGTGCCCTCGATCTCCGCCTTGGGGCGCTCCACATGGCGTTCCACCGCCCGCTGCGGGGCTGGCGGGCGCCCGTGGGCCGGGCGTGGCGCGGGGGTGCCGGGCGCGTGGGCGCGAGTGGTTGCGGGCCGCGGAGGCCGCCGTGCCGCGCGCGCGGGCG
+
,FFFFFFFF:FFFF:FFF,,:F:FF:F,,FF,F,:FFF,:F,::,,,F,F:F:F,F:F::FFF,,,F,:,,F:FFFF:,:,:,F:FF:F:,:,,F:FF,F:FF:,,,F,FFF,,:,,,FFF,F,,,F,,,:,,,,,,:FF,,F,F,,:,:F:,,,,,F,,,FF,,,,,,:,FF,F:,,F,,,FF,,,F,,,F:::,,::,,:,F,,:,,,:,F,:,,FF:,F:,:,:,,,F,,,,,,:F,:,,,:F,:F::
@A01757:128:HWYCLDRX2:1:2101:1181:28369 2:N:0:GGAGCGTC
TCGTCTACAAGGGTATCTAATCCTGTTCGCTACCCACGCTTTGGTGCCTCAGCGTGAGATCGCCGCCGGTATGGTGGCTTCGGAATCGGAGTTCTGGGCACTATCTAAGGATTTGAGCGCGTGAGTGCGCCGTGGGCTTTCGTCTTGCGGGCTGGGGGGTGGGAGGTTCGGCTGGTCGGGGGGGTGTGTGGCCGGGGGTTTGGGGGTGAGTGGTGGGGGGGGGGAGGGTGGGGGGGGTGGGGGGGGGGGGG
+
F:F,F,:,:FFFF,,FFF,,F,FF:FFF:,FFF:,F,F:,::,::F:::,F:,,:,F,,:,F:,,,,F,F:F:,:F,F::,F:,,,,,F:,,F,F,,F,,,F,F,F,:,:,:,::,:,F,,,,,,,:,F,,:F,,:,,,,,:,:,,:,:F,,,:,,F,:,FF,,F,:F,,,,,F::,F:,FF,F,,,,:,F,,FFFF,,,F,,,F,FF,:,,,F,,F,:FF:,:,,,,,,,F,:,:,,F:,F,:,F,,FFF
@A01757:128:HWYCLDRX2:1:2101:13612:28447 2:N:0:GGAGCGTC
TCGGACTACTGGGGTATCTAATCCTGTTCGATACCCACGCTTTCGTGCATGAGCGTCAGTTGCGCGCCGGTATGCTGCCTTCGCAATCGGAGTTCTGCGTGATATCTATGCATTTCACCGCTACACCACGCATTCCGCGTACTTCTCGCCCACTCAAGGCACCCAGTTTCAACGGCTCGACGAGGTTGAGCCCCGCAATTTTACCGCTGACTTAAGCGTCCGCCTACGCACCCTTTAAACCCAATAAATCC
+
FFFFFFFFFFFFFFFFFFFFFFFFFFFFFFFFFFFFFFFFFFFFFFFFFFFFFFFFFFFFFFFFFFFFFFFFFFFFFFFFFFFFFFFFFFFFFFFFFFFFFFFFFFFFFFFFFFFFFFFFFFFFFFFFFFFFFFFFFFFFFFFFFFFFFFFFFFFFFFFF,FFFFFFFFFFFFFFFFFFFFFFFFFFFFFF:FFFFF:FFFFFFFFFFFFFFFFFFFFFFFFFFFFFFF:FFFFFFF,,FFFF:::FFFFF
@A01757:128:HWYCLDRX2:1:2101:22688:28479 2:N:0:GGAGCGTC
TCGGACTACACGGGTATCTAATCCTATTTGCTCCCCACGCTTTCGTGCCTCAGCGTCAGTAACAGGCCAGGCGGCCGCCTTCGCCACTGGTGTTCTTCCATATATCTGCGCATTTTACCGCTACACATGGAGTTCCACCGCCCTCTCCTGCTCTCTAGCCCGCCAGTTTCCAGAGCCTGTACCGGTTGAGCCGGTACCTTTCACTCCAGACTTAGCAGGCCGCCTACGCACCCTTTACGCCCAATCATTCC
+
FFFFFFFFFFFFFFFFFFFF,FFFFFFFFFFFFFFFFFFFFFFFFFFFFFFFFFFFFFFFFFFFFFFFFFFFFFFFFFFFFFFFFFFFFFFFFFFFFFFFFFFFFFFFFFFFFFFFFFFFFFFFFF:FFFFFFFFFFFFFFFFFFFFFFFFFFFFFFFFFFFFFFFFFFFFFFFFFFFFFFFFFFFFFFFFFFFFFFFF:FF:FFFFFFFFFFF:F,FFFFFFFF:FF:FF:FFFFFFFF:FF,F:FFF::
@A01757:128:HWYCLDRX2:1:2101:31928:28479 2:N:0:GGAGCGTC
TCGGACTACAAGGGTATCTAATCCTGTTCGATACCCACGCTTTCGTGCTTCAGCGTCAGTTGGGCGCCGGTATGCTGCCTTCGCAATCGGAGTTCTGCGTGATATCTATGCATTTCACCGCTACACCACGCATTCCGCATACTTCTCGCCCACTCAAGAACACCAGTTTCAACGGCGAAGCGAGGTTGAGCCCCGCGATTTGACCGCTGACTTGACATTCCGCCTCCGCACCCTTTAAACCCAATAAATCC
+
FFFFFFFFFFFFFFFFFFFFFFFFFFFFFFFFFFFFFFFFFFFFFFFFFFFFFFFFFFFFFFFFFFFFFFFFFFFFFFFFFFFFFFFFFFFFFFFFFFFFFFFFFFFFFFFFFFFFFFFFFFFFFFFFFFF:FFFFFFFFFFFFFFFFFFFFFFFFFFFFFFFF:FFFFFFFFFFFFFFFFFFFFFFFFFFFFFF:FFF:FFFFFFFF,,FF:FFF:FFFFFF:F,:FFF:FFF:FF,,FFF,,F,,,F:,
@A01757:128:HWYCLDRX2:1:2101:24650:28494 2:N:0:GGAGCGTC
TCGGACTACAGGGGTATCTAATCCTGTTCGATACCCGCGCTTTCGAGCATCAGCGTCAGTAATGCTGCGGCACGCTGCCTTCGCAATCGGAGTTCTTCGTGATATCTAAGCATTTCACCGCTACACCACGAATTCCGCGTGCCTTCCGCACACTCAAGCCCGCCAGTTCGCGCTGCAGGACCGTGGTTGAGCCACGGCGTTTCACAGCACGCTTGACAGGCGGCCTACGCTCCCTTTAAACCCAATAAATC
+
FFFFFFFFFFFFFFFFFFFFFFFFFFFFFFFFFFFFFFFFFFFFFFFFFFFFFFFFFFFFFFFFFFFFFFFFFFFFFFFFFFFFFFFFFFFFFFFFFFFFFFFFFFFFFFFFFFFFFFFFFFFFFFFFFFFFFFFFFFFFFFFFFFFFFFFFFFFFFFFFFFFFFFFFFFFFFFFFFFFFFFFFF:FFFFFFFFFFFFFFFFFFFFFF,FFFFFF:FF:FFFFFFFFFFFFFF:FFFFFFFFF:,FFFFFF
@A01757:128:HWYCLDRX2:1:2101:24948:28573 2:N:0:GGAGCGTC
TCGGACTACAAGGGTTTCTAATCCTGTTTGCTACCCACGCTTTCGAACCTCAGCGTCAGTTACAGACCAGAGAGCCGCTTTCGCCACTGGTGTTCTTCCATATATCTACGCATTTCACCGCTACACATGGAGTTCCACTCTCCTCTTCTGCACTCAAGTCTCCCAGTTTCCAATTCACTACTCCGGTTAAGCCGAAGGCTTTCACATCAGACTTAAAAGACCGCCTGCGTTCCCTTTACGCCCAATAAATC
+
FFFFFFFFFFFFFFFFFFFFFFFFFFFFFFFFFFFFFFFFFFFFFFFFFFFFFFFFFFFFFFFFFFFFFFFFFFFFFFFFFFFFFFFF,FFFFFFFFFFFFFFFFFFFFFFFFFFFFFFFFFFFFFFFFFFFFFFFFFFFFFFFFFFFFFFFFFFFFFFFF,FFF,FFF,FFFF,FFFFFFFF:FFFFFFFF,FFF::FFF,FFFFF:,:F:FFFF,F:FF,F:F,F,F,FF:,FFFF:FFFFFFFFFF:,
@A01757:128:HWYCLDRX2:1:2101:16477:28682 2:N:0:GGAGCGTC
TCGGACTACAAGGGTATCTAATCCTGTTTGCTCCCCACGCTTTCGAGCCTCAACGTCAGTTACAGTCCAGTAAGCCGCCTTCGCCACTGGTGTTCCTCCTAATATCTACGCATTTCACCGCTACACTAGGAATTCCACTTACCCCTCCTGCACTCTAGTTCTACAGTTTCCAGAGCAGTCCGGGGGTTGAGCCCCCGCCTTTCACTCCAGACTTGCATAACCGTCTACGCTCCCTTTACACCCAGTAAATC
+
FFFFFFFFFFFFFFF:FFFFFFFFFFFFFFFFFFFFFFFFF:FFFFFF:FFF:FFFFFFFFFFFFFFFFFFFFFFFFFFFFFFFFFFFFFFFFFFFFFF:FFFFFFFFF,FFFFFFF:FFF,FFFFFFFFF,FFFFFF:,FFFFFFFFFFFFFFFFFF:FFF:FFFFF:FFFFFFFFFFFFF:FFF:FFFFFFFFFFFFFFFFFFFFFFFFFF:F:FFFFFFFFFFFFF:FF,FF:FFFFF:F,F:,FFF:
@A01757:128:HWYCLDRX2:1:2101:12246:28776 2:N:0:GGAGCGTC
TCGGACTACTAGGGTATCTAATCCTGTTCGATACCCACGCTTTCGTGCCTCAGCGTCAGTGTGGGGCCGGCAGGCTGCCTTCGCAATCGGGGTTCTGCGCGATATCTATGCATTTCACCGCTACACCGCGCATTCCGCCTGCCTTTCCCCAACTCAAGCCAGCCAGTTTCAACGGCAGCCCCGGGGTTGAGCCCCGGTATTTCACCGCTGACCTCAAGCGCCGCCTACGCACCCTTTAAACCCAATAAATC
+
FFFFFFFFFFFFFFFFFFFFFFFFFFFFFFFFFFFFFFFFFFFFFFFFFFFFFFFFF:FFFF,FFFFFFFFFFFFFFFFFFFFFF::FFF:FFFFF:FF,FFFFFFFFFFFFFFFFFFFFFFFFFFFFFF:FFFFFFFFFFFFFFFFFFFFFFFFF:FFFFFFFFFFFFFFFFFFF,FFFFFF:FFFF:FFFFFFFF:FFF,FFFFFFFFFFFF,FFFFFFFFFFFFFFFFFFFFFFF,,FFFF:FFFFFF
@A01757:128:HWYCLDRX2:1:2101:31006:28792 2:N:0:GGAGCGTC
TCGGCTACAAGGGTATCTAATCCTGTTCTATACCCGCACTTTCGTGCCTCAGCGTCAGTAGGGCGCCGGTATGCTGCCTTCGCAATCGGGGTTCTGCGTGATATCTATGCATTTCACCGCTACACCACGCATTCCGCATACTTCTCGCCCACTCGAGCCCGGCAGTTTCAACGGCTGTACGGGGTTGGGCCCCGCAATTTTACCGCTGACTTGACATTCCGCCTGCGCACCCTTTAAACCCAATAAATCCG
+
FFFFFFFFFFFFFFFFFFFFFFFFFFFFFFFFFFFFFFFFFFFFFFFFFFFFFFFFFFFFFFFFFFFFFFFFFFFFFF:FFFFFFFFFFFFFFFFFFFFFFFFFFFFFFFFFFFFFFFFFFFFFFFFFFFFFFFFFFFFFFFFFFFFFFFFFFFFFFFFFFFFFFFFFFFFFFFFFFFFFFFFFFFFFFFFFFFFFFFFFFFFFFFFFFFFFF:FFFFFFFFFFFFFFFFFFFFFFFFF:FF,FFFFFFFF
@A01757:128:HWYCLDRX2:1:2101:9227:28839 2:N:0:GGAGCGTC
TCGGACTACCAGGGTATCTAATCCTGTTTGCTCCCCACGCTTTCGCGCCTCAGCGTCAGTATCAAGCCAGGAGGCCGCCTTCGCCACTGGTATTCCTCCACATATCTACGCATTTCACCGCTACACGTGGAATTCTACCTCCCTCTCTCGTACTCTAGTCGGCCAGTATCAACTGCAGTTCCCAGGTTGAGCCCAGGGCTTTCACAGCTGACTTAACAAACCGCCTACGCGCGCTTTACGCCCAGTAATTC
+
FFFFFFFFFFFFFFFFFFFFFFFFFFFFFFFFFFFFFFFFFFFFFFFFFFFFFFFFFFFFFFFFFFFFFFFFFFFFFFFFFFFFFFFFFFFFFFFFFFFFFFFFFFFFFFFFFFFFFFFFFFFFFFFFFFFFFFFFF:FFFFFFFFFFFFFF:FFFFFFFFFFFFFFFFFF:FFFFFFFFFF:FFFFFFFFFF:FFFFFFFFFFFFFFFF:FFFFFFFFFFFFFFF:FFFFF:F:FFFFFFF:,FF,:FF:
@A01757:128:HWYCLDRX2:1:2101:24062:28855 2:N:0:GGAGCGTC
TCGGACTACAGGGTATCTAATCCTGTTTGCTACCCACGCTTTCGAACCTCAGCGTCAGTTACAGACCAGAGAGCCGCTTTCGCCACTGGTGTTCTTCCATATATCTACGCATTTCACCGCTACACATGGAGTTCCACTCTCCTCTTCTGCACTCAAGTCTCCCAGTTTCCAATGCACTACTCCGGTTAAGCCGAAGGCTTTCACATCAGACTTAAAAGACCGCCTGCGTTCCCTTTACGCCCAATAAATCC
+
FFFFFFFFFFFFFFFFFFFFFFFFFFFFFFFFFFFFFFFFFFFFFFFFFFFFFFFFFFFFFFFFFFFFFFFFFFFFFF,FFFFFFFFFFFFFFFFFFFFFFFFFFFFFFFFFFFFFFFFFFFFFFFFFFFFFFFFFFFFFFFFFFFFFFFFFFFFF:FFFFFFFFFFFFFFFFFFFFFFFFFFFFFFFF,FFFFFFFFFFFFFFFFFFFFFFFF:FF::FFFFFFFFFFF::FFFFFFFFFF:FF,FFFFF
@A01757:128:HWYCLDRX2:1:2101:6289:28917 2:N:0:GGAGCGTC
TCGGACTACCAGGGTATCTAATCCTGTTCGATCCCCGCACTTTCGTGCCTCAGCGTCAGTAGGGCGCCGGAAGGCTGCCTTCGCAATCGGGGTTCTGCGTGATATCTATGCATTTCACCGCTACACCACGCATTCCGCCTTCTTCTCGCCCACTCAAGGCCCCCAGTTTCAACGGCCGGACGGGGTTGAGCCCCGAATTTTTACCGCTGACTTAAAAGCCCGCCTACGCACCCTTTAAACCCAATAAATCC
+
FFFFFFFFFFFFFFFFFFFFFFFFFFFFFFFFFFFFFFFFFFFFFFFFFFFFFFFFFFFFFFFFFFFFFFFFFFFFFFFFFFFFFFFFFFFFFFFFFFFFFFFFFFFFFFFFFFFFFFFFFFFFF:FFFFFFFFFFFFFFFFFFFFFFFFFFFFFFFFFFFFFFFFFFFFF:FFFFFFFFFFFFFFFFFFFFFFFFFFFFFFFFFFFFFFFFFFF:F:FFFFFFF:FFFFFFFFFFFFFFFFFFFFFFFF,
@A01757:128:HWYCLDRX2:1:2101:2302:28933 2:N:0:GGAGCGTC
TCGGACTACACGGGTATCTAATCCTGTTAGCTCCCCTAGCTTTCGCGCCTCAGCGTCAGTCGTGGCCCAGAAGGCCGCCTTCGCCGCCGGTGTTCTTCCCAATATCTGCGCATTCCACCGCTACACTGGGAATTCCGCCTTCCCCTACCAGACTCAAGCCTGTCGGTATCGGGGGCGGACCGGGGTTGAGCCCCGGTCTTTGAGCCCCGGCCTAACAGGGCGCCTACGCGCGCTTTACGCCCAATGAATCG
+
FFFFFFFFFFFFFFFFFFFFFFFFFFFF,FFFFFFF,FFFFFFFFF,F,FFFF,FFFFFFFFFFF:FFFF,FFF:FFF:FFFFFF,F:F,FFFFFFF:F::FF,FFFFFFFFFF:FFFFFFFFFFF,FF:FFFFFF,FFF,FF,F:FFFFFFFFFFF:F:F,FF:F::FFFF:,FF,FF,FF,:F:FF,,:F,FFF,,,FFF,,F,F,:,F,F:,FF:F,FFF,,,:FFFFFF,FFF,FF,FF,,:::,:,
@A01757:128:HWYCLDRX2:1:2101:6126:28948 2:N:0:GGAGCGTC
TCGGACTACCAGGGTATCTAATCCTGTTCGATCCCCGCACTTTCGTGCCTCAGCGTCAGTAGGGCGCCGGAAGGCTGCCTTCGCAATCGGGGTTCTGCGTGATATCTATGCATTTCACCGCTACACCACGCATTCCGCCTTCTTCTCGCCCACTCAAGGCCCCCAGTATCAACGGCCGGACGGGGTTGAGCCCCGAATTTTTACCGCTGACTTAAAAGCCCGCCTACGCACCCTTTAAACCCAATAAATCC
+
FFFFFFFFFFFFFFFFFFFFFF:FF:FFF:F,FFFFFFFFF:F:FF:FFFF,FF:FFFFFFFFFF:FFF:FFF:F,,FFF:FF:FFFFFFF,FFFFF,FF,FFFFFFFF:FFF,FFFFFFFFFFFFFFF,:FF:FFFFFFFFFF:FFFFFFFFFFFFF:FFF,FFFF,,:FFF,:FFF:,F,FF,FFFFFFFFFFFFFFF,FFF:,:FFFFFFFFFFFFFFF:FF,FFFFFFFF,::FFFF,FFFFFF,FF
@A01757:128:HWYCLDRX2:1:2101:31792:28964 2:N:0:GGAGCGTC
TCGGACTACAAGGGTATCTAATCCTATTTGCTCCCCACGCTTTCGTGCCTCAGCGTCAGTAACAGGCCAGGCGGCCGCCTTCGCCACTGGTGTTCTTCCATATATCTACGCATTTTACCGCTACACATGGAGTTCCACCGCCCTCTCCTGTCCTCCAGCCCGCCAGTTTCCAGAGCCTGTACCGGTTGAGTCGGTACCTTTCACTCTAGACTTTGCCGCCCGCCTACGCACCCTTTACGCCCCATCATTCC
+
,FF:FF:FFFFF:FFFFFFFFFF,F,FFFF:FFFFFF,F:FFFF:FFFFFFF:FFF:FFFFF,F:,FFFFFF,,FFFFFFFF,FFFFFFFFFFFF:FF:FFFFFFFFFFFFFFF:FF,FFFFFFFFFFF::F,FFFFFF:,FFFF,FFFFFFFFFFFFFFFF:FFF,FFFFFF,FFF:FFFFFFF:F:,::FFFF,FF:FFF:F,FF,FFF,F,FF,F,:FFFF,FFFFFF,FFFF,:FFFF,,,FF,,,F
@A01757:128:HWYCLDRX2:1:2101:20012:29011 2:N:0:GGAGCGTC
TCGGACTACAGGGGTATCTAATCCTGTTTGATCGCCGCACTTTCGTGCCTCAGCGTCAGTAGGGCGCCGGTATGCTGCCTTCGCAATCGGGGTTCTGCGTGATATCTATGCATTTCACCGCTACACCACGCATTCCGCGCACTTCTCGCCCACTCTAGCCCGGCAGTTCCGACGGCTGGGCGGGGTTGAGCCCCGCGATTTGACCGCCGGCTTGCCGTGCCACCTGCGCACCCTTTAAACCCAATAAATCC
+
FFFFFFF:FFFFFFFFFFFFFFFFFFFFFFFFFFFFFFFFFFFFFFFFFFFFFFFFFFFFFFFFFFFFFFFFFFFFFFFFFFFFFFFFFFFFFFFFFFFFFF:FFFFFFFFFFFFFFFFFFFFFFFFFFFFFFFFFFFFFFFFFFFFFFFFFFFFFFFFFFFFFFFFFFFFFFFF:FFFFFFFFFFFFFFFFFFFFFFFFFFFFFFFFFFFF:FFFFFFFFF:FFF:FFF:F:FFFFFFFFFFFFFFFFFF
@A01757:128:HWYCLDRX2:1:2101:24840:29074 2:N:0:GGAGCGTC
TCGGACTACAAGGGTTTCTAATCCTGTTCGATACCCACGCTTTCGTGCCTCAGCGTCAGATCGCCGCCGGTATGCTGCCTTCGCAATCGGAGTTCTGCGCAATATCTAAGCATTTCACCGCTACACTGCGCATTCCGCATACCTCTCGACATCTCAAGACAGCCAGTTTCAACGGCTCGCCGGGGTTGAGCCCCGGGCTTTTACCGCTGACTTAACAGCCCGCCTACGCACCCTTTAAACCCAATCAATCC
+
FFFFFFFFFFFFFFF:FFFFFFFFFFFFFFFFFFFFFFFFFFFFFFFFFFFFFFFFFFFFFFFFFFFFFFFFFFFFFFFFFFFFFFFFFFFFFFFFFFFFFFFFFFFFFFFFFFFFFFFFFFFFFFFFFFFF:FFFFFFFFFFFFFFFFFFFFFFFFF:FFFFF:FFFFFFFFFFFFFFFFF,FFFFFFFFFFFFFFFF,FFFFFFFFFFFFFFFFFFFFFFFFFFFFFF:FFFFFFFFFFF,FF,FF::F
@A01757:128:HWYCLDRX2:1:2101:2754:29121 2:N:0:GGAGCGTC
TCGGACTAAGGGGTTTCTAATCCTGTTCGATACCCACGCTTTCGTGCCTCAGCGTCAGTAGGGCGCCGGTATGCTGCCTTCGCAATCGGAGTTCTGCGTGATATCTATGCATTTCACCGCTACACCACGCATTCCGCATACTTCTCGCCCACTCAAGACTGCCAGTTTCAACGGCTGTACGGCGTTGAGCACCGCATTTTTACCGCTGACTTGACTGTCCGCCTACGCACCCTTTAAACCCAAGAAATCCG
+
FFFFFFFFFFFFFFFFFFFFFFFFFFFFFFFFFFFFFFFFFFFF:FFFFFFFFFFFFFFFFFFFFFFFFFFFFFFFFFFFFFFFFFFFFFFFFFFFFFFFFFFFFFFFF:FFFFFFFFFFFFFF:FFFFF,:FFFFFF:FFFFFFF,F:FFFFFF:FFFFFFFFFFFFFF:FFFFFFFFFFF,FFFFFFF:FFFFFFFFFF:FF:FFFFF:FFFFFFF:,FFF:FFFFFFFFF:F,FF:,F:F,,,FFF,:
@A01757:128:HWYCLDRX2:1:2101:2112:29168 2:N:0:GGAGCGTC
TCGGACTAAGGGGTTTCTAATCCTGTTCGATACCCACGCTTTCGTGCCTCAGCGTCAGTAGGGCGCCGGTATGCTGCCTTCGCAATCGGAGTTCTGCGTGATATCTATGCATTTCACCGCTACACCACGCATTCCGCATACTTCTCGCCCACTCAAGACTGCCAGTTTCAACGGCTGTACGGCGTTGAGACCCGCATTTTTACAGCTGAGTTGAGTGTCCGCGTACGCTCGCTTTTAACCCAATAAATCCG
+
FFFFFFFFFFFFFFFFFFFFFFFFFFFFFFFFFFFFFFFFFF:FF:FFFFFFFFF:F:FFFFF:FFFFFFFFFF,F:FFFF:FFFFFFFF:FFFFFFF:FFFFF,,F,FFFFFFFF:FFFFFF:,FF:F:F:FF:FFFFFF:FF:FF:F:FFFFF,FF:F:FFFFFFF,,:,::F::F:F:F:FFFF,F,,F:FFFFF,FFFF,FFFF,,:FFF,FFF:,FF,F:,FF,F,FFFF,,FFFF,FF:F,F,,F
@A01757:128:HWYCLDRX2:1:2101:10710:29246 2:N:0:GGAGCGTC
TCGGACTCTAGGGTATCTAATCCTGTTCGATCCCCGCGCTTTCGTGCCTCAGCGTCAGTGGCGGCACGGCACGCTGCCTTCGCAATCGGGGTTCTGCGCGATATCTATGCATTTCACCGCTACACCGCGCATTCCGCATGCCTCCGCCGCACTCAAGGCCCCCAGTTCCGACGGCTCGGCGGGGTTGAGCCCCGCGATTTCACCGCCGGCTTAAAGGCCCGCCTGCGCACCCTTTAAACCCAATGAATCCG
+
FFFFFFFFFFFFFFFFFFFFFFFFFFFFFFFFFFFFFFFFFFFFFFFFFFFFFFFFFFFFFFFFFFFFFFFFFFFFFFFFFFFFFFFFFFFFFFFFFFFFFFFFFFFFFFFFFFFFFFFFFFFFFFFFFFFFFFFFFFFFFFFFFFFFFFFFFFFFFFFFFFF:FFFFFF:FFFFFFFFFFFFFFFFFFFFFFFFFFFFFFFF:FFFFFFFFFFFFFFFFFFFF::FFFFFFFFFFF:FFFFFFFFFFFFF
@A01757:128:HWYCLDRX2:1:2101:9896:29277 2:N:0:GGAGCGTC
TCGGACTACAAGGGTATCTAATCCTGTTCGATCCCCGCGCTTTCGTGCCTCAGCGTCAGTGGCGGCACGGCACGCTGCCTTCGCAATCGGGGTTCTGCGCGATATCTATGCATTTCACCGCTACACCGCGCATTCCGCATGCCTCCGCCGCACTCAAGGCCCCCAGTTCCGACGGCTCGGCGGGGTTGAGCCCCGCGATTTCACCGCCGGCTTAAAGGCCCGCCTGCGCACCCTTTACACCCAATAAATCC
+
FFFFFFFFFFFFFFFFFFFFFFFFFFFFFFFFFFFFFFFFFFFFFFFFFFFFFFFFFFFFFFFFFFFFFFFFFFFFFFFF:FFFFFFFFFFFFF,FFFFFFFFFFFFFFFFFFFFFFFFFFFFFFFFFFFFFFFFFFFFFFFFFFFFFFFFFFFFFFFFFFFFFFFFFFFFFFFFFFFFFFFFFFFFFFFFF:F:FFFFFFFFFFFFFFFFFFFFFFF:FFF:FF:FFFFFFFFFFFF:FF:F:FFFFFFF
@A01757:128:HWYCLDRX2:1:2101:23773:29293 2:N:0:GGAGCGTC
TCGGACTACAAGGGTATCTAATCCTGTTTGCTCCCCACACTTTCGTGCCTCAACGTCAGTTACGGTCCAGAAAGTCGCCTTCGCCACTGGTGTTCCTCCTAATATCTACGCATTTCACCGCTACACTAGGAATTCCGCCTACCTCTACTTCACTCAAGAAATGCAGTTTTGAACGCGACTACCGGTTGAGCCGATAGTTTAAACATTCAACTTGCATCCCCGCCTACGCTCCCTTTACACCCAGTAATTCC
+
FFFFFFFFFFFFFFFFFFFFFFFFFFFFFFFFFFFFFFFFFFFFFFFFFFFFFFFFFFFFFFFFFFFFFFFFFFFFFFFFFFFFFFFFFFFFFFFFFFFFFFFFFFFF:FFFFFFFFFFFFFFFFFFFFFFFFFFFFFFFFFF:F:FFFFFFFFFFFFFFFFFFF:FFFFFFFF:FFFFFFFFFFFFFFFFFFF,FFFF:FFFFF,FF:FFFFFFFFFF:FFFFFFFFFFF:FF,FFF:F:FFFFFF:FFF
@A01757:128:HWYCLDRX2:1:2101:19804:29309 2:N:0:GGAGCGTC
TCGGACTACCAGGGTATCTAATCCTATTTGCTCCCCACGCTTTCGTGCCTCAGCGTCAGTAACAGGCCAGGCGGCCGCCTTCGCCACTGGTGTTCTTCCATATATCTACGCATTTTACCGCTACACATGGAGTTCCACCGCCCTCTCCTGCTCTCTAGCCCGCCAGTTTCCAGAGCCTGTACCGGTTGAGCCGGTACCTTTCACTCCAGACTTAGCAGGCCGCCTACGCACCCTTTACGCCCAATCATTCC
+
FFFFFFFFFFFFFFFF:FF,FFFFFFFFFFFFFFFFFFFFFFFFFFFFFFFFFFFFFFFFFFFFFFFFFFFFFFFFFFFFFFFFFFFFFFFFFFFFFFFFFFFFFFFFFFFFFFFFFFFFFFFFFFFFFF:FFFFFFFFFFFFFFFFFFFFFFFFFFFFFFFFFFFFFFFFFF:FFFFFFFFFFFFFFFFFFFFFFFFFFFFFFFFFFFFFFFFFFF,FFFFFFFFFFFFFFFFFF:F:FFFFFF:FFFFF
@A01757:128:HWYCLDRX2:1:2101:18132:29324 2:N:0:GGAGCGTC
TCGGACTACAGGGGTATCTAATCCTGTTCGATCCCCACGCTTTCGTGCCTCAGCGTCAGTTGAGCGCCGGTATGCTGCCTTCGCAATCGGAGTTCTGCGTGATATCTATGCATTTCACCGCTACACCACGCATTCCGCATACTTCTCGCTCACTCAAGAAGACCAGTTTCAACGGCAGGCCGGTGTTGAGCACCGACATTTGACCGCTGACTTAACCTTCCGCCTACGCACCCTTTAAACCCAATAAATCC
+
FFFFFFFFFFFFFFFFFFFFFFFFFFFFFFFFFFFFFFFFFFFFFFFFFFFFFFFFFFFFFFFFFFFFFFFFFFFFFFFFFFFFFFFFF:FFFFFFFFFFFFFFFFFFFFF,:FFFFFFFFFFFFFFFFFFFFFFFFFFFFFFFFFFFFFFFFFFFFFF,FFFFFFF:FFFFFFFFFFFFFFFFFFFFFFFFFFFFFF:FFFFFFFFFFFFF,FFFFFFFFFFFF:FFFFFFFFFFF:,F::FFFFFFFF:
@A01757:128:HWYCLDRX2:1:2101:30174:29387 2:N:0:GGAGCGTC
TCGGACTACACGGGTATCTAATCCTATTTGCTCCCCACGCTTTCGTGCCTCAGCGTCAGTAACAGGCCAGGCGGCCGCCTTCGCCACTGGTGTTCTTCCATATATCTACGCATTTTACCGCTACACATGGAGTTCCACCGCCCTCTCCTGCTCTCTAGCCCGCCAGTTTCCAGAGCCTATACCGGTTGAGCCGGTCCCTTTCACTCCAGACTTAGCAGGCCGCCTACGCACCCTTTACGCCCAATCATTCC
+
FFFFFFFFFFFFFFFFFFFFFFFFFFFFFFFFFFFFFFFFFFFFFFFFFFFFFFFFFFFFFFFFFFFFFFFFFFFFFFFFFFFFFFFFF:FFFFFFFFFFFFFFFFFFFF:FFFFFFFFFFFFFFFFFFFFFFFFFFFFFFF,,FFFFFFFFFFFFFFFFFFFFFFFFFFFFFFFFFF,FFFFFFFFFF,FFF:F,FFFFFFFFFFFFFFFFFFFFFFFFFFFFF:FFFFFFF:FFFFFFFFF:FFFFFF:
@A01757:128:HWYCLDRX2:1:2101:8070:29403 2:N:0:GGAGCGTC
TCGGACTACAAGGGTATCTAATCCTGTTTGCTACCCACGCTTTCGAACCTCAGCGTCAGTTACAGACCAGAGAGCCGCTTTCGCCACTGGTGTTCTTCCATATATCTACGCATTTCACCGCTACACATGGAGTTCCACTCTCCTCTTCTGCACTCAAGTCTCCCAGTTTCCAATGCACTACTCCGGTTAAGCCGAAGGCTTTCACATCAGACTTAAAAGACCGCCTGCGTTCCCTTTACGCCCAATAAATC
+
FFFFFFFFFFFFFFFFFFFFFFFFFFFFFFFFFFFFFFFFFFFFFFFFFFFFFFFFFFFFFFFFFFFFFFFFFFFFFFFFFFFFFFFFFFFF:FFFFFFFFFFFFFFFFFFFFFFFFFFFFFFFFFFFFFFFFFFFFFFFFFFFFFFFFFFFFFFFFFFFFFFFFFFFFFFFFFFFFFFFFFF:FFFFFF:,FFFFF:FFFFFFFFFFFFFFFFFF:F,FFFFFFFFFFFF:FFFFFFFFFFFFFFFFFFF
@A01757:128:HWYCLDRX2:1:2101:21884:29403 2:N:0:GGAGCGTC
TCGGACTACAGGGGTATCTAATCCTGTTCGCTCCCCTCGCTTTCGCGCCTCAGCGTCAGTTACAGACCAAAGAGTCGCCTTCGCCACTGGTGTTCCTCCACATCTCTACGCATTTCACCGCTACACGTGGAATTCCACTCTTCTCTTCTGCACTCAAGTTCCCCAGTTTCCAATGACCCTCCCCGGTTGAGCCGGGGGCTTTCACATCAGACTTAAGGAACCGCCTGCGCGCGCTTTACGCCCAATAATTC
+
FFFFFFFFFFFFFFFFFFFFFFFFFFFF,FFFFFFF,,FFFF,FFFFFFFFFFFFFFFFFFFFFFFFFFFFFFFFFFFFFFFFFFFFFFFFFFFFFFFFF:FFFFFFFFFFFFFFFFFFFFFFFFFFFFFFFFFFF:FFFFFFFFFFFFFFFFFFFFFFFFFFFFFFFFFFFFFFF:FFFFFFFF:FFFFFFFFFFFFFFFFFFFFFFFFFFFFFFFFF:FFFFFFFFFFFFFFFFF,FFFFFFFFFFFFF
@A01757:128:HWYCLDRX2:1:2101:29749:29403 2:N:0:GGAGCGTC
TCGGACTACAGGGGTATCTAATCCTGTTCGATACCCACGCTTTCGTGCCTCAGCGTCAGATCGCCGCCGGTATGCTGCCTTCGCAATCGGAGTTCTGCGCAATATCTAAGCATTTCACCGCTACACTGCGCATTCCGCATACCTCTCGACATCTCAAGACAGCCAGTTTCAACGGCTCGCCGGGGTTGAGCCCCGGGCTTTTACCGCTGACTTAACAGTCCGCCTACGCACCCTTTAAACCCAATAAATCC
+
FFFFFFFFFFFFFFFFFFFFFFFFFFFFFFFFFFFFFFFFFFFFFFFFFFFFFFFFFFFFFFFFFFFFFFFFFFFFFFFFFFFFFFFFFFFFFFFFFFFFFFFFFFFFFFFFFFFFFFFFFF:FFFFFFFFFFF:FFFFFFFFFFFFFFFFFF:FFFFF:FFFFFFFFFFFFFFFFFFFFFFFFFFFFFFFFFFFFFFFF:FFFFFFFFFFFFFFFFF:FFFF::FFFFF:FFF,F:FFFFF:,:,F:,F:
@A01757:128:HWYCLDRX2:1:2101:14633:29496 2:N:0:GGAGCGTC
GGGGGGGGGGGGGGGGGGGGGCACTGTGGGTGTTCAGCACCAAGAGCCCCACGAACAGCAAGGGAGAAAGAAGAGACCCCCGCCCCACCACGCCGTGGAAAAAGAAAAAAAAAAGAGAAACACAAAAAAAAAAACACAACAACAACCACAAAAACCAGAAAAAACATAAGAAAGACACTCACAGGGGCGGGAGGGAGCAGCGCCGCACCACAAGCAGAGAACCAGAGATACACACTAAAACACAACAAAAG
+
FFFFFFF:,,:,::,:,:,,,,,,,,,,,,,,,,,,,,,,,,,,,,,,,,,,,,,,,,,,,,,,:,,,,,,,,,,,,,,:,,,,,,,,,,,,,,,,,,,,:,,,:,F,,::,:,,F,:FF,F,F,:F:,:,,,F,:,:F,,F,::,,:,,,,F,,:,,:,,,,F,,,,,,,:,,,,,,,,,,,,,,,:,,,:,,,,,:,,,,,,,,,,,:,,,,,,,,,,F,,F,:,,,,,,,F,,,,,,,,,,,F:,,,,
@A01757:128:HWYCLDRX2:1:2101:30110:29496 2:N:0:GGAGCGTC
TCGGACTACAAGGGTATCTAATCCTGTTCGATACCCACGCTTTCGTGCTTCAGCGTCAGTTGGGCGCCGGCATGCTACCTTCGCAATCGGAGTTCTGCGTGATATCTATGCATTTCACCGCTACACCACGCATTCCGCATACTTCTCGCCCACTCAAGAACGCCAGTTTCAACGGCGGAGCGGGGTTGAGCCCCGCGATTTTACCGCTGACTTGGCCTCCCGCCTACGCACCCTTTAAACCCAATAAATCC
+
FF:FFFFFFFFFFFFFFFFFFFFFFFFFFFFFFFFFFFFFFFFFFFFFFFFFFFFFFFFFFFFFFFFFFFFFFFFFFFFFFFFFFFFFFFFFFFFFFFFFFFFFFFFFFFFFFFFFFFFFFFFF:FFFFFFFFFFFFF:FFFFFFFFF:FFFFFFF:FFFFFF,FFFFFFF:FFFFFFFFFFFFF,FFFFFFFFFFF:FFFF,FFFFFF:F,FFFF,FF,FF:,F,FFFFFFF:FFFF,FFF::FFFFFFF
@A01757:128:HWYCLDRX2:1:2101:22896:29590 2:N:0:GGAGCGTC
TCGGACTACAAGGGTATCTAATCCTGTTCGATACCCACGCTTTCGTGCCTGAGCGTCAGTAGGGCGCCGGTGCGCTGCCTTCGCAATCGGAGTTCTGCGTGATATCTATGCATTTCACCGCTACACCACGCATTCCGCGCACTTCTCGCCCACTCTAGCCCGGCAGTTCCGACGGCTGGGCGGGGTTGAGCCCCGCGATTTGACCGCCGGCTTGCCGTGCCGCCTGCGCACCCTTTAAACCCAATAAATCC
+
FFFFFFFFFFFFFFFFFFFFFFFFFFFFFFFFFFFFFFFFFFFFFFFFFFFFFFFFFFFFFFFFFFFFFFFFFFFFFFFFFFFFFFFFFFFFFFFFFFFFFFFFFFFFFFFFFFFFFFFFFFFFFFFFFFFFFFFFFFFFFFFFFFFFF:::FFFFFFF:FFFFFFFFFFFFFFFFFFFFFFFFFFFFFFFFFFFFFF:FFFFFFFF:FFFFFFFFFFFF:FFFFFFFF:F:FFFF,FFFFFF,FFFFF,F
@A01757:128:HWYCLDRX2:1:2101:15356:29622 2:N:0:GGAGCGTC
TCGGACTACAGGGGTATCTAATCCTGTTTGCTCCCCACGCTTTCGCGCCTCACCGTCAGTTGTCGTCCAGTCATCCGCCTTCGCCACTGGTGTTCTTCCTAATATCTACGCATTTCACCGCTACACTAGGAATTCCGATGACCTCTCCGATACTCAAGGGAAACAGTTTCAAATGCAGTTCACAGGTTGAGCCTGTGGATTTCACATCTGACTTGTCTCTCCGGCTGCACGCCCTTTACACCCAGTAAATC
+
FFFFFFFFFFFFFFFF,FFFFFFFFFFFFFFFFFFFFFFFFFFFFFFFFFFFFFFFFFFFFFFFFFFFFFFFFFFFFFFFFFFFFFFFFFFFFFFFFFFF:FFFFFFFFFFFFFFFFFFFFFFFFFF:FFFFFFFFFFFFFFFFFFFFFFFFFFFFFFFFFFFFFFF:F:FFFFFFFFFFFFFFFFFFFFFFFFFFFFFFFFFFFFFFFFFFFF:FFFFFF:FFFFFFFF,FFFFFFF:FFFFFFFFFFFF
@A01757:128:HWYCLDRX2:1:2101:15076:29825 2:N:0:GGAGCGTC
TCGGACTACAAGGGTATCTAATCCTGTTCGATACCCGCACTTTCGTGCCTCAGCGTCAGTTGAGCGCCGGTAAGCTGCCTTCGCAATCGGCGTTCTGCGTGATATCTATGCATTTCACCGCTACACCACGCATTCCGCTTACTTCTCACTCACTCAAGAGTGTCAGTTTCAACGGCACGACGGGGTTGAGCCCCGAAATTTTACCGCTGACTTGACACTCCGCCTACGCACCCTTTAAACCCAATAAATCC
+
FFFFFFFFFFFFFFFFFFFF:FFFFFFFFFFFFFFFFFFFFFFFFFFFFFFFFFFFFFFFFFFFFFFFFFFFFFFFFFF:FFFFFFFF::FFF:FFFFFFFFFFFF:FFFFFFFFFFF:FFFFFFF:FFFFFFFFFFF:FFFFFFFFFFFFFFFFFF:FFFFFFFFFFFFFFFFFFF:FFFFFFF:FF,FFFFFFFFFFFFF,FFFFFFFF:FFFFFFF:FFFFFFFFFFFFFFFFFFFFFFFFFF:FFFF
@A01757:128:HWYCLDRX2:1:2101:11008:29888 2:N:0:GGAGCGTC
TCGGACTACAGGGTATCTAATCCCTTTCGCTCCCCTGGCCTTCGTGCCTCAGCGTCAGTTAATGTCCTGGAACCCGCCTTCGCCACTGGTGTTCTTCCATATATCTACGCATTTTACCGCTGACTTAAGCGTCCGCCTACGCACCCTTTAAACCCAATAAATCCGGATAACGCTCGCATCCTCCGTATTACCGCGGCTGCTGGCACGGAGTTAGCCGATGCTTTTTCTCCGGGTACTCTCCAAACCGCACA
+
FFFFFFFFFFFFFF::FFFFFFFFFFFFFFFFFFFFFFFF:FFFFFFFFFFFFFFFFFFFFFFFFFFFFFFFFFFFFFFFFFFFF,FFFFFFFFFFFFFFFFFFFFFFFFFFFFFFFFFFFFFFFFFFFFFFFFFFFFFFFFFFFFFFFFFFFFFFFFFFFFFFFFFFFFFFFFFFFFFFFFFFFFFFFFFFFFFFFFFFFFFFFFFFFFFFFFFFFFFFFFFFFFFFFFFFFF::FFFFFFFFF:FFF:F
@A01757:128:HWYCLDRX2:1:2101:3875:29904 2:N:0:GGAGCGTC
TCGGACTACAGGGGTTTCTAATCCTGTTTGCTCCCCACGCTTTCGCGCCTCAGCGTCAGTTGCTGTCCAGCAGACCGCCTTCGCCACTGGTGTTCCTCCTAATATCTACGCATTTCACCGCTACACTAGGAATTCCGTCTGCCTCTCCAGTACTCAAGAAAAACAGTTTCAAATGCAGGCCCCAGGTTGAGACCGTGGTTTTCACATCTGACTTGCTTCCCCGCCTACACGCCCTTTACACCCAGTAAATC
+
FFFFFFFFFFFFFFFFFFFFFFFFFFFFFF:FF:FFFFFFFFF:FFFFFFFFFFFF:FFFFFFFFFFFFFFFFFFFFFFFFFFFFFFFFFFFFFFFFFFFFFFFFFFF,FFFFFFFFF,:FFFF:FFFFFFFFFFFFFFFFFFFFFFFFFF,FFFFFFFF:FF,FF,FFFFFFF:FFF,FF,FFFFFF,,F,FF:,FFFFFF,,,:FFF:FF,FFFFFF::FF:FFFFFFFFFFF:F:FFFFF,::,F,F,
@A01757:128:HWYCLDRX2:1:2101:3269:29982 2:N:0:GGAGCGTC
TTAGGACTAAACGGGTATCTACTCCTGTTCTATACCCACGCTTTAGTGCCTCAGCGTCAGTGTTGGGCCGGCAGGCTGCCTTCGAAATCGGGGTTCTGCGCGATATCTATGCATTACACCGCAACACCGCGCATTCCCCGTACTTCTCGCCGTCTCTAGACCGACAGTTACAAAGGCTCTCCGCTGTACAGCACCGGGCTTTTACCGCTTACTTACAGGAACGCCTAAGCACCATTTAAACCCAAAAAATC
+
:F,FFFFFF,,,,::F:FFFF,F,:,,F:F,F:FFFFF,FFFF,,,F:,FF:FFFFF:F:,F,,,,,FFF,F:FFF,F:,,FF,,F:F,,,,FFFFF:FFFFF,FFFF,FFF:FF,FFFF:F,,FFF:FFFF,FFFF,F,,FF,FFFF:FF,FFFFF,FFFFFFFF,,F,,FF,,FFF,,FF,,,,,,:F,,,FFF,::,FFFFF::,:,FFF:,F:,,F:FF::F:,,,FF:F,,,FFFFF:FFF::,,F
@A01757:128:HWYCLDRX2:1:2101:6271:30013 2:N:0:GGAGCGTC
TCGGACTACCAGGGTATCTAATCCTGTTCGATCCCCGCGCTTTCGTGCCTCAGCGTCAGTGGCGGCACGGCACGCTGCCTTCGCAATCGGGGTTCTGCGCGATATCTATGCATTTCACCGCTACACCGCGCATTCCGCATGCCTCCGCCGCACTCAAGGCCCCCAGTTCCGACGGCTCGGCGGGGTTGAGCCCCGCGATTTCACCGCCGGCTTAAAGGCCCGCCTGCGCACCCTTTAAACCCAATAAATCC
+
FFFFFFFFFFFFFFFFFFFFFFFFFFFFFFFFFFFFFFFFFFFFFFFFFFFFFFFFFFFFFFFF:FFFFFFFFFFFFFFFFFFFF:FFFFFFFFFFFFFFFFFFFFFFFF:FFFFFFFFFFFFFFFFFFFFFFFFFFFFFFFFFFFFFFFFFFFFFFFFFFFFFFFFFFFFFFFFFFFFFFFFFFFFFFFFFFFFFFFFFFFFFFFF,F:FFFFFFFFFFFFFFFFFFFFFFFFFFFFFFF:FFFFFFFFF
@A01757:128:HWYCLDRX2:1:2101:23628:30076 2:N:0:GGAGCGTC
TCGGTCTACAAGGGTATCTAATCCTATTTGCTCCCCACGCTTTCGTGCCTGAGCGTCAGTAACAGTCCAGGCGGCCGCCTTCGCCACTGGTGTTCTTCCATATATCTACGCATTTTACCGCTACACATGGAGTTCCACCGCCCTCTCCTGTCCTCGAGCGTGGCAGTTTCCAAAGCAGTCCGGGGGTTGGGCCCCCGCCTTTCACTTCAGACTTGCATCGCCGTCTACGCTCCCTTTACACCCAATAAATC
+
FFFF:FFFFFFFFFFFFFFFFFFFFFFFFFFFFFFFFFFFFFFFFFFFFFFFFFFFFFFFFFF:FFFFFFFFFFFFFFFFFFFFFFFFFFFFFFFFFFFFFFFFFFFFFFFFFFFFFFFFFFFFFFFFFFFFFFFFFFFFFFFFFFFFFFFFFFFFFFFFFFFFFFFFFF:FFFFFFFFFFFFFFFFFFFFFFFFFFFFFFFFFFFFF:FFFFF:FF:F:FFFFFFFFFFFFFFFF:FFFFFFFFFFF:FF
@A01757:128:HWYCLDRX2:1:2101:14407:30201 2:N:0:GGAGCGTC
TCGGACTACAAGGGTATCTAATCCTGTTCGATACCCGCACTTTCGTGCCTCAGCGTCAGTTGAGCGCCGGTAAGCTGCCTTCGCAATCGGCGTTCTGCGTGATATCTATGCATTTCACCGCTACACCACGCATTCCGCTTACTTCTCACTCACTCAAGAGTGTCAGTTTCAACGGCACGACGGGGTTGAGCCCCGAAATTTTACCGCTGACTTGACACTCCGCCTACGCACCCTTTAAACCCAATAAATCC
+
FFFF:FFFF:FFF:,FF:,F:FFFFFFF:FFF:FFFFFFFFF,FFFFFFFF,:FFFFFFFFFFFFFFFFFFFFFF::FFFFFF:F:FF:FFFF:FFFFFFFF:F,FFFFFF:F::FFFFFFFFFFF::FFF:FFFFFFFFFFFFFFFFFFFFFFF:FFFFFFF:FFFFFFFFFFFFFFFF:FFFFFFFFFF:FF:FFFFFFFFFFFFFFFFFFF:FFFFFFFFFF,FFFFFFFFFFFFFFFF:,FFF:FF:
@A01757:128:HWYCLDRX2:1:2101:24406:30232 2:N:0:GGAGCGTC
TCGGACTACACGGGTTTCTAATCCTGTTCGATACCCACGCTTTCGTGCTTCAGCGTCAGTTGGGCGCCGGCATGCTGCCTTCGCAATCGGAGTTCTGCGTGATATCTATGCATTTCACCGCTACACCACGCATTCCGCATACTTCTCGCCCACTCAAGAACGCCAGTTTCAACGGCGGAGCGGGGTTGAGCCCCGCGATTTTACCGCTGACTTGGCATCCCGCCTACGCACCCTTTAAACCCAATAAATCC
+
FFFFFFFFFFFFFFFF:FFFFFFFFFFFFFFFFFFFFFFFFFFFFFFFFFFFFFFFFFFFFFFFFFFFFFFFFFFFFFFFFFFFFFFFFFFFFFFFFFFFFFFFFFFFFFFFFFFFFFFFFFFFFFFFFFFFFFFFFFFFFFFFFFFFFFFFFFFFFFFFFFFFFFFFFFFFFFFFFFFFFFFFFFFFFFFFFFFFFFFFFFFFFFFF:FFFFFFFFFFFFFFFFFFFF:FFFFFFFFFF:FF,FFFFFFF
@A01757:128:HWYCLDRX2:1:2101:31611:30279 2:N:0:GGAGCGTC
TCGGACTACAGGGGTATCTAATCCTGTTTGCTACCCACGCTTTCGAACCTCAGCGTCAGTTACAGACCAGAGAGCCGCTTTCGCCACTGGTGTTCTTCCATATATCTACGCATTTCACCGCTACACATGGAGTTCCACTCTCCTCTTCTGCACTCAAGTCTCCCAGTTTCCAATGCACTACTCCGGTTAAGCCGAATGCTTTCACATCAGACTTAAAAGACCGCCTGCGTTCCCTTTACGCCCAATAAATC
+
FFFFFFFFFFFFFFFFFFFFFFFFFFFFFFFFFFFFFFFFFFFFFFFFFFFFFFFFFFFFFFFFFFFFFFFFFFFFFFFFFFFFFFFFFFFFFF:FFFFFFFFFFFFFFF:FFFFFF:FFFFFFFFFFFFFFFFFFFFFFFFF:FFFFFFFFFFFFFFFF:FFFFFFFFFFFFFFFFFFFF,FFFFF:FFFF:F:FFFFFFFFFFFFFFFFF,FFF:FFFFFF:FFF:FFFFF:FFFFF:FFFFFF:,FFF
@A01757:128:HWYCLDRX2:1:2101:13693:30342 2:N:0:GGAGCGTC
TCGGACTACAAGGGTATCTAATCCTGTTCGATACCCACACTTTCGTGCATGAGCGTCAGTTGAGCGCCGGTATGCTGCCTTCGCAATCGGGGTTCTGCGCGATATCTATGCATTTCACCGCTACACCGCGCATTCCGCCTGCCTTTCCCCAACTCAAGCCAGCCAGTTTCAACGGCGGGCCGGGGTTGAGCCCCGGGCTTTTACCGCTGACTTAACTCGCCGCCTACGCACCCTTTACGCCCAATAAATCC
+
F:F:F:FFFFFFFFF::FF:FFFFFFFFFF:FFFF:F:F,:::FFFFF:FFF::FFFF:FFFFF:FFFFFFFF:FFFFFF:FFF::FF:F:FF:FFFFFFF,FFFFFFFFFF:FFFFFFFFFFFF:FFFFFFFFFFFFFFFFFFFFFFFFFF:FFFFFFFFFFF:FFFFFFFFFFFFFFFFFFFFFFFFFFFFFF:F:FFFFFF:FFFFFFFFFFFFFFFFFFFFFFFFFFFFFFFFF,FF::FFF:FFFF
@A01757:128:HWYCLDRX2:1:2101:6153:30405 2:N:0:GGAGCGTC
TCGGACTACAGGGGTATCTAATCCTGTTTGCTCCCCACGCTTTCGTGCCTCAGTGTCAGTGCTGGTCCAGAGAGCCGCCTTCGCAACTGATGTTCCTCCCGATCTCTACGCATTTCACTGCTACACCGGGAATTCCACTCTCCTCTACCGCACTCTAGCCCGCCAGTATCCATCGCCATTCCCAGGTTGAGCCCGGGGCTTTCACGACAGACTTAACGAACCACCTACGCACGCTTTACGCCCAGTAATTC
+
FFFFFFFFFFFFFFFFFFFFFFFFFFFFFFFFFFFFFFFFFFFFFFFFF:FFFFFFF:FFFF,F:FF:FFFFF:FFFFFFFFFFFFFFFFFFFFFFFFFF,F::FFFFFFFFFFFFFFFFFF:FFFF:FFFFFFFFFFFFFFFFFFFFFFFFFFFFFF,,FFFFFF:FFFFFFFFFFFF:F:FFFFF:,FFF::F:FF:FF,FFFFFFF,FFF:::FFFFF,FF:FFF,,::F:FFFFF,FFFFF,F,F:F
@A01757:128:HWYCLDRX2:1:2101:10022:30405 2:N:0:GGAGCGTC
TCGGACTACTAGGGTATCTAATCCTGTTCGATACCCACGCTTTCGTGCCTGAGCGTCAGTAGGGCGCCGGTGCGCTGCCTTCGCAATCGGAGTTCTGCGTGATCTCTATGCATTTCACCGCTACACCACGCATTCCGCGCACTTCTCGCCCACTCTAGCCCGGCAGTTCCGACGGCTGGGCGGGGTTGAGCCCCGCGATTTGACCGCCGGCTTGCCGTGCCGCCTGCGCACCCTTTAAACCCAATAAATCC
+
FFFFFFFFFFFFFF:FFFFFFFFFFFFFFFFFFFFFFFFFFFFF:FFFFFFFFFFFFFFFFFFFFFFFFFFFFFFFFFFFFFFFFFFFFFFFFFFFFFFF:F:,:F:FFFFFFFFFFFFFF:FFFFFFFFFFFF:FFFFFFFFFFFFFFFFFFFFFFFFFFFFFFFFFFFFFFFFFFFFFFFFFFFFFFFFFFFFFFFFFFFFFFFF:FFFFFFFFFFFFFFFFFF::F,FFFFFFFFFFFFFFF:FFFFF
@A01757:128:HWYCLDRX2:1:2101:32651:30420 2:N:0:GGAGCGTC
TCGGACTACAAGGGTTTCTAATCCTATTTGCTCCCCACGCTTTCGTGCCTGAGCGTCAGCAACAGTCCAGGCGGCCGCCTTCGCCACTGGTGTTCTTCCATATATCTACGCATTTTACCGCTACACATGGAGTTCCACCGCCCTCTCCTGTCCTCGAGCGTGGCAGTTTCCAAAGCCTGTCCAGGTTGAGCCCGTACCTTTCACTTCAGACTTGCCACGCCGCCTGCGCACCCTTTACGCCCAATCATTCC
+
FFFFFFFFFFFFFFFFFFFFFFFFFFFFFFFFFFFFFFFFF:FFFFFFFFFFFFFFFFFFFFFFFFFFFFFFFFFFFFFFFFFFFFFFFFFF,FFFFFFFFFF:FFFFFFFFFFFFFFFFFFFFFFFFFFFFFFFFF:FFFFFFFFFF:FFFFFFFFF,FFFFFFFFFFFFFFFFFFFFF,FFFFF:FFFFFFFFFF:::FFFFFFFFF,FFFFFFFFFFFFFFFFFFFFF:FF:F,F,FFF,,:FF::FF
@A01757:128:HWYCLDRX2:1:2101:6885:30452 2:N:0:GGAGCGTC
TCGGACTACCAGGGTATCTAATCCTGTTCGATCCCCGCACTTTCGTGCCTCAGCGTCAGTAGGGCGCCGGAAGGCTGCCTTCGCAATCGGGGTTCTGCGTGATATCTATGCATTTCACCGCTACACCACGCATTCCGCCTTCTTCTCGCCCACTCAAGGCCCCCAGTTTCAACGGCCGGACGGGGTTGAGCCCCGAATTTTTACCGCTGGCTTAAAAGCCCGCCTACGCACCCTTTAAACCCACTAAATCC
+
FFFFFFFFFFFFFFFFFFFFFFFFFFFFFFFFFFFFFFFFFFFFFFFFFFF:FFFFFFFFFFFFFFFFFFFFFFFFFFFFFFFFFFFFFFFFFFFFFFFFFFFFFFFFFFFFFFFFFFFFFFFFFFFFFFFFFFFFFFFFFFFFFFFFFFFFFFFFFFFFFFFFFFFFF:F:FF:FFFFFFFFFFFFFFFFFFFFFFFFFFFFFFFFFF,FFFFFFFF:FFFF:FFFFFFFFF::FFFF:F,F,FFFF,F:
@A01757:128:HWYCLDRX2:1:2101:7392:30577 2:N:0:GGAGCGTC
TCGATACAAGGGTATCTAATCCTGTTCGATACCCACGCTTTCGTGCCTGAGCGTCAGTTGTGCACCGGTATGCTGCCTTCGCAATCGGGGTTCTGCGTGATATCTATGCATTTCACCGCTACACCACGCATTCCGCATACCTCTCGCACACTCTAGATCCACAGTTTCAACGGCTGGATGGGGTTGAGCCCCACGATTTGACCGCTGACTTAAAAATCCGCCTGCGCACCCTTTAAACCCAATAAATCCGG
+
FFFFFFFFFFFFFFFFFFFFFFFFFFFFFFFFFFFFFFFFFFFFFFFFFFFFFFFFFFFFFFFFFFFFFFFFFFFFFFFFFFFFFFFFFFFFFFFFFFFFFFFFFFFFFFFFFFFFFFFFFFFFFFFFFFFFFFFFFFFFFFFFFFFFFFFFFFFFFFFFFFFFFFFFFFFFFFFFFFFFFFFFFFFF:FFFFFFFFFFF:FFFFFFFFFFFFFFFFF:FFFF:F:FFF,FF,FFFFFFFFFF:FFFFFFF
@A01757:128:HWYCLDRX2:1:2101:7111:30592 2:N:0:GGAGCGTC
TCGGACTACAAGGGTATCTAATCCTGTTCGATACCCACGCTTTCGTGCTTCAGCGTCAGTCGGGCGCCGGTATGCTGCCTTCGCAATCGGAGTTCTGCGTGATATCTATGCATTTCACCGCTACACCGCGCATTCCGCCTGCCTTTCCCCAACTCAAGCCAGCCAGTTTCAACGGCGGGCCGGGGTTGAGCCCCGGGCTTTTACCGCTGACTTAACTCGCCGCCTACGCACCCTTTAATCCCCATAAATCC
+
FFFFFFFFFFFFFFFFFFFFFFFFFFFFFFFFFFFFFFFFFFFFFFFFFFFFFFFFFFFFFFFFFFFFFFFFFFFFFFFF:FFFF:FFFFFFFFFFFFFFFF,:F,:,FFFFFFFFFFFFFFFFFFFFFFF:FF:FFFFFFFF::FFFF:F::FFFFFFF:FFF,F:FFFFFFFFFFFFFFF:FFF:FFFFFFFFFF:FFFFFFFFF,FF:FF:,FFF,FFFFF,FFF:F,FFF,FFF,FFF,FF,F:FF:
@A01757:128:HWYCLDRX2:1:2101:9661:30592 2:N:0:GGAGCGTC
TCGGACTACCCGGGTATCTAATCCTGTTTGCTCCCCACACTTTCGCACCTCAGCGTCAGTATCGAGCCAGTGAGCCGCCTTCGCCACTGGTGTTCCTCCGAATATCTACGAATTTCACCTCTACACTCGGAATTCCACTCACCTCTCTCGAACTCAAGACCAGGAGTTTACAAGGCAGTTCCGGGGTTGAGCCCCGGGATTTCACCTCATACTTTCTGATCCGCCTACGTGCGCTTTACGCCCAGTAATTC
+
FFFF:FFFFF:FFFFFFFFFFFFFFFFFFFFFFFFFFFFFFFFFFFFFFFFFFFFFFFFFFFFFFFFFFFFFFFFFFFFFFFFFFFFFFFFFFFFFFFFFF:FFFFFFFFFFFFFFFFFFFFF,FFFFFF:FFFFFFFFFFFFFFFFFFFFFFFF::FFFFFFFFFFFFFFFFFFF::FFFFFFFFFFFFFFFFFFFF:FFFFFFFFFFFFFF,FFFF:FFFFFFFFF:FFFFFFFFFF:FFFFFFFFFFF
@A01757:128:HWYCLDRX2:1:2101:4128:30624 2:N:0:GGAGCGTC
TCGGACTACCGGGGTATCTAATCCTGTTCGATACCCACGCTTTCGTGCCTGAGCGTCAGTAGGGCGCCGGTGCGCTGCCTTCGCAATCGGAGTTCTGCGTGATATCTATGCATTTCACCGCTACACCACGCATTCCGCGCACTTCTCGCCCACTCTAGCCCGGCAGTTCCGACGGCTGGGCGGGGTTGAGCCCCGCGATTTGACCGCCGGCTTGCCGTGCCGCCTGCGCACCCTTTAAACCCAATAAATCC
+
FFFFFFFFFFFFFFFFFFFFFFFFFFFFFFFFFFFFFFFFFFFFFFFFFFFFFFFFFFFFFFFFFFFFFFFFFFFFFFFFFFFFFFFFFFFFFFFFFFFFFFF:FF:F:FFFFFFFFFFFFFFFFFFFFF:FFFFFFFFFFFFFFFFFFFFFFFFFFFFFF:FFFFFFFFFFFFFFFFFFFFFFFFFFFFF:FF:FFFFFFFFFFFFFFFFFFFFFFFFFFFFFFFFFFFFFFFFF,FFFFFFFFFFFFFF
@A01757:128:HWYCLDRX2:1:2101:8395:30718 2:N:0:GGAGCGTC
TCGGATACCGGGGTTTCTAATCCTGTTCGATACCCACGCTTTCGTGCCTGAGCGTCAGTAGGGCGCCGGTGCGCTGCCTTCGCAATCGGAGTTCTGCGTGATATCTATGCATTTCACCGCTACACCACGCATTCCGCGCACTTCTCGCCCACTCTAGCCCGGCAGTTCCGACGGCTGGGCGGGGTTGAGCCCCGCGATTTGACCGCCGGCTTGCCGTGCCGCCTGCGCACCCTTTAAACCCAATAAATCCG
+
FFFFFFFFFFFFFFFFFFFFFFFFF:FFFFFFFFFFFFFFFFFFFFFFFFFFFFFFFFFFFFFFFFFFFFFFFFFFFFFFFFFFFFF:FFFFFFFFFFFFFFFFFFFFFFFFFFFFFFFFFFF,FFFFFFFFFFFFFFFFFFFFFFFFFFFFFFFFFFFFFFF:FFFFFFFFFFFF:FFFFFFFFFFFFFFFFFFFFFFFFFFFFFFFFFFFFFFFFFFFFFFFFFFF:FFFFFFF:FFFFFFFF::FFFF
@A01757:128:HWYCLDRX2:1:2101:7437:30780 2:N:0:GGAGCGTC
TCGACTACACGGGTTTCTAATCCTGTTCGATACCCACGCCTTCGTGCTTCAGCGTCAGTTGGGCGCCGGTACGCTGCCTTCGCAATCGGAGTTCTGCGTGATATCTATGCATTTCACCGCTACACCACGCATTCCGCGTACTTCTCGCCCACTCAAGGCACCCAGTTTCAACGGCTCGACTAGGTTGAGCCCCGCAATTTTACCGCTGACTTGGCAGGCCGCCTACGCACCCTTTAAACCCAATAAATCCG
+
FFFFFFFFFFFFFFFFFFFFFFFFFFFFFFFFFFFFFFFFFFFFFFFFFFFFFFFFFFFFFFFFFFFFFFFFFFFFFFFFFFFFFFFFFFFFFFFFFFFFFFF:FF::FFFFFFFFFFFFF,FFFFFFFFFFFFFFFFFFFFFFFFFFFFFFFFFFFFFFFFFFFFFFFFFFFFFFFFF:F:FFFF:FFFFFFFFF,FFFF,::FFFF,:FFFFF:FFFFFFFFF:FFFFFFFFFFF:FFFFF::FFFFF,
@A01757:128:HWYCLDRX2:1:2101:20085:30827 2:N:0:GGAGCGTC
TCGGACTACTGGGGTATCTAATCCTGTTCGATACCCACGCTTTCGTGCCTGAGCGTCAGTAGGGCGCCGGTGCGCTGCCTTCGCAATCGGAGTTCTGCGTGATATCTATGCATTTCACCGCTACACCACGCATTCCGCGCACTTCTCGCCCACTCTAGCCCGGCAGTTCCGACGGCTCGGCGGGGTTGAGCCCCGCGATTTCACCGCCGGCTTAAAGGCCCGCCTGCGCACCCTTTAAACCCAATGAATCC
+
FFFFFFFFFFFFFFFFFFFFFFFFFFFFFFFFFFFFFFFFFFFFFFFFFFFFFFFFFFFFFFFFFFFFFFFFFFFFFFFFFFFF:FFFFFFFFFFFFFFFFF:F:FFFFFFFFFFFFFFFFFFFFFFFFFFFFFFFFFFFFFFFFFFFFFFFF:FFFFFFFFFFFFFFFFFF:FFFFFFFFFFFFFFFFFFFFFFFFF,FFFFFFFFFFFFFF:FFFFFFFFF:FFFFFFFFFF,F:FFFFFF,F,FFF:F
@A01757:128:HWYCLDRX2:1:2101:31675:30827 2:N:0:GGAGCGTC
TCGGACTACAAGGGTATCTAATCCTATTTGCTCCCCACGCTTTCGTGCCTCAGCGTCAGTAACAGGCCAGGCGGCCGCCTTCGCCACTGGTGTTCTTCCATATATCTACGCATTTTACCGCTACACATGGAGTTCCACCGCCCTCTCCTGTCCTCCAGCCCGCCAGTTTCCAGAGCCTGTACCGGTTGAGTCGGTACCTTTCACTCTCGACTTAGCAGGCCGCCTACGCACCCTTTACGCCCAATCATTCC
+
FFFFFF:FFFFFFFFFFFFF::FFFFFFFFFFFFFFFFFFFFFFFFFFFFF:FFFFF:FFF:FFFFFF:FFFFFFFFFFFFFFFFFFFFFFFFFFFFFFFFFFFFFFFFFF:FFFFFFFFFF:FFFFFFFFFFFFFFFFFFFF:FFFFFFFFFFFFFFFFFFF:FFFFFFFFFFFFFFFFFFFFFFFFFFFFFFF,FFFFFFFFFFF,FFFFFFFFFFFFFFFFFFFFF:FFFF:F,FFFFFFFFFFFF,F
@A01757:128:HWYCLDRX2:1:2101:19642:30843 2:N:0:GGAGCGTC
TCGGACTACAAGGGTATCTAATCCTATTTGCTCCCCACGCTTTCGTGCCTCAGCGTCAGTAACAGGCCAGGCGGCCGCCTTCGCCACTGGTGTTCTTCCATATATCTACGCATTTCACCGCTACACATGGAGTTCCACTCTCCTCTTCTGCACTCAAGTCTCCCAGTTTCCAATGCACTACTCCGGTTAAGCCGAAGGCTTTCACATCAGACTTAAAAGACCGCCTGCGTTCCCTTTACGCCCAATAAATC
+
FFFFFFF,FFFFFFFFFFFFFFFFFFFFFFFFFFFFFFFFFFF:FFFFFFFFFFFFFFFFFFFFFFFFFFFFFFFFFF:FFFFFFFFFFFFFFFFFFFFFFFFFFFFFFFFFFFFFFFFFF,FFFFFFFFFFFFFFFFFFFFFFFFFFFFFFFFFFFFFFFFFF:FFFFFFFFFFFFFFFFFFFFFFFFFF:FFFFFFFFFFFFFFFFFFFFFF:FFF:FFFFFF:F:FFF,FFFFFFF,FFFFFFFFF:F
@A01757:128:HWYCLDRX2:1:2101:7645:30859 2:N:0:GGAGCGTC
TCGACTACACGGGTTTCTAATCCTGTTCGATACCCACGCATTCGTGCTTCAGCGTCAGTTGGGCGCCGGTACGCTGCCTTCGCAATCGGAGTTCTGCGTGATATCTATGCATTTCACCGCTACACCACGCATTCCGCGTACTTCTCGCCCACTCAAGGCACCCAGTTTCAACGGCTCGACTAGGTTGAGCCCCGCAATTTTACCGCTGACTTGGCAGGCCGCCTACGCACCCTTTAAACCCAATAAATCCG
+
,FFFF:F,FF:FFF,FFFFFFFF:FFFFFFFFFFFFFFF,FFFFFFF,FFFFFFFFFFFF,:FFFFFF:FFFFFFFFFFFFFFF:FFFFFFFFFFFFFFFFFFFFFFFFFFFFFF:FFFFF,FFFFFFFFFFFFFFFFFFFFFFFFFFFFFFFFFFFFF,:FFFFFFFFFFFF:FFFFFFFFFFFFFFFFFFFF:FFFFFFFFFFFFF:FFFF,FF,:FFFFFFFFFFF:,FFFFFFFFFF:FFFFFFFFF
@A01757:128:HWYCLDRX2:1:2101:21296:30859 2:N:0:GGAGCGTC
TCGGACTACCAGGGTATCTAATCCTATTTGCTCCCCACGCTTTCGTGCCTCAGCGTCAGTAACAGGCCAGGCGGCCGCCTTCGCCACTGGTGTTCTTCCATATATCTACGCATTTTACCGCTACACATGGAGTTCCACCGCCCTCTCCTGCTCTCTAGCCCGCCAGTTTCCAGAGCCTGTACCGGTTGAGCCGGTACCTTTCACTCCAGACTTAGCAGGCCGCCTACGCACCCTTTACGCCCAATCATTCC
+
FFFFFFFFFFFFFFFFFF:FFFFF:F::FFFFFFFFFFFFFFFFFFFF:FFFFFFFFFFFFFF:FFFFFFFFFFFFFFFFFFFF:FFFFFFFFFFFFFFFFFFFFFFFFFFFFFFFFFFFFFFFFFFFFFFFFF:FFFFFFFFFFFFFFFFFFFFFFFFFFFFFFFFFFFFFFFFFFFFFF:FFFFFFFFFFFFF,FFFFFFFFFF:FFFFFFF:F:FFFFFFFF:FFFFFFFF:FFFFFFFF,F:F,FFF
@A01757:128:HWYCLDRX2:1:2101:25898:30906 2:N:0:GGAGCGTC
TCGGACTACTAGGGTATCTAATCCTGTTCGATACCCACGCTTTCGTGCCTCAGCGTCAGTCGGGCGCCGGTATGCTGCCTTCGCAATCGGAGTTCTGCGTGATATCTATGCATTTCACCGCTACACCACGCATTCCGCATACTTCTCGCCCACTCAAGACCGACAGTTTCAACGGCGGAAAGAGGTTGAGCCTCTCGATTTTACCGCTGACTTTCCAGTCCGCCTACGCACCCTTTAAACCCAATAAATCC
+
FFFFFFFFFFFFFFFFFFFFFFFFFFFFFFFFFFFFFFFFFFFFFFFFFFFFFFFFFFFFFFFFFFFFFFFFFFFFFFFFFFFFFFFFFFFFFFFFFFFFFFFFFFFFFFFFFFFFFFFFFFFF:FFFFFFFFFFFFFFFFFFFFFF:FFFFFFFFFFFFFFFFFFFFFFFFFFFFFFF:FFFFFFFFFFFFFFFFFFFFFFFF:FFFFFFFFFFFFFFFFF:FF:F,F:F:FFFF,:FFFF,,FFFFFFF
@A01757:128:HWYCLDRX2:1:2101:9046:30937 2:N:0:GGAGCGTC
TCGGACTACACGGGTATCTAATCCTGTTCGATACCCACGCTTTCGTGCCTGAGCGTCAGTAGGGCGCCGGTGCGCTGCCTTCGCAATCGGAGTTCTGCGTGATATCTATGCATTTCACCGCTACACCACGCATTCCGCGCACTTCTCGCCCACTCTAGCCCGGCAGTTCCGACGGCTGGGCGGGGTTGAGCCCCGCGATTTGACCGCCGGCTTGCCGTGCCGCCTGCGCACCCTTTAAACCCAATAAATCC
+
FFFFFFFFFFFFFFFFFFFFFFFFFFFFFFFFFFFFFFFFFFFFFFFFFF:FFFFFFFFFFFFFFFF:FFFFFF:FFFFFFFFFFF:FFFFFFFFFFFFFF:F:FFF:FFFFFFFFFFFFFFFFFFFFF:FFFF,FFFFFFFFFFFFFFFFFFFF,FFFFFFFFFFFFFF:F:FFFFFFFFFFFFFFFFFFFFFFFFFFFFFFFFFFFFFFF:FFFFFFFFFFFFFFFFFFFFFFFFFFFFFFF:,F,FFF
@A01757:128:HWYCLDRX2:1:2101:22752:30968 2:N:0:GGAGCGTC
TCGGACTACTAGGGTATCTAATCCTGTTTGCTCCCCACGCTTTCGCGCCTCAGCGTCAGTTAATGTCCAGCAGGCCGCCTTCGCCACTGGTGTTCCTCCGTATATCTACGCATTTCACCGCTACACACGGAATTCCGCCTGCCTCTCCATCACTCAAGAAGAACAGTTTCAAACGCAGTTCCAGGGTTGAGCCCTGGAATTTCACGTCTGACTTGCTCTCCCGCCTACACGCCCTTTACACCCAGTAAATC
+
FFFFFFFFFFFFFFFFFFFFFFFFFFFFFFFFFFFFFFFFFFFFFFFFFFFFFFFFFFFFFFFFFFFFFFFFFFFFFFFFFFFFFFFFFFFFFFFFFFFFFFFFFFFFFFFFFFFFFFFFFFFFFFFFFF:FFFFFFFFFFFFFFFFFFFF:FFFFFFFFFFFFFFFFFFFFFF:FFFFFFFFFFFFFFFFFFFFFFFFFFFFFFFFFFF:FFFFFFFFF:FF:FFFF,F:FFFFFFFF:FFFFFF:FFFF
@A01757:128:HWYCLDRX2:1:2101:12933:31031 2:N:0:GGAGCGTC
TCGGACTACAAGGGTATCTAATCCTGTTTGCTCCCCACGCTTTCGAGCCTCAACGTCAGTTACAGTCCAGTAAGCCGCCTTCGCCACTGGTGTTCCTCCTAATATCTATGCATTTCACCGCTACACCACGCATTCCGCGCACTTCTCGCCCACTCTAGCCCGGCAGTTCCGACGGCTGGGCGGGGTTGAGCCCCGCGATTTGACCGCCGGCTTGCCGTGCCGCCTGCGCACCCTTTAAACCCAATAAATCC
+
FFFFFFFFFFFFFFFFFFFFFFFFFFFFFFFFFFFFFFFFFFFFFFFFFFFFFFFFFFFFFFFFFFFFFFF:FFFFFFFFFFFFFFFFFFFFFFFFFFFF:,FFFFFFFFFF:FFFFFFFFFFFFF:FFFF:FFFFFFFFFFFFFFFFFFFFFFFF:FFFFFFFFFFFFFFFFFFFFFFFFFFFF:FFFFFFFFFFF,FFFFFFFFFFFFF:FFFFFFFFFFFFFFFFF:FFF,FFF:FFFFFFFFFFFFF
@A01757:128:HWYCLDRX2:1:2101:24460:31078 2:N:0:GGAGCGTC
TCGGACTACACGGGTATCTAATCCTGTTCGCTCCCCACGCTTTCGTCCATGAGCGTCAGTATATACGTAGTAGACTGCCTTCGCAATCGGTATTCTAAGTAATCTCTATGCATTTCACCGCTACACTACTTATTCTATCTACTTCCGTATAACTCAAGTCAACCAGTATCAAAGGCAGTTCCATAGTTAAGCTATGGGATTTCACCTCTGACTTAATTGACCGCCTGCGGACCCTTTAAACCCAATGATTC
+
FFFFFFFFFFFFFFFFFFFFFFFFFFFFFFFFFFFFFFFFFFFFFFFFFFFFFFFFFFFFFFFFFFFFFFFFFFFFFFFFFFFFF,FFFFFFFFFFFFFFFFFFFFF:FFFFFFFFFFFFFFFFFFFFFFF:FFFF:FFFFFFFFFFFFFFFFFFF:FFFFFFFFFFFFFFFFFFFFFFFFFFFFFFF,FFFFFFFFFFFFFFFFFFFFFF:F:FFFFFFFFF:FFFFFFFFFFF:FFFFFFFFFF:FFFF
@A01757:128:HWYCLDRX2:1:2101:6623:31093 2:N:0:GGAGCGTC
TCGACTACACGGGTTTCTAATCCTGTTCGATACCCACGCCTTCGTGCTTCAGCGTCAGTTGGGCGCCGGTACGCTGCCTTCGCAATCGGAGTTCTGCGTGATATCTATGCATTTCACCGCTACACCACGCATTCCGCGTACTTCTCGCCCACTCAAGGCACCCAGTTTCAACGGCTCGACTAGGTTGAGCCCCGCAATTTTACCGCTGACTTGGCAGGCCGCCTACGCACCCTTTAAACCCAATAAATCCG
+
FFFFFFFFFFFFFFFFFFFFFFFFFFFFFFF:FFFFFFFFFFFFFFFFFFFFFFFFFFFFFFFFFFFF:FFFFFFFFFFFFFFF:FFFFFFFFFFFFFFFFF:FFF,FFF:FFFF:FFFFFFFFFFFFFF,FFFFFFFFFFFFFFFFFFFFFFFFFFFF:FFFF:FFFFFFFFFFFFFFFFFFFFFFFFFFFFFFFFFFFFFFFFFFFFFFFFF:FFFFFFFFFFFFFFFFFFFFF:FFFFFFFFFFFF:F
@A01757:128:HWYCLDRX2:1:2101:23746:31187 2:N:0:GGAGCGTC
TCGGACTACTGGGGTATCTAATCCTGTTCGATACCCACACTTTCGTGCATGAGCGTCAGTTGAGCGCCGGTATGCTGCCTTCGCAATCGGAGTTCTGCGTGATATCTATGCATTTCACCGCTACACCACGCATTCCGCATACTTCTCGCTCACTCAAGAAAACCAGTTTCAACGGCTCGAAGAGGTTGTGCCTCGCAATTTTAGCGCTGACTTGTTCTTCCGCGTGCGCAGCCTTTCAACCCTATAAATCC
+
FFFFF,FFFFFFFFF,F:FFFFF:FFFFFFFFFFFF,F,FFFFF:FFFFFFFFFFFFFFFFFFFFFFFFFFFFFFFF,FFFF,FFFFF:F::F:FFFF:,::,,,,,:FFFFF:,FF:FF,F,F,FFFFFFF,::,F:F,FF:F,F,F:FFF,,F,FFFF,,FF,FFFFF,FFFF,FFFF,FFFFFFF,FF,::,,:FF:,FF,,F,FFFFFFF,F,,FF,FF,FF:F,F,::F:F,FF::F:F,:,,,F,
@A01757:128:HWYCLDRX2:1:2101:9715:31250 2:N:0:GGAGCGTC
TCGGACTACTAGGGTATCTAATCCTGTTCGATACCCGCACTTTCGTGCCTCAGCGTCAGTTGAGCGCCGGTAAGCTGCCTTCGCAATCGGCGTTCTGCGTGATATCTATGCATTTCACCGCTACACCACGCATTCCGCTTACTTCTCACTCACTCAAGGGCGTCAGTTTCAACGGCACGACGGGGTTGAGCCCCGAAATTTTACCGCTGACTTGACACTCCGCCTACGCACCCTTTAAACCCAATAAATCC
+
FFFFFFFFFFFFFFFFFFFFFFFFFFFFFFFFFFFFFFFFFFFFFFFFFFFFFFFFFFFFFF,FFFFFFFFFFFFFFFFFFFFFFFFFFFFFFFFFFFFFFFFFFFFFFFFFFFFFFFFFFFFFFFFFFFFFFFFFFFFFF,F:FFFFFFFFFFFFFFFFFFFFFFFFFFFFFFFFF:FFF:FFFFFFFFF:FFFFFFFFFFFFFFFFFFFFFFFFFFFFFFFFFFF:F:FFFFFF::F:FFFFF:FFFFF
@A01757:128:HWYCLDRX2:1:2101:12346:31266 2:N:0:GGAGCGTC
TCGGACTACAGGGGTTTCTAATCCTGTTCGATACCCACGCTTTCGTGCCTCAGCGTCAGTCTGGAGCCGGTACGCTGCCTTCGCAATCGGGGTTCTGCGCGATATCTAAGCATTTCACCGCTACACCGCGCATTCCGCGTACTTCTCTCCAACTCCAGCCCGCCAGTTTCAACGGCTCGCCGGGGTTGAGCCCCGGGCTTTTACCGCTGACTTAACAGGCCGCCTGCGCACCCTTTAAACCCAATAAATCC
+
FFFFFFFFFFFFFFF:FFFFFFFFFFFFFFFFFFFFFFFFFFFFFFFFFFFFFFFFFFFFFFFF:FFFFFFFFFFFFFFFFFFFF:FFFFFFFFFFFFFFFFFFFFFFFFFFFFFFFFFFFFFFFFFFFFFFFFFFFF:FFFFFFFFFFFFFFFFFFFFFFFFFFFFFFFFFFFFFFFFFFFFFFFFFF,FFFFFFFFFFFFFFFFFF:FFFFFFFFFFFFFF:FFFFFFFFFFFFFFFF,FFFFFF:FF,
@A01757:128:HWYCLDRX2:1:2101:6280:31281 2:N:0:GGAGCGTC
TCGGACTACAAGGGGATGTGTTCGTAGTTGCTGCCGAGGCTGTCGTGCCTCAGGGTCGGTAACAGGCCGGGCGGCCGCCTTCGCCCCTGGTGTTCTTCCAGATGTGTAGGGGTTGTTCGGCTTGCGTTGGGGTTGGAGGGTCCGGTGCTGGGCTCGGGCGCGGGGGGTTGGGGGGCGTGTTCGGGTTGAGCGGGTCGCGTTGTGTCGGGTCTGTGCGGGGGGGCTTGGCTCGCGTTGGGGGGGGGCGGGGG
+
FFFF:,FF,FFFF,:F,FF,:F,F,,,FF:,F:,:,F,F,F,F,FF:,FFF:F:F:,,,,,,::FF,F,:F::,FFF,,FF:FF,,FF,F:::,,FF,,:,F:,,,,,,FF:,:,F,,:F,,F,,,:,:F,:,,,FF,,FF,,,:,:,:F,,,,,,::,,,F:,,,FF,::,,,:::,:,,:,FFF,F:F:,FFF:::F,:,,FF,:,F:,:FFF,::,:FF,,:,,F,,:,,,,,,F:,FF,:,,,F,F:
@A01757:128:HWYCLDRX2:1:2101:25337:31281 2:N:0:GGAGCGTC
TCGGACTACAAGGGTATCTAATCCTGTTTGATCCCCACGCTTTCGTGCCTCAGCGTCAGTTGGGCGCCGGTATGCTGCCTTCGCAATCGGCGTTCTGCGTGATATCTATGCATTTCACCGCTACACCACGCATTCCGCATACTTCTCGCCCACTCAAGGCTGCCAGTTCCGACGGCTCGACAGGGTTGAGCCCTGAATTTTTACCGCCGGCTTAACAGCCCGCCTGCGCACCCTTTAAACCCAATAAATCA
+
FFFFFFFFFFFFFFFFFFFFFFFFFFFFFFFFFFFFFFFFFFFFFFFFFFFFFFFFFFFFFFFFFFFFFFFFFFFFFFFFFFFFFFFFFFFFFFFFFFFFFFFFFFFFFFFFFFFFFFFFFFFFFFFFFFFFFFFFFFFFFFFFFFF:FFFFFFFFFFFFFFFFFFFFFFFFFFFF,FFFFFFFFFFFFFFFFFFFFFFFFFFFFFFFFFFFFFFFFFFFFFFFFFFFFFFFFFFFFFFFFFFFFFFFFFF
@A01757:128:HWYCLDRX2:1:2101:17047:31297 2:N:0:GGAGCGTC
TCGGACTACCCGGGTATCTAATCCTGTTTGCTACCCACGCTTTCGAACCTCAGCGTCAGTTACAGACCAGAGAGCCGCTTTCGCCACTGGTGTTCTTCCATATATCTACGCATTTCACCGCTACACATGGAGTTCCACTCTCCTCTTCTGCACTCAATTCTCCCAGTTTCCAATGCACTACTCCGGTTAAGCCGAAGGCTTTCACATCAGACTTAAAAGACCGCCTGCGTTCCCTTTACGCCCAATAAATC
+
FFFFFFFFFFF:FFFFFFFFFFFFFFFFFFFFFFFFFFFFFFFFFFF:FFFFFFF:FFF,FFFFFFFFFFFFFFFFFFFFFFFFFFFFFFFF,FFFFFFFFFFFFFFFFFFFFFFFFFFFFFFFFFFFFFFFFFFFFFFFFFFFF:FFFFFFFFFFF,FFFFFFFFFFFFFFFFFFFFFFFFFFFFFFFFFFFFFFFFFFFFFFFFFFFFFFFFFFFFF:FFFFFFFFFFF:FFFFFFFFFFFF,F,:FFF
@A01757:128:HWYCLDRX2:1:2101:9598:31328 2:N:0:GGAGCGTC
TCGGACTACGGGGTATCTAATCCTGTTCGATACCCACGCTTTCGTGCCTGAGCGTCAGTAGGGCGCCGGTGCGCTGCCTTCGCAATCGGAGTTCTGCGTGATATCTATGCATTTCACCGCTACACCACGCATTCCGCGCACTTCTCGCCCACTCTAGCCCGGCAGTTCCGACGGCTGGGCGGGGTTGAGCCCCGCGATTTGACCGCCGGCTTGCCGTGCCGCCTGCGCACCCTTTAAACCCAATAAATCCG
+
FFFFFFFFFFFFFFFFFFFFFFFFFFFFFFFFFFFFFFFFFFFFFFFFFFFFFFFFFFFFFFFFFFFFFFFFFFFFFFFFFFFFFFFFFFFFFFFFFFFFFFFFFFFFFFFFFFFFFFFFFFFFFFFFFFFFFFFFFFFFFFFFFFFFFFFFFFFFFFFFFFFFFFFFFFFFFFFFFFFFFFFFFFFFFFFFFFFFFFFFFFFFFFFFFFFFFFFFFFFFFFFFFFFFFFFFFFFFF:FFFFFFFFFFFFF
@A01757:128:HWYCLDRX2:1:2101:12653:31391 2:N:0:GGAGCGTC
TCGGACTACTGGGGTATCTAATCCTGTTCGCTCCCCTAGCTTTCGCGCCTCAGCGTCAGTGTCGGCCCAGCAGGCTGCCTTCGCCATCGGTGTTCTTCCCGATATCTGCGCATTCCACCGCTACACCGGGAATTCCGCCTGCCCCTACCGCACTCGAGCTCGCCAGTTCGGGACCCGGCTGGAGGTTGAGCCCCCAGGTTCGAGGTCCCGCTTAGCGGGCCGCCTACGCGCGCTTTACGCCCAATGAATCC
+
:FFFFFFFFFFFFFFFFFFFFFFFFFFFFFFFFFFFFF:FFFFFFFFFFFFFFFFFFFFFFFFFFFFFFFFFFFFFFFFFFFFFFFFFFFFFF:FFFFFFFFFFFFFFFFFFFFFFFFFFFFFFFFF,FFFFFFFFFF:FFFFFFFFFFFFFFFFFFFFFFFFFFFFFFFFF:FFFFFFFF:FFFFFFFFFF:FFFF:FF,F:FFFF,FFFFF,:FFFFFFFFFF:FFFFF:F:FF,:FF:FFFF:FFF:F
@A01757:128:HWYCLDRX2:1:2101:26973:31422 2:N:0:GGAGCGTC
TCGGACTACTGGGGTATCTAATCCTGTTTGCTACCCACGCTTTCGAACCTCAGCGTCAGTTACAGACCAGAGAGCCGCTTTCGCCACTGGTGTTCTTCCATATATCTACGCATTTCACCGCTACACATGGAGTTCCACTCTCCTCTTCTGCACTCAAGTCTCCCAGTTTCCAATGCACTCCTCCGGTTAAGCCGAAGGCTTTCACATCAGACTTAAAAGACCGCCTGCGTTCCCTTTACGCCCAATAAATC
+
FFFFFFF:FFFFFFFFFFFFFFFFFFFFFFFFFFFFFFFFFFFFFFFFFFFFFFFFFFFFFFFFFFFFFFFFFFFFFF:FFFFFFFFFFFFF,FFF,FFFFFFFFFFFFFFF,FFFFFFF:FFFFFFFFFFFFFFF:FFF,,F,FFFFF:FFFFFFFF:FFFFF,,F,FF:FFFF:,:F,F::FF:FF,FFFF:F,FFF:F,FFFF,:,:,F:FF,:F,:FFFF:F:FF,:FFFFF:FF:FFFF,FF,FFF
@A01757:128:HWYCLDRX2:1:2101:16025:31501 2:N:0:GGAGCGTC
TCGGACTACAAGGGTATCTAATCCCTTTCGCTCCCCTGGCCTTCGTGCCTCAGCGTCAGTTAATGTCCAGGAACCCGCCTTCGCCACGAGTGTTCCTCTCGATATCTACGCATTTCACTGCTACACCGAGAATTCCGGTTCCCCCTCCATTACTCTAGTCTCGCAGTATCATGTGCCGTCCGCGGGTTGAGCCCGCGCCTTTCACACACGACTTACGAAACAGCCTACGCACGCTTTACGCCCAGTGATTA
+
FFFFFFFFFFFFFFFFFFFFFFFFFFFFFFFFFFFFFFFFFFFFFFFFFFFF:FFFFFFFFFFFFFFFFFFFFFFFFFFFFFFFFFF:FFFFFFFFFFFFFFFF:FFFFFFFFFFFFFFFFFFFFFFFFFFFFFFF:FFFFFFFFFFFFFFFFFFFFFFFFFFFFFFFFFFFFFFFFFFF:FFFFFFFFFFFFFFFFFFFFFFFFFFFFFFFFFFFFFFFFF:FFFFFFF:FFFFFFFF:FFFF:FFFFFF
@A01757:128:HWYCLDRX2:1:2101:16405:31501 2:N:0:GGAGCGTC
TCGGACTACCGGGGTATCTAATCCTGTTCGATACCCACGCTTTCGTGCCTCAGCGTCAGATCGCCGCCGGTATGCTGCCTTCGCAATCGGAGTTCTGCGAAATATCTAAGCATTTTACCGCTACACTGCGCATTCCGCATACCTCTCGACATCTCAAGACAGCCAGTTTCAACGGCTCGCCGGGGTTGAGCCCCGGGCTTTTACCGCTCACTTAACAGACCGCCTGCGCCCCCTTTAAACCCAATAAATCC
+
FFFFFFFFFF:FF:FFFFFFFFFFF:FFFF:FFFFFFFFFFFFFFFFFFFFFFFFFFFFFFFFFFFFFFFF:FFFFFF:FFFFFFFFF,FFF:FFFFFF,FFFFFF:F:F:FFFFFFF:FFFFFFFFFFFFFFFFFFFFFFFFFFFFFFFFFFFFF:FFF::FFFFFFFFF,F:FFFFFFFFFFF,FFFFFFFFF:F:FFFFFFFFFF,FF:FFFFFFFFFFF,,FFFF,FF,,FFFFFFFFF,,F,FFF,
@A01757:128:HWYCLDRX2:1:2101:20121:31516 2:N:0:GGAGCGTC
TCGGACTACAAGGGTATCTAATCCTGTTCGATACCCGCACTTTCGTGCCTCAGCGTCAGTTGAGCGCCGGTAAGCTGCCTTCGCAATCGGCGTTCTGCGTGATATCTATGCATTTCACCGCTACACCACGCATTCCGCTTACTTCTCACTCACTCAAGGGCGTCAGTTTCAACGGCACGACGGGGTTGAGCCCCGAAATTTTACCGCTGACTTGACACTCCGCCTACGCACCCTTTAAACCCAATAAATCC
+
FFFFFFFFFFFFFFFFFFFFFFFFFFFFFFFFFFFFFFFFFFFFFFFFFFFFFFFFFFFFFFFFFFFFFFFFFFFFFFFFFFFFFFFF:FFFFFFF:FFFFFF:FFFFFFFFFFFFFFFFF:FF,FF:FFFF:FFFFFFFF::FFFFFFFFFFFFFFFFFFFFFFF:FFFFFFFFF:F:FFFFFFFFFFFFFFFFFFFFFFF:FFFFFFFFFFFFFFFFF:FF:FFFF:F,FFFFF:F,FFFFF,FF,FF,
@A01757:128:HWYCLDRX2:1:2101:27037:31532 2:N:0:GGAGCGTC
TCGGACTACTGGGGTATCTAATCCTGTTTGCTACCCACGCTTTCGAACCTCAGCGTCAGTTACAGACCAGAGAGACGCTTTCGCCACTGGTGTTCTTCCATATATCTACGCATTTCACCGCTACACATGGAGTTCCACTCTCCTCTTCTGCACTCAAGTCTCCCAGTTTCCAATGCACTACTCCGGTTAAGCCGAAGGCTTTCACATCAGACTTAAAAGACCGCCTGCGTTCCCTTTACGCCCAATAAATC
+
FFFFFFFFF:FFFFFFFFFFFFFFFFFFFFFFFF:FFFFFFFFFFF:FFFFFFFFFFFFFFFFFFFFFFFFFFFFFFF,FFFFFFFF:FFFF:,F:FFFFFFF:FFFFFFF,:FFFFFFFF:FFFFFFFFFF:FFF:FFF:FFFFFFFFFFFFFF,FFFFFFFFFFF::,FFF:F:FFFF,FFFFFFF,FFFFFFFFF,F,FFFFFFFFFFFFFFF,,FF,::F:F,FFFFFF,,FFFFFFFF,:FF:FFF
@A01757:128:HWYCLDRX2:1:2101:2980:31579 2:N:0:GGAGCGTC
TCGGACTACAAGGGTATCTAATCCTGTTCGCTACCCACGCTTTCGTGCATCAGCGTCAGATGCGGATTAGCAAGCTGCCTGCGCAATCGGTGTTCTGAGTAATATCTAAGCATTTCACCGCTACACTACTCATTCCGCCTGCTGCATCCGCTCTCTAGTCGAACAGTATCAGAGGCAGGCACGGGGTTAAGCCCCGACATTTGACCTCTAACTTATCAGAGAGCCTACGCACCCTTTAAACCCAATATATC
+
FFFFFFFFFFF:FFFFFFFFFFFFFFFFFFFFFFFFFFFFFFFFFFFFFFFFF:FFFFFFFFFFFFFFFFFFFFFFFFFFFFF:::FFFFFFFFFFFFFF::FFFFF:FFF:FFFFFFFFFF:FF:FFFFFFFFFFFFFFFFFF::F,FFFFFFFFFFFF:FFFFFFFFF,:FFFF::FF:FFFFFFF:F:FFFFFFFF:FFF,:F:FFF:FFFFFF,FF,FF,FFFFF:,F,,F,F,,F,FF:FFF,FFF
@A01757:128:HWYCLDRX2:1:2101:9652:31579 2:N:0:GGAGCGTC
TCGGACTACAAGGGTATCTAATCCTGTTTGCTCCCCACGCTTTCGAACCTCAGCGTCAGTTACAGACCAGAGAGCCGCTTTCGCCACTGGTGTTCTTCCATATATCTACGCATTTCACCGCTACACATGGAGTTCCACTCTCCTCTTCTGCACTCAAGTCTCCCAGTTTCCAATGCACTACTCCGGTTAAGCCCAAGGCTTTCACATCAGACATAAAAGACCGCCTGCGTTCCCTTTACGCCCAATCATTC
+
,FFFFFF:FF,FFFFF:F:FFF::FFFFFFFF,:FFFFFFF:,FFFFFFFFF:FFFFFFFF:FFFFFFF:FFFFF:FFFF:FFFF,FFFFFFF:FFFFFF,FFFFFF:F,FFFFF:FFF,F,FFFFFFFFFFFFFFFFF,FFFFF::FFF:FFFFFF:FF,FFFF:F:FF,FF,F:F,FF,,,FFF:FFF,F,,FFF,FFF:FFFFF,F:FF,FF,FF,FFFFFFF:F,,FF:F,FFF:,FF,:F:,FF,F
@A01757:128:HWYCLDRX2:1:2101:20428:31641 2:N:0:GGAGCGTC
TCGGACTACAGGGGTATCTAATCCTGTTCGATCCCCACGCTTTCGTGCCTCAGCGTCAGTCGGGCGCCGGTATGCTGCCTTCGCAATCGGAGTTCTGCGTGATATCTATGCATTTCACCGCTACACCGCGCATTCCGCATGCCTCCGCCGCACTCAAGGCCCCCAGTTCCGACGGCTCGGCGGGGTTGAGCCCCGCGATTTCACCGCCGGCTTAAAGGCCCGCCTGCGCACCCTTTAAACCCAATAAATCC
+
:FFFFFFFFFFFFFF,FFFFFFFFFFFFFFFFFFFFFFFFFFFFFFFFFFFFFFFFFFF:FFFFFFFFFFFFFFFFFFFFFFFFFFFFFFFFFFFFFFFFFFFFFFFFFFFFFFFFFFFFFFFFFFFFFFFFFFFFFFFFFFFFFFFFFFFFFFFFFFFFFFFFFFFFFFFFFFFFFFFFFFFFFFFFFFFFFFFFFFFFFFFFFFFFFFFFF,FFF:FFF:FFFFFFFFFFFFFFFFFFFFFFFFFFFFF
@A01757:128:HWYCLDRX2:1:2101:12662:31720 2:N:0:GGAGCGTC
TCGGACTACAGGGTATCTAATCCTATTTGCTCCCCACGCTTTCGTGCCTGAGCGTCAGCAACAGTCCAGGCGGCCGCCTTCGCCACTGGTGTTCTTCCATATATCTACGCATTTTACCGCTACACATGGAGTTCCACCGCCCTCTCCTGTCCTCGAGCGTGGCAGTTTCCAAAGCCTGTACAGGTTGAGCCCGTACCTTTCACTTCAGACTTGCCACGCCGCCTGCGCACCCTTTACGCCCAATCATTCCG
+
FF:F:FFFFFFFF,FFF:FFFFFFFFFFFFFFFFFFFFFFFFFFFFFFFFFFFFFFFFFFFF:FFFFFFFFFFFFFFF,FFFFFFFFFFFFFFFFFFFFFFFFFFFFFFF:FFFFFFFFFFFF,FFFFFFFFFF:FFFFFFFFFFFFFFFFFFFFFFFFF:FFFFFFFFFFFFFFFFFFFFFFFFFF:FFFFFFFFFFFFFFFFFFFFFFFFF:F:FFFFFFF:FF:FFFFFFFFFFFFFFF::FFFFFFF
@A01757:128:HWYCLDRX2:1:2101:18584:31861 2:N:0:GGAGCGTC
TCGGACTACAGGGGTATCTAATCCTGTTCGATACCCACGCTTTCGTGCCTGAGCGTCAGTAGGGCGCCGGTGCGCTGCCTTCGCAATCGGAGTTCTGCGTGATATCTATGCATTTCACCGCTACACCACGCATTCCGCGCACTTCTCGCCCACTCTAGCCCGGCAGTTCCGACGGCTGGGCGGGGTTGAGCCCCGCGATTTGACCGCCGGCTTGCCGTGCCGCCTGCGCACCCTTTAAACCCAATAAATCC
+
FFFFFFFFFFFFFFFFFFFFF:FFFFFFFFFFFFFFFFFFFFFFFFFFFFFFFFFFFFFFFFFFFFFFFFFFFFFFFFFFFFFFFFFFFFFFFFFFFFFFFFF,FFFFFFFFFFFFFFFFFFFFFFFFFFFFFFFFFFF:FFFFF:FFFFFFFFFFFFFFFFFFFFFFFFFFFFFFFFFFFFFFFFFF:FFFFFFFFFFFFFFFFFFFFFFFFFFFFFFFFFFFF:FFF,FFFFFFFFFFFF:FF:FFFFF
@A01757:128:HWYCLDRX2:1:2101:29776:31861 2:N:0:GGAGCGTC
TCGGACTACTAGGGTATCTAATCCTGTTCGATACCCACGCTTTCGTGCCTCAGCGTCAGTGTGGAGCCGGCATGCTGCCTTCGCAATCGGAGTTCTGCGCGATATCTATGCATTTCACCGCTACACCGCGCATTCCGCATACTTCTCTCCAACTCGAGACTGCCAGTTTCAACGGCGGGCCGGGGTTGAGCCCCGGGCTTTGACCGCTGACTTAGCAGGCCGCCTACGCACCCTTTACGCCCCATCATTCC
+
FFFFFFFFF,FFFFF:FFFFF:FFFFFFFFFF:FFFFFFFFFFFF,:FFFF:FFFFFFFFFFFFFFFF,FF:FF:FFFFFFFFFF:F,FFFFFFFFFFFFFFF:FFFF:FFF:FFFFFF:FFFFFFFFFFF,FFFFFFFFFFFF:FFFF,FFFFFFFFFFFFFFFFF,FFFFFFFFFFF:F:FFFFFF:FFFFFFFF,F:FFFFFFFFFFF,F::FF,:FF,:F,FF:F,FFF,FFFFFFFF,F:FF,:FF
@A01757:128:HWYCLDRX2:1:2101:17137:31892 2:N:0:GGAGCGTC
TCGGACTACCCGGGTATCTAATCCTGTTTGCTACCCACGCTTTCGAACCTCAGCGTCAGTTACAGACCAGAGAGCCGCTTTCGCCACTGGTGTTCTTCCATATATCTACGCATTTCACCGCTACACATGGAGTTCCACTCTCCTCTTCTGCACTCAAGTCTCCCAGTTTCCAATGCACTACTCCGGTTAAGCCGAAGGCTTTCACATCAGACTTAAAAGACCGCCTGCGTTCCCTTTACGCCCAATAAATC
+
FFFFFFFFFFFFFFFFFFFFFFFFFFFFFFFFFFFFFFFFFFFFFFFFFFFFFFFFFFFFFFFFFFFFFFFFFFFFFFF:FFFFFFFFFFFFFFFFFFFFFFFFFFFFFFFFFFFFFFFFFFFFFFFFFFFFFFFFFFFFFFFFFFFFFFFFFFFFF,FFFFFFFFFFFFFFFF:FFFFFFFFFFFFFFFFFFFFFFF,FF:FFFFFFF:F:FFFFFFFFF:F,FFFFFFFFF:FFFFFFFFFFF:FFFFF
@A01757:128:HWYCLDRX2:1:2101:16477:31939 2:N:0:GGAGCGTC
TCGGACTATAGGGGTTTCTAATCCTGTTCGATACCCACGCTTTCGTGCCTCAGCGTCAGTGTGGGGCCGGCAGGCTGCCTTCGCAATCGGGGTTCTGCGCGATATCTATGCATTTCACCGCTACACCGCGCGTTCCGCCTGCCTGTCCCCCACTCAAGCCGGCCAGTTTCAGGGGCGGGCCGGGGGGGGGCCCCGGGGTTTTCCCGCGGAGGTGAGGGGCGGCCGGGGCGCCGTGTGTGCCCCAGGGGGGG
+
FFFFFFFF,F:FFFF,FFFFF::FFFFF:FFFFF:F:FF:FFF:F,F,FFFFFFF:FFFF,,FFFFFF:F,:FFFFF::FFFFFFF,F,,:F:FFF:,F,:F,,:,F,,F:,F:::,:FFF:F,,F,:,F:,F,,,F,,,:,,,:,,,,,,,,:,,,F,,,F:,,F,,:,,,,,F,FF:,,FFFF,:F,F,:,,FFF,:,F,,,,F,,F,,,,,,,,,F,,:,,,,,:,,:,,:::,,,,,,,,,:,,,,:
@A01757:128:HWYCLDRX2:1:2101:16866:31986 2:N:0:GGAGCGTC
TCGGACTACCCGGGTATCTAATCCTGTTTGCTACCCACGCTTTCGAACCTCAGCGTCAGTTACAGACCAGAGAGCCGCTTTCGCCACTGGTGTTCTTCCATATATCTACGCATTTCACCGCTACACATGGAGTTCCACTCTCCTCTTCTGCACTCAATTCTCCCAGTTTCCAATGCACTACTCCGGTTAAGCCGAAGGCTTTCACATCAGACTTAAAAGACCGCCTGCGTTCCCTTTACGCCCAATAAATC
+
FFFFFFFF:FFFFFFFFFFFFFFFFFFFFFFFFFFFFFFF:FFFFFFFFFFFFFFFFFFFFFFFFFFFFFFFFFFFFFFFFFFFF:FFFF:FFFFF:FFFF,FFFFFFFFFF:FFFFFFFFFFFFFFFFFFFFFFF,FFFFFFFFFFFFFFFFFFFFFFFF:FFFF:FFFFFFFFFFFF:FFFFFFFFFF:FFFFFFFFFFFFFFFFFF:FFFFFFFFF:FFFFFFFFFFFFFF:FFFFFFFFFFF,:FFF
@A01757:128:HWYCLDRX2:1:2101:9227:32064 2:N:0:GGAGCGTC
TCGGACTACAAGGGTATCTAATCCTGTTTGCTACCCACGCTTTCGAACCTCAGCGTCAGTTACAGACCAGAGAGCCGCTTTCGCCACTGGTGTTCTTCCATATATCTACGCATTTCACCGCTACACATGGAGTTCCACTCTCCTCTTCTGCACTCAAGTCTCCCAGTTTCCAATGCACTACTCCGGTTAAGCCGAAGGCTTTCACATCAGACTTAAAAGACCGCCTGCGTTCCCTTTACGCCCAATAAATC
+
FFFFFFFFFFFFFFFFFFFFFFFFFFFFFFFFFFFFFFFFFFFFFFFFFFFFFFFFFFFFFFFFFFFFFFFFFFFFFFFFFFFFFFFFFF:FFFFFF:F:FFFFFFFFFFFFFFFFFFFFFFFFFFFFFFFFFFF:FFFFFFFFFFFFFFFFF:F:FFFFFFFFFFFFFFFFFFF:FFFFFFFFFFFFFFFFFFFFFFFFFFF:FFFFFFFFFFFFFF::F:FFFFFFFFFF,FFF:FFFFFF::F,:FFF
@A01757:128:HWYCLDRX2:1:2101:17734:32111 2:N:0:GGAGCGTC
TCGGACTACCAGGGTTTCTAATCCTGTTCGATCCCCACGCTTTCGTGCCTCAGCGTCAGTTTCAGTCCAGCAGGCCGCCTTCGCCGCCGGTGTTCCTCCTGATATCTACGCATTTCACCGCTACACCAGGAATTCTGCCTGCCCCTCCTGTACTCAAGTTACACAGTTTCCAAAGCAGTCCCGGGGTTGGGCCCCGGGCTTTCACTCCAGACTTATACAACCGTCTACGCTCCCTTTACACCCAGTAAATC
+
F:FFFFFF:FFFFFFFFFFFFFFFFFFFFF,FFFFFFFFFFF,FFFFFFFFFFFF:FFFFFFF:FFFFFFF,FFFFFFFFFFFFFFFFFFFFFFFFFFFF:FFFFFFFFFFFFFFFFFFFFFFFFFFFFFFFFFF,FF:FFFFFFFFFFFFFFFFFFFFFFFF:FFFFFFFFFFFFFFFFFFFFFFFF:FFFFFFFFFFFFFFFFFFF:FFFFFFFFFF,FFFFFFF:FFFFFFFFFFFFFFFFFF:,FFF
@A01757:128:HWYCLDRX2:1:2101:9245:32127 2:N:0:GGAGCGTC
TCGGACTACAAGGGTATCTAATCCTGTTTGCTACCCACGCTTTCGAACCTCAGCGTCAGTTACAGACCAGAGAGCCGCTTTCGCCACTGGTGTTCTTCCATATATCTACGCATTTCACCGCTACACATGGAGTTCCACTCTCCTCTTCTGCACTCAAGTCTCCCAGTTTCCAATGCACTACTCCGGTTAAGCCGAAGGCTTTCACATCAGACTTAAAAGACCGCCTGCGTTCCCTTTACGCCCAATAAATC
+
FFFFFFFFFFFFFFFFFFFFFFFFFFFFFFFFFFFFFFFFFFFFFFFFFFFFFFFFFFF:FFF:FFFFF:FFFFF,FFFFFFFFFFFFFFFFFFFFFFFF:FFFFFFFFFFFFFFFFFFFF:FFFFFFFFFFFFF,,FFFFFFFF,FFF:FF:FFFFFFFFFFFFFF:F,FFFF,F:FFFFFFF::FF:FFFFFF,FFF:FFFFFF,FFFFFFFFFF,F,FFF:FF:FF:F:FF::FFFFFFFFF:F,FFF
@A01757:128:HWYCLDRX2:1:2101:9399:32299 2:N:0:GGAGCGTC
TCGGACTACAGGGGTTTCTAATCCTGTTTGCTCCCCACGCTTTCGAGCCTCAACGTCAGTTACAGTCCAGTAAGCCGCCTTCGCCACCGGTGTTCCTCCTAATATCTACGCATTTCACCGCTACACTAGGAATTCCGCTTACCCCTCCTGCACTCCAGCCGCACAGTTTCCAAAGCAGTTCCGGGGTTAAGCCCCGGGATTTCACTCCAGACTTGTGCTGCCGTCTACGCTCCCTTTACACCCAGTAAATC
+
FFFFFFFFFF:FFFFFFFFFFFFFFFFFFFFFFFFFFFFFFFFFFFFFFFFFFFFFFFFFFF,F:,FFFFFFFFFFFFFFFFFFFFFFF:FFFFFFFFFFFFFFFFFFFFFFFFFFFFFFFFFFFFFFFFFFFFFF,F:FFFFFFFFFFFFFFFF:FFF,,:FFFFFFFFFFFFFFFFFFFFFFFFFF:FFFFFFFFFFFFFFFFFFFFFFFFFFFFFFFFFFFFFFFFFFFFFFFF,FFFFF:FFFF,FF
@A01757:128:HWYCLDRX2:1:2101:9887:32299 2:N:0:GGAGCGTC
GGGGGGGGGGGGGGGGGGGGGGGGGGGGGGGGGGGGGGGGGGGGGGGGGGGGGGGGGGGGGGGGGGGGGGGGGGGGGGGGGGGGGGGGGGGGGGGGGGGGGGGGGGGGGGGGGGGGGGGGGGGGGGGGGGGGGGGGGGCGGGGGGGGGGGGGCGGGGGGGGGGGGGGGGGGCGGGGGGGGGGGGGCGGGGGGGGGGGGCGGGGGGGCGGCGCGCGGGCGGGGGAGCGCGGGCGCGGGGGCGGGGGGGGCGC
+
FFFFFFFFFFFFFFFFFFFFFFFFFFFFFFFFFFFFFFFFFFFFFFFFFFFFFFFFFFFFFFFFFFF:FFFFFFFFFFFF:FFFFFFFFF:FF:FFF:F,F:::F::FFFF:FFFFF:F,FFFFFFFFFF:F::F:,F,:FF:::,:,F:,,,,:,:,:,,,:::,,:,,,,,F,,,,,F,,,:,,:,,,,,:,,,,:,,,,:,,,,:,,,,F,,F,,,,,,,,,FF,,,,,,,:,,,,,,,,,,,,,,,,
@A01757:128:HWYCLDRX2:1:2101:30978:32315 2:N:0:GGAGCGTC
TCGGACTACACGGGTATCTAATCCTGTTCGATACCCACGCTTTCGTGCTTCAGCGTCAGTTGGGCGCCGGTATGCTGCCTTCGCAATCGGAGTTCTGCGTGATATCTATGCATTTCACCGCTACACCACGCATTCCGCATACTTCTCGCCCACTCAAGAAAACCAGTTTCAATGGCGATACGAGGTTGAGCCCCGCAATTTTACCACTGACTTAATCTTCGGCCTACGCACCCTTTAAACCCAATAAATCC
+
FFFFFFFFFFFFFFFFFFFF,FFFFFFFFFFFFFFFFFFFFF:FFFFFFFFFFFFFFFFFFFFFFFFFFFFFFFFFFFFFFFFFFFFFFFFFFFFFFFFFFFFFFFFFFFFFFFFFFFFFFFFFFFFFFFF:FFFFFFFFFFFFFFFFFFFFFFFFFFFFFFFFFFFFFFFFFFFFFFFFF:FF:FFFFFFFFFFFF:FFFF,FFFFFFFFFFFFFFFFFFFFFF:FFFFFF:FFFF:FF,:FFFFF:FF,
@A01757:128:HWYCLDRX2:1:2101:19054:32330 2:N:0:GGAGCGTC
TCGGACTACAGGGGTATCTAATCCTGTTCGCTACCCACGCTCTCGTGCTTCAGCGTCAGTCTCAGCCTGGTAAGCTGCCTTCGCTATCGGAGTTCTAAGTCATATCTAAGCATTTCACCGCTACTTGACTTATTCCGCCTACCTCGTCTGTACTCGAGCCCGCCAGTTTTAATGGCAATCCGGGGTTTAGCCCCGACATTTAACCACTAACTTAACAGGCCGCCTACGCACCCTTTCAACCCAATAAATCC
+
FFFFFFFFFFFFFFFFFFFFFFFFFFFFFFFFFF:FFFFFFFFFF:FFFFFFFFFFFFFFFFFFFFFF:FFF:FFFFFFFFFFFFFFFFFFFFFFFFFF,,FFFFFFFFFFFFFFFFFFFFFFFFF::,:F,FFFFFF::FF:F:FFFFFFFFFFFFFFFF::FFFFFFFF:FFFFF:FFFFFFFFFFFFFFFFF::FFFF:FFFFF:,FFFFFFFFFF:FFF:,FFFFF:F,F,F,FFFFFFF,FFFFFF
@A01757:128:HWYCLDRX2:1:2101:30915:32330 2:N:0:GGAGCGTC
TCGGACAACGGGGCTTAGTAATCGTGTTCGATACCCACGCTTTCGTGCATGAGCGTCAGTATGGCGACGGTGGGCTGCCTTCGCAATCGGAGTTCTGCGTGATATCGATGCATTTCACCGCTACACCACGCGTTCCGCGCACTTCTCGCGCACTCTTGCCCGGCAGTTCCGACGGCTGGGCGGGGTTGAGCGGCGCGATTTGACCGCCGGCTTGCCGTGCGGCCTGCGCAGCCTTTCGTCCCGTGAAAGCC
+
F:,F,F,,,,FF,,,:,,F,,FF,:FF,FFFFF,F,F,FF,,:,FF,,:FF:F,:F,:,F,,FFF,,:FF,F,,:FF:::FF,,F:::,FF,::,FF:FFF,,,F:,F:F,F:::,,::FFF,,:,F:,F,,,,,:FFF:F,,:,,:FF,,:,,,,,F,::FF:FFFF:FFF,FF:FFFF,FFFFF,F:FF,,,F:F,:,FF:,FF,:FFF::F:,FFFF,FF,:,,F::,,:,,:,,,F,,,:,,,,,:,
@A01757:128:HWYCLDRX2:1:2101:4490:32377 2:N:0:GGAGCGTC
TCGGACTACAAGGGTATCTAATCCTGTTTGCTCCCCACACTTTCGAGCCTCAGCGTCAGTTACAGACCATAGAGCCGCCTTCGCCACTGGTGTTCCTCCAAATATCTACGCATTTCACCGCTACACATGGAATTCCACTCTCCTCTTCTGCACTCAAGTCTCCCAGTTTCCAATGACCCTCCCCGGTTGAGCCGGGGGCTTTCACATCAGACTTAAGAAACCGCCTGCGCTCGCTTTAAGCCCAATAAATC
+
FFFFFFFFFFFFFFF,FFFFFFFFFFFFFFFFFFFFFF,FFFFFFFFFFFFFFFFFFFFFFF:FF:FFF,,,F:FF:FFFFFFFFFFFFFFFFFFFFFF,,FFF:F:FFFFFFFFFFFFFFFFFFF:FFFFFFFFFFFFFFFF:FFFFFFFFFFFF,FFFFFFFF:FFF:FFFFFFF,FFF:FF,F:F:FFFFFFFFFFFFF:FFFFFFFFFF:FFFFFFFFFFF,F::FFF:FFF:,,FFFF:FFFFFFF
@A01757:128:HWYCLDRX2:1:2101:2953:32409 2:N:0:GGAGCGTC
TCGGACTACCAGGGTATCTAATCCTGTTCGATACCCACGCCTTCGTGCTTCAGCGTCAGTTGGGCGCCGGTACGCTGCCTTCGCAATCGGAGTTCTGCGTGATATCTATGCATTTCACCGCTACACCACGCATTCCGCGTACTTCTCGCCCACTCAAGGCACCCAGTTTCAACGGCTCGACGAGGTTGAGCCCCGCAATTTTACCGCTGACTTAAGCGTCCGCCTACGCACCCTTTAAACCCAATAAATCC
+
FFFFFFFFFFFFFF:FF:FFFFFFFFFFFFFF,FFFFFFFFFFFFFFFFF:FFFFFFFFFFF:FFFFFF:FFFFFFFFFF:FFFFFFFFFF:FFFFFFFF:FFF,F:FFFFFFFF:FFFFF:FFFFFFF::FF,F:F,FFFFF,FF::FFFF,FFFF:F,FFFFFFFFFFFF:FFFF:FFFFFFFFFFFFFFFFFFF,FFF:FF,FFF:FFFFFFFFFFFFFFFF:FFF:FFFF,FF,FFFFF:FF:FFFF
@A01757:128:HWYCLDRX2:1:2101:17689:32440 2:N:0:GGAGCGTC
TCGGACTACAAGGGTATCTAATCCTGTTCGATACCCACGCTTTCGTGCCTCAGCGTCAGTGTGGGGCCGGCAGGCTGCCTTCGCAATCGGGGTTCTGCGCGATATCTATGCATTTCACCGCTACACCGCGCATTCCGCCTGCCTTTCCCCAACTCAAGCCAGCCAGTTTCAACGGCGGGCCGGGGTTGAGCCCCGGGCTTTTACCGCTGACTTAACTCGCCGCCTACGCACCCTTTAAACCCCATAAATCC
+
FFFFFFFFFFFFFFFFFFFFFFFFFFFFFFFFFFFFFFFFFFFFFFFFFFFFFFFFFFFFFFFFFFFFFFFFFFFFFFFFFFFFFFFFFFFFFFFFFFFFFFFFFF:FFFFFFFFFF:FFFFF:FFFF:FFFFFFFF:FFFFF,FFFFFFF:FFFFFFFFFFF:FFFFFFFFFFFFFFFFFFFFFFFFFFF:FFFFFFF,FFFFFFF:FFF:FF::FF:FFFF:FFFF:FFFFF:F,F,FFF:::F:FFF:
@A01757:128:HWYCLDRX2:1:2101:27606:32456 2:N:0:GGAGCGTC
TCGGACTACAAGGGTATCTAATCCTGTTTGCTCCCCACGCTTTCGAGCCTCAGCGTCAGTTACAGTCCAGAGAATCGCCTTCGCCACTGGTGTTCTTCCTAATCTCTACGCATTTCACCGCTACACTAGGAATTCCATTCTCCTCTCCTGCACTCTAGACTTCCAGTTTGAAATGCAGCACTCAAGTTGAGCCCGAGTATTTCACATCTCACTTAAAAATCCGCCTACGCTCCCTTTACGCCCAGTAAATC
+
FFFFFFFFFFFFFFFFFFFFFFFFFFFFFFFFFFFFFFFFFFFFFFFFFFFFFFFFFFFFFFFFFFFFFFFFFFFFFFFFFFFFFF:FFFFFFFFFFFFFFF:FFFFFFFFFFFFFFFFFFF,FFFF:FFFFFFFFFFFFFFFFFFFFFFFFFFFFF:FFFF:FFFFFFFFFFFFFFF:FFFFFFFFFFFFFFFFFFFFF,FFFFF:FFFFFFF,FFFFFFFFFFFFFFFFFFF:F:FFFFFFFFFFFFFF
@A01757:128:HWYCLDRX2:1:2101:9191:32503 2:N:0:GGAGCGTC
TCGGACTACCAGGGTATCTAATCCTGTTTGCTACCCACGCTTTCGAACCTCAGCGTCAGTTACAGACCAGAGAGCCGCTTTCGCCACTGGTGTTCTTCCATATATCTACGCATTTCACCGCTACACATGGAGTTCCACTCTCCTCTTCTGCACTCAAGTCTCCCAGTTTCCAATGCACTACTCCGGTTAAGCCGAAGGCTTTCACATCAGACTTAAAAGACCGCCTGCGTTCCCTTTACGCCCACTAAATC
+
FFFFFFFFFFFFFFFFFFFFFFFFFFFFFFFFFFFFFFFFFFFFFFFFFFFFFFFFFFFFFFFFFFFFFFFFFFFFFFFFFFFFFFFFFFFFFFFFFFFF:FFFFFFFFFFFF:FFFFFFFFFFFFFFFFFFFFFFFFFFFFFFFFFFFFFFFFFFFFFFFFFFFFFFFFFFFFF:FFFFFFFFFFFFFF:FFFF:FFFFFFFFFFFFFFFFFFFFFFFFFFFFFFFFFFFFFFFFFFFFFFFF,FFFFFF
@A01757:128:HWYCLDRX2:1:2101:7048:32518 2:N:0:GGAGCGTC
TCGGACTACAGGGGTATCTAATCCTGTTCGATCCCCGCACTTTCGTGCCTCAGCGTCAGTAGGGCGCCGGAAGGCTGCCTTCGCAATCGGGGTTCTGCGTGATATCTATGCATTTCACCGCTACACCACGCATTCCGCCTTCTTCTCGCCCACTCAAGGCCCCCAGTTTCAACGGCCGGACGGGGTTGAGCCCCGAATTTTTACCGCTGACTTAAAAGCCCGCCTACGCACCCTTTAAACCCAATAAATCC
+
FFFFFFFFFFFFFFFFFFFFFFFFFFFFFFFFFFFFFFFFFFFFFFFFFFFFFFFFFFFFFFFFFFFFFFFFFFFFFFFFFFFFFFFFFFFFFFFFFFFFFFFFFFF,FFFFFFFFFFFFFFFFFFFFFFFFFFFFFFFFFFFFFFFFFFFFFFFFFFFFFFFFFFFFFFF,FFFFFFFFFFFFFFFFFFFF:FFFFFFFFFFFFFFFFFFFFFFFFFFFFFFFF,F:FFFFFFFFFFFF,FFFF:FFF:F
@A01757:128:HWYCLDRX2:1:2101:27633:32565 2:N:0:GGAGCGTC
TCGGACTACCAGGGTTTCTAATCCTGTTCGATACCCGCACTTTCGTGCCTCAGCGTCAGTAGGGCGCCGGTATGCTGCCTTCGCAATCGGGGTTCTGCGTGATATCTATGCATTTCACCGCTACACCACGCATTCCGCATACTTCTCGCCCACTCAAGGCACCCAGTTCCGACGGCAGGCCGGGGTTGAGCCCCGACATTTGACCGCCGGCTTAAATGCCCGCCTACGCACCCTTTAAACCCAATAAATCC
+
FFFFFFFFFFFFFFFFFFFFFFFFFFFFFFFFFFFFFFFFFFFFFFFFFFFFFFFFFFFFFFFFFFFFFFFFFFFFFFFFFFFFFFFFFFFFFFFFFFFFFFFFFFFFFFFFFFFFFFFFFFFFFFFFFFFFFFFFFFFFFFFFFFFFFFFFFFFFFFFFFFFFFFFFFFFFFFFFFFFFFFFFFFFFFFFFFFFFFFF,FFFFFFFFFFFFFF:FFFFFFFFF:,FFFF:FFF,FFFFFFFFFFFFFFF,
@A01757:128:HWYCLDRX2:1:2101:17879:32675 2:N:0:GGAGCGTC
TCGGCTACAGGGGTTCTAATCCTGTTCGATACCCGCACTTTCGTGCCTCAGCGTCAGTTGAGCGCCGGTAAGCTGCCTTCGCAATCGGCGTTCTGCGTGATATCTATGCAATTCACCGCTAAACAACGCATACCGCTTACTTCTCACTCACTCAAGAGTGTCAGTTTCAACGGCACGACGGGGATGAGCCCCGAAATTTTAACGCTGACTTAACTCGCCGCCTACGCACCCTTTAAACCCAATAAATACGG
+
FFFF,,:F,:::,,F,F::,:F:,F,FFFFFFF:,FFFF:FF:,F:F,FF,,F,F::F::FFFF,FF,:,:F,F,FF::FFFF,F,:FFF,FFF,:FFFFFFFFF:F:FF::F,FF,,FFF,FF,FFFFF:,,F:FF,FF:F,FFFF:FFFFF,F,FFFF:FF,FFFFFFF:FFFF,FF,F,F,FF:FF,FF,F:FFF,FF:F,FF,FFFFFF,FF,F,:FF,FF,FF,FF,,FF:F,,,:F,FFFF,F,:
@A01757:128:HWYCLDRX2:1:2101:10502:32706 2:N:0:GGAGCGTC
TCGGACTACAAGGGTTTCTAATCCTGTTTGCTCCCCACACTTTCGTGCCTCAACGTCAGTTACAGTCCAGAAAGTCGCCTTCGCCACTGGTGTTCCTCCTAATATCTACGCATTTCACCGCTACACTAGGAATTCCACTTTCCTCTCCTGCACTCAAGAAAAATAGTTTTAGTTGCAGTTCCTCAGTTGAGCCGAGGGATTTCACAACCAACTTAGACACCCGTCTACGCACCCTTTAAACCCAATGATTC
+
FFFFFFFFFFFFFFFFFFFFFFFFFFF:FFFFFFFFFFFFFFFFFFFFFFFFFFFFFFFFFFFFFFFFFFFFFFFFFFFFFFFFFFFFFFFFFFFFFFFFFFFFFFFFFFFFFFFFFFFFF:F::FFFFFFFFFFFFFFFFFFFFFFFFFFFFFFF:FFFFFFFFFFFFFFFFFFFFFFFFFFFFFFFFFF:FFFFFFFFFFFFFFFFFFFFFFFFFFFFFFFFFFFFFFF:F:FFF:FFFFFFFFFFFFF
@A01757:128:HWYCLDRX2:1:2101:17517:32737 2:N:0:GGAGCGTC
TCGGACTACTGGGGTATCTAATCCTGTTTGATCCCCGCACTTTCGTGCCTCAGCGTCAGTAGGGCGCCGGTATGCTGCCTTCGCAATCGGGGTTCTGCGTGATATCTATGCATTTCACCGCTACACCACGCATTCCGCATACTTCTCGCTCACTCAAGAACGCCAGTTTCAACGGCACGACGGGGTTGAGCCCCGACATTTTACCGCTGACTTGACATTCCGCCTGCGCTCCCTTTAAACCCAATAAATCC
+
FFFFFFFFFFFFFFFFFFFFFFFFFFFFFFFFFFFFFF,FFFFFFFFFFFFFFFFFF,FFFFFFFFFFFFFFFFFFFF:FFFFFFFFFFFFF:FFFFFFFFFFFFFFFFFFFFFFFFFFFFF:FFFFF:FFFFFFFFFFFFFFFFFFFFFFFFFFFFFFFFFFF,FFFFFFFFFF:FFFFFFFFFF:FFFF:FFFF,,FFFFFFFFF:FF:FFFF:FFFFFFF::FFFF,:FFFFF:F,FFFFF:FF:FFF
@A01757:128:HWYCLDRX2:1:2101:4725:32753 2:N:0:GGAGCGTC
TCGGACTACTAGGGTATCTAATCCTGTTTGCTCCCCACGCTTTCGTGTATGAGCGTCAGTTGCGTCCCAGGAGGCTGCCTTCGCCATCGGTGTTCTTCCACATATCTACGCATTTCACTGCTACACGTGGAATTCCACCTCCCTCTGACGCACTCTAGCCAAGCAGTCACATATGCGGTTCCCAGGTTAAGCCCGGGTATTTCACATCTGTCTTACTCAGCCGCCTGCACACCCTTTACGCCCAGTAATTC
+
FFFFFFFFFFFFFFFFFFFFFFFFFFFFFFFFFFFFFFFFFFFFFFFFFFFF:FFFFFFFFFFFFFFFFFFFFFFFFFFFFFFFFFFFFFFFFFFFFFFFFFFFFFFFFFFFFFFFFFFFFFFFFFFFFFFFFFFFFF:FFFFFFFFFFFFFFFFFFFFFF:FF:F:FFFFFFFFFFFFFFFFFFFFF,FFFF,FFFFFFFFFFFF:FFFFFFFFFFFFFFFFFFFFFFFFF:,FFFFFFFFF::FFFFF:
@A01757:128:HWYCLDRX2:1:2101:16911:32816 2:N:0:GGAGCGTC
TCGGACTACACGGGTATCTAATCCTGTTCGATACCCACGCTTTCGTGCCTCAGCGTCAGTAGGGCGCCGGTATGCTGCCTTCGCAATCGGAGTTCTGCGTGATATCTATGCATTTCACCGCTACACCACGCATTCCGCATACTTCTCGCCCACTCAAGACTGCCAGTTTCAACGGCTGTACGGCGTTGAGCACCGCATTTTTACCGCTGTCTTGACGGTCCGCCTACGCCCCCTGTCAACCCACTAATGCC
+
FFFFFFFFFFFFFFFFFFFF:FFFFF:FFFFFFFFFFFFFFFFFFFFFFFFFFFFFF,FF:FFFFFFFFFFFFFFFFFFFFFFFFFFFFF:FF:FFFFF:FF,F,FFFFFF,:FFF,F,FFF,FFFFFFF::,,:FFF:F:FF,:FFFFF,,F,F,FF,FFFF:,FFF,F,F:FFF:FFFFFFFF,:F:FF:,FFF:FF,,F,,FFF,:,FF:FF:,FF::FF::,:F:,:FFFFF::,:,F,FF,,:,:,
@A01757:128:HWYCLDRX2:1:2101:3540:32925 2:N:0:GGAGCGTC
GGGGGGGGGGGGGGGGGGGGGGGGGGGGGGGGGGGGGGGGGGGGGGGGGGGGGGGGGGGGGGGGGGGGGGGGGGGGGGGGGGGGGGGGGGGGGGGGGGGGGGGGGGGGGGGGGGGGGGGGGGGGGGGGGGGGGGGGGGGGGGGGGGGGGGGGGGGGGGGGGGGGGGGGGGGGGGGGGGGGGGGGGGGGGGGGGGGGGGGGGGGGGGGGGGGGGGGGGGCGGGGGGGGGGGGGGGGGGGGGGGGGGGGGGGG
+
FFFFFFFFFFFFFFFFFFFFFFFFFFFFFFFFFFFFFFFFFFFFFFFFFFFFFFFFFFFFFFFFFFFFFFFFFFFFFFFFFFFFFFFFFFFFFFFFFFFFFFFFFFFFFFFFF:FFFFFFFFFFFFFFFFFFFFFFFFFFFFFFFFFFFFFFFFFFFFFFFFFFFFFFFFFFFFFFFFFFFFFFFFFFFFFFFFFF:FFFFFF:FFFFFF:FFFFFFF,FFF:F:FFFFFFFFFFFF,:FF,:FFFFFFFF
@A01757:128:HWYCLDRX2:1:2101:23710:32941 2:N:0:GGAGCGTC
TCGGACACTGGGGTTTCTAATCCTGTTCGATACCCACGCTTTCGTGCCTGAGCGTCAGTAGGGCGCCGGTGCGCTGCCTTCGCAATCGGAGTTCTGCGTGATATCTATGCATTTCACCGCTACACCACGCATTCCGCGCACTTCTCGCCCACTCTAGCCCGGCAGTTCCGACGGCTGGGCGGGGTTGAGCCCCGCGATTTGACCGCCGGCTTGCCGTGCCGCCTGCGCACCCTTTAAACCCAATAAATCCG
+
FFFFFFFFFFFFFFFFFFFFFFFFFFFFFFFFFFFFFFF:FFFFFFFFFFFFFFFFFFFFFFFFFFFFFFFFFFFFFFFFFFFFFFFFFFFFFFFFFFFFFF:FFFFFFFFFFFFFFFFFFFFFFFFFFFFFFFFFFFFFFFFFFFFFFFFFFFFFFFFFFFFFFFFFFFFFFFFFFFFFFFFFFFFFFFFFFFFFF,FFFFFFFFFFFFFFFFFFFFFFFFFFF:FFFFFFFFF:FFFFFFFFF:FFFFF
@A01757:128:HWYCLDRX2:1:2101:8639:32957 2:N:0:GGAGCGTC
TCGGACTACAGGGGTTCTAATCCTATTTGCTCCCCACGCTTTCGTGCCTGAGCGTCAGCAACAGTCCAGGCGGCCGCCTTCGCCACTGGTGTTCTTCCATATATCTACGCATTTTACCGCTACACATGGAGTTCCACCGCCCTCTCCTGTCCTCGAGCGTGGCAGTTTCCAAAGCCTGTACAGGTTGAGCCCGTACCTTTCACTTCAGACTTGCCACGCCGCCTGCGCACCCTTTACGCCCAATCATTCCG
+
FFFFFFFFFFFFFFFFF:F:FFFFFFFFFFFFFFFFFFFFFFFFFFFFFFFFFFFFFFFF,FFFFFFFFFFFFFFFFFFFFFFFFFFFFFFFFFFFFFFFFFFFFFFFFFFFFFFFFFFFFFFFFFFFFFFFFFFFFFFFFFFFFFFFFFFFFFFFFFFFFFFFFFFFFFFFFFFFFFFFFFFFFFFFFFFFFF:FFFFFFFFFFF:FFFFFFFFFFFFFFFFFF:F:FFFFFFFFFFFFFFFFFFFFFFF
@A01757:128:HWYCLDRX2:1:2101:26521:32957 2:N:0:GGAGCGTC
CGGACTACAAGGGTATCTAATCCTGTTCGCTCCCCTAGCTTTCGCGCCTCAGCGTCAGTCGTGGCCCAGAAGGCCGCCTTCGCCGCCGGTGTTCTTCCCAATATCTGCGCATTCCACCGCTACACTGGGAATTCCGCCTTCCCCTACCAGACTCAAGCCTGCCGGTATCGGGGGCGGACCGGGGTTGAGCCCCGGTATTTGACCCACGACCTAACAGGCCGCCTACGCGCGCTTTACGCCCAAAGAATCCG
+
FF:,FFF:::FFFFFFFFFFFFFFFFF:FFF:FFFFFFFF,FFFFFFFFFFFFFFFFFFFFFFFFFF:FF,FFFFFF:FFFFF:FFFFF:FFFFFFFFFFFFFFFFFFFF:FF,F,FFFFFFFFFFFFFFFFFFFFFFFFFFFFFFFFFFFFFFFFFFFFFFF:,::FFF:FFFFFFFFFFFFFF,F:F:FFFF:F,FFFFFF:FFFF:::FFFFFFFFFFFFFFFFFFFFFF,FFFFFFF,F,F:,F:FF
@A01757:128:HWYCLDRX2:1:2101:10954:32988 2:N:0:GGAGCGTC
TCGGACTACAGGGGTATCTAATCCTGTTCGCTCCCCCAGCTTTCGCGCCTCAGCGTCGGTTGCGGGCGAGGAGACTGCCTTGGCCATCGGGGTTGTTCCGGAGAGCGGCGCGGTCGGCCGGGGGGCCGGGCGGGGGGTGTGCGCCTTCGGGCCGGGAGGGGGGGGGTTGGGGGGGGGGGTCGGGGGGGGGGGGGGGGTGGGGTGGGGGCGGGGTGGGGGGGGGGGGGGCGCGGGGGGGGGGGGGGGGGGGG
+
FFFFFF,FF,F:::F:FF:,,FF:FF::FFF:F,F,FFFF,,F,,,F:F:,,FF:F,FF,F:,F:,F,,,,,F,FFFF,,,,:,F,FFFF,::,::F,:,F,:,FF::,F,,,,,:,,,F,,:,,,,:FF,F,,F,,,,,,,,:,,:,,F,:,,,F,FF,,:,F,F,,,:F,F,:FFF,,F,FFFF:F,FFF::F,F,F:,F,FF,,F:FF,,,FF,:FFFFFFFFFF,F,,FFF:F:FFFF:F:F,,F:F
@A01757:128:HWYCLDRX2:1:2101:7690:33004 2:N:0:GGAGCGTC
TCGGACTACCGGGGTATCTAATCCTGTTCGATACCCACGCTTTCGTGCCTGAGCGTCAGTAGGGCGCCGGTGCGCTGCCTTCGCAATCGGAGTTCTGCGTGATATCTATGCATTTCACCGCTACACCACGCATTCCGCGCACTTCTCGCCCACTCTAGCCCGGCAGTTCCGACGGCTGGGCGGGGTTGAGCCCCGCGATTTGACCGCCGGCTTGCCGTGCCGCCTGCGCACCCTTTAAACCCAATAAATCC
+
FFFF:FFFFFFFFFFFFFFFFFFFFFFFFFFFFFFFFFFFFFFFFFFFFFFFFFFFFFFFFFFFFFFFFFFFFFFFFFFFFFFFFFFFFFFFFFFFFFFFFF:FFFFFFFFFFFFFFFFFFFFFFFFFFFFF:FFFFFFFFFFFFFFFFFFFFFFFFFFFFFFF:FFFFFFFFFFFFFFFFFFFFFFFFFFFFFFFFFF,FFFFFFFFFFFFFFFFFFFFFFFFFFFFFF:FFF,FFF:FFFFFF,F:FFF
@A01757:128:HWYCLDRX2:1:2101:16966:33004 2:N:0:GGAGCGTC
TCGGACTACAGGGTATCTAATCCTGTTCGATAACCACGCTTTCGTGCCTGAGCGTCAGTAGGGCGCCGGTGCGCTGCCTTCGCAATCGGAGTTCTGCGTGATATCTATGCATTTCACCGCTACACCACGCATTCCGCGCACTTCTCGCCCACTCTAGCCCGGCAGTTCCGACGGCTGGGCGGGGTTGAGCCCCGCGATTTGACCGCCGGCTTGCCGTGCCGCCTGCGCACCCTTTAAACCCAATAAATCCG
+
FFFFFFFFFFFFFFFFFFFFFFFFFFFFFFFF:FFFFFFFFFFFFFFFFFFFFFFFFFFFFFFFFFFFFFFFFFFFFFFFFFFFFFFFFFFFFFFFFFFFFFFFFF:F:FFFFFFFFFFFF:FFFFFFFFFF:FFFFFFFFFFFFFFFFFFFFF:FFFFFFFFFFFFFFFFFFFFFFFFFFFFFFFFFFFFFFFF:FFFFFFFFFFFFFFFFFFFFFFFFFFFFFFFFFFFFFFFFFFF:FFFF:FFFFFF
@A01757:128:HWYCLDRX2:1:2101:30273:33004 2:N:0:GGAGCGTC
TCGGACTACACGGGTATCTAATCCTATTTGCTCCCCACGCTTTCGTGCCTGAGCGTCAGTAACAGTCCAGGCGGCCGCCTTCGCCACTGGTGTTCTTCCATATATCTACGCATTTTACCGCTACACATGGAGTTCCACCGCCCTCTCCTGTCCTCGAGCGTGGCAGTTTCCAAAGCCTGTACAGGTTGAGCCCGTACCTTTCACTTCAGACTTGCCACGCCGCCTGCGCACCCTTTACGCCCAATCATTCC
+
FFFFFFFFFFFFFFFFF:FFFFFFFFFFFFFFFFFFFFFFFFFFFFFFFFFFFFFFFFFFF,FFFFFFFFF:FFFFFFFFFFFFFFFFFFFFF,FFFFFFF:FFFFFFFFFFFF:FFFFFFFFFFFFFFFFFFFFFFFFFFFFFFFFFFFFFFFFF:FFFFFFFFFFFFF,FFFFFFFFFFFFFFFFFFFFFFFFFFFFFFFFFF,FFFFFFFFFF:FFFFFFFF,FFFFFFFFFFFF,FFFF,FFFF:FF
@A01757:128:HWYCLDRX2:1:2101:8079:33019 2:N:0:GGAGCGTC
TCGGACTACAAGGGTATCTAATCCCGTTTGCTCCCTACGCTTTCGTGCCTCAGTGTCAGAACCGTCCCAGTAACCTGCCTACGCTATCGGTGTTCCTTCTAATATCTACGGATTTTACCGCTACACATGGAGTTCCACCGCCCTCTCCTGTCCTCGAGCGTGGCAGTTTCCAAAGCCTGTACAGGTTGAGCCCGTACCTTTCACTTCAGACTTGCCACGCCGCCTGCGCACCCTTTACGCCCAATCATTCC
+
FFFFFFFFFFFFFFFFFFFFFFFFFFFFFFFFFFFFFFFFFFFFFFFFFFFFFFFFFFFFFFFFFFFFFFFFFFFFFFFFFF:FFFFFFFFFFFFFFFFFFFFFFFFFFFFFFFFFFFFFFFFFFFFFFFFF:FFFFFFFFFFFFF,:FFFFFF:FFFFFFFFFFFFFFFFFF,FFFFFFFFFFFFF,F:F:F:FFFFFFFFFFFFFFFFFFFFFFFF:FFFF,FFFFFFFFF:FFF,FFFFFFFFFFFF:
@A01757:128:HWYCLDRX2:1:2101:10375:33019 2:N:0:GGAGCGTC
TCGGACTACTGGGGTATCTAATCCTGTTCGATACCCACGCTTTCGTGCCTCAGCGTCAGTGTGGGGCCGGCAGGCTGCCTTCGCAATCGGGGTTCTGCGCGATATCTATGCATTTCACCGCTACACCGCGCATTCCGCCTGCCTTTCCCCAACTCAAGCCAGCCAGTTTCAACGGCGGGCCGGGGTTGAGCCCCGGGCTTTTACCGCTGACTTAACTCGCCGCCTACGCACCCTTTAAACCCAATAAATAC
+
FFFFFFFFFFFFFFFFFFFFFFFFFFFFFFFFFFFFFF:FFFFFFFFFFFFFFFFFFFFFFFFFF:FFFFFFFFFFFFFFFFFFFFFFFF:FFFFFFFFFFF:FFFFFF:FFFFFFFFFFFFFFFFFFFFFFFFFFFFFFFFFFFFFFFF:FFFFFFFFFFFFFFFFFFF,FF:FFFFFFFFFFFF:FFFFFFFFFFFFFFFFFFFFF,FFFFFFFFF::FFFF:FFF:F,FFFFFFFFFFFFFFFF:F:F
@A01757:128:HWYCLDRX2:1:2101:7672:33066 2:N:0:GGAGCGTC
TCGGACTACCGGGGTATCTAATCCTGTTCGATACCCACGCTTTCGTGCCTGAGCGTCAGTAGGGCGCCGGTGCGCTGCCTTCGCAATCGGAGTTCTGCGTGATATCTATGCATTTCACCGCTACACCACGCATTCCGCGCACTTCTCGCCCACTCTAGCCCGGCAGTTCCGACGGCTGGGCGGGGTTGAGCCCCGCGATTTGACCGCCGGCTTGCCGTGCCGCCTGCGCACCCTTTAAACCCAATAAATCC
+
FFFFFFFFFFFFFFFFFFFFFFFFFFFFFFFFFFFFFFFFFFFFFFFFFFFFFFFFFFFFFFFFFFFFF:FFFFFFFFFFFFFFFFFFF:F:F:FFFFFFFFFF:FFFFFFFFFFFF:FFFFFFFFFFFFFFFFF,FFFFFFFFFFFFFFFFFFFFF:FFFFFFFFFFFFFFF,FFFFFFFFFFFFF:FFF:FFFFFFFFFFFFFFFF:FFFFFFFFFFFFFF:FFF:FFFFFF,F,:FFFFFF:FF:FFF
@A01757:128:HWYCLDRX2:1:2101:18756:33129 2:N:0:GGAGCGTC
TCGGACTACACGGGTATCTAATCCTGTTCGATACCCGCACTTTCGTGCCTCAGCGTCAGTTGAGCGCCGGTAAGCTGCCTTCGCAATCGTCGTTCTGCGTGATATCTATGCATTTCACCGCTACACCACGCATTCCGCGTACTTCTCGCCCACTCAAGGCACCCAGTTTCAACGGCTCGACGAGGTTGAGCCCCGCAATTTTACCGCTGACTTAAGCGTCCGCCTACGCACCCTTTAAACCCAATAAATCC
+
F,,FFFFF:FFFFFFFFFFFFF,FFFFFFFFFFFFFFFFFFFFFFFFFFFFFFFFFFFFFFFFFFFFFFFFFFFFFFFFFFFFFFFFF,FFFFFFFFFFFFFFFFFFFFFF,FFFFFFFFFFFFFFFFFFFFFFFFFFFFFFFFFFFFFFFFFFFFFFFFFFFFFFFFFFFFFFFFFFFFFFFFFFFFFFFFFFFFFFFFFFFFFFFFFFFFFFFFFFFFF,FFFFF,FFF:FF,F::FFFFFFFF:FF:F
@A01757:128:HWYCLDRX2:1:2101:23927:33129 2:N:0:GGAGCGTC
TCGGACAATGGGGTTTCTAATCCTGTTAGATAACCACTCATTCGTGCCTGAGCGTCAGTAGGGCGCCGGTGCGCTGCCTTCGCAATCGGAGTTCTGCGTGATATCTATGCATTTCACCGCTACACCACGCATTCCGCGCACTTCTCGCACACTCTAGCACGGCAGTTCCGACGGCTGGTCGGGGTTGAGCCCCGCGATTTGACCGCAGGCTTGCCGTGCCGCCTGAGCACCCTTTAAACCCAATAAATCAG
+
,F:FFFF,F,,FFFF:FFFFFF,,FF,,FFFF,:FFF,F,FF,FFF,FF,F:F,F,FFFFF,,FF,F,FFFF,F,FFFFFFFFFF,F,::F,F,:,,FFFFFFF,FFFFFFFFF:F,FFFFF,FF:FFFFFFFF,FFF,FF:FFFF,F,FFFFFFFF,,,:::FFFFFFFFF:FFF,,,,F,,FFF,,F,FF,,,,:F,F:FF:FF,F,F:,,,F::F,FFF:FF,F,FFF:FFFF:FF,FF,FFF:FF:F
@A01757:128:HWYCLDRX2:1:2101:31611:33160 2:N:0:GGAGCGTC
TCGGACTACAGGGGTATCTAATCCTGTTTGCTCCCCACACTTTCGTGCCTCAACGTCAGTTACGGTCCAGAAAGTCGCCTTCGCCACTGGTGTTCCTCATAATATCTACGCATTTCACCGCTACACTAGGAATTCCACTTTCCTCTCCCGCACTCAAGAAATTCAGTTTTAGTTGCAGTTCCTCAGTTAAGCCGAGGGATTTCACAACTAACTTAAATTCCCGTCTACGCACCCTTTACACCCAATAAATC
+
FFFFFFFFFFFFFFFFFFFFFFFFFFFFFFFFFFFFFFFFFFFFFFFFFFFFFFFFFFFFFFFFFFFFFFFFFFFFFFFFFFFFFFFFFFFFFFFFFFFFFFFFFFFFFFFFFFFFFFFFFFFFFFFFFFFFFFFFFFFFFFFFFFFFFFFFFFF:FFFFFFFFFFFFFFFFFFFFFFFFFFFFFFFFFF:FFFFFFFFFFFF,FF,FF,FFFF:FFFFF,FFFFFFFFFFFFFF:FFFFFFFF,FF,FFF
@A01757:128:HWYCLDRX2:1:2101:22887:33207 2:N:0:GGAGCGTC
TCGGACTACAGGGGTATCTAATCCTATTTGCTCCCCACGCTTTCGTGCCTGAGCGTCAGTAACAGTCCAGGCGGCCGCCTTCGCCACTGGTGTTCTTCCATATATCTACGCATTTTACCGCTACACATGGAGTTCCACCGCCCCCTCCTGTCCTCGAGCGTGGCAGTTTCCAAAGCCTGTACAGGTTGAGCCCGTACCTTTCACTTCAGACTTGCCACGCCGCCTGCGCACCCTTTACGCCCAATCATTCC
+
FFFFFFFFFFFFFFFFFFFFFFFFFFFFFFFFFFFFFFFFFFFFFFFFFFFFFFFFFFFFFFFFFFFFFFFFFFFFFFFFFFFFFFFFFFFFFFFFFFFFFFFFFFFFFFFFFFFFFFFFFFFFFFFFFFFFFFFFFFFFFFFFFFFFFFFFFFFFFFFFFFFF:FFFFFFFFFFFFFFFF:FFFFFFFFFFFFFFFFFFFFFFFFFF:FFFF:FFFFFFFFFFFFFFFFFFFFFFFFFFFFFFFFFFFF:
@A01757:128:HWYCLDRX2:1:2101:4218:33317 2:N:0:GGAGCGTC
TCGGACTACTAGGGTATCTAATCCTGTTTGCTCCCCACGCTTTCGTGTATGAGCGTCAGTTGCGTCCCAGGAGGCTGCCTTCGCCATCGGTGTTCTTCCACATATCTACGCATTTCACTGCTACACGTGGAATTCCACCTCCCTCTGACGCACTCTAGCCAAGCAGTCACATATGCGGTTCCCAGGTTAAGCCCGGGTATTTCACATCTGTCTTACTCAGCCGCCTGCACACCCTTTACGCCCAGTAATTC
+
FFFFFFFFFFFFFFFFFFFFFFFFFFFFFFFFFFFFFFFFFFFFFFFFFFFFFFFFFFFFFFFFFFFFFFFFF:FFFFFFFFFFFFFFFFFFFFFFFFFFFFFFFFFFFFFFFFFFFFFFFFFF:FFFFFFFFFFFFFFFF:FFFFFFFFFFFFFFFFFFFFFFFFFFFFFFFFFFFFFFF,FFFFFF,FF,FFFFF:FFFFFFFFFFFFFFFFFFF,FF,FFFFFFF,FFF,:FFFFF:FFFFFFF,FFF
@A01757:128:HWYCLDRX2:1:2101:16486:33332 2:N:0:GGAGCGTC
TCGGACTACACGGGTATCTAATCCTGTTCGATACCCGCACTTTCGTGCCTCAGCGTCAGTTGAGCGCCGGTAAGCTGCCTTCGCAATCGGCGTTCTGCGTGATATCTATGCATTTCACCGCTACACCACGCATTCCGCTTACTTCTCACTCACTCAAGAGTGTCAGTTTCAACGGCACGACGGGGTTGAGCCCCGAAATTTTACCGCTGACTTGACACTCCGCCTACGCACCCTTTAAACCCAATAAATCC
+
FFFFFFFFFFFFFFFFFFFFFFFFFFFFFFFFFFFFFFFFFFFFFFFFFFFFFFFFFFFFFFFFFFFFFFFFFFFFFFFFFFFFFFFFFFFFFFFFFFFFFFFFFFFFFFFFFFFFFFFFFFFFFFFFFFFFFFFFFFFFFFFFFFFFFFFFFFFFFFFFFFFFFFFFFFFFFFFFFFFFFFFFFFFFFFFFFFFFFFFFFFFFFFFFFFFFFFFFFFFFFFFFFF:FFFFFFFFFFFFFFFFFFFFFFF,
@A01757:128:HWYCLDRX2:1:2101:5403:33395 2:N:0:GGAGCGTC
TCGGACACTGGGGTATCTAATCCTGTTTGATCCCCACGCTTTCGTGCCTCAGCGTCAGTTGGGCGCCGGTATGCTGCCTTCGCAATCGGCGTTCTGCGTGATATCTATGCATTTCACCGCTACACCACGCATTCCGCATACTTCTCGCCCACTCAAGGCTGCCAGTTCCGACGGCTCGACAGGGTTGAGCCCTGAATTTTTACCGCCGGCTTAACAGCCCGCCTGCGCACCCTTTAAACCCCATAAATCCG
+
FFFFFFFFFFFFFFFFFFFFFFFFFFFFFFFFFFFFFFFFFFFFFFFFFFFFFFFFFFFFFFFFFFFFFFFF:FFFFFFFFFFF:FFFFFFFFFF:FF:FFFFFFFFFFFFFFFFFFFFFF,FFFFFFFFFFFFFFFFFFFFFFFFFFFFFFFFFFF:FF:FFF:FFFFFF:FFFFFFFFFFFFFFFFFFFFFF:FFFFFFFFFFFFFFFFFF:F:FF:FFFFF:FFFF,FFFFF,,FFFF,F:FFFFFFF
@A01757:128:HWYCLDRX2:1:2101:25319:33411 2:N:0:GGAGCGTC
TCGGACTACAAGGGTATCTAATCCTGTTTGCTCCCCACGCTTTCGCGCCTCAGCGTCAGTTGTCGTCCAGAAAGACGCCTTCGCCACTGGTGTTCCTCCTAATATCTACGCATTTCACCGCTACACTAGGAATTCCGCTTGCCTCTCCGATACTCAAGTGGCACAGTTTTGAGAGCAGTTTATGGGTTGAGCCCAGAGATTTCACTCCCAACTTGCGCCTCCGCCTACACGCCCTTTACACCCAGTAAATC
+
FFFFFFFFFFFFFFFFFFFFFFFFFFFFFFFFFFFFFFFFFFFFF,FFFFFFF,FFFFFF:F,::FFFFF,F,F,FFFFFFFFFFFFFFFFFFFF,FFFFFFFFFFFFFFFFFFFFFFFFFFFFFFFFF:F,FFFF:F:F,FFFFF:FFFFFFFFFFF,:,FFFFFFFFF:,F,F,FF:FFFF,:FFFFFFFFF:,FFFFFFFFF::FF:,FFF::F,F:FF:FFFFFFF,FFFFFFFFFFFFFFF:FFFF
@A01757:128:HWYCLDRX2:1:2101:8477:33458 2:N:0:GGAGCGTC
TCGGACTACAGGGGTATCTAATCCTATTTGCTCCCCACGCTTTCGTGCCTCAGCGTCAGTAACAGACCAGGCGGCCGCCTTCGCCACTGGTGTTCTTCCATATATCTACGCATTTTACCGCTACACATGGAGTTCCACCGCCCTCTCCTGCTCTCTAGCCCGCCAGTTTCCAGAGCCTATACCGGTTGAGCCGGTACCTTTCACTCCAGACTTAGCAGGCCGCCTACGCACCCTTTACGCCCAATCATTCC
+
FFFFFFFFFFFFFFFFFFFFFFFFFFFFFFFFFFFF,FFFFFFFFFFFFFFFFFFFFFFF:FFFFFFFFFFFFFFFFFFFFFFFFFFFFFFFFFFFFFFFFFFFFFFFFFFFFFFFFFFFFFFFFFFFFFFFFFFFFF,F:FFFFFFFFFFFFFFFFFFFFFFFFFFFFFFFFFFF:FFFFFFFFFFFFFFFFFFFFFFFFFFF:FFFFFFFFFF,F:,FFFFFF:,FFFFF:F:F,FFFF,F:,FFF,:F
@A01757:128:HWYCLDRX2:1:2101:15094:33458 2:N:0:GGAGCGTC
TCGGACTACAAGGGTATCTAATCCTGTTCGATACCCACGCTTTCGTGCCTCAGCGTCAGTCCGGCGCCGGTACGCTGCCTTCGCAATCGGAGTTCTGCGCGATATCTATGCATTTCACCGCTACACCGCGCATTCCGCGTACTTCTCGCCGTCTCTAGTCCGACAGTTTCAACGGCTCGCCGGGGTTGAGCCCCGGGCTTTTACCGCTGACTTAACAGACCGCCTGCGCACCCTTTAAACCCAATAAATCC
+
FFFF:FFFFFFFFFFFFFF:FFFFFFFFFFFFFFFFFFFFFFFFFFFFFFFFF:FFFFFFFFFFFFFFFFFFFFFFFFFFFFFFFFFFFFFFFFFFFFFFFF,F,FFFFFFFFF:FFFFFFFFFFFFFFFFFFFFFFFFFFFFFFFFFFFFFFFFFFFFFFF:FFFFFFFFFFFFFFFFFFFFFFFFFFFFFFFFFFFFFFFFFFFFFFF:FFF:FFFF:FFFFFFFFF,F,FFFFFFFFFFFFFF:F:FF
@A01757:128:HWYCLDRX2:1:2101:28474:33458 2:N:0:GGAGCGTC
TCGGACTACAAGGGTATCTAATCATATTTGCTCCCCACGCTTTCGTGCCTCAGCGTCAGTAACAGGCCAGGCGGCCGCCTTCGCCACTGGTGTTCTTCCATATATCTACGCATTTTACCGCTACACATGGAGTTCCACCGCCCTCTCCTGCTCTCTAGCCCGCCAGTTTCCAGAGCCTATACCGGTTGAGCCGGTACCTTTCACTCCAGACTTAGCAGGCCGCCTACGCACCCTTTACGCCCAATCATTCC
+
FFFFFFFFFFFFFFFFFFFF:FFFFFFFFFFFFFFFFFFFFFFFFFFFFFFFFFFFFFFFFFFFFFFFFFFFFFFFFFFFFFFFFFFFFFFFFFFFFFFFFFFFFFFFFFFFFFFFFFFFFFFFFFFFFFFFFFFFFFFFFFFFFFFFFFFFFFFFFFFFFFFFFFFFFFFFFFFFFF,FFF:FFFFFFFFFFFFFFFFFFFFFFFFFFFFFFFFFFF:FFF:FFFFFF:F:FFFFFFFFF:FFF:,,FFF
@A01757:128:HWYCLDRX2:1:2101:24153:33552 2:N:0:GGAGCGTC
TCGGACTACAAGGGTATCTAATCCTATTTGCTCCCCACGCTTTCGTGCCTCAGCGTCAGTAAACAGGCCCGGCGGCCGCCTTCGCCACTGGTGTGCTTCCATATATCTACGCATTTTACCGCTACACATGGAGTTCCACCGCCCTATCCTGCTCTCTAGCCCGCCAGTTTCCAGAGCCTGTACCGGTTGAGCCGGTACCTTTCACTCCAGACTTAGCAGGCCGCCTACGCACCCTTTACGCCCAATAATTC
+
FFFFFFFFFFFFFFFFFFFFFFFFF,FFFFFFFFFFFFFFFFFFFFFFFFFFFFFFFFFFFFF,::FFF,FFFF,FFFF,FF:FFFFFFF:,FF,,F:FFFF:F:,,,F:,,FFFF:,F::,F::F,:,F,,,FFF,F:F,FFFFFFF,F:F,,,F,F,:F:FFFFFFF,:FF:FFF:FF:FFFFFFFFFFFFFFF,FFFFF:FF:FF:F:F:FF:F:,FF:FFFF,FFF,F,FFF:FFFFFFF,,,,F,F
@A01757:128:HWYCLDRX2:1:2101:8061:33614 2:N:0:GGAGCGTC
[truncated: 73,529,954 more chars]
