# Supplementary material for: Effects of semaglutide on gut microbiota, cognitive function and inflammation in obese mice
Source: PeerJ. 2024 Aug 12;12:e17891. doi: 10.7717/peerj.17891 (PMC11326427; doi:10.7717/peerj.17891)
Supplement: Supplemental Information 23 [file peerj-12-17891-s023.gz]

Archive with 1 entries (1 files):
- ZTPSN23FE004-NCD_5_R1.fq
