# Supplementary material for: Effects of semaglutide on gut microbiota, cognitive function and inflammation in obese mice
Source: PeerJ. 2024 Aug 12;12:e17891. doi: 10.7717/peerj.17891 (PMC11326427; doi:10.7717/peerj.17891)
Supplement: Supplemental Information 23 [file peerj-12-17891-s023.gz › ZTPSN23FE004-NCD_5_R1.fq]

@A01757:128:HWYCLDRX2:1:2101:31033:1063 1:N:0:GGAGCGTC
ACTCTACGGGAGGCAGCAGTGAGGAATATTGGTCAATGGGCGCAAGCCTGAACCAGCCAAGTCGCGTGAGGGAAGACGGTCCTATGGATTGTAAACCTCTTTTGTCGGGGAGCAAAGCGCGGTACGAGTACCGTGAAGGAGAGTACCCGTAGAACAAGCATCGGCTAACTCCGTGCCAGCAGCCGCGGTAATACGGAGGATGCGAGCGTTATCCGGATTTATTGGGTTTAAAGGGTGCGTAGGC
+
FFFFF:FFFFFFFFFFFFF:FFFFF:FFFFFFFFFFFFFFFFFFFFFFFFFFFFFFFFFFFFFFFFFFFFFFFFFFFFFFFFFFFFFFFFFFFFFFFFFFFFF:FFFFFFFFFFFFFFFFFFFFFFFFFFF:FFFFFF:FFFFFFFFFFFFF:FFFFFFFFFFFFFFFFFFFFFFFFFFFFFFFFFFFFFF:FFFFFFFFFFFFFFFFFFFF:FFFFFFFFFF:FF:FFF::FFFFFFF:FF:F
@A01757:128:HWYCLDRX2:1:2101:13512:1188 1:N:0:GGAGCGTC
ACTCCTACGGGAGGCAGCAGTGAGGAATATTGGTCAATGGGCGCGAGCCTGAACCAGCCAAGTCGCGTGAGGGATGACGGCCCTACGGGTTGTAAACCTCTTTTGTCGGGGAGCAAATTCCGCCACGTGTGGCGGAGTCGAGAGTACCCGAAGAAAAAGCATCGGCTAACTCCGTGCAAGCAGCCGCGGTAATACGGAGGATGCGAGCGTTATCCGGATTTATTGGGTTTAAAGGGTGCGCAGG
+
FFFFFFFFFFFFFFFFFFFFFFFFFFFFFFFFFFFFFFFFFFFFFFFFFFFFFFFFFFFFFFFFFFFFFFFFFFFFFF:FFFFFFFFFFFFFFFFFFFFFFFFFFFFFFFFFFFF:FFFFFFFFF:FFFFFFFFFFFFFFFFFFFFFFFFFFFFF:FFFFFFFFFFFFFFFFFFFFFFFFFFFFFFFF:FF,F,FFFFFFFFFFFFFFF:F,FFFFFFF,FF:FFFFFFF:F:FFFFFFFFFF:
@A01757:128:HWYCLDRX2:1:2101:13738:1266 1:N:0:GGAGCGTC
ACTCCTACGGGAGGCAGCAGTAGGGAATCTTCCACAATGGACGAAAGTCTGATGGAGCAACGCCGCGTGAGTGAAGAAGGGTTTCGGCTCGTAAAGCTCTGTTGGTAGTGAAGAAAGATAGAGGTAGTAACTGGCCTTTATTTGACGGTAATTACTTAGAAAGTCACGGCTAACTACGTGCCAGCAGCCGCGGTAATACGTAGGTGGCAAGCGTTGTCCGGATTTATTGGGCGTAAAGCGAGTG
+
FFFFF:FFFFFFFFFFFFFFFFFFFFFFFFFFFFFFFFFFF:FFFFFFFFFFFFFFFF:FFFFFFFFFFFFFFFFFFFFFFFFFFFFFFFFFFF:FFFFFFFFFFFFFFFFFFFFFFF:FF:FFFFFFFFFFFF,:::FFFFFFFFFFF:FFFFFFFFFFF:FFFFFFFFFFFFFFFFFFFFFFFFFFFFFFFFFFFFFFFFF:FFFFFFF,F,FFFFFFFFFFFFFF::FFFFFFFFFFFFFF
@A01757:128:HWYCLDRX2:1:2101:21477:1360 1:N:0:GGAGCGTC
ACTCCTACGGGAGGCAGCAGTAGGGAATTTTCGTCAATGGGCGCAAGCCTGAACGAGCAATGCCGCGTGAACGAGGAAGGTCTTCGGATCGTAAAGTTCTGTTGAAGGGGAAAAAGAGCGGAGAGAGGAAATGATCTCTGATTGATATTACCCTTCGAGGAAGTCACGGCTAACTACGTGCCAGCAGCCGCGGTAATACGTAGGTGGCGAGCGTTATCCGGAATGATTGGGCGTAAAGGGTGCG
+
FFFFFFFFFFFFFFFFFFFFFFFFFFFFFFFFFFF:F,FFFFFFFFFFFFFFFFFFFFFFFFFFFFFFFFFFFFFFFFFFFFFFFFFFFFFFFFFFFFFFFFFFFFFFFFFFFFFFFFFFFFFFFFFFFFFFFFFFFFFFF:FFFFFFFFFFFFFFFFFFF,FFFFFFFFFFFFFFFFFFFFFFFFFFFFFFFFFFFFFFF:FFFFFFFFFFFFFFFFFF:FFFFFFFFFFFFF:FFF:FFFF:
@A01757:128:HWYCLDRX2:1:2101:2754:1595 1:N:0:GGAGCGTC
ACTCCTACGGGAGGCAGCAGTGAGGAATATTGGTCAATGGGAGAGATCCTGAACCAGCCAAGCCGCGTGAGGGAAGACGGCCCTATGGGTTGTAAACCTCTTTTGTCGGAGAACAAAACCCGGGACGTGTCCCGGACTGCGTGTATCCGAAGAAAAAGCATCGGCTAACTCCGTGCCAGCAGCCGCGGTAATACGGAGGATGCGAGCGTTATCCGGATTTCTTGGGTTTCGAGGGTGCGCGGGC
+
FFFFFFFFFFFFFFFFFFFFFFFFFFFFFFFFFFFFFFFFFFFFFFFFFFFFFFFFFFFFFFFFFFFFFFFFFFFFFFFFFFF:FFFFFFFFFFFFFFFFFFFFFFFFFFFF:FFFFFFFFFFF,FFFFFFFFFFFF,FFFFFFFFF:F:FFFFFF:FFFFFFFFFF:FFF,FFFF:FFF:FFFFFFFF:,F:,:FFFF,:FFFFFFF:,:F,F,FF,,:,F:FFF:,,:,,FFF,F:FF,FF:
@A01757:128:HWYCLDRX2:1:2101:4146:1658 1:N:0:GGAGCGTC
ACTCCTACGGGAGGCAGCAGTGAGGAATATTGGTCAATGGGCGAGAGCCTGAACCAGCCAAGTCGCGTGAGGGAGTACTGCCCTATGGATTGTAAACCTCTTTTGTCGGGGAGCAAAAGGCGCCACGTGTGGCGTTCCGAGAGTACCCGAAGAAAAAGCATCGGCTAACTCCGTGCCAGCAGCCGCGGTAATACGGAGGATGCGAGCGTTATCCGGATTTATTGGGTTTAAAGGGTGCGCAGGC
+
FFFFFFFFFFFFFFFFFFFFFFFFFFFFFFFFFFFFFFFFFFFFFFFFFFFFFFFFFFFFFFFFFFFFFFFFFFFFFFFFFFFFFFFFFFFFFFFFFFFFFFFFFFFFFFFFFFFFFFFFFFFFFFFFFFFFFFFFFFFFFFFFFFFFFFFFFFFFFFFFFFFFFFFFFFFFFFFFFFFFFFFFFFF:FFFFFFFFFFFFFFFFFFFF,F:FFFFFF:FF:FFFF,,FFFF:FFFFFFF,,:FF
@A01757:128:HWYCLDRX2:1:2101:30599:1752 1:N:0:GGAGCGTC
ACTCCTACGGGAGGCAGCAGTAGGGAATTTTCGTCAATGGGCGCAAGCCTGAACGAGCAATGCCGCGTGAACGAGGAAGGTCTTCGGATCGTAAAGTTCTGTTGAAGGGGAAAAAGAGCGGAGAGAGGAAATGGTCTCTGATTGATATTACCCTTCGAGGAAGTCACGGCTAACTACGTGCCAGCAGCCGCGGTAATACGTAGGTGGCGAGCGTTATCCGGAATGATTGGGCGTAAAGGGTGCG
+
F:FFF:FFFFFFFFFFFFFFFFF:FFFFFFFFF:FFFFFFFFFFFF,FFFFFF:FFFF:FF:FF:F:FFFFFFF:FF::FFF,FFFFFF:,:FFFFFF::FFFFFF,FFFFFF:FF:FF::FFFFF:FFFFF,,FFFFFFF,FFFFFFFFF,:F:F:FF:F::,FFFF,FF,FFFF:,,FF,FFFFFFF:FFFFFF,FF,:F:,FF:,FFFFF:FFFFFFFF,FF,:FFFFFFFF:::,:FFF,
@A01757:128:HWYCLDRX2:1:2101:32443:1752 1:N:0:GGAGCGTC
ACTCCTACGGGAGGCAGCAGTAGGGAATTTTCGTCAATGGGCGCAAGCCTGAACGAGCAATGCCGCGTGAGTGAGGAAGGTCTTCGGATCGTAAAGCTCTGTTGCAGGTCAGAAAAGAAGGAAAGAGGAAATGCTTTTCTTTTGATAGTAACCTGCCAGAAAGTCACGGCTAACTACGTGCCAGCAGCCGCGGTAATACGTAGGTGGCAAGCGTTATCCGGAATGATTGGGCGTAAAGGGTGCG
+
FFFFFFFFFFFFFFFFFFFFFFFFFFFFFFFFFFFFFFFFFFFFFFFFFFFFFFFFFFFFFFFFFFFFFFFFFFFFFFFFFFFFFFFFFFFFFFFFFFFFFFFFFFFFFFFFFFFFFFFFFFFFFFFFFF:FFFFFFFFFFFFFF:FFFFFFFFFFFFFFFFFFFFFFFFFFFFFFFFFFFFFFFFFFFFFFFFFFFFFFFFFFFFFFFF:FFF:FFFF:FFFF,F:FFFFFFFFFFFFFFFFF
@A01757:128:HWYCLDRX2:1:2101:5240:1767 1:N:0:GGAGCGTC
ACTCCTACGGGAGGCAGCAGTGAGGAATATTGGTCAATGGGCGCGAGCCTGAACCAGCCAAGTCGCGTGAGGGAAGACGGTCCTATGGATTGTAAACCTCTTTTGTCGGGGAGCAAAAGACGCCACGTGTGGCGTTCCGAGAGTACCCGAAGAAAAAGCATCGGCTAACTCCGTGCCAGCAGCCGCGGTAATACGGAGGATGCGAGCGTTATCCGGATTTATTGGGTTTAAAGGGTGCGTAGGC
+
FFFFFFFFFFFFFFFFFFFFFFFFFF:FFFFFFFFFFFFFFFFFFFFFFFFFFFFFFFFFFFFFFFFFFFF:FF:FFFFFFFFFFFFFFFFFFFFFFFFFFFFFFFFFFFFFFFFFFFFFFFFFFFFFFFFFF:FFFFFFFFFFFF:FFFFF:FFF:FFFFFFFFFFFFFFFF,FFFFF:FFFFFFFFFFFFFFF,FF,FFFF:FFFFFFFFF,FFFFFFFFF,F:FFFFFF,,,FF,FF,:FF
@A01757:128:HWYCLDRX2:1:2101:13322:1767 1:N:0:GGAGCGTC
ACTCCTACGGGAGGCAGCAGTGAGGAATATTGGTCAATGGCCGCAGGGCTGAACCAGCCAAGTCGCGTGAGGGATGACGGTCCTATGGATTGTAAACCTCTTTTGTCAGGGAGCAAAGGGCGCCACGTGTGGCGTTTTGCGAGTACCTGAAGAAAAAGCATCGGCTAACTCCGTGCCAGCAGCCGCGGTAATACGGAGGATGCGAGCGTTCTCCGGATTTATTGGGTTTAAAGGGTACGCAGGC
+
FFFFFFFFFFFFFFFFFFFFFFFFFFFFF,FFFFFFFFFFFFFFFFFFFFFFFFFFFFFF:FFFFFF:FFFFFFFFFFFFFFF:FFFFFFFFFFFFFFFFFFFFFFFFFFFFFFFFFFFFFFFFFFFFFFFFFFFFFFFFFFFFFFFFFFFFFFFFFFFFFFFFFFFFFFFFFFFFFFFFFF:FFFFFFFFFFFFFF:FFFFFFFFFFFF,F,FFF:F,:FF:FFF:FFFFFF:FF:FFFFFFF
@A01757:128:HWYCLDRX2:1:2101:17671:1783 1:N:0:GGAGCGTC
ACTCCTACGGGAGGCAGCAGTGGGGAATTTTGGACAATGGGCGCAAGCCTGATCCAGCTATTCCGCGTGTGGGATGACGGCCCTCGGGTTGTAAACCACTTTAGTAGAGAACGAAAAGGAGCTATCGAATAAATAGCTCTGCTGACGGTACTCTAAGAATAAGCACCGGCTAACTACGTGCCAGCAGCCGCGGTAATACGTAGGGTGCGAGCGTTAATCGGAATTACTGGGCGTAAAGGGTGTG
+
FFFFFFFFFFFFFFFFFFFFFFFFFFFFFFFFFFFFFFFFFFFFFFFFFFFFFFFFFFFFFFFFFFFFFFFFFFFFFFFFFFFFFFFFFFF:FFFFFFFFFFFFFFFFFF:FFFFFFFFFFFFFFFFFFFFFFFFFFFFFFFFFFFFFF:FFFFFFFFFFFFFFFFFFFFFFFFFFFFFFFFFFFFFFFFFFFFF,FFFFF:FFFFFFFFFFFFFFFF:FFFFFF:FFFFFFFFF,FFFFFFFF
@A01757:128:HWYCLDRX2:1:2101:13105:1799 1:N:0:GGAGCGTC
ACTCTACGGGAGGCAGCAGTGAGGAATATTGGTCAATGGCCGGAAGGCTGAACCAGCCAAGCCGCGTGAAGGATGAAGGTGCCAAGCATTGTAAACTTCTTTTGTCAAGGGACAAAATCAGGCTCGAGAGCCTGACCGAGGGTACTTGAAGAAAAAGCATCGGCTAACTCCGTGCCAGCAGCCGCGGTAATACGGAGGATGCGAGCGTTATCCGGATTTATTGGGTTTAAAGGGTGCGTAGGCG
+
FFFFFFFFFFFFFFFFFF,FFFF:FFFFFFFFFFFFFFFFFFFF:FFFFFFFFFFFFFFF:FFFFFFFFFFFFFFFFFFFFFFFF:FF:FFFFFFFFFFFFFF:FFFFFFFF:FFFFFFFFFFFF:FFFF:FFFFF,FFFFFFFFFFFFFFFFFFFFFFFFFFFFFFFFFFFFFFFFFFFFFFFFFFFFFFFF:FFFFFF:FFFFF:FFFFF:FFFF:FFFFF,FFFFFFFFF:FFF:::FFFF
@A01757:128:HWYCLDRX2:1:2101:5945:1830 1:N:0:GGAGCGTC
ACTCCTACGGGAGGCAGCAGTTAGGAATATTGGTCAATGGCCGGAAGGCTGAACCAGCCAAGTCGCGTGAGGGAATAAGGCCCTATGGGTCGTAAACCTCTTTTTTCAGGGAGCAAAGGCGTCCACGTGTGGACGAAAGGAGAGTACCTGAAGAAAAAGCATCGGCTAACTCCGTGCCAGCAGCCGCGGTAATACGGAGGATGCGAGCGTTATCCGGATTTATTGGGTTTAAAGGGTGCGCAGG
+
FFFFFFFFFFFFFFFFFFFFF,FFFFFFFFFFFFFFFFFFFFFFFFFFFFFFFFFFFFF,FFFFFFFFFFFFFF,FFFFFFFF::FFFFFFFFFFFFFFFFFFF,FFFFFFFFFFF:FFFFFFF:FFFFFFFFFFF:FFFFFFFFFFFFFFFFFFFFFFFFFFFFFF:,FFF:FFFFFFFFFFFFFFF:FFFFF,,:FF,FFF:FFFFF:,F,,:FFF,::,FFFFFFF:,:,F,:FF,,:,FF
@A01757:128:HWYCLDRX2:1:2101:13367:1846 1:N:0:GGAGCGTC
ACTCCTACGGGAGGCAGCAGTGAGGAATATTGGTCAATGGCCGCAGGGCTGAACCAGCCAAGTCGCGTGAGGGATGACGGTCCTATGGATTGTAAACCTCTTTTGTCAGGGAGCAAAGGGCGCCACGTGTGGCGTTTTGCGAGTACCTGAAGAAAAAGCATCGGCTAACTCAGTGCCAGCAGCCGCGGTAATACGGAGGATGCGAGCGTTATCCGGATTTATTTGGTTTAAAGGGTACGCAGGC
+
FFFFFFFFFFFF:F,FFFF,FFF,:F,FFFFFFFFFFF:FFFF,:FF:FFFF:FFFFFFFF,FF,:F:FF,F,F:,FFF:F,FFFF:FFF,F:FFFFFFF,FF:FFFFFFFFFFFF::,FFFFF:FFFF:F::FF:FF,F:FFFFFFF,F:,FFFFF,FFF,:,FFFFFF:,F,:,FF:FF,FF,:,,,FFFF,,,FF,F,,,:FFF,,,:F,F:,F,F,F,F,FFFF,FFF,,,,FF,,F,F,
@A01757:128:HWYCLDRX2:1:2101:31539:1846 1:N:0:GGAGCGTC
ACTCCTACGGGAGGCAGCAGTGAGGAATATTGGTCAATGGGCGGGAGCCTGAACCAGCCAAGCCGCGTGAAGGAGGAAGGCGCCATGCGTCGTAAACTTCTTTTGTCGGGGAACAAAGGGCGCCACGCGTGGCGTTGTGAGTGTACCCGAAGAAAAAGCATCGGCTAACTCCGTGCCAGCAGCCGCGGTAATACGGAGGATGCGAGCGTTATCCGGATTTATTGGGTTTAAAGGGTGAGCAGGC
+
FFFFFFFFFFFFFFF:FFFFFFFFFFFFFFFFFFFFFFFFFFFFFFFFFFFFFFFFFFFFFFFFFFFFFFFFFFFFF:FFFFFFFFFFFFFFFFFFFFFFFFFFFFFFFFFFFFFFFFFFFFFFFFFFFFFFFFFFFFFFFFFFFFFFFFFFFFFFFFFFFFFFFFFFFFFFFFFFFFFFFFFFFFFFFFFFF:FFFFFFFFFFFFF:FFFFFFFFFFFFFFF::FFFFFFFFFFFFFFFFFFF
@A01757:128:HWYCLDRX2:1:2101:16884:1892 1:N:0:GGAGCGTC
ACTCCTACGGGAGGCAGCAGTAGGGAATTTTCGTCAATGGGCGCAAGCCTGAACGAGCAATGCCGCGTGAGTGAGGAAGGTCTTCGGATCGTAAAGCTCTGTTGCAGGTCAGAAAAGAAGGAAAGAGGAAATGCTTTTCTTTTGATAGTAACCTGCCAGAAAGTCACGGCTAACTACGTGCCAGCAGCCGCGGTAATACGTAGGTGGCAAGCGTTATCCGGAATGATTGGGCGTAAAGGGTGCG
+
FFFFFFFFFFFFFFFFFFFFFFFFFFFFFFFFF:FFFFFFFFFFFFFFFFFFFFFFFFFFFFFFFFFFFFFFFFFFFFFFF:FFFFFFFFFFFFFFFFFFFFFFFFFFFFFFFFF:FFFFFFFFFFFFFFFFFFFFFFFFFFFFFFFFFFFFFFFFFFFFFFFFFFFFFFFFFFFFFFFFFFFFFFFFFFFFFFFFFFFFFFFFFFFFFFFFFFF:FFFF,F,FF:FFF:FFFFFFFFFFFFFF
@A01757:128:HWYCLDRX2:1:2101:26648:1892 1:N:0:GGAGCGTC
ACTCCTACGGGAGGCAGCAGTGAGGAATATTGGTCAATGGCCGGAAGGCTGAACCAGCCAAGCCGCGTGAAGGATGAAGGTGCCAAGCATTGTAAACTTCTTTTGTCAAGGGACAAAATCAGGCTCGAGAGCCTGACCGAGGGTACTTGAAGAAAAAGCATCGGCTAACTCCGTGCCAGCAGCCGCGGTACTACGGAGGATGCGAGCGTTATCCGGATTTATTGGGTTTAAAGGGTGCGTAGGC
+
FFFFFFFFFFFFFF:FFFFFFFFF:F,FFFFFFFFFF:FFFFFFFFFFFFFFFFFFFFF::FF:FFF::F,::FFFFFFFFFFFF,,:F:FFFF:FFFFFFFFFFFFFF:FF:FF:FFFFFFFF,F:F:FFFF:::FFF:FFFFF,:FF:FF,F:F,FFFFFFFFF:FFFF,FFFFFFFFFFFFF:FFF,,F,FFFFFF,FF:FFFFF::FFFFF:FFFF:,:FFF,,F:FFFFFFFFFFFFFF
@A01757:128:HWYCLDRX2:1:2101:25870:1924 1:N:0:GGAGCGTC
ACTCCTACGGGAGGCAGCAGTGAGGAATATTTGTCAATGGCCGGAAGGCTGAACCAGCCAAGGCGCGTGAGGGAATAAGGCCCTATGGGTCGTAAACCTCTTTTGTCAGGGAGCAAAGGCGTCCACGTGTGGACGAGAGGAGAGTACCTGAAGAAAAAGCATCGGCTAACTCCGTGCCAGCAGCCGCGGTAATACGGAGGATGCGAGCGTTATCCGGATTTTTTGGGTTTAAAGGGTGCGTAGG
+
FFFF:FFFFFFFFFFFFFF::F:FFFFFF:FFFFFF:FFFFFFFFFFFFFFFFFFFFFFF,F,FF,FFF:FFFF,FFFFF:FF::,FFFFFF:FFFFFFFFF:F:F:FFFF,FFF::FFFF:F,:F:FFFF:F:FFF:,F,:FFF,FF:FFF:FFFF:FFF:F,F:FF:F:FFF::FF:FF:FFFFFF:,FFFFFF:::F:FF,:,FFFF::FFFF:FFF:,FFF:FFFFFF,F,:FF,FFFFF
@A01757:128:HWYCLDRX2:1:2101:6027:1939 1:N:0:GGAGCGTC
ACTCCTACGGGAGGCAGCAGTAGGGAATTTTCGTCAATGGGCGCAAGCCTGAACGAGCAATGCCGCGTGAGTGAGGAAGGTCTTCGGATCGTAAAGCTCTGTTGCAGGTCAGAAAAGAAGAAAAGAGGAAATGCTTTTCTTTTGATAGTAACCTGCCAGAAAGTCACGGCTAACTACGTGCCAGCAGCCGCGGTAATACGTAGGTGGCAAGCGTTATCCGGAATGATTGGGCGTAAAGGGTGCG
+
FFFFFFFFFFFFFFFFFFFFFFFFFFFFFFFFFFFFFFFFFFFFFFFFFFFFFFFFFFFFFFFFFFFFFFFFFFFFFFFFFFFFFFFFFFFFFF:FFFFFFFFFF,FFFFFFFFF:FFF::FFFFFF,FF,FFFFFFF,FFFFFFFF:FFF:FFFFFFFFF:FFFFFFFFFFFFFFFFFF:F:FFFFFFFFFFFFFFFF,FFFFFFFFFFFFFFFFF:FF:FFFFF:FFF:FFFF,FF,FFFFF
@A01757:128:HWYCLDRX2:1:2101:11939:1939 1:N:0:GGAGCGTC
ACTCCTACGGGAGGCAGCAGTGGGGAATATTGCACAATGGGGGGAACCCTGATGCAGCAATGCCGCGTGGGTGAAGAAGCACTCCGGTGCGTAAAGCCCTGTCAGCAGGGACGAAAATGACAGTACCTGGACAAGAAGCCCCGGCTAACTACGTGCCAGCAGCCGCGGTAATACGTAGGGGGCAAGCGTTATCCGGATTTACTGGGTGTAAAGGGAGCGCAGGCGGCGTGGCAAGTCAGATGTG
+
FFFFFFFFFFFFFFFFFFFFFFFFFF:FFFFF,FFFFFFF:FFFF,F:,FFFFFFFFFFFFF,:::FFFFFFFFFFFFFFFFFFF,FF:FFFFF,F:FFFFFF,FFFFFFF,FFF,FFFFFFFFFFFFFFFFFFF:F,FF,FF:FFFFFFFF:FFFFFFF:FF:FF:F:FF:FFF,FF,F:FFFFFF:FFFFFFF:F,FF:FF,:FFFFF,FFFFFFF:,F:F:FFF,FFFF:,FFFF:FF:FF
@A01757:128:HWYCLDRX2:1:2101:17761:2127 1:N:0:GGAGCGTC
ACTCCTACGGGAGGCAGCAGTGAGGAATATTGGTCAATGGGCGGAAGCCTGAACCAGCCAAGTCGCGTGAGGGAAGAAGGCCCTGCGGGTCGCAGACCTCTTTGGACGGGGAGCAAGGCCGCCGACGTGTCGGCGGAAGGAGAGTACCCGTAGAACAAGCATCGGCTAACTCCGTGCCAGCAGCCGCGGTAATACGGAGGATGCGAGCGTTATCCGGATTTATTGGGCGTAAAGGGAACGCTGG
+
FFFFFFFFFFFFFFFFFFFFFF:FFFFFFFFFFFFFFFFFFFFFFFFFFFFFFFFFFFFFFFFFFFFFFFFFFFFFFFFFFFFFFFFF:FFFFFFFF::,:FFF:FFFFFFFFFFFFFFFFFFFFFFFFFFFFFFFF,F:,FFFF,FFFFF,FFFF:FFFFFFFFFFFF:FFFFFFFFFFFF:FFFFF:,FF::FF:FF:FF,FFFFF:FFFFFFFFF,FF:FFFFFFFFFFFFFFF,FFF,:,
@A01757:128:HWYCLDRX2:1:2101:6108:2174 1:N:0:GGAGCGTC
ACTCCTACGGGAGGCAGCAGTGAGGAATATTGGTCAATGGCCGAGAGGCTGAACCATCCAAGTCGCGTGAGGGAAGACGGCCCTACGGGTTGTAAACCTCTTTTGTCGGGGAGCAAAGCGAGTCACGTGTGACTCATTGAGAGTACCCGTAGAACAAGCATCGGCTAACTCAGTGCCAGCAGCCGCGGTAATACGGAGGATGCGAGCGTTATCCGGATGTATTGGGTTTAAAGGGTGCGCAGGC
+
FFFFF:FFFFFFFFFFFFFFFFFFFFFFFFFFFFFFFFFFFFFFFFFFFFFFFFFF:FFFFFFFFFFFFFFFFFFFFFFFFFFFFFFFFFFFFFFFFFFFFFFFFFFFFFFFFFFF:FFFFFFFFFFFF:FF:F:F::F:FFFFF:FFF:FF,FFFFFF,FFFFFFFFFFF:F,FFF:FFFFFFFFFFFF:F,:FFFFFF:FFF,FFFF:,FF:FFF:,:F,:FFFFF,,,,FFF:F,FF,FF:
@A01757:128:HWYCLDRX2:1:2101:14615:2190 1:N:0:GGAGCGTC
ACTCCTACGGGAGGCAGCAGTAGGGAATTTTCGTCAATGGGCGCAAGCCTGAACGAGCAATGCCGCGTGAACGAGGAAGGTCTTCGGATCGTAAAGTTCTGTTGAAGGGGAAAAAGAGCGGAGAGAGGAAATGAACTCCGATTGATATTACCCTTCGAGGAAGTCACGGCTAACTACGTGCCAGCAGCCGCGGTAATACGTAGGTGGCGAGCGTTATCCGGAATGATTGGGCGTAAAGGGTGCG
+
FFFFFFFFFFFFFFFFFFFFFFFFFFFFFFFFFFFFFFFF:FFFFFFFFFFFFFFFFFFFFFFFFFFFFFFFFFF:FFFFFFFFFFFFFF:FFFF:FFFFFFFFFF::FFF:FFF:FFFFFFFFFFFFFFFFFFF,FF:FFFFFFFFFFF,F,FF:FFF:FFFFFF::F,FFF:FFF,F:::FFFFFFF,:,:FFFFF::FFF,FFF:F:FFFFFFFFF:FF:FF,FFF::FFFFFFF,:FFFF
@A01757:128:HWYCLDRX2:1:2101:21486:2190 1:N:0:GGAGCGTC
ACTCCTACGGGAGGCAGCAGTGGGGAATTTTGGACAATGGGCGCAAGCCTGATCCAGCTATTCCGCGTGTGGGATGACGGCCCTCGGGTTGTAAACCACTTTAGTAGAGAACGAAAAGGAGCTATCGAATAAATAGCTCTGCTGACGGTACTCTAAGAATAAGCACCGGCTAACTACGTGCCAGCAGCCGCGGTAATACGTAGGGTGCGAGCGTTAATCGGAATTACTGGGCGTAAAGGGTGTG
+
FFFFFFFFFFFFFFFFFFFFFFFFFFFFFFFFFFFFFFFFFFFFFFFFFFFFFFFFFFFFFFFFFFFFFFFFFFFFFFFFFFFFFFFFFFFFFFFFFFFFFFFFFFFFFFFFFFFFFFFFFFFFFFFFF:FFFFFFFFFFFFFFFFFFFFFFFFFFFFFF:FFFFFFFFFFFFFFFFFFFFFFFFFFFFFFFFFFFFFFFFFFFFFFF:FFFFFF:FF:FFF,F:FFF:FFFFFFFFF:FFFFF
@A01757:128:HWYCLDRX2:1:2101:9399:2206 1:N:0:GGAGCGTC
ACTCCTACGGGAGGCAGCAGTTAGGAATCTTGCGCAATGGGCGAAAGCCTGACGCAGCAACGCCGCGTGGGGGACGAAGGCTCTCGGGTTGTAAACCCCTTTCAGTAGGGACGAATCAAGACGGTACCTACAGAAGAAGCCCCGGCCAACTACGTGCCAGCAGCCGCGGTAACACGTAGGGTGCAAGCGTTAATCGGAATTACTGGGCGTAAAGCGTGCGCAGGCGGCTTTGCAAGACAGATGT
+
FFFFFFFFFFFFFFFFFFFFFFFFFFFFFFFFFFFF:FFFFFFFFFFFFFFFFFFFFFFFFFFFFFFFFFF:FFFFFFFFFFFFFFF:FFFFFFFFFFFFFFFFFFFFFFFFFFFFFFFFFFFFFFFFFFFFFF:FFF:FF,FF:FFFFFFFFFFFFFFFFFFFFFFFFFFFFFFFFFF:FFFF:FFF::FF,F,FFFFFFFFFFFFFFFFFFFF,FFFFFF:FFFFFF:F:FFFFFFFFFFFF
@A01757:128:HWYCLDRX2:1:2101:20446:2237 1:N:0:GGAGCGTC
ACTCCTACGGGAGGCAGCAGTTAGGAATTTTCCGCAATGGGCGAAAGCCTGACGGAGCAACGCCGCGTGGGTGATGAAGACCTTCGGGTTGTAAAGCCCTGTCGGAGGGGAAGAACACTGACGGTACCCTCCAAGAAAGCCCCGGCTAACTACGTGCCAGCAGCCGCGGTAATACGTAGGGGGCGAGCGTTATCCGGATTTACTGGGCGTAAAGCGCGTTAAGGCGGCCGGCAAAGTTGGTTGT
+
FFFFFFFFFFFFFFFFFFFFFFFFFFFFFFFFFFFFFFFFFFFFFFFFFFFFFFFFFFFFFFFFFFFFFFFFFFFFFFFFFFFFFFFFFFF:FFFFFFFFFFFFFFFFFFFFFFFFFFFF:FFFFFFFFFFFFFFFFFFFFFFFFFFFFFF:FFFFFFFFFFFFFFFFFFF,F,FF:FFFFFFFFFFFFFFFFFFFFFFFFF:F:FFFFFFF,FFFFF:FF:FFFFFFFFFFF,:FF:FF::FF
@A01757:128:HWYCLDRX2:1:2101:20265:2268 1:N:0:GGAGCGTC
ACTCCTACGGGAGGCAGCAGTAGGGAATCTTCCACAATGGGCGAAAGCCTGATGGAGCAACACCGCGTGGGTGAAGAAGGTCTTCGGATCGTAAAACCCTGTTGTTAGAGAAGAAAGTGCGTGAGAGTAACTGTTCACGTTTCGACGGTATCTAACCAGAAAGCCACGGCTAACTACGTGCCAGCAGCCGCGGTAATACGTAGGTGGCAAGCGTTATCCGGATTTATTGGGCGTAAAGGGAACG
+
FFFFFFFFFFFFFFFFFFFFFFFFFFFFFFFFFFFFFFFFFFFFFFFFFFFFFFFFFFFFFFFFFFFFFFFFFFFFFFFFFFFFFFFFFFFFFFFFFFFFFFFFFFFFFFFFFFF:FFFFFFFFFFFFFFFFFFFFFFF:FFFFFFFFFFFFFFF,FFFFFFFF,FFFFFFFFFFFFFFFFFFFFFFFFFFFFFF,FFFF:,FFFFFFFFFFFF,FFFFFF,FF:,F:FFFFFFF,,FFFFFFF
@A01757:128:HWYCLDRX2:1:2101:19126:2487 1:N:0:GGAGCGTC
ACTCCTACGGGAGGCAGCAGTGAGGAATATTGGTCAATGGCCGGAAGGCTGAACCAGCCAAGCCGCGTGAAGGATGAAGGTGCCAAGCATTGTAAACTTCTTTTGTCAAGGGACAAAATCAGGCTCGAGAGCCTGACCGAGGGTACTTGAAGAAAAAGCATCGGCTAACTCCGTGCCAGCAGCCGCGGTAATACGGAGGATGCGAGCGTTATCCGGATTTATTGGGTTTAAAGGGTGCGTAGGC
+
FFFFFFFFFFFFFFFFFFFFFFFFFFFFFFFFFFFFFFFFFFFFFFFFFFFFFFFFFFFFFFFFFFFFFFFFFFFFFFFFFFFFFFFFFFFFFFFFFFFFFFFFFFFFFFFFFFFF:FFFFFFFFFFFFFFFFFFFFFFFFFFFFFFFFFFFFFFFFFFFFFFFFFFFFFFFFFFFFFFFFFFFFFFFFFFFFFFFFFFFFFFFFFFFFF:F:FFFFFFFFFFFFFFFFFF:FFFFFFFFFFFF
@A01757:128:HWYCLDRX2:1:2101:22128:2519 1:N:0:GGAGCGTC
ACTCCTACGGGAGGCAGCAGTGAGGAATATTGGTCAATGGCCGCAGGGCTGAACCAGCCAAGTCGCGTGAGGGATGACGGTCCTATGGATTGTAAACCTCTTTTGTCGGGGAGCAAAAGGCGCCACGTGTGGCGTTCCGAGAGTACCCGAAGAAAAAGCATCGGCTAACTCCGTGCCAGCAGCCGCGGTAATACGGAGGATGCGAGCGTTATCCGGATTTATTGGGTTTAAAGGGTGCGCAGGC
+
FFFFFFFFFFFFFFFFFFFFFFFFFFFFFFFFFFFFFFFFFFFFFFFFFFFFFFFFFFFFFFFFFFFFFF:FFFFFFFFFFFFFFFFFFFFFFFFFFFFFFFFFFFFFFFFFFFFFFFFFFFFFFFFFFFFFFFFF:FFFFFFFFFFFFFFFFFFFF:FFFFFFFFFFFFFFFFFFF:FFFFFFFFFFFFFFFFFFFFFFFFFFFFFFFFFFFFFFFFFFFFFFFFFFFFFFFFFFFF:FFFFF
@A01757:128:HWYCLDRX2:1:2101:32271:2550 1:N:0:GGAGCGTC
ACTCCTACGGGAGGCAGCAGTGAGGAATATTGGTCAATGGGCGGGAGCCTGAACCAGCCAAGTCGCGTGAGGGAAGACGGTCCTATGGATTGTAAACCTCTTTAGGCGGGGAGCAATGCCGGGCACGCGTGCCCGGAGGGAGAGTACCCGCAGAATAAGCATCGGCTAACTCCGTGCCAGCAGCCGCGGTAATACGGAGGATGCGAGCGTTATCCGGATTTATTGTGTTTAAAGGGTGCGTAGG
+
FFFFFFFFFFFFFFFFFFFFFFFFFFFFFFFFFFFFFFFFFFFFFFFFFFFFFFFFFFFFFFFFFFFFFFFFFFFFFFFFFFFFFFFFFFFFFFFFFFFFFFFFFFFFFFFFFFFFFFFFFFFF:F:FFFFFFFFFFFFFFFFF,FFFFFF:FFFFFF:FFF:FFFFFFFF:F,FFFFF:F:FFF:FFFFF:FFFFFFFFF::FFFFFF,F,FFF:FFFFFFFFF,FFFFFFF,FFFF:FFF:F
@A01757:128:HWYCLDRX2:1:2101:14380:2566 1:N:0:GGAGCGTC
ACTCCTACGGGAGGCAGCAGTGAGGAATATTGGTCAATGGCCGCAGGGCTGAACCAGCCAAGTCGCGTGAGGGATGACGGTCCTATGGATTGTAAACCACTTTTGTCAGGGAGCAAAGGACGCCACGTGTGGTGTTTTGCGAGTACCTGAAGAAAAAGCATCGGCTAAATCCGTGCCAGCAGCCGCGGTAATACGGAGGATGCGAGCGTTATCCGGATTTATTGGGTTTAAAGGGTGCGCAGGC
+
FFF,FFFFFF:FFF:FFFFF:::FFFFFFFF:FFFFFFFF:FFFFFFFFFFFFF:F:FFFFFF,F:,FFF,F,FFFF,F::FFFF::,FFF,FFFF:F,FFF,F:FFF,,FFF,FFF::FFFFF:F,:F,FFFFFFFFF:,FFFFF:F,FFFFFFFF,:FFF:FFFFF,F,F::FF,:FFFFFFFFFF:F:FFF,:FFFFFF,:::FF,:FF,,,:FF,FFFF,F:F:,FF,,,:FFFFFFFFF
@A01757:128:HWYCLDRX2:1:2101:18304:2566 1:N:0:GGAGCGTC
ACTCCTACGGGAGGCAGCAGTGAGGAATATTGGTCAATGGGCGGAAGCCTGAACCAGCCAAGTCGCGTGAGGGAATAAGGCCCTACGGGTCGTAAACCTCTTTTGCCGGGGAGCAAGGGCGGGGACGTGTCCCGGCCCGGAGAGTACCCGGAGAAAAAGCATCGGCTAACTCCGTGCCAGCAGCCGCGGTAATACGGAGGATGCGAGCGTGATCCGGATGTATTGGGTTTAAAGGGTGCGTAGG
+
FFFFFFFFFFFFFFFFFFFF:FFFFFFFFFFFFFFFFFFFFFFFFFFFFFFFFFFFFFFFFFFFFFFFFFFFFF:FFFFFFFFFFFFFFFFFFFFFFFFFFFFFFFFFFFFFFFFFFFFFFFFFFFFFFFFFFFFFFFFFFFFFFFFFFFFFFFF,FFFF:FFFFFFFF:FFFFFFFFFFF:FFFFFFFFF:FFFFFFFFF:FFFFFFFF,FFFFFFF:,FF,,FFFFFFFF,FFFFFFFFFFF
@A01757:128:HWYCLDRX2:1:2101:29125:2581 1:N:0:GGAGCGTC
ACTCCTACGGGAGGCAGCAGTGAGGAATATTGGTCAATGGCCGGAATGCTGAACCAGCCAAGCCGCGTGAAGGACGAAGGTGCCAAGCATTGTAAACTTCTTTTGTCAAGGGACAAAATCAGGCTCGAGAGCCTGACCGAGGGTACTTGAAGAAAAAGCATCGGCTAACTCCGTGCCAGCAGCCGCGGTAATACGGAGGATGCGAGCGTTATCCGGATTTATTGGGTTTAAAGGGTGCGTAGGC
+
FFFFFF,FFFFFFFFFFFFFFFFFFFFFFFFFFFFFFFFFFFFFFF:FFFFFFFFFFFFFFFFFFFFFFFFFFFFFFFFF:FFFFFFFFFFFFFFFFFFFFFFFFFFFFFFFFFFF:FFFFFFFFFFFFFFFFFFFF:FFFFFFFFFFFF:FFFF:F::,:FFF:FFF,FFFFFFFFFFFF:F:,FF,F:FF:FF:FF,FF:FFFFF,FFFFFFFFFFFFFFFFF:FFFFFFF,FFF,:F:F,:
@A01757:128:HWYCLDRX2:1:2101:15944:2613 1:N:0:GGAGCGTC
ACTCCTACGGGAGGCAGCAGTGAGGAATATTGGTCAATGGCCGAGAGGCTGAACCAGCCAAGTCGCGTGAGGGAAGAATGTCCTATGGATTGTAAACCTCTTGTGTAAGGGAGCAAAGTCACCAACGTGTGGGTGTTGGAGAGTACCTGAAGAAAAAGCATCGCCTAACTCAGAGACAGCAGCCGCGGTAATACGGAGTATGCGAGAGTTATCCGGATTTATTGGGTTTAAAGGGTCAGTAGTC
+
FF,,F:FFFFFFFFFFFFFFFF,FFFFFFFFF,:,FFFFFFFFF:FFFFFFFF:FFFFFF,FFFFFFFFF:FFFFFFF,,,,FF::FFFFFF,FFF,:,,FF,:F,F:FF,FF,FF:,F,:FF,FF:F,:,,,F:F,F,FFFFF,,,FFFF::FFFF,F::F:,F,,::,F,,,F,,FFFFFF,,FF:FF:F,FFFF,,F,,,F,F,FF,FFFFF,F,,FFFF,FF,F:F:F,,FF,,F,FF,F
@A01757:128:HWYCLDRX2:1:2101:18385:2613 1:N:0:GGAGCGTC
ACTCCTACGGGAGGCAGCAGTAGGGAATCTTCCACAATGGGCGAAAGCCTGATGGAGCAACGCAGCGTGGGTGAAGAAGGTATTCGGATCGTAAAACCCTGTTGTTAGAGAAGAAAGTTCGTGAGAGTAACTGTTCACGTTTCGACGGTATCTAACCAGAAAGCCACGGCTAACTACGTGCCAGCAGCCGCGGTAATACGTAGGTGGCAAGCGTTATCCGGATTTATTGGGCGTAAAGGGAACG
+
FFFFFFFFFFFFFFFFFFFFFFFFFFFFFFFFFFFFFFFFFFFFFFFFFFFFFFFFFFF,FFFFFFFFFFFFFFFFFFFFFFFFFFFFFFFFFFFFFFFFFFFFFFFFFFFFFFFFFFFFFFFFFFFFFFFFFFFFFFFFFFFFFFFFFFFFFFFFFFFFFFFFFFFFFFFFFFFFFFFFFFFFFFFFFFFFFF,FFFFFFFFFFFFFF,FFFFFFFFFFFFFFFF:FFFFFFFFF:F:FF:FF
@A01757:128:HWYCLDRX2:1:2101:6750:2628 1:N:0:GGAGCGTC
ACTCCTACGGGAGGCAGCAGTGAGGAATATTGGTCAATGGGCGCAAGCCTGAACCAGCCAAGTCGCGTGAGGGATGACGGTCCTATGGATTGTAAACCTCTTTTGTCGGGGAGCAAGGCCCGCCACGCGTGGCGGGAAGGAGAGTACCCGAAGAAAAAGCATCGGCTAACTCCGTGCCAGCCGCCGCGGTAATACGGAGGATGCGAGCGTTATCCGGATGTATTGGGGTTAAAGGGTGGGTAGG
+
FFFFFFFFFFFFFFFFFFFFFFFFFFFFFFFFFFFFFFFFFFFFFFFFFFFFFFFFFFFFFFFFFFFFFFFFFFFFFFFFFFFFFFFFFFFFFFFFFFFFFFFFFFFFFFFFFFFFFFFFFFFFFF,FF::FFFFFFFFFFFFFFFFFF:,F:FF:FFF:,,FF,FFFFFF:F:FFFFF,:,:FFFF:FF::FFF:FF,FF,:FFFFFFFF,FF:,F,F,:F,F:,F,FF,:F,,FFF,F,,,F
@A01757:128:HWYCLDRX2:1:2101:2754:2660 1:N:0:GGAGCGTC
ACTCCTACGGGAGGCAGCAGTGGGGAATATTGGACAATGGGGGCAACCCTGATCCAGCCATGCCGCGTGTGTGAAGAAGGCCTTTTGGTTGTAAAGCACTTTAAGCAGTGAAGAAGACCTAACGGTTAATACCCGTTAGCGATGACATTAGCTGCAGAATAAGCACCGGCTAACTCTGTGCCAGCAGCCGCGGTAATACAGAGGGTGCAAGCGTTATCCGGATTTACTGGGTGTAAAGGGAGCG
+
FFFFFFFFFFFFFFFFFFFFFFFFFFFFFFFFFFFFFFFFFFFFFFFFFFFFFFFFFFFFFFFFFFFFFFFFFFFFFFFFFFFF,FFFFFFFFFFFFFFFFFFFFFFFFF:FFFFFFFFFFFFFFFFFFFFFFFFFFFFFFFFFFFFFFFFFFFF:FF,FFFFFFFFFFF:FFFFFFFF:FFFFFFFFFFFFFFFFFFF:FF,F:FF,FF:F:::FFFFFFFFFF:FFFFF:FFFF,FFFFFFF
@A01757:128:HWYCLDRX2:1:2101:3106:2675 1:N:0:GGAGCGTC
ACTCCTACGGGAGGCAGCAGTGAGGAATATTGGTCAATGGCCGGAAGGCTGAACCAGCCAAGCCGCGTGAAGGACGAAGGTGCCAAGCATTGTAAACTTCTTTTGTCAAGGGACAAAATCAGGCTCGAGAGCCTGACCGAGGGTACTTGAAGAAAAAGCATCGGCTAACTCCGTGCCAGCAGCCGCGGTAATACGGAGGATGCGAGCGTTATCCGGATTTATTGGGTTTAAAGGGAGCGTAGGT
+
FFFFFFFFFFFFFFFFFFFFFFFFFFFFFFFFFFFFFFFFFFFFFFFFFFFFFFFFFFFFFFFFFFFFFFFFFFFFFFFFFFFFFFFFFFFFFFFFFFFFFFFFFFFFFFFFFFFFFFFFFFFFFFFFFFFFFFFFFFFFFFFF:FFFFFFFFFFFFF:FFFFFFFFFFFFFF::FFFF:FFFFFFFFFFFFFF:FFF:FFF:FFFFFFFFFF:::FFFFFFFFFFFFF:FF,:,FF,FFFFFF
@A01757:128:HWYCLDRX2:1:2101:3414:2738 1:N:0:GGAGCGTC
ACTCCTACGGGAGGCAGCAGTGAGGAATATTGGTCAATGGCCGGAAGGCTGAACCAGCCAAGCCGCGTGAAGGACGAAGGTGCCAAGCATTGTAAACTTCTTTTGTCAAGGGACAAAATCAGGCTCGAGAGCCTGACCGAGGGTACTTGAAGAAAAAGCATCGGCTAACTCCGTGCCAGCAGCCGCGGTAATACGGAGGATGCGAGCGTTATCCGGATTTATTGGGTTTAAGGGGAGCGTAGGT
+
FFFFFFFFFFFFFFFFFFFFFFFFFFFFFFFFFFFFFFFFFFFFFFFFFFFFFFFFFFFFFFFFFFFFFF,FFFFFFFFFFFFFFFFFFFFFFFFFFFFFFFFFFFFFFFFFFFFFFFFFFFF:FFFFF:FFFFFFFFFFFFFFFFFFFFFFFF,FFFFFFF:FFFFFFFFFFFFFFFFFFFFFFFFFF,FF,,FF:FFFFFFFFFFFF,FFFFF,F:,F,F:FFF,F:,,,FFFFFFF,FF::
@A01757:128:HWYCLDRX2:1:2101:8350:2738 1:N:0:GGAGCGTC
ACTCCTACGGGAGGCAGCAGTGAGGAATATTGGTCAATGGGCGAGAGCCTGAACCAGCCAAGTCGCGTGAAGGATGACGGCCCTACGGGTTGTAAACTTCTTTTGTCAGGGAGCAATTGAGTCCACGTGTGGGCTTAGCGAGAGTACCTGAAGAAAAAGCATCGGCTAACTCCGTGCCAGCAGCCGCGGTAATACGGAGGATGCGAGCGTTATCCGGATTTATTGGGTTTAAAGGGTGCGTAGG
+
FFFFFFFFFFFFFFFFFFFFFFFFFFFFFFFFFFFFFFFFFFFFFFFFFFFFFFFFFFFFFFFFFFFFFFFFFFFFFFFFFFFFFFFFFFFFFFFFFFFFFFFFFFFFFFF:FFFF:FF:FFFF,FFFFFFFFF:FFFFFFFFFF:FFFFFFFFFFFFFFFFFFF:FFFFFFFFFFFFFFF,FFFFFFFF:::F,FFFFF:FFFF,FFFFFFFF:FFF,F:,FFFFFFF:F::F,FFF,FF,FF
@A01757:128:HWYCLDRX2:1:2101:16423:2754 1:N:0:GGAGCGTC
ACTCCTACGGGAGGCAGCAGTGAGGAATATTGGTCAATGGGCGCGAGCCTGAACCAGCCAAGTCGCGTGAGGGAAGACGGTCATATGGATTGTAAACCTCTTTTGTCGGGGAGCAAAAGACGCCACGCGTGGCGTTCCGAGAGTACCCGAAGAAAAAGCATCGGCTAACTCCGTGCCAGCAGCCGCGGTAATACGGAGGATGCGAGCGTTATCCGGATTTATTGGGTTTAAAGGGTGCGCAGGC
+
:FFFFFFFFFFFFFFFFFFFFFFFFFFFFFFFFFFF,FFFFFFFFFFFFFFFFFFFFFFFFFFFFFFFFFFFFFFFFFFFFF:FFFFFFFFFFFFFFFFFFF,FFFFFFFFFFFF,FFF:FFFFFFFFFFFFFFFFFFFFFFFFFFFFFFFFFFFFFFFFFFFFFFFFFFFFFFFFFFFFFFFFFFFFFFFFFFFFFFFFFFFFFFFFFFFFFFFFFFFFF:FFFFFF,,FFFFFFFFFF,FFF
@A01757:128:HWYCLDRX2:1:2101:3658:2785 1:N:0:GGAGCGTC
ACTCCTACGGGAGGCAGCAGTGAGGAATATTGGTCAATGGGCGCGAGCCTGAACCAGCCAAGTCGCGTGAGGGAAGACGGTCCTATGGATTGTAAACCTCTTTTGTCAGGGAGCAACAACATCTACGAGTAGGTGTTACGAGAGTACCTGAAGAAAAAGCATCGGCTAACTCCGTGCCAGCAGCCGCGGTAATACGGAGGATGCGAGCGTTATCCGGATTTATTGGGTTTAAAGGGTGCGTAGG
+
FFFFFFFFFFFFFFFFFFFFFFFFFFFFFFFFFFFFFFFFFFFFFFFFFFFFFFFFFFFF:FFFFFFFFFFFFFFFFFFFFFFFFFFFFFFFFFFFFFFFFFFFFFFFFFFFFFFFFFFFFFFFFFFFFFFFFFFFFFFFFFFFFFFFFFFFFFFFFFFFFFFFFFFFFFFFFFFFFFFFFFFFFFFFFFFF,FFFF:FF:FFFFFF:F:F,FFFFFFFFF:FFFFF:FFF,FF:FFF:FFFFF
@A01757:128:HWYCLDRX2:1:2101:22724:2801 1:N:0:GGAGCGTC
ACTCCTACGGGAGGCAGCAGTGAGGAATATTGGTCAATGGGCGGAAGCCTGAACCAGCCAAGTCGCGTGAGGGAATAAGGCCCTACGGGTCGTAAACCTCTTTTGCCGGGGAGCAAGGGCGGGGACGTGTCCCGGCCCGGAGAGTACCCGGAGAAAAAGCATCGGCTAACTCCGTGCCAGCAGCCGCGGTAATACGGAGGATGCGAGCGTTATCCGGATTTATTGGGTTTAAAGGGTGCGTAGG
+
FFFFFFFFFFFFFFFFFFFFFFFFFFFFFFFFFFFFFFFFFFFFFFFFFFFFFFFFFFF:FFFFFFFFFFFFFFFFFFFFFFFFFFFFFFFFFFFFFFFFFFFFFFFFFFFFFFFFFFFFFFFFFFFFFFFFFFFFFFFFFFFFFFFFFFFFFFFFFFFFFFFFFFFFFFFFFFFFFFFFFF,FFFFFFFF,FFF:FFFFFFF:FFFFF,F:FFFFFFFFFFFFF,F:FFFFFFFFFFFFFFF:
@A01757:128:HWYCLDRX2:1:2101:29143:2801 1:N:0:GGAGCGTC
ACTCCTACGGGAGGCAGCAGTGAGGAATATTGGTCAATGGCCGGAAGGCTGAACCAGCCAAGCCGCGTGAAGGACGAAGGTGCCAAGCATTGTAAACTTCTTTTGTCAAGGGACAAAATCAGGCTCGAGAGCCTGACCGAGGGTACTTGAAGAAAAAGCATCGGCTAACTCCGTGCCAGCAGCCGCGGTAATACGGAGGATGCGAGCGTTATCCGGATTTATTGGGTTTAAAGGGTGCGTAGGC
+
FFFFFFFFFFFFFFFFFFFFFF,FFFFF:FFFFFFFFFFFFFFFFFF:FFFFFFFFFFFFFFFFFFFFFF:FFFFFFFFFFFFFFFFFFFFFFFFFFF::FFFFFFFFFFFFFFFFFF::FFF,FFFFFFFF:FFFFFFFF:FF,,:FFF:FFFFFF:FFFFFFFFFFFFF,FFFFF,FFFF:FFFFFFFFF:FFFFFFFFFFFFFFFFFFFFFF:FFFFF,FFFFFFFFFFF:FFFFFF:F:F
@A01757:128:HWYCLDRX2:1:2101:2880:2879 1:N:0:GGAGCGTC
ACTCCTACGGGAGGCAGCAGTGAGGAATATTGGTCAATGGTCGGGAGACTGAACCAGCCAAGCCGCGTGAGGGAAGAAGGTACAGCGTATCGTAAACCTCTTTTGCCGGGGAACAAGAGCTTCCACGAGTGGGAGTGTGAGCGTACCCGGAGAAAAAGCATCGGCTAACTCCGTGCCAGCAGCCGCGGTAATACGGAGGATGCGAGCGTTCTCCGGATTTATTGGGTTTAAAGGGTGCGTAGGC
+
FFFFFFFFFFFFFFFFFFFFFFFFFFFFFFFFFFFFFFFFFFFFFFFFFFFFFFFFFFFFFFFFFFFFFFFFFFFFFFFFFFFFFFFFFFFFFFFFFFFFFFFFFFFFFFFFFFFFFFFFFFFFFFFFFFFFFFFFFFFFFFFFFFFFFFFFFFFFFFFFFFFFFFF,FFFFFFFFFFFFFFFFFFFFFFFFF:FFFFFFF:FFFFFF:F,:F:FFF,:FF,:FFFFFFF,:FFFF:FFF,FF:
@A01757:128:HWYCLDRX2:1:2101:7148:2879 1:N:0:GGAGCGTC
ACTCCTACGGGAGGCAGCAGTGAGGAATATTGGTCAATGGGCGGAAGCCTGAACCAGCCAAGTCGCGTGAGGGAAGAAGGCCCTGCGGGTCGCAGACCTCTTTGGACGGGGAGCAAGGCCGCCGACGTGTCGGCGGAAGGAGAGTACCCGTAGAACAAGCATCGGCTAACTCCGTGCCAGCAGCCGCGGTAATACGGAGGATGCGAGCGTTATCCGGATGTATTGGGTTTAAAGGGTGCGCAGG
+
FFFFFFFFFFFFFFFFFFFF:FFFFFFFFFFFFF:F:FFFFFFFF:FFFFFFFFFFFFFFFFFFFFF,FFFFFFFFFFFFFFFFFFFFFFFFFFFF:FFFF,FFFFFFFFFFFFFFFFFFFFF:FFF:FFFFFFFFFF:FFFFFFFFFFF:FFFFFFFFF,,FFFFFFFFFFFFFF:FFFFFFF:FFFFFFFF:FFFFFFFF,,FFFFF,:FFF:F:F:,:F,FF,F,FF:,FF::F:,FF,FF
@A01757:128:HWYCLDRX2:1:2101:24867:2879 1:N:0:GGAGCGTC
ACTCCTACGGGAGGCAGCAGTAGGGAATTTTTCACAATGGGCGAAAGCCTGATGGAGCAATACCGCGTGGATGATGAAGGTCTTTGGATTGTAAAATCCTTTTATTAGGGACGAATGACATAAGTAGGAAATGATTTATGTTTGACTTTACCTTTTGAATAAGTAACGGCAAACTATGTGCCAGCAGCCGCGGTAATACATAGGTTACAAGCGTTATCCGGATTTACTGGGCGTAAAGCGAGCG
+
FFFFF:FFFFFFFFFFFFFFFFFFFFFFFFFFFFFFFFFFFFFFFFFFFFFFFFFFFFFFFFFFFFFFFFFFFFFFFFFFFFFFFFFFFFFFFFFFFFFFF:FFFFFFFFFFFFFFFFFF:FFFFFFFFFFFFFFFFFFFFFFFFFFFFFFFFFFFF:FFFFFFFFF:FFFFFFFFFFFFFFFFFFF:FFFFFFFFFFFFFFFFFFFFFFFFFFFFFFFFFFFFFFFFF,:FFFFFF,FFFFFF
@A01757:128:HWYCLDRX2:1:2101:19108:2895 1:N:0:GGAGCGTC
ACTCCTACGGGAGGCAGCAGTGAGGAATATTGGTCAATGGCCGGAAGGCTGAACCAGCCAAGTCGCGTGAGGGAATAAGGCCCTATGGGTCGTAAACCTCTTTTGTCAGGGAGCAAAGGCGTCCACGTGTGGACGAGAGGAGAGTACCTGAAGAAAAAGCATCGGCTAACTCCGTGCCAGCAGCCGCGGTAATACGGAGGATGCGAGCGTTATCCGGATTTATTGGGTTTAAAGGGTGCGTAGG
+
,FFFFFFFFFFFFFFFFFFFFFFFFFFFFFFFFFFF:FFFFFFFFFFFF:FFF::FFF:FFFFFFFFFFFFFFF,FFFFFFFFFFFFFFFFFFFFFFFFFFFFFFFFFF:FFFFFFFFFFFFFFFFFFFFFFFF:FFFFFFFFFFFFFFFFFFFFFFFFFFFFFFFFFFFFFFFFFFFFFFFFFF:FFFFFFFFFFFFFFFFFFFFFFFFFFFFFFFF:FF:FFFFFFFFFFFF,FFFFFFFFF
@A01757:128:HWYCLDRX2:1:2101:7111:2910 1:N:0:GGAGCGTC
ACTCCTACGGGAGGCAGCAGTGAGGAATATTGGTCAATGGGCGGAAGCCTGAACCAGCCAAGTCGCGTGAGGGAAGAAGGCCCTGCGGGTCGCAGACCTCTTTGGACGGGGAGCAAGGCCGCCGACGTGTCGGCGGAAGGAGAGTACCCGTAGAACAAGCATCGGCTAACTCCGTGCCAGCAGCCGCGGTAATACGGAGGATGCGAGCGTTATCCGGATTTATTGGGTTGAAAGGGTGCGCAGG
+
FFFFFFFFFFFFFFFFFFFFFFFFFFFFFFFFFFFFFFFFFFFFFFFFFFFFFFFFFFFFFFFFFFFFFFFFFFFFFFFFFFFFFFFFFFFFFFFFFFFFFF:FFFFFFFFFFFFFFFFFFFFFFFFFFFFFFFFFF:FFFFFFF:FFFFFFFFFF,FFFFFFFFFF:FFFFFFFFFFFFF:FFFFFFFFFFFFFFFFFFFFFFF,FFF,F,FFFFF,F,FFFFFFF,F,FFFFFFFF,FF,FF
@A01757:128:HWYCLDRX2:1:2101:17761:2910 1:N:0:GGAGCGTC
ACTCCTACGGGAGGCAGCAGTAGGGAATCTTCCACAATGGACGAAAGTCTGATGGAGCAACGCCGCGTGAGTGAAGAAGGGTTTCGGCTCGTAAAGCTCTGTTGGTAGTGAAGAAAGATAGAGGTAGTAACTGGCCTTTATTTGACGGTAATTACTTAGAAAGTCACGGCTAACTACGTGCCAGCAGCCGCGGTAATACGTAGGTGGCAAGCGTTGTCCGGATTTATTGGGCGTAAAGCGAGTG
+
FFFFFFFFFFFFFFFFFFFFFFFFFFFFFFFFFFFFFFFFFFFFFFFFFFFFFFFFFFFFFFFFFFFFFFFFFFFFFFFFFFFFFFFFFFFFFFFFFFFFFFFFFFFFFFFFFFFFFFFFFFFFF,FFFFFFFFF:,:FF,FFFFFFFFFFFFFFFF:,FFFFFFFFFFFFFFFFFFFFFFFFFFFFFF:FFFFFFFF:FFFFFFFFFFF:FFFFFFFFFF:FFFFFFFFFFFFFFF:FF:FFF
@A01757:128:HWYCLDRX2:1:2101:5864:2942 1:N:0:GGAGCGTC
ACTCCTACGGGAGGCAGCAGTGAGGAATATTGGTCAATGGGAGAGATCCTGAACCAGCCAAGCCGCGTGAGGGAAGACGGCCCTATGGGTTGTAAACCTCTTTTGTCGGAGAACAAAACCCGGGACGAGTCCCGGACTGCGTGTATCCGAAGAAAAAGCATCGGCTAACTCCGTGCCAGCAGCCGCGGTAATACGGAGGATGCGAGCGTTATCCGGAGTTCTTGGGTTTAAAGGGTGCGTAGGC
+
FFFFFFFFFFFFFFFFFFFFFFFFFF:FFFFFFFFFFFFFFFFFFFFFFFFFF:FFFFFFFFFFFFFFFFF:FFFFFFFFFFFF:FFFFFFF:FFFFFFFFFFFFFF,FF:FFFFFF,FFFFFFFFFFFFFFFFFFFFFFFF:FFFFFFFFFFFFF:FFFFF,FFFFFFFF,FFFFFFFF:F:FFFFFFFFFF:FFF::,FF,FFFFF:FFFFF:FF,,F,F,:F,:FF,FFF:F::,FFFFFF
@A01757:128:HWYCLDRX2:1:2101:17219:2942 1:N:0:GGAGCGTC
ACTCCTACGGGAGGCAGCAGTGAGGAATATTGGTCAATGGGCGGAAGCCTGAACCAGCCAAGTCGCGTGAGGGATTAAGGCCCTGCGGGTCGTAAACCTCTTTTGCCGGGGAGCAGAGGTCCGGACGTGTCCGGGCCGGGAGAGTACCCGGAGAAAAAGCATCGGCTAACTCCGTGCCAGCAGCCGCGGTAATACGGAGGATGCGAGCGTTATCCGGATTTATTGGGTTTAAAGGGTGCGTAGG
+
FFFFFFFFFFFFFFFFFFFFFFFFFFFFFFFFFFFFFFFFFFFFFFFFFFFFFFFFFFFFFFFFFFFFFFFFFFFFFFFFFFFFFFFFFFFFFFFFFFFFFFFFFFFFFFFFFFFFFFFFFFFFFFFFFFFFFFFFFFFFFFFFFFFFFFFFFFFFFFFFFFF:FFFFFFFFFFFFFFFFFFFFFFFFFFFFFFFFFFFFFFFF:FFFFFFFFFFFFFFFF:FFFFFFFFF:FFFFFFFFFFFF
@A01757:128:HWYCLDRX2:1:2101:20057:2942 1:N:0:GGAGCGTC
ACTCCTACGGGAGGCAGCAGTGGGGGATATTGGTCAATGGGGGAAACCCTGAACCAGCAACGCCGCGTGAGGGAAGAAGGTTATCGGATTGTAAACCTCTTTAGCCGGGGAGCAAAGGGGTCCTTGCGGGGTCACGATCAGAGTAGCCCGAGATAAAGCCACGCCTAACACCGTGCCAGCAGCCGCGGTAATACGGAGGATGCGGGCGTTATCCGGATTGAGTCGGATGAAAGAGAGCGCGGGC
+
FFFFFFFFFFFFFFFFFFFFFF,FF,FFFFFF,,FFFFFFFFFFFFFFFFFFF,FFFF,FFFFFFFFFFF:FFFFFF,F,,F,FFFFF,FFFFFFF,FFFFF,,,F,FFFF,FF:,,,F,,,,F,,F,F,F,,,:,F:,F,,FF,,,:,,F::,,F:,F,,F:,,,,,,,,,,,F:,,F::FF,,F,FF:FFFFFFF:,F,,,F,F,,F:,F,,F,,,,,F,F,,F,,,F,F,,F,,:FF,F,F
@A01757:128:HWYCLDRX2:1:2101:18105:2973 1:N:0:GGAGCGTC
ACTCCTCGGAGGCAGCAGTGAGGAATATTGGTCAATGGCCGGAAGGCTGAACCAGCCAAGCCGCGTGAAGGACGAAGGTGCCAAGCATTGTAAACTTCTTTTGTCAAGGGACAAAATCAGGCTCGAGAGCCTGACCGAGGGTACTTGAAGAAAAAGCATCGGCTAACTCCGTGCCAGCAGCCGCGGTAATACGGAGGATGCGAGCGTTATCCGGATTTATTGGGTTTAAAGGGTGCGTAGGCGG
+
FFFFFFFFFFFFFFFFFFFF:FFFFFFFFFFFFFFFFFFFFFFFFFFFFFFFFFFFFFFFFFFFFFFF:FFFFFFFFFFFFFFFFFFFFFFFFFFFFFFFFFFFFFFFFFFFFFFFFFFFFFFFFFFFFFFFFFFFFFFFFFFFFFFFFFFFFFFFFFFFF:FFFFFFFFFFF:FFFFFFFFFFF:F,FFFF::FFFFFFFFFFFFF:FFFF:FF:FFFFFFFFFFFFFF:FFFF,FFFFFFFF
@A01757:128:HWYCLDRX2:1:2101:1805:2988 1:N:0:GGAGCGTC
ACTCCTACGGGAGGCAGCAGTGAGGAATATTGGTCAATGGGCGGGAGCCTGAACCAGCCAAGTCGCGTGAGGGAAGAAGGCCCTGCGGGTCGCAGACCTCTTTGGACGGGGAGCAAGGCCGCCGACGTGTCGGCGGAAGGAGAGTACCCGTAGAACAAGCATCGGCTAACTCCGTGCCAGCAGCCGCGGTAATACGGAGGATGCGAGCGTTATCCGGATTTATTGGGTTTAAAGGGTGCGTAGG
+
FFFFFFFFFFFFFFFFFFFFFFFFFFFFFFFFFFFF:FFFFFFFFFFFFFF:FFFFFFFFFFFFFFFFFFFFFFFFFFFFFF:FFFFFFFFFFFFFFFF:FFFFFFFFFFFFFF::FFFFFFFFFFFFFFFFFFFFFFFF:FFFFFFFFFFFF:FFFFFFFFFFFFFFFFFFFFFFFFFFFFFFFFFFFFFFFFFFFFFF:FFFFFFFFFF,FFFFFFFFFFFFFFFFFFFF:FFFFF,FFFFF
@A01757:128:HWYCLDRX2:1:2101:7139:3051 1:N:0:GGAGCGTC
ACTCCTACGGGAGGCAGCAGTAGGGAATTTTCGTCAATGGGCGCAAGCCTGAACGAGCAATGCCGCGTGAACGAGGAAGGTCTTCGGATCGTAAAGTTCTGTTGAGAGGGAAAAAGGGTCACCAGAGGAAATGCTGGTGAAGTGATATTACCTTTCGAGGAAGTCACGGCTAACTACGTGCCAGCAGCCGCGGTAATACGTAGGTGGCGAGCGTTATCCGGACTGAGTGGGCGTAAAGGGTGCG
+
FFFFFFFFFFFFFFFFFFFFFFFFFFFFFFFFFFFFF:FFFFFFFFFFFFFFFFFFFFFFFFFFFFFFFFFFFFFFFFFFFF:FFFFFFFFFFFFFFFF:F,FFFFFFFFF,FF:FFFFFFFFFFFFFF,FFFFFFFFFF,FFFF:FFFF:FF,FFFFFFFFFFFFFFFFFFFFFFFFFFFFFFFFFFFFFFFF:F:F:FF,FFFFFFF,FFFFF,FFFFFF:,F,:FFFFFFF,::FFF:FFF
@A01757:128:HWYCLDRX2:1:2101:11722:3067 1:N:0:GGAGCGTC
ACTCCTACGGGAGGCAGCAGTAGGGAATTTTCGTCAATGGGCGCAAGCCTGAACGAGCAATGCCGCGTGAACGAGGAAGGTCTTCGGATCGTAAAGTTCTGTTGAGAGGGAAAAAGGGTCACCAGAGGAAATGCTGGTGAAGTGATATTACCTTTCGAGGAAGTCACGGCTAACTACGTGCCAGCAGCCGCGGTAATACGTAGGTGGCGAGCGTTATCCGGAATGATTGGGCGTAAAGGGTGCG
+
FFFFFFFFFFFFFFFFFFFFFFFFFFFFFFFFFFFFFFFFFFFFFFFFFFFFFFFFFFFFF:FFFFFFFFFFFFF:F:FFFFFFFFFFFFFFFFFFFFFFFFFFFFFFFFFFFFFFFFFFFFFFFFFFFFFFFFFFFFFFFFFFFFFFFFF:FFFFFFFFFFFFFFFFFFFFFFFFFFFFFFFFFFFFFFFFFFFFFFFF:FFFFFFFFFFFFFFFFFFFFFFFFFFFFFFFF,FFFFFFFF:F
@A01757:128:HWYCLDRX2:1:2101:13476:3067 1:N:0:GGAGCGTC
ACTCCTACGGGAGGCAGCAGTGGGGAATATTGCACAATGGGGGAAACCCTGATGCAGCGACGCCGCGTGAGTGAAGAAGTAATTCGTTACGTAAAGCTCTATCAGCAGGGAAGAGAGTGACGGTACCTGAGTAAGAAGCCCCGGCTAACTACGTGCCAGCAGCCGCGGTAATACGTAGGGGGCAAGCGTTATCCGGATTTACTGGGTGTAAAGGGAGCGTAGACGGCGAAGAAAGTCTGGAGTG
+
FFFFFFFFFFFFFFFFFFFFFFFFFFFFFFFFFFFFFFFFFFFFFFFFFFFFFFFFFFFFFFFFFFFFFFFFFFFFFFFFFFFFFFFFFFFFFFFFFFFFFFFFFFFFFFF,FFFFFFFFFFFFFFFFFFFF:FFFFFFFFFFFFFFFFFFFFFFFFFFFFFFFFFFFFFFFFFF:FFFFFFFFFFFFFFFFFFFFFFFFFFFFFFFFFFFFFFFFFFFFFFFFFFFFFFFFFFFFFFFFFFFF
@A01757:128:HWYCLDRX2:1:2101:2636:3176 1:N:0:GGAGCGTC
ACTCCTACGGGAGGCAGCAGTGGGGAATATTGCACAATGGGGGAAACCCTGATGCAGCGACGCCGCGTGAGTGAAGAAGTAATTCGTTATGTAAAGCTCTATCAGCAGGGAAGAAACAGACGGTACCTGAGTAAGAAGCCCCGGCTAACTACGTGCCAGCAGCCGCGGTAGTACGTGGGGGGCAGGGGTGCTGCGGATTTAGTGGGGGGGAGGGGCGCGTGGGGGGGGCCGAGGGGGGGCGGTG
+
FFFFFFFFFFFFFFFFFFFFFFFFFFF:FFFFFFFFFFFFFFFFFFFFFFFFFFFFFFFFFFFFF:FFFFFFFF,FF,FFFFFFFFFFFFF:F,:FFFFF:FF,F,:FFFF,F,:,F,F:FFFF,FFFFFF,F,FF:FFF::FFF:,:FF,FFFFF:,FF,FF,F,FF,,,,,:F:,FFFFF,,,F,F:,,,,FFFF,:F,,,FFF,F,,,,:FF,F,F:,F,,FF,F,,F,,,F,,,F,,F:F
@A01757:128:HWYCLDRX2:1:2101:15908:3176 1:N:0:GGAGCGTC
ACTCCTACGGGAGGCAGCAGTGGGGAATATTGCGCAATGGGGGGAACCCTGACGCAGCAACGCCGCGTGCGGGATGAAGGCCTTCGGGTTGTAAACCGCTTTCAGCAGGGAAGAGACAGACGGTACCTGCAGAAGAAGCCCCGGCTAACTACGTGCCAGCAGCCGCGGTAATACGTAGGGGGCGAGCGTTATCCGGATTCATTGGGCGTAAAGCGCGCGCAGGCGGACCGTTAAGCGGGACCTC
+
FFFFFFFFFFFFFFFFFFFFFFFFF,FFFFFFFFFFFFFFFFFFF:FFFFFFFFFFFFFFFFFFFFFFFFFFFFFFFFFFFFFFFFFFFFFFFFFFFFFFFFFFFFFFFFFFFFFFFFFFFFFFFFFFFFFFFFFFFFFFFFFFFFFFFF:FFFFFFFFF,FFFFFFFFFFFFFFFFFFFFFFFFFFFFFFFFFFFFFFFFFFFFFFFFFFFFF,FFFFFFFFFFFFFFFFFFFF:FFFFFFFF
@A01757:128:HWYCLDRX2:1:2101:17192:3176 1:N:0:GGAGCGTC
ACTCCTACGGGAGGCAGCAGTGAGGAATATTGGTCACTGGGAGAGATCCTGAACCAGCCAAGCCGCGTGAGGGAAGACGGCCCTATGGGTTGTAAACCTCTTTTGTCGGAGAACAAAACCCGGGACGTGTCCCGGACTGCGTGTATCCGAAGAAAAAGCATCGGCTAACTCCGTGCCAGCAGCCGCGGTAATACGGAGGATGCGAGCGTTATCCGGATTTATTGGGTTTAAAGGGTGCGTAGGC
+
FFFFF,FFFFFFFFFFFFFFFFFFFF:FFFFFFFFF,FFFFFFFFFFFFFFFFFFFFFFF,FFFFFFFFFFFFFFFFFFFF:FFF:FFFFFFF:FFFFFFFFFF:FFFFFFFFF:F,FF:FFFF,,F:FF::FFF,:FFFFF::,,FFF,:F,F:F,FFFFFFFFFFFFF:FFFFFFFFFFFF:FFFFFF:FFFF:FFFF:FFFFFFF:F,FFFFFF,,FF:FFFFFF:F:FFF:FFFF,FFFF
@A01757:128:HWYCLDRX2:1:2101:2709:3208 1:N:0:GGAGCGTC
ACTCCTACGGGAGGCAGCAGTGGGGAATATTGCACAATGGGGGAAACCCTGATGCAGCGACGCCGCGTGAGTGAAGAAGTAATTCGTTATGTAAAGCTCTATCAGCAGGGAAGAAACAGACGGTACCTGAGTAAGAAGCCCCGGCTAACTACGTGCCAGCAGCCGCGGTAAGACGTAGGGGGCAAGCGTTATCCGGATTTACTGGGTGTAAAGGGAGAGTAGACGGCGAAGAAAGTCTGAAGGG
+
FFFFFFFFFFFFFFFFFFFFFFFFFF:FFFFFFFFFFFFFFFFFFF:FFFFFFFFFFFFFFFFFFFFFFFFFFFFFFFFFF:FFFFF,FFFF,:FFFFFF:FFFFFFFFFF,,FF:F:FFF:FFFFFFFFFFFFFF,FF:FFFFFFFFFF:FFFFFF,FF,FFFFFFF:,,,,FF,:FFFFFF::F,F,,,:::F:F,FFF,FFFF:FF,:,FFF,F,F::FFF:F,F,,F,,,FF::F,,:,F
@A01757:128:HWYCLDRX2:1:2101:14082:3208 1:N:0:GGAGCGTC
ACTCCTACGGGAGGCAGCAGTGGGGGATATTGGACAATGGGGGAAACCCTGATCCAGCGACGCCGCGTGAGTGAAGAAGTATTTCGGTATGTAAAGCTCTATCAGCAGGGAAGAAAGAAATGACGGTACCTGACCAAGAAGCCCCGGCTAACTACGTGCCAGCAGCCGCGGTAATACGTAGGGGGCAAGCGTTATCCGGAATTACTGGGTGTAAAGGGAGCGTAGACGGTTAAGTAAGTCTGGA
+
FFFFFF:FFFFFFFFF:FF:F:FFFFFF::FFFFFF:FFFFFFFFFF:FFF:FFF,FF:FF:FF:FFFFFFFFFFFFFFFFF,FFFFFF,FFFFFFFFFFF,FFFFFF,FFFFFFFFFFFFFFFFFF:FFFFFF:FFFFFFFFFFFFFF:FFFFF:FFFFFFFFFFFFFFFFF,F:FF,FFFFFF:FFF:,:FFFFFF,FFFFFF,F,FF:FFFFFF:FFFF::,F:,F,FFFFFFFFFFF,FF
@A01757:128:HWYCLDRX2:1:2101:7075:3223 1:N:0:GGAGCGTC
ACTCCTACGGGAGGCAGCAGTGAGGAATATTGGTCAATGGGCGGAAGCCTGAACCAGCCAAGTCGCGTGAGGGAAGAAGGCCCTGCGGGTCGCAGACCTCTTTGGACGGGGAGCAAGGCCGCCGACGTGTCGGCGGAAGGAGAGTACCCGTAGAACAAGCATCGGCTAACTCCGTGCCAGCAGCCGCGGTAATACGGAGGATGCGAGCGTTATCCGGATTTATTGGGTTTAAAGGGTGCGCAGG
+
FFFFFFFFFFFFFFFFFFFFFFFFFFFFFFFFFFFFFFFFFFFFFFFFFFFFFFFFFFFFFFFFFFFFFFFFFFFFFFFFFFFFFFFFFFFFFFFFFFFFFFFFFFFFFFFFFFFFFFFFFFFFFFFFFFFFFFFFF:FFFFFFF:FFFFFFFFFFFFFFFFFF:FFFFFFFFFFFFFFFFFFFFFFFFF:FFFFFFFFFFFFFFFFFF:F:FFFFFF,FF,FFF:FFFFFF:F,FFFFFFFFF
@A01757:128:HWYCLDRX2:1:2101:25391:3223 1:N:0:GGAGCGTC
ACTCCTACGGGAGGCAGCAGTGAGGAATATTGGTCAATGGCCGGAAGGCTGAACCAGCCATGCCGCGTGAAGGTCAGTGCCCTATGGGCGTTAAACTTCTTTTGTGCGGGAGCAATAAGGTCCACGTGTGGGCCGACGAGAGTACCGTACGAATAAGCATCGGCTAACTCCGTGCCAGCAGCCGCGGTAATACGGGGGATGCAAGCGTTATCCGGATTTATTGGGTTTAAAGGGTGCGTAGGCT
+
FFFFFFFFFFFFFFFFFFFFFFFFFFFFFFFFFFFFFFFFFFFFFFFFFFFFFFFFFFFFFFFFFFFFFFFFFFFFFFFFFFFFFFFFFFFFFFFFFFFFFFFFFFFFFFFFFFFFFF:FFFFFFFFFFFFFFFFFFFFFFFFFFFFFFFFFFFFFFFFFFFFFFFFFFFFFFFFFFFFFFFFFFFFFFFFFFFFFFFFFFFF:FFF:F:FFFFFFFFFFFFFFFFFFFFF,FFFFFFFF:::F
@A01757:128:HWYCLDRX2:1:2101:6587:3255 1:N:0:GGAGCGTC
ACTCCTACGGGAGGCAGCAGTGATGAATATTGGTCAATGGGCTTACGCCTGAACCAGCCAAGTCGCGTGAGGGAATACTGCCCTATGGGTTGTAAACCTCTTTTGTCAGGGAGCAACAACATCTACGAGTAGGTGTTACGAGAGTACCTGAAGAAAAAGCATCGGCTAACTCCGTGCCAGCAGCCGCGGTAATACGGAGGATGCGAGCGTTATCCGGATTTATTGGGTTTAAAGGGTGCGTAGG
+
FFFFFFFFFFFFFFFFFFFFFFFFFFFFFFFFFFFFFFFFFFFFFFFFFFFFFFFFFFFFFFFFFFFFFFFFFF:FFFFFFFFFFFFFFFFFFFFFFFFFFFFFFFFFFFFFFFFFFFFF:FFFFFFFFFFFFF:FFFFFFFFFFFFFFFFFFFFFFF:FFFFF:FFFFFFFFFFFFFFFFFFFFFFFFFFFFF:FFFFFFFFFFFFFF:FFFF:::FF:F:FF:FFFFFFF:,FFFFFFFFFF
@A01757:128:HWYCLDRX2:1:2101:25156:3317 1:N:0:GGAGCGTC
ACTCCTACGGGAGGCAGCAGTGAGGAATATTGGTCAATGGGCGGAAGCCTGAACCAGCCAAGTCGCGTGAGGGAATAAGGCCCTATGGGTCGTAAACCTCTTTTGTCAGGGAGCAAAGGCGTCCACGTGTGGACGAAAGGAGAGTACCTGAAGAAAAAGCATCGGCTAACTCCGTGCCAGCAGCCGCGGTAATACGGAGGATGCGAGCGTTATCCGGATTTATTGGGTTTAAAGGGTGCGTAGG
+
FFFFFFFFFFFFFFFFFFFFFFFFFFFFFFFFFFFFFFFFFFFFFFFFFFFFFFFFFFFFFFFFFFFFFFFFFF,FFFFFFFFFFFFFFFFFFFFFFFFFFFFFFFFFFFFFFF:F:FFFFFFFFFFFFFFFFFFFFFFFFFFFFFFFFF,FFFF:FFFFFFFFFFF:FFFFFFFFFFFFFFFFFFFFFFFFFFFFFFFFFFFFFFFFFFFFFFFFFF,,FF:FF:FFFFFFFFFFFFFF::FF
@A01757:128:HWYCLDRX2:1:2101:25988:3317 1:N:0:GGAGCGTC
ACTCCTACGGGAGGCAGCAGTAGGGAATTTTCGTCAATGGGCGCAAGCCTGAACGAGCAATGCCGCGTGAACGAGGAAGGTCTTCGGATCGTAAAGTTCTGTTGAAGGGGAAAAAGAGCGGAGAGAGGAAATGAACTCCGATTGATATTACCCTTCGAGGAAGTCACGGCTAACTACGTGCCAGCAGCCGCGGTAATACGTAGGTGGCGAGCGTTATCCGGAATGATTGGGCGTAAAGGGTGCG
+
FFFFFFFFFFFFFFFFFFFFFFFFFFFFFFFFFFFFFFFFFFFFFFFFFFFFFFFFFFFFFFFFFFFFFFFFFFFFFFFFFFFFFFFFFFFFFF:FFFFFFFFFFFFFFFFFFFFFFFFFFFFFFFFFFFFFFFFFFFFFFFFFF:FFFFFFFFFFFFFFFFFFFFFFFFFFFFFFFFFFFFFFFFFFFFFFFF,FFFFFFFFFFFFFFFFFFFF:FFFFFFFF:FFFFFFFFFF,FFFFFFF,
@A01757:128:HWYCLDRX2:1:2101:24523:3537 1:N:0:GGAGCGTC
ACTCCTACGGGAGGCAGCAGTAGGGAATCTTCCACAATGGGCGAAAGCCTGATGGAGCAACGCCGAGTGGGTGAAGAAGGTCTTCGGATCGTAAAACCCTGTTGTTAGAGAAGAAAGTGCGTGAGAGTAACTGTTCACGTTTCGACGGTATCTAACCAGAAAGCCACGGCTAACTACGTGCCAGCAGCCGCGGTAATACGTAGGTGGCAAGCGTTATCCGGATTTATTGGGCGTAAAGGGAACG
+
FFFFFF:FFFFFFFFFFFFFF:FFFFFFFFFFFFFFFFFFFFFFFFFFFFFFFFFFFFFFFFFFFFFFFFFFFFFFFFFFFFFFFFFFFFFFFFFFFFFFFFFFF:FFFFFFFFFFFFFFFFFFFFFFFFFFFFFFFFFFFFFFFFFFFFFFFFFFFFFFFFFFFFFFFFFFFFFFFFFFFFFFFFFFFFFFFFF:FFFFFFFFFFFFFFFFFFFFFFFFFFFFFFFFFFFFFFFFFFFFF:FF
@A01757:128:HWYCLDRX2:1:2101:7735:3552 1:N:0:GGAGCGTC
ACTCCTACGGGAGGCAGCAGTGAGGAATATTGGTCAATGGTCGGGAGACTGAACCAGCCAAGCCGCGTGAGGGAAGAAGGTACAGCGTATCGTAAACCTCTTTTGCCGGGGAACAAGAGCTTCCACGAGTGGGAGTGTGAGCGTACCCGGAGAAAAAACATCGGCTAACTCCGTGCCAGCAGCCGCGGTAATACGGAGGATGCGAGCGTTATCCGGATTTATTGGGTTTAAAGGGTGCGTAGGC
+
FFFFFFFFFFFFFFFFFFFFFFFFFFFFFFFFFFFFFFFFFFFFFFFFFFFFFFFFFFFFFFFFFFFFFFFFFFFFFFFFFFFFFFFFFFFFFFFFFFFFFFFFFFFFFFFF:FFFFFFFFFFFFFFFFFFFFFFFFFFFFFFFFFFFFFFFFFFFF,FFFFFFFF:FFFFFFFFFFFFFFFF:FFFFF,FFFFFFFFF:FFFFFFFF,F:FFFFFF:,:F:FFF:FF,F,F:FFFF:F::FFF
@A01757:128:HWYCLDRX2:1:2101:17499:3552 1:N:0:GGAGCGTC
ACTCCTACGGGAGGCAGCAGTGGGGGATATTGGTCAATGGGGGAAACCCTGAACCAGCGACGCCGCGTGAGGGAAGAAGGTTTTCGGATTGTAAACCTCTGTCCTCGGTGAAGATAATGACGGTAGCCGAGGAGGAAGCTCCGGCTAACTACGTGCCAGCAGCCGCGGTAATACGTAGGGAGCAAGCGTTGTCCGGATTTATTGGGTTTAAAGGGTGCGTAGGCGGAGTGTCAAGTCAGCGGTA
+
FFF:FFFFFFF:FFFFFFFFFFFFFFFFFFFFFFFFFFFFFFFFFFFFFFFFFFFF:FFFFFFFFFFFF:FFFF:FFFFFFFFFFFFFFFFFFFFFFFFFFFF:FF,FFFFFFFFFFFFFFFFFFFFFFFFFFFFFFFFF:F:F:FFFFFFFFFFF:FFFFFFFFFF,FFFFFFFFFF,FFFFF:FFFFFFFF,F:FFFFF:,:FFFFFFFFF:FFFFFFF,,F,FFFFFFFFFFFFFFFF,FF
@A01757:128:HWYCLDRX2:1:2101:20528:3568 1:N:0:GGAGCGTC
ACTCCTACGGGAGGCAGCAGTGGGGAATCTTGGACAATGGGCGCAAGCCTGATCCAGCCATGCCGCGTGAGTGAAGAAGGCCTTAGGGTTGTAAAACTCTTTCGCCGGAGAAGAAAATGACGGACTACGGAGAAGAAGCCCCGGCTAACTTCGAGCCAGCAGCCGCGGAAATACTAAGGGGGCTAGCGTTGTTCGGAATTACTGGGCGTAAAGCGCACGTAGGCGGGTGTGTAAGAAGGGGGTG
+
FFF,FFFFFFFFFF,:FFFFF,FFFFFFF,FFFFF:F,FFFFFFF:,F,FFFFFFFFFF:,:FFFF,:,FFFFFFFFFF,,::,FFF,FFFFFF:F:,FF,FFF,F,FFF:FFF,FF,FF,FF,,F,F:,F:FF:FF:FFFF:FFFFFF,FF,,,F,F::F:FF,,F,,FFFFF,FFF,,F:,,::FF,FF::FFF,F::FF,:F,FFFF,F,,FF:,,FF,FFF,,F,FFF:,F,F:,:FFF,
@A01757:128:HWYCLDRX2:1:2101:29478:3568 1:N:0:GGAGCGTC
ACTCCTACGGGAGGCAGCAGTGAGGAATATTGGTCAATGGACGGAAGTCTGAACCAGCCATGCCGCGTGCAGGATGACGGCTCTATGAGTTGTAAACTGCTTTTGTACGAGAATAATAGTTCTTACGTGTAGGGATTTGAATGTATCGTACGAATAAGGATCGGCTAACTCCGTGCCAGCAGCCGCGGTAATACGGAGGATTCGAGCGTTATCCGGATTTATTGGGTTTAAAGGGTGCGTAGGC
+
FFFFFFFFFFFFFFFFFFFFFFFFFFFFFFFFFFFFFFFFFFFFFFFFFFFFFFFFFFFFFFFFFFFFFFFFFFFFFFFFFFFFFFFFFFFFFFFFFFFFFFFFFFFFFFFFFF:FFFFFFFFFFFFFFF:FFFFFFFFFFFFFFFFFFFFFFFFFFFFFFFFFFFFFFFFFFFFFFFFFFFFFFFFFF,FFFFFFFFFFFFFFFFFF:F,FFFFFFFFFFFFFFFFFFFFFFFFFFFFFFFFF
@A01757:128:HWYCLDRX2:1:2101:20645:3583 1:N:0:GGAGCGTC
ACTCCTACGGGAGGCAGCAGTGGGGAATATTGCGCAATGGGGGAAACCCTGACGCAGCAACGCCGCGTGCGGGATGAAGGCCTTCGGGTTGTAAACCGATTTCAGCAGGGAAGACGCAGACGGTACCTGCAGAAGAAGCCCCGGCTAACTACGTGCCAGCAGCCGCGGTAATACGTAGGGGGCGAGCGTTATCCGGATTCATTGGGCGTAAAGCGCGCGCAGGCGGACCGTTAAGCGGGACCTC
+
FFFFFF,FFFFFFFFFFFFFFFFFFFF:FFFFFFF,:FFFFFFF,FFFFFFFFFFFFFFFFFFFFFFFFFFFFFFFFFFFFFFFFFFFFFFFFFFFFFFFFFFFFFFFFFFFFFFFFFFFFFFFFFFFFFFFFFFFFFFFFFFFFFFFFFFFFFFFF:FFFFFFFFFFFFFFFFFFFFFFFFFFFFFFFFFFFFFFFFFFFFFFFFFFFFFFFFFFFFFFFFFFFFFFFFFFFFFFFFFFFFFF
@A01757:128:HWYCLDRX2:1:2101:10791:3615 1:N:0:GGAGCGTC
ACTCCTACGGGAGGCAGCAGTGGGGGATATTGGACAATGGGGGGAACACTGATCCAGCGACGCCGCGTGAGTGAAGAAGTATCTCGGTATGTAAAGCTCTATCAGCAGGGAAGAAAGAAATGACGGTACCTGAGTAAGAAGCCCCGGCTAACTACGTGCCAGCAGCCGCGGTAATACGTAGGGGGCAAGCGTTATCCGGAATTACTGGGTGTAAAGGGAGCGTAGACGGTGAAGTAAGTCTGGA
+
FFFFFFFFFFFFFFFFFFFFFFFFFFFFFFFFFFFFFFFFFFFFF:FFFFFFFFF:FFFFFFFFFFFFFFFFFFFFFFFFFFFFFFFF:FFFFFFFFFFFFFF,F:FFFFF:FFFFFFFFFFFFFFFFFFFFFFFFFFFFFFFFFFFFFFFFFFFFFFFFFFFFFFFFFFFFFFFFFFFFFFFFFFFFFFFFFFFFFFFFFFFFFFFFFFFFFFF:FFFFFFFFFFFF,FFF:FFFFFFFF:FF
@A01757:128:HWYCLDRX2:1:2101:24894:3615 1:N:0:GGAGCGTC
ACTCCTACGGGAGGCAGCAGTGGGGAATATTGGACAATGGGGGCAACCCTGATCCAGCAATGCCGCGTGTGTGAAGAAGGCCTTCGGGTTGTAAAGCACTTTTATCCGGAACGAAACGCGCTTGGTGAATAGCCAGGTGAACTGACGGTACCGGAGGAATAAGCACCGGCTAACTTCGTGCCAGCAGCCGCGGTAATACGTAGGTGGCAAGCGTTGTCCGGATTTATTGGGCGTAAAGCGAGTG
+
FFFFFFFFFFFFFFFFFFFFFFFFFFFFFFFFFFFFFFFFFFFFFFFFFFFFFFFFF:FFFFFFFFFFFFFFFFFF:FFFFFFFFFFFFFFFFFFFF,FFFFFFFFFFFFFFFFFFFFFFFFFFFFFFFFFFFFFFFFFFFFFF:FFFFFFFFFFFF,FFFFFFFFFFFF:FFFFFFFFFFFFFFFFFFFFFFFF,FFFFFFFFFFFF,FFFF:FFFFFFF:FFFFFFFFFFFF:FFFFFFFFF
@A01757:128:HWYCLDRX2:1:2101:15781:3646 1:N:0:GGAGCGTC
ACTCCTACGGGAGGCAGCAGTGGGGAATATTGCACAATGGGGGAAACCCTGATGCAGCGACGCCGCGTGAGTGAAGAAGTATTTCGGTATGTAAAGCTCTATCAGCAGGGAAGAAAATGACGGTACCTGACTAAGAAGCCCCGGCTAACTACGTGCCAGCAGCCGCGGTAATACGTAGGGGGCAAGCGTTATCCGGATTTACTGGGTGTAAAGGGAGCGTAGACGGCGCGGCAAGTCTGAAGTG
+
FFF:FFFFFFFFFFFFFFFF::FFFFFFFFFFFFFFFFFFFFFFFFF:FFFFFFFFFFFFFF:FFFFFFFFF:FFFFFFFFFFFFFFFFFFFFFFFFFF:FFFFFFF:FFFFFFF,:FFFFFFFFFFFFFFFFFFFFFFFFFFF:FFFFFFFFFFFFFF:FFFFFFFF:F,FFF,F:F,F,FF:F:FF:FFFF,:,F::FF:FF,FFFFFFF,F,FFFFFF:,FF:FFFFFFFF::FFF::FFF
@A01757:128:HWYCLDRX2:1:2101:15664:3662 1:N:0:GGAGCGTC
ACTCCTACGGGAGGCAGCAGTGGGGAATATTGCACAATGGGGGAAACCCTGATGCAGCGACGCCGCGTGAGTGAAGAAGTATTTCGGTATGTAAAGCTCTATCAGCAGGGAAGAAAATGACGGTACCTGACTAAGAAGCCCCGGCTAACTACGTGCCAGCAGCCGCGGTAATACGTAGGGGGCAAGCGTTATCCGGATTTACTGGGTGTAAAGGGAGCGTAGACGGCGCGGCAAGTCTGAAGTG
+
FFFFFFFFFFFFFFFFFFFFFFFFFFFFFFFFFFFFFFFFFFFFFFFFFFFFFFFFFFFFFFFFFFFFFFFFFFFFFFFFFFFFFFFFFFFFFFFFFFFFFFFFFFFFFFF:FFFFFFFF:FFFFFFFFFFFFFFFFFFFFFFFFFFFFFFFFFFFFFFFFFFFFFFFFFFFFFF,FFFFFFFFFFFF:FFFFFFFFFFFF:FFFFFFFFFFF:FFFFFFFF,FFFFFF:FFFFF:F:FFFFFF
@A01757:128:HWYCLDRX2:1:2101:31593:3662 1:N:0:GGAGCGTC
ACTCCTACGGGAGGCAGCAGTAGGGAATCTTCCACAATGGGCGAAAGCCTGATGGAGCAACGCCGCGTGGGTGAAGAAGGTCTTCGGATCGTAAAACCCTGTTGTTAGAGAAGAAAGTGCGTGAGAGTAACTGTTCACGTTTCGACGGTATCTAACCAGAAAGCCACGGCTAACTACGTGCCAGCAGCCGCGGTAATACGTAGGTGGCAAGCGTTATCCGGATTTATTGGGCGTAAAGGGAACG
+
FFFFFFFFFFFFFFFFFFFFFFFFFFFFFFFFFFFFFFFFFFFFFFFFFFFFFFFFFFFFFFFFFFFFFFFFFFF:FFFFFFFFFFFFFFFFFFFFFFFFFFFFFFFFFFFFFFFFFFFFF:FF:FFFFFFFFFFFFFFFFFFFFFFFFFFFFFFFFFFFFFFFFFFFFFFF:FFFFFFFFFFFFFFFFFFFFFFFFF:FFFFFFF:FFFFFFFFFFFFFFFFFFFFFF,FFFFFF:FFFFFFF
@A01757:128:HWYCLDRX2:1:2101:12680:3912 1:N:0:GGAGCGTC
ACTCCTACGGGAGGCAGCAGTGAGGAATATTGGACAATGGGCGCGAGCCTGAACCAGCCAAGTCGCGTGAGGGATGACGGCCCTATGGGTTGTAAACAAGTTTTGCAGGGGAGCAAAGGGCCGCACGTGTGCGGTTGGGCGAGTACCCGGAGAAAAAGAATCGGCAAACTCCGTGACAGCACCCGCGGTACTACGGAGGCTGCGAGGGTTATGCGGATATCTTTGGTTTAGAGTGTGGGTAGGG
+
FF:FFFFFFFFFFFFFFFFFFF,FFFFFFFFFF,FFFFFFFFF,,FFFFFFF:FFFFFFF:F,FFFFFF,F,FFFFFFFFFF,F,:FF:F:,:FF:F,,,FF:F,F,:F:,FFFFFF:,:F,,F,F:,,FFF,F,,,FF,FF:,FFFFF:F,,:FF,F,::::FF,:FF,,FF:F,FF:FF,FFFFF:,:,F:,,,,,:,F,FF,:,::,,F,,F,:F,F:F,,,:,F:,,,F,FF:,:,:F,:
@A01757:128:HWYCLDRX2:1:2101:17616:3912 1:N:0:GGAGCGTC
ACTCCTACGGGAGGCAGCAGTAGGGAATTTTCGTCAATGGGCGCAAGCCTGAACGAGCAATGCCGCGTGAACGAGGAAGGTCTTCGGATCGTAAAGTTCTGTTGAAGGGGAAAAAGAGCGGAGAGAGGAAATGATCTCTGATTGATATTACCCTTCGAGGAAGTCACGGCTAACTACGTGCCAGCAGCCGCGGTAATACGTAGGTGGCGAGCGTTATCCGGATTCATTGGGCGTAAAGCGCGCG
+
FFFFFFFFFFFFFFFFFFFFFFFFFFFFFFFFFFFFFFFFFFFFFFFFFFFFFFFFFFFFFFFFFFFFFFFFFFFFFFFFFFFFFFFF:FFFFFFFFFFFFFFFFFFFFFF::FFFFFFFFFFFFFFFFFFFFFFFFFFFFFFFFFFFFFFFFFFFFFFFFFFFFFFFFFFFFFFFFFFFFFFFFFFFFFFFFFF:FFFFF:FFFFFFFFFFFFF,FFFFFFFFFF,FFFFFFFFFFFFFFFFF
@A01757:128:HWYCLDRX2:1:2101:28935:3975 1:N:0:GGAGCGTC
ACTCCTACGGGAGGCAGCAGTGAGGAATATTGGTCAATGGCCGGAAGGCTGAACCAGCCAAGTCGCGTGAGGGAATAAGGCCCTATGGATTGTAAACCTCTTTTGTCAGGGAGCAAAGGGCGCCACGTGTGGCGCTTTGCGAGTACCTGAAGAAAAAGCATCGGCTAACTCCGTGCCAGCAGCCGCGGTAATACGGAGGATGCGAGCGTTATCCGGATTTATTGGGTTTAAAGGGTGCGCAGGC
+
FFFFFFFFFFFFFFFFFFFFFFFFFFFFFFFFFFFFFFFFFFFFFFFFFFFFFFFFFFFFFFFFFFFFFFFFFF,FFFFFFFFFFFFFFFFFFFFFFFFFFFFFFFFFFFFFFFFF:FFFFFFFFFFFFFFFFFFFFFFFFFFFFFFFFFFFFFFFFFFFFFFFFF:FFFFFFFFFFFFFFFFFFFFFFFFFFFFFFFFFFFFF:FFFFF,FFFFFFF:FFFFF:FFF,FFFFFFF::FFFFFF
@A01757:128:HWYCLDRX2:1:2101:30255:4038 1:N:0:GGAGCGTC
ACTCCTACGGGAGGCAGCAGTAGGGAATTTTCGTCAATGGGCGCAAGCATGAACGAGCAATGCCGCGTGAACGAGGAAGGTCTTCGGATCGTAAAGTTCTGTTGAAGGGGAAAAAGAGCGGAGAGAGGAAATGGTCTCCGATTGATATTACCCTTCGAGGAAGTCACGGCTAACTACGTGCCAGCAGCCGCGGTAATACGTAGGTGGCGAGCGTTATCCGGAATGATTGGGCGTAAAGTGTGCG
+
FFFFFFFFFFFFFFFFFFFFFFFFFFFFFFFFFFFFFFFFFFFFFFFF:FFFFFFFFFFFFFFFFFF:FFFFFFFFF,:FFFFFFFFFFFFFFFFFFFFFFFFFFFFFFFFFFFFFFFFFFFFFFFFFFFFFFFFFFF:FFFFFFFFFFF,FFFFFFFF,FFFFFFFFFFF:F,:FF,FFFFFFFFFFFFFFFF,FFFFFFFFFFFFFFFFFFFFFFFFFFF,FF,FFFFFFFF:FFF,FFFFF
@A01757:128:HWYCLDRX2:1:2101:13557:4053 1:N:0:GGAGCGTC
ACTCCTACGGGAGGCAGCAGTGAGGAATATTGGTCAATGGGCGGAAGCCTGAACCAGCCAAGTCGCGTGAGGGAAGAAGGCCCTGCGGGTCGCAGACCTCTTTGGACGGGGAGCAAGGCCGCCGACGTGTCGGCGGAAGGAGAGTACCCGTAGAACAAGCATCGGCTAACTCCGTGCCAGCAGCCGCGGTCATACGGAGGATGCGAGCGGTATCCGGATTTATTGGGTTGGAAGGGTGCGCAGG
+
F:FFFFFFFFFFFFFFFFFFFFFFFFFFFFFFFFFFFFFFFFFFFFFFFFFFFFFFFFF:F,FFF:FFFFFFFF:FFF:FFFFFFFFFFFFFFF:FFFFFFFFFFF:FFFF:FFFFFFFFFFFF::FFFFFFFFFF:FFFFFFFF::FFFFFFF:::,FFFFFFF:FFFFFFFF:FFFFF:,FF,FFF:F,FFF:FF,FF,FFFF,FFF,,,:F,FF,,,:::FFFF,:,,,,F:FFF:F,,FF
@A01757:128:HWYCLDRX2:1:2101:8558:4069 1:N:0:GGAGCGTC
ACTCCTACGGGAGGCAGCAGTAGGGAATCTTCCACAATGGGCGAAAGCCTGATGGAGCAACGCCGCGTGGGTGAAGAAGGTCTTCGGATCGTAAAACCCTGTTGTTAGAGAAGAAAGTGCGTGAGAGTAACTGTTCACGTTTCGACGGTATCTAACCAGAAAGCCACGGCTAACTACGTGCCAGCAGCCGCGGTAATACGTAGGTGGCAAGCGTTATCCGGATTTATTGGGCGTAAAGGGAACG
+
FFFFFFFFFFFFFFFFFFFFFFFFFFFFFFFFFFFFFFFFFFFFFFFFFFFFFFFFFFFFFFFFFFFFFFFFFFFFFFFFFFFFFFFFFFFFFFFFFFFFFFFFFFFFFFFFFFF:FFFFF:FFFFFFFFFFFFFFFFFFFFFFFFFFFFFFFFFFFFFFFFFFFFF:FFFFFFFFFFFFFF:FFFFFF:FFFFFFFFFFFFF:FFFFFFFFFFFFFFF:FFFFFFFF:FFFFFFFFFFFFF:F
@A01757:128:HWYCLDRX2:1:2101:13675:4163 1:N:0:GGAGCGTC
ACTCCTACGGGAGGCAGCAGTGAGGAATATTGGTCAATGGGCGGAAGCCTGAACCAGCCAAGTCGCGTGAGGGAAGAAGGCCCTGCGGGTCGCAGACCTCTTTGGACGGGGAGCAAGGCCGCCGACGTGTCGGCGGAAGGAGAGTACCCGTAGAACAAGCATCGGCTAACTCCGTGCCAGCAGCCGCGGTAATACGGAGGATGCGAGCGTTATCCGGATTTATTGGGTTTAAAGGGTGCGCAGG
+
FFFFFFFFFFFFFFFFFFFFFFF:FFFFFFFFFFFFFFF:FFFFFFFFFFFFFFFF:FFFF:FFFFFFFFFFFFFFFFFFFFFFFFFFFFFFFFFFFFFFFFFF,FFF:FFFF:FFFFF:F:FFFFF:FFFFFFFFFFFFF,FFFFFFFFFFFFFFFF:F:FF:FFFFFFFFFFFFFFFFFFFFFFFFFFFFFFFF:F:FFFFFFFFFFF:FF:FFFFFFFFFF:FF,FFFFF::FFFFFFFF:
@A01757:128:HWYCLDRX2:1:2101:7202:4225 1:N:0:GGAGCGTC
ACTCCTACGGGAGGCAGCAGTGAGGAATATTGGTCAATGGGCGCAAGCCTGAACCAGCCAAGTCGCGTGAGGGAAGACGGCCCTACGGGTTGTAAACCTCTTTTGCCGGGGAGCAAGCCTGAGCACGTGTGCCCAGGCGGAGAGTACCCGGAGAAAAAGCATCGGCTAACTCCGTGCCAGCAGCCGCGGTAATACGGAGGATGCGAGCGTTATCCGGATTTATTGGGTTTAAAGGGTGCGTAGG
+
FFFFFFFFFFFFFFFFFFFFFFFFFFFFFFFFFFFFFFFFFFFFFFFFFFFFFFFFFFFFFFFFFFFFFFFFFFFFFFFFFFFFFFFFFFFFFFFFFFFFFFFFFFFFFFFFFFFFFFFFFFFFFFFFFFFFFFFFFFFFFFFFFFFFFFFFFFFFFFFFFFF:FFFFFFFFFFFFFFFFFFFFFFFFFF:FFFFFFFFFFF:FFF:FFFFFFFF:FFF:FFFFFFF:FFF::F:FFFFFF:FF
@A01757:128:HWYCLDRX2:1:2101:1515:4241 1:N:0:GGAGCGTC
ACTCCTACGGGAGGCAGCAGTGAGGAATAATGGTCAATGGGCGCAAGCCTGAACCAGCCAAGTCGCGTGAGGGAAGACGGCCCTACGTGTTGTAAACCTCTTTTGTCGGGGAGCAAAAAGGCCTCGTGAGGCCACAAGTGAGAGTACCCGAAGAAAAAGCATCGGGTAACTCCGTGCCAGCAGCCGCGGTAATACGGAGGATGCTCGCGTTCTCGGGATTTATTGGGTTTAAAGGGTGCGCTGG
+
FFFFFFFFFFFFFFFFFFFFFFFFFFFF:,FFFFFF:FFFFFFFFFF:FFFFFF:FFF:F,FFFFFFFFFF,FFFFFFFFFFFFFFFFFFFFFFFFFFFFFFF,FFFFFFFFFF:FFFFFFF:FFFFFFFF,F:,,,F:F:F,FF:FFFF:,FF,F::F,FFFFF,FFF:FFFFFFF::FF,:F:FFF:FF,FF:,FFFFFFFFF,FFF:,,F,,FF::F:FF::F::F:,,,FFFFF:FF,F:
@A01757:128:HWYCLDRX2:1:2101:17463:4241 1:N:0:GGAGCGTC
ACTCCTACGGGAGGCAGCAGTGGGGAATATTGCACAATGGGGGAAACCCTGATGCAGCGACGCCGCGTGAGTGAAGAAGTAATTCGTTACGTAAAGCTCTATCAGCAGGGAAGAGAGTGACGGTACCTGACTAAGAAGCCCCGGCTAACTACGTGCCAGCAGCCGCGGTAATACGTAGGGGGCAAGCGTTATCCGGATTTACTGGGTGTAAAGGGTGCGCAGGTGGCAGGGCAAGTCAGATGTG
+
FFFFFFFFFFFFFFFFFFFFFFFFFFFFFFFFF:FFFFFFFFFFFFFFFFFFFFFFFFFFFFFFFFFFFFFFFFFFF,FFFFFFFFFFFFFFFFFFFFFFFFFFFFFFFFFFFFFFFFFFFFFFFFFFFFFFFFFFFFFFFFFFFFFFFFF:FFFFFFFFFFFFFFFFFFFFFFFFFFFFFFFFFFFF:FFFF:FFFFFFFFFFFFFFFFF,F,FFFFFFF:F:FFFFF:FFFFFFFFFFF:FF
@A01757:128:HWYCLDRX2:1:2101:29116:4257 1:N:0:GGAGCGTC
ACTCCTACGGGAGGCAGCAGTGAGGAATATTGGTCAATGGGCGCGAGCCTGAACCAGCCAAGTCGCGTGAGGGATGACGGCCCTACGGGTTGTAAACCTCTTTTGTCGGGGAGCAAATTCCGCCACGTGTGGCGGAGTCGAGAGTACCCGAAGAAAAAGCATCGGCTAACTCCGTGCCAGCAGCCGCGGTAATACGGAGGATGCGAGCGTTATCCGGATTTATTGGGTTTAAAGGGTGCGTAGG
+
FFFFFFFFFFFFFFFFFFFFFFFFFFFFFFFFFFFF:FFFFFFFFFFFFFFFFFFFFFFFFFFFFFFFFFFFFFFFFFFFFFFFFFFFFFFFFFFFFFFFFFFFFFFFFFFFFFF:FFFFFFFFFFFFFFFFFFFFFFFFFFFFFFF:FFFFFFFFFF:FFFFFFFFFFF:FF:FF,FFFFFF:FFFFFFFFFFF:FFFFFFFFFFF:FFFFFFFFFFFFFFFFFFFFFFFFFFFFF:FFFF,F
@A01757:128:HWYCLDRX2:1:2101:2980:4272 1:N:0:GGAGCGTC
ACTCCTACGGGAGGCAGCAGTAGGGAATTTTCGGCAATGGGCGAAAGCCTGACCGAGCAACGCCGCGTGAAGGAAGAAGGCCTTCGGGTTGTAAACTTCTGTTATCAAGGAAGAACGATGTGACCAGGGGCGGGGTCGCAGGTGGGGGGGGGGGGGGGGGGGGCGGCGGGGGGGTGGGTGGGAGCGGCGGGGGTGGGGGGGGGGGGGGGGGCGGGGGCGGGGGGGGGGGGGGGGGGGGGGGGGG
+
FFFF:FFFFFFFFFFFFFFF:FFFFFFFFFFFFFFFFFFFFFFFF:FF:FFFFFF:FFFFFF,FFFFFF,,FF::FF,FFFF:,FFFF:FFF,,:,,:,,F,F,:,,,FF,,F,,,F,,F:F,,,,FFF,,,FFF,:F,,,FFF,,FF,,,:,,,,F,FF,,F,F,,FF,,,,,,,,F,F,,,F:,F,:,:FF,,::,:F,,FF,FF,F,F,F::::,,FF,:,FF,FFFFFF:,,:F,FFF:F
@A01757:128:HWYCLDRX2:1:2101:31530:4366 1:N:0:GGAGCGTC
ACTCCTACGGGAGGCAGCAGTGAGGAATATTGGTCAATGGGCGGAAGCCTGAACCAGCCAAGTCGCGTGAGGGAAGAAGGCCCTGCGGGTCGCAGACCTCTTTGGACGGGGAGCAAGGTCGCCGACGTGTCGGCGGAAGGAGAGTACCCGTAGAACAAGCATCGGCTAACTCCGTGCCAGCAGCCGCGGTAATACGTAGGTGGCGAGCGTTATCCGGAATGATTGGGCGTAAAGGGTGCGTAGG
+
FFFFFFFFFFFFFFFFFFFFFFFFFFFFFFFFFFFFFFFFFFFFFFFFFFFFFFFFFFFFFFF,FFFFFFFFFFFFFFFFFFFFF:FFFFFFF:FFFFFFFFFFFFFFFFFFFFFFFFFFFFFFFFFFFFFFFFFFF,FFFFFFFFFFFFFFF:FFFFFFFFFFFFFFFFFFFFFFFFFFFFFFFFFFFFFFFFFFF,FFFFFFFFFFFFFFFFFFFFFF:F:FFFFFFFFF:FFFFFFFF,FF
@A01757:128:HWYCLDRX2:1:2101:10348:4445 1:N:0:GGAGCGTC
ACTCCTACGGGAGCAGCAGTGGGGAATATTGGACAATGGGCGAAAGCCTGATCCAGCGACGCCGCGTGGGTGAAGAAGGCCTGCGGGTTGTAAAGCCCTTTCGGTAGGGACGAAAACCTTCGACTTAACACGTCGAGGGATTGACTTAACCTACATAAGAAGCACCGGCTAACTCTGTGCCAGCAGCCGCGGTAATACGTAGGTGGCTAGCGTTATCCGGATTTATTGGGCGTAGAGCGAGCGC
+
FFFFFFFFFFFFFFFFFFFFFFFFFFFFFFFFFFFFFFFFFFFF:FFFFFFFFFFFFF:FFFFFFFFFFFFFFFFFFF:FFFFFFFFFFFFF:FFFFFFFFFFFFFFFFFFFFFFFFFFFFFFFF:FFFFFFFFFFFFFFFFF:FFFFFFFFFFF:F:FFFFF:FFFFFFFFFFF:FFF:,:FF,F::FFFF,,:F,:F,,F::FFF,,FFF:,,F:,FF,,,F,F,FFF,F,:,,F,F,F:FF
@A01757:128:HWYCLDRX2:1:2101:30888:4445 1:N:0:GGAGCGTC
ACTCCTACGGGAGGCAGCAGTAGGGAATTTTCGTCAATGGGCGCAAGCATGAACGAGCAATGCCGCGTGAACGAGGAAGGTCTTCGGATCGTAAAGTTCTGTTGAAGGGGAAAAAGAGCGGAGAGAGGAAATGGTCTCCGATTGATATTACCCTTCGAGGAAGTCACGGCTAACTACGTGCCAGCAGCCGCGGTAATACGTAGGTGGCGAGCGTTATCCAGAATGATTGGGCGTAAAGGGTGCG
+
FFFF:FFFFFFFF:FFFFFFF::FFFFFFFFFFFFFFFFFFFFFFFFFFFF:FFFFFFFFF:FFFFF,FFFF,FFFFFF:FFFFFF:FFF,,FFF:FFFFFFF:FF,FFFFFFFF,F,::FFFFF:::F:,F,F:FFF,FFFFFFFFFFFF::FF:FFF,FFFFFFF::FFFFFFFFFFF:FFFFFFFF:F:FFF:FFF,FF:,FFFF:F:,FFFFFFFFFFFFFFFFFFFFFFFFF,,FF,,,
@A01757:128:HWYCLDRX2:1:2101:3631:4460 1:N:0:GGAGCGTC
ACTCCTACGGGAGGCAGCAGTGAGGAATATTGGTCAATGGGCGCAAGCCTGAACCAGCCAAGTCGCGTGAGGGATGACGGTCCTATGGATTGTAAACCTCTTTTGTCGGGGAGCAAGGCCCGCCACGTGTGGCGGGAAGGAGAGTACCCGAAGAAAAAGCATCGGCTAACTCCGTGCCAGCAGCCGCGGTAATACGGAGGATGCGAGCGTTATCCGGATTTATTGGGTTTAAAGGGTGCGTAGG
+
FFFFFFFFFFFFFFFFFFFFFFFFFFFFFFFFFFFFFFFFFFFFFFFFFFFFFFFFFFFFFFFFFFFFFFFFFFFFFFFFFFFFFFFFFFFFFFFFFFFFFFFFFFFFFFFFFFFFFFFFFFFFFFFFFFFFFFFFFFFFFFFFFFFFFFFFFFFFFFFFFFFFFFFFFFFFFFFFFFFFF:FFFFFFFFFFFFFFFFFFFFFFFFFFFFFFFF:FFFF:F::FFFF,FFF:,FFFFF:FF:,F
@A01757:128:HWYCLDRX2:1:2101:26124:4554 1:N:0:GGAGCGTC
ACTCCTACGGGAGGCAGCAGTGGGGGATATTGGACAATGGGGGAAACCCTGATCCAGCGATGCCGCGTGCGGGATGACGGCCTTCGGGTTGTAAACCGCTTTCAGCAGGGACGAGGCCGCAAGGTGACTGTACCTGCAGAAGAAGCCCCGGCTAACTACGTGCCAGCAGCCGCGGTAATACGTAGGGGGCGAGCGTTATCCGGATTCATTGGGCGTAAAGCGCGCGTAGGCGGCCTGTTAGGTC
+
FFFFFFFFFFFFFFFFFFFFFFFFFFFFFFFFFFFFFFFFFFFFFFFFFFFFF,FFFFFF,FFFFFFFFFFFFFFFFFFFFFFFFFFFFFFFFFFFFFFFFFFFFFFFFFFFFFFFFFFFFFFFFFFFFFFFFFFFFFFFFFFFFFFFFFFFFFFFFFFFFFFFFFFFFFFFFFFFF:FFFFFFFFFFFFFFFFFFF:FFFFFFFFFFFFFFFFFFFFFFFFFFFFFFFFFFFFFFFFFFFFFF
@A01757:128:HWYCLDRX2:1:2101:2745:4586 1:N:0:GGAGCGTC
ACTCCTACGGGAGGCAGCAGTAGGGAATCTTTCACAATGGGCGAAAGCCTGATGGAGCAACGCCGCGTGCAGGATGAAGGCCTTCGGGTTGTAAACTGCTTTTATAAGCGAGAAATATGATGGTAACTTATGAATAAGGATCGGCTAACTACGTGCCAGCAGCCGCGGTCATACGTAGGATCCGAGCATTATCCGGAGTGACTGGGTGTAAAGAGTTGCGTAGGTGGCATAATAAGTCGCTAGT
+
FFFFFFFFFFFFFFFFFFFFFFFFFFFFFFFFFFFFFFFFFFFFF:FFFFFFFFFFFFFFFFFFFFFFFF,FFFFFFFFFFFFFFFFFFFFFFFFFFFFFFFFFFFFFFFFF,:FFFFF:FFFFFFFFFFFFFFFFFFFFFFFFF:FFFF:FFFFFFFFFFFFFFFFFFF:F::F,:FF:F:FFFF:F:F,FFFFF:F:F,,FFFF,F::,:FFFFFF:FF:F:FFF,,:,:FFFFF,::F,FF
@A01757:128:HWYCLDRX2:1:2101:15817:4617 1:N:0:GGAGCGTC
ACTCCTACGGGAGGCAGCAGTGAGGAATATTGGTCAATGGCCGGAAGGCTGAACCAGCCAAGTCGCGTGAGGGAATAAGGCCCTACGGGTCGTAAACCTCTTTTGTCAGGGAGCAAGGCCGACCACGTGTGGTCGGAAGGAGAGTACCTGAAGAAAAAGCATCGGCTAACTCCGTGCCAGCAGCCGCGGTAATACGGAGGATGCGAGCGTTATCCGGATTTATTGGGTTTAAAGGGTGCGTAGG
+
FFFFFFFFFFFFFFF:FFFFFFFFFFFFFFFFFFF:FFFFFFFFFFFFFFFFFFFFFFFF:FFFFFFFFFFFFFFFFFFFFFFFFFFFFFF:FFFFF:FFFFFFFFFFFFFFFFFFFFFFFFFFFFFFFFFFFFFFFFFFFFFFFFFFF,FFFFFFF,FFFFFFFFFFFFFFFFFFFFFFFFFFFFFFFFF:FF,F:FFFFFFFFFFFFF::FFFFFF:FFFFFFFFFFFFF,F,FFFFFFFFF
@A01757:128:HWYCLDRX2:1:2101:22363:4648 1:N:0:GGAGCGTC
ACTCTACGGGAGGCAGCAGTAGGGAATTTTCGTCAATGGGCGCAAGCCTGAACGAGCAATGCCGCGTGAACGAGGAAGGTCTTCGGATCGTAAAGTTCTGTTGAAGGGGAAAAAGAGCGGAGAGAGGAAATGGTCTCTGATTGATATTACCCTTCGAGGAAGTCACGGCTAACTACGTGCCAGCAGACGCGGTAATACGTAGGTGGCGAGCGTTATCCGGAATGATTGGGCGTAAAGGGTGCGT
+
FFFFFFFFFFFFFFFF:FFFFFFFFFFFFFFFFFFFFFFFFFFFFFFFFFFFFFFFFFFFFFFFFFFFFFFFFFFFFFFFFFFFFFFFFFFF:F,FFFFFFFFFFFFFFFFFF:FFFFFFFFFFFFFFF:FFFFFFFFFFFFFFFFFFF:FFFFFFFF:F:FFFFFFFFFFFFFF:FFFF:FFFFF,FF::FFFFFFFF:FFFFFF,FFF:FFF:FFFFFF,FFFFF:FFFFFFFFF,FFF:FF
@A01757:128:HWYCLDRX2:1:2101:9164:4711 1:N:0:GGAGCGTC
ACTCCTACGGGAGGCAGCAGTAGGGAATTTTCGTCAATGGGCGCAAGCCTGAACGAGCAATGCCGCGTGAACGAGGAAGGTCTTCGGATCGTAAAGTTCTGTTGAAGGGGAAAAAGAGCGGAGAGAGGAAATGGTCTCCGATTGATATTACCCTTCGAGGAAGTCACGGCTAACTACGTGCCAGCAGCCGCGGTAATACGTAGGTGGCGAGCGTTATCCGGAATGATTGGGCGTAAAGGGTGCG
+
FFFFFFFFFFFFFFFFFFFFFFFFFFFFFFFFFFF:FFFFFFFFFFFFFFFFFFFFFFFFFFFFFFFFFFFFFFFFFFFFF:FFFFFFFFFFFFFFFFFFFFFFFFFFFFFFFFFFFFFFFFFFFFFFFFFF:FFFFFFFFFFFFFFFFFFFFFFFF:FFFFFFFFFFFFFFFFFFFFFFFFFF:,FFFFFFFF:FFFFFF:FFFFFFFFFFFFF::FFFFFFFFF,FFFFFFFFF:FFFFFFF
@A01757:128:HWYCLDRX2:1:2101:15781:4711 1:N:0:GGAGCGTC
ACTCCTACGGGAGGCAGCAGTGAGGAATATTGGTCAATGGGCGCAAGCCTGAACCAGCCAAGTCGCGTGAGGGATGACGGTCCTATGGATTGTAAACCTCTTTTGTCGGGGAGCAAGGCCCGCCACGAGTGGCGGGAAGGAGAGTACCCGAAGAAAAAGCATCGGCTAACTCCGTGCCAGCAGCCGCGGTAATACGGAGGATGCGAGCGGTATCCGGATTTATTGGGTTTCAAGGGTGCGTAGG
+
FFFFFFFFFFFFFFFFFFFFF:FFFF:FFFF:FFFFFFFFFFFFFFFFFFFFFFFFFFFFFFFFFF:FFFFFF:FFFFFFFFFFFFFFFFF:FFFFFFFFFFFFFFFFFFFFFFFFFFFFFFFFFFFFFFFFFFFFF:FFFFFFFFFFFFFFF:FFFFFFFFFFFFF,FF,,:FFF:FFFFF:FFFFF,F,FFFF:FF:FFF:FFFFFF,FFFFFF,FFFFFFFFF,FF,,F:F,FFFFFF:F:
@A01757:128:HWYCLDRX2:1:2101:6723:4742 1:N:0:GGAGCGTC
ACTCCTACGGGAGGCAGCAGTGAGGAATATTGGTCAATGGTCGGGAGACTGAACCAGCCAAGCCGCGTGAGGGAGGAAGGTACAGAGTATCGTAAACCTCTTTTGTCAGGGAACAAAGACTGGGACGCGTCCCCGGATGAGTGTACCTGAAGAAAAAGCATCGGCTAACTCCGTGCCAGCAGCCGCGGTAATACGGAGGATGCGAGCGTTCTCCGGATTTATTGGGGGTAAAGGGTGCGCGGGC
+
FFFFFFFFFFFFFFFFFFFFFFFFFFFFFFFFFFFFFFFFFFFFFFFFFFFFFFFFFFFFFFFFFFFFFFFFFFFFFFFFFFFFFFF::FFFFF,FFFFFFFFFFFF:FFF:,FFFFFFFFFFFFFFFFFFFFFFFF,FFF:FF:FFFFF:F:FFF:FF:FFFFFF,:FFFFFFFFFFFF,FFFFFFFF:F:FFFFFFF::FFF,FFF,,,FF,,F:,FF,:FFFF,,F,:,FFF:FFF:,FFF
@A01757:128:HWYCLDRX2:1:2101:17960:4758 1:N:0:GGAGCGTC
ACTCCTACGGGAGGCAGCAGTAGGGAATTTTCGTCAATGGGCGCAAGCCTGAACGAGCAATGCCGCGTGAACGAGGAAGGTCTTCGGATCGTAAAGTTCTGTTGAAGGGGAAAAAGAGCGGAGAGAGGAAATGATCTCTGATTGATATTACCCTTCGAGGAAGTCACGGCTAACTACGTGCCAGCAGCCGCGGTAATACGTAGGTGGCGAGCGTTATCCGGATTCATTGGGCGTAAAGCGCGCG
+
FFFFFFFFFFFFFFFFFFFFFFFFFFFFFFFFFFFFFFFFFFFFFFFFFFFFFFFFFFF:FFFFFFFFFFFFFFFFFFFFFFFFFFFFFFFFFFFFFFFFFFFFFFFFFFFFFFFFFFFF:FFFFF:FFFFFFFFFFFFFFFFFFFFFFFFF:FF:FFFFFFFFFFFFFFFFFFFFFFFFFFFFFFFFF,FFFFFFFFFFFFF:FF:FFFFFFFF,F:FF:FFFFFFFF,FFFFFFFFF:FFFF
@A01757:128:HWYCLDRX2:1:2101:17219:4789 1:N:0:GGAGCGTC
ACTCCTACGGGAGGCAGCAGTCGGGAATATTGCGCAATGGAGGAAACTCTGACGCAGTGACGCCGCGTATAGGAAGAAGGTTTTCGGATTGTAAACTATTGTCGTGAGGGAAGAAATTGACAGTACCTCAGGAGGAAGCTCCGGCTAACTATGTGCCAGCAGCCGCGGTACTACATCGGGAGCACGCGGTCTCCGGGGGTCTGGGGTGTCGGGGGTGGGTCGAGGGGCGGTGAGGTTAGTTGTG
+
FFFFFFFFFFFFFFFFFFFFFFFFFFFFFFFFFFFFFFFFFFFFFFFFFFFFFFFFFFFFFFFFFFFFFFFFFFFFFFFF,FFFFFFFFFFFFFF:F,FFFF:F,FFFFFF:F:F:FFFFFFFFF:FFFFFF:FFF:F,F:FFFFF,::,::FFF::,FF,F:FFFFF,,,F,,,,,FFF,F:,,F:F,F,,,,FF,,,:,F,FFF,F,,,,FF::F,FF,F,,FFF,,,,,,,:F::F:FFFF
@A01757:128:HWYCLDRX2:1:2101:28718:4789 1:N:0:GGAGCGTC
ACTCCTACGGGAGGCAGCAGTGAGGAATATTGGTCAATGGGCGGAAGCCTGAACCAGCCAAGTCGCGTGAGGGAAGAAGGCCCTGCGGGTCGCAGACCTCTTTGGACGGGGAGCAAGGCCGCCGACGTGTCGGCGGAAGGAGAGTACCCGTAGAACAAGCATCGGCTAACTCCGTGCCAGCAGCCGCGGTAATACGGAGGATGCGAGCGTTATCCGGATTTATTGGGTTTAAAGGGTGCGCAGG
+
FFFFFFFFFFFFFFFFFFFFFFFFFFFFFFFFFFFFFFFFFFFFF:FFFFFFFFFFFFFFFFFFFFFFFFFFFFFFFFFFFFFFFFFFFFFFFFFFFFFFFFFFFFFFFFFFFFFFFFFFFFFFFFFFFFFFFFFFFFFFFFFFFFFFFFFFFFFFFFFFFFFFFFFFFFFFFFFF:FFFFFFFFFFFFFFFFFFFFFFFFFFFFFFFFFF:FFFFFFFFFF:FFFFFFF:F:FFFFFFFFFFF
@A01757:128:HWYCLDRX2:1:2101:13440:4820 1:N:0:GGAGCGTC
ACTCCTACGGGAGGCAGCAGTGAGGAATATTGGTCAATGGACGCAAGTCTGAACCAGCCATGCCGCGTGCAGGAAGACGGCTCTATGATTTGTAAACTGCTTTTGTAAGAGGGTAAATCCCGATACGAGTATCGGGTTGAAAGTATCGTACGAATAAGCATCGGCTAACTCCGTGCCAGCAGCCGCGGTAATACGGAGGATTCTAGCGTTATCCGGATTTATTGGGTTTAAAGGGTGCGGAGGC
+
F,FFFFFFFFFFFFFFFFFFFFFFFF:FFFFFF,FFFFFFFFFFFFF,FFFFFFFFFFFFFFFFFFFFFFFFFFFFF,F:,F:FFFF:,FFFFFFFFFFFFFFFFFF,,:F,,FFFF,FF,FFFFFF,FF,,F,F,,FFF,FFFFFFFFFFF:FFFF:,F:FFFFFFFFF::FFFFFFF:FFFF:FF,FFFFFF::FFFFFFF,FFFFFFF,,FFFF,FFF:FF,F,FFFFFF,FFF:F,FFFF
@A01757:128:HWYCLDRX2:1:2101:26567:4820 1:N:0:GGAGCGTC
ACTCCTACGGGAGGCAGCAGTGAGGAATATTGGTCAATGGTCGGGAGACTGAACCAGCCAAGCCGCGTGAGGGAAGAAGGTACAGCGTATCGTAAACCTCTTTTGCCGGGGAACAAGAGCTTCCACGAGTGGGAGTGTGAGCGTACCCGGAGAAAAAGCATCGGCTAACTCCGTGCCAGCAGCCGCGGTAATACGGAGGATGCGAGCGTTATCCGGATTTATTGGGTTTAAAGGGAGCGTAGGC
+
FFFFFFFFFFFFFFFFFFFFFFFFFFFFFFFFFFFFFFFFFFFFFFFFFFFFFFFFFFFFFFFFFFFFFFFFFFFFFFFFFFFFFFFFFFFFFFFFFFFFFFFFFFFFFFFF,FFFFFFFFFFFFFFFFFFFFFFFFFFFFFFFFFFFFFFFFFFFFFFFFFFFFFFFFFFFFFFFFFFF:FFFFFFFF,FFFFFFFFF,FFFFFFFF:FFFFFFFFFFF:FFFFFFFF:FFFFFFFFFFFFFF
@A01757:128:HWYCLDRX2:1:2101:14461:4867 1:N:0:GGAGCGTC
ACTCCTACGGGAGGCAGCAGTAGGGAATTTTCGTCAATGGGCGCAAGCCTGAACGAGCAATGCCGCGTGAACGAGGAAGGTCTTCGGATCGTAAAGTTCTGTTGAAGGGGAAAAAGAGCGGAGAGAGGAAATGGTCTCCGATTGATATTACCCTTCGAGGAAGTCACGGCTAACTACGTGCCAGCAGCCGCGGTAATACGTAGGTGGCGAGCGTTATCCGGAATGATTGGGCGTAAAGGGTGCG
+
FFFFFFFFFFFFFFFFFFFFFFFFFFFFFFFFFFFFFFFFFFFFFFFFFFFFFFFFFFFFFFFFFFFFFFFFFFFFFFFFFFFFFFFFFFFFFFFFFFFFFFFFFFFFFFFFFFFFFF:FFFFFF:FFFFFFFFFFFFFFFFFFFFFFFFFFFFFFFFFFFFFFFFFFFFFFFFFFFFFFFFFFFFFFFFFFFFFFFFFFFFFFFFFFFFFFFFF,:FFFFFFFFFFFF,FFFFFFFF:FFFFF
@A01757:128:HWYCLDRX2:1:2101:15465:4883 1:N:0:GGAGCGTC
ACTCCTACGGGAGGCAGCAGTGGGGAATATTGCACAATGGGCGCAAGCCTGATGCAGCGACGCCGCGTGCGGGATGGAGGCCTTCGGGTTGTAAACCGCTTTTGTTCAAGGGCAAGGCACGGCTTCGGGCCGTGTTGAGTGGATTGTTCGAATAAGCACCGGCTAACTACGTGCCAGCAGCCGCGGTACTACGTAGGGTGCGAGCGTTATCCGGATTTATTGGGCGTAAAGGGCTCGTAGGCGG
+
:FFFFFFFFFFFFFFFFFFFFFFFFFFFFFFFFFFFFFFFFFFFFFFFFFFFFFFFFFFFFFFFFFFFFFFFFFFFFFFFFFFFFFFFFFFFFFFFFFFFFFFFFFFFFFFFFFFF:FFFFFFF:FFFFFFFFFFFFFFFFFFFFFFFFFFFFFF:FFFFFFFFFFFFFFFFFFFFFFFFFFFFFFFF,FFFFFFFFFFFF:F:FFFFFFFFFFF:FFFFFF:FFF:F,:FFFFFFFFFFFFFF
@A01757:128:HWYCLDRX2:1:2101:15167:4930 1:N:0:GGAGCGTC
ACTCCTACGGGAGGCAGCAGTGAGGAATATTGGTCAATGGCCGAGAGTCTGAACCAGCCAAGTCGCGTGAGGGAAGACGGCCCTACGGGTTGTAAACCTCTTTTGTCGGGGAGCAAAGCGAACCACGTGTGGTTCATTGAGAGTACCCGAAGAAAAAGCATCGGCTAACTCCGTGCCAGCAGCCGCGGTAATACGGAGGATGCGAGCGTTATCCGGATTTATTGGGTTTAAAGGGTGCGCAGGC
+
FFFFFFFFFFFFFFFFFFFFFFFFFFFFFFFFFFFFFFFFFFFFFFFFFFFFFFFFFFFFFFFFFFFFFFFFFFFFFFFFFFFFFFFFFFFFFFFFFFFFFFFFFFFFFFFFFFFFFFFFFFFFFFFFF:FFFFFF,F::FFFFFFFFFFFFFFFF:FFFFFFFFFFFFFFFFFFFFFFFFFFFFFFFFFFFF:,FFF,FF,FFFFFFFFFFF:FFFFFFFFFF,FFFFFFFF,FFF:FFFFFF
@A01757:128:HWYCLDRX2:1:2101:14877:4961 1:N:0:GGAGCGTC
ACTCCTACGGGAGGCAGCAGTGGGGAATATTGCACAATGGGCGCAAGCCTGATGCAGCGACGCCGCGTGCGGGATGGAGGCCTTCGGGTTGTAAACCGCTTTTGTTCAAGGGCAAGGCACGGCTTCGGGCCGTGTTGAGTGGATTGTTCGAATAAGCACCGGCTAACTACGTGCCAGCAGCCGCGGTAATACGTAGGGTGCGAGCGTTATCCGGATTTATTGGGCGTAAAGGGCTCGTAGGCGG
+
FFFFF:FFFFFFFFFFFFFFFFFFFFFFFFFFFFFFFFFFFFFFFFFFFFFFFFFFFFFFFFFFFFFFFFFFFFFFFFFFFFFFFFFFFFFFFFFFFFFFFFFFFFFFFFFFFFFFFFFFFFFFFFFFFF:FFFFFFFFFFFFFFFFFFFFFFFFFFFFFFFFFFFFFFFFFFFFFFFFFFFFFFFFFFFFFFFFFFFFFFFFFFF:FFFFFFFFFFFFFFFFFFF:FFF:F:FFFFFFFFFFF
@A01757:128:HWYCLDRX2:1:2101:23818:4977 1:N:0:GGAGCGTC
ACTCCTACGGGAGGCAGCAGTGAGGAATATTGGTCAATGGGCGCAAGCCTGAACCAGCCAAGTCGCGTGAGGGATGACGATCCTATGGATTGTAAACCTCTGTCCTCTGTGAAGATAATGACGGTAGCAGAGGAGGAAGCTCCGGCTAACTACGTGCCAGCAGCCGCGGTAATACGTAGGGAGCGAGCGTTGTCCGGATTTACTGGGTGTAAAGGGTGCGTAGGCGGGTAAGCAAGTCAGAAGT
+
FFFFFFFFFFFFFFFFFFFFFFFFFFFFFFFFFFFFFFFFFFFFFFFFFFFFFFFFFFFFFFFFFFFFFFFFFFFFFFFFF:FFFFFFFFFFFFFFFFFFFFFFFFFFFFFFFFFFFFFFFFFFFFFFFFFFFFFFF:FFFFFFFFFFFFF:FFFFFFFFFFFFFFFFFFF,FFFFF:FFFFFFFFFFFFFFF:FFFFFFFFFFFFFFFFFFFFFFFFFFFFFFFFFFFFFFFF:FFFFFFFFF
@A01757:128:HWYCLDRX2:1:2101:28203:4993 1:N:0:GGAGCGTC
ACTCCTACGGGAGGCAGCAGTCGGGAATATTGCGCAATGGAGGAAACTCTGACGCAGTGACGCCGCGTGCAGGAAGAAGGTTTTCGGATTGTAAACTGCTTTAGATAGGGAAGAAAAAAATGACAGTACCTATAGAAAAGCTCCGGCTAACTACGTGCCAGCAGCCGCGGTAATACGTAGGGAGCAAGCGTTGTCCGGAATTACTGGGCGTAAAGGGCGCGTAGGCGGATTGTTAAGTCAGATG
+
FFFFFFFFFFFFFFFFFFFFFFFFFFFFFFFFFFFFFFFFFFFFFFFFFFFFFFFFFFFFFFFFFFFFFFFFFFFFFFFFFFFFFFFFFFFFFFFFFFFFFFFFF:FFFFFFFFFFF:FFFFFFFFFFFFFFFFFFFFFFFFFFFFFFFFFFFFFFFFFFFFFFFFFFFFFFFFFFFFFFFFFFFF:FFFFFFFF:FFFFFFFFFF:FFFFFFFFFFFFFFFFFFFFFFFFFFFFFFFFFFFF:
@A01757:128:HWYCLDRX2:1:2101:23601:5008 1:N:0:GGAGCGTC
ACTCCTACGGGAGGCAGCAGTGAGGAATATTGGTCAATGGCCGGAAGGCTGAACCAGCCAAGCCGCGTGAAGGATGAAGGTGCCAAGCATTGTAAACTTCTTTTGTCAAGGGACAAAATCAGGCTCGAGAGCCTGACCGAGGGTACTTGAAGAAAAAGCATCGGCTAACTCCGTGCCAGCAGCCGCGGTAATACGGAGGATGCGAGCGTTATCCGGATTTATTGGGTTTAAAGGGTGCGTAGGC
+
FFFFFFFFFFFFFFFFFFFFFFFFFFFFFFFFFFFFFFFFFFFFFFFFFFFFFFFFFFFFFFFFFFFFFFFFFFFFFFFFFFFFFFFFFFFFF:FFFFFFFFFFFFFFFFFFFFFFFFFFFFFFFFFFFFFFFFFFFFFFFFFF:FF,FFFF:FFFFFFFFF:FFF,:FFFFFFFFFFFFFFFFFFFFFFFFFFFFFFFFFFFFFFFFFFFFFFFFFFFFFFFFFFFFFFFFFFFFFFFFFFFF
@A01757:128:HWYCLDRX2:1:2101:25545:5024 1:N:0:GGAGCGTC
ACTCCTACGGGAGGCAGCAGTGGGGGATATTGGACAATGGGGGGAACCCTGATCCAGCGACGCCGCGTGAGTGAAGAAGTATCTCGGTATGTAAAGCTCTATCAGCAGGGAAGAAAGAAATGACGGTACCTGAGTAAGAAGCCCCGGCTAACTACGTGCCAGCAGCCGCGGTAATACGTAGGGGGCGAGCGTTATCCGGATTCATTGGGCGTAAAGCGCGCGTAGGCGGCGCGTCAAGCGGGAC
+
FFFFFFFFFFFFFFFFFFFFFFFFFFFFFFFFFFFFFFFFFFFFFFFFFFFFFFFFFFFFFFFFFFFFFFFFFF:FFFFFFFFFFFFFFFFFFFFFFFFFFFFFFFFFFFFFFFFFFFFFFFFFFFFFFFFFFFFFFFFFFFFFFFFFFFFFFFFFFFFFFFFFFFFFFFFFFFFFFFFFFFFFFFFFFFFFF,FFFFFFFFFFFFFFFFFFFFFFF:FFFFFFFFFFFF:FFFFFFFFF,F:F
@A01757:128:HWYCLDRX2:1:2101:8757:5040 1:N:0:GGAGCGTC
ACTCCTACGGGAGGCAGCAGTGAGGAATATTGGTCAATGGCCGCAGGGCTGAACCAGCCAAGTAGCGTGAGGGATGACGGTCCTATGGATTGTAAACCTCTTTTGTCAGGGAGCAAAGGGCGCCACGTGTGGCGCTTTGCGAGTACCTGAAGAAAAAGCATCGGCTAACTCCGTGCCAGCAGCCGCGGTAATACGGAGGATGCGAGCGTTATCCGGATTTATTGGGTTTAAAGGGTGCGTAGGC
+
FFFFFFFFFFFFFFFFFFFFFFFFFFFFFFFFFFFFFFFFFFFFFFFFFFFFFFFFFFFFFFFFFFFFFFF:FFFFFFFFFFFFFFFFFFFFFFFFFFFFFFFFFFFFFFFFFFFFFFFFFFFFFFFFFFFFFFFFFFFFFFFFFFFFFFFFFFFFFFFFFFFFFFFFFFFFFFFFFFFFFFFFFFFFFFFFFFFFFFFFFFF:FFFF:F,FF:::F,FFFFFFFF:FFFFFFFFFFFFFFFFF
@A01757:128:HWYCLDRX2:1:2101:21658:5087 1:N:0:GGAGCGTC
ACTCCTACGGGAGGCAGCAGTGAGGAATATTGGTCAATGGGCGCGAGCCTGAACCAGCCAAGTCGCGTGAGGGATGACGGCCCTACGGGTTGTAAACCTCTTTTGTCGGGGAGCAAATTCCGCCACGTGTGGCGGAGTCGAGAGTACCCGAAGAAAAAGCATCGGCTAACTCCGTGCCAGCAGCCGCGGTAATACGGAGGATGCGAGCGTTATCCGGATTTATTGGGTTTAAAGGGTGCGCAGG
+
FFFFFFFFFFFFFFFFFFFFFFFFFFFFFFFFFFFFFFFFFFFFFFFFFFFFFFFFFFFFFFFFFFFFFFFFFFFFFFFFFFFFFFFFFFFFFFFFFFFFFFFFFFFFFFFFFFFFFFFFFFFFFFFFFFFFFFFFFFFFFFFFFFFFFFFFFFFFFFFFFFFFFFFFFFFFFFFFFFFFFFFFFFFFFFFFFFFFFFFFFFFFFFFFFFFFFFFFFFFFFFFFF,FFFFFF:FFFFFF:FFFF
@A01757:128:HWYCLDRX2:1:2101:21088:5196 1:N:0:GGAGCGTC
ACTACTACGGGAGGCAGCAGTGGGGGATATTGGACAATGGGGGGAACCCTGATCCAGCGACGCCGCGTGAGTGAAGAAGTATCTCGGTATGTAAAGCTCTATCAGCAGGGAAGAAAGAAATGACGGTACCTGACGAATAAGCCACGGCTAACTACGTGCCAGCAGCCGCGGTAATACGTAGGTGGCAAGCGTTATCCGGATTTACTGGGTGTAAAGGGCGTGTAGGCGGGACTGCAAGTCAGAT
+
FFFFFFFFFFFFFFFFFFFFFFFFFFFFFFFFFFFFFFFFFFFFFFFFFFFFFFFFFFFFFFFFFFFFFFFFFFFFFFFFFFFFFFFFFFFFFFFFFFFFFFFFFFFFFFF:FFFFFFFFFFFFFFFFFFFFFF:FFFFFFFFFFFFFFFFFFFFFFFFFFFFFFFFFFFFFFFFFFFFFFFFF:FF:FFFFFFFFFFFFFFFFFFFF:FFFFFFFFFF:FFF,,FFFFFFFFFFFFFFFFF::
@A01757:128:HWYCLDRX2:1:2101:26530:5196 1:N:0:GGAGCGTC
ACTCCTACGGGAGGCAGCAGTGAGGAATATTGGTCAATGGCCGCAGGGCTGAACCAGCCAAGTCGCGTGAGGGATGACGGTCCTATGGATTGTAAACCTCTTTTGTCAGGGAGCAAAGGACGCCACGTGTGGTGTTTTGCGAGTACCTGAAGAAAAAGCATCGGCTAACTCCGTGCCAGCAGCCGCGGTAATACGGAGGATGCGAGCGTTATCCGGATTTATTGGGTTTAAAGGGTGCGCAGGC
+
FFFFFFFFFFFFFFFFFFFFFFFFFF:FFFFFFFFFFFFFFFFFFFFFFFFFFFFFFFFFFFFFFFFFFFFFFFFFFFFFFFFFFFFFFFFFFFFFFFFFFFFFFFFF:FFFFFFFFFFFFFFFFFFFFFFFFFFFFFFFFFFF:FFFFFFFFFFFFFFFFFFFFFFFFFFFFFFFFFFFFFFFFFFFFFFFFFFFFFFFFFFFFFFFFF,FFFFF:FFFF:FFFFFFFFFFF,:FFFFFFFFF
@A01757:128:HWYCLDRX2:1:2101:11134:5212 1:N:0:GGAGCGTC
ACTCCTACAGGCAGCAGTGGGGAATTTTGGACAATGGGGGCAACCCTGATCCAGCAATGCCGCGTGAGTGAAGAAGGCCTTCGGGTTGTAAAGCTCTTTTGTCCGGAAAGAAATCCTATTCGCTAATACCGAGTGGGGATGACGGTACCGGAAGAATAAGCCCCGGCTAACTCCGTGCCAGCAGCCGCGGTAATACGGAGGGGGCTAGCGTTGTTCGGAATTACTGGGCGTAAAGCGCACGTAG
+
FFFFFFFFFFFFFFFFFFFFFF:FFFFFFFFFFFFFFFFFFFFFFFFFFFFFFFFFFFFFFFFF:FFFFFF:FFFFFFFFFFFFFFFFFFFFFFFFFFFFFFFFFFFFFFFFFFFFFFFFFFFF:FFFFFF,FFFFFFFFF:FFFFF,FFF::FFFFFFFFFFFFFFF:FFFFFFFFFFFFF,FFFFFFFF:FFFFFFFFFFFFFF,FFFF:FFFFFFF,FF::FFFFFFFF:::FFFFFFFFF
@A01757:128:HWYCLDRX2:1:2101:1796:5321 1:N:0:GGAGCGTC
ACTCCTACGGGAGGCAGCAGTAGGGAATTTTCGTCAATGGGCGCAAGCCTTAACGAGCAATGCCGCGTGAACGAGGAAGGTCTTCGGATCGTAAAGTTCTGTTGAAGGGGAAAAAGAGCGGAGAGAGCAAATGGTCTCCGATTGATATTACCCTTCGAGGAAGTCACGGCTAACTACGTGCCAGCAGCCGCGGTAATACGTAGGTGGCGAGCGTTATCCGGAATGAGTGGGCGTATAGGGTGGG
+
FFF:FFFFFFFFFFF:FFFFFFFFFFFFFFFFFFFFF:FFFFFFFFFF:FFFFFFFFFFFFFFFFFFFFFFFFFFFFFFFFFFFFFFFFFFFFF::FF:FFFFF:FFFFFFF:,,F:,FFFFF,FFF,F:,F:FFFFFFF,FFF:FFFFF,:FFFFFFFFFFFF,F:FFFFF,:F:,FFF:FFFFFFF:FFFFFF:FF:F::FFFFFFFFFFFFF:FF,:F:,,FF,::FF,F,F,,F::F:,F
@A01757:128:HWYCLDRX2:1:2101:3242:5321 1:N:0:GGAGCGTC
ACTCCTACGGGAGGCAGCAGTAGGGAATTTTCGTCAATGGGCGCAAGCCTGAACGAGCAATGCCGCGTGAACGAGGAAGGTCTTCGGATCGTAAAGTTGTGTTGTAGGGGAAACAGAGCGGAGAGAGGAACTGCTTGCTGATTGAGATTTCCCTTGGAGGAAGTCACGGCTAAGTACGTGCGAGCTGCCGCGGTGATACGGGGGCTGGGGGCGGGGTGGGGGGGTGGTGGGGGTAGAGGGGGCG
+
FFFFFFFFF:FFFFFFF,FFFFFFFFFF:FFFFFFFFFFFFFFFFFFFFFFF:FFFF,,:FFF:FFFFFFF,F,FF,F:FFFFFFFF:F:F::F,,F:,FFFFF,,:FFF:,,,,F,F,FF,F,F,FF:,,FF,:,,,,::,FFF,,FF,:,::,,F,FF,,F:,,,FF,F,,,F,,FF::,,FF,F,,:FFFF,,F,,FF,FF,,F,F,F,F,,,:,,F,,,,,,,:,FF,,:,,:F,:,F,F
@A01757:128:HWYCLDRX2:1:2101:19642:5321 1:N:0:GGAGCGTC
ACTCCTACGGGAGGCAGCAGTGAGGAATATTGGTCAATGGGCGCAAGCCTGAACCAGCCAAGTCGCGTGAGGGATGACGGCCCTACGGGTTGTAAACCTCTTTTGTCGGGGAGCAAATTCCGCCACGTGTGGCGGAGTCGAGAGTACCCGAAGAAAAAGCATCGGCTAACTCCGTGCCAGCAGCCGCGGTACTACGGAGGATGCGAGCGTTCTCCGGATTTATTGGGTTTAAAGGGTGCGTAGG
+
FFFFFFFFFFFFFFFFFFFF:FFFFFFFFFFFFFFFFFFFFFFFF:FFFFFFFFFFFFFFFFFFFFFFFFFFFFFFFFFFFFFFFFFFFFFFFFFFFFFFFFF:FFFFFFFFFFF:FFFFFFFFFFFFFFFFFFFFFFFFFFFFFFFFFFF:FF::FF:FFFFFFFF,FFFFFFFFFFFFFFFF:FFFFFF,FFF::FFFF:FFFFFFF:F,FFFFFF:FFFF:F:F,FFF,FFF:FFFFFFF:
@A01757:128:HWYCLDRX2:1:2101:1985:5337 1:N:0:GGAGCGTC
ACTCCTACGGGAGGCAGCAGTGAGGAATATTGGTCAATGGCCGGGAGGCTGAACCAGCCAAGTAGCGTGCAGGATGACGGCCCTCGTGGTTGTAAACTGCTTTTAGTCGGGAATAAAAGGTGGTTCGTGAACCCCGTATTGTATGTACCGTCAGAAAAAGGACCGGCTAATTCCGTGCCAGCAGCCGCGGTAATACGGAAGGTCCGGGCGTTATCCGGATTTATTGGGTTTAAAGGGAGCGTAG
+
FFFFFFFFFFFFFFFFFFFFFFFFFFFFFFFFFFFFFFFFFFFFFFFFFFFFFFFFFFFFFFFFFFFFFFFFFFFFFFFFFFFFFFFFFFFFFFFFFFFFFFFFFFFFFFFFFFFFFFFFFFFFFFFFFFFFFFFF,FFFFFFFFFFFFFFFFFFFFFFFFF:FFFFFFFFFFFFFF:FFFFFFF:FFFFFFFFFFFFFFFFFFFFFF:FFF,FF,FFFFFFFFFF:FFFFF,FF:FFFFFFFF
@A01757:128:HWYCLDRX2:1:2101:3730:5353 1:N:0:GGAGCGTC
ACTCCTACGGGAGGCAGCAGTAGGGAATCTTCCACAATGGACGAAAGTCTGATGGAGCAACGCCGCGTGAGTGAAGAAGGGTTTCGGCTCGTAAAGCTCTGTTGGTAGTGAAGAAAGATAGAGGTAGTAACTGGCCTTTATTTGACGGTAATTACTTAGAAAGTCACGGCTAACTACGTGCCCGCAGCCGCGGTAATAGGTAGGTGGCAAGCGTGGTCCGGATTTATTGGGCGTGATGAGAGTG
+
FFFFFFFFFFFFFFFFFFFFFFFFFFFFFFFFFFFFFFFFFFFFF:FFFFFFFFFFFF:,FFFFFFFFFFFFFFFFFFFFFFFFFFFFFFFFFF:FFF,:FFFFF,:FFFFFF:F:FFF::FFFFFFFFFFFFF:,F::FFFFF,FFFFFFF:F:FFFFFF,FFF:FFFFFFF:FFFFFFF,,FF,:,FFF:F:,F,,,:,,FF:FFF,,FFFF,F::,FF,F,,,,F::F:F,,,,,,F,:FF
@A01757:128:HWYCLDRX2:1:2101:8504:5415 1:N:0:GGAGCGTC
ACTCCTACGGGAGGCAGCAGTGAGGAATATTGGTCAATGGGAGAGATCCTGAACCAGCCAAGCCGCGTGAGGGAAGACGGCCCTATGGGTTGTAAACCTCTTTTGTCGGAGAACAAAACCCGGGACGAGTCCCGGACTGCGTGTATCCGAAGAAAAAGCATCGGCTAACTCCGTGCCAGCAGCCGCGGTAATACGGAGGATGCGAGCGTTATCCGGATTTATTGGGTTTAAAGGGTGCGTAGGC
+
FFFFFFFFFFFFFFFFFFFFFFFFFFFFFFFFFFFFFFFFFFFFFFFFFFFFFFFFFFFFFFFFFFFFFFFFFFFFFFFFFFFFFFFFFFFFFFFFFFFFFFFFFFFFFFFFFFFFFFFFFFFFFFFFFFFFFFFF:FFFFFFFFFFFFFFF:FFF,FFFFFFFFFFFFFFFF:FFFFFFFFFFFFFFF,FFF:FFFFF,FFFFFFFFFFFFF:FFFFF,F:,FFFFF,F:FFFFFFFF:,FFF
@A01757:128:HWYCLDRX2:1:2101:23628:5462 1:N:0:GGAGCGTC
ACTCCTACGGGAGGCAGCAGTGGGGGATATTGGACAATGGGGGAAACCCTGATCCAGCGATGCCGCGTGAGGGAAGAAGGTTTTCGGATTGTAAACCTCTGTGGAGGGGGACGATAATGACGGTACCCCTTTAGGAAGCCACGGCTAACTACGTGCCAGCAGCCGCGGTAATACGTAGGTGGCGAGCGTTGTCCGGAATTACTGGGTGTAAAGGGAGTGTAGGCGGGAAAGCAAGTCAGAAGTG
+
FFFFFFFFFFFFFFFFFFFFFFFFFFFFFFFFFFF:FFFFFFFFFFFFFFFFFFFFFFFFFFFFFFFFFFFFFFFFFFFFFFFFFFFFFFFFFFFFFFFFFFFFFFFFFFFFFFFFFFFFFFFFF:FFFFFFFFFFFFFFFFFFFFFFFFFFFFFFFFFFFFFFFFFFFFFFFFFFFFFFFFFFFFFFFFFFF:FFFFFFFFFFFFFFFFF,FFFFFFFFFFFFF:FFFFFFFFFFF:FFFFFF
@A01757:128:HWYCLDRX2:1:2101:17065:5494 1:N:0:GGAGCGTC
ACTCCTACGGGAGGCAGCAGTAGTGAATTTTCGTCAATGGGCGCAAGCCTGAACGAGCAATGCCGCGTGAGTGAGGAAGGTCTTCGGATCGTAAAGCTCTGTTGCAGGTCAGAAAAGAAGAAAAGAGGAAATGCTTTTCTTTTGATAGTAACCTGCCAGAAAGTCACGGCTAACTACGTGCCAGCAGCCGCGGTAATACGTAGGTGGCAAGCGTTATCCGGAATGATTGGGCGTAAAGGGTGCG
+
FFFFFFFFFFFFFFFFFFFFFFFFFFFFFFFFF:F:FFFFFFFFFFFFF:FFFFFFFFFFFFFFFFFFFFFFFFFFF,FFFFFFFFFFFFFFFFFFFFFFFFFFFFFFFFFFFFFFFFFFFFFFFFFFF,FFFFFFFFFFFFFFFFFFFFFFFFFFFFFFFFFFFFFFFFFFFFFFFFFFFFFFFFFFFFFFFFFFFFFFFFFFFFFFFFFFFFFFFF:FFF:F:FFFFFFFFFFFFF:FFFFF
@A01757:128:HWYCLDRX2:1:2101:27190:5494 1:N:0:GGAGCGTC
ACTCCTACGGGAGGCAGCAGTGGGGAATATTCCGCAATGTGCGCAAGCCTGACGGAGCAACGCCGCGTGAATGAAGAAGGTTTTCGGATTGTAAAGTTCTGTCATTAGGGACGAAGGACCTGTGCGAATAGTGCAGGGGATGACGGTACCTAAGGAGGAAGCTCCGGCTAACTACGTGCCAGCAGCCGCGGTAATACGTAGGGAGCAAGCGTTGTCCGGAATTACTGGGCGTAAAGGGCGCGTA
+
FFFFFFFFFFFFFFFFFFFFFFFFFFFFFFFFFFFFFFFFFFFFFFFFFFFFFFFFFFFFFFFFFFFFFFFFFFFFFFFFFFFFFFFFFFFF:F::FFFFFFFFFFFFFFFFFFFFFFF:FFFFFFFFFFFFFFFFFFFFFFFF:FFFFFFFFFFFFFFFFFFFFFFFFFFFFFFFFFFFFFFFFFFFFF,F:FFFFFFFFFFFFFF:F:FFFFFFFF:F,FFFFFF,FFFFFF,FFFFFFFF:
@A01757:128:HWYCLDRX2:1:2101:1334:5588 1:N:0:GGAGCGTC
ACTCCTACGGGAGGCAGCAGTGAGGAATATTGGTCAATGGCCGCATGGCTGAACCAGCCAAGTCGCGTGAGGGATGACGGTCCTATGGATTGTAAACCTCTTTTGTCGGGGAGCAAAAGACGTCACGTGTGGCGTTCCGAGAGTACCCGAAGAAAAAGCATCGGCTAACTCCGTGCCAGCAGCCGCGGTAATACGGAGGATGCGAGCGTTATCCGGATTTATTGGGTTTAAAGGGTGCGCTGGC
+
FFFFFFFFFFFFFFFFFFFFFFFFFFFFFFFFFFFFFFFFFFFFFFFFFFF:FFFFFFFFFFFFFFFFFFFFFFFFFFFFFFFFFFFFFFFFFFFFFFFFFFFFFFFFFFFFFFFF:FFFFFFFFF:FFFFFFFFFFFF,F:FFF,FFF:FFFFFF,F:FFFFF:F:,FFF,FFFFFFFF:F::FFFFFFFF::FFFFF:FF,FFFFFF,::,,FFF:FF,FFFFF,:F,,:FFFFFFFF,F,,
@A01757:128:HWYCLDRX2:1:2101:4707:5635 1:N:0:GGAGCGTC
ACTCCTACGGGAGGCAGCAGTGAGGAATATTGGTCAATGGTCGGGAGACTGAACCAGCCAAGCCGCGTGAGGGATGAAGGTACAGAGTATCGTAAACCTCTTTTGTCAGGGACCAAAGACGGGGACGCGTCCCCGGATGAGTGTACCTGAAGAACAAGCATCGGCTAACTCCGTGCCAGCAGCCGCGGTAATACGGAGGATGCGAGCGTTCTCGGGATTTAGTGGGTTTTAGGGGTGCGCGGGC
+
FFFFFFFF:,FFFF:FFFFF::FF:FFFF,FF,FFF::F,FFFFFFFFFF,FF:,FFF::F:F,FF,:FF,F:,,FFFF,,FF::FFF:FF,::FFFF:FF,F::F:,:,F:,,F,F:FF:FF:F,:,:FF:FFFF:FFFFF:F,,:,F:,:F,,,::,FF,:,,F:FF:FFFF,,F:,F,::F:FFFF,,,:FFF,,::::,F:F:FF,,:F,,F,,,F:,,FF,,,,,,,FFFFF,F,,F:,
@A01757:128:HWYCLDRX2:1:2101:28700:5666 1:N:0:GGAGCGTC
ACTCCTACGGGAGGCAGCAGTGAGGAATATTGGTCAATGGCCGGAAGGCTGAACCAGCCAAGCCGCGTGAAGGATGAAGGTGCCAAGCATTGTAAACTTCTTTTGTCAAGGGACAAAATCAGGCTCGAGAGCCTGACCGAGGGTACTTGAAGAAAAAGCATCGGCTAACTCCGTGCCAGCAGCCGCGGTAATACGGAGGATGCGAGCGTTATCCGGATTTATTGGGTTTAAAGGGTGCGTAGGC
+
FFFFFFFFFFFFFFFFFFFFFFFFFFFFFFFFFFFFFFFFFFFFFFFFFFFFFFFFFFFFFFFFFFFFFFFFFFFFFFFFFFFFFFFFFFFFFFFFFFFFFFFFFFFFFFFFFFFFFFFFFFFFFFFFFFFFFFFFFFFFFFFFFFFFF:FFFFFFFFFFFFFFFFFFFFFFFFFFFFFF,FFFFFFFF,FFFFF:FFFFFF:FFFFF:F:FFFFFFFFFFFFFF:FFFFFFFFFFFFFFFFFF
@A01757:128:HWYCLDRX2:1:2101:10719:5776 1:N:0:GGAGCGTC
ACTACTACGGGAGGCAGCAGTGAGGAATATTGGTCAATGGGCGGAAGCCTGAACCAGCCAAGTCGCGTGAGGGAAGAAGGCCCTGCGGGTCGCAGACCTCTTTGGACGGGGAGCAAGGCCGCCGACGGGTCGGCGGAAGGAGAGTACCCGTAGAACAAGCATCGGCTAACTCCGTGCCAGCAGCCGCGGTAATCCGGAGGATGCGAGCGTTATCCGGAGTTAGTGGGCGTAGAGGGTGCGTAGG
+
FFF,FFFFF,:FFF:FFFFF,:F,FFFFF,F,FFF,F,:FFFFFFFFFFF:FFF:F,FFF:FF:FF,,FFF,FFFFFFF:FFFFF,F:FFFF:F,FFF:FFFF,FFFFF::FFFFFF,FFFF:FF:F:,:,FFF::F:FF:,FF::F,FF:::FF,FFFFF:FF::,FFFF:FF,FFF,FFFFFFFF,FFF:F,FFFFFFFF:F,FFF:,,:F:FF:,:FF:,,:FF,F:F,FF,FF,:FF::F
@A01757:128:HWYCLDRX2:1:2101:4969:5807 1:N:0:GGAGCGTC
ACTCCTACGGGAGGCAGCAGTGGGGAATTTTGGACAATGGGCGCAAGCCTGATCCAGCTATTCCGCGTGTGGGATGACGGCCCTACGGGTTGTAAACCTCTTTTGTCGGGGAGCAAATTCCGCCACGTGTGGCGGAGTCGAGAGTACCCGAAGAAAAAGCATCGGCTAACTCCGTGCCAGCAGCCGCGGTAATACGGAGGATGCGAGCGTTATCCGGATTTATTGGGTTTAAAGGGTGCGTAGG
+
FF:F,:FFFFFFFFFFFFFFF:FFFFF::FFF,FFFFF:FFFFFFFF:FFFFFFFFFFF:FFF:FFFFF:F,FFFFFFF,FFFFF::FFFF:F:FF:FF,FFFFFFF:FF:FFFF,FF::FFFFF:FFFFFFFF::F:FFF,FFFFF:F::F:FFFFF::F:,F:FFFFFF,:,F:FFFFFFFFFF:F,FFFFF,,FFF,FF,F,FFFF:FFFFF,F,FFFFF,FFFF:FF,F:,:FF,FFFFF
@A01757:128:HWYCLDRX2:1:2101:9824:5885 1:N:0:GGAGCGTC
ACTCCTACGGGAGGCAGCAGTGAGGAATATTGGTCAATGGCCGGAAGGCTGAAACAGCCAAGTCGCGTGAGGGACGACTGCCCTATGGGTTGTAAACCTCTTTTATAAGGGAAGAATAAATGCTACGTGTAGCATGATGCATGTACCTTATGAATAAGCATCTTCTAACTCAGTGCCAGCAGCCGCGGTAATACGGAGGATGCGAGAGTTATCCGGATTTATTGGGTTTAAAGGGTGCGTAGGC
+
FFFFFFFFFFF:FFF:::FFFFFFFF,F,FF,,FFFFF:F,FFFFFF,FFFFF,F:FFFFF,FFFFFF,FFFFF,,FFF,F,FFFFF,FFFFFFFFFFFFFFFFF,FF::,FFFFFFFFF:F,FF,,F:FFFFFF:FF:F,F,FFFFF:F:FFFFFF,FFFF,,FFFFFFF,,FF:FFF,F::FFF,FFFF::FFFF:FF:,F,,,,FF:FFF:,FF,FF,F:F,,FF:,:FF,,,:F,:FF,F
@A01757:128:HWYCLDRX2:1:2101:18204:5901 1:N:0:GGAGCGTC
ACTCCTACGGGAGGCAGCAGTCGGGAATATTGCGCAATGGAGGAAACTCTGACGCAGAGACGCCGCGTATAGGAAGAATGTTTTCGGATTGTAAAATATAGTCGTTAGGGAAGAAAAAAGACAGTACCTAAGGAGGAACCTCCGGCTAACAACGAGCCAGCAGCCGCGCTAAAACCGAGCGAGCAAGCGGTCTAAGGAATACTTGGGTATCGATGGGGCGAATAAGGGAGTCTAAATTAGTGGT
+
FFF,FFFFF:::FF:,FFFF,FF:FF,FF:F,,FF:F:F::FFFFF,FFF,FFF,F,,,FF,F,F,,:FFFFFF:FFF,,,FF:F,FF,FF:FFF,,FF,,F,FFFFF::F,FFFF:FF,:FFF:F:F,:F:,::,F:,,::F,F,,:F,,F,F,F,:F,,,,,,,FF,FFF,F:,,FF,,FFFF:,F:,,,F,,,,F,,,,F,,:,,,:,,,:,,,,FF,F,F:,,FFFFFFFF,:,,,:,FF
@A01757:128:HWYCLDRX2:1:2101:19443:5916 1:N:0:GGAGCGTC
ACTCCTACGGGAGGCAGCAGTGAGGAATATTGGTCAATGGACGAGAGTCTGAACCAGCCAAGTAGCGTGAAGGATGACTGCCCTATGGGTTGTAAACTTCTTTTATATGGGAATAAAATGTTCCACGTGTGGGATTTTGTATGTACCATATGAATAAGGATCGGCTAACTCCGTGCCAGCAGCCGCGGTAATACGGAGGATCCGAGCGTTATCCGGATTTATTGGGTTTAAAGGGAGCGTAGGT
+
FFFFFFFFFFFFFFFFFFFFFFFFFFFFFFFFFFFFFFFFFFFFFFFFFFFF:FFFFFFFFFFFFFFFFFFFFFFFFFFFFFFFFFFFFFFFF:FFFFFFFFFFFFFFFFFFFFFFFFFFFFFFFFF,FFFFF,FFFFFFFFFFFFFFFFFFF:FFFFFFFF:FFFFFFFFFFFFFFFFFFFFFFFFFFFFFFFFFFFFFFFFFFFFF:F,:FFFFF,FFFFFFFF:,FFFFFFFFFFFFFFFF
@A01757:128:HWYCLDRX2:1:2101:9878:5948 1:N:0:GGAGCGTC
ACTCCTACGGGAGGCAGCAGTGAGGAATATTGGTCAATGGGCGCGAGCCTGAACCAGCCAAGTCGCGTGAGGGATGACGGCCCTACGGGTTGTAAACTTCTTTTGTCGGGGAACAAAGGGCGCCACGTGTGGCGTTGTGAGTGTACCCGAAGAAAAAGCATCGGCTAACTCCGTGCCAGCAGCCGCGGTAATACTGAGGATTCGAGCGTTATCCGGATTTATTGGGTTTAAAGGGTGCGCAGGC
+
F:FF,,FFFFFFFFFF:FFFFFFFFFF:FFF:FFFFFFFFFFFFFF:,FFFFF::FFFFFFFFFFFF:FFF,FFFFFFFFFFFFFFFFFFFFFFFFFFF,FFFFFF::FFFFFFFF:F:FFFFFFF::FFF,FFFFFFFFFFFFFFFF:FFF:FF,FFFFFF,FFFFFFFF:F:FFF,F:FF:FF:FFFFFFFF,,FF,FF,FFFFFF:FFF,FF,FF:FFFF,F:FFFFF,F,FFFFFF::FF
@A01757:128:HWYCLDRX2:1:2101:7762:5979 1:N:0:GGAGCGTC
ACTCCTACGGGAGGCAGCAGTGAGGAATATTGGTCAATGGCCGGAAGGCTGAACCAGCCAAGTCGCGTGAGGGAATAAGGCCCTATGGGTCGTAAACCTCTTTTGTCGGGGAACAAAGGCGCCCACGAGTGGGCTGATGAGTGTACCCGAAGAAAAAGCATCGGCTAACTCCGTGCCAGCAGCCGCGGTAATACGGAGGATGCGAGCGTTATCCGGATTTATTGGGTTTAAAGGGTGCGTAGGC
+
FFFFFFFFFFFFFFFFFFFFFFFFFFFFFFFFFFFFFFFFFFFFFFFFFFFFFFFFFFFFFFFFFFFFFFFFFF:FFFFFFFFFFFFFFFFFFFFFFFFFFFFFFFFFFFFF:FFFFFFFFFFFFFFFFFFFFFFFFFFFFFFFFFFFFFFFFFFFFFFFFFFFFFFFFFFFFFFFFFFFFFFFFFFFF:FFFFFFFFFFFFFFFFFFFF:FFFFFFFFFFFF:FFFFFFF,FFFFFFFFFFFF
@A01757:128:HWYCLDRX2:1:2101:17020:6073 1:N:0:GGAGCGTC
ACTCCTACGGGAGGCAGCAGTGAGGAATATTGGTCAATGGTCGGGAGACTGAACCAGCCAAGCCGCGTGAGGGAAGAAGGTACAGCGTATCGTAAACCTCTTTTGCCGGGGAACAAGAGCTTCCACGAGTGGGAGTGTGAGCGTACCCGGAGAAAAAGCATCGGCTAACTCCGTGCCAGCAGCCGCGGTAATACGGAGGATGCGAGCGTTATCCGGATTTATTGGGTTTAAAGGGTGCGTAGGC
+
FFFFFFFFFFFFFFFFFFFFFFFFFFFFFFFFFFFFFFFFFFFFFFFFFFFFFFFFFFFFFFFFFFFFFFFFFFFFFFFFFFFFFFF:FFFFFFFFFFFFFFFFFFFFFFFF,FFFF:FFFFFFFFFFFFFFFFFFFFFFFFFFFFFFFFFFFFFFFFFFFFFFFFFFFFFFFFFFFFFFFFFFFFF:FFFFFFFFFFFFFFFFFFFF:FFFFFFFFFFFFF,FFFFFFFF:FFFFFFFFFF,F
@A01757:128:HWYCLDRX2:1:2101:28212:6073 1:N:0:GGAGCGTC
ACTCCTACGGGAGGCAGCAGTGAGGAATATTGGTCAATGGCCGCAGGGCTGAACCAGCCAAGTCGCGTGAGGGATGACGGTCCTATGGATTGTAAACCTCTTTTGCCGGGGAGCAAAGTGCCGCACGTGTGCGGTTTGGAGAGTACCCGGAGAAAAAGCATCGGCTAACTCCGTGCCAGCCGCCGCGGTAATACGGAGGATGCGAGCGTTATCCGGATTTATTGGGGGTAAAGGGTGCGTAGGC
+
FFFFFFFFFFFFFFFFFFFFFFFFFFFFFFFFFFFFFFFFFFFFFFFFFFFFFFFFFFFFFFFFFFFFFFF:F:FFFFF:FFFFFF:FF:FFFFFFFFFFF,FFFFFF:FF:FFF,FFFF:FFFFFFFFFFFFFF:FFFFFFFFFFFFFFFFFFFFFFFFFFFFFFFFFFFFFFFF:FFF,FFFFFFFF:FFFFFFFFFFFFFFFFFFF,,FFFFFF,:F,:FFFF,,F,F,F:F:FFFFFFFF
@A01757:128:HWYCLDRX2:1:2101:19235:6120 1:N:0:GGAGCGTC
ACTCCTACGGGAGGCAGCAGTGAGGAATATTGGTCAATGGACGAGAGTCTGAACCAGCCAAGTAGCGTGAAGGATGACTGCCCTATGGGTTGTAAACTTCTTTTATATGGGAATAAAATGTTCCACGTGTGGGATTTTGTATGTACCATATGAATAAGGATCGGCTAACTCCGTGCCAGCAGCCGCGGTAATACGGAGGATCCGAGCGTTCTCCGGATTTATTGGGTTTAAAGGGAGCGTAGGT
+
FFFFFFFFFFFFFFFFFFFFFFFFFFFFFFFFFFFFFFFFFFFFFFFFFFFFFFFFFFFFFFFFFFFFFFFFFFFFFFFFFFF:FFFFFFFFFFFFFFFFFFFFFFFFFFFFFFFFFFFFFFFFFFFFFFFFFF:FFFFFFFFFFFFFFFFFFFFFFFFFF:FFFFFFFFFFFF::FFFFFFFFFFFFFFFFFFFFFFFFFFFFFFFFFF,FFFFFF,FFFFFFFFFFFFF:F:FFFF:FF::F
@A01757:128:HWYCLDRX2:1:2101:6985:6167 1:N:0:GGAGCGTC
ACTCCTACGGGAGGCAGCAGTGAGGAATATTGGTCAATGGCCGCAGGGCTGAACCAGCCAAGTCGCGTGAGGGATGACGGTCCTATGGATTGTAAACCTCTTTTGTCAGGGAGCAAAGGGCGCCACGTGTGGCGCTTTGCGAGTACCTGAAGAAAAAGCATCGGCTAACTCCGTGCCAGCAGCCGCGGTAATACGGAGGATGCGAGCGTTATCCGGATTTATTGGGTTTAAAGGGTGCGTAGGC
+
FFFFFFFFFFFFFFFFFFFFFFFFFFFFFFFFFFFFFFFFFFFFFFFFFFFFFFFFFFFFFFFFFFFFFFFFFFFFFFFFFFFFF,FFFFFFFFFFFFFFFFFFFFFFFFFFFFFFFFFFFFFFFFFFF:FFFFFFFFFFFFFFFFFFFFFFFFFFFFFFFFFFFF:FFFFFFFFFFFFFFFFFFFFFFF,FFF:FFFFFFFFFFFFFFFFFFFFFFFFFF,FFFFFF,FF,FFFFFFF:F:F:
@A01757:128:HWYCLDRX2:1:2101:22878:6167 1:N:0:GGAGCGTC
ACTCCTACGGGAGGCAGCAGTGAGGAATATTGGTCAATGGGCGGAAGCCTGAACCAGCCAAGTCGCGTGAGGGAATAAGGCCCTACGGGTCGTAAACCTCTTTTGCCGGGGAGCAAGGGCGGGGACGTGTCCCGGCCCGGAGAGTACCCGGAGAAAAAGCATCGGCTAACTCCGTGCCAGCAGCCGCGGTAATACGGAGGATGCGAGCGTTATCCGGATTTATTGGGTTTAAAGGGTGCGTAGG
+
:FFFFFFFFFFFFFFFFFFFFFFFFFFFFFFFFFFFFFFFFFFFFFFFFFFFFFFFFF:FFFFFFFFFFFFFFFFFFFFFFFFFFFFFFFFFFFFFFFFFFFFFFFFFFFFFFFFFFFFFFFFF::FFFF:FFFFF,FFFFFFFFFFFFFFFFFFF,FFFFFFFFFFFF:FFFFFFFFFFFFFFFFFFFFFFFFFFFFFF:FFFFFFFFFF::FF:FF,FFFFFFFFFFF,,:FFFFFFFFFFF
@A01757:128:HWYCLDRX2:1:2101:22254:6183 1:N:0:GGAGCGTC
ACTCCTACGGGAGGCAGCAGTGAGGAATATTGGTCAATGGCCGAGAGGCTGAACCAGCCAAGTAGCGTGCAGGATGACGGCCCTCGTGGTTGTAAACTGCTTTTAGTCGGGCATAAAAGGGGGTTCGTGAACCCCGTATTGTATGTACCGTCAGAAAAAGGACCGGCTAATTCCGTGCCAGCAGCCGCGGTAATACGGAAGGTCCGGGCGTGATCCGGATTTAGTGGGTTTCAAGGGAGCGTAG
+
FFFFFFFFFFFFFFFFFFFF,FFFFFFF,:FFFFFFFFFFFFFFFFFFFFFFFFFFFFFFFFFFFFFFFFFFFFFFFFFFFFFFFF,FFFFFFFF,FFF:F:FFFFF:FFF,FFFFF,FFFFFFFFF,FFFFFFFFFFFFF:FFFFFFFFF,F::FF:FFF::FFF:F::FFFFFFFFF,FF,FFFFFFFF,FFFFFF:FFFFF:FFFFFF,,FFFFFF,F:F,FFFFF:F,,FFFFFFFFF:F
@A01757:128:HWYCLDRX2:1:2101:19244:6230 1:N:0:GGAGCGTC
ACTCCTACGGGAGGCAGCAGTGAGGAATATTGGTCAATGGCCGGAAGGCTGAACCAGCCAAGCCGCGTGAAGGATGAAGGTGCCAAGCATTGTAAACTTCTTTTGTCAAGGGACAAAATCAGGCTCGAGAGCCTGACCGAGGGTACTTGAAGAAAAAGCATCGGCTAACTCCGTGCCAGCAGCCGCGGTAATACGGAGGATGCGAGCGTTATCCGGATTTATTGGGTTTAAAGGGTGCGTAGGC
+
FFFFFFFFFFF:FFFFFFFFFFFFFFFFFFFFFFFFFFFFFFFFFFFFFFFFFFFFFFFFFFFFFFFFFFFFFFFFFFFFFFFFFFFFFFFFFFFFFFFFFFFFFFFFFFFFFFFFF:FFFFFFFFFFFFFFFFFFFFFFFFFFFF:FFFFFFFFFFFFFFF:FFFFFFFF:FFFFFFFFFF:FFFFFFFFFFFFFFFFFFF,:FFFFFFFFF:FFFFFFFFFFF,FFFFFFFFFFFFFFFFFF
@A01757:128:HWYCLDRX2:1:2101:11568:6308 1:N:0:GGAGCGTC
ACTCCTACGGGAGGCAGCAGTGAGGAATATTGGTCAATGGCCGGAAGGCTGAACCAGCCAAGTCGCGTGAGGGACGACTGTCCTATGGGTTGTAAACCTCTTTTATAAGGGAAGAATAAATGCTACGTGTAGCATGATGCCTGTACCTTATGAATAAGCATCGGCTAACTCCGTGCCAGCAGCCGCGGTAATACGGAGGATGCGAGCGTTATCCGGATTTATTGGGTTTAAAGGGTGCGTAGGC
+
FFFFFFFFFFFFFFFFFFFFFFFFFFFFFFFFFFFFFFFFFFFFFFFFFFFFFFFFFFFFFFFFFFFFFFFFFFFFFFFFFFFFFFFFFFFFFFFFFFFFFFFFFFFFFFFFFFFFFF:FFFFFFFFFFFFFFF:FFFFFFFFFFFFFFFFF,FFFFFFFFFFFFFFFFFFFFFFFFFFFFFFFFFFFFFFFFFFFFFFFFFFFFFFFFF,FFFFFF::F:FFFFFF:FFFFFFFFFFFFFFFF
@A01757:128:HWYCLDRX2:1:2101:22779:6308 1:N:0:GGAGCGTC
ACTCCTACGGGAGGCAGCAGTGAGGAATATTGGTCAATGGCCGGAAGGCTGAACCAGCCAAGCCGCGTGAAGGATGAAGGTGCCAAGCATTGTAAACTTCTTTTGTCAAGGGACAAAATCAGGCTCGAGAGCCTGACCGAGGGTACTTGAAGAAAAAGCATCGGCTAACTCCGTGCCAGCAGCCGCGGTAATACGGAGGATGCGAGCGTTATCCGGATTTATTGGGTTTAAAGGGTGCGTAGGC
+
FFFFFFFFFFFFFFFFFFFFFFFFFFFFFFFFFFFFFFFFFFFFFFFFFFFFFFFFFFFFFFFFFFFFFFFFFFFFFFFFFFFFFFFFFFFFFFFFFFFFFFFFFFFFFFFFFFFFFFFFFFFFFFFFFFFFFFFFF:FFFFFFFFFFFFFFFFFFFFFFFFFF:FFFFFFFFFFFFFFFFFFFFFFFFF,FFFFFFFFFFFFFFFFF,F,FFFFFFFFF::F:FFFFFFFFFFFFFFFFFFFF
@A01757:128:HWYCLDRX2:1:2101:4209:6339 1:N:0:GGAGCGTC
ACTCCTACGGGAGGCAGCAGTGAGGAATATTGGTCAATGGACGAGAGTCTGAACCAGCCAAGTAGCGTGAAGGATGACTGCCCTATGGGTTGTAAACTTCTTTTATATGGGAATAAAACGTTCCACGTGTGGGATTTTGTATGTACCATATGAATAAGGATCGGCTAACTCCGTGCCAGCAGCCGCGGTAATACGGAGGATTCGAGCGTTATCAGGAGTTATTGGGTTTATAGGGAGCGGAGGT
+
FFFFFFFFFFFFFFFFFFFFFFFFFFFFFFFFFF:FFFFFFFFFFFFFFFFFFFFFFFFFFFFFFFFFFFFFFFFFFFF:FFFFFFFFF:FFFFFFF:FFFFFFFFFFFFFF:F:F::FFFF:,FFF,FFFFF:F,:FFFFFFFF:,FF:FFFFFFFFFFFF,FFF:FFFFF::FFFFFF,FFF::FFF:FFF,,FFFF:FFF:FF:FF,,F,,::,,FF:F:FF:,FF,,FF:FFFF:,,:,,
@A01757:128:HWYCLDRX2:1:2101:5999:6370 1:N:0:GGAGCGTC
ACTCCTACTGGAGGCAGCAGTGAGGAATATTGGTCAATGGGCGCAAGCCTGAACCAGCCAAGTCGCGTGAGGGATGACGGTCCTATGGATTGTAAACCTCTTTTGTCGGGGAGCAAGGCCCGCCACGAGTGGCGGGAAGGAGAGTCCCCGAAGAAAAAGCATCGGCTAACTCCGTGCCAGCGGCGGCGGTCATGCGGAGGATGCGGGCGTTATGCGGAGGGCGGGGGGGTGGAGGGGGCGCGGG
+
FFFFFFFF:FFFFFFFFFFFFFFFFFFFFFFFFFFF:FFFFFFFFFFFFFFFFFFFFFFFFFFFFFFFFFFFFFFFFFFFF:FFF:FFFFFFFFFFF:FFF:FFFFFFFFFFFF:FFF:FFFFF,::,F:FF,FFF,,FF,F:FF,,,:F,,FF:,,,FF,FFFF::::,F:FF:F,,,FF,F,,F:FFF,,:,,FF,FF::F,F,F:F,:,:,,FF,,,,,,,FF,,:,,,,FFF,F,FF,FF
@A01757:128:HWYCLDRX2:1:2101:5358:6386 1:N:0:GGAGCGTC
ACTCCTACGGGAGGCAGCAGTGGGGAATATTGGGCAATGGGCGGAAGCCTGACCCAGCAACGCCGCGTGAAGGAAGAAGGCTTTCGGGTTGTAAACTTCTTTTCTGAGGGACGAAGCAAGTGACGGTACCTTAGGAATAAGCCACGGCTAACTACGTGCCAGCAGCCGCGGTAATACGTAGGTGGCAAGCGTTATCCGGATTTATTGGGTTTAAAGGGTGCGTAGGTTGTTTTATAAGTTAGAG
+
FFFFFFFFFFFFFFFFFFFFFFFFFFFFFFFFFFFFFFFFFFFFFFFFFFFFFFFFFFFFFFFFFFFFFFFF:FFFFFFFFFFFFFFFFFFFFFFFFFFFFFFFFFFFFFFFFFFFFF:FFFFFFFFFFFFFFFFFFFFFFFFFFFFFFFFFFFFFFFFFFFFFFFFFFFFFFFFFF:FFFFFFFFF:FFFFFFFFFFFFFFFFFFF:FFFFF:F,,FFF,FFFFFFFFFFFFF:F,FFFFF,F
@A01757:128:HWYCLDRX2:1:2101:26151:6386 1:N:0:GGAGCGTC
ACTCCTACGGGAGGCAGCAGTGAGGAATATTGGTCAATGGGCGCAAGCCTGAACCAGCCAAGTCGCGTGAGGGAAGACGGCCCTACGGGTTGTAAACCTCTTTTGCCGGGGAGCAAGCCTGAGCACGTGTGCCCAGGCGGAGAGTACCCGGAGAAAAAGCATCGGCTAACTCCGTGCCAGCAGCCGCGGTAATACGGAGGATGCGAGCGTTATCCGGATTTATTGGGTTTAAAGGGTGCGCAGG
+
FFFFF:FFFFFFFFFFFFFFFFFFFFFFFFFFFFFFFFFFFFFFFFFFFFFFFFFFFFFFFFFFFFFFFFFFFFFFFFFFFFFFFFFFFFFFFFFFFFFFFFFFFFFFFFFFFFFFFFFFFFFFFFFFFFFFFFFFFFFFFFFFFFFFFFFFFFFFFFFFFFFFFFFFFFFFFFFFFFFFFFFFFFFFFF:FFFFFFFFFFFFFFFFFFFFFFFF:FFFFFFFFFFFFFFFF:FFFFFFFFFFF
@A01757:128:HWYCLDRX2:1:2101:18855:6402 1:N:0:GGAGCGTC
ACTCCTACGGGAGGCAGCAGTGAGGAATATTGGTCAATGGGCGCATGCCTGAACCAGCCAAGTCGCGTGAGGGACGACGGCCCTACGGGTTGTAAACCTCTTTTGCCGGGGAGCAAGGCTTTCCACGTGTGGGAAGCCGGAGAGTACCCGGAGAAAAAGCATCGGCTAACTCCGTGCCAGCAGCCGCGGTAATACGGAGGATGCGAGCGTTCTCCGGATTTATTGGGTTTAAAGGGTGCGTAGG
+
FFFFFFFFFFFFFFFFFFFFFFFFFFFFFFFFFFFFFFFFFFFFFFFFFFFFFFFFFFFFFFFFFFFFFFFFFFFFFFFFFFFFFFFFFFFFFFFFFFFF:FFFFFFFFFFFFFF,FFFFFFFF,FFF:FFFFF,FFFF:FFFFFF:FFFFFFF,F:F:FFFFFFFF,F:FFFFFFFFFFF::F:FFFFFF,FFFFF:FFFFFFF:FFF,F,FF:FF:F,FFFFF:F:FFFF,FFFFF,FF,,F
@A01757:128:HWYCLDRX2:1:2101:26784:6449 1:N:0:GGAGCGTC
ACTCCTACGGGAGGCAGCAGTAGGGAATCTTCCACAATGGGCGAAAGCCTGATGGAGCAACGCCGCGTGGGTGAAGAAGGTCTTCGGATCGTAAAACCCTGTTGTTAGAGAAGAAAGTTCGTGAGAGTAACTGTTCACGTTTCGACGGTATCTAACCAGAAAGCCACGGCTAACTACGTGCCAGCAGCCGCGGTAATACGTAGGTGGCAAGCGTTATCCGGATTTATTGGGCGTAAAGGGACCG
+
FFFFFFFFFFFFFFFFFFFFFFFFFFFFFFFFFFFFFFFFFFFFFFFFFFFFFFFFFFFFFFFFFFFFFFFFFFFFFFFFFFFFFFFFFFFFFFFFFFFFFFFFFFFFFFF:FF:FFFFFFFFFFFFFFFFFFFFFFFFFFFFFFFFFFFFFFFFFFFF:FFFFFFF:FFFFFFF:FFFFFFFFFFFFFFFFFF:FFFF:F,FFF,FFFFFFFFFFFFFF:F,FFFFFF,FFFFFFFF:FF,F:
@A01757:128:HWYCLDRX2:1:2101:26847:6496 1:N:0:GGAGCGTC
ACTCCTACGGGAGGCAGCAGTAGGGAATCTTCCACAATGGGCGAAAGCCTGATGGAGCAACGCCGCGTGGGTGAAGAAGGTCTTCGGATCGTAAAACCCTGTTGTTAGAGAAGAAAGTGCGTGAGAGTAACTGTTCACGTTTCGACGGTATCTAACCAGAAAGCCACGGCTAACTACGTGCCAGCAGCCGCGGTAATACGTAGGTGGCAAGCGTTATCCGGATTTATTGGGCGTAAAGGGAACG
+
FFFFFFFFFFFFFFFFFFFFFFFFFFFFFFFFFFFFFFFFFFFFFFFFFFFFFFFFFFFFFFFFFFFFFFFFFFFFFFFFFFFFFFFFFFFFFFFFFFFFFFFFFFFFFFFFFFFFFFFFFFFFFFFFFFFFFFFFFFFFFFFFFFFFFFFFFFFFFFFFFFFFFFFFFFFFFFFFFFFFFFFFFFFFFFFFFFF:FFFFFFFFFF:FF,FFFFF,FFFFFFF:FFFFFFFFFFFFFFFFF:FF
@A01757:128:HWYCLDRX2:1:2101:22028:6511 1:N:0:GGAGCGTC
ACTCTACGGGAGGCAGCAGTGAGGAATATTGGTCAATGGGCGCTAGCCTGAACCAGCCAAGTAGCGTGAAGGATGACTGCCCTATGGGTTGTAAACTTCTTTTATATGGGAATAAAGTGCAGTATGTATACTGCTTTGCATGTACCTTATGAATAAGGATCGGCTAACTCCGTGCCAGCAGCCGCGGTAATACGGAGGATCCGAGCGTTATCCGGATTTATTGGGTTTAAAGGGAGCGTAGGCG
+
F,F,FFF,FFFFFFFF,F:FFF:FF,FFFF,FFFFFFFFFF,FFFFFFFFFFF,F:FFFF:FFF,FF::FF:FFFFFF,FFFFFFFFFFFF:FFFFFFFFFFFFF:F:FFFFFFFFFFFFFFFFFFFFFFFFFFFFFFFFFFFFFFFFFFFF,FFFFFFFF:FFFFFFFFFFFFFFFFFFFFFFFFFFFFFFF,FFF:FFF,FFFFF::FFF::FF:,FFFFF:FF:FFFF:F,FFFF,FF:FF
@A01757:128:HWYCLDRX2:1:2101:27597:6511 1:N:0:GGAGCGTC
ACTCCTACGGGAGGCAGCAGTGAGGGATATTGGTCAATGGGGGAAACCCTGAACCAGCAACGCCGCGTGAGGGAAGACGGTTTTCGGATTGTAAACCTCTGTCCTCTGTGAAGATAATGACGGTAGCAGAGGAGGAAGCTCCGGCTAACTACGTGCCAGCAGCCGCGGTAATACGTAGGGAGCAAGCGTTGTCCGGATTTACTGGGTTTAAAGGGTGCGCAGGCGGAATGTCAAGTCAGCGGTA
+
FFFFFFFFFFFFFFFFFFFFFFFFFFFFFFFFFFFFFFFFFFFF:FFFFFFFFFFFFFFFFFFFFFFFFFFFFFFFFFFFFFFFFFFFFFFFFFFFFFFFFFFFFFFFFFFFFFFF:FFFFFFFFFFFFFFFFFFF:FFFFFFFFFFFFFFFFFFFFFFFFFFFFFFFFFFFFFFFFFFFFFFF:FF:FFFFFFFFFFFFFFFFFFFFFF::FFFFFFFFFFF:FFFFFFFFF:FFFFFFFFF,
@A01757:128:HWYCLDRX2:1:2101:30870:6511 1:N:0:GGAGCGTC
ACTCCTACGGGAGGCAGCAGTAGGGAATTTTCGTCAATGGGCGCAAGCCTGACCCAGCAACGCCGCGTGAAGGAAGAAGGCTTTCGGGTTGTAAACTTCTTTTCTGAGGGACTATAGTGACGGTACCTCAGGAATAAGCCACGGCTAACTACGTGCCAGCAGCCGCGGTAATACGTAGGTGGCAAGCGTTATCCGGATTTACTGGGTGTAAAGGGCGTGTAGGCGGTAGGGTAAGTCAGATGTG
+
FFFFFFFFFFFFFFFFFFFFFFFFFFFFFFFFFFFF:FFFFFFFFFFFFFFFFFFFFFFFFFFFFFFFFFFFFFFFFFFFFF:FFFFFFFFFFFFFFFFFFFFFFFFFFFFFFF:FFFFFFFFFFFFFFFFFFFFFFFFFFFFFFFFFFFFFFFFFFFFFFFFFFFFFFFFFFFFFFFFFFFFFFFFFFFFFFFFFFFFFFF,FFFFFFFF:FFF:FFFFFFFFFFF,,FF:FFFFFFF,,FFF
@A01757:128:HWYCLDRX2:1:2101:24234:6543 1:N:0:GGAGCGTC
ACTCCTACGGGAGGCAGCAGTGGGGGATATTGGACAATGGGGGGAACCCTGATCCAGCGACGCCGCGTGAGTGAAGAAGTATCTCGGTATGTAAAGCTCTATCAGCAGGGAAGAAAATGACGGTACCTGACTAAGAAGCCCCGGCTAACTACGTGCCAGCAGCCGCGGTAATACGTAGGGGGCAAGCGTTATCCGGATTTACTGGGTGTAAAGGGTGCGCAGGCGGAATGTCAAGTCAGCGGTA
+
FFFFFFFFFFFFFFFFFFFFFFFFFFFFFFFFFFFFFFFFFFFFFFFFFFFFFFFFFFFFFFFFFFFFFFFFFFFFFFFF:FFFFFF,FFFFFFFFFFFFFFFFFFFFFFFFFFFFFFFFFFFFFFFFFFFFFFFFFFFFFFFFFFFFFFFFFFFFFFFFFFFFFFFFFFFFFFFFFFFFFFFFFFFFFFFFFFFFFFFFFFFFFFFFFFF:FFFFFFFFFF:FFFF:F:FFFFFFFFFFFFFF
@A01757:128:HWYCLDRX2:1:2101:22272:6558 1:N:0:GGAGCGTC
ACTCCTACGGGAGGCAGCAGTGAGGAATATTGGTCAATGGTCGGGAGACTGAACCAGCCAAGCCGCGTGAGGGAGGAAGGTACAGAGTATCGTAAACCTCTTTTGTCAGGGAACAAAGACTGGGACGAGTCCCCGGATGAGTGTACCTGAAGAAAAAGCATCGGCTAACTCCGTGCCAGCAGCCGCGGTAATACGGAGGATGCGAGCGTTATCCGGATTTATTGGGTTTAAAGGGTGCGTAGGC
+
FFFFFFFFFFFFFFFFFFFFFFFFFFFFFFFFFFFFFFFFFFFFFFFFFFFFFFFFFFFFFFFFFFFFFFFFFFFFFFFFFFFFFFFFFFFFFFFFFFFFFFFFFFFFFFFF,FFFFFFFFFFFFFFFFFFFFFFFFFFFFFFFFFFFFFFFFFFFFFFFFFFFFFFFFFFFFFFFFFFFFFFFFFFFF:FFFFFFFFFFFFFFFFFFFFFFFFFFFF:FFFFFFFFFFFFFFFFFFFFFFFFF
@A01757:128:HWYCLDRX2:1:2101:5909:6590 1:N:0:GGAGCGTC
ATTCCTACGGGAGGCAGCAGTGAGGAATATTGGTCAATGGGCGGGAGCCTGAACCAGCCAAGTCGCGTGAGGGAAGACGGTCCTATGGATTGTAAACCTCTTTAGGCGGGGAGCAATGCCGGGCACGCGTGCCCGGAGGGCGAGTACCCGCAGAATAAGCATCGGCTAACTCCGTGCCCGCAGCGGCGGTAATACGGAGGATGCGCGCGGTCTCCGGGGGTCGTGGGGGGGGGGGGGGGGTGGG
+
FFFFFFFFFFFFFFFFFFFFFFFFFFFFFFFFFFFFFFFFFFFFFFFFFFFFFFFFFFFFFFFFFFFFFFFFFFFFFFFFFFFFFFFFFFFFFFFFFFFF:FFFFFFFFFFFFFFFFFFFFFFFFFFFF:FF::FF,FFF,F:FF::FFFF,F,,FF,FF,:,FF,,:,,:::F,F,F,FF,F:,F:FFF,,F,:FF,FF,F:,F,F,F,,,,:,FF,F,,,,,FFF,,,,,,FFF,F,F,,FF
@A01757:128:HWYCLDRX2:1:2101:8079:6590 1:N:0:GGAGCGTC
ACTCCTACGGGAGGCAGCAGTGAGGAATATTGGTCAATGGGAGGAATCCTGAACCAGCCATGCCGCGTGCAGGACGACGGCTCTACGAGTTGTAAACTGCTTTTGTACCGGGGTAAAATGCCTTACGAGTAGGGTTTTGAAAGTACGGTACGAATAAGGATCGGCTAACTCCGTGCCAGCAGCCGCGGTAATACGGAGGATCCGAGCGTTATCCGGATTCATTGGGTTTAAAGGGTGCGTAGGC
+
FFFFFFFFFFFFFFFFFF:FFFFFFF:FFFFFFFFFFFFFFFFFFFFFFFFFFFFFFFFFFFFFFFFFFFFFFFFFFFFFFFFFFFFFFFFFFFFFFFFFFFFFFFFFFFFFFFFFFFFFFFFFFFFFFFFFFFFFFFFFFFFFF:FFFFFFFFFFFFFFFFFFFFFFFFFFFFFFFFFFFFFF:FF:FFFFFF:FFFFFFFFFFFFFF:FFFFFFFFFFFFFFFFFFFFFFFFFFFFFF::FF
@A01757:128:HWYCLDRX2:1:2101:10357:6652 1:N:0:GGAGCGTC
ACTCCTACGGGAGGCAGCAGTGAGGAATATTGGTCAATGGGCGCGAGCCTGAACCAGCCAAGTCGCGTGAGGGAAGACTGCCCTATGGGTTGTAAACCTCTTTTATTCGGGAAGAATAAGTCTTACGTGTAGGGCGATGCCTGTACCGAATGAATAAGCATCGGCTAACTCCGTGCCAGCAGCCGCGGTAATAAGGAGGATGCGAGCGTTATCCGGATGTATTTGGTTTAAAGGGTGCGTAGGC
+
F,,:::FFFFFF::FFFFFFF,FFFFF:FFFFFFFFF,FFF:FFFFFFFFFFF,FFFFFFFFFFFFFFFFF,FFFFFFF:FFFF:F:,FFFFFFFFFF,FF:FFFFF:FFFFFFFFFFFFFFF,,F:F:FFF:F::FFF,FF:FFF,,FFF,FFFFFF:FFF,FFFFF:FF,FFFF,:F,F,FFF,F:FFFFF,F,FF:FF:::F:F,:FFFFFF,FF,FF,F,FF,FFFF:,,,FF,FF,,::
@A01757:128:HWYCLDRX2:1:2101:1217:6668 1:N:0:GGAGCGTC
ACTCCTAGGGAGGCAGCAGTGAGGAATATTGGTCAATGGGCGCAAGCCTGAACCAGCCAAGTCGCGTGAGGGATGACGGTCCTATGGGTTGTAAACCTCTTTTGCCGGGGAGCAAAGTGCCGCACGTGTGCGGTTTGGAGAGTACCCGGAGAAAAAGCATCGGCTAACTCCGTGCCAGCAGCCGCGGTAATACGGAGGATGCGAGCGTTATCCGGATTTATTTGGTTTAAAGGGTGAGTAGGCG
+
FFFFFFFFFFF:FFFFFFFFFFFFFF::FFFFF,FFFFFFFFFFF:FFFF:F:FF,FFFF:FFFFFF:F:FFFF:FF:FFFFFFFFFFFFFFFFF,FFFFFFF:FFFFFFFFFFFFFFFFFFF,F::F:FFF::FF:FFFFFFFF,FFFFFFF,FFF,FF:FFF,FFFF:FF:FFFFFF:FFFFFFFFFF:F,::::FFF,F,F:F,:FFFF,FFFF:F:FF,FFF,F,FF,,,FF,F::F,,:
@A01757:128:HWYCLDRX2:1:2101:31087:6668 1:N:0:GGAGCGTC
ACTCCTACGGGAGGCAGCAGTGAGGAATATTGGTCAATGGGCGGAAGCCTGAACCAGCCAAGTCGCGTGAGGGAAGAAGGCCCTGCGGGTCGCAGACCTCTTTGGACGGGGAGCAAGGCCGCCGACGTGTCGGCGGAAGGAGAGTACCCGTAGAACAAGCATCGGCTAACTCCGTGCCAGCAGCCGCGGTAATACGGAGGATGCGAGCGTTATCCGGATTTATTGGGTTTAAAGGGTGCGCAGG
+
FFFFFFFFFFFFFFFFFFFFFFFFFFFFFFFFFFFFFFFFFFFFFFFFFFFFFFFFFFFF:FFFFFF:FFFFFFFFFFFFFFFFFFFFFFFFFFFFFFFFFF:FFFFFFFFFFFFFFFFFFFFFFFFFFFFF:FFFFFFFFFFFFFF:FFFFFFFFFFFFFFFFFFF:FFFFFFFFFFFFFFFFFFFFFFFFFFFFFFFFFFFFFFFFFFF:FFFFFFFFFFFFFF:FFFFFFFFFFFFFFFF:
@A01757:128:HWYCLDRX2:1:2101:15655:6684 1:N:0:GGAGCGTC
ACTCCTACGGGAGGCAGCAGTGAGGAATATTGGTCAATGGGCGGAAGCCTGAACCAGCCAAGTCGCGTGAGGGAAGAAGGCCCTGCGGGTCGCAGACCTCTTTGGACGGGGAGCAAGGCCGCCGACGTGTCGGCGGAAGGAGAGTCCCCGTAGAACAAGCATCGGCTAACTCCGTGCCAGCAGCCGCGGTAATACGGAGGATGCGAGCGTTATCCGGATTTATTGGGTTTAAAGGGTGCGCAGG
+
FFFFFFFFFFFFFFFFFFFFFFFFFFFFFFFFFFFFFFFFFFFFFFFFFFFFFFFFFFFFFFFFFFFFFFFFFFFFFFFFFFFFFFFFFFFFFFFFFFFFFFFFFFFFFFFFFFFFFFFFFFFFFFFFFFFFFFFFF:FFFFFFF,FFFFFFFFFFFFFFFFFFFFFFFFFFFFFFFFFFF:FFFFFFFFFFFFFFFFFFFFFFFFFFFFF,:FFFFF:FF,:FFFFF:FFFFFFFFFF:F:FF
@A01757:128:HWYCLDRX2:1:2101:16577:6684 1:N:0:GGAGCGTC
ACTCCTACGGGAGGCAGCAGTGGGGAATATTGCACAATGGGCGAAAGCCTGATGCAGCAACGCCGCGTGAGCGATGAAGGCCTTCGGGTCGTAAAGCTCTGTCCTCAAGGAAGATAATGACGGTACTTGAGGAGGAAGCCCCGGCTAACTACGTGCCAGCAGCCGCGGTAATACGAAGGCGGCTAGCGTTATCCGGAATTACTGGGCGTAAAGGGTGCGTAGCTGGTTTTATAAGTCAGAAGAG
+
F,FFFFFFFF,FFFF:F:FF,:,,FFFFFF::,FF:FFFF,F,FFFFFFF,FFFFFF:FFFF,F,,,FFF,F:FFFFF,:,FFFFFFFFFF,:FF,FFFFFFFFFFF,,FFFFFFF,,FF::,FF,FFFFF,FF,FF,F,F:F,FFF:FFF:FFFFFF,FF::FFFFFFFFFFF,,F,F,:FFFFF,,F::F,F,,FFFFFFFF:,:,,F,F:,,F:FFFFF,,,,FFFF,F:F,FFF,FFF,F
@A01757:128:HWYCLDRX2:1:2101:2546:6715 1:N:0:GGAGCGTC
ACTCCTACGGGAGGCAGCAGTGAGGAATATTGGTCAATGGGCGAGAGCCTGAACCAGCCAAGTCGCGTGAGGGAAGACGGTCCTATGGATTGTAAACCTCTTTTGTCGGGGAGCAAAAAGGCCTCGTGAGGCCACAAGTGAGAGTACCCGAAGAAAAAGCATCGGCTAACTCCGTGCCAGCAGCCGCGGTCATACGTAGGGGGCAAGCGTTATCCGGACTTAGTGGGTGTGATGGGAGCGTAGA
+
FFFFFFFFFFFFFFFFFFFFFFFFFFFFFFFFFFFFFFFFFFFFFFFFFFFFFFFFFFFFFFFFFFFFFFFFFFFFFFFFFFFFFFFFFFFFFFF:FFFFFF,FFFFFFFFFFF:FF:FFFFF:FFFF,FFFFFF::FFFFFFFF:::FF:FF:F,:FFFFFFFFFFF:FFF:F,F:F:FF,FFFFFF:F,,:,,F,,FFFFFF,,F:F,:,:FF:F,,:F,,:FF:,F,,,,FFF:F:F:,F,
@A01757:128:HWYCLDRX2:1:2101:13123:6746 1:N:0:GGAGCGTC
ACTCCTACGGGAGGCAGCAGTGAGGAATATTGGTCAATGGGCGGAAGCCTGAACCAGCCAAGTCGCGTGAGGGAAGAAGGCCCTGCGGGTCGCAGACCTCTTTGGACGGGGAGCAAGGCCGCCGACGTGTCGGCGGAAGGAGAGTACCCGTAGAACAAGCATCGGCTAACTCCGTGCCAGCAGCCGCGGTAATACGGAGGATGCGAGCGTTATCCGGATTTATTGGGTTTAAAGGGTGCGCAGG
+
FFFFFFFFFFFFFFFFFFFFFFFFFFFFFFFFFFFFFFFFFFFFFFFFFFFFFFFFFFFFFFFFFFFFFFFFFFFFFFFFFFFFFFFFFFFFFFF:F:F:FFFFFFFFFFFFFF:FFFFFFFFFFFFFFFFFFFFFFFFFFFFFFFFFFFFFFFFFFFFFFFFFFFFFFFFFFFFFFFFFFFFFFFFFFFFFFFFFFFFF:FFFFFFFFFF:FFFFFF,FF::FFFFF:FFFFFFFFFFFFFF:
@A01757:128:HWYCLDRX2:1:2101:14452:6793 1:N:0:GGAGCGTC
ACTCCTACGGAGGCAGCAGTCGGGAATATTGCGCAATGGAGGAAACTCTGACGCAGTGACGCCGCGTATAGGAAGAAGGTTTTCGGATTGTAAACTATTGTCGTGAGGGAAGAAATTGACAGTACCTCAGGAGGAAGCTCCGGCTAACTATGTGCCAGCAGCCGCGGTAATACATAGGGAGCAAGCGTTATCCGGATTTATTGGGTGTAAAGGGTGCGTAGACGGGAAATTAAGTTAGTTGTGA
+
FFFFFFFFFFFFFFFFFFFFFFFFF:FFFFFFFF:FFFFFFFFFFFFFFFFFFFFFFFFFFFFFFFFFFFFFFFFFFFFFFFFFFFFFFFFFFFFFFFFFFFFFFFFFFFFFFFFFFFFFFFFFFFFFFFFFFFFFFFFFFFFFFFFFFFFFFFFFFFF:FFFFFFFFFFFF:FFFFFFFFFFFFFFF:,F:,FFFFFFFF,FFFFFFFFFFFFFFFFFFFFF:FFF:FFFFFFFFFFFFFFFF
@A01757:128:HWYCLDRX2:1:2101:31087:6793 1:N:0:GGAGCGTC
ACTCCTACGGGAGGCAGCAGTGAGGAATATTGGTCAATGGGCGGAAGCCTGAACCAGCCAAGTCGCGTGAGGGAAGAAGGCCCTGCGGGTCGCAGACCTCTTTGGACGGGGAGCAAGGCCGCCGACGTGTCGGCGGAAGGAGAGTACCCGTAGAACAAGCATCGGCTAACTCCGTGCCAGCAGCCGCGGTAATACGGAGGATGCGAGCGTTATCCGGATTTATTGGGTTTAAAGGGTGCGCAGG
+
FFFFFFFFFFFFFFFFFFFFFFFFFFFFFFFFFFFFFFFFFFFFFFFFFFFFFFFFFFFFFFFFFFFFFFFFFFFFFFFFFFFFFFFFFFFFFF:FFFFFFFFFFFFFFFFFFFFFFFFFFFFFFF:FFFFFFFFFF:FFFF:FFFFFFFFFFFFFF:FFFFFFFFFFFFFFFFFFFFFFFFFFFFFFFF:FFFFFFFFF:FFF:FFFFFF,:FFFFFFFFFFFFFFFF:FF,FFFFFFFFFFF
@A01757:128:HWYCLDRX2:1:2101:10004:6825 1:N:0:GGAGCGTC
ACTCCTACGGGAGGCAGCAGTGGGGAATCTTGGACAATGGGCGCAAGCCTGATCCAGCCATGCCGCGTGAGCGATGAAGGCCTTAGGGTCGTAAAACTCTTTCGCTAGGGATGATAATGACAGTACCTAGTAAAGAAACCCCGGCTAACTCCGTGCCAGCAGCCGCGGTAATACGGAGGGGGTTAGCGTTGTTCGGAATTACTGGGCGTAAAGCGCGCGTAGGCGGATTAGTCAGTCAGAGGTG
+
FFFFFFFFFFFFFFFFFFFFFFFFFF:FFFFFFFFFFF:FFFFFFFFFFFFFFFFFFFF:FFFFFFFFFFFFFFFFFFFF:FFFFFFFFFFFFFFFFFFFFFFFFFFFFFF:FFFFFFFFFFFFFFFFFFFFFFFFFFFFFFFFFFFFFFFFFFFFFFFFFFFFFFFFFF,FFFFFFFFFFF:FFFFFF:FFFFFFFFFFFFFF:FFFFFFF:FFF:FFFFFFFFFFFFFFF:FFFFFFFFFFF
@A01757:128:HWYCLDRX2:1:2101:26937:6840 1:N:0:GGAGCGTC
ACTCCTACGGGAGGCAGCAGTGAGGAATATTGGTCAATGGCCGGAAGGCTGAACCAGCCAAGTCGCGTGAGGGAATAAGGCCCTACGGGTCGTAAACCTCTTTTGCCGGGGAGCAAGGGCGGGGACGTGTCCCGGCCCGGAGAGTACCCGGAGAAAAAGCATCGGCTAACTCCGTGCCAGCAGCCGCGGTAATACGGAGGATGCGAGCGTTATCCGGATTTATTGGGTTGAAAGGGTGCGTAGG
+
FFFFFFFFFFFFFFFFFFFFFF:FFFFFFFFFF,FFFFFFFFFFFFFFFFFFFFFFFFFF:FFFFFFFFFF,FFFFFFFFFFFF:FFF,FF::FFFF,,:FFFFFF,FFF:FFFFFF,FFFFF,:F:,F:FFFFFFFF,,F:FF,FFFFFFFFF:F:FFFFFFFFFF:FFFF,FFF:FFFF::FFFFF,F,FFFFF,FFFFF,FF::FF:FFFF,,FF:F:FF:FFFFF,:FF,F:FFFFF:,F
@A01757:128:HWYCLDRX2:1:2101:13042:6887 1:N:0:GGAGCGTC
ACTCCTACGGGAGGCAGCAGTGGGGAATATTGGACAATGGGCGCAAGCCTGATCCAGCCATGCCGCGTGTGTGAAGAAGGCCTTCGGGTTGTAAAGCACTTTCAGAGGGGAGGAAGGCTAATTAGTTAATAACTTCATAGATTGACGTAACCCACATAAGAAGCACCGGCTAACTCAGTGCCATCAGCCGCTGTAATAAGTAGGGGGAGAGCGATATAAGCAATCATTGGCCGTAAAGCGCGAG
+
FFFFFFFFFFFFFFFFFFFFFFFFFFFFFFFF:FFFFFFFFFFFFFFFFFFFFFFFFFFFFFFFFFFFFFFFFF:FFFFFFFFFFFFFFFFFFFFFF,FFFFFFF,,:F:F:FFF::FFFF,,F,:,F,F:,F,,:,FF:F:F,FF,,,:FF,F,F,F:F,F,FFFF,FF::F:F,,,F,F:F,FFFFF,:,F,,FFF,,FFF,F,,,:FFFF,,,:,,F,,,FF,FFFF,,F,F:FF:,FF,:
@A01757:128:HWYCLDRX2:1:2101:12292:6934 1:N:0:GGAGCGTC
ACTCCTACGGGAGGCAGCAGTGGGGAATTTTGGACAATGGGCGCAAGCCTGATCCAGCCATGCCGCGTGCGGGAAGAAGGCCTTCGGGTTGTAAACCGCTTTTAGCTGGGAAGAAAAGGCTCTTGTTAATACCGAGGGTTCTTGACGGTACCGGCGGAATAAGCACCGGCTAACTCTGTGCCAGCAGCCGCGGTAATACAGAGGGTGCAAGCGTTAATCGGAATTACTGGGCGTAAAGGGTGCG
+
FFFFFFFFFFFFFFFFFFFFFFFFFFFFFFFFFFFFFFFFFFFFFFFFFFFFFFFFFFFFFFFFFFFFFFFFFF,FFFFFFF:FFFFFFFFFFFFFFFFFFFFFFFFFFFFFFFFFFFFFFFFFFFFFFFFFFFFFFFFFFFFFFFFFF:FFFFFFFFFFFFFFFFFFFFFFFFFFFFFFFFFFFFFFFFFFFF::FFFFFFFF:FFFFFFFFFFFF::FFFFFFFFFFFFFFFF:FF:FFFF:
@A01757:128:HWYCLDRX2:1:2101:3369:6950 1:N:0:GGAGCGTC
ACTCCTACGGGAGGCAGCAGTGAGGAATATTGGTCAATGGCCGGAAGGCTGAACCAGCCAAGCCGCGTGAAGGACGAAGGTGCCAAGCATTGTAAACTTCTTTTGTCAAGGGACAAAATCAGGCTCGAGATCCTGACCGAGGGTACTTGAAGAAAAAGCATCGGCTAACTCCGTGCCAGCAGCCGCGGTAATACGGAGGATGCGAGCGTTATCCGGATTTATTGGGTTTAAAGGGTGCGCAGGC
+
FFFFFFFFFFFFFFFFFFFFFFFFFFFFFFFFFFFFFFFFFFFFFFFFFFFF:FFFFFFFFFFFFFFFFFFFFFFFFFFFFFFFFFFFFFFFFFFFFFFFFFFFFFFFFFFFFFFFFFFFFFFFFFFFFFFFFFFFFFFFFFFF:FFFFFFFFFFFFFF:FFFFFFFFFFFFFFFFFFFFFFFFFFF,FFFFFFFFF,FFFFFFFF:FFFFFFFFF:F:FFFFF:FF:FF,FFF:FF::FFF:F
@A01757:128:HWYCLDRX2:1:2101:10330:6981 1:N:0:GGAGCGTC
ACTCCTACGGGAGGCAGCAGTGAGGAATATTGGTCAATGGCCGGAAGGCTGAACCAGCCAAGCCGCGTGAAGGATGAAGGTGCCAAGCATTGTAAACTTCTTTTGTCAAGGGACAAAATCAGGCTCGAGAGCCTGACCGAGGGTACTTGAAGAAAAAGCATCGGCTAACTCCGTGCCAGCAGCCGCGGTAATACGGAGGATGCGAGCGTTATCCGGATTTATTGGGTTTAAAGGGTGCGTAGGC
+
FFFFFFFFFFFFFFFFFFFFFFFFFFFFFFFFFFFFFFFFFFFFFFFFFFFFFFFFFFFFFFFFFFFFFFFFFFFFFFFFFFFFFFFFFFFFFFFFFFFFFFFFFFFFFFFFFFFFFFFFFFFFFFFFFF:FFFFFFFFFFFFFFFFFFFFF,FFFFFFFFFFFFFFFFFFFFFFFFFFFFFFFFFFFFFFFFFFFFFFFFFFFFFFFFFFFFFFFF:FFFF:FFFFFFFFFFFFFFFFFFFFF
@A01757:128:HWYCLDRX2:1:2101:4237:7012 1:N:0:GGAGCGTC
ACTCCTACGGGAGGCAGCAGTGAGGAATATTGGTCAATGGGCGGAAGCCTGAACCAGCCAAGTCGCGTGAGGGAAGAAGGCCCTGCGGGTCGCAGACCTCTTTGGACGGGGAGCAAGGCCGCCGACGTGTCGGCGGAAGGAGAGTACCCGTAGAACAAGCATCGGCTAACTCCGTGCCAGCAGCCGCGGTAATACGGAGGATGCGAGCGTTATCCGGATGTATTGGGTTTAAAGGGTGCGCAGG
+
FFFFFFFFFFFFFFFFFFFFFFFFFFFFFFFFFFFFFFFFFFFFF:FFFFFFFFFFFF::FFFFFFFFFFFFFFFFFFFFFFFFFFFFFFFFF:FFFF:FF:FFFFFFFFFFFFFFFFFFFFFFFFF:F:FFFFFF,FFFFF:FFF,FFF:FF:FF:FFFFFFFFFFFF:FFFFFF:F:FF,FF:FFFFFF:FFFFFF:FFFF:F:FFFFF:F:,FF::,F:,,F:F,FF,,:F,FFFFFF,F,
@A01757:128:HWYCLDRX2:1:2101:6623:7044 1:N:0:GGAGCGTC
ACTCCTACGGGAGGCAGCAGTGAGGAATATTGGTCAATGGGCGAGAGCCTGAACCAGCCAAGTAGCGTGAAGGATGACTGCCCTATGGGTTGTAAACTTCTTTTATAAAGGAATAAAGTCGGGTATGGATACCCGTTTGCATGTACTTTATGAATAAGCATCGGCTAACTCCGTGCCAGCAGCCGCGGTAATACGGAGGATTCGAGCGTTATCCGGATTTCTTGGGTTTAAAGGGTGCGGAGGG
+
FFFFFFFFFFFFFFFFFFFFFFFFFFFFFFFFFFFFFFFFFFFFFFFFFFFFFFFFFFFFFFFFFFFFFFFFFFFFFFF:FFFFF:FFFFFFFFFFFFFFFFFFFFFFFFFF,FFFFFFF:FFF:FFFFFFFFFFFFFFF,FFFFF,:FFFFFF,F,F:FFF:FFFF:FFFFFFFFFFFFFFFFFFFFFF:FF:FF,FFFF,F,FFFF,,FFFFFFF:F:,F:FFFF,:::FFFF,F:F,FF,,
@A01757:128:HWYCLDRX2:1:2101:11460:7059 1:N:0:GGAGCGTC
ACTCCTACGGGAGGCAGCAGTGAGGAATATTGGTCAATGGTCGGGAGACTGAACCAGCCAAGCCGCGTGAGGGAGGAAGGTACAGAGTATCGTAAACCTCTTTTGTCAGGGAACAAAGGCGGGGACGTGTCCCCGGATGAGTGTACCTGAAGAAAAAGCATCGGCTAACTCCGTGCCAGCAGCCGCGGTAATACGGAGGATGCGAGCGTTATCCGGATTTATTGGGTTTAAAGGGTGCGCAGGC
+
FFFFFFFFFFFFFFFFFFFFFFFFFFFFFFFFFFFFFFFFFFFFFFFFFFFFFFFFFFFFFFFFFFFFFFFFFFFFFFFFFFFFFFFFFFFFFFFFFFFFFFFFFFFFFFFFFFFF,FFFFFFFFFFFFFFFFFFFFFFFFFFFFFFFFFFFFFFF:FFFFFFFFFFFFFF:FFFFFFFFFFFFFFFFFFFFFFFF:FFFFF::FFFF:FFF,,FFF,FF,FFFFFF,FFFFF:FFFF:F:FFF
@A01757:128:HWYCLDRX2:1:2101:30563:7169 1:N:0:GGAGCGTC
ACTCCTACGGGAGGCAGCAGTGAGGAATATTGGTCAATGGGAGAGATCCTGAACCAGCCAAGCCGCGTGAGGGAAGACGGCCCTATGGGTTGTAAACCTCTTTTGTCGGAGAACAAAACCCGGGACGAGTCCCGGACTGCGTGTATCCGAAGAAAAAGCATCGGCTAACTCCGTGCCAGCAGCCGCGGTAATACGGAGGATGCGAGCGTTATCCGGATTTATTGGGTTTAAAGGGTGCGTAGGC
+
FFFFFF,FFFFFFFFFFFFFFFFFFF:FFFFFFFF:FFFFFFFFFFFFFFFFFFFFFFFF:FFFFFFFFFFFFF:FFFFFFFFFFFFFFFFFFFFFFFFFFFFFFFFFFFFFFFFF:FFFFFFFFFFFFFFFFFFF:FFFFFFFFFFFFF,FFFFFFFFFFFFFFFFFFFFFFFFFFFFFFFFFFFFFF,FFFFFFFFFFFFFFFFFFF,,FFFFFFF,,,FFFF:F:FF:F:FFFFFFF,FFF
@A01757:128:HWYCLDRX2:1:2101:30535:7216 1:N:0:GGAGCGTC
ACTCCTACGGGAGGCAGCAGTGAGGAATATTGGTCAATGGGAGAGATCCTGAACCAGCCAAGCCGCGTGAGGGAAGACGGCCCTATGGGTTGTAAACCTCTTTTGTCGGAGAACAAAACCCGGGACGAGTCCCGGACTGCGTGTATCCGAAGAAAAAGCATCGGCTAACTCCGTGCCAGCAGCCGCGGTAATACGGAGGATGCGAGCGTTATCCGGATTTATTGGGTTTAAAGGGTGCGTAGGC
+
FFFFFFFFFFFFFFFFFFFFFFFFFFFFFFFFFFFFFFFFFFFFFFFFFFFFFFFFFFFFFFFFFFFFFFFFFFFFFFFFFFFFFFFFFFFFFFFFFFFFFFFFFFFFFFFFFFFF:FFFFFFFFFFFFFFFFFFFFFFFFFFFFFFFFFFFFFFFFFFFFFFFFFFFFFFFFFFFFFFFFFFFFFF:F:FFFFFFFFFFFFF:FFFFFF,FFFFFF:FFFFFFFFFFFF:FFFFFFFFFFFFF
@A01757:128:HWYCLDRX2:1:2101:17671:7232 1:N:0:GGAGCGTC
ACTCCTACGGGAGGCAGCAGTGGGGGATATTGGACAATGGGGGGAACCCTGATCCAGCGACGCCGCGTGAGTGAAGAAGTATCTCGGTATGTAAAGCTCTATCAGCAGGGAAGAAAGAAATGACGGTACCTGAGTAAGAAGCCCCGGCTAACTACGTGCCAGCAGCCGCGGTAATACGTAGGGGGCAAGCGTTATCCGGAATTACTGGGTGTAAAGGGAGCGTAGACGGTGAAGTAAGTCTGGA
+
FFFFFFFFFFFFFFFFFFFFFFFFFFFFFFFFFFFF:FFFFFFFFFFFFFFFFFFFFFFFFFFFFFFFFFFFFF:FFFFFFFFFFFFFFFFFFFFFFFFFFFFFFFFFFFF::FFFFFFFFFFFFFFFFFFFFFFFFFFFFFFF:FFFF,FFFFFFFFFFFFFFFFFFFFFFFFFFFFFFFFFFFFFFFFFF:FFF:FFFFFFFFF:FFFFFFFFFFFFFFFFFFFF,:FFFFFF:FFFFFFFF
@A01757:128:HWYCLDRX2:1:2101:20039:7232 1:N:0:GGAGCGTC
ACTCCTACGGGAGGCAGCAGTAGGGAATCTTCCACAATGGGCGAAAGCCTGATGGAGCAACGCCGCGTGGGTGAAGAAGGTCTTCGGATCGTAAAACCCTGTTGTTAGAGAAGAAAGTGCGTGAGAGTAACTGTTCACGTTTCGACGGTATCTAACCAGAAAGCCACGGCTAACTACGTGCCAGCAGCCGCGGTAATACGTAGGTGGCAAGCGTTATCCGGATTTATTGGGTTTAAAGGGTGCG
+
FFFFFFFFFFFFFFFFFFFFFFFFFFFFFFFFFFFFFFFFFFFFFFFFFFFFFFFFFFFFFFFFFFFFFFFFFFFFFFFFFFFFFFFFFFFFFFFFFFFFFFFFFFFFFFFFFFFFFFFFFFFFFFFFFFFFFFFFFFFFFFFFFFFFF:FFFFFFFFFFFFFFFFFFFFFFFFFFFFFFFFFFFFFFFFFFFFFFFFFFF:FFFFFFFFFFFFF,FFFFFF:F:F:FFFFFFF::FFFFFFFF
@A01757:128:HWYCLDRX2:1:2101:7771:7310 1:N:0:GGAGCGTC
ACTCCTACGGGAGGCAGCAGTGGGGAATATTGGGCAATGGGCGCAAGCCTGACCCAGCAACGCCGCGTGAAGGAAGAAGGCTTTCGGGTTGTAAACTTCTTTTCTGAGGGACGATAGTGACGGTACCTCAGGAATAAGCCACGGCTAACTACGTGCCAGCAGCCGCGGTAATACGTAGGTGGCAAGCGTTATCCGGATTTACTGGGTGTAAAGGGCGTGTAGGCGGGATGGTAAGTCAGATGTG
+
FFFFFFFFFFFFFFFFFFFFFFFFFFFFFFFFFFFFFFFFFFFFFFFFFFFFFFFFFFFFFFFFFFFFFFFFFF:FFFFFFFFFFFFFFFFFFFFFFFFFFFFFFFFFFFFFFFFFFFFFFFFF:FFFFFFFFFFFFFFFFFFFFFFFFFFFFFFFFFFFFFFFFFFF:F:FFFFF,FFFFFFF:FFFFF:FFFFFF:FFFFFFFFFFF:FFFFFFFFFFFFF:FFFFFFFF,FF:FFFF,FFF
@A01757:128:HWYCLDRX2:1:2101:14552:7404 1:N:0:GGAGCGTC
ACTCCTACGGGAGGCAGCAGTGAGGAATATTGGTCAATGGGCGGGAGCCTGAACCAGCCAAGCCGCGTGAAGGAGGAAGGCGCCAGGCGTCGTAAACTTCTTTTGTCGGGGAACAAAGGGCGCCACGCGTGGCGTTGTGAGTGTACCCGAAGAAAAAGCATCGGCTAACTCCGTGCCAGCAGCCGCGGTAATACGTAGGATGAGAGCGGTATCCGGATTGATTGGGTTTAAAGGGTGCGTAGTC
+
FF:FFFFFFFF:FFFFFFFFFFFFFFFFF:FF:FFFF:FFFFFFF,FF:FFFF:FF:FF,FF:FFF,:F:F::F,FF,:FFFFFFFF::FFFF,FF:FFFFFFFFF:FFF,:,F:F:FFF:FFFF,FFFFF:FF:FFFFFFFFFF,,FFF,,F:,,:,:F:FFFFFFFF,FF:,,FFFFF,FFFFF,FFFF,FFF,F,:FFF,F:FFF,:,FFFFFFFF,FF,F,,FFF:FFFF:FFF,F::FF
@A01757:128:HWYCLDRX2:1:2101:18629:7451 1:N:0:GGAGCGTC
ACTCCTACGGGAGGCAGCAGTGAGGAATATTGGTCAATGGGCGGAAGCCTGAACCAGCCAAGTCGCGTGAGGGATTAAGGCCCTGCGGGTCGTAAACCTCTTTTGCCGGGGAGCAGTGGTGCGGGCGCCTGCCGCCCGCGGGACGACCCCCCGGAATCCCCCCCGAACAAATATGCAGCAGCCCCCGAGATATCAGGGGGGGTGGGGGTATAAGCAAATAAAGGGGTGGAAACGTTGGGAGGTG
+
FFFFFFFFFFFFFFFFFFFFFFFFFFFFFFFFFFFFFFFFFFFFFFFFFFFFFFFFFFFFFFFFFFFFFFFFFFFFFFFFFFFFFFF:FFF:FFFFFFFFF:FFFFFFFFFFFFFFFFFF,,,,,F,:,,,F,,,,F,:,,,,,,,,F,,,,,,,:,:::F,,:,,:,:,,,,,,,:,,F,,,F:,,,,:,F,,,,,:,,,,:,,:,,,,F:,,,,,,,:,,,,:,F,,,,,,,,,,,,,F,,:
@A01757:128:HWYCLDRX2:1:2101:13503:7467 1:N:0:GGAGCGTC
ATCCTACGGGAGGCAGCAGTGAGGAATATTGGTCAATGGCCGCAGGGCTGAACCAGCCAAGTCGCGTGAGGGATGACGGTCCTATGGATTGTAAACCTCTTTTGTCAGGGAGCAAAGGACGCCACGTGTGGTGTTTTGCGAGTACCTGAAGAAAAAGCATCGGCTAACTCCGTGCCAGCAGCCGCGGTAATACGGAGGATGCGAGCGTTATCCGGATTTATTGGGTTTAAAGGGTGCGCAGGCG
+
FFFFFFFFFFFFFFFFFFFFFFFFFFFFFFFFFFFFFFFFFFFFFFFFFFFFFFFFFFFFFFFFFFFFFFFFFFFFF:FFFF:FF:FFFFFFFF:FFFFFFFFFFFFFFFFFFFFFF:F:FFFFFFFFFFFFFFFFF,FFFFFFFFFFFF:FFFFF:FFFFFFFFFFFFF,FFFFFFF:,FFFFFF:FFFFFFFFFFFFFFFFFFFFFF::F:FFFFFF,FFFFFFFFFFFFFFFF::FF:FFF
@A01757:128:HWYCLDRX2:1:2101:3052:7498 1:N:0:GGAGCGTC
ACTCCTACGGGAGGCAGCAGTGAGGAATATTGGTCAATGGGCGCGAGCCTGAACCAGCCAAGTCGCGTGAGGGAAGAAGGCCCTGCGGGTCGCAGACCTCTTTGGACGGGGAGCAAGGCCGCCGACGTGTCGGCGGAAGGAGAGTACCCGTAGAACAAGCATCGGCTAACTCCGTGCCAGCAGCCGCGGTAATACGGAGGATGCGAGCGTTATCCGGATTTATTGGGTTTCAAGGGTGCGCAGG
+
FFFFFFFFFFFFFFFFFFFFFFFFFF,FFFFFFFFFFFFFFFFFFFFFFFFFFFFFFFFFFFFFFFFFFFFFFF:FFFFFFFFFFFFFFFFFFFFFFFFFFFFFFFFFFFFFFF:FFFFFFFFFFFFFFFFFFFFFFFFFFFFFFFFFFFFFFFFFFFFFFFFFFFFFFFFF:FFFFFFFF,:F:FFFFF:FFF:FFFFFFFFFFFFFF:FFFF:F,:,F:F:FFFF:FF,,:F:FFF:F:,FF
@A01757:128:HWYCLDRX2:1:2101:12924:7529 1:N:0:GGAGCGTC
ACTCCTACGGGAGGCAGCAGTCGGGAATATTGCGCAATGGAGGAAACTCTGACGCAGTGACGCCGCGTATAGGAAGAAGGTTTTCGGATTGTAAACTATTGTCGATAGGGAAGAAAAAAGACTGTACCTATCAAGAAAGCTCCGGCTAACTACGTGCCAGCAGCCGCGGTAATACGTAGGGAGCAAGCGTTATCCGGAATTATTGGGTGTAAAGGGTGCGTAGACGGGATGTCAAGTTAGTTGT
+
FFFFFFFFFFFFFFFFFFFFFFFFF:,FFFFFFFFFFFFFFFFFFFFFFFFFFFFFFFFFFFFFFFFFFFFFFFFFFFFFFFFFFFFFFFFFFFFFFFFFFFFFFF:FFFF:FFFFFFFFFFFFFFFFFFFFFFFFFFFFFFFFFFFFFF:FFFFFFFFFFFFFFFFFFFF:FFFFFFFFFFFFFFFFFFF:FFFFFFFFFFFFFFFFFFFFFF,FFFFFF:FFFFFFFFFFFFFFFF:FFFFF
@A01757:128:HWYCLDRX2:1:2101:32063:7545 1:N:0:GGAGCGTC
ACTCCTACGGGAGGCAGCAGTAGGGAATCTTCCACAATGGGCGCAAGCCTGATGGAGCAACACCGCGTGAGTGAAGAAGGGTTTCGGCTCGTAAAACTCTGTTGTTGGAGAAGAACGTGCGTGAGAGTAACTGTTCACGCAGTGACGGTATCCAACCAGAAAGTCACGGCTAACTACGTGCCAGCAGCCGCGGTAATACGTAGGTGGCAAGCGTTATCCGGATTTATTGGGCGTAAAGCGAGCG
+
FFFFFFFFFFFFF:FFFFFFFFFFFFFFFFFF:FFFFFFFFFFFFFFFFFFFFFFFFFFFFFF:FFFFFFFFFFFFFFFFFF:F:FFFFF:FFFFFFFFFFFFFFFFFFFFFFFFFFFFFF,FFFFFFFFFFFFFF:FFFFFFFFFFFFFFFFFFFFFFFFF:FFFFFFFFFFFFFFFFFFF:FFFFFFFFFFFFFF:FF,FFFFFFFF,:FFFF,FFFFFFF::FFFFFFFFFFFFFFFFFFF
@A01757:128:HWYCLDRX2:1:2101:24270:7576 1:N:0:GGAGCGTC
ACTCCTACGGGAGGCAGCAGTGAGGAATATTGGTCAATGGGCGGGAGCCTGAACCAGCCAAGTCGCGTGAGGGAAGACGGTCCTATGGATTGTAAACCTCTTTAGGCGGGGAGCAATGCCGGGCACGCGTGCCCGGAGGGAGAGTACCCGCAGAATAAGCATCGGCTAACTCCGTGCCAGCAGCCGCGGTAATACGGAGGATGCGAGCGTTCTCCGGATTTATTGGGTTTAAAGGGTGCGTAGG
+
FFFFFFFFFFFFFFFFFFFFFFFFFFFFFFFFFFFFFFFFFFFFFFFFFFFFFFFFFFFFFFFFFFFFFFFFFFFFFFFFFFFFFFFFFFFFFFFFFFFFFFFFFFFFFFFFFFFFFFFFFFFFFFFFFFFFFFFFFFFFFFFFFFFFF:F::F,:FF:FFFFFFF:FFF:FFFFFFFFFFF:FF,FFFFFFFFF:F:FFF:FFFFFFFF:,FFFFF,FFFFFF,FFFFFF:F:FFFF:F:F::
@A01757:128:HWYCLDRX2:1:2101:25644:7576 1:N:0:GGAGCGTC
ACTCCTACGGGAGGCAGCAGTGAGGAATATTGGTCAATGGGCGGAAGCCTGAACCAGCCAAGTCGCGTGAGGGAAGAAGGCCCTGCGGGTCGCAGACCTCTTTGGACGGGGAGCAAGGCCGCCGACGTGTCGGCGGAAGGAGAGTACCCGTAGAACAAGCATCGGCTAACTCCGTGCCAGCAGCCGCGGTAATACGGAGGATGCGAGCGTTATCCGGATTTATTGGGTTTAAAGGGTGCGCAGG
+
FFFFFFFFFFFFFFFFFFFFFFFFFFFFFFFFFFFFFFFFFFFFFFFFFFFFFFFFFFFFFFFFFFFFFFFFFFFFFFFFFFFFFFFFFFFFFFFFFFFFFFFFFFFFFFFFFFFFFFFFFFFFFFFFFFFFFFFFFFFFF:FFFFFFFFF,FFFFFFFFFFFFFFFFFFFFFFFFFFFFFFFFFFFFFFFFF:FFFFFFFFFFFFFFFFF:FFFF:F:FFF,FFFFFFFFFF:FF:FFFFFFF
@A01757:128:HWYCLDRX2:1:2101:8142:7639 1:N:0:GGAGCGTC
ACTCCTACGGGAGGCAGCAGTGAGGAATATTGGTCAATGGGCGGAAGCCTGAACCAGCCAAGTCGCGTGAGGGAAGAAGGCCCTGCGGGTCGCAGACCTCTTTGGACGGGGAGCAAGGTCGCCGACGTGTCGGCGGAAGGAGAGTACCCGTAGAACAAGCATCGGCTAACTCCGTGCCAGCAGCCGCGGTAATACGGAGGATGCGAGCGTTATCCGGATTTATTGGGTTTAAAGGGTGCGTAGG
+
FFFFFFFFFFFFFFFFFFFFFFFFFFFFFFFFFFFFFFFFFFFFFFFFFFFFFFFFFFFFFFFFFFFFFFFFFF:FFFFFFFFFFFFFFFFFFFFFFFFFFFFFFFFFFFFFFFFFFFFFFFFFFFFFFFFFFFFFFFFFFFFFFFFFFFFFFFFFFFFFFFFFFFFFFFFFFFFFFFFFFFFFFFFFFFFFFFFFFFFFFFFFFFFFFFFFFFFFFF:FFFFFF:FFFFFF:FFFFFFFFFFF
@A01757:128:HWYCLDRX2:1:2101:14516:7717 1:N:0:GGAGCGTC
ACTCTACGGGAGGCAGCAGTGGGGAATTTTGCGCAATGCTCGAAAGAGTGACGCAGCGACGCCGCGTGAATGACGAAGGCCTTCGGGTCGTAAAGTTCTTTCGACAGGGAAGAAATTGTGTAACAGTAACTGGTTATATATTGACGGTACCTGTATAAGCAGCCCCGGCTAACTCCGTGCCAGCAGCCGCGGTAATACGGAGGGGGCGAGCGTTGTTCGGAGTGACTGGGCGTAAAGAGCACGT
+
FFFFFFFFFFFFFFFFFFFFFFFFFFFFFFFFFFFFFFFFFFFFFFFFFFFFFFFFFFFFFFFFFFFFFFFFFFFFFFFFFFFFFFFFFFFFFFFFFFFFFFFFFFFFFF:FFFFFFFFFFFFFFFFFFF:FFFF:FFFFFF:FFFFFFFFFFFFFFFFFFFFFFFFFFFFFFFFFFFF:FFFFFFF:FFFFFFFFFFF,FFFFFFFFFFFFFFFFFFFFFFFFFFFFFFFFFFFFFFFFFFFF
@A01757:128:HWYCLDRX2:1:2101:14163:7733 1:N:0:GGAGCGTC
ATCCTACGGGAGGCAGCAGTGAGGAATATTGGTCAATGGCCGCAGGGCTGAACCAGCCAAGTCGCGTGAGGGATGACGGTCCTATGGATTGTAAACCTCTTTTGTCAGGGAGCAAAGGACGCCACGTGTGGTGTTTTGCGAGTACCTGAAGAAAAAGCATCGGCTAACTCCGTGCCAGCAGCCGCGGTAATACGGAGGATGCGAGCGTTATCCGGATTTATTGGGTTTAAAGGGTGCGCAGGCG
+
FFFFFFFFFFFFFFFFFFFFFFFFF:FFFFFFFFFFFFFFFFFFFFFFFFFFFFFFFFFFFFFFFFFFFFFFFFFFFFFFFFFFFFFFFFFFFFFFFFFFFFFFFFFFFFFFFFFFFFFFFFFFFFFFFFFFFFFFFFFFFFFFFFFFFFFFFFFFFFFFFFFFFFFFFFFFFFFFFF:FFFFFFFFFFFFFF:FFFFFFFFFFFF:FFFFFF:FFF:FFFFF:FFFFFFFFFFFF,FFFFFFF
@A01757:128:HWYCLDRX2:1:2101:3007:7764 1:N:0:GGAGCGTC
ACTCCTACGGGAGGCAGCAGTGGGGAATATTGCACAATGGGGGGAACCCTGATGCAGCGACGCCGCGTGAGTGAAGAAGTATTTCGGTATGTAAAGCTCTATCAGCAGGGAAGATAATGACGGTACCTGACTAAGAAGCCCCGGCTAACTACGTGCCAGCAGCCGCGGTAATACGTAGGGGGCAAGCGTGATCCGGAGTTATTGGGGGTAATGGGTGGGTAGGCGGGGTGTTAAGTCAGCGGTA
+
FFFFFFFFFFFFFFFFFFFFFFFFFFFFFFFFFFFFFFFFFFFFFFFFFFFFFFFFFFFFFFFFFFFFFFFFFFF::FFFF:FFFFF,FFFFFFFFFF:FFFF:F:FFFFFFFF::FFFFFF:FF,FFF,FF,FF::FF:FFFFF:FF:F:F:FFF::FF:FF::FFF:,F,,FF,,FFFFF,:,FFF:,,:,:FF,,:F,F:FF:,,F,F,:FFF:,F:,FF,FFF,,FFF,,FFF,F:FF,,
@A01757:128:HWYCLDRX2:1:2101:11143:7764 1:N:0:GGAGCGTC
ACTCCTACGGGAGGCAGCAGTAGGGAATCTTCGGCAATGGACGAAAGTCTGACCGAGCAACGCCGCGTGAGTGAAGAAGGTTTTCGGATCGTAAAACTCTGTTGTTAGAGAAGAACAAGGATGAGAGTAACTGTTCATCCCTTGACGGTATCTAACCAGAAAGCCACGGCTAACTACGTGACAGCAGCCGCGGTAATACGTAGGTGGCAAGCGTTGTCCGGATTTATTGGGCGTAAAGCGAGCG
+
FFFFFFFFFFFFFFFFFFFFF:FFFFFFFF:FFFFF:FFFFFF,FFFFFFFFFFFFFFFFFFFFFFFFFFFFFFFFFFFFFFFFF:FFFFFFFFFFFFFFFFFFFFF:FFFFFFFFFFFFF:FFFFFFFFFFFFFFFFFF:FFFFF,FF,FFFFFFFFFFFF,,FFFFFFFFF:,FF:FF,:FFFFFFFFFFF:FFFF:FFFF,FF:FFF:FFFFFFFFFFF:FFFFF:F:FFFFFF:,FFF,F
@A01757:128:HWYCLDRX2:1:2101:32081:7764 1:N:0:GGAGCGTC
ACTCCTACGGGAGGCAGCAGTGAGGAATATTGGTCAATGGGCGCAAGCCTGAACCAGCCAAGTCGCGTGAGGGATGACGGTCCTATGGATTGTAAACCTCTTTTGTCGGGGAGCAAGGCCCGCCACGCGTGGCGGGAAGGAGAGTACCCGAAGAAAAAGCATCGGCTAACTCCGTGCCAGCAGCCGCGGTAATACGGAGGATGCGAGCGTTATCCGGATTTATTGGGTTTAAAGGGTGCGTAGG
+
FFFFFFFFFFFFFFFFFFFFFFF:FFFFFFFFFFFFFFFFFFFFFFFFFFFFFFFFFFFFFFFFFFFFFFFFFFFFFFFFFFFFFFFFF:FFFFFFFFFFFFFFFFFFFFFFFFFFFFFFFFFFFF,FFFFFFFFF:FFFFFF:FFFFF::F:FFFFFFFFFFFFFFFFFF,FFFFFFFFFFFFFFFFFFFFFF,FFF,FFF:::FFFFFFFF,F:FFFFFFFFFFF,FFFFFF:FFF:F:F,F
@A01757:128:HWYCLDRX2:1:2101:4273:7795 1:N:0:GGAGCGTC
ACTCCTACGGGAGGCAGCAGTGAGGAATATTGGTCAATGGGCGGGAGCCTGAACCAGCCAAGTCGCGTGAGGGAAGACGGTCCTATGGATTGTAAACCTCTTTAGGCGGGGAGCAATGCCGGGCACGTGTGCCCGGAGGGAGAGTACCCGCAGAATAAGCATCGGCTAACTCCGTGCCAGCAGCCGCGGTAAGACGGAGGATGCGAGCGTTATCCGGAATGATTGGGGGTAGAGGGGGCGCAGG
+
FFFFF:FFFF:FFFFFF:F:FF:FFFFFFFFFFFF::FFFFFF:FFFFFFFFFFFFFFFFFFF,FFF:FFFFFF:,FFFFFFFFFFFFFF:,:FFFFFFFF:::F:FF:FFFFFF:FFFFFFFF,FFFFF:FFFFF,FFFFF:F:F:FFFF,FFFFFFFF,:FFFF:F:FFFFFFFF::F:F,F:FF,,:FF,FFFF:FF,F,,:,F::::,:F,FF:,FF,:,FF,,F,,,,FF:,::FF,FF
@A01757:128:HWYCLDRX2:1:2101:2474:7842 1:N:0:GGAGCGTC
ACTCCTACGGGAGGCAGCAGTGAGGAATATTGGTCAATGGCCGGAAGGCTGAACCAGCCAAGTCGCGTGAGGGAATAAGGCCCTACGGGTCGTAAACCTCTTTTGTCAGGGAGCAAGGCCGTCCACGTGTGGACGGAAGGAGAGTACCTGAAGAAAAAGCATCGGCTAACTCCGTGCCAGCAGCCGCGGTAATACGGAGGATGCGAGCGTGATCCGGATTTATTGGGTTTAAAGGGTGCGTAGG
+
FFFF:FFFFFFFFFFFFFFF,:FFFFFFFFFFFFFFFF:FFFFFFFFFFFFFFFFFFFFFFFFFFFFFFFFFFF,F,FFFFFFFFFFFFFFFF:FFFFFFFFFFFF:FFFFFFF,:FFFFFFFFFFFFF:FF,FFFF,FFFFFF:FFFFFF:FF:F:FFF:FFFFFFFFFF:FFFFFFFFF:FFFFFFFFF:FF:FF:FFF:FFF::FF,,,FFFFF:,::::,FFFFF,,,,FFF,FFFF,:F
@A01757:128:HWYCLDRX2:1:2101:32036:7874 1:N:0:GGAGCGTC
ACTCCTACGGGAGGCAGCAGTGAGGAATATTGGTCAATGGGCGCAAGCCTGAACCAGCCAAGTCGCGTGAGGGATGACGGTCCTATGGATTGTAAACCTCTTTTGTCGGGGAGCAAGGCCCGCCACGCGTGGCGGGAAGGAGAGTAACCGAAGAAAAAGCAAAGGCTAAATCCGTGCCAGCAGCCGCGGTAATACGGAGGATGCGAGCGTTATCCGGATTTATTGGGTTTAAAGGGTGCGTAGG
+
FFFFFFFFFFFFFFFFFFFFFFFFFFFFFFFFFFFFFFFFFFFFFFFFFFFFFFFFFFFFFFFFFFFFFFF:FFFFFFFFFFFFFFFFFFFFFFFFFFFFFFFFFFFFFFFFFFFFFFFFFF:F:F,FF:FF:,FFFF,FF,FFF:,FFFFF,FFFFF,FF,,FF,FFF,,,F:,F,F:,:F:FF,FFFFFF,:,:FF:F,FFFF,,F,,FFF,F,,FFFF:FF,FFFFF,F,,FFFF:F:F::
@A01757:128:HWYCLDRX2:1:2101:2356:7889 1:N:0:GGAGCGTC
ACTCCTACGGGAGGCAGCAGTGAGGAATATTGGTCAATGGTCGGGAGACTGAACCAGCCAAGCCGCGTGAGGGAGGAAGGTACAGAGTATCGTAAACCTCTTTTGTCAGGGAACAAAGGCGGGGACGTGTCCCCGGATGAGTGTACCTGAAGAAAAAGCATCGGCTAACTCCGTGCCAGCAGCCGCGGTAATACGGAGGATGCGAGCGTTATCCGGATTTATTGGGTTTAAAGGGTGCGCAGGC
+
FFFFFFFFFFFFFFFFFFFFFFFFFFFFFFFFFFFFFFFFFFFFFFFFFFFFFFFFFFFFFFFFFFFFFFFFFFFFF:FFFFFFFFFFFFFFFFFFFFFFFF:F:FFFFFFF,FFFFFFFFFFF:FFFFFFFFFFFFFFFFFFFFF,FF,FFFFFFFFFFFFFFFFFFFFFFFFFFFFFFFFFF:FFFFF,F:F,:FF::FFFF:FFFFFFFFFFFF:,FF,F,FF:FFFFF:,::FFFFFFFF
@A01757:128:HWYCLDRX2:1:2101:30563:7889 1:N:0:GGAGCGTC
ACTCCTACGGGAGGCAGCAGTGAGGAATATTGGTCAATGGCCGCAGGGCTGAACCAGCCAAGTCGCGTGAGGGATGACGGTCCTATGGATTGTAAACCTCTTTTGTCAGGGAGCAAAGGGCGCCACGTGTGGCGCTTTGCGAGTACCTGAAGAAAAAGCATCGGCTAACTCCGTGCCAGCAGCCGCGGTAATACGGAGGATGCGAGCGTTATCCGGATTTATTGGGTTTAAAGGGTGCGTAGGC
+
FFFFFFFFFFFFFFFFFFFFFFFFFFFFFFFFFFFFFFFFFFFFFFFFFFFFFFFFFFFFFFFFFFFFFFFFFFFFFFFFFFFFFFFFFFFFFFFFFFFFFFFFFFFFFFFFFFFF,FFFFFFFFFF:FFFFFFFFFFFFFFFFFFFFFF:FF:FFFFFFFFFFFFFFFFFFFFFFFFFF,FFFFFFFFFFFF::FFFF:FFFF:FFFFF:FFFFFF,,:FFF:FFFF,FFFFFFFFFFF:FFF
@A01757:128:HWYCLDRX2:1:2101:18909:7905 1:N:0:GGAGCGTC
ACTCCTACGGGAGGCAGCAGTGGGGGATATTGGACAATGGGGGAAACCCTGATCCAGCGACGCCGCGTGAGTGAAGAAGTATTTCGGTATGTAAAGCTCTATCAGCAGGGAAGAAAGAAATGACGGTACCTGAGTAAGAAGCCCCGGCTAACTACGTGCCAGCAGCCGCGGTAATACGTAGGGGGCAAGCGTTATCCGGAATTACTGGGTGTAAAGGGAGCGTAGACGGTAATGCAAGTCTGGA
+
FFFFF:FFFFFFFFFFFFFFFFFFFFFFFFFFF,FFFFFFFFFFFFFFFFFFFFFFFFFFFFFFFFFFFFFFFFFFFFFFFFFFFFF,FFFF:FFFFFFFFFFFFFFFFFFFFF:FFFFFFFFFFFFFFFFFFFFFFFFFFFFFFFFFFFFFFFFFFFFFFFFFFFFFFFFFFFFFFF:FFFFFFFFFFFFFFFFF:FFF:FFF:FFFFFFFFF,FFFFFFFFFFFFFFFFFFFFF:FFFFFFF
@A01757:128:HWYCLDRX2:1:2101:30987:7905 1:N:0:GGAGCGTC
ACTCCTACGGGAGGCAGCAGTGAGGAATATTGGTCAATGGGCGCGAGCCTGAACCAGCCAAGTCGCGTGAGGGATGACGGCCCTACGGGTTGTAAACCTCTTTTGTCGGGGAGCAAATTCCGCCACGTGTGGCGGAGTCGAGAGTACCCGAAGAAAAAGCATCGGCTAACTCCGTGCCAGCAGCCGCGGTAATACGGAGGATGCGAGCGTTATCCGGATTTATTGGGTTTAAAGGGTGCGCAGG
+
FFFFFFFFFFFFFFFFFFFFFFFFFF:FFFFFFFFFFFFFFFFFFFFFFFFFFFFFFFFFFFFFFFFFFFFFFFFFFFFFFFFFFFFFFFFFFFFFFFFFFFFFFFFFFFFFFFFFFFFFFFFFFFFFFFFFFFFFFFFFFFFFFFFFFFFFFFFFF,FFFFFFFFFFFFFFFFFFFFFFFFFFF:FFFFFFFFFFFFFFFFFFFFFFFFFFFFFFFFFFFFFFFFFFFFFFFFFFFFF:F:FF
@A01757:128:HWYCLDRX2:1:2101:21531:7968 1:N:0:GGAGCGTC
ACTCCTACGGGAGGCAGCAGTGGGGAATATTGCACAATGGGGGAAACCCTGATGCAGCAACGCCGCGTGAGTGAAGAAGTAATTCGTTATGTAAAGCTCTATCAGCAGGGAAGAAAATGACGGTACCTGAGTAAGCAGCCCCGGCTAACTACGTGCCAGCAGCCGCGGTAATACGTAGGGGGCAAGCGTTATCCGGATTTACTGGGTTTAAAGGGTGCGCAGGCGGCACGGCAAGCCGGCGGTC
+
FFFFFFFFFFFFFFFFFFFFFFFFFFFFFFFFFFFFFFFFFFFFFFFFFFFFFFFFFFFFFFFFFFFFFFFFFFFFFFFFFFFFFFFFFFFFFFFFFFFF:FF,FFFFFFFFFFFFFFFFFFFFFFFFFFFFFFFFFFFFFFFFFFFFFFFFFFFFFFFFFFFFFFFFFFFFFFFFFFFFFFFFFFFFFFFFFFFFF,FFFFFFFFF:FFFF:FFFFF,FFFFFFFFFFFFF::FFFFFFFFFF
@A01757:128:HWYCLDRX2:1:2101:21775:7983 1:N:0:GGAGCGTC
ACTCCTACGGGAGGCAGCAGTGAGGAATATTGGTCAATGGGCGGGAGCCTGAACCAGCCAAGCCGCGTGAGGGAAGAAGGTACAGCGTATCGTAAACCTCTTTTGTCAGGGAACAAAGGCGGGGACTAGTCCCCGGATGAGGGTACCTGAAGAAAAAGCATCGGCTAACTCCGTGCCAGCAGCCGCGTTAATACGGAGGATGCGAGCGTTATCCGGATTTATTGGGTTTAAAGGGTGCGCAGGC
+
FFFFFF:FFFFFFFFFFFFFFFFFFFFFFFFFFFFFFFFFFFFFFFFFFFFF:FFFFFFFFFFFFFFFFFFFFFFFFFFFFFFFFFFFFFFFFFFFFFFFFFFFFFFFFFFF:FFF,FFFFFFFFFFFFFFFFFFFFFFFFFFFFFFFFFFFFFFFFFFFFFFFFFFFFFFFFFFFFFFFFFFFFFFFFFFFFFFFFFFFFFFFFFFFFFFFFFFFFFFFFFFF:FFFFFFFFFFFF,FFFFFF
@A01757:128:HWYCLDRX2:1:2101:8413:8046 1:N:0:GGAGCGTC
ACTCCTCGGGAGGCAGCAGTGAGGAATATTGGTCAATGGCCGGAAGGCTGAACCAGCCAAGTCGCGTGAGGGAATAAGGCCCTACGGGTCGTAAACCTCTTTTGCCAGGGAGCAATGCCGTCCACGTGTGGACGGAAGGAGAGTACCTGGAGAAAAAGCATCGGCTAACTCCGTGCCAGCAGCCGCGGTAATACGGAGGATGCGAGCGTTATCCGGATTTATTGGGTTTAAAGGGTGCGTAGGC
+
FFFFFFFFFFFFFFFFFFFFFFFFFFFF:FFFFFFFFFFFFFFFFFFFFFFFFFFFFFFFFFFFFFFFFFFFFFFFFFFFFFFFFFFFFFFFFFFFFFFFFFFFFF,FFFFFFFFFFFFFFFFFFFFFFFFFFFFFFFFFFFFFFFFFFFFFFFFFFFFFFFFFFFFFFFFF:FFFFFFFFFFFFFFFFFFFFFFFFFFFFFFFFFFFFFFFFFFFFF,:FF:,FFFFFFF,FFFFFFFFFFFF
@A01757:128:HWYCLDRX2:1:2101:4110:8077 1:N:0:GGAGCGTC
ACTCCTACGGGAGGCAGCAGTGAGGAATATTGGTCAATGGGCGGGAGCCTGAACCAGCCAAGTCGCGTGAGGGAAGACGGTCCTATGGATTGTAAACCTCTTTAGGCGGGGAGCAATGCCGGGCACGTGTGCCCGGAGGGAGAGTACCCGCAGAATAAGCATCGGCTAACTCCGTGCCAGCAGCCGCGGTAATACGGAGGATGCGAGCGTTATCCGGACTGATTGGGCGTAAAGGGTGCGCAGG
+
FFFFFFFFFFFFFFFFFFFFFFFFFFFFFFFFFFFFFFFFFFFFFFFFFFFFFFFFFFFFFFFFFFFFFFFFFFFFFFFFFFFFFFFFFFFFFFFFFFFFFFFFFFFFFFFFFFFFFFFFFFFF,FFFFFFFFFFFFFFFFFFFFFFFF:FFFFFF,FFF:FFFFFFFFFFFFFFFFFFFFFFFFFFF:FFFFFFFFFFFFFFFFFFFFFFFFFFFFF,FFF:FFF:FF,F:FF:FFFFFFFFF
@A01757:128:HWYCLDRX2:1:2101:20582:8077 1:N:0:GGAGCGTC
ACTCCTACGGGAGGCAGCAGTGAGGAATATTGGTCAATGGGCGCGAGCCTGAACCAGCCAAGTCGCGTGAGGGATGACGGCCCTACGGGTTGTAAACCTCTTTTGTCGGGGAGCAAATTCCGCCACGTGTGGCGGAGTCGAGAGTACCCGAAGAAAAAGCATCGGCTAACTCCGTGCCAGCAGCCGCGGTAATACGGAGGATGCGAGCGTTATCCGGATTTATTGGGTTTAAAGGGTGCGCAGG
+
FFFFFFFFFFFFFFFFFFFFFFFFFFFFFFFFFFFFF:FFFFFFFFFFFFFFFFFFFFFFFFFFFFFFFFFFFFFFFFFFFFFFFFFFFFFFFFFFFFFFFFFFFFFFFFFFFFFFFFFFFFFFFF,FFFFFFF:FFFFFFFFFFF:F:FFFFFFFFFFFFFFFFFFFFFFFFFFFFFF:FFFFFFFFFFFFFFFFFFFFFF:FFFFFFFFFFFFF:F:FFFFFFFFFFFFFF:FFFF:FFFF:
@A01757:128:HWYCLDRX2:1:2101:21332:8093 1:N:0:GGAGCGTC
ACTCCTACGGGAGGCAGCAGTGAGGAATATTGGTCAATGGGCGGAAGCCTGAACCAGCCAAGTCGCGTGAGGGAAGAAGGCCCTGCGTGTCGCAGACCTCTTTGGACGGGGAGCAAGGCCGCCGACGTGTCGGCGGAAGGAGAGTACCCGTAGAACAAGCATCGGCTAACTCCGTGCCAGCAGCCGCGGTAATACGGAGGATGCGAGCGTTATCCGGATTTATTGGGTTTAAAGGGTGCGTAGG
+
FFFFFFFFFFFFFFFFFFFFFFFFFF:FFFFFFFFFFFFFFFFFFFFFFFFFFFFFFFFFFFFFFFFFFFFFFFFFFFFFFFFFFFFFFFFFFFFFFFFFFFFFFFFFFFFFFFFFFFFFFFFFFFFFFFFFFFFFF,FFFFFFF:FFFFFFFFFFF:FFFFFFF:FFFFFFFFFFFFFFFFFFFFFFFFFFFFFFFFFF:FFFFFFFF::FFFFFFF,FFFFFFFFFFFFFFFFFFFFFFFFF
@A01757:128:HWYCLDRX2:1:2101:27227:8093 1:N:0:GGAGCGTC
ACTCCTACGGGAGGCAGCAGTGGGGGATATTGGACAATGGGGGGAACCCTGATCCAGCGACGCCGCGTGAGTGAAGAAGTATTTCGGTATGTAAAGCTCTGTCAGCAGGGAAGAAAGAAATGACGGTACCTGACCAAGAAGCCCCGGCTAACTACGTGCCAGCAGCCGCGGTAATACGTAGGGGGCAAGCGTTATCCGGCATTACTGGGTGTAAAGGGAGCGTAGACGGTTAAGTAAGTCTGGA
+
FFFFFFFFFFFFFFFFFFFFFFFFFFFFFFFFFFFFFFFFFFFFFFFFFFFFFFFFFFFFFFFFFFFFFFFFFFFFFFFFFFFFFFFFF:FFFFFFFFFFFFF:FFFFFFFFFFFFFFFFFFFFFFFFFFFFFFF,FFFFFFFFFFFFFFFFFFFFFFFFFFFFFFFFFFFFFFF,FFFFFFFFFFFFFFFFFFFFFF:FFFFFFFFFFFFFFFFFFFFFFFFFFFFFFFFFFFFFFFFFF::F
@A01757:128:HWYCLDRX2:1:2101:20238:8140 1:N:0:GGAGCGTC
ACTCCTACGGGAGGCATCAGTGAGGAATATTGGTCAATGGGCGCGAGCCTGAACCAGCCAAGTCGCGTGAGGGATGACGGCCCTACGGGTTGTAAACCTCTTTTGTCGGGGAGCAAATTCCGCCACGTGTGGCGGAGTCGAGAGTACCCGAAGAAAAAGCATCGGCTAACTCCGTGCCAGCAGCCGCGGTAATACGGAGGATGCGAGCGTTATCCGGATTTATTGGGTTTAAAGGGTGCGTAGG
+
FFFFFFFFFFFFFFFFFFFFFFFFFFFFFFFFFFFFFFFFFFFFFFFFFFFFFFFFFFFFFFFFFFFFFFFFFFFFFFFFFFFFFFFFFFFFFFFFFFFFFFFFFFFFFFFFFFFFFFFFFFFFFFFFFFFFFFFFFFFFFFFFFFFFFFFFFFFFFFFFFFFFFFFFFFFFFFFFFFFFFFFFFF:FFFFFFFFFFFFFFFFFFFFFFFFFFFFFFFFFF:FF:FFFFFFFFFFFFFFFFFFF
@A01757:128:HWYCLDRX2:1:2101:20365:8296 1:N:0:GGAGCGTC
ACTCCTACGGGAGGCAGCAGTGAGGAATATTGGTCAATGGGCGCGAGCCTGAACCAGCCAAGTCGCGTGAGGGATGACGGCCCTACGGGTTGTAAACCTCTTTTGTCGGGGAGCAAATTCCGCCACGTGTGGCGGAGTCGAGAGTACCCGAAGAAAAAGCATCGGCTAACTCCGTGCCAGCAGCCGCGGTAATACGGAGGATGCGAGCGTTATCCGGATTTATTGGGTTTAAAGGGTGCGCAGG
+
:FFFFF:FFFFFFFFFFFFFFFFFFFFFFFFFFFFFFFFFFFFFFFFFFFFFFFFFFFFFFFFFFFFFFFFFFFFFFFFFFFF:FFFFFFFFFFFFFFFFFFFFFFFFFFFFFFFFFFFFFFFFF:FFFFFFFFFFF:FFFFFFFFFFFFFFFFFFFFFFFFFFFFF,FFFFFFFFFFFFFFFFFFFFFFFFFFFFFFFF:F:FFFFFFFFF,FFFFF:FFFFFFFFF:FFF:FFFFFFFFFFF
@A01757:128:HWYCLDRX2:1:2101:23565:8359 1:N:0:GGAGCGTC
ACTCCTACGGGAGGCAGCAGTAGGGAATTTTCGTCAATGGGCGCAAGCCTGAACGAGCAATGCCGCGTGAGTGAGGAAGGTCTTAGGATCGTAAAGCTCTGTTGCAGGTCAGAAAAGAAGAAAAGAGGAAATGCTTTTCTTTTGATAGTAACCTGCCAGAAAGTCACGGCTAACTACGTGCCAGCAGCCGCGGTAATACGTAGGTGGCAAGCGTTATCCGGAATGATTGGGCGTAAAGGGTGCG
+
FFFF:FFFFFFFFFFFFFFFFFFFFFFFFFFFFFFFFFFFFFFFFFFFFFFFFFFFFFFFFFFFFFFFFFFFFFFFFFFFFFFFFFFFFFFFFFFFFFFFFFFFFFFFFFFFFFFFFFFFFFFFFFFFFFFFFFFFFFFFFFFFFFFFFFFFFFFFFFFFFFFFFFFFFFFFFFFFFFFFFFFFFFFFFFFFFFFFFFFFFFFFFFFFFFFFFFFF:FFFFFFFFFFFFFFFF:FFFFFFFFFF
@A01757:128:HWYCLDRX2:1:2101:23927:8359 1:N:0:GGAGCGTC
ACTCCTACGGGAGGCAGCAGTAGGGAATTTTCGTCAATGGGCGCAAGCCTGAACGAGCAATGCCGCGTGAACGAGGAAGGTCTTCGGATCGTAAAGTTCTGTTGAAGGGGAAAAAGAGCGGAGAGAGGAAATGAACTCCGATTGATATTACCCTTCGAGGAAGTCACGGCTAACTACGTGCCAGCAGCCGCGGTAATACGTAGGTGGCGAGCGTTATCCGGATTTATTGGGCGTAAAGGGCTCG
+
FFFFFFFFFFFFFFFFFFFFFFFFFF:FFFFFFFFFFFFFFFFFFFFFFFFFFFFFFFFFFFFFF:FFFF:FFFFFFFFFFFFFFFFFFFFFFFFFFFFFFFFFFFFFFFFFFFFFFFFFFFFFFFFFFFFFFFFFFFFFFFFFFFFFFFFFFFFFFFFFFFFFFFFFFFFFFFFFFFFFFFFFFFFFFFFFFFFFFFFFFFFFFFFFFFFFFFFFFFFFFFFFFFFFF,:FFFFFFFFFFFF:
@A01757:128:HWYCLDRX2:1:2101:27995:8359 1:N:0:GGAGCGTC
ACTCCTACGGGAGGCAGCAGTGGGGGATATTGGACAATGGGGGGAACCCTGATCCAGCGACGCCGCGTGAGTGAAGAAGTATCTCGGTATGTAAAGCTCTATCAGCAGGGAAGAAAGAAATGACGGTACCTGAGTAAGAAGCCCCGGCTAACTACGTGCCAGCAGCCGCGGTAATACGTAGGGGGCAAGCGTTATCCGGAATTACTGGGTGTAAAGGGAGCGTAGACTGTGAAGTAAGTCTGGA
+
FFFFF:FFFFFFFFFFFFFFFFFFFFFFFFFFFFFFFFFFFFFFFFFFFFFFFFFFFFFFFFFFFFFFFFFFFF:FFFFFFFFFFFFFFFFFFFFFFFFFFFFFFFFFFFF,FFF:FFFFFFFFFFFFFFFFFFFFFFFFFFFFFFFFF:FFFFFFFFFFFFFFFFFFFFFFF:FFFF:FFFFFFFF,FFFFFFFF:FFF:FFFFFFFFFFFFFFF:FFFFFFFFFFFFF:,,FFFFFFFF:FF
@A01757:128:HWYCLDRX2:1:2101:9706:8375 1:N:0:GGAGCGTC
ACTCCTACGGGAGGCAGCAGTGAGGAATATTGGTCAATGGACGCAAGTCTGAACCAGCCATGCCGCGTGCAGGAAGACGGCTCTATGAGTTGTAAACTGCTTTTGTACGAGGGTAAACGCAGATACGCGTATCTGTCTGAAAGTATCGTACGAATAAGGATCGGCTAACTCCGTGCCAGCAGCCGCGGTAATACGGAGGATTCAAGCGTTATCCGGATTTATTGGGTTTAAAGGGTGCGTAGGC
+
FFFFFFFFFFFFFFFFFFFFFFFFFFFFFFFFFFFFFFFFFFFFFFFFFFFFFFFFFFFFFFFFFFFFFFFFFFFFFFFFFFFFFFFFFFFFFFFFFFFFFFFFFFFFFFFFFFF,FFFFFFFFFFFFFFFFFFFFFFFFFFFFFFFFFFFFFFFFFFFFFFFFFFFFFFFFFFFFFFFFFFFFFFFFFFFFF,FFFFFFFFFFFFF:FFFF,FFFF:FFFFF,FFF:F:FFF:,FFFFFFFF:
@A01757:128:HWYCLDRX2:1:2101:17870:8390 1:N:0:GGAGCGTC
ACTCCTACGGGAGGCAGCAGTAGGGAATCTTCCACAATGGGCGAAAGCCTGATGGAGCAACGCCGCGTGGGTGAAGAAGGTCTTCGGATCGTAAAACCCTGTTGTTAGAGAAGAAAGTGCGTGAGAGTAACTGTTCACGTTTCGACGGTATCTAACCAGAAAGCCACGGCTAACTACGTGCCAGCAGCCGCGGTAATACGTAGGTGGCAAGCGTTATCCGGATTTATTGGGTTTAAAGGGTGCG
+
FFFFFFFFFFFFFFFFFFFFFFFFFFFFFFFFFFFFFFFFFFFFFFFFFFFFFFFFFFFFFFFFFFFFFFFFFFFFFFFFFFFFFFFFFFFFFFFFFFFFFFFFFFFFFFFFFFFFFFFFFFFFFFFFFFFFFFFFFFFFFFFFFFFFFFFFFF:FFFFFFFFFFFFFFFFFFFFFFFFFFF:FFFFFFFFFFFF:FFFFFFFFFFFF::FFFFF,FFFFFFFFF:FFFFFFFFFFFFFFFFFF
@A01757:128:HWYCLDRX2:1:2101:17888:8453 1:N:0:GGAGCGTC
ACTCCTACGGGAGGCAGCAGTAGGGAATCTTCCACAATGGGCGAAAGCCTGATGGAGCAACGCCGCGTGGGTGAAGAAGGTCTTCGGATCGTAAAACCCTGTTGTTAGAGAAGAAAGTGCGTGAGAGTAACTGTTCACGTTTCGACGGTATCTAACCAGAAAGCCACGGCTAACTACGTGCCAGCAGCCGCGGTAATACGTAGGTGGCAAGCGTTATCCGGATTTATTGGGTTTAAAGGGTGCG
+
FFFFFFFFFFFFFFFFFFFFFFFFFF:FFFFFFFFFFFFFF:FFFFFFFFFFFFFFFFFFFFFFFFFFFFFF:FFFFFFFFFFFFFFFFF:FFF:FFFFFFFFF:FFFFFFFFFFFFFFFFFFFFFFFFFFFFFFFFFFFFFFFFFFFF:FFFFFFFFFFFFFFFFFFFFFFFFFFF:FFFFFFFFFFFFFFFFFFFFF:,FFFFFFFF,FFFFFFFFFF:FFFF:FFFFFFFFFFFF:FFFF,
@A01757:128:HWYCLDRX2:1:2101:31548:8469 1:N:0:GGAGCGTC
ACTCCTACGGGAGGCAGCAGTGGGGAATATTGGACAATGGGGGGAACCCTGATCCAGCGACGCCGCGTGAGTGAAGAAGTATCTCGGTATGTAAAGCTCTATCAGCAGGGAAGAAAGAAATGACGGTACCTGACTAAGAAGCCCCGGCTAACTACGTGCCAGCAGCCGCGGTAATACGTAGGGGGCAAGCGTTATCCGGATTTACTGGGTGTAAAGGGAGCGTAGACGGCTGAGCAAGTCTGAA
+
FFFFFFFFFFFFFFFFFFFFFFFFFFFF::FFFFFFFFFFFFFFFFFFFFFFFFFFFFFFFFFFFFFFFFFFFFFFFFFFFFFFFFFFFFFFFFFFFFFFFFFFFFFFFFFFFFFFFFFFFFFFFFFFFFFFFFFFFF:FFFFFFFFFFFFFFFFFFFFFFFFFFFFFFFF:F,FFFFFFFFFFFFFFFFFFFFFFFFFFFFFFFFFFFFFFF:FF:FFFFFFFFFF,FFF:FFFF,FFFFFFF
@A01757:128:HWYCLDRX2:1:2101:27570:8500 1:N:0:GGAGCGTC
ACTCCTACGGGAGGCAGCAGTAGGGAATTTTCGGCAATGGGCGAAAGCCTGACCGAGCAACGCCGCGTGAAGGAAGAAGGCCTTCGGGTTGTAAACTTCTGTTATAAAGGAAGAACGTCTATGACAGGGAATGGTGATAGAGTGACGGTACTTTATGAGGAAGCCACGGCTAACTACGTGCCAGCAGCCGCGGTAATACGTAGGTGGCGAGCGTTATCCGGAATTATAGGGCGTAAAGAGGGAG
+
FFFFFFFFFFFFFFFFFFFFFFFFFFFFFFFFFFFFFFFFFFFFFFFFFFFFFFFFFFFFFFFFFFFFFFFFFFFFFFFFFFFFFFFFFFFFFFFFFFFFFFFFFFF:FFFFFFFFFFFFFFFFFFFFFFFFFFFFFFFFFFFFFFFFFF:FFFFFFFFFFFFFFFFFFFFFFFFFFFFFFFFFFFFFFFFFFFFFFFFFFFFFFFFFFFFFFFFFFFFFFF:FFFFFFF:FFF:FFFFFFFFF
@A01757:128:HWYCLDRX2:1:2101:9787:8516 1:N:0:GGAGCGTC
ACTCCTACGGGAGGCAGCAGTGAGGAATATTGGTCAATGGACGCAAGTCTGAACCAGCCATGCCGCGTGCAGGAAGACGGCTCTATGAGTTGTAAACTGCTTTTGTACGAGGGTAAACGCAGATACGCGTATCTGTCTGAAAGTATCGTACGAATAAGGATCGGCTAACTCCGTGCCAGCAGCCGCGGTAATACGGAGGATTCAAGCGTTATCCGGATTTATTGGGTTTAAAGGGTGCGTAGGC
+
FFFFF:FFFFFFFFFFFFFFFFFFFFFFFFFFFFFFFFFFFFFFFFFFFFFFFFFFFFFFFFFFFFFFFFFFFFF:FFFFFFFFFFFFFFFFFFFFFF:FFFFFFFFFFFFFFFFFFFFFFFFFFFFFFFFFFFFFFFFF:FFFFFFFFF,FFFFFFFFFFFFFFF,:FFFFFFFFFFFFFFFFFFFFFF:FFF:FFFFFFFF,,FFFFFFFFFFFFFFFF,F:FFFF:F,FF:FFF:FFFFFF
@A01757:128:HWYCLDRX2:1:2101:17544:8516 1:N:0:GGAGCGTC
ACTCCTACGGGAGGCAGCAGTGAGGAATATTGGTCAATGGCCGAGAGGCTGAACCAGCCAAGTCGCGTGAGGGAATAAGGCCCTATGGGTCGTAAACCTCTTTTGTCAGGGAGCAAAGGCGTCCACGTGTGGACGAAAGGAGAGTACCTGAAGAAAAAGCATCGGCTAACTCCGTGCCAGCAGCCGCGGTAATACGGAGGATGCGAGCGTTATCCGGATTTATTGGGTTTAAAGGGTGCGCAGG
+
FFFFFFFFFFFFFFFFFFFFFFFFFFFFFFFFFFFFFFFFFFFFFFFFFFFF:FFFFFFF:FFFFFFFF:FFFFFFFFFFFFFFFFFFFFFFFFFFFFFFFFFFFFF:FFFFFF:F,FFFFFFFFFFFFFFFFFFFFFFFFFFFFFFFFFFFFFFFFFFFFFFFFFFF:FFFFFFFFFFFFFFFFFFFFFFFFFF:FFFFFFFFFFFFFFFFFFFFFF:FFFFFFFFFFFFF,FFFFF,FFFFF
@A01757:128:HWYCLDRX2:1:2101:20871:8516 1:N:0:GGAGCGTC
ACTCCTACGGGAGGCAGCAGTGGGGGATATTGGACAATGGGGGGAACCCTGATCCAGCGACGCCGCGTGAGTGAAGAAGTATCTCGGTATGTAAAGCTCTATCATCAGGGAAGAAAGAAATGACGGTACCTGAGTAAGAAGCCCCGGCTAACTACGTGCCAGCAGCCGCGGTAATACGTAGTGGGCAAGCGTTATCCGGAATTACTGGGTGTAAAGGGAGCGTAGACGGTGAAGTAAGTCTGGA
+
FFF,FFFF::,FFF:FFFFF,:F,FF:FF,F:,FFFF::::FFFF,FFFFFFFF:FFFF:FF,,FF:FFFFF:FFFFFF:FFF:F:,FF:FFFFF:,:FFF,FF,FFF:FFFFFF,,FF,F,F,:,:::,FFFFFFFF:,F,F:,:F:F,F,FFF,,::FFFFF,FF,FFFFFF:FF::FF,FFF,FF,FF,FF:FF::F,FFFFFFF:,::FFFF,,FFF,FFFFFF,:,FFF,FF:,,F,FF
@A01757:128:HWYCLDRX2:1:2101:21504:8547 1:N:0:GGAGCGTC
ACTCCTACGGGAGGCAGCAGTGAGGAATATTGGTCAATGGACGAGAGTCTGAACCAGCCAAGTAGCGTGAAGGATGACTGCCCTATGGGTTGTAAACTTCTTTTATATGGGAATAAAATGTTCCACGTGTGGGATTTTGTATGTACCATATGAATAAGGATCGGCTAACTCCGTGCCAGCAGCCGCGGTAATACGGAGGATCCGAGCGTTATCCGGATTTATTGGGTTTAAAGGGAGCGTAGGT
+
:FFFFFF:FFFFFFFFFFFFFFFF:FFFFFFFF,FFFFFFFFFFFFFFFFFFFFFFFF:FFFFFFFFFFFFFFFFFFFFFFFF:FFFFFFFFFFFFF:FF:FFFFFFFFFFFFFFFFFFFFFFFFFFFFFFFFFFFF:FFFFFFFFFFFFFFFFFFFF:FFFFFFFFFFFFFFFF,FFFFFFFFF:FFFFFFFFFFFFFFFFFFFFFFFF:FF,FFFF:FFFF,::FFFFF::,FF:FFFFF:F
@A01757:128:HWYCLDRX2:1:2101:20645:8594 1:N:0:GGAGCGTC
ACTCCTACGGGAGGCAGCAGTGGGGAATATTGCGCAATGGGGGAAACCCTGACGCAGCAACGCCGCGTGAATGAAGAAGGCCTTAGGATTGTAAAGTTCTGTTTTCTGGGACGATAATGACGGTACCAGAGGAGGAAGCCACGGCTAACTACGTGCCAGCAGCCGCGGTAATACGTAGGGGGCTAGCGTTATCCGGAATTACTGGGCGTAAAGGGTGCGTAGGTGGTTTCTTAAGTCAGAGGTG
+
FFFFFFFFFFFFFFFFFFFFFFFFFF:F,FFFFFFF:FFFFFFFFFFFFFFFFFFFFFFFFFFFFFFFF::FFF:FFFFFFFFFFFFFFFFFFFFF:FFFFFFFFFFF,FFFFFFF:FFFFFFFFFFF:FF,FF,FFFF,FF:F:FFFFFFF:::FFFF:FFFFF:FFFFFFFFFFFF::::FFFFFFFFFFF,::FFFFFFF::FFFFFFFF:,,FFFFFF:FF:FFFFFFFFFFFFFFF,FF
@A01757:128:HWYCLDRX2:1:2101:23656:8672 1:N:0:GGAGCGTC
ACTCCTACGGGAGGCAGCAGTCGGGAATATTGCGCAATGGAGGAAACTCTGACGCAGTGACGCCGCGTATAGGAAGAAGGTTTTCGGATTGTAAACTATTGTCGATAGGGAAGAAAAAAGACTGTACCTATCAAGAAAGCTCCGGCTAACTACGTGCCAGCAGCCGCGGTAATACGTAGGGAGCAAGCGTTATCCGGAATTATTGGGTGTAAAGGGTGCGTAGACGGGATGTCAAGTTAGTTGT
+
FFFFFFFFFFFFFFFFFFFFFFFFFF:FFFFFFFFFFFFFFFFF:FFFFFFFFFFFFFFFFFFFFFFFFFFFFFFFFFFFFFFFFFFFFFFFFFFFFFFFFFFFFFFFFFFFFFFFFFFFFFFFFFFFFFFFFFFFFFFFFFFFFFFFFFFFFFFFFFFFFFFFFFFFFFFFFF:FFFFFFFFFFFFFFF:FFFFFFFFFFFFFFFFFFFFFFFFFFFFFFF:FFFFFFFFFF:FFFFFFFFFF
@A01757:128:HWYCLDRX2:1:2101:23421:8766 1:N:0:GGAGCGTC
ACTCCTACGGGAGGCAGCAGTAGGGAATTTTCGTCAATGGGCGCAAGCCTGAACGAGCAATGCCGCGTGAACGAGGAAGGTCTTCGGATCGTAAAGTTCTGTTGAAGGGGAAAAAGAGCGGAGAGAGGAAATGAACTCCGATTGATATTACCCTTCGAGGAAGTCACGGCTAACTACGTGCCAGCAGCCGCGGTAATACGTAGGTGGCGAGCGTTATCCGGATTTATTGGGCGTAAAGGGCTCG
+
FFFFFFFFFFFFFFFFFFFFFFFFFFFFFFFFFFFFFFFFFFFFFFFFFFFFFFFFFFFFFFFFFFFFFFFFFFFFF:FFFFFFFFFFFFFF:F:FFFFFFFFFFFFFFFFFFFFFFFFFFFFFFFFFFFFFFF:FFFFFFFFFFFFFFFFF:FFFFFFFFFFFFFFFFFFFFFFFFFFFFFFFFFFFFFFFFFFFFFFFFFFFFFFFFFFFFFFFFFFFFF:FFFFFF::FFFFFFFFFFFF:
@A01757:128:HWYCLDRX2:1:2101:2700:8954 1:N:0:GGAGCGTC
ACTCCTACGGGAGGCAGCAGTCGGGAATATTGCGCAATGGAGGAAACTCTGACGCAGTGACGCCGCGTATAGGAAGAAGGTCTTCGGATTGTAAACTATTGTCGTTAGGGAAGAGAAAGGACAGTACCTAAGGAGGAAGCTCCGGCTAACTACGTGCCAGCAGCCGCGGTAATACGTAGGTGGCAAGCGGTATCCGGATTTATTGGGCGTAAAGGGAACGCAGGCGGGCTGGTAAGTCAGAGGT
+
FFFFFFFFFF:FFFFFFFFFF:F,F,:F::FF,FFF,FFFFFFFFFFFFF:FF,FF:FFFFFF:FFF:FFF::FFFF,F:,F,::FFF:F::FF,F:FFFFFFFF:FF:FFF:FFFF:FFF:FF:::F,F,F:,FF,FFFFF:FF,FF::F:::,FF,FFFFFFFF::::F:,:FF::,F:FFF::FFF,F:F:,FFF:FFF,,F::,F:F,F,F:F,:,F,F:FF:F::F,FFFFF,,:,,F,
@A01757:128:HWYCLDRX2:1:2101:21368:8970 1:N:0:GGAGCGTC
ACTCCTACGGGAGGCAGCAGTTAGGAATATTCGTCAATGGGGGAAACCCTGAACGAGCAATGCCGCGTGTGCGATGAAGGCCCTCTGGGTTGTAAAGCACTGTTGTTTGGAAAGAATTGTATAAGTAGGAAATGACTTATACTTGACGGTACCATTCAAGAAAGCCACGGCTAACTACGTGCCAGCAGCCGCGGTAATACGTAGGTGGCGAGCGTTATCCGGATTTATTGGGCGTAAAGCGTGC
+
FFFFFFFFFFFFFFFFFFFFFFFFFFFFFFFFFFFFF:FFFFFFFFFFFFFFFFFFFFFFFFFFFFFFFFFFFFFFFFFFFFFFFFFFFFFFFFFFFFF:FFFFFFFFFFFFFFFFFFFFFFFFFFFFFFFFFFFFFFFFFFFFFFFFFFFFFFF:FFFFFFFFFFFFFFFF:FFFFFFFFFFFFFFFFFFFFFFF:FFFFFFFFFFFFFFFFFFF,FFFFFFFFF,FFFFFFFFFFFFFFFFF
@A01757:128:HWYCLDRX2:1:2101:3531:8985 1:N:0:GGAGCGTC
ACTCCTACGGGAGGCAGCAGTAGGGAATCTTCCACAATGGGCGAAAGCCTGATGGAGCAACACCGCGTGGGTGAAGAAGGTCTTCGGATCGTAAAACCCGGTTGTGAGAGACGAAGGTGCGGGAGAGTCACTGGTCACGTGTCGACGGTCTCGGCCCCGGAGGCCACGGGGCAGTGCGTGGGGGCTGCGGGGGGGGTGGGGGGGGGGGGGGGGGGGGCGGGGTGGGCTGGGGGGGGGGGGGGGG
+
FFFFFFFFFFF:FFFFFFFFFFFFFFFFFFFF,FFFFFFFFFF:F,FF:FFFFFFFFFF:F,FFF:F::FFFF,:F:FFF:FFFF:F:,FF:FF,:F,,FF,,F:,,F,F,:F,,,F,F,F:F,F,F:,,:,F,::,:F,,:,F,,FF:::,,,,,,,F,,,F,:,:FF,,,,,,,,:,F,,,F,,:,,:,FF,,,,,,F,,,FFFF,F:F,:F:,,,,FF,:,F,,,FFF,::,,::,F,F,:
@A01757:128:HWYCLDRX2:1:2101:28447:9079 1:N:0:GGAGCGTC
ACTCCTACGGGAGGCAGCAGTGAGGAATATTGGTCAATGGTCGGGAGACTGAACCAGCCAAGCCGCGTGAGGGAGGAAGGTACAGAGTATCGTAAACCTCTTTTGTCAGGGAACAAAGGCGGGGACGTGTCCCCGGATGAGTGTACCTGAAGAAAAAGCATCGGCTAACTCCGTGCCAGCAGCCGCGGTAATACGGAGGATGCGAGCGTTATCCGGATTTATTGGGTTTAAAGGGTGCGCAGGC
+
FFFF:F:FFFFFF:FF,FFFFFFFFFFFFFF,FFF,:FFFFFFFFF:FFF:FFFFFFFFFFF::FFFFFFFFFFF:F:FFFFFFFFFFFFFFFFFFFFFFFFFFFFFFFFFFFFFFFFFFF,FFFFFFFFFFF,F,FFFFFFFF:FFFFFFFFFFFF:FFFF:FFFFFFFFF,FF:FFFFFFF,FF:,F,FFFF,F:,,:FFFFFFFF,FFFF,:FFFFFFFFF,,FF:FFFF,FFF,FF:F,F
@A01757:128:HWYCLDRX2:1:2101:11053:9111 1:N:0:GGAGCGTC
ACTCCTACGGGAGGCAGCAGTGAGGAATATTGGTCAATGGCCGGAAGGCTGAACCAGCCAAGCCGCGTGAAGGACGAAGGTGCCAAGCATTGTAAACTTCTTTTGTCAAGGGACAAAATCAGGCTCGAGAGCCTGACCGAGGGTACTTGAAGAAAAAGCATCGGCTAACTCCGTGCCAGCAGCCGCGGTAATACGGAGGATGCGAGCGTTATCCGGATTTATTGGGTTTAAAGGGTGCGCAGGC
+
FFFFFFFFFFFFFFFFFFFFFFFFFFFFFFFFFFFFFFFFFFFFFFFFFFFFFFFFFFFFFFFFFFFFFFFFFFFFFFFFFFFFFFFFFFFFFFFFFFFFFFFFFFFFFFFFFFFFFFFFFFFFFFFFFFFFFFFFFFFFFFFFFFFFFFFFFFFFFFFFFFFFFFFFFFFFFFFFFFFFFFFFFFFFFFFFFFFFFFFFFFF:FFFFFFFFFFFFF,FF:FFFFFFFFFF:F:FFFFFFFFFF
@A01757:128:HWYCLDRX2:1:2101:12264:9142 1:N:0:GGAGCGTC
ACTCCTACGGGAGGCAGCAGTGAGGAATATTGGTCAATGGCCGCATGGCTTAACCAGCCAAGTCGCGTGAGGGATGACGGTCCTATGGATTGTAAACCTCTTTTGTCAGGGAGCAAAGGGCGCCACGTGTGGCGTTTTGCGAGTACCTGAAGAAAAAGCATCGGCTAACTCCGTGCCAGCAGCCGCGGTAATACGGAGGATGCGAGCGTTATCCTGATTTATTGGGTTTAAAGGGTGCGCAGGC
+
FFF,FFFF:FFF:FFF:FF:F:FFFFF:F,F::F:FFF:FF,:FFF,F::,,FFFF,FFFF:FF:::F,F:F:F:,FF:FFFFFF,FFFF,FFFFFFFFFF:FFFFFFFFFF:FFFF:,F,FFFFF,FFFF::FFFFFFF,F:FFF,FFFFFF,FFFFFFF,::FFFFFFFFF:FF,F:F:FFF,F::FFFFFFF:FF,FFFF:FF,FFFFFFFF:FFF,FFF,,,FF:FFFF,FFF:FFFF:F
@A01757:128:HWYCLDRX2:1:2101:16649:9251 1:N:0:GGAGCGTC
ACTCCTACGGGAGGCAGCAGTGAGGAATATTGGTCAATGGACGCAAGTCTGAACCAGCCATGCCGCGTGCAGGAAGACGGCTCTATGAGTTGTAAACTGCTTTTGTACGAGGGTAAATCCCGATACGTGTATCGGGTTGAAAGTATCGTACGAATAAGGATCGGCTAACTCCGTGCCAGCAGCCGCGGTCATACGTAGGATCCGAGCATTATCCGGAGTGACTGGGTGTAAAGAGTTGCGTAGG
+
FFFFFFFFFFFFFFFFFFFFFFFFFFFFFFFFFFFFFFFFFFFFFFFFFFFFFFFFFFFFFFFFFFFFFFFFFFFFFFFFFFFFFFFFFFFFFFFFFFFFFFFFFFFFFF:FFFFFFFFFFFFF:FFFFF,FFFFFFFFFFFFFFFFFFFF:FFFFFFFFFFFFFFFFFFFFFFFFFFFFFFFFFFFFFFFFFFFFFFFFFF:FFFFFF::FFFFFFFFFF:FFFFF:F,FFFFFFFFFFFF,F
@A01757:128:HWYCLDRX2:1:2101:4264:9314 1:N:0:GGAGCGTC
ACTCCTACGGGAGGCAGCAGTGAGGAATATTGGTCAATGGTCGGGAGACTGAACCAGCCAAGCCGCGTGAGGGAGGAAGGTACAGAGTATCGTAAACCTCTTTTGTCAGGGAACAAAGACGGGGACGCGTCCCCGGATGAGTGTACCTGAAGAAAAAGCATCGGCTAACTCCGTGCCAGCAGCCGCGGTAATACGGAGGATGCGAGCGTTATCCGGATTTATTGGGTTCAAAGGGTGCGCAGGC
+
F:FFF,FFF:FF:FFFFFFFFFFF:FFFFFF::FFFFFFFF:FF:F:FFFFFFFFFF:FFFFFF:F,FFFF:FFF:FFFFFFFFFFFFFFFFFFFFFFFFFFFF:FFFFFFFFFFFFFFFFFFFFFFFFFF:FFFFFFFFFFFFFFFFFF:F:FFFF:FFFFFFFFFFFFFFFFF,FFFFFFFFFFF:FF:FFF:FFF:FF:FFFFFFFFFFFFFFF:FFFFF,:FFFF::F::FFFFFF,FF:
@A01757:128:HWYCLDRX2:1:2101:30617:9361 1:N:0:GGAGCGTC
ACTCCTACGGGAGGCAGCAGTGAGGAATATTGGTCAATGGCCGCAGGGCTGAACCAGCCAAGTCGCGTGAGGGATGACGGTCCTATGGATTGTAAACCTCTTTTGTCAGGGAGCAAAGGACGCCACGTGTGGTGTTTTGCGAGTACCTGAAGAAAAAGCATCGGCTAACTCCGTGCCAGCAGCCGCGGTAATACGGAGGATGCGAGCGTTATCCGGATTTATTGGGTTTAAAGGGTGCGCAGGC
+
FFFFFFFFFFFFFFFFFFFFFFFFFFFFFFFFFFFFFFFFFFFFFFFFFFFFFFFFFFFFFFFFFFFFFFFFFFFFFFFFFFFFFFFFFFFFFFFFFFFFFFFFFFFFFFFFFFF:FFFFFFFFFFFFFFFFFFFFFFFFFFFFFFFFFFFFFFFFFFFFFFFFFFFFFFF:FFFFFFFFFFFFFFFFF,FFFF:FFFFFFFFFFFFFFFFFFFFFFFFFFFFF:FFFFFFFFFFFFFFFFFFF
@A01757:128:HWYCLDRX2:1:2101:17445:9408 1:N:0:GGAGCGTC
ACTCCTACGGGAGGCAGCAGTGAGGAATATTGGTCAATGGCCGGAAGGCTGAACCAGCCAAGTCGCGTGAGGGAATAAGGCCCTATGGGTCGTAAACCTCTTTTGTCCGGGAGCAAAGGCGTCCACGTGTGGACGAGAGGAGAGTACCTGAAGAAAATGCATCGGCTAACTCCGTGCCAGCAGCCGCGGTAATACGGAGGATGCGAGCGTTATCCGGATGTATTGGGTTTAAAGGGTGAGCTGG
+
FFFFFFFFFFFFFFFFFFFFFFFFFFFFFFFFFFFFFFFFFFF:FFFFFFFF:F:FFFFFFF,FFFFFFF:FFFFFFFFFF,FFF:FFFFFF:FF,,:F:FFFFF,F,FFFFFFF,,F,FFFFF::F::,,F:,FF:,FF::,F:,FFF::,,F::F,FFFFF:FFF:F,FFFFFFF,,FF:FF::F::F,FF,,FFFF,:FF:F:FFFF:FFF,FF,,F,F,FFFF,,,,:FFF:FF,FF,F,
@A01757:128:HWYCLDRX2:1:2101:7627:9439 1:N:0:GGAGCGTC
ACTCCTACGGAGGCAGCAGTGAGGAATATTGGTCAATGGCCGGAAGGCTGAACCAGCCAAGTCGCGTGAGGGAATAAGGCCCTACGGGTCGTAAACCTCTTTTGTCAGGGAGCAAGGCCGACCACGTGTGGTCGGAAGGAGAGTACCTGAAGAAAAAGCATCGGCTAACTCCGTGCCAGCAGCCGCGGTAATACGGAGGATGCGAGCGTTATCCGGATTTATTGGGTTTAAAGGGTGCGTAGGC
+
FFFFFFFFFFFFFFFFFFFFFFFFF,FFFFFFFFFFFFFFFFFFFFFFFFFFFFFFFFFFFFFFFFFFFFFFFFFFFFFFFFFFFFFFFFFFFFFFFFFFF:FFFF:FFFFFFFFFFFFFFFF:FFFFFFFFFFFFFFFFFFFFFFFFFFFFFF::FFFFFFFFFFFFFFFFFFFFFFFFFFFF:FFFF:FFFFFFFFFFFFFFF:FFFFFFFFFFFFFF:FFFFFFFFFFFFFFFFFFFFFFF
@A01757:128:HWYCLDRX2:1:2101:31105:9455 1:N:0:GGAGCGTC
ACTCCTACGGGAGGCAGCAGTGGGGAATATTGCACAATGGGGGAAACCCTGATGCAGCGACGCCGCGTGGAGGAAGAAGGTTTTCGGATTGTAAACCTCTGTCCTATGGGACGAAGGAAGTGACGGTACCATAGGAGGAAGCCCCGGCTAACTACGTGCCAGCAGCCGCGGTAATACGTAGGGGGCGAGCGTTGTCCGGACTGACTGGGCGTAAAGGGCGTGTAGGCGGCTTTTTAAGTGTGGA
+
FFFFFFFFFFFFFFFFFFFFFFFFFFFFFFFFFFFFFFFFFFFFFFFFFFFFFFFFFFFFFFFFFFFFFFFFFFFFFFFFFFFFFFFFFFFFFFFFFFFF:FFFFFFFFFFFFFFFFF,FFFFFFFFFFFFFFFFFFFFFFFFFFFFFFFFFFFFFFFFFFFFFFFFFFFFFFFFF:FFFFFFFFFFFFFFFFFFFFFFF,FFFFFFFFFFFFFFF:FFF,FFFFF:FFFF,:FFFFFF:FF,F
@A01757:128:HWYCLDRX2:1:2101:28284:9518 1:N:0:GGAGCGTC
ACTCCTACGGGAGGCAGCAGTGAGGAATATTGGTCAATGGGCGGAAGCCTGAACCAGCCAAGTCGCGTGAGGGAATAAGGCCCTACGGGTCGTAAACCTCTTTTGCCGGGGAGCAAGGGCGGGGACGTGTCCCGGCCCGGAGAGTACCCGGAGAAAAAGCATCGGCTAACTCCGTGCCAGCAGCCGCGGTAATACGGAGGATGCGAGCGTTATCCGGATTTATTGGGTTTAAAGGGTGCGTAGG
+
FFFFFFFFFFFFFFFFFFFFFFFFFFFFFFFFFFFFFFFFFFFF,:FFFFFFFFFFFFFFFFFFFFFFFFFFFFFFFFFFFFFFFFFFFFFFFFFFFFFFFFFFFFFFFFFFFFFFFFFFFFFFFFFFFFFFFFFFFFF:FFFFFFFFFFFFFFFF:FFFFFFFFFF,FFFFFFFFFFFFFFFFFFFFFF:FF,FFF,FFFFFFF:FFF:FFFFFFFF:FFFFFFFFFF:FFF:FFFFF:F,:F
@A01757:128:HWYCLDRX2:1:2101:2980:9627 1:N:0:GGAGCGTC
ACTCCTACGGGAGGCAGCAGTAGGGAATCTTCCACAATGGGCGAAAGCCTGATGGAGCAACGCCGCGTGGGTGAAGAAGGTCTTCGGATCGTAAAACCCTGTTGTTAGAGAAGAAAGTGCGTGAGAGTAACTGTTCACGTTTCGACGGTATCTAACCAGAAAGCCACGGCTAACTACGTGCCAGCAGCCGCGGTAATACGTAGGTGGCAAGCGTTATCCGGATGTATTGGGGGTAAAGGGAACG
+
FFFFFFFFFFFFFFFFFFFFFFFFFFFFFFFFFFFFFFFFFFFFFFFFFFFFFFFFFFF,FFFFFFFFFFFFFFFFFFFFFFFFFFFFFFFFFFFFFFFFFFFFFFFFFFFFFFFFFFFFFFFFFFFFFFFFFFFFFFFFFFFFFFFFFFFFFFFF:FFFFFFF:FFFFFF:FFFFF:FFFFFFFFFFFFFFFF::FFFFF,FFFFFF:FFFFF::FF,F:,,,F::F,,F,FF,::FFFF,FF
@A01757:128:HWYCLDRX2:1:2101:14281:9627 1:N:0:GGAGCGTC
ACTCCTACGGGAGGCAGCAGTGAGGAATATTGGTCAATGGCCGGAAGGCTGAACCAGCCAAGCCGCGTGAAGGATGAAGGTGCCAAGCATTGTAAACTTCTTTTGTCAAGGGACAAAATCAGGCTCGAGAGCCTGACCGAGGGTACTTGAAGAAAAAGCATCGGCTAACTCCGTGCCAGCAGCCGCGGTAATACGGAGGATGCGAGCGTTATCCGGATTTATTGGGTTTAAAGGGTGCGTAGGC
+
:FFFFF,FFFFFFFFFFF::,FFFFFFFFFFFF:FFFFFFFFFFFF::FFFF:FF:FFFFFFFFFFFFFFFFFFF:FFF:FFFFFFFFFFF:FFFFF:FFFFFFF,FFFFFFFFFFFFFF:FFFFFFFF:FFFFFFFFFFFF:F::FFFF:FFFFFFFFFFFF:FF,FFFFFFFFFFFFFFFFFFFFFFFFFFF,FFFFFFFFF:FFFFF,FFFFFFF:FFFFF:FFF:FFFFF:FF:FF:FFF
@A01757:128:HWYCLDRX2:1:2101:4978:9643 1:N:0:GGAGCGTC
ACTCCTACGGGAGGCAGCAGTGAGGAATATTGGTCAATGGCCGGAAGGCTGAACCAGCCAAGCCGCGTGAAGGACGAAGGTGCCAAGCATTGTAAACTTCTTTTGTCAAGGGACAAAATCAGGCTCGAGAGCCTGACCGAGGGTACTTGAAGAAAAAGCATCGGCTAACTCCGTGCCAGCAGCCGCGGTAATACGGAGGATGCGAGCGTTATCCGGATTTATTGGGTTTAAAGGGTGCGTAGGC
+
FFFFFFFFFFFFFFFFFFFFFFFFFFFFFFFFFFFFFFFFFFFFFFFFFFFFFFFFFFFFFFFFFFFFFFFFFFFFFFFFFFFFFFFFFFFFFFFFFFFFFFFFFFFFFFFFFFF:FFFFFFF:FFFFFFFFFFFFFFFFFF:F:FFFFFFFFFFFFFFFFF:FFFFFFFFFFFFFFFFFFFFFFFFFFFFFFFFFFF,:FF:FFFFFFFFF:F:FFFFFFFFFFFF:F:FF,:FFFFFFFF:F
@A01757:128:HWYCLDRX2:1:2101:20112:9674 1:N:0:GGAGCGTC
ACTCCTACGGGAGGCAGCAGTGAGGAATATTGGTCAATGGGAGAGATCCTGAACCAGCCAAGCCGCGTGAGGGAAGACGGCCCTATGGGTTGTAAACCTCTTTTGTCGGAGAACAAAACCCGGGACGAGTCCCGGACTGCGTGTATCCGAAGAAAAAGCATCGGCTAACTCCGTGCCAGCAGCCGCGGTAATACGGAGGATGCGAGCGTTATCCGGATTTATTGGGTTTAAAGGGTGCGTAGGC
+
FFFFFFFFFFFFFFF:FF:FFFFFFFFFFFF:FFFFFFFFFFFFFFFFFFFF:FF:FFFFFFFFF:FFFFFFF:F,FFFFFFFFFFFFFFFFFFFFFFFFFFFFFFFFFFF,FFFF:FF:FFFFFFFFFFFFFFFFFFFFFFFFFFFFFFFFF,FFFFFFFFFFFFFFFFF:FFFFFFFF:FFFFFFFFFFFFFFFFFFFFFFFFFFF,FF:F:FFF,FFFFFFFFF:FFF,,FFFFFFFFF:F
@A01757:128:HWYCLDRX2:1:2101:1750:9690 1:N:0:GGAGCGTC
ACTCCTACGGGAGGCAGCAGTGGGGGATATTGCGCAATGGGGGAAACCCTGACGCAGCAACGCCGCGTGCGGGATGAAGGCCTTCGGGTTGTAAACCGCTTTCAGCAGGGAAGATCCAAGACGGTACCCCTTGAATAAGCCACGGCTAACTACGTGCCAGCAGCCGCGGTAATACGTAGGTGGCAAGCGTTGTCCGGATTTACTGGGTGTAAAGGGCGTGTAGCCGGAGAGGCAAGTCAGATGT
+
FFFFFF,FFFFFFFFFFFFF:FFFFFFFFFFFFFFFFFFFFFFFFFFFFFFFFFFFFFFFFFFFFFFFFFFFFFFFFFFFFFFFFFFFFFFFFF:FFFFFFFFF:FFF:FF:F:FF:FFFF,FFFFFFFFFFFFFFFFFFFFFFFFFFFFFFFFFFFFFFFFFFFFFFFFF,FF:F,:FFFFFFFFF:FFFFFF:FFFFFFF,FFFFFFFF,,FFFFFFFF:F:FFFFF,F,FFFF,,:FF:,F
@A01757:128:HWYCLDRX2:1:2101:16233:9690 1:N:0:GGAGCGTC
ACTCCTACGGGAGGCAGCAGTAGGGAATCTTCCACAATGGGCGAAAGCCTGATGGAGCAACGCCGCGTGGGTGAAGAAGGTCTTCGGATCGTAAAACCCTGTTGTTAGAGAAGAAAGTTCGTGAGAGTAACTGTTCACGTTTCGACGGTATCTAACCAGAAAGCCACGGCTAACTACGTGCCAGCAGCCGCGGTAATACGTAGGTGGCAAGCGTTATCCGGATTTATTGGGCGTAAAGGGAACG
+
FFFFFFFFFFFFFFFFFFFFFFFFFFFFFFFFFFFFFFFFFFFFFFFFFFFFFFFFFFFFFFFFFFFFFFFFFFFFFFFFFFFFFFFFFFFFFF:FFFFFFFFFFFFFFFFFFFFFFFFFFFFFFFFFFFFFFFFFFFFFFFFFFFFFF,FFFFFFFFFFFFFFFFFFFFFFFFFFFFFFFFFFFFFFFFFFFFFFFFFFFFFFFFFFFFFFFFFFFFFFFFFFFFFFFFFFFFFFFFF:F:FF
@A01757:128:HWYCLDRX2:1:2101:32163:9846 1:N:0:GGAGCGTC
ACTCCTACGGGAGGCAGCAGTGAGGAATATTGGTCAATGGCCGCAGGGCTGAACCAGCCAAGTCGCGTGAGGGATGACGGTCCTATGGATTGTAAACCTCTTTTGTCAGGGAGCAAAGGGCGCCACGTGTGGCGCTTTGCGAGTACCTGAAGAAAAAGCATCGGCTAACTCCGTGCCAACAGCCGCGGTAATACGGAGGATGCGAGCGTTATCCGGATTTATTGGGTTTAAAGGGTGCGCAGGC
+
FFFFFFFFFFFFFFFFFFFFFFFFFFFFFFFFFFFFFFFFFFFFFFFFFFFFFFFFFFFFFFFFFFFFFFFFFFFFFFFFFFFFFFFFFFFFFFFFFFFFFFFFFFFFFFFFFFFF,FFFFFFFFFFFFFFFFFFFFFFFFFFFFFFFFFFFFFFFFFFFFFFFFFFFFFF:FFFFFFFFFFFFFFFFFFFFF:FFFF:FF:FFFFFFF:FFF,,FFFFFFFFFFFFFFFFFF,:FFF:FFFFF
@A01757:128:HWYCLDRX2:1:2101:2953:9862 1:N:0:GGAGCGTC
ACTCCTACGGGAGGCAGCAGTGGGGAATATTGGACAATGGGGGAAACCCTGATCCAGCGACGCCGCGTGAGTGAAGAAGTATTTCGGTATGTAAAGCTCTATCAGCAGGGAAGAAAGAAATGACGGTACCTGAGTAAGAAGCCCCGGCTAACTACGTGCCAGCAGCCGCGGTAATACGTAGGGGGCAAGCGTTATCCGGAATTACTGGGTGTAAAGGGAGCGTAGACGGTGAAGTAAGTCTTGA
+
FFFF:FF:FFFFFFFFFF,FFFFFFFFFFFFFFFFFFFFFFFFFFFFFFFFFFFF:FFFFFFFFFFFFFFFF:FFFFFFFFFFFFFF:FFFFFFF:FFFFFFFFFFFFFFF:FFFFFFFFFFFFFFFFFFFFFFFFFFFFFFFFFFFFFFFFFFFFFFFFFFFFFFFFF:FFFFFFFFFFFFFFFFFFFFFFFFFFFF:FFFFFFFFFFFFFFFFF,FFF:FFFF:F::FFF,FFFF:FFFF:F
@A01757:128:HWYCLDRX2:1:2101:11469:9862 1:N:0:GGAGCGTC
ACTCCTACGGGAGGCAGCAGTGGGGAATATTGCACAATGGGGGAAACCCTGATGCAGCGACGCCGCGTGAGTGAAGAAGTATTTCGGTATGTAAAGCTCTATCAGCAGGGAAGAAAATGACGGTACCTGACTAAGAAGCCCCGGCTAACTACGTGCCAGCAGCCGCGGTAATACGTAGGGGGCAAGCGTTATCCGGAATTACTGGGTGTAAAGGGAGCGTAGACGGTGAAGTAAGTCTGGAGTG
+
FFFFFFFFFFFFFFFFFFFF:FFFFF:FFFFFFFFFFFFFFFFFFFFFFFFFFFFFFFFFFFFFFFFFFFFFFFFFFFFFF:FFFFFFFFFFFFFFFFF:FFFFFFFFFFFFFFFFFFFFFFFFFFFFFFFFFFFFFFFFFFFFFFFFFFFFFFFFFFFF:FFFFFFFFF,FFFF:FFFFFFFFFFFF:FFFFFFFFFFFFFFF:FFFFFFFFFFFFF:F,FFFF::FFFFFFFFFFF::FFFF
@A01757:128:HWYCLDRX2:1:2101:24903:9925 1:N:0:GGAGCGTC
ACTCCTACGGGAGGCAGCAGTGAGGAATATTGGTCAATGGCCGGAAGGCTGAACCAGCCAAGTCGCGTGAGGGAATAAGGCCCTACGGGTCGTAAACCTCTTTTGCCAGGGAGCAATGCCGTCCACGTGTGGACGGAAGGAGAGTACCTGGAGAAAAAGCATCGGCTAACTCCGTGCCAGCATCCGCGGTAATACGGAGGATGCGAGCGTTATCCGGATTTATTGGGTTTAGAGGGTGCGTAGG
+
F:FFFFF:FFFF,FFFF:FFFFFFFFFFFFFFFF,FFFF:FFFFFFFF,FFFFFFFFFFFFFF:F:FFF,F:FFFF:FFFFFFFFFFFFFFFFFFFFFFFFFFFFF:FFFFFFFF,FFFFFFFF:FFFFFFFFFFFF:FFFFFFF:FFFFF:FFF:,,FF:FFFFFFF:FFFFFFFFFFFFFFFFFFFFF::FFFFFFFF,FFFFFFFF:,,FFFFFF::,FFFFFFF,:F,FF:F:FFFFFFF
@A01757:128:HWYCLDRX2:1:2101:20699:9972 1:N:0:GGAGCGTC
ACTCCTACGGGAGGCAGCAGTGGGGAATATTGGACAATGGGGGGAACCCTGATCCAGCGACGCCGCGTGAGTGAAGAAGTATTTCGGTATGTAAAGCTCTATCAGCAGGGAAGAAAGAAATGACGGTACCTGACCAAGAAGCCCCGGCTAACTACGTGCCAGCAGCCGCGGTAATACGTAGGTGGCAAGCGTTGTCCGGATTTATTGGGTGTAAAGGGTGCGTAGACGGGAAAATAAGTTAGTT
+
FFFFFFFFFFFFFFFFFFFFFFFFFFFFFFFFFFFFFFFFFFFFFFFFFFFFFFFFFFFFFFFFFFFFFFFFFFFFFFFFFFFFFFFFF,FFFFFFFFFFFFFFFFFFFFF:FFFFFFFFFFFFFFFFFFFFFFFFFFFFFFFFFFFFFFFFFFFFFFFFFFF:FFFFFFFFF,FFFFFFF:FFFFFFFFFFFFFFFFFFF,FFFFFFFFFFFF:FFFFFFFFFFFFFFFFFFFFFFFFFFFFF
@A01757:128:HWYCLDRX2:1:2101:7500:10003 1:N:0:GGAGCGTC
ACTCCTACGGGAGGCAGCAGTGAGGAATATTGGTCAATGGCCGGAAGGCTGAACCAGCCAAGCCGCGTGAGGGAGGAAGGCGCAGAGCGTCGCAGACCTCTTTTGCCGGGGGACAAAAGGCCGGACTCGTCCGGTCCTGAGGGTACCCGGAGAAAAAGCATCGGCTAACTCCGTGCCAGCAGCCGCGGTAATACGTAGGTGGCAAGCGTTATCCGGACTGATTGGGCGTAAAGGGTGCGCAGGC
+
FFFFFFFFFFFFFFFFFFFF::FFFFFFFFFF:FFFFFF::FFFF:F:FFFFFFFFFFFFFFFFFFFFFFFFFFFFFFFFFFFF:FFFFFFFFFFFF:FFFFFFFFFFFFFFFFFFFF:FFFFFFFFFFFFFFFFFF:,FFFFFF:FFFFF:FFF:F:FFFF:FFF::FFFFF:FFFFFFFFFFFFFFF,FFF:F:FFFFFFF:FFFF:F,FFF:FF:FFFFFFF,FF:FFFF:FF,F,FFFFF
@A01757:128:HWYCLDRX2:1:2101:27290:10081 1:N:0:GGAGCGTC
ACTCCTACGGGAGGCAGCAGTAGGGAATTTTCGTCAATGGGCGCAAGCCTGAACGAGCAATGCCGCGTGAACGAGGAAGGTCTTCGGATCGTAAAGTTCTGTTGAAGGGGAAAAAGAGCGGAGAGAGGAAATGATCTCTGATTGATATTACCCTTCGAGGAAGTCACGGCTAACTACGTGCCAGCAGCCGCGGTAATACGTAGGTGGCGAGCGTTATCCGGACTGATTGGGCGTAAAGGGTGCG
+
FFFFFFFFFFFFFFFFFFFFFFFFFFFFFFFFFFFFFFFFFFFFFFFFFFFFFFFFFFFFFFFFFFFFFFFFFFFFFFFFFFFFFFFFFFFFFFFFFFFFFFFFFFFFFFF:F:FFFFFFFFFFFFFFFFFFFFFFFFFFFFFFFFFFFFFFFFFFFFFFFFFFFFFFFFFFFFFFFFFFFFFFFFFFFFFFFFFFFFFFFFFFFFFFFFFFFFFFFFFF,F,FFFFFFFFFFFF::FF:FFF:
@A01757:128:HWYCLDRX2:1:2101:18873:10097 1:N:0:GGAGCGTC
ACTCCTACGGGAGGCAGCAGTGAGGAATATTGGTCAATGGTCGGGAGACTGAACCAGCCAAGCCGCGTGAGGGAGGAAGGTACAGAGTATCGTAAACCTCTTTTGTCAGGGAACAAAGGCGGGGACGTGTCCCCGGATGAGTGTACCCGGAGAAAAAGCATCGGCTAACTCCGTGCCAGCAGCCGCGGTAATACGGAGGATGCGAGCGTTCTCCGGATTTATTGGGTTTAAAGGGTGCGTAGGC
+
FFFFFFFFFFFFFFFFFFFFFFFFFFFFFFFFFFFFFFFFFFFFFFFFFFFFFF:FFFFFFFFFFFFFFFFFFFFFFFFFFFFFFFFFFFFFFFFFFFFFFFFFFFFFFFFF:FFF,FFFFFFFFFFFFFFFFFFFFFFFFF:FFFFFFFFFFF:FFFFFFFFFFF:FFFFFFFFFFFFFFFFFFFFFF,F:FF::FFFFFFFFFFFFFF,:F:FFF::FF,FFFFFFFF:FFFFFFFFFFFFF
@A01757:128:HWYCLDRX2:1:2101:25717:10144 1:N:0:GGAGCGTC
ACTCCTCGGGAGGCAGCAGTGAGGAATATTGGTCAATGGGCGGAAGCCTGAACCAGCCAAGTCGCGTGAGGGAATAAGGCCCTACGGGTCGTAAACCTCTTTTGCCGGGGAGCAAGGGCGGGGACGTGTCCCGGCCCGGAGAGTACCCGGAGAAAAAGCATCGGCTAACTCCGTGCCAGCAGCCGCGGTAATACGGAGGATGCGAGCGTTCTCCGGATTCATTGGGCGTAAAGCGCGCGTAGGC
+
FFFFFFFFFFFFFFFFFFFFFFFFF,FFFFFFFFFFFFFFFFFFFFFFFFFFFFFFFFFFFFFFFFFFFFFFFFFFFFFFFFFFFFFFFFFFFFFFFFFFFFF:FFFFFFFFFFFFFFFF:FFFFFFFFFFFFFFFFFFFFFFF:FFFFFFFFFFFFFFFFFFFFFFFFFFFFFFFFFFFFFFFFFF:F:FFFFFFFFFFFFFFFFFFFF,FFFF::FFFFFFFFFFFFFF,FF::F:FF,:FF
@A01757:128:HWYCLDRX2:1:2101:29559:10160 1:N:0:GGAGCGTC
ACTCCTACGGGAGGCAGCAGTGAGGAATATTGGTCAATGGCCGGAAGGCTGAACCAGCCAAGTCGCGTGAGGGAATAAGGCCCTATGGGTCGTAAACCTCTTTTGTCAGGGAGCAAAGGCGTCCACGTGTGGACGAAAGGAGAGTACCTGAAGAAAAAGCATCGGCTCACTCAGTGCCAGCAGCCGCGGTAATACGGAGGATGCGAGCGTTATCCGGATTGATTGGGTTTAAAGGGTGCGTAGG
+
F::FFFF,FFFF:FFFFF,:F,FFFFF,FFFFF:FFFFFFFFFFFF:FFFFFFFFFFFFFFFFFF:FFFFFFFF:F,F,FFFFFF,FFFFFFFFFFFFFFFFFFFFFFFFFFFFFF:FFFF:FFFF:,F:FF,FF:FFFFF,:FF:FFF,FF::FFFFFFF,F:FFFFF,F,,:F::FFFF,FF::FF:FFFFFFFFFFFFF,FF:FFFFFFFF,F,,,,,F:FF:FF,:FFFF,FF,,::FF:
@A01757:128:HWYCLDRX2:1:2101:16152:10207 1:N:0:GGAGCGTC
ACTCCTACGGGAGGCAGCAGTGAGGAATATTGGTCAATGGTCGGGAGACCGAACCAGCCAAGCCGCGTGAGGGAGGAAGGTACAGAGTATCGTACACCTCTTTTGTCAGGGAACAAAGACGGGGACGCGTCCCCGGATGAGTGTACCTGAAGAAAAAGCATCGGCTAACTCCGTGCCAGCAGCCGCGGTAATACGGAGGATGCGAGCGTTATCCGGAGTTATTGGGTTTCAAGGGTGCGCAGGC
+
FFFFFFF:FF:FF:FF:FF::FFF,F:FFF:F::FFFFFFFFFFFFFFFFFFFFFFF:FFFF:F:FF:FFFF,FFFFF:F:FFFFFFFFF:FFF,FFFFFF:F:FFFFFFFF:FFFFFFFFFFFFF:FFFFFFFFFFFFF,FFFFFFFFFFF:FF::FFFFF,,FFFFFF,:FF,:FFFFFFFFFFFFF,FF:FFFFFF::,F:F:F::FF:F,F:F,FFFFFFFFF:F,FFF,F:FFFF,FFF
@A01757:128:HWYCLDRX2:1:2101:27398:10207 1:N:0:GGAGCGTC
ACTCCTACGGGAGGCAGCAGTAGGGAATTTTCGTCAATGGGCGCAAGCCTGAACGAGCAATGCCGCGTGAACGAGGAAGGTCTTCGGATCGTAAAGTTCTGTTGAAGGGGAAAAAGAGCGGAGAGAGGAAATGATCTCTGATTGATATTACCCTTCGAGGAAGTCACGGCTAACTACGTGCCAGCAGCCGCGGTAATACGTAGGTGGCGAGCGTTATCCGGAATGATTGGGCGTAAAGGGTGCG
+
FFFFFFFFFFFFFFFFFFFFFFFFFFFFFFFFFFFFFFFFFFFFFFFFFFFFFFFFFFFFFFFFFFFFFF:FFFFFFFFFFFFFFFFFFFFFFFFFFFFFFFFFFFFFFFFFFFFFFFFFFFFFFFFFF,FFFFFFFFFFFFFFFFFFFFFFFFFFFFFFFFFFFFFFFFFFFFFFFFFFFFFFFFFFFFFFFFFFFFFFFFFFFFFFFFFFFFFFFFFFFFFFFFFFFFFFFFFF:FFFFFF,
@A01757:128:HWYCLDRX2:1:2101:29758:10254 1:N:0:GGAGCGTC
ACTCCTACGGGAGGCAGCAGTGAGGAATATTGGTCAATGGGCGGAAGCATGAACCAGCCCAGTCGCGTGAGGGAAGAAGGCCCTGCGGGTCGCAGACCTCTTTGGACGGGGAGCAAGGCCGCCGACGTGTCGGCGGAAGGAGAGTACCCGAAGACCAAGCATCGGCTAACTCAGAGCCAGCAGCCGCGGTAATACAGAGGATGAGAGCGGTATCAGGATTTATATGGTTTAAATGGTGAGTATG
+
FFF:FFFFF,,,FFF,FFFF,::FFF:FFFF,,FF:F:::,:FFFFFF,F,FFF,F,F:,F,F:FF,,:F:FFF:FFFF,FFF:FF:,FFFF,FF::::F,F:,FF,FF:FFFFFF,FF:FFF:FF,,,F,F,FFFFF,FFFFFFF,FF::FFF,,F:,:F,,,,FF,::FF,:,FFFF:F:,,F,FF,FFF,F,,,FF,:F,,F,F,F,,FFF,,,FF:FFF,,FF:FFF:F,,FFF,F,,,,
@A01757:128:HWYCLDRX2:1:2101:15230:10363 1:N:0:GGAGCGTC
ACTCCTACGGGAGGCAGCAGTGAGGAATATTGGTCAATGGGCGCGAGCCTGAACCAGCCAAGTCGCGTGAGGGAGGACGGCCCTACGGGTTGTAAACCTCTTTTGCCGGGGAGCAACGGGCGCCACGTGTGGCGCCACTGAGAGTACCCGGAGAAAAAGCATCGGCTAACTCCGTGCCAGCAGCCGCGGTAATACGGAGGATGCGAGCGTTATCCGGATTTATTGGGTTTAAAGGGTGCGTAGG
+
FFFFFFFFFFFFFFFFFFFFFFFFFFFFFFFFFFFFFFFFFFFFFFFFFFFFFFFFFFFFFFFFFFFFFFFFFFFFFFFFFFFFFFFFFFFFFFFFFFFFFFFFFFFFFFFFFFFFFFFFFFFFFFFFFFFFFFFFFFFFFFFFFFFFFFFFFFF:FFFFFFFFFFF:FFFFFFFFFFFFFFFFFFFFFFFFFFFFFFFFFFFFFFFFFFF,FFFFFFFFFFFFFFFFFFFFFFFFFFFFFFFF
@A01757:128:HWYCLDRX2:1:2101:3857:10394 1:N:0:GGAGCGTC
ACTACTACGGGAGGCAGCAGTGAGGAATATTGGTCAATGGGCGAGATCCTGAACCAGCCAAGTCTCGTGAGGGAAGACGGTCCTATGGATTGTAAACATCTTTTGCCGGGGAGCAAGGGAGGCGACGTGTCCCGGCCCGGAGAGTACCCCGACAAAAAGCATCGGCTAACTCCGTGCCAGCAGCCGCGCTAATACCGAGGATGAGAGCGTTATCCGGATATATTGGGTTTAAAGGGTGAGCATG
+
FFF,FFFFFFFFFFF:F,:F:FF,FFFFFFF:FF,,FFFFF,:FFF,:FF,FFFFF,FFF,F:F:F,FFF,:FF:FFF:,FFFF,F,FF,,,FF,,,,FFF:F,,FF,FF,FFFF::,F,F,,FF,::FF,:,F,:F::FF::,FFFF,,,:,FFFF:F,:,:F,FF::FF:F:F:F,FFFF,FFF,F,FFFF,F,FFF,FF,,,:FF,FFFFF,FFFF,:FFFF,,,FFF:F:F,F,,FFF,F
@A01757:128:HWYCLDRX2:1:2101:19407:10426 1:N:0:GGAGCGTC
ACTCCTCGGGAGGCAGCAGTGAGGAATATTGGTCAATGGGCGGAAGCCTGAACCAGCCAAGTCGCGTGAGGGAAGAAGGCCCTGCGGGTCGCAGACCTCTTTGGACGGGGAGCAAGGCCGCCGACGTGTAGGCGGAAGGAGAGTACCCGTAGAACAAGCATCGGCTAACTCAGTGCCAGCAGCCGCGGTAATACGGAGGATGCGAGCGTTATCCGGATTTACAGGGTGTAAAGGGTGCGCAGGT
+
F:FF:FFFFFFFFF:FF:FFFFFFF,FFFFFFFFFFFFFFFFFF:FFFFFFFFFFFFF,FFFFFFFFF:F:FFFFFFF,FFFFFFFFFFFFF:FFFFF:FFFFFFFFFFFFFF,FFFFFFFFFFFFFF:FFFFFFFFFFFFFFFFFFFFFFFFFFFFFFFF:FFFFFFFFF,,:FFFFF,F:FFFFFFFFFFFF,:FF,FF,:FFFFFFFFFFFF:FFF:F:,FFFF,F,FFF::F:FFFFFFF
@A01757:128:HWYCLDRX2:1:2101:31539:10488 1:N:0:GGAGCGTC
ACTCCTACGGGAGGCAGCAGTAGGGAATTTTCGTCAATGGGCGCAAGCCTGAACGAGCAATGCCGCGTGAACGAGGAAGGTCTTCGGATCGTAAAGTTCTGTTGAAGGGGAAAAAGAGCGGAGAGAGGAAATGATCTCTGATTGATATTACCCTTCGAGGAAGTCACGGCTAACTACGTGCCAGCAGCCGCGGTAATACGTAGGTGGCGAGCGTTATCCGGATTTATTGGGTTTAAAGGGTGCG
+
FFFFFFFFFFFFFFFFFFFFFFFFFFFFFFFFFFFFFFFFFFFFFFFFFFFFFFFFFFFFFFFFFFFFFFFFFFFFFFFFFFFFFFFFFFF:FFFFFFFFFFFFFFFFFFFFFFFFFFFFFFFFFFFFF:FFFFFFFFFFF:FFFFFFFFFFFFF:FFFFFFFFF:F:FFFFFFFFFFFFFFFFF:FF:FFFFFF,FFFFFFFFFFFFFFFFF,F::FFFFF:FF:FFFFFF,FFFFF:FFFF:
@A01757:128:HWYCLDRX2:1:2101:15926:10504 1:N:0:GGAGCGTC
ACTCCTAGGGAGGCAGCAGTGGGGAATATTGCACAATGGGGGAAACCCTGATGCAGCGACGCCGCGTGAAGGAAGAAGTATCTCGGTATGTAAACTTCTATCAGCAGGGAAGAAAATGACGGTACCTGACTAAGAAGCCCCGGCTAACTACGTGCCAGCAGCCGCGGTAATACGTAGGGGGCAAGCGTTATCCGGATTTACTGGGTGTAAAGGGAGCGTAGACGGAGCAGCAAGTCTGATGTGA
+
FFFFF,FFFFFFFFFFFFFFFFFFFFFFFFFFFFFFFFFFFFFFFFFFFFFFFFFFFFFFFFFFFFFFFFFFFFFFFFFFFFFFFFFFFFFFFFFFFFFFFFFFFFFFFF:FFFFFF:FFFFFFFFFFFFFFFFFFF:FFFFFFFFFFFFF:FF:FFFFFFFFFFFFFFFFFFFFFFFFFFFFFFFFFFFFFFFFFFFFFFFFFFFFFFFFFFFFFFFFFFFFFFFFFFFFFFFFF::F:FFFF
@A01757:128:HWYCLDRX2:1:2101:21947:10504 1:N:0:GGAGCGTC
ACTCCTACGGGAGGCAGCAGTCGGGAATATTGCGCAATGGAGGAAACTCTGACGCAGTGACGCCGCGTATAGGAAGAAGTTTTTCGGAATGTAAACTATTGTCGTTAGGGAAGAGAAAGGACGGTACCTAAGGAGGAAGCCCCGGCTAACTATGTGCCAGCAGCCGCGGTAATACATAGGGGGCGAGCGTTATCCGGAATTATTGGGTGTAAAGGGTGCGTAGACGGGAAATTAAGTTAGTTGT
+
FFFFFFFFFFFFFFFFFFFFFFFFFF:FFFFFFFFFFFFFFFFFFFFFFFFFFFFFFFFFFFFFFFFFFFFFFFFFFFFFFFFFFFFFFFFFFF:FF::FFFFF::FFFFFFFFFFFFFFFFFFFFFFFFFFFFFFFFFFFFFFFFFFFFFFFFFFFFFFFFFFFFFFFFFFFFFFFFFFFFFFFFFFFFF:FFFFFF,FF:FFFFFFFFFFFFFFFFF:FFFFFFFFF:,FF:FFFF:FFFFF
@A01757:128:HWYCLDRX2:1:2101:4227:10598 1:N:0:GGAGCGTC
ACTCCTACGGGAGGCAGCAGTGGGGAATATTGCACAATGGGGGAAACCCTGATGCAGCAACGCCGCGTGGGTGAAGGAGCGTTTCGGCGCGTAAAGCCCTGTCAGCGGGGAAGAAGAAAGACGGTACCCTACCAAGAAGCCCCGGCTAACTACGTGCCAGCAGCCGCGGTAATACGTAGGTGGCGAGCGGTCTCCGGAGTTATTGGGTGTAAAGGGTGCGGAGGCGGAGTGTGAAGTCAGCGGT
+
FFFFFFFFFFFFFFFFFFFFFFFFFFFFFFFFFFFFFFFFFFFFFFFFFFFFFFFFFFF,FFFFFFFFFFFFF:FFFFFFFFFFF,FFFFFFFFFFFFF:FFFFFFFFFFF:FFFFFFFFFFFFFFFF,FFFFFFFFFFF::FFFF,FFFFFFFFFF::FFFFFFFF,::,F,F:F,:FF:FFFFFFFF,:,FFFFFF,FF:FFFFF,,FF,:F:FFF,F,FFFF,F:FF,F,F,FFF:F:F:F
@A01757:128:HWYCLDRX2:1:2101:7148:10645 1:N:0:GGAGCGTC
ACTCCTACGGGAGGCAGCAGTGAGGAATATTGGTCAATGGGCGCGAGCCTGAACCAGCCAAGTCGCGTGAGGGATGAAGGATCTATGGTTCGTAAACCTCTTTTATAAGGGAATAAAGTGCGGGACGCGTCCCGCTTCGCACGTACCTTATGAATAAGGATCGGCTAACTCCGTGCCAGCAGCCGCGGTAATACGGAGGATCCGAGCGTTATCCGGATTTATTGGGTTTAAAGGGTGAGTAGGC
+
FFFFFFFFFF,FFFF:FFFFFFFFF:FFF:FFFFFF,,FFFFFFFFFFFFFFFFFF:,F::FFFFFFFFFFFFFFFFFFFF,FFFFFFFFFF:FFFFFFFF:FFFF:,FFFF:FFFFFF:FFFFFFFFF,FFFFF,FFFFFFFFFFFF,F:FFFFFFFFF:FFFF,FF,FFFFFFFFFFFFFFFFFFFF:F:FFFFFF:FFFFFFF:FFFFFFFFFFFFFFF:FF:F:FF:F:FFFF,F:,FFF
@A01757:128:HWYCLDRX2:1:2101:6551:10676 1:N:0:GGAGCGTC
ACTCCTACGGGAGGCAGCAGTAGGGAATCTTCCACAATGGGCGAAAGCCTGATGGAGCAACACCGCGTGGGTGAAGAAGGTCTTCGGATCGTAAAACCCTGTTGTTAGAGAAGAAAGTGCGTGAGAGTAACTGTTCACGTTTCGACGGTTTCTAACCAGAAAGCCACGGCTAACTACGTGCCAGCAGCCGCGGTAATACGTAGGGGGCGAGCGTTATCCGGATTCATAGGGCGTAAAGCGCGCG
+
FFFFFFF:FFF:FF:FF:FF:F:FFF,FFFFF:FFF:FFFFFFFFFF:FFFF,FFFFF::FFFFFFFFFFFFFFFFFFFFFFFFFFFFFFFFF:FFFFFF:,FFFF::FFFFFFFF:,:FFFFFFFFFFFFFFFFFFF:FFFFFFFFF:,FFFFF:FFFF:F,F,FF:,::FFFFF,FF:FFFFFF:,F,F::FFFFFF,:F:,FFFFF::FFFF,FF,,F::F:FF,FFFFFF::F,,FFF:F
@A01757:128:HWYCLDRX2:1:2101:30291:10676 1:N:0:GGAGCGTC
ACTCCTACGGGAGGCAGCAGTGAGGAATATTGGTCAATGGCCGGAAGGCTGAACCAGCCAAGCCGCGTGAAGGATGAAGGTGCCAAGCATTGTAAACTTCTTTTGTCAAGGGACAAAATCAGGCTCGAGAGCCTGACCGAGGGTCCTTGAAGAAAAAGCATCGGCTAACTCCGTGCCAGCAGCCGCGGTAATACGGAGGATGCGAGCGTTATCCGGATTTATTGGGTTTAAAGGGTGCGCAGGC
+
FFFFFFFFFFFFFFFFFFFFFFFFFFFFFFFFFFFFFFFFFFFFFFFFFFFFFFFFFFFFFFFFFFFFFF,FFFFFFFFFFFFF:FFFFFFFFFFFFFFFFFFFFFFFFFFFFFFFFFFFFFFFFFFFFFFFFFFFFFFFFFFF,FFFFFFFFFFFFF:FFFFFF::FFFFFFFF:FFFFFFFFFFFFF:FFFFFFFFFFFFF::FFFFF:FFFFFFF:FF:FFFFFFFFF:F,FFFF:FFFFF
@A01757:128:HWYCLDRX2:1:2101:12210:10708 1:N:0:GGAGCGTC
ACTCCTACGGGAGGCAGCAGTGGGGAATATTGGGCAATGGGCGCAAGCCTGACCCAGCAACGCCGCGTGAAGGAAGAAGGCTTTCGGGTTGTAAACTTCTTTTATCAGGGACGAAGCAAGTGACGGTACCTGATGAATAAGCCACGGCTAACTACGTGCCAGCAGCCGCGGTAATACGTAGGTGGCAAGCGTTATCCGGATTTACTGGGTGTAAAGGGCGTGTAGGCGGGAGTGCAAGTCAGAT
+
FFFFFFFFFFFFFFFFFFFFFFFFFFFFFFFFFFFFFFFFFFFFFFFFFFFFFFFFFFFFFFFFFFFFFFFFFFFFFFFFFFFFFFFFFFFFFFFFFFFFFFFFFFFFFFFFFFFFFFFFFFFFFFFFFFFFFFFFFFFFFFFFFFFFFFFFFFFFFFFFFFFFFFFFFFFFFFFFFFFFFFFFFFFFFFFFFFFFFFFFFFFFFFFFFFFFFFFFFFFFFFFFFFF:FFFFFFFFFFFFFFFF
@A01757:128:HWYCLDRX2:1:2101:26775:10723 1:N:0:GGAGCGTC
ACTCCTACGGGAGGCAGCAGTGAGGAATATTGGTCAATGGTCGGGAGACTGAACCAGCCAAGCCGCGTGAGGGAGGAAGGTACAGAGTATCGTAAACCTCTTTTGTCAGGGAACAAAGGCGGGGACGTGTCCCCGGATGAGTGTACCTGAAGAAAAAGCATCGGCTAACTCCGTGCCAGCAGCCGCGGTAATACGGAGGATGCGAGCGTTATCCGGATTTATTGGGTTTAAAGGGTGCGCAGGC
+
FFFFFFFFFFFFFFFFFFFFFFFFFFFFFFFFFFFFFFFFFFFFFFFFFFFF:FFFFFFFFFFFFFFFFFFFFFFFF:FFFFFFFFFFFFFFFFFFFFFFFFFFFFFFFFFFFFFFFFFFFFFFFFFFFFFFFFFFFFFFFFFFFFFFFFFFFF:FFFFF:FFFFFFFFFFFFFFFFFFFFFFFFFFFFFFFFFFFFFFFFFFFFFFFFF:FFFFFF,F,:FFFFF:FFFFFF:FFFFFFFFFF
@A01757:128:HWYCLDRX2:1:2101:9842:10802 1:N:0:GGAGCGTC
ACTCCTACGGGAGGCAGCAGTGAGGAATATTGGTCAATGGCCGGAAGGCTGAACCAGCCAAGCCGCGTGAAGGACGAAGGTGCCAAGCATTGTAAACTTCTTTTGTCAATGGACAAAATCAGGCTCGAGAGCCTGACCGAGGGTACTTGAAGAAAAAGCATCGGCTAACTCCGTGCCAGCAGCCGCGGTAATACGGAGGATGCGAGCGTTCTCCGGATTTATTGGGTTTAAAGGGTGCGTAGGC
+
FFFFFF,FFFFF:FF,FFFF,F:FF::FFFF:FFFFF:FF,FFFFFFFFF:FFF:FFFFFFF:FFFF,::FF:FFFFFF:FFF:FFFF,FFFFFFFFFFFFFFFFFF:FFFFFF:F:FFFFF:FFFFFFFF:FFFFFF:FF:FF,:FFFFFFF,::FFF:FF:FFFFFFFFFF:F,FFFF:FFFFFF:F,FFFF,,:FFFFFFF,:FF:F,FFF,FF:::F:F:FFF::FF,F,:FFFF:FF:F
@A01757:128:HWYCLDRX2:1:2101:31684:10802 1:N:0:GGAGCGTC
ACTCCTACGGGAGGCAGCAGTGGGGAATATTGCACAATGGGCGCAAGCCTGATGCAGCGACGCCGCGTGCGGGATGGAGGCCTTCGGGTTGTAAACCGCTTTTGTTCAAGGGCAAGGCACGGCTTCGGGCCGTGGTGAGTGGATTGTTCGAATAAGCACCGGCTAACTACGTGCCAGCAGCCGCGGTCATACGTAGGGTGCGAGCGTTATCCGGATTTATTGGGCGTAAAGGGCTCGTAGGCGG
+
FFFFFFFFFFFFFFFFFFFFFFFFFF,FFFFFFFFFFFFFFFFFFFFFFFFF:FFFFFFFFFFFFFFFFFFFFFFFFFFFFF:FFFFFFFFFFFFFFFFFFF:F:FFFFFFFFFFFFFFFF:FFFFFFFFFF,F,F:FF:F::F:F,:F:FF:FFFFFFFFFFFFFF,,FFFFFFFFFF:FFFFFF:,,F:FFFFF,FF:FFFFFFF,,FF:,FFFFFF:FF,::F:,F:FFFFFFFFFFFFFF
@A01757:128:HWYCLDRX2:1:2101:11921:10833 1:N:0:GGAGCGTC
ACTCCTACGGGAGGCAGCAGTGAGGAATATTGGTCAATGGGCGGAAGCCTGAACCAGCCAAGTCGCGTAAGGGAAGAAGGCCCTGCGGGTCGCAGACATCTTTGGACGGGGAGCAAGGCCGCCGACGTGTCGGCGGAAGGAGAGTACCCGTAGAACAAGCATCGGCTAACTCCGTGCCAGCAGCCGCGATAATACGGAGGATGCGAGCGTTATCCGGATTTATTGGGTTTAAAGGGTGCGCAGG
+
FFFFFFFFFFFFFFFFFFFFFFFF:FFFFFFFFFFFFFFFFFFFFFFFFFFFFFFFFFFFFFFFFFFFFFFFFFFFFFFFFFFFFFFFFFFFFFFFFF:FFF:FFFFFFFFFFFFFFFFFFFFFFFFFFFFFFFFFFFFFFFFFFFFFFFFF:FFFFFFFFFFF,FFFFFFFFFFFFFF:FFFFFFFFFFFFFFFF:F:FFFFFFFFFF:F,FFFF,FFFFFFFFFFFFFFFFF,FFFFFFFF,
@A01757:128:HWYCLDRX2:1:2101:12843:10864 1:N:0:GGAGCGTC
ACTCCTACGGGAGGCAGCAGTAGGGAATTTTCGTCAATGGGCGCAAGCCTGAACGAGCGATGCCGCGTGAGTGAAGAAGGCCTTCGGGTCGTAAAGCTCTGTTGCGGGGGAAAAAAGGCAGCATCAGGAAATGGGTGCTGACTGATGGTGCCCCGCCAGAAAGTCACGGCTAACTACGTGCCAGCAGCCGCGGTAATACGTAGGTGGCGAGCGTTATCCGGACTGATTGGGCGTAAAGGGTGCG
+
FFFFFFFFFFFFFFFFFFFFFFFFFFFFFFFFFFFFFFFFFFFFFFFFFFFFFFFFFF,FFFFFFFFFFFFFFF:FFFFFFFFFFFFFFFFFFFFFFFFFFFFFFFFFFFFFFFFFFFFFFFFFFFFFF,FFFFFFFFFFFFFFFFFFFFFFFFFFFFFFFFFFFFFFFFFFFFFFFFFFFFFFFFFFFFFFFFF,FFFFFFFFFFFFFFFFFFF:FFFFFF,FFFFFFFFFFFFFFFFFFFFF
@A01757:128:HWYCLDRX2:1:2101:24867:10895 1:N:0:GGAGCGTC
ACTCCTACGGGAGGCAGCAGTGGGGAATATTGGGCAATGGGCGCAAGCCTGACCCAGCAACGCCGCGTGAAGGAAGAAGGCTTTCGGGTTGTAAACTTCTTTTCTGAGGGACGATAGTGACGGTACCTCAGGAATAAGCCACGGCTAACTACGTGCCAGCAGCCGCGGTAATACGGAGGTGGCAAGCGTTATCCGGATGTATTGGGGTTAGAGGGTGCGTCGGCGGCGAGTTAAGTCAGCGGGA
+
FFFFFFFFFFFFFFFFFFFFFF:FFFFF:FFFFFFFFFFFFFFFFFFFFFFFFFFFFFFFFF:FFFFFFF:FFF:FFFFFF:F:FFFFFFFFFFFF:FFF::FFFFFFFF:FFF,FFFFFFFFFFF:FFFFFF,FFFFFF:FFFF:,:FF:FFFFF::FF,F::FFFF:,,F,FF,,FF:FF:,,F,F,,:F:,FF::,F,,,FFF,,,:,:F:FFF,FF,FFFFFFF:F,:,,F,F,FFFF,,
@A01757:128:HWYCLDRX2:1:2101:14615:10927 1:N:0:GGAGCGTC
ACTCCTACGGGAGGCAGCAGTGGGGAATTTTGCGCAATGCTCGAAAGAGTGACGCAGCGACGCCGCGTGAATGACGAAGGCCTTCGGGTCGTAAAGTTCTTTCGACAGGGAAGAAAGTGCATATAAGTAACTGTATATGTATTGACGGTACCTGTATAAGCAGCCCCGGCTAACTCCGTGCCAGCAGCCGCGGTAATACGGAGGGGGCGAGCGTTGTTCGGAGTGACTGGGCGTAAAGGGTGCG
+
FFFFFFFFFFFFFFFFFFFFFFFFFF:FFFFFFFFFFFFFFFFFFFFFFFFFFFFFFFFFFFFFFFFFFFFFFFFFFFFFFFFFFFFFFFFFFFFFFFFFFFFFFFFFFFFFFFFFFFFFFFFFFFFFFFFFF:FFFFFFFFFF:FFFFFFFFFFFFFFFFFFFFFFFFFFFFFFFFFFFFFFFFFFFFFFFFFFFFFFFFFFFFFFFFFFFFFFFFFFFFFFFFF:FFFFFFFF:FFFFFFFF
@A01757:128:HWYCLDRX2:1:2101:24478:10942 1:N:0:GGAGCGTC
ACTCCTACGGGAGGCAGCAGTGAGGAATATTGGTCAATGGGCGGAAGCCTGAACCAGCCAAGTCGCGTGAGGGAATAAGGCCCTACGGGTCGTAAACCTCTTTTGCCGGGGAGCAAGGGCGGGGACGTGTCCCGGCCCGGAGAGTACCCGGAGAAAAAGCATCGGCTAACTCCGTGCCAGCAGCCGCGGTAATACGGAGGATGCGAGCGTTATCCGGATTTATTGGGTTTAAAGGGTGCGTAGG
+
FFFFFFFFFFFFFFFFFFFFFFFFFFFFFFFFFFFFFFFFFFFFFFFFFFFFFFFFFFFF:FFFFFFFFFFFFFFFFFFFFFFFFFFFFFFFFFFFFFFFFFFFFFFFFFFFFFFFFFFFFFFFFFFFFFFFFFFFFFFFFFFFFFF:FFFFFFFFFFFFFFFFFFFFFFFFFFFF,FFFFFFFFFFFFFFFFFFFFFFFFFFFFFFFFFFFFFFFFFFFFFFFF,FFFFFFFFF:FFFFFFFF
@A01757:128:HWYCLDRX2:1:2101:29414:10942 1:N:0:GGAGCGTC
ACTCCTACGGGAGGCAGCAGTGAGGAATATTGGTCAATGGCCGGAAGGCTGAACCAGCCAAGCCGCGTGAAGGATGAAGGTGCCAAGCAATGTAAACTTCTTTTGTCAAGGGACAAAATCAGGATCGAGAGCCTGCCCGAGGGTACTTGAAGAAAAAGCATCGTCTAACTACGTGCCAGCAGCCGCGGTAATACGGAGGATGCGAGCGTTATCCGGATGTATTTGGTTTAAAGGGTGCGCAGGC
+
FFFFFFFFFFFF::FF:,FFFFFFFFFFFFF,FFFFFFFF:FF::FFFFFFFFFFFFF:FFFFFF:FFFF,FFFFFFFFFFF,F:FF,F,FFFFF:FFFFFFFF,::,FFF:F,FFF:FFF,F,F:FFFF,,FF,,,F:FFFF:F::F,FFFF,FF::F:FFF,FF:FFF,FF:F,F,:F,F,:,:F,:,,FF:::F:,:F:,FFFFF,:,F::F,:,,,F:,,FFFF,FFF,,:FFFFF:F:F
@A01757:128:HWYCLDRX2:1:2101:8431:10958 1:N:0:GGAGCGTC
ACTCCTACGGGAGGCAGCAGTGAGGAATATTGGTCAATGGCCGCAGGGCTGAACCAGCCAAGTCGCGTGAGGGATGACGGTCCTATGGATTGTAAACCTCTTTTGTCAGGGAGCAAGGGGCGCCACGTGTGGCGTTTTGCGAGTACCTGAAGAAAAAGCATCGGCTAACTCCGTGCCAGCAGCCGCGGTACTACGGAGGATGCGAGCGTGATCCGGATGTATTGGGTTTAATGGGTGCGTCGGC
+
FFF:,FFFFFFFFFF,:FFFFF::FF:F:F:FF:FFFFFFFFFFFFFFFFFF:F:FFF:::FFFF:FFFFFF,FF:F,F,FFF,,FFFF:FFFFFFFFFFFFFFFFFFFFFF::FF,F:FFFFFFFFFFFF::FF:FFFFFFF:FFFFFFFFFFFFFFFFFFFF:FFFFFFFFF,FFFFF,F:FFF,FFFFFF:F:FF:FFFF:::FF,,FFFFFFFF,F:,F,FF::F,F,,,:FF:FF,:FF
@A01757:128:HWYCLDRX2:1:2101:22408:10989 1:N:0:GGAGCGTC
ACTCCTACGGGAGGCAGCAGTGAGGAATATTGGTCAATGGCCGCAGGGCTGAACCAGCCAAGTCGCGTGAGGGATGACGGTCCTATGGATTGTAAACCTCTTTTGTCAGGGAGCAAAGGACGCCACGTGTGGTGTTTTGCGAGTACCTGAAGAAAAAGCATCGGCTAACTCCGTGCCAGCAGCCGCGGTAATACGGAGGATGCGAGCGTTATCCGGATTTATTGGGTTTAAAGGGTGCGCAGGC
+
FFFFFFFFFFFFFFF:FFFFFFFFFFFFFFFFFFFFFFFFFFFFF:FFFFFFFFFFFFFFFFFFFF:FFFFFFFFFFFFFFFFFFFF:FFFFFF:FFF:FFFFFFFFFFFFFFFFFFFF,FFFF,:F:FFFFFFFFFFFFFFFFFFF:FFFF:FF:FFFFF:FFFFFFFFF:FFFFFFFFFFFFFFFFFFFFFFFFFF::FFFFFFFF:F,:FFFFFF::F:FFF:F:FFF:FF:FFFFF:FFF
@A01757:128:HWYCLDRX2:1:2101:17888:11021 1:N:0:GGAGCGTC
ACTCCTACGGGAGGCAGCAGTGGGGGATATTGGACAATGGGGGAAACCCTGATCCAGCGACGCCGCGTGAGTGAAGAAGTATTTCGGTATGTAAAGCTCTATCAGCAGGGAAGAAAGAAATGACGGTACCTGAGTAAGAAGCCCCGGCTAACTACGTGCCAGCAGCCGCGGTAATACGTAGGGGGCAAGCGTTATCCGGAATTACTGGGTGTAAAGGGAGCGTAGACGGTAATGCAAGTCTGGA
+
FFFFFFFFFFFFFFFFFFFF:FFFFFFFFFFFFFFFFFFFFFFFFFFFFFFFFFFFFFFF:FFFFFF:FFFFFFFFFFFFFFFFFFF,FFFFFFFFFFFFFFFFFFFFFFFFF:FFFFFFFFFFFFFFFFFFFFFFFFFF:FFFFFFFFFFFFFF:FFFFFFFFFFFFFF:FFFFFFFFFFFFFFFFFFFFFFFF::FFF,FFFFFFFFFFFFFF,:FFFFFFFFFF,:F::FFF:,FFFF:FF
@A01757:128:HWYCLDRX2:1:2101:32163:11099 1:N:0:GGAGCGTC
ACTCCTACGGGAGGCAGCAGTCGGGAATATTGCGCAATGGAGGAAACTCTGACGCAGTGACGCCGCGTATAGGAAGAAGGTTTTCGGATTGTAAACTATTGTCGTGAGGGAAGAAATTGACAGTACCTCAGGAGGAAGCTCCGGCTAACTATGTGCCAGCAGCCGCGGTAATACATAGGGAGCAAGCGTTATCCGGATTTATTGGGTGTAAAGGGTGCGTAGACGGGAAATTAAGTTAGTTGTG
+
FFFFFFFFFFFFFFFFFFFFFFFFFFFF:FFFFFFFFFFFFFFFFFFFFFFFFFFFFFFFFFFFFFFFFFFFFFFFFFFFFFFFFFFFFFFFFFFFFFFFFFFFFFFFFFF:FFFFFFFFFFFFFFFFFFFFFFFFFFFFFFFFFFFFF,FFFFFFFFFF:FFFFFFFFF:FFF:F:,FFFFFFFFFF:F:FF,FFF:FFFF:FFFF:FFF:F:FFFFFFF:FFFFFFFFFFFFFFFFF,FFFF
@A01757:128:HWYCLDRX2:1:2101:9191:11146 1:N:0:GGAGCGTC
ACTCCTACGGGAGGCAGCAGTAGGGAATCTTCCACAATGGGCGAAAGCCTGATGGAGCAACGCCGCGTGGGTGAAGAAGGTCTTCGGATCGTAAAACCCTGTTGTTAGAGAAGAAAGTGCGTGAGAGTAACTGTTCACGTTTCGACGGTATCTAACCAGAAAGCCACGGCTAACTACGTGCCAGCAGCCGCGGTAATACGTAGGTGGCAAGCGTTATCCGGATTTATTGGGCGTAAAGGGAACG
+
FFFFFFFFFFFFFFFFFFFFFFFFFFFFFFFFFFFF:FFFFFFFFFFFFFFFFFFFFFFFFFFFFFFFFFFFFFFFFFFFFFFFFFFFF:FFFFFFFFFFFFFFFFFFFFFFFFFFFFFFFFFFFFFFF,FFFFFFFFFFFFF:FF:FF:FFFFFFFFFFFF,FFFFFFFFFFFFF,,:F,FF:F:FFFFFFF:FFFFF,FFFFFFFFFFFFF,FFFFF:FFF:FFFFFFFFFFFFFFFFFFF,
@A01757:128:HWYCLDRX2:1:2101:13738:11193 1:N:0:GGAGCGTC
ACTCCTACGGGAGGCAGCAGTAGGGAATTTTCGTCAATGGGCGCAAGCCTGAACGAGCAATGCCGCGTGAACGAGGAAGGTCTTCGGATCGTAAAGTTCTGTTGAAGGGGAAAAAGAGCGGAGAGAGGAAATGAACTCCGATTGATATTACCCTTCGAGGAAGTCACGGCTAACTACGTGCCAGCAGCCGCGGTAATACGTAGGTGGCGAGCGTTATCCGGAATGATTGGGCGTAAAGGGTGCG
+
FFFFFFFFFFFFFFFFFFFFFFFFFFFFFFFFFFFFFFFFFFFFFFFFFFFFFFFFFFFFFFFFFFFFFFFFFFFFFFFFFFFFFFFFFFFFFFFFFFFFFFFFFFFFFFFFFFFFFFFFFFFFFFFFFFFFFFFFFFFFFFFFFFFFFF:FFFFFFFFFFFFFFFFFFFFF:FFFFFFFFFFFFFFFFFFFFFFFFFFFF:FFFFFFFFFFFFFFFF:FF::FFFFFFF:FFFFFFF:FFFF,
@A01757:128:HWYCLDRX2:1:2101:27154:11193 1:N:0:GGAGCGTC
ACTCCTACGGGAGGCAGCAGTGAGGAATATTGGTCAATGGGCGGGAGCCTGAACCAGCCAAGTCGCGTGAGGGAAGACGGTCCTATGGATTGTAAACCTCTTTAGGCGGGGAGCAATGCCGGGCACGCGTGCCCGGAGGGAGAGTACCCGTAGAACAAGCATCGGCTAACTCCGTGCCAGCAGCCGCGGTAATACGGAGGATGCGAGCGGTATCCGGATTTATTGGGTTTAAAGGGTGCGCAGG
+
FFFFFFFFFFFFFFFFFFFFFFFFFFFFFFFFFFFFFFFFFFFFFFFFFFFF:FFFFFFFFFFFFFFFFFFFFFFFFFFFFFFFFFFFFFFFFFFFFFFFFFFFFFFFFFFFFFF:FFFFFFFF,FFF:FFFFFFFF,FFFFFFFFFFF::FFFFFFFFF::FFFFF:FFF,FFFFFF:FF,FFFFFFFFFFFFFF:F:FFF,FF:FFF,F:FFFFF:F,FF:FFFF:F:F,FFFFFFFF:FFF
@A01757:128:HWYCLDRX2:1:2101:29487:11256 1:N:0:GGAGCGTC
ACTCCTACGGGAGGCAGCAGTAGGGAATCTTCGGCAATGGACGAAAGTCTGACCGAGCAACGCCGCGTGAGTGAAGAAGGTTTTCGGATCGTAAAACTCTGTTGTTAGAGAAGAACAAGGATGAGAGTAACTGTTAATCCCTTGACGGTATCTAACCAGAAAGCCACGGCTAACTACGTGCCAGCAGCCGCGGTAATACGTAGGTGGCAAGCGTTGTCCGGATTTATTGGGCGTAAAGCGAGCG
+
FFFFFFFFFFFFFFFFFFFFFFFFFFFFFFFFFFFFFFFFFFFFFFFFFFFFFFFFFFFFFFFFFFFFFFFFFFFFFFFFFFFFFFFFFFFFFFFFFFFFFFFFFFFFFFFFFF:FFFFFFFFFFFFFFFFFFFFFFFFFFFFFFFFFFFFFFFFFFFFFFFFFFFFFFFFFFFFFFFFFFFFFFFFFFFFFFFFFFFFFF:FFFFFFFFFF:F,FFFFFFFFFFF:FF,FFFFFFFFFFFFFF
@A01757:128:HWYCLDRX2:1:2101:22263:11397 1:N:0:GGAGCGTC
ACTCCTACGGGAGGCAGCAGTGGGGAATATTGCACAATGGGGGAAACCCTGATGCAGCGACGCCGCGTGAGTGAAGAAGTAATTCGTTACGTAAAGCTCTATCAGCAGGGAAGAGAGTGACGGTACCTGAGTAAGAAGCCCCGGCTAACTACGTGCCAGCAGCCGCGGTAATACGTAGGGGGCAAGCGTTATCCGGATTTACTGGGTGTAAAGGGCGTGTAGCCGGGCTGACAAGTCAGATGTG
+
FFFFFFFFFFFFFFFFFFFFFFFFFFFFFFFFFFFFFFFFFFFFFFFFFFFFFFFFFFFFFFFFFFFFFFFFFFFFF,FFFFFFFFFFFFFFFFFFFFFFFFFFFF:FFFFFFFFFFFFFFFFFF:FFFFFFFFFFFFFFFFFFFFFFFFFFFFFFFFFFFFFFFFFFFFFFFFFFFFFFFFFFFFFFFFFFF:FFFFFFFFFFFF:FFFFFFFFFFFFFFFFFFFFFFFF:FFFFFFFFFFFF
@A01757:128:HWYCLDRX2:1:2101:31720:11490 1:N:0:GGAGCGTC
ACTCCTACGGGAGGCAGCAGTGAGGAATATTGGTCAATGGGCGGAAGCCTGAACCAGCCAAGTCGCGTGAGGGAATAAGGCCCTACGGGTCGTAAACCTCTTTTGCCGGGGAGCAAGGGCCGGGACGAGTCCCGGTCCGGAGAGTACCCGGAGAAAAAGCATCGGCTAACTCCGTGCCAGCAGCCGCGGTAATACGGAGGATGCGAGCGTTATCCGGATTTCTTGGGTTTAAAGGGTGCGTAGG
+
FFFFFFFFFFFFFFFFFFFFFFFFFFFFFFFFFFFFFFFFFFFFF:FFFFFFFFFFFFFFFFFFFFFFFFFFFF,FFFFFFFFFFFFFFFFFFFFFFFFFFFFFFFFFFFFFFFFFFFFFFFFFFFFFFFFFFFFFFFFFFFFFFFFFFFFFFF,FFFFFFFFFFF,FFFFFFFFFF:FFFFFFFFFFFF:FFFF:FFFFFFFFFFFFFFFF:FFFF:F:F,FFFFFF,FF,FFFFFFFF::FF
@A01757:128:HWYCLDRX2:1:2101:12744:11506 1:N:0:GGAGCGTC
ACTCCTACGGGAGGCAGCAGTAGGGAATCTTCCACAATGGGCGAAAGCCTGATGGAGCAACGCCGCGTGGGTGAAGAAGGTCTTCGGATCGTAAAACCCTGTTGTTAGAGAAGAAAGTGCGTGAGAGTAACTGTTCACGTTTCGACGGTATCTAACCAGAAAGCCACGGCTAACTAAGTGCCAGCAGCCGCGGTAATACGTAGGTGGCAAGCGTTATCCGGATTTATTGGGCGTAAAGGGAACG
+
FFFFFFFFFFFFFFFFFFFFFFFFFFFFFFFFFFFFFFFFFFFFFFFFFFFFFFFFFFFFFFFFFFFFFFFFFFFFFFFFFFFFFFFFFFFFFFFFFFFFFFFFFFFFFFFFFFFFF:FFFFFFFFFFFFFFFFFFFFFFFFFFFFFFFFFFFFFFFFFFFFFFFFFFFFFFFFFFFFFFFFFFFFFFFFFFFFFFFFFFFFFFFFFFF,FFFFFFFFFF:F,FFFFFFFFFFFFFFFFFFFFF
@A01757:128:HWYCLDRX2:1:2101:32868:11537 1:N:0:GGAGCGTC
ACTCCTACGGGAGGCAGCAGTGAGGAATATTGGTCAATGGTCGGGAGACTGAACCAGCCAAGCCGCGTGAGGGAGGAAGGTACAGAGTATCGTAAACCTCTTTTGTCAGGGAACAAAGACGGGGACGCGTCCCCGGATGAGTGTACCTGAAGAAAAAGCATCGGCTAACTCCGTGCCAGCAGCCGCGGTAATACGGAGGATGCGAGCGTTATCCGGATTTATTGGGTTTAAAGGGTGCGCAGGC
+
FFFFFFFFFFFFFFFF:FFFFFFFFFFFF,FFFFFFFFFFFFFFFFFFFFFFFFFF,:FFFFFFFFFFFFFFFFFFFFFFFFFFFFFFFFFFF:FFFFFFFFFFFFFFFFFF:FFFFFFFFFFFFFFFFFFFFFFFFFFFFFFFFFFFFFFFFFFFFFFFFFFFFFFFF:F:FFFFFFFFFFFFFFF:FFFFFFFFFFFFF::FFFFFFFFFF:FF:FFFFFFFFFFF:FFF:FFFF:FFFF:F
@A01757:128:HWYCLDRX2:1:2101:8504:11553 1:N:0:GGAGCGTC
ACTCCTAGGGAGGCAGCAGTGAGGAATATTGGTCAATGGGCGGAAGCCTGAACCAGCCAAGTCGCGTGAGGGAAGAACGCCCTGCGGGTCGCAGACCTCTTTGGACGGGGAGCAAGGCAGCCGACGTGTCGGCGGAAGGAGAGAACCCGTAGAACAAGCATCGGCTAACTCCGTGCAAGCAGCCGCGGTAATACGGAGGATGCGAGCGTTATCCGGATTTACTGGGTGTAAAGGGTGCGTCGGC
+
FFFFFFFFFF:,FFFFFF,FFF:FFF,F:F:FFF:F,:FFFFFFFFFF,FFF:F::FFFFFF,:FF,,F:,F:F,FF,,FFFF:,FF,FF:FF:FFFFF,,FF,FFFFFFFFFFF:FF,FFF::F:::FFFF::FFFF,F,FF,FF:FFFFFFF,FFFF,:FFFFFFFFFFF:,FF,FF:,,FFFFF,,::F:F:,FF:FF,FFF:FFFFFFFFF,FF,:FFF,,F:FFFF:F,,FFFFF,:,F
@A01757:128:HWYCLDRX2:1:2101:13847:11569 1:N:0:GGAGCGTC
ACTCCTACGGGAGGCAGCAGTGAGGAATATTGGTCAATGGGCGGGAGCCTGAACCAGCCAAGTCGCGTGAGGGAAGACGGTCCTATGGATTGTAAACCTCTTTAGGCGGGGAGCAATGCCGGGCACGCGTGCCCGGAGGGAGAGTACCCGCAGAATAAGCATCGGCTAACTCCGTGCCAGCAGCCGCGGTAATACGGAGGATGCGAGCGTTATCCGGATTTATTGGGTTTAAAGGGTGCGTAGG
+
FFFFFFFFFFFFFFFFFFFFFFFFFFFFFFFFFFFFFFFFFFFFFFFFFFFFFFFFFFFFFFFFFFFFFFFFFFFFFFFFFFF,FFFFFFFFFFFFFFFFFFFFFFFFFFFFFFF:FFFFFFFF,FFFFFFFFFFFFFFFFFFFFFFFFFFFFFFFFFFFFF::FFFFFFF:F,FFFFFFFFFFFFFFFF,FFFF:FFFF,F:FFFFFF:FFFFF:F::F:FFF:FF:F::FFFFFFF:FF,FF
@A01757:128:HWYCLDRX2:1:2101:13892:11616 1:N:0:GGAGCGTC
ACTCCTACGGGAGGCAGCAGTGAGGAATATTGGTCAATGGGCGGGAGCCTGAACCAGCCAAGTCGCGTGAGGGAAGACGGTCCTATGGATTGTAAACCTCTTTAGGCGGGGAGCAATGCCGGGCACGCGTGCCCGGAGGGAGAGTACCCGCAGAATAAGCATCGGCTAACTCCGTGCCAGCAGCCGCGGTAATACGGAGGATGCGAGCGTTATCCGGATTTATTGGGTTTAAAGGGTGCGTAGG
+
FFFFFFFFFFFFFFFFFFFFFFFFFFFFFFFFF,FFFFFFFFFFFF:FFFFFFFFFFFFFFFFFFFFFFFFFFFFFFFFFFFFFFFFFFFFFFFFFFFFFFFFFFFFFFFFFFFFFFFFFFFFFFFFFFFF:FFFFFFFFFFFFFFF:FFF,FF,FFFFF:FFFF:FFFFFFFFFFF:FFF:FFFFFFFFFFF,:FF:FF:FFFF:FFFFF:F:FF:F,FF,FF,FF::FF,FFFFFF,FFFFF
@A01757:128:HWYCLDRX2:1:2101:25473:11631 1:N:0:GGAGCGTC
ACTCCTACGGGAGGCAGCAGTGGGGAATATTGGGCAATGGGCGCAAGCCTGACCCAGCAACGCCGCGTGAAGGAAGAAGGCTTTCGGGTTGTAAACTTCTTTTCTGAGGGACGATAGTGACGGTACCTCAGGAATAAGCCACGGCTAACTACGTGCCAGCAGCCGCGGTAATACGTAGGTGGCAAGCGTTATCCGGATTTATTGGGTTTAAAGGGTGCGTAGGCGGCGAGTTAAGTCAGCGGTA
+
FFFFFFFFFFFFFFFFFFFFFFFFFFFFFFFFFFFFFFFFFFFFFFFFFFFFFFFFFFFFFFFFFFFFFFFF:FFFFFFFFFFFFFFFFFFFFFFFFFFFFFFFFFFFFFFFFFFFFFFFFFFFFFFFFFFFFFFFFFFFFFFFFFFFFFFFFFFFFFFFFFFFFFFFFFFFFFFFFFFFF:FFFFFFFFFFFFFFFFFFFFFFFFFFFFFFFFFFFFFFFF,FFF:FFFFFFFFFFFF:,FFF
@A01757:128:HWYCLDRX2:1:2101:22327:11694 1:N:0:GGAGCGTC
ACTCCTACGGGAGGCAGCAGTGGGGAATATTGCACAATGGGCGCAAGCCTGATGCAGCGACGCCGCGTGAGGGCTGACGGCCTTCGGGTTGTAAACCTCTTTCAGCATCGAAGAAGCGAAAGTGACGGTAGGTGCAGAAGAAGCGCCGGCTAACTACGTGCCAGCAGCCGCGGTAAGACGGAGGGCGCGAGCGTGGTCCGGAATTATGGGGCGTAAAGAGCTGGTCGGCGGGGTGTGGCGTCTG
+
FFFFFFFFFFFFFFFFF::F,:FFFFFFFF:FFFFFF:::FFFFFF,:FF:F:FF,F:FFFFFFFFFFFFFFF,FFFF:,FF,,::FF::FFFFFF,FFFFF,:FFF,FFFFFFFF,:FFFFFFF::,:,F,F:FFF::,FFF,FFFFFF,F:F,FF:,,F:FFFFFFFFF::,F,,FFF,FFF:FFFFFF:FFFFF:FFF,:,F,F,FFFF:F:,,FFF:F,FF,FF,FF,F:FF,:,FF,FF
@A01757:128:HWYCLDRX2:1:2101:16794:11725 1:N:0:GGAGCGTC
ACTCCTACGGGAGGCAGCAGTGAGGAATATTGGTCAATGGCCGGAAGGCTGAACCAGCCAAGCCGCGTGAAGGATGAAGGTGCCAAGCATTGTAAACTTCTTTTGTCAAGGGACAAAATCAGGCTCGAGAGCCTGACCGAGGGTACTTGAAGAAAAAGCATCGGCTAACTCCGTGCCAGCAGCCGCGGTAATACGGAGGATGCGAGCGTTATCCGGATTTATTGGGTTTAAAGGGTGAGTAGGC
+
FFFFFFFFFFFFFFFFFFFFFFFFFFFFFFFFFFFFFFFFFFFFFFFFFFFFFFFFFFFFF:FFFFFFFF:FFFFFFFFFFFFFFFFFFFFFFFFFFFFFFFFFFFFFFFFFFFFFFFFF:FFFFFFFFFFFFFFFFFFFFFFFFFFFFFFFFFFF:FFFFFFFFFFFFFFFFFFFFFFFFFFFFFFFF:FFFF:FFFFFFFFFFFFFFFFFFFFFFFFFF:F:FFFFFFF:F:FFF,FFFFFF
@A01757:128:HWYCLDRX2:1:2101:27823:11725 1:N:0:GGAGCGTC
ACTCCTACGGGAGGCAGCAGTGAGGAATATTGGTCAATGGGCGGAAGCCTGAACCAGCCAAGTCGCGTGAGGGAATAAGGCCCTACGGGTCGTAAACCTCTTTTGCCGGGGAGCAAGGGCGGGGACGTGTCCCGGCCCGGAGAGTACCCGGAGAAAAAGCATCGGCTAACTCCGTGCCAGCAGCCGCGGTAATACGGAGGATGCGAGCGTTCTCCGGATTTATTGGGTTTAAAGGGTGCGTAGG
+
FFFFFFFFFFFFFFFFFFFFFFFFFF,FFFFFFFFFF:FFFFFFF,FFFFFFFFFFFFFFFFFFFFFFFFFFFFFFFFFFFFFFFFF:FFFFFFFFFFFFF:FFFFFFFFFFFFF:FFFFFFFFFFFFFFFFFFFFFFFFFFFFFF:FFFFFFFF:FFFFFFFFFFF:FFFFFFFFFFFFFFFFFFFFFFF,FFFFFFFFFFFFFFFFF:F,FFFF:F,F:F:FFFFF:FF,FFF:FFFFF,F:
@A01757:128:HWYCLDRX2:1:2101:25744:11757 1:N:0:GGAGCGTC
ACTCCTACGGGAGGCAGCAGTGGGGGATATTGGACAATGGGGGAAACCCTGATCCAGCGACGCCGCGTGAGTGAAGAAGTATTTCGGTATGTAAAGCTCTATCAGCAGGGAAGAAAGAAATGACGGTACCTGAGTAAGAAGCCCCGGCTAACTACGTGCCAGCAGCCGCGGTAATACGTAGGGGGCAAGCGTTATCCGGAATTACTGGGTGTAAAGGGAGCGTAGACGGTAATGCAAGTCTGGA
+
FFFFFFFFFFFFFFFFFFFFFFFFFFFFFFFFFFFFFFFFFFFFFFFFFFFFFFFFFFFFFFFFFFFFFFFFFFFFFFFFFFFFFFFFFFFFFFFFFFFFFFFFFFFFFFFFFFFFFFFFFFFFFFFFFFFFFFFFFFFFF,FFFF:FFFFFFFFFFFFFFFFFFFFFF:FFFFFFFFFFFFFFFF,FFFFFFFFF,::FFFFF:FF,FFFFFF::F:FFFFFFFFFFFF,FF:FF:FFFFFFF
@A01757:128:HWYCLDRX2:1:2101:24234:11804 1:N:0:GGAGCGTC
ACTCCTACGGGAGGCAGCAGTGAGGAATATTGGTCAATGGGCGGGAGCCTGAACCAGCCAAGCCGCGTGAGGGAAGAAGGTACAGCGTATCGTAAACCTCTTTTGTCAGGGAACAAAGGCGGGGACTAGTCCCCGGATGAGGGTACCTGAAGAAAAAGCATCGGCTAACTCCGTGCCAGCAGCCGCGGTAATACGGAGGATGCGAGCGTTATCCGGATTTATTGGGTTTAAAGGGTGCGCAGGC
+
FFFFFFFFFFFFFFFFFFFFFFFFFFFFFFFFFFFFFFFFFFFFFFFFFFFFFFFFFFFFFFFFFFFFFFFFFFFFFFFFFFFFFFFFFFFFFFFFFFFFFFFFFFFFFFFF,FFFFFFFFFFFFFFFFFFFFFFFFFFFFFFFFFFFF:FFFFFFFFFFFFFFFFFFF:FFFFFFFFFFFFFFFFFFFFFFFFFFFFFFFFFFFFFFFFFFFFFFF,FFFFF:FFFFFF:FFFFFFFFFFFFF
@A01757:128:HWYCLDRX2:1:2101:16269:11819 1:N:0:GGAGCGTC
ACTCCTACGGGAGGCAGCAGTAGGGAATTTTCGTCAATGGGCGCAAGCCTGAACGAGCAATGCCGCGTGAACGAGGAAGGTCTTCGGATCGTAAAGTTCTGTTGAAGGGGAAAAAGAGCGGAGAGAGGAAATGATCTCTGATTGATATTACCCTTCGAGGAAGTCACGGCTAACTACGTGCCAGCAGCCGCGGTAATACGTAGGTGGCGAGCGTTATCCGGAATGATTGGGCGTAAAGGGTGCG
+
FFFFFFFFFFFFFFFFFFFFFFFFFFFFFFFFFFFFFFFFFFFFFFFFFFFFFFFFFFFFFFFFFFFFFFFFFFFFFFFFFFFFFFFFFFFFFFFFFFFFFFFFFFFFFFFFFFFFFFFFFFFFFFFFFFFFFFFFFFFFFFFFFFFFFFF:FFFFFFFFF:FFFFFFFFFFFFFFFFFFFFFFFFFFFFFFFF,FFFFFFFFFFFFFFFFFFFF,FFFFFF,F:F,F,FFFFFFFFFFFFF:F
@A01757:128:HWYCLDRX2:1:2101:17083:11819 1:N:0:GGAGCGTC
ACTCCTACGGGAGGCAGCAGTGGGGAATATTGCACAATGGGGGAAACCCTGATGCAGCAACGCCGCGTGAGTGAAGAAGTAATTCGTTATGTAAAGCTCTATCAGCAGGGAAGAAAATGACGGTACCTGAGTAAGCAGCCCCGGCTAACTACGTGCCAGCAGCCGCGGTAATACGTAGGGGGCAAGCGTTATCCGGATTTACTGGGTGTAAAGGGAGCGTAGACGGTAAAGCAAGTCTGAAGTG
+
FF:FFFFFFFF:FFFFFFFFFFF,FF:FFFFFFFFF:FFFFFFFFFFFFFFFF:FF:FFFF,FFFFFFFFFFFF,FFFF,FFFFFFF:FFFFFF:,FFFFFFFF,FFFFFFFF:FF:F:FFF:FF:FFFFFFFF,FFFFFFFF,FFFFFFFF,FF,FF:FF,FF:FFFF:FFFFF:FF,,FFF:FFFF:F:FFF:FF:FFFFF:F,::::::,:FFFFFFFF,FFFF:FFF:FF,FFF,FFFFF
@A01757:128:HWYCLDRX2:1:2101:6253:11913 1:N:0:GGAGCGTC
ACTCCTACGGGAGGCATCAGTGAGGAATATTGGTCAATGGCCGGAAGGCTGAACCAGCCAAGCCGCGTGAAGGATGAAGGTGCCAAGCATTGTAAACTTCTTTTGTCAAGGGACAAAATCAGGCTCGAGAGCCTGACCGAGGGTACTTGAAGAAAAAGCATCGGCTAACTCCGTGCCAGCAGCCGCGGTAATACGGAGGATGCGAGCGTTCTCCGGAGTTATTGGGGTTAAAGGGTGCGTAGGC
+
FFFFFFFFFFFFFFFFFFFFFFFFFF,FFFFFFFFFFFFFFFFFFFFFFFFFFFFFFFFFFFFFFFFFFFFFFFFFFFFFFFFFFFFFF:FFFFFFFFFFFFFFFFFFFFFFFFFFFFFFFFFFFFF:FFFFFFFF:FFFFFFFFFFFFF:FFF:FFFFFFFFFFFFFFFFFFFFFFFFF:FFFFFFFFFF:F:FFFFF:FFFFFFFF,FFFF::FF,FF,FFFFF,FFF:,FFFFF:FF:FFF
@A01757:128:HWYCLDRX2:1:2101:18385:11913 1:N:0:GGAGCGTC
ACTCCTACGGGAGGCAGCAGTGGGGGATATTGGACAATGGGGGAAACCCTGATCCAGCGACGCCGCGTGAGTGAAGAAGTATTTCGGTATGTAAAGCTCTATCAGCAGGGAAGAAAGAAATGACGGTACCTGAGTAAGAAGCCCCGGCTAACTACGTGCCAGCAGCCGCGGTAATACGTAGGGGGCAAGCGTTATCCGGAATTACTGGGTGTAAAGGGAGCGTAGACGGTAATGCAAGTCTGGA
+
FFFFFFFFFFFFFFFFFFFFFFFFFFFFFFFFFFFFFFFFFFFFFFFFFFFFFFFFFFFFFFFFFFFFFFFFFFFFFFFFFFFFFFFFFFFFFFFFFFFFFFFFFFFFFFF,FFF:FFFFFFFFFFFFFFFFFFFFFFFFFFFFFFFFFFFFFFFFFFFFFFFFFFFFFFFF:FFFFFF:FFFFFFFFFFFFFFFFFFFFFFFFFFFFFFFFFFFFFFFFFFFFFFFFFF,FFFFF,F:FFF:F
@A01757:128:HWYCLDRX2:1:2101:24659:11913 1:N:0:GGAGCGTC
ACTCCTACGGGAGGCAGCAGTGAGGGATATTGGTCAATGGGGGAAACCCTGAACCAGCAACGCCGCGTGAGGGAAGACGGTTTTCGGATTGTAAACCTCTGTCCTCTGTGAAGATGATGACTGTAGCAGAGGAGGAAGCTCCGGCTAACTACGTGCCAGCAGCCGCGGTAATACGTAGGGAGCGAGCGTTGTCCGGATTTACTGGGTGTAAAGGGTGAGTAGGCGGCTAGGCAAGTCAGAAGTG
+
FFF:FFFF,:FFFF:FFFFF,:F:,FF:F,F,FFF,F,F::FFF,F,F,F:FFF:F,FFFF:FFFF:F,F,F:FFFF:F,,FF:F:,:FFFFFF:F:,FFF,:,F,:F,,FFFF,FF:,FF,F,F:F:,FF,FF,FFF,,FF,:FFFFFFFF,,,,FFFFFF,:,FFF,:,FF:,:F:,:F,FFFF::,F,:FFF:F:,FFFFF,FFFFFFF,F,FF,FFF,F:,FFFF:,FFF,FF::FFFF,
@A01757:128:HWYCLDRX2:1:2101:18376:11929 1:N:0:GGAGCGTC
ACTCCTACGGGAGGCAGCAGTGGGGGATATTGGACAATGGGGGAAACCCTGATCCAGCGACGCCGCGTGAGTGAAGAAGTATTTCGGTATGTAAAGCTCTATCAGCAGGGAAGAAAGAAATGACGGTACCTGAGTAAGAAGCCCCGGCTAACTACGTGCCAGCAGCCGCGGTAATACGTAGGGGGCAAGCGTTATCCGGAATTACTGGGTGTAAAGGGAGCGTAGACGGTAATGCAAGTCTGGA
+
FFFFFFFFFFFFFFFFFFFFFFFFFFFFFFFFFFFFFFFFFFFFFFFFFFFFFFFFFFFFFFFFFFFFFFFFFFFFFFFFFFFFFFFFFFFFFFFFFFFFFFFFFFFFFFFFFFFFFFFFFFFFFFFFFFFFFFFFFFFFFFFFFFFFF:FFFFFFFFFFFFFFFFFFFFFF:FF:FFFFFFFFFFFFFFFFFFFFFFFF:FFFFFFFFFFFFFFFFFFFFFF:FFFFFF:FFFFFFFFFF:FF
@A01757:128:HWYCLDRX2:1:2101:16622:11960 1:N:0:GGAGCGTC
ACTCCTACGGGAGGCAGCAGTAGGGAATTTTCGTCAATGGGCGCAAGCCTGAACGAGCAATGCCGCGTGAACGAGGAAGGTCTTCGGATCGTAAAGTTCTGTTGAAGGGGAAAAAGAGCGGAGAGAGGAAATGAACTCCGATTGATATTACCCTTCGAGGAAGTCACGGCTAACTACGTGCCAGCAGCCGCGGTAATACGGAGGATGCGAGCGTTATCCGGATTTATTGGGTTTAAAGGGTGCG
+
FFFFFFFFFFFFFFFFFFFFFFFFFFFFFFFFFFFFFFFFFFFFFFFFFFFFFFFFFFFFFFFFFFFFFFFFFFFFFFFFFFFFFFFFFFFFFF:FFFFFFFFFFFFFFFFFFFFFFFFFFFFFFFFFFFFFFFFFFFFFFFFFFFFFFF::FF:FFFFFFFFFFFFFFFFFFFFFFFFFF:FFFFFFFFFFFF:FFFFFFFFFFFFFFFFFFFF:FFFFFFFFFFFFF:FFFFFFFF::FF,F
@A01757:128:HWYCLDRX2:1:2101:14109:11992 1:N:0:GGAGCGTC
ACTCCTCGGGAGGCAGCAGTTAGGAATATTCGTCAATGGGGGAAACCCTGAACGAGCAATGCCGCGTGAGTGATGACGGTCTTAATGATTGTAAAACTCTGTTGCAAAGGAAGAATAGCTATCATAGGAAATGATGATAGTCTGACGGTACTTTGCCAGAAAGCCCCGGCTAACTACGTGCCAGCAGCCGCGGTAATACGTAGGGGGCGAGCGTTATCCGGATTTATTGGGCGTAAAGCGTTCG
+
FFFFFFFFFFFFFFFFFFFFFFFFFFFFFFFFFFFFFFFFFFFFFFFFFFFFFFFFFFFFFFFFFFFFFFFFFFFFFFFFFFFFFFFFFFFFFFFFFFFFFFFFFFFFFFFFFFFFFFFFFFFFFFFFF::FFFFFFFFFFFFF:FFFFFFFFFFFFFFFFFFFFFFFFFFFFFFFFFFFFFFFFFFFFFFFFFF:FFFFFF:FFFFFFFFFFFFFFFFFFFFFFFFFFFFFFFF,FFFFFFFF
@A01757:128:HWYCLDRX2:1:2101:4896:12038 1:N:0:GGAGCGTC
ACTCCTACGGGAGGCAGCAGTAGGGAATTTTCGTCAATGGGCGCAAGCCTGAACGAGCAATGCCGCGTGAGTGAGGAAGGTCTTCGGATCGTAAAGCTCTGTTGCAGGTCAGAAAAGAAGGAAAGAGGAAATGCTTTTCTTTTGATAGTAACCTGCCAGAAAGTCACGGCTAACTACGTGCCAGCAGCCGCGGTAATACGTAGGTGGCAAGCGTTATCCGGAATGATTGGGCGTAAAGGGTGCG
+
FFFFFFFFFFFFFFFFFFFFFFFFFFFFFFFFFFFFFFFFFFFFFFFFFFFF:FFFFFFFFFFFFFFFFFFFFFFFFFFFFFFFFFFFFFFFFFFFFFFFFFFFFFFFFFFFFFFFFFFFFFFFFFFFFFFFFFFFFFFFFFFFFFFFFFFFFFFF:FFFFFFFFFFFFFF:FFFFFFFFFFFFFFFFFFFFFFFFF:FFFFF:FFFFFFFFFFF,FF,FFF:F:F:FFFFFF:,FFF,FFFFF
@A01757:128:HWYCLDRX2:1:2101:31232:12054 1:N:0:GGAGCGTC
ACTCCTACGGGAGGCAGCAGTGAGGAATATTGGTCAATGGGCGCGAGCCTGAACCAGCCAAGTCGCGTGAGGGATGACGGCCCTACGGGTTGTAAACCTCTTTTGTCGGGGAGCAAATTCCGCCACGTGTGGCGGAGTCGAGAGTACCCGAAGAAAAAGCATCGGCTAACTCCGTGCCAGCAGCCGCGGTAATACGGAGGATGCGAGCGTTATCCGGATTTATTGGGTTTAAAGGGTGCGTAGG
+
FFFFFFFFFFFFFFFFFFFFFFFFFFFFFFFFFFFFF:FFFFFFFFFFFFFFFFFFFFFFFFFFFFFFFFFFFFFFFFFFFFFFF:FFFFFFFFFFFFFFFFFFFFFFFFFFFFF:FFFFFFFFFFFFFFFFFFFFFFFFFFFFFFFFFFFFFFFFFFFFFFFFFFFFFFFFFFFFFFFFFFFFFFFFFF:FFFFFFFFFFFFFFFFFFFFFFFFF:F:FFF:FFFFFFFFFFFFFFFFFFFFF
@A01757:128:HWYCLDRX2:1:2101:16360:12101 1:N:0:GGAGCGTC
ACTCCTAGGGAGGCAGCAGTGAGGAATATTGGTCAATGGGCGCATGCCTGAACCAGCCAAGTCGCGTGAGGGACGACGGCCCTACGGGTTGTAAACCTCTTTTGCCGGGGAGCAAGGCTTTCCACGTGTGGGGAGCCGGAGAGTACCCGGAGAAAAAGCATCGGCTAACTCCGTGCCAGCAGCCGCGGTAATACGGAGGATGCGAGCGTTATCCGGATTTATTGGGTTTAAAGGGTGCGTAGGC
+
FFFFFFFFFFFFFFFFFFFFFFFFFFFFFFFFFFFFFFFFFFFFFFFFFFFFFFFFFFFF:FFFFFFFFFFFFFFFFFFFFFFFFFFFFFFFFFFFFFFFFFFFFFFFFFFFFFFFFFFFFFFFFFFFFFFFFFFFFFFFFFFFFFFFFFFFFFFFFFFFFFFFFFFFFFF:FFFFFFFFFFFFFFFFFFFFFFFFFF:FFFFFFFFF:F,FFF::FFF::FFFFF:FFFFFFF:FFFFF,FFF
@A01757:128:HWYCLDRX2:1:2101:2365:12132 1:N:0:GGAGCGTC
ACTCCTACGGGAGGCAGCAGTGAGGAATATTGGTCAATGGGCGGAAGCCTGAACCAGCCAAGTCGCGTGAGGGATTAAGGCCCTGCGGGTCGTAAACCTCTTTTGCCGGGGAGCAGTGGTGCGGCCGCCGCCGGCCCCGGAGAGTGGCCCGAGAAAAAACAACGGGAAACGAGCTGCCAGCACCCGCCGTAATAAGGAGGCTGCGAGCGGTATACGGGTTTATTGGGCGGGAAGGGTAAGCAGG
+
FFFFFFFFFFFFFFFFFFFFFFFFFFFFFFFFFFFFFFFFFFFFFFFFFFFFFFFFFFFFFFFFFFFFFFFFFFFFFFFFFFFFFFFFFFFFFFFFFFFFFFFFFFFFFFFFFF:FFFFF,:,F,,,,,,,::F,:F,F:,,,,:,,:,:F:,,:FFF,,,,,,,,,,:,,,,:::,FF,F,,,F,F:,,,,,F,,,,,F::,,,,,F:FF,F,,,:,,,:F,F,,:,F,,,::,::,,,:,,:
@A01757:128:HWYCLDRX2:1:2101:9254:12132 1:N:0:GGAGCGTC
ACTCCTACGGGAGGCAGCAGTGGGGAATATTGCGCAATGGGGGAAACCCTGACGCAGCAACGCCGCGTGCGGGATGACGGCCTTCGGGTTGTAAACCGCTTTCAGCAGGGAAGAACATCGACGGTACCTGCAGAAGAAGCCCCGGCTAACTACGTGCCAGCAGCCGCGGTAATACGTAGGGGGCGAGCGTTATCCGGATTCATTGGGCGTAAAGCGCGCGTAGGCGGGTGCCTAAGCGGGACCT
+
FFFFFFFFFFFFFFFFFFFF:FFFFF,FF:FFFFFFF:FFFFFFFFFFFFFFFFFFFFFFFFFFFFFFFFFFFFFFFFFFFFFFFFFFFFFFFFFFFFFFFFFFFFFFFFFFFF:FFFFFFFFFFFFFFFFFFFFFFFFFFFFFFFFFFFFFFFFFFFFFF:FF:FFFFFFFFFFFFFFFFFFFFFFFF,F::FFFFF,FF,:FFFFFFF::FFFFFFFFF:FFFFFFFFF:F:FFFFFF,:FF
@A01757:128:HWYCLDRX2:1:2101:24053:12148 1:N:0:GGAGCGTC
ACTCCACGGGAGGCAGCAGTGAGGAATATTGGTCAATGGGCGGAAGCCTGAACCAGCCAAGTCGCGTGAGGGAAGAAGGCCCTGCGGGTCGCAGACCTCTTTGGACGGGGAGCAAGGCCGCCGACGTGTCGGCGGAAGGAGAGTACCCGTAGAACAAGCATCGGCTAACTCCGTGCCAGCAGCCGCGGTAATACGGAGGATGCGAGCGTTATCCGGATTTATTGGGTTTAAAGGGTGCGTAGGC
+
FFFFFFFFFFFFFFFFFFFFFFFFF:FFFFFFFFFFFFFFFFFFFFFFFFFFFFFFFFFFFFFFFFFFFFFFF:FFFFFFFFFFFFFFFFFFFF:FFFF:FFFFFFFFFFFFFFFFFFFFFFFFFFFFFFFFFFFF:FFFFFFFFFFFFFFFFFFFFFFFFFFFFFFFFFFFFFFFFFFFFFFFFFFFF:FFFFFFFFFFF,:FFFF:FF:FFFFFF,FF::FFFFFFFFFFFFFFFFFFFFFF
@A01757:128:HWYCLDRX2:1:2101:29894:12148 1:N:0:GGAGCGTC
ACTCCTACGGGAGGCAGCAGTGGGGAATATTGGGCAATGGGCGCAAGCCTGACCCAGCAACGCCGCGTGAAGGAAGAAGGCTTTCGGGTTGTAAACTTCTTTTCTGAGGGACGATAGTGACGGTACCTCAGGAATAAGCCACGGCTAACTACGTGCCAGCAGCCGCGGTAATACGTAGGTGGCAAGCGTTATCCGGATTTATTGGGTTTAAAGGGTGCGTAGGCGGCGAGTTAAGTCAGCGGTA
+
FFFFFFFFFFFFFFFFFFFFFFFFFFFFFFFFFFFF:FFFFFFFFFFFFFFFFFFFFFFFFFFFFFF:FFFFFFFFFFFFFFFFFFFFFFFF:FFFFFFF:FFFFFFFFF:FFFFFFFFFFFFFFFFFFFFFF:FFFFFFFFFFFFFFFFFFFFFFFFFFFFFFFFFFF,FFFFFFFFFFFFF:FFFFFF,FFFFFFFFFF:FFFF:FFFF,F:FFFFFFFF,FFFF::FFFFFFFFFFFFFFF
@A01757:128:HWYCLDRX2:1:2101:15365:12258 1:N:0:GGAGCGTC
ACTCTACGGAGGCAGCAGTGAGGAATATTGGTCAATGGGCGCGAGCCTGAACCAGCCAAGTCGCGTGAGGGATGACGGCCCTACGGGTTGTAAACCTCTTTTGTCGGGGAGCAAATTCCGCCACGTGTGGCGGAGTCGAGAGTACCCGAAGAAAAAGCATCGGCTAACTCCGTGCCAGCAGCCGCGGTAATACGGAGGATGCGAGCGTTATCCGGATTTATTGGGTTTAAAGGGTGCGCAGGCG
+
FFFFFFFFFFFFFFFF:FF:FFFF,FFFFFFFFFFFFFFFFFF:FFFFFFFFFFFFFFFFFFFFFFFFFFFFFFFFFFFFFFFFFFFFFFFFFFFFFFFFFFFFFFFFFFFFFFFFFFFFFFFF::FFFFFFFFFFFFFFFFFFF:FFFFFFFFFFFFFFFFFFFFFFFFFF::FFFFFFFFFFFFFF:FFFFF:F::FFF:FFFFF,F,FFFF,FF:FFF,F,F:FFFFFFFFFFFFFFFFFF
@A01757:128:HWYCLDRX2:1:2101:7148:12367 1:N:0:GGAGCGTC
ACTCCTACGGGAGGCAGCAGTGAGGAATATTGGTCAATGGGCGCGAGCCTGAACCAGCCAAGTCGCGTGAGGGAATAAGGCCCTACGGGTCGTAAACCTCTTTTGTCAGGGAGCAAAGGCGTCCACGTGTGGACGAGAGGAGAGTACCTGGAGAAAAAGCATCGGCTAACTCCGTGCCAGCAGCCGCGGTAATACGGAGGATGCGAGCGTTATCCGGATTTATTGGGTTTAAAGGGTGCGTAGG
+
FFFFFFF,:F:FF,FF::F:FFFFFFF:FFFFF::FFFFFFF:FFFFFFF:FF,FF:::FFFF::FF,,FF,,F,FFFF,F:,FFF,,F:FFFFFF:F:F:FFFF:FF::FF,::F::,FFFFFFF,FFFFFF,:::FFFF,:FFF:,FF,FF:FFFF,FFFFFF:FF:,FF,,F:,FF:,F::,F:,,FFFFFF,,F,,FFFFFFFF:FFFFF,,FFF::FF::,,::FFF:,FFF,FFFF,:
@A01757:128:HWYCLDRX2:1:2101:11921:12430 1:N:0:GGAGCGTC
ACTCCTACGGGAGGCAGCAGTGGGGAATATTGCACAATGGGCGCAAGCCTGATGCAGCCATGCCGCGTGTATGAAGAAGGCCTTCGGGTTGTAAAGTACTTTCAGTCGGGAGGAAGGTGTCAAGGTTAATAACCTTGGCAATTGACGTTACCGACAGAAGAAGCACCGGCTAACTCCGTGCCAGCAGCCGCGGTAATACGGAGGGTGAAAGCGTTAATCGGAATTACTGGGCGTAAAGCGCTCG
+
FFFFFFFFFFFFFFFFFFFFFFFFFFFFFFFFFFFFFFFFFFFFFFFFFFFFFFFFFFFFFFFFFFFFFFFFFFF:FFFFFFFFFFFFFFFFFFFFFFFFFFFFFFFFFFFFFFFFFFFFFFFFFFFFFFFFFFFF:FFFFFFF:FFFFFFFFFFFFFFFFFFFFFFFFFFFFFFFFFFFFFFFFFFFFFFFFFFFFFFFFFFFFFFFFFFFFFFFFFFFFFFFFFFF:F,FFFFFFFFFF,FF
@A01757:128:HWYCLDRX2:1:2101:1515:12571 1:N:0:GGAGCGTC
ACTCCTACGGGAGGCAGCAGTGAGGAATATTGGTCAATGGCCGGAAGGCTGAACCAGCCAAGCCGCGTGAAGGACGAAGGTGCCAAGGTTTGTAGACTTGTTTGGTGGCGGGGGAGTGTCGGGCGGGGGGGGCGGTGGGGGGGTGGGGGGGGAGGGTGGGTCGGGTGGGGGGGGGGCTGGGGGGGCGGGGGGGGGGGGGGGGGGGGGGGGGGGGGGGTGGGGGGGGGGGGGGGGGGGGGGGGGG
+
FFFFFFFFFFFFFFFFF:FF,F:FFFFF,,:FFF,FFFFF,F:FFFFFFFFFF:::F,:F,F:,F,F:F:F:F,:F,,FF,F::,,F,,:,F,,,,,,:,,,F,:,,,,FFF,,,,,,,,,FF,,,F,F,F,,,F,::F,FFF,,,FFF,,F,,,,,F,:,,FFF,F,,,,FF,F::,F,,F,:F,F:,F,F,:FFFFF,:FF:FFFFF,,FFFFF:,FF:,FFFF:F::F:FFF:FFFFF:FF
@A01757:128:HWYCLDRX2:1:2101:19325:12665 1:N:0:GGAGCGTC
ACTCCTACGGGAGGCAGCAGTGAGGAATATTGGTCAATGGCCGCAGGGCTGAACCAGCCAAGTCGCGTGAGGGATGACGGTCCTATGGATTGTAAACCTCTTTTGTCAGGGAGCAAAGGGCGCCACGTGTGGCGTTTTGCGAGTACCTGAAGAAAAAGCATCGGCTAACTCCGTGCCAGCAGCCGCGGTAATACGGAGGATGCGAGCGTTATCCGGATTTATTGGGTTTAAAGGGTGCGCAGGC
+
FFFFFFFFFFFFFFFFFFFFFFFFFFFFFFFFFFFFFFFFFFFFFFFFFFFFFFFFFFFFFFFFFFFFFFFFFFFFFFFFFFF,FFFFFFFFFFFFFFFFFFFFFFFFFFFFFFFFFFFFFFFFFFFFFFFFFFFFFFFFFFFFFFFFFFFFFFFFFFFFFF:FFFFFFFFFFFFFFFFFFFFFFFFFFFFFFFFFFFFFFFFFFFFFF:FFFFFFF,FFFFFFFF:FFF:FFFFFFFFFFF:F
@A01757:128:HWYCLDRX2:1:2101:10999:12680 1:N:0:GGAGCGTC
ACTCCTACGGGAGGCAGCAGTGAGGAATATTGGTCAATGGTCGGGAGACTGAACCAGCCAAGCCGCGTGAGGGAAGAAGGTACAGCGTATCGTAAACCTCTTTTGCCGGGGAACAAGAGCTTCCACGAGTGGGAGTGTGAGCGTACCCGGAGAAAAAGCATCGGCTAACTCCGTGCCAGCAGCCGCGGTAATACGGAGGATGCGAGCGTTATCCGGATTTATTGGGTTTAAAGGGTGCGTAGGC
+
FFFFFFFFFFFFFFFFFFFFFFFFFFFFFFFFFFFFFFFFFFFFFFFFFFFFFFFFFFFFFFFFFFFFFFFFFFFFFFFFFFFFFFFFFFFFFFFFFFFFFFFFFFFFFFFFFFFFFFFFFFFFFFF:FFFFFFFFFFFFFFFFFFFFFFFFFFFFFFFFFFFFFFFFFFFFFFFFFFFFFFFFFFFFFFFFF:FFFFFFFFFFFFFFFF:FFF:FFF:FFF:FFFFFFFFFFFFFFFFFFFFF
@A01757:128:HWYCLDRX2:1:2101:12057:12696 1:N:0:GGAGCGTC
ACTCCTACGGGAGGCAGCAGTGAGGAATATTGGTCAATGGGCGGAAGCCTGAACCAGCCAAGTCGCGTGAGGGAATAAGGCCCTACGGGTCGTAAACCTCTTTTGCCGGGGAGCAAGGGCCGGGACGAGTCCCGGTCCGGAGAGTACCCGGAGAAAAAGCATCGGCTAACTCCGTGCCAGCAGCCGCGGTAATACGGAGGATGCGAGCGTTCTCCGGATTTATTGGGTTTAAAGGGTGCGCAGG
+
FFFFFFFFFFFFFFFFFFFFFFFFFFFFF:FFFFFFF:FFFFFFFFFFFFFFFFFF,FFFFFFFFFFFFF:FFF:FFFFFFFFFFFF,FFFFFFFFFFFFF:FFFFFFFFFFFFFFFFFFFFFF:FFFFFFFFFFFFFFFFFFF:FFFFFFFF::FF:FFFFFFFFFF:FFFFFFFFFFFFFFFFFFFFFFFFFFF:FFFFFFFFFFFFFF,FFFFFFF:FFFFFFFFFFFF,FFF:FFFFFFF
@A01757:128:HWYCLDRX2:1:2101:9733:12712 1:N:0:GGAGCGTC
ACTCCTACGGGAGGCAGCAGTGAGGAATATTGGTCAATGGGCGGAAGCCTGAACCAGCCAAGTCGCGTGAGGGAAGAAGGCCCTGCGGGTCGCAGACCTCTTTGGACGGGGAGCAAGGCCGCCGACGTGTCGGCGGAAGGAGAGTACCCGTAGAACAAGCATCGGCTAACTCCGTGCCAGCAGCCGCGGTAATACGGAGGATGCGAGCGTTATCCGGATTTATTGGGTTTAAAGGGTGCGTAGG
+
FFFF:FF,FFFFFFFFFF:FFFFFFFFFFFFFFFFFFFFFFFFFFFFFFFFFF:FFFFFFF:FF:FFFFFFFFFF,FFFFFFFFF,FFFFFFFFFFFFFF,F,FFFFFFFFFFFFFF,:F:FFFFFFFFFF:FF:FF,FFFFFFFFFF:::FFFFFF,F,FFFFFFF,FFFFFFFF,FFFF:FF:FFF:FF:FFFFFFFFFFFFFFFFF:F:FFFFFF::,F,FFFFFFF,:FFFFFFFFFFF:
@A01757:128:HWYCLDRX2:1:2101:25907:12759 1:N:0:GGAGCGTC
ACTCCTACGGGAGGCAGCAGTGAGGAATATTGGTCAATGGCCGGAAGGCTGAACCAGCCAAGTCGCGTGAGGGAATAAGGCCCTATGGGTCGTAAACCTATTTTGTCGGGGAGCAAGGCCCGCCACGTGTGGCGGGAAGGAGAGAACCCGAAGAAAAAGCATCGGCTAACTCCGTGCCAGCAGCCGCGGTAATAGGGAGGATGCGAGCGGTATCCGGATTTATTGGGTTTAAAGGGTGAGTCTG
+
FFFFFF:FFF:FFFFFFFFFFF,FFFFF,FFFFFFFFFF,FFFFFFFFFFFF,FFFFFFF,F:FFFFF:FF:F:FFFFF:FFFFFFF,,FFFFFF:F,,FF:FFFFFFF::FFFFFFFF:FFFFFF:,:FFF,FF,FFFFFFFF,FF,FFF,FF,:FFFFF:F:FFF:FFF,,FFF:,::FF,:FF:FF:F:FF,FFFF:FF,,FFFF,,,:FF:FF,,:,FF,F::FF::,:FF:FF,F:,,:
@A01757:128:HWYCLDRX2:1:2101:30201:12774 1:N:0:GGAGCGTC
ACTCTACTGGAGGCAGCAGTGGGGAATATTGCACAATGGGGGAAACCCTGATGCAGCGACGCCGCGTGAGTGAAGAAGTATTTCGGTATGTAAAGCTCTATCAGCAGGGAAGAAGAAAGACGGTACCTGACTAAGAAGCCCCGGCTAACTACGTGCCAGCAGCCGCGGTAATACGTAGGGGGCAAGCGTTATCCGGATTTATTGGGTTTAAAGGGTGCGCAGGCGGCACGGCAAGCCGGCGGTC
+
FFFFF:FFFF:FFF,FFFFFFFFFFFFFFFFFFFFFFFFFFFFF:FFFFFFFFFFFFF:FFFFFFFFFFFFFFFFFFFFFFFFFFFF,FFFFFFF:FFFFFFFFFFFFFF:FFFFFFFFFFFFFFFFFFFFFFFFFFFFFFFFFFF:FFFFFFFFFF,FFFFFFFFFF:FFFFFFF:FFFFFFFFFFFFF,FF,FFF,FF,F::FFFFFF::FFFFF,FFFFFFFFFFFFFF:FFFFFFFFF:F
@A01757:128:HWYCLDRX2:1:2101:25717:12931 1:N:0:GGAGCGTC
ACTCCTACGGGAGGCAGCAGTGAGGAATATTGGTCAATGGGCGCGAGCCTGAACCAGCCAAGTCGCGTGAGGGAAGACGGTCCTATGGATTGTAAACCTCTTTTGTCGGGGAGCAAAAGGCGCCACGTGTGGCGTTCCGAGAGTACCCGAAGAAAAAGCATCGGCTAACTCCGTGCCAGCAGCCGCGGTAATACGGAGGATGCGAGCGTTCTCCGGATTTATTGGGTTTAAAGGGTGCGTAGGC
+
FFFFFFFFFFFFFFFFFFFFFFFFFFFFFFFFFFFFFFFFFFFFFFFFFFFFFFFFFFFFFFFFFFFFFFFFFFFFFFFFFFFFFFFFFFFFFFFFFFFFFFFFFFFFFFFFFFFF:FFFFFFFFFFFFFFFFFFFFFFFFFFFFFFFFFFFFFFFFFFFFFFFFFFFFFFFFFFFFFFFFFFFFFFFFFFFFFFFFFFFFFFFFFFFFF:FFFFFF:FFFFF:FFF:FFFFFFFFF:FFFFFF
@A01757:128:HWYCLDRX2:1:2101:25654:12947 1:N:0:GGAGCGTC
ACTCCTACGGGAGGCAGCAGTGAGGAATATTGGTCAATGGGCGCGAGCCTGAACCAGCCAAGTCGCGTGAGGGAAGACGGTCCTATGGATTGTAAACCTCTTTTGTCGGGGAGCAAAAGGCGCCACGTGTGGCGTTCCGAGAGTACCCGAAGAAAAAGCATCGGCTAACTCCGTGCCAGCAGCCGCGGTAATACGGAGGATGCGAGCGTTATCCGGATTTATTGGGTTTAAAGGGTGCGTAGGC
+
FFFFFFFFFFFFFFFFFFFFFFFFFF:FFFFFFFFFFFFFFFFFFFFFFFFFFFFFFFFFFFFFFFFFFFFFFFF:FFFFFFFFFFFFFFFFFFFFFFFFFFFFFFFFFFFFFFFF:FFFFFFFFFFFFFFFFFFFFFFFFFFFFFFFFFFFFFFF:FFFFFFFFFFFFFFFFFFFFFFFFFFFFFFFFFFFFFFFFFFFFFFFFFFFFFFFFFFFFFFFF:FFFFFF,FF:F,FFF:FFFF:F
@A01757:128:HWYCLDRX2:1:2101:6741:12978 1:N:0:GGAGCGTC
ACTCCTACGGGAGGCAGCAGTGGGGAATATTGCACAATGGGCGAAAGCCTGATGCAGCCATGCCGCGTGTGTGAAGAAGGCCTTCGGGTTGTAAAGCACTTTCAGTTGTGAGGAAAAGTTAGTAGTTAATACCTGCTAGCCGTGACGTTAACCACAGAAGAAGCACCGGCTAACTCCGTGCCAGCCGCCGCGGTCATACTGCGGGTGCGAGCGTTAATCGGTCGGGCTGGGCGTAATGCGCGCG
+
FFFFFFF::FFFFFFFFFFFFFFFFFFFFFF,FFFFFFFFF:F:FF,FFFFFF:,FFFFFFFFFFFFFFFFF,FFFFFFFFFFFF:FF,FF,FFFFF:FFFFFFF,:F,F:FF:FFFFF,:F,:F,,:F:F:F::,FF,FF::F:,,,,:,F,,,,,F,FF,FF,,:::F:,FFFF,FFF,,,::,FF,FFF:::,:,,,,,:FF:FFFFFFF,,,,,,F:,,,,,FFFFF,F:,,,:,F:,,F
@A01757:128:HWYCLDRX2:1:2101:9118:13025 1:N:0:GGAGCGTC
ACTCCTACGGGAGGCAGCAGTGAGGAATATTGGTCAATGGCCGGAAGGCTGAACCAGCCAAGTCGCGTGAGGGAATAAGGCCCTATGGGTCGTAAACCTCTTTTGTCAGGGAGCAAAGGCGTCCACGTGTGGACGAGAGGAGAGTACCTGAAGAAAAAGCATCGGCTAACTCCGTGCCAGCAGCCGCGGTAATACGGAGGATGCGAGCGTTATCCGGATTTATTGGGTTTAAAGGGTGCGTAGG
+
FFFFFFFFFFFFFFFFFFFFFFFFFF:FFFFFFFFFFFFFFFFFFFFFFFFFFFFFFFFFFFFFFFFFFFFFFFFFFFFFFFFFFFFFFFFFFFFFFFFFFFFFFFFFFFFFFFFFFFFFFFFFFFFFFFFFFFFFFFFFFFFFFFFFFFFFFFFFFFFFFFF:FFF,FFFFFFFF:FFFFFFFFFFF:F,FFFFFFFFFFF:FFFFFF:FFF:FFFF:FFFFFFFFFFF:FFFFFFFFFFFFF
@A01757:128:HWYCLDRX2:1:2101:1145:13088 1:N:0:GGAGCGTC
ACTCCTACGGGAGGCAGCAGTGAGGAATATTGGTCAATGGGCGGAAGCCTGAACCAGCCAAGTCGCGTGAGGGAAGAAGGCCCTGCGGGTCGCAGACCTCTTTGGACGGGGAGCAAGGTCGCCGACGTGTCGGCGGAAGGAGAGTACCCGTAGAACAAGCATCGGCTAACTCCGTGCCAGCCGCCGCGGTAATACGGAGGATGCGAGCGTTATCGGGATTTATTGGGTTTAAATGTTGCGCAGG
+
FFFFFFFF,FFFFF,FFFFF,FFFFFFFFFFFFF,FF,FFF:FF::FFFFFFF,:FFFF,FFFF:F:FFFFFFFFFFFF,FFFFFF:FFFFFFFFF,,F,F:FF,FFFFFFFF,FFFFFFFFFF:FF:FFFFFF:F,FF::FFFFFFFFF,FFFFFFFF,,FF:F:FFFFFFFFFF,FFFF,,F::FF,FF:F:FFF:F:F,,:,F,FFF,:F:,,FFFFFF,FFF::FF,:::F:F:,:,F:F
@A01757:128:HWYCLDRX2:1:2101:31096:13197 1:N:0:GGAGCGTC
ATCCTACGGGAGGCAGCAGTGAGGAATATTGGTCAATGGGCGCGAGCCTGAACCAGCCAAGTCGCGTGAGGGATGACGGCCCTACGGGTTGTAAACCTCTTTTTTCGGGGAGCAAATTCCGCCACGTGTGGCGGAGTCGAGAGTACCCGAAGAAAAAGCATCGGCTAACTCAGTGCCAGCAGCCGCGGTAAAACGGAGGATGAGAGCGTTATCCGGATTTATTATGTTTAAAGGGTGCGAATGC
+
FFF,,FF,,FFF:FF:F:,FF,FFFF:FFF:FFFFF,,,FFFFFF:FFF,:F:,F:FF:F,FFFFF,FFF,:FF:FF,,FFFFF,,FFFF:FFFF:FF::FFF,FFF,FFF,,FFF::FF,:FF,F:::,,,,,FFFFFF:F,FF,FFFFF,FFFFFF,FF,,FFF:FFFFF,,F,,:F,F,F,F::F:FF,FF,,F:,FF,::FF,F,FFFF:,,F,F,,F:,,,,FFFFF,,,,,,F,F,FF
@A01757:128:HWYCLDRX2:1:2101:24867:13213 1:N:0:GGAGCGTC
ACTCCTACGGGAGGCAGCAGTAGGGAATCTTCCACAATGGGCGAAAGCCTGATGGAGCAACGCCGCGTGGGTGAAGAAGGTCTTCGGATCGTAAAACCCTGTTGTTAGAGAAGAAAGTGCGTGAGAGTAACTGTTCACGTTTCGACGGTATCTAACCAGAAAGCCACGGCTAACTACGTGCCAGCAGCCGCGGTAATACGTAGGTGGCAAGCGTTATCCGGATTTATTGGGCGTAAAGGGAACG
+
FFFFFFFFFFFFFFFFFFFFFFFFFFFFFFFFFFFFFFFFFFFFFFFFFFFFFFFFFFFFFFFFFFFFFFFFFFFFFFFFFFFFFFFFFFFFFFFFFFFFFFFFFFFFFFFFFFFFFFFFFFFFFFFFFFFFFFFFFFFFFFFFFFFFFFFFFFFFFFFFFFFFFFFFFFFFFFFFFFFFFFFFFFFFFFFFFFFFFFFFF,FFFF:FF:FFFFFFFFFFFFFFFFFFFFFF:FFFFFFFF:FF
@A01757:128:HWYCLDRX2:1:2101:31123:13213 1:N:0:GGAGCGTC
ATCCTACGGGAGGCAGCAGTGAGGAATATTGGTCAATGGGCGCGAGCCTGAACCAGCCAAGTCGCGTGAGGGATGACGGCCCTACGGGTTGTAAACCTCTTTTGTCGGGGAGCAAATTCCGCCACGTGTGGCGGAGTCGAGAGTACCCGAAGAAAAAGCATCGGCTAACTCCGTGCCAGCAGCCGCGGTAATACGGAGGATGCGAGCGTTATCCGGATTTATTGGGTTTAAAGGGTGCGTAGGC
+
FFFF:FFFFFFFFFFFFFFFFFFFF,FFFFFFFFFFFFFFFFFFFFFFFFFFFFFFFFFFFFFFFFFFFFFFFFFFFFFFFFFFFFFF:FFFFFFFFFFFF:FFFF:FFFFFFFFFFFFFFFFFFFFFFFFFFFFFFFFFFFFFFFFFFFFFFFFFFFFFFFFFFFFFFFFFFFFFFFFFFFFFFFFFF:FFFFFFFFFFFFFFFFFFFF,FFFFFF,FFFFFFFFFFFF:F:FFFFFFF,F:F
@A01757:128:HWYCLDRX2:1:2101:27914:13354 1:N:0:GGAGCGTC
ACTCCTACGGGAGGCAGCAGTGGGGGATATTGGACAATGGGGGGAACCCTGATCCAGCGACGCCGCGTGAGTGAAGAAGTATCTCGGTATGTAAAGCTCTATCAGCAGGGAAGAAAGAAATGACGGTACCTGAGTAAGAAGCCCCGGCTAACTACGTGCCAGCAGCCGCGGTAATACGTAGGGGGCAAGCGTTATCCGGAATTACTGGGTGTAAAGGGAGCGTAGACGGTGAAGTAAGTCTGGA
+
FFFFFFFFFFFFFFFFFFFFFFFFFFFFFFFFFFFFFFFFFFFFFFFFFFFFFFFFFFFFFFFFFFFFFFFFFFFFFFFFFFFFFFFFFFFFFFFFFFFFFFFFFFFFFFFFFFFFFFFFFFFFFFFFFFFFFFFFFFFFFFFFFFFFFFFFFFFFFFFFFFFFFFFFFFFFFFFFFFFFFFFFFFF:FFFFFFFFFFFF,FFFFFFFFFFFFFFF:FFFFFFFFFFFFFFFFFFFFFFFFF:F
@A01757:128:HWYCLDRX2:1:2101:10592:13479 1:N:0:GGAGCGTC
ACTCCTACGGGAGGCATCAGTGAGGAATATTGGTCAATGGGAGGAAGCCTGAACCAGCCAAGTCGCGTGAGGGAATAAGGCCCTACGGGTCGTAAACCTCTTTTGCCGGGGAGCAAGGGCGGGGACGTGTCCCGGCCCGGAGAGTACCCGGAGAAAAAGCATCGGCTAACTCCGTGCCAGCAGCCGCGGTAATACGGAGGATACGAGCGTTATCCGGATTTATTGGGTTTAAAGGGTGCGTAGG
+
FFFFFFFFFFFFFFFFFFFFFFFFFFFF:FFFFFFFF:FFFFFFF:FFFFFFFFFFFFF:FFFFFFFFFFFFFF:FFFFFFFFFFFFFFFFFFFFFFFFFFFFFFFFFFFFFFFFFFFFFFFFFFFFFFFFFFFFFFFFFFFFFFFFFFFFFFFF,FFFFFFFFFFFFFFFFFFFFFFFFFFFFFFFFFFF,FFFFFFFFFFFFFFFFFFF,FFFFFFFFFFFFFFFFFFFFFFFFFFFFFFF:
@A01757:128:HWYCLDRX2:1:2101:6497:13495 1:N:0:GGAGCGTC
ACTCCTACGGGAGGCAGCAGTGGGGAATATTGCACAATGGGGGAAACCCTGATGCAGCGACGCCGCGTGAGTGAAGAAGTATTTCGGGATGTAAAGCTCTATCAGCAGGGAAGAAAATGACGGTACCTGAGTAAGAACCCCCGGCTAACTACGTGCCAGCAGCCGCGGTAATACGTAGGGGGCAAGCGTTCTACGGATTTACGGGGAGTAAAGGGAGCGTAGTCGGTGAGGGACGTCTGTAGTG
+
FFF:FFFFFFFFFFFFFFFFFFFFFFF:FFFFFFFFFFFFFFF:FFFFFFFFFFF:FFFFF:FFFFFFF,FFFFFF:FF,F,FFFFF,FFFFFFF:F,FFFFFFFFF:FFFFFFFF,:,,F:FFF:FF:,FFFFF:F,FFFFF,:FFFF:FF:F,,FF,F:,FFFFFFF::,FF::,,,:,FFFFF:F,F,F,FFF:FFF:,,FFF,FF:F,:,F,,F::F:,F,FFF,,F,:,,F,:,,F:F,
@A01757:128:HWYCLDRX2:1:2101:3757:13510 1:N:0:GGAGCGTC
ACTCCTACGGGAGGCAGCAGTGGGGAATATTGGACAATGGGGGGAACCCTGATCCAGCGACGCCGCGTGAGTGAAGAAGTATTTCGGTATGTAAAGCTCTATCAGCAGGGAAGAAAGAAATGACGGTACCTGACCAAGAAGCCCCGGCTAACTACGTGCCAGCAGCCGCGGTAATACGTAGGGGGCAAGCGTTATCCGGATGTACTGGGTGTAAAGGGAGAGTAGACGGTAATGCAAGTCTGGG
+
FFFFFFFFFFFFFFFFFFFFFFFFFFFFFFFFFFFFFFFFFFFFFFFFFFFFFFFFFFFFFFFFFFFFFFFFFFFFFFFFFFFFFFFFFFFFFFFFFFFFFFFFFFFFFFFF:FFF:FFFFFFFFFFFFFFF:F:FF,FFFFFFFFFFFFFFF:FFFFFFFFF,FFFFFFF:FFF::FFFFFFFFF:FFFFFFFFFF:,FF,F,,FFFFFFF,,,F:F,F:FF:F:FFFFF:FFF::F:F,FF,
@A01757:128:HWYCLDRX2:1:2101:19660:13557 1:N:0:GGAGCGTC
ACTCCTACGGGAGGCAGCAGTGAGGAATATTGGTCAATGGCCGGAAGGCTGAACCAGCCAAGTCGCGTGAGGGAATAAGGCCCTATGGGTCGTAAACCTCTTTTGTCAGGGAGCAAAGGCGTCCACGTGTGGACGAAAGGAGAGTACCCGAAGAAAAAGCATCGGCTAACTCCGTGCCAGCAGCCGCGGTAATACGGAGGATGCGAGCGTTATCCGGATTTATTGGGTTTAAAGGGTGCGTAGG
+
FFFFFFFFFFFFFFFFFFFFFFFFFFFFF:FFFFFFFFFFFFFFFFFFFFFFFFFFFFFFFFFFFFFFFFFFFF:FFFFFFFFFFFFFFFFFFFFFFFFFFFFFFFFFFFFFFFFFFFFFFFFFFFFFFFFFFFFFFFFFFFFFFFFFFFFFF:FFFFFFFFFFFFFFFFFFFFFFFFFF:FFFFFFFFFFFFFFFFFFFFFFFFFFFFFFFFFFFFFFFFFFFF:FFFFFFF,FFFFFFFFFF
@A01757:128:HWYCLDRX2:1:2101:29794:13573 1:N:0:GGAGCGTC
ACTCCTACGGGAGGCAGCAGTGAGGAATATTGGTCAATGGACGCAAGTCTGAACCAGCCATGCCGCGTGCAGGAAGACGGCTCTATGAGTTGTAAACTGCTTTTGTACGAGGGTAAATCCCGATACGTGTATCGGGTTGAAAGTATCGTACGAATAAGGATCGGCTAACTCCGTGCCAGCAGCCGCGGTCATACGGAGGATTCAAGCGTTATCCGGATTTATTGGGTTTAAAGGGTGCGTAGGC
+
FFFFFFFFFFFFFFFFFFFFFFFFFFFFFFFFFFFFFFFFFFFFFFFFFFFFFFFFFFFFFFFFFFFFFFFFFFFFFFFFFFFF:FFFFFFFFFFFFFFFFFFFFFFFFFFFFFFFFFF:F:FFFFFFFFFFF:FFFFFFFFFF:FFFFFFFFFFFFF:FFFFFFFFFFFFFFFFFF:FFFFFFFFFFF,FFFFF:FF:FFFFFFF:F:F,FFFFFFFFFF:FF,:FFFFFFFFFFFFFF:FFF
@A01757:128:HWYCLDRX2:1:2101:31656:13573 1:N:0:GGAGCGTC
ACTCCTACGGGAGGCAGCAGTAGGGAATTTTCGTCAATGGGCGCAAGCCTGAACGAGCAATGCCGCGTGAACGAGGAAGGTCTTCGGATCGTAAAGTTCTGTTGAAGGGGAAAAAGAGCGGAGAGAGGAAATGGTCTCCGATTGATATTACCCTTCGAGGAAGTCACGGCTAACTACGTGCCAGCAGCCGCGGTAATACGTAGGTGGCGAGCGTTATCCGGATTTATTGGGTTTAAAGGGTGCG
+
FFFFFFFFFFFFFFFFFFFFFFFFFFFFFFFFFFFFFFFFFFFFFFFFFFFFFFF:FFFFFFFFFFFFFF:FFFFFFFFFFFFFFFFFFFFFFFFFFFFFFFFFFFFFFFFFFFFFFFFFFFFFFFFFFFFFFFFFFFFFFFFFFFFFFFF:FF:FFFFFFFFFFFFFFFFFFFFFFFFFFFFFF::FFFFFFFFFFFFFFFFFFFFFFFFFFFFFFFFFFFFFFFFFFF:FFFF:FFFFFFFF
@A01757:128:HWYCLDRX2:1:2101:19425:13620 1:N:0:GGAGCGTC
ACTCCTACGGGAGGCAGCAGTGAGGAATATTGGTCAATGGCCGCAGGGCTGAACCAGCCAAGTCGCGTGAGGGATGACGGTCCTATGGATTGTAAACCTCTTTTGTCAGGGAGCAAAGGGCGCCACGTGTGGCGCTTTGCGAGTACCTGAAGAAAAAGCATCGGCTAACTCCGTGCCAGCAGCCGCGGTAATACGGAGGATGCGAGCGTTATCCGGATTTATTGGGTTTAAAGGGTGCGCAGGC
+
FFFFFFFFFFFFFFFFFFFFFFFFFF:FFFFFFFFFFFFFFFFFFFFFFFFFFFFFFFFFFFFFFFFFFFFFFFFFFFFFFFFFFFFFFFFFFFFFFFFFFFFFFFFFFFFFFFF::FFFFFFFFFFFFFFFFFFFFFFFFFFFFFF:FFFFFF,FFFFFFFFFFFFFFFFFFFFFFFFFFFFFFFFFFFFFFFFFFFFFFFFFFFFF:F,FFFFFF:FF:FFFFFFFFFFFFFFFFFFFFFFF
@A01757:128:HWYCLDRX2:1:2101:4173:13667 1:N:0:GGAGCGTC
ACTCCTACGGGAGGCAGCAGTGAGGAATATTGGTCAATGGGCGCGAGCCTGAACCAGCCAAGTCGCGTGAGGGATGACGGCCCTACGGGTTGTAAACCTCTTTTGTCGGGGAGCAAATTCCGCCACGTGTGGCGGAGTCGAGAGTACCCGAAGAAAAAGCATCGGCTAACTCCGTGCCAGCAGCCGCGGTAATACGGAGGATGCGAGCGTTATCCGGATTTATTGGGTTTAAAGGGTGCGCAGG
+
FFFFFFFFFFFFFFFFFFFFFFFFFFFFFFFFFFFFFFFFFFFFFFFFFFFFFFFFFFFFFFFFFFFFFFFFFFFFFFFFFFFFFFFFFFFFFFFFFFFFFFFFFFFFFFFFFFFFFFFFFFFFFFFFFFFFFFFFFFFFFFFFFFFFFFFFFFFFFFFFFFFFFFFFFFFFFFFFFFFFFFFFFFFFFFFFFFFFFFFF:FF:F:FFF,FFFFFFFFFFF,FFFF:FFFFFF:,FFF,FFFF:
@A01757:128:HWYCLDRX2:1:2101:7934:13667 1:N:0:GGAGCGTC
ACTCCTACGGGAGGCAGCAGTGAGGAATATTGGTCAATGGCCGCAGGGCTGAACCAGCCAAGTCGCGTGAGGGATGACGGTCCTATGGATTGTAAACCTCTTTTGTCAGGGAGCAAAGGGCGCCACGTGTGGCGCTTTGCGAGTACCTGAAGAAAAAGCATCGGCTAACTCCGTGCCAGCAGCCGCGGTAATCCGGAGGATGCGAGCGTTATCCGGATTTATTGGGTTGAAAGGGTGCGCAGGC
+
,::F,F,FF:FFF:FF,FFFFFFFFF:F:F:FFFFF:F:FFFFFF,F:FFFF,FFFFF:F:FFFFFF:FFFFFFF:FFF,FFFF,FFFFFFFFFFFFF,FF::FFFFFFFFFFFFF,FFFFF:FFF:,FF:F,FF,,FFFFFFFFF:FFFFFFFF,:FFFFF,:FF,FFFFF:::F:FFFFFFFFFF,F,:F,::FFFFFFFFFFFFFF,FFFF:FF::F:FF,,FFF,F:,F:FF,F:FFF:F
@A01757:128:HWYCLDRX2:1:2101:14841:13667 1:N:0:GGAGCGTC
ACTCCTACGGGAGGCAGCAGTGAGGAATATTGGTCAATGGCCGTAAGGCTGAACCAGCCAAGTCGCGTGAAGGAAGAAGGATCTATGGTTTGTAAACTTCTTTTATAGGGGAATAAAGGTATCCACGTGTGGATCTTTGCATGTACCCTATGAATAAGCATCGGCTAACTCCGTGCCAGCAGCCGCGGTAATACGGAGGATGCGAGCGGTCTCCGGAGTTATTGGGTTTACAGGGTGCGGCGGT
+
FFFFFFFFFFFFFFFFFFFFFFFFFFFFFFFFFFFFFFFFFFFFFFFFFFFFFFFFFFFFFFFFFFF:FFFFFFFFFFFFFFFFFFFFFF:FFFFFFFFFFFFFFFFFFFFFFFFF:FFFFFFFFFF:FFFF:F,FFFFFFFFFFFFFFFFFF,F,FFFFFFFFFFFFFFF:FFFFFFFF:FF:FFFF:,F:F:FFFFFFFFFFFFFF,F::F,FFF,,,F,,FFF,:F:,,FFFFF:F,,FF,
@A01757:128:HWYCLDRX2:1:2101:9209:13683 1:N:0:GGAGCGTC
ACTCCTACGGGAGGCAGCAGTGAGGAATATTGGTCAATGGCCGCAGGGCTGAACCAGCCAAGTCGCGTGAGGGATGACGGTCCTATGGATTGTAAACCTCTTTTGTCAGGGAGCAAAGGACGCCACGTGTGGTGTTTTGCGAGTACCTGAAGAAAAAGCATCGGCTAACTCCGTGCCAGCAGCCGCGATAATACGGAGGATGCGAGCGTTATCCGGATTTATTGGGTTTAAAGGGTGCGCAGGC
+
FFFFFFFFFFFFFFFFFFFFFFFFFFFFFFFFFFFFFFFFFFFFFFFFFFFFFFFFFFFFFFFFFFFFFFFFFFFFFFFFFFFFFFFFFFFFFFFFFFFFFFFFFFFFFFFFFFFFFFFFFFFFFFFFFFFFFFFFFFFFFFFFFFFFFFFFF:FFFFFFFFFFFFFFFFFFFFFFFFFFFFFFFFFFFFFFFFFF:FFFFFFFFFFFFFFFFFFFFFFFFFFFFFFFFFFFF:FFFFFFFFFF
@A01757:128:HWYCLDRX2:1:2101:21866:13714 1:N:0:GGAGCGTC
ACTCCTACGGGAGGCAGCAGTAGGGAATTTTCGTCAATGGGCGCAAGCCTGAACGAGCAATGCCGCGTGAACGAGGAAGGTATTCGGATCGTAAAGTTCTGTTGAAGGGGAAAAAGAGCGGAGAGAGGAAATGGTCTCCGATTGATATTACCCTTCGAGGAAGTCACGGCTAACTACGTGCCAGCAGCCGCGGTAATACGTAGGTGGCGAGCGTTATCCGGACTGATTGGGCGTCAAGGGTGCG
+
FFFFFFFFFFFFFFFFFFFFFFFFFFFFFFFFFFFFFFFFFFFFFFFFFFFFFFFFFFFFFFFFFFFFFFFFFFFFF,FFF:FFFFFFFFFFFF:FFFF:F:FFFFFFFFFFF,FF:FFFFFFFFFFFF:FFFFFFFFFFF:FFFFFFFFFFFFFFFFFF:FFFFFFFFFFFFFFFFFFFFFFFFFFFFFFFFF,FFFFFFFFFFFFFFFFFFFFFFFFFFF,FFFFFFFFFFF,FFFFFFFFF
@A01757:128:HWYCLDRX2:1:2101:26874:13933 1:N:0:GGAGCGTC
ACTCCTACGGGAGGCAGCAGTGAGGAATATTGGTCAATGGCCGTAAGGCTGAACCAGCCAAGTAGCGTGAGGGAAGACTGCCCTATGGGTTGTAAACCTCTTTTATGCGGGGATAAAGGTGTCGACGTGTGGATGTTTGCAGGTACCGCATGAATAAGGACCGGGTAATTCCGTGCCAGCAGCCGCGGTAATACGGAAGGTCCGGGCGTTCTCCGGAGTTATGGGGTTTGAAGGGTGCGTAGGC
+
FFFF:FFFFFFFFFFFFF,FFFFFFFFFFFFF:,FFFFFF:FFFFF:FFFF,,FF,FF:F::FFFFF:FFF:F,:FF:FFFFFFFF:FFFFFF:F:FFFFFFFF:FFFFFFFFF,F,FFFF,,,:FF,F,FF:FFF,FF,FFFFFFFFF:F:,:F,:FF::FFF,FF,FF:FFFF:FFFF,F:FFFF,:,:F,,FF,FFFFF,:F:FF,:,:,,FF,,:,,F,,FF,:F,,,FFF::,F,,F,,
@A01757:128:HWYCLDRX2:1:2101:32895:13933 1:N:0:GGAGCGTC
ACTCCTACGGGAGGCAGCAGTGAGGAATATTGGTCAATGGGCGAGAGCCTGAACCAGCCAAGTCGCGTGAGGGAAGACGGTCCTATGGATTGTAAACCTCTTTTGTCGGGGAGCAAAAAAGCCTCGTGAGGCCACAAGCGAGAGTACCCGAAGAAAAAGCATCGGCTAACTCCGTGCCAGCAGCCGCGGTAATACGGAGGATGCGAGCGTTATCCGGAGTTATTGGGTTTAAATGGTGCGTAGG
+
FFFFFFFFFFFFFFFFFFFFFFFFFFFFFFFFF:FFFFFFFFFFFFFFFFFFFFFFFFFFFFFFFFFF:FFFFF,:FFFFFFFF:FF:FFFFFFFFFFFFFF::FFFFFFFFFFFFFFFFF:FFFFFFFF,FFFF:FFFFFFFFF,FFFFF:,FFFFFFFFFFF:FFF,FF:,FFFF:FFFF,FFF:FFF,FF:,,,F,FFFFFFFF,::FFFF:,,F:FFF:F:,FF,FFFF,,,FFFF,F:F
@A01757:128:HWYCLDRX2:1:2101:14895:13949 1:N:0:GGAGCGTC
ACTCCTACGGGAGGCAGCAGTGAGGAATATTGGTCAATGGCCGTAAGGCTGAACCAGCCAAGTCGCGTGAAGGAAGAAGGATCTATGGTTTGTAAACTTCTTTTATAGGGGAATAAAGGTATCCACGTGTGGATATTTGCATGTACCCTATGAATAAGCATCGGCTAACTCCGTGCCAGCAGCCGCGGTAATACGGAGGATGCGAGCGTTATCCGGATTTATTGGGTTTAAAGGGTGCGTAGGT
+
FFFFFFFFFFFFFFFFFFFFFFFFFF,FFFFFFFFFFFFFFFFFFFFFFFFFFFFFFFFFFF,FFFFFFFFFFFFFFFFFFFFFFFFFFFFFFFFFFFFFFFFFFFFFFFFF:FFFFFFFFFF,FFFFFFFFFFFFFFFFFFFFFF:FFFFFFFFF,:FFFFFFFFFFFFF,FFFFFFFFFFFFFFFFFFFFFFFFF:FFFFFFFFFFFFFF::F,F:FFFFFFFFFFFFFFF:FFFFFFFFFF
@A01757:128:HWYCLDRX2:1:2101:20663:14043 1:N:0:GGAGCGTC
ACTCCTACGGGAGGCAGCAGTGGGGAATATTGCACAATGGGGGGAACCCTGATGCAGCGACGCCGCGTGGGTGAAGGAGCACCTCGGTGCGTAAAGCCCTATCGGCAGGGAAGAAACAGACGGTACCTGACTAAGAAGCCCCGGCTAACTACGTGCCAGCAGCCGCGGTAATACGTAGGGGGCAAGCGTTATCCGGATTCACTGGGTGTAAAGGGAGCGTAGACGGCGACGCAAGTCTGGAGTG
+
FFFFFFFFFFFFFFFFFFFFFFFFFFFFFFFFFFFFFFFFFFFFFFFFFFFFFFFFFFFFFFFF:FFFFFFFFFFFFFFFFFFFFFFFFFFFFFFFFFFFFFFFFFFFFFFFFFFFFFFFFFFFFFFFFFFFFFFFFFFFFFFFFFFFFFFFF:FFFFFFFFFFFFFFFFFFFFFFFFFFFFFFFFFFFFFFFFFFFFFFFFFFFFFFFFF:F:FFFFF,FF:FFFFFFF:FF:FFFFFFFFF:
@A01757:128:HWYCLDRX2:1:2101:8666:14090 1:N:0:GGAGCGTC
ACTCCTACGGGAGGCAGCAGTAGGGAATTTTCGTCAATGGGCGCAAGCCTGAACGAGCAATGCCGCGTGAACGAGGAAGGTCTTCGGATCGTAAAGTTCTGTTGAAGGGGAAAAAGAGCGGAGAGAGGAAATGGTCTCCGATTGATATTACCCTTCGAGGAAGTCACGGCTAACTACGTGCCAGCAGCCGCGGTAATACGGAGGATGCGAGCGGTATCCGGAGTTATTGGGTTTAAAGGGTGCG
+
FFFFFFFFFFF:FFFFFFFF:FFFFFFFFFFFFFFFF:FFFFFFFFFFFFFFFFFFFFFFFFFFFFFFFFFF:FFFFFFFFFFFFFFF:FFFFF:FFFF,FFFFFFFFFFFFFFFFFFFFFFFFFFFFFFFFFFFFFFFFFFFFFFFFFFFFFFFFFFFF:FFF,FFFFFFFFFFFF:FFFFFFFFFFFFFFFF,FFFFFFFFFFFFFFFFFF,F:FF,F,F,FFFFFFFF::FF,,FF:FFFF
@A01757:128:HWYCLDRX2:1:2101:19849:14105 1:N:0:GGAGCGTC
ACTCCTACGGGAGGCAGCAGTGGGGGATATTGGACAATGGGGGAAACCCTGATCCAGCGACGCCGCGTGAGTGAAGAAGTATTTCGGTATGTAAAGCTCTATCAGCAGGGAAGAAAGAAATGACGGTACCTGAGTAAGAAGCCCCGGCTAACTACGTGCCAGCAGCCGCGGTAATACGTAGGGGGCAAGCGTTCTCCGGAATTACTGGGTGTAAAGGGAGCGTAGACGGTAATGCAAGTCTGGA
+
FFFFFF:FFFFFFFFFFFFFFFFFFFFF:FFFFFFFFFFFFFFFFFFFFFFFFFFFFFFFFFFFFFFFFFFFFFFFFFFFFFFFFFFFFFFFFFFFFFFFFFFFFFFFFFFFFF:FFFFFFFFFFFFFFFFFFFFFFFFF:FFFFFFF::FFFFFFFFFFF:FFFFFFFFF:FFFFFFFFFFFFFFFFFFFFF,FF:FFF:FFFFFFFFFFFFF:F,FFFFFFFFFFFFFFFFFFFFFFFF:FF
@A01757:128:HWYCLDRX2:1:2101:1660:14137 1:N:0:GGAGCGTC
ACTCCTACGGGAGGCAGCAGTGAGGAATATTGGTCAATGGGCGGAAGCCTGAACCAGCCAAGTCGCGTGAGGGAAGAAGGCCCTGCGGGTCGCAGACCTCTTTGGACGGGGAGAAAGGTCGCCTACGTGTCGGCGGAAGGAGAGTACCCGTAGAACAAGCATCGGCTAACTCCGTGCCAGCAGCCGCGGTAATACGGAGGATGCGAGCGTTATCCGGATTTATTGGGCGTAAAGGGCTCGTAGG
+
F::,FFF:FFFFFF:FF,F:FFF:F:F:FFFFFFFFFFFFF,F,,F,:FFFFF:F:FFFF,,FF:,,:,::FFFFF,:FFFFF,F,,:,FFF,F:FF::F,F,FFFFF,:FF:,FF:::F:F,FFFFF:F,:,,FFF,F,:FFFFF,F:,F:FFFFFF:FFFF:F:F:F:FF:FFFFFFFFFFFFFFF:F:FFF,:F:FF:,FFF:F:FFF:F::FF::FF,F:FF::F,:,,FFF,::FF:FF
@A01757:128:HWYCLDRX2:1:2101:28004:14137 1:N:0:GGAGCGTC
ACTCCTACGGGAGGCAGCAGTGAGGAATATTGGTCAATGGGCGAGAGCCTGAACCAGCCAAGTCGCGTGAGGGAGTACTGCCCTATGGGTTGTAAACCTCTTTTGTCGGGGAGCAAAAGCCGGACGTGTCCGGCTGTGAGAGTACCCGAAGACAAAGCATCGGCTAACTCCGTGCCAGCAGCCGCGGTAATACGGAGGATGCGAGCGTTATCCGGATTTATTGGGTTTAAAGGGTGCGCAGGCG
+
FFFFFFFFFFFFFFFFFFFFFFFFFF:FFFFFFFFFFFFFFFFFFFFFFFFFFFFFFFFFFFFFFFFFFFFFFFFFFFFFFFF,FFFFFF:FFF,FFFFFFFFFFFFFFFFFFFFFF:FFFFFFFFFF:FFFFFFFFFFFFFF,FFFFF,FF,FF,FF:FFFFFFFF:FFFFFFFFFFF:FFFFFFFF:FF:FFFFFFFFFFFFFFFF:FF:F:FF,,F,:FFF::,FF,,FFFFFFFF:FFF,
@A01757:128:HWYCLDRX2:1:2101:11315:14231 1:N:0:GGAGCGTC
ACTCCTACGGGAGGCAGCAGTGAGGAATATTGGTCAATGGCCAGAAGGCTGAACCAGCCAAGCCGCGTGAAGGACGAAGGTGCCAAGCATTGTAAACTTCTTTTGTCAAGGGACAAAATCAGGCTCGAGAGCCTGACCGAGGGTACTTGAAGAAAAAGCATCGGCTAACTCCGTGCCAGCAGCCGCGGTAATACGGAGGATGCGAGCGTTATCCGGATTTATTGGGTTTAAAGGGTGCGTAGGC
+
FFFFFFFFFFFFFFFFFFFFFFFFFFFFFFFFFFFFFFFFFFFFFFFFFFFFFFFFFFFFFFFFFFFFFFFFFFFFFFFFFFFFFFFFFFFFFFFFFFFFFFFFFFFFFFFFFFFFFFFFFFFFFFFFFFFFFFFFFFFFFFFFFFFFFFFFFFFFFF:FFFFFFFFFFFFFFFFFFFFFFFFFFFFFFFFFFF:FFFFFFFFFFFFFFF:FF:FFFF:FFFFFFFFFFFFFF,FFFFFFFF:F
@A01757:128:HWYCLDRX2:1:2101:16568:14246 1:N:0:GGAGCGTC
ACTCCTACGGGAGGCAGCAGTGAGGAATATTGGTCAATGGGCGCTAGCCTGAACCAGCCAAGTAGCGTGAAGGATGACTGCCCTATGGGTTGTAAACTTCTTTTATATGGGAATAAAGTGCAGTATGTATACTGCTTTGCATGTACCTTATGAATAAGGATCGGCTAACTCCGTGCCAGCAGCCGCGGGAATACGGAGGATCCGAGCGTTATCCGGATTGATTGGGTTTAAAGGGAGCGTAGGC
+
FFFFFFF:FFFFFFFFFFFFFFFFFFFF:FFFFFFFFFFFFFFFFFFFFFFF,FFFFFFFFFFFFFFFFFFFFFF:FFFFFFFFFFFFFFFFFFFFFF:FF,FFFFFFFF::FF,FFFF:FFFFFFFFFFFFFF:FFFFFFFFFF,FFFF:,FFFFFFFFFFFFFFFFFFFF::FFFFFFFF::FFFF,:FFFFF::FFFFFF:FFFFF:FF:FF:F:F,:F,F:::,FF,,:FFF,:F,:FFF
@A01757:128:HWYCLDRX2:1:2101:1371:14262 1:N:0:GGAGCGTC
ACTCCTACGGGAGGCAGCAGTGGGGAATATTGGGCAATGGGCGCAAGCCTGACCCAGCAACGCCGCGTGAAGGAAGAAGGCTTTCGGGTTGTAAACTTCTTTTCTGGGGGACGAACAAATGACGGTACCCCAGGAATAAGCCACGGCTAACTACGTGCCAGCAGCCGCGGTAATACGTAGGTGGCAAGCGTTATCCGGATTTATTGGGCGTAAAGGGAACGCAGGCGGTCTTTTTAGTCTGATG
+
FFFFFFFFFFFFFFFFFFFFFFFFFFFFFFFFFFFFFFFFFFFFFFFFFFFFFFFFFFFFFFFFFFFFFFFFFFFFFFFFFFFFFFFFFFFFFF::FFFFFFF:FFFFFF::FFFFFFFFFFFFFFFFFFFFFFFFFFFFFFFFFFFFFFFFFF,FFF,FFF,F:FFFFFFF:FFFF,FFFFFFFFFFFF,F,F,:FFF,FFF:FFFFFFFF:,FF:F,:FF:F::FFF:FFFF,FFF,FF,FF
@A01757:128:HWYCLDRX2:1:2101:29297:14278 1:N:0:GGAGCGTC
ACTCCTACGGGAGGCAGCAGTGAGGAATATTGGTCAATGGACGCAAGTCTGAACCAGCCATGCCGCGTGCAGGAAGACGGCTCTATGAGTTGTAAACTGCTTTTGTACGAGGGTAAATCCCGATACGTGTATCGGGTTGAAAGTATCGTACGAATAAGGATCGGCTAACTCCGTGCCAGCAGCCGCGGTAATACGGAGGATTCAAGCGTTATCCGGATTTATTGGGTTTAAAGGGTGCGTAGGC
+
FFF:FFFFFFFFFFFFFFF:::FFFFFFFFF:FFFFFFFFFFFFFF:FFF,FFFFF,FFFF:FFFFFF:FFFFFF:FF,FFFFFFFFFFFFFFFFFFFFFFFFF:FFFFFFFFFFFFFFFFFF:FF:F,:FFF,FFFFFFFFFF:FFFFFFFFFF:F::FF:FFFFFFFFFF:F:F:FFF:FFFFFFFFFFFFFFFF,FFFFFFF:FF:F:F,F,FFFFFFFF,FF:FF:FF,:FF,FFF:F::
@A01757:128:HWYCLDRX2:1:2101:1172:14293 1:N:0:GGAGCGTC
ACTCCTACGGGAGGCAGCAGTGAGGAATATTGGTCAATGGACGCAAGTCTGAACCAGCCATGCCGCGTGCAGGATGACGGCTCTATGAGTTGTAAACTGCTTTTGTACGAGGGTAATATCAGATACGTGTATCTGCTTGAAAGTATCGTACGAATAAGGATCGGCTAACTCCGTGCCAGCAGCCGCGGTAATACGGAGGATCCAAGCGTTATCCGGATTTATTGGGTTTTATGGGTGCGTAGGG
+
FFFFFFFFFFFFFFFFFFFFFFFFFFFFFFFFFFFFFFFFFFFF:FFFFFFFFFFFF:FFFFFFFFFFFFFFFFFF:FFFFFFFFFFFFFFFFFFFFFFFFFFFFFF,FFFFFFFFFFF:FFFFFFFFFFFF:FFFFFF:,FFFFF,:FFFFFFF:FFFFF:FF,FF:,F::FFFF::FF,F:,FFFF:,FFF,FFFFFFF:F,:FFF:F:F:,FFFF,F,,:,FF,F,,,,F,:FF,F,,FF,
@A01757:128:HWYCLDRX2:1:2101:1163:14309 1:N:0:GGAGCGTC
ACTCCTACGGGAGGCAGCAGTGAGGAATATTGGTCAATGGACGCAAGTCTGAACCAGCCATGCCGCGTGCAGGATGACGGCTCTATGAGTTGTAAACTGCTTTTGTACGAGGGTAATATCAGATACGTGTATCTGCTTGAAAGTATCGTACGAATAAGGATCGGCTAACTCCGTGACAGCAGCCGCGGTAATACGGAGGATCCAAGCGTTATCAGGATTTATTGGGTTTAAAGGGTGCGTAGGG
+
FFF:::FFFFF:FFFFFFFFFFFFFFFFFFFFFFFFFFFFF:FFFF:FFF:FFFFFFFFFFFF:FF:FFFFFFFFFFFFF:FFFFFFFFFFFFFFFFFFFFFFFFF::FFF:,FFFFFFFF,FF:,:F,FFFFF:FFF:,F:,F:FFFF:FF,FFF:F,FF:FFFFF,,F:FF,:,:FF,F:F,FF:FFFFF,,,FFFFFF,FFF,,FFFFFF,,FFF:F,FF,,:F:F::F,FFFF,F,FFF,
@A01757:128:HWYCLDRX2:1:2101:5095:14325 1:N:0:GGAGCGTC
ACTCCTACGGGAGGCAGCAGTGAGGAATATTGGTCAATGGGCGCAAGCCTGAACCAGCCAAGTCGCGTGAGGGATGACGGTCCTATGGATTGTAAACCTCTTTTGCCGGGGAGCAAGGGCGGGGACGTGTCCCGGCCCGGAGAGTACCCGGAGAAAAAACATCGGCTAACTCCGTGCCAGCAGCCGCGGTAATACGGAGGATGCGAGCGTTATCCGGATTTATTGGGTTTAAATGGTGCGTAGG
+
FFFFFFFFFFFFFFFFFFFFFFFFFFFFFFFFFFFFFFFFFFFFFFFFFFFFFFFFFFFFFFFFFFF:FFFFFFFFFFFFFFFFFFFFFFFFFFFFFFFFFFFFFFFFFFFFFFFFFFFFFFFFFFFFFFFFFFFFFFFFFFFFFFFFFFFFFFFFFFFFFFFFFFFFFFFFFFFF,FFFFFFFFFFF:FFFFFFFFFFFFFFFFFF,FFFFFFFFFFFFFFF:F:FFFFFF:FF:FF:FFFFF
@A01757:128:HWYCLDRX2:1:2101:4092:14434 1:N:0:GGAGCGTC
ACTCCTACGGGAGGCAGCAGTGAGGAATATTGGTCAATGGGCGGAAGCCTGAACCAGCCAAGTCGCGTGAGGGATTAAGGCCCTATGGGTCGTAAACCTCTTTTGTCAGGGAGCAATGGCGTCCACGTGTGGGCGTATGGAGAGTACCTGAAGAAAAAGCATCGGCTAACTCCGTGCCAGCAGCCGCGGTAATACGGAGGATGCGAGCGTTATCCGGATTTATTGGGTTTAAAGGGTGCGTAGG
+
FFFFFFFFFFFFFFFFFFFFFFFFFFFFFFFFFFFFFFFFFFFFFFFFFFFFFFFFFFF,FFFFFFFFFFFFFF:FFFFFFFFF:FFFFFFFFFFFFFFFFFFFFFFFFFFFFFFFFFFFFFFFFFFFFFFFFFF,FFFFFFFFF:FFFFFFFFFFFFFFFFFFFFFFFFFFFFFFFFFFFFFFFFFFFFFFFFFFFFFFFFFFFFFFFFF,FFFFFF,FFFFFFFFFFFF::FFFFF,F,,FF
@A01757:128:HWYCLDRX2:1:2101:18864:14434 1:N:0:GGAGCGTC
ACTCCTACGGGAGGCAGCAGTAGGGAATTTTCGTCAATGGGCGCAAGCCTGAACGAGCAATGCCGCGTGAACGAGGAAGGTCTTCGGATCGTAAAGTTCTGTTGAAGGGGAAAAAGAGCGGAGAGAGGAAATGGTCTCCGATTGATATTACCCTTCGAGGAAGTCACGGCTAACTACGTGCCAGCAGCCGCGGTAATACGTAGGTGGCGAGCGTTCTCCGGAATGATTGGGCGTAAAGGGTGCG
+
FFFFFFFFFFFFFFFFFFFFFFFFFFFFFFFFFFFFFFFFFFFFFFFFFFFF:FFFFFFFFFFFFFFFFFFFFFFFFFFFFFFFFFFFFFFFFF,FFFFFFFFFF:FFFFF,FFF:FFFFFFFFFFFFFFFFFFFFFFFFF:FFFFFFFFFFFFFFFFFFFFFFFFFFFFFFFFFFFFFFFFFFFFFFFFFFFFFFFFFFFFFFFFFFFFFFFFF,FFFFFF:FFF:FFFFFFFFFFF:FFFFF
@A01757:128:HWYCLDRX2:1:2101:10375:14450 1:N:0:GGAGCGTC
ACTCCTACGGGAGGCAGCAGTGAGGAATATTGGTCAATGGCCGGAAGGTTGAACCAGCCAAGTCGCGTGAGGGAATAAGGCCCTACGGGTCGTAAACCTCTTTTGTCAGGGAGCAAGGCCGTCCACGTGTGGACGGAAGGAGAGTACCTGAAGAAAAAGCATCGGCTAACTCCGTGCCAGCAGCCGCGGTAATACGGAGGATGCGAGCGTTATCCGGATTTATTGTGTTGAAAGGGTGCGTAGG
+
FFFFFFFFFFF:FFFFFFFFFFFFFFFFFFFF:FFFFFFFFFFFFFFFFFFFFFFFFFF,FFFFFFFFFFFFFF:FFFFFFFFFFFFFFFFFFFFFFFFFFFFFFFFFFFFFFFF:FFFFFFFF,FFFFFFFFFFFF,FFFFFFFFFFFFFFF:F::FFF:FFFFFFFFFFFFFFFFFFFF:FFFFFF,F,FFFFFF:FFFFF:FFFFF::FFFFFFF:,:F:,FFFFF,FF:FFFFF:FF,FF
@A01757:128:HWYCLDRX2:1:2101:16920:14450 1:N:0:GGAGCGTC
ACTCCTACGGGAGGCAGCAGTGAGGAATATTGGTCAATGGGCGCTAGCCTGAACCAGCCAAGTAGCGTGAAGGATGACTGCCCTATGGGTTGTAAACTTCTTTTATATGGGAATAAAGTGCAGTATGTATACTGCTTTGCATGTACCTTATGAATAAGGATCGGCTAACTCCGTGCCAGCAGCCGCGGTAATACGGAGGATCCGAGCGTTATCCGGATTTATTGGGTTTAAAGGGAGCGTAGGC
+
FFFFFFFFFFFFFFFFFFFFFFFFFF:FFFFFFFFFFFFFFFFFFFFFFFFFFFFFFFFFFFFFFFFFFFFFFFFFFFFFFFFFFFFFFFFFFFFFFFFFFFFFFFFFFFFFFFFFF:FFFFFFFFFF:FFFFFFFFFFFFFFFFFFFFFFFFFFFFFFFFFFFFFFFFFF:FFFFFF:FFFFFFFFFFFFFFFF:FFFFFFFFFFFF:FFFF::FF,FFFFFFFF:FFFFFF:FFFFFFFFFF
@A01757:128:HWYCLDRX2:1:2101:20618:14465 1:N:0:GGAGCGTC
ACTCCTACGGGAGGCAGCAGTGAGGAATATTGGTCAATGGCCGGAAGGCTGAACCAGCCAAGTCGCGTGAGGGAATAAGGCCCTATGGGTCGTAAACCTCTTTTGTCAGGGAGCAATGGCGTCCACGTGTGGACGAGAGGAGAGTACCTGAAGAAAAAGCATCGGCTAACTCCGTGCCAGCAGCCGCGGTAATACGGAGGATGCGAGCGTTATCCGGATGTAGTGGGTTTAAAGGGTGCGTAGG
+
FFFFFFFFFFFFFFFFF:FFFFFFFFFF:FFFFFF:FFFFFFFFFFFFFFFF,FFFFFFF,FFFFFFFFFFFFFFFF:FFFFFFFFFFFFFFFFFFFFFFFFFFFFFFFFFFFF:F,FFFFFFFF:F:FFFFFFFFFFFFFFFFFFFF,F:,FF,FFFFFFFF:FFFFF:FFFFFFFFFFF:FF:FFFFFFFF,FFFFFFFFFF:FFFFFFFFF:FFFF,:F,FFFFFFFFF:FF::F,:F,F:
@A01757:128:HWYCLDRX2:1:2101:18900:14497 1:N:0:GGAGCGTC
ACTCCTACGGGAGGCAGCAGTGGGGAATATTGCACAATGGGGGAAACCCTGATGCAGCGACGCCGCGTGAGTGAAGAAGTATTTCGGTATGTAAAGCTCTATCAGCAGGGAAGAAAAAAGACGGTACCTGACTAAGAAGCCCCGGCTAACTACGTGCCAGCAGCCGCGGTAATACGTAGGGGGCAAGCGTTATCCGGATTTACTGGGTGTAAAGGGAGCGTAGACGGCGCGGCAAGTCTGAAGT
+
FFFFFFFFFFFFFFFFFFFFFFFFFFFF:FFFF:FF:FFFFFFFFFFFFFFFFFFFFFFFFFF,FFF:FFFFFFFFF,FFF:FFFFFFFFFFFFFFFFFFFFFFFFFFFFFFFFFFFFFFFFFFFFFFFFFFFFFFFFFFFFFFFFFFFFFFFFFFFFFFFFFFFFFFFFFFFFFFFFFFFFFFFFFFFFFFFF,:FFFFFFFFFFFFFFFFFFFFFFFFFF:FFF:FFFFFFF,F:FFFFF:F
@A01757:128:HWYCLDRX2:1:2101:4752:14544 1:N:0:GGAGCGTC
ACTCCTACGGGAGGCAGCAGTGAGGAATATTGGTCAATGGCCGCAGGGCTGAACCAGCCAAGTCGCGTGAGGGATGACGGTCCTATGGATTGTAAACCTCTTTTGTCAGGGAGCAAAGGGCGCCACGTGTGGCGCTTTGCGAGTACCTGAAGAAAAAGCATCGGCTAACTCCGTGCCAGCAGCCGCGGTAATACGGAGGATGCGAGCGTTATCCGGATTTATTGGGTTTAAAGGGTGCGCAGGC
+
FFFFFFFFFFFFFFFFFFFFFFFFFFFFFFFFFFFFFFFFFFFFFFFFFFFFFFFFFFFFFFFFFFFFFFF::FFFFFFFFFF,:FFFFFFFFFFFFFFFFFFFFFFFFFFFFFFFFFFFFFFF,FFFFFFFFFFFFFFFFFFFFFFFFFFFFFFFFFFFFFFFFFFFFFFFFFFFF:FFFFFFFFFFF::FFFFFFFF:FFFFFFFF:F,FFF,FF:FFF:FF:FFF:F:FF:FFFFF:FFFF
@A01757:128:HWYCLDRX2:1:2101:12906:14638 1:N:0:GGAGCGTC
ACTCCTACGGGAGGCAGCAGTGAGGAATATTGGTCAATGGGCGGAAGCCTGAACCAGCCAAGTCGCGTGAGGGAAGAAGGCCCTGCGGGTCGCAGACCTCTTTGGACGGGGAGCAAGGCCGCCGACGTGTCGGCGGAAGGAGAGTACCCGTAGAACAAGCATCGGCTAACTCCGTGCCAGCAGCCGCGGTAATACGGAGGATGCGAGCGTTATCCGGATTTATTGGGTTTAAAGGGTGCGTAGG
+
FFFFFFFFFFFFFFFFFFFFFFFFFFFFFFFFFFFFFFFFFFFFFFFFFFFFFFFFFFFFFFFFFFFFFFFFFFFFFFFFFFFFFFFFFFFFFFFFFFFFF:FFF,FFFFFFFFFFFFFFFFFFFFFFFFFFFFFFFFFFFFFFFFFFFFFFFF:FFFFFFFFFFFFFFFFFFFFFFFFFFFFFFFFFFFFFFFFFFFFFFFFFFFFFFFFFFFF:F:FFFFFFFFFFFFFFF::FFFFFFFFF
@A01757:128:HWYCLDRX2:1:2101:19623:14653 1:N:0:GGAGCGTC
ACTCCTACGGGAGGCAGCAGTGGGGAATATTGGGCAATGGAGGCAACTCTGACCCAGCAATGCCGCGTGAATGAAGAAGGTCTTCGGATTGTAAAGTTCTTTAATCAGGGACGAAGAAGATGACGGTACCTGAGGAATAAGCCACGGCAAACTATGTGCCAGCAGCCGCGGTAATACATAGGTGGCAAGCGTTGTCCGGAATGACTGGGCGTAAAGGGAGCGTAGGCGGTCTGTTAAGTTGGAA
+
FFFFFFFFFFFFFFFFFFFFFF,FFFFFFFFFF:FFFFFFFFFFFF:FFFFFFFFFFFFFFFFFFFFFF:FFFFFFFFFF:,:FFFFF,F:FFFF::FFFFFF:::FFF:FFF:FFFFFFFFF:,:FF:,FFFFF:,FFF:FFFF,:FFFFFFFF:,FFFF:FFF:FFF:F,FFFFFF,FFFF,FFFF:::F,,FF:FFFF,FFFF,F,FFF,F:F,FF,FFF,FFF,F,F,F,:FF,FF,FFF
@A01757:128:HWYCLDRX2:1:2101:4453:14779 1:N:0:GGAGCGTC
ACTCCTACGGGAGGCAGCAGTCGGGAATATTGCGCAATGGAGGGAACTCTGACGCAGTGACGCCGCGTATAGGAAGAAGTTTTTCGGAATGTAAACTATTGTCGTTAGGGAAGAGAAAGGACGGTACCTAAGGAGGAAGCCCCGGCTAACTATGTGCCAGCAGCCGCGGTAATACATAGGGGGCAAGCGTTATCCGGAATTATTGGGTGTAAAGGGTGCGTAGACGGGAAATTAAGTTAGTTGT
+
FFFFFFFFFFFFFFFFFFFFFFFFFFFF::FFFFFFFFFFFFFFFFFFFFFFFFFFFFFFFFFFFFFFFFFFFFFFFFFFFFFFFFFFFFFFFFFFF,:FFFFFF:FFFFFFFFFFFFFFFFFFFFFFFFFFFFFFF:FFFFFF:FF:FFF:FFFFFFFFFFFFFFFF:FF:F:FF,FFFFFFFFFFFFFFFFFFFF:,FFF,FF,F:FFFFFFFFFFFFF::F:FFF:FFFFFFFFF,FFFFF
@A01757:128:HWYCLDRX2:1:2101:24505:14873 1:N:0:GGAGCGTC
ACTCCTACGGGAGGCAGCAGTAGGGAATTTTCGTCAATGGGCGCAAGCCTGAACGAGCAATGCCGCGTGAACGAGGAAGGTCTTCGGATCGTAAAGTTCTGTTGAAGGGGAAAAAGAGCGGAGAGAGGAAATGAACTCCGATTGATATTACCCTTCGAGGAAGTCACGGCTAACTACGTGCCAGCAGCCGCGGTAATACGTAGGTGGCGAGCGTTATCCGGAATGATTGGGCGTAAAGGGTGCG
+
FFFFFFFFFFFFFFFFFFFFFFFFFFFFFFFFFFFFFFFFFFFFFFFFFFFFFFFFFFFFFFFFFFFFFFFFFFFFFFFFFFFFFFFFFFFFFFFFFFFFFFFFFFFFFFF:FFFFFFFFFFFFFFFFF:FFFFFFFFFFFFFFFFFFFFFFFFFFFFFFF:FFFFFFFFF:FFFFFFFFFFFFFFFFFFFFFF:FFFFFFFFFFF:FFFFFFFFFFFFFFF:FFFFFFFFFFFFFFFFFFFFF
@A01757:128:HWYCLDRX2:1:2101:1985:14951 1:N:0:GGAGCGTC
ACTCCTACGGGAGGCAGCAGTAGGGAATTTTCGTCAATGGGCGCAAGCCTGAACGAGCAATGCCGCGTGAACGAGGAAGGTCTTCGGATCGTAAAGTTCTGTTGAAGGGGAAAAAGAGCGGAGAGAGGAAATGGTCTCCGATTGATATTACCCTTCGAGGAAGTCACGGCTAACTACGTGCCAGCAGCCGCGGTAATACGTAGGTGGCGAGCGTTATCCGGAATGATTGGGCGTAAAGGGTGCG
+
FFFFFFFFFFFFFFFFFFFFFFFFFFFFFFFFFFFFFFFFFFFFFFFFFFFFFFFFFFFFFFFFFFFFFFFFFFFFFFFFFFFFFFFFFFFFFFFFFFFFFFFFFFFFFFFFFFFFFFFFFFFFFFFFFFFFFFFFFFFFFFFF:FFFFF:FFFFFFFFFFFFFF:F:FFFFFFFFFFFFFFFFFFF:F:FFFFFFFFFFFFF,FF,F:FFFFFFFFFFFFFFF,FFF::FFF::FFF:FFF:,
@A01757:128:HWYCLDRX2:1:2101:10773:14951 1:N:0:GGAGCGTC
ACTCCTACGGGAGGCAGCAGTGAGGAATATTGGTCAATGGGCGCGAGCCTGAACCAGCCAAGTCGCGTGAGGGAAGACGGTCCTATGGATTGTAAACCTCTTTTGCCGGGGAGCAAAAAGCGGTACGCGTACCGCATCGAGAGTACCCGGAGAAAAAGCATCGGCTAACTCCGTGCCAGCAGCCGCGGTAATACGGAGGATGCGAGCGTTATCCGGATTTATTGGGTTTAAAGGGTGCGCAGGC
+
FFFFFFFFFFFFFFFFFFFFFFFFFFFFFFFFFFFFFFFFFFFFFFFFFFFFFFFFFFFFFFFFFFFFFFFFFFFFFFFFFFFFFFFFFFFFFFFFFFFFFFFFFFFFFF:FFFF:F::FFFFFFFFFFFFFFFFFFFFF:FFFFFFFFFFFFFFFFFF:FFFFFFFFFFFFFFFFFF:FFFFFFFFFFFFFFFFFFFF:FFFFFFFF,FFFFF:FF:FF,FFFFF::FFFFFFFFFFFF:FFF
@A01757:128:HWYCLDRX2:1:2101:23204:15060 1:N:0:GGAGCGTC
ACTCCTACGGGAGGCAGCAGTGAGGAATATTGGTCAATGGCCGCAGGGCTGAACCAGCCAAGTCGCGTGAGGGATGACGGTCCTATGGATTGTAAACCTCTTTTGTCAGGGAGCAAAGGGCGCGACGTGTGGCGCTTTGCGAGTACCTGAAGAAAAAGCATCGGCTAACTCCGTGCCAGCAGCCGCGGTAATACGGAGGATGCGAGCGTTATCCGGATTTATTGGGTTTAAAGGGTGCGCAGGC
+
:FFFFFFFFFFFFFFFFFFFFFFFFFFFFFFFFFF:FFFFFFFF,FFFFFFFFFFFFFFFFFFFFFFFFFFFFFFFF:FFF:FFFFFFFFFFFFFFFFFFFFFFFFFFFFFFFF:F:FFFFFF,F:FFFFFFFF:FFFFFFFFFFFFFFF,F,FFFFFFFFFFF:FFFFFF:FFFFFFFFFFFFFFFFF:FFFFFFFFFFFFFFFFFFFF:FFFFFFFF,FFFF:FFFFFF:FFFFFFFF,FFF
@A01757:128:HWYCLDRX2:1:2101:26042:15060 1:N:0:GGAGCGTC
ACTCCTACGGGAGGCAGCAGTGAGGAATATTGGTCAATGGCCGGAAGGCTGAACCAGCCAAGTCGCGTGAGGGAATAAGGCCCTATGGGTCGTAAACCTCTTTTGTCAGGGAGCGAAGGCGTCCACGTGTGGACGAGAGGAGAGTACCTGAAGAAAAAGCATCGGCTAACTCCGTGCCAGCAGCCGCGGTAATACGGAGGATGCGAGCGTTATCCGGATTTATTGGGTTTAAAGGGTGCGCAGG
+
FFFFFFFFFFFFFFFFFFFFFFFFFFFFFFFFFFFFFFFFFFFFFFFFFFFFFFFFFFFFFFFFFFFFFFFFFF:FFFFFFFF:F:FFFFFFFFFFFFFFFFFFFFFFFFFFFFFFFFFFFFFFFFFFFFFFFFFFFFFFFFFFFFFFFFFFFFFFFFFFFFFFFFFFFFFFFFFFFFFFFFFFFFFFFFFFFFFFFFFFFFFFFFFFFFFFFFFFFFFFFFFFFFFFFFFFFF:FFFFFFFFF
@A01757:128:HWYCLDRX2:1:2101:5285:15217 1:N:0:GGAGCGTC
ACTCCTACGGGAGGCATCAGTGGGGAATATTGGACAATGGCCGCAAGGCTGATCCAGCCATCCAGCGTGCAGGAAGAAGGCCCTATGGGTTGTAAACTGCTTTTATCAGGGAAGAAACCTCTGGATTTACTCCGGAGCTGACGGTACCTGAAGAATAAGCACCGGCTAACTCCGTGCCAGCAGCCGCGGTACTACGGAGGGTGCGAGCGTTATCCGGAAGTACTGGGCGTAGCGCGGACGGCGG
+
FFFFFFFFFFF:FFFFFFFFFFFFF:FFFFFFFFFFFFFFFFFFFFFFFFFFFFFFFFFFFFFFFFFFFFFFFFFFFFFFFFF:FFFFFFFFFFFFFFFFFFF:FFFFFFFFFFFFFFFFF:FFFFFFFFFFFFFFFFFFFFFFF:FFFF:,F:::::FF,,FFF:F:,:FFFFFF::FFF:FF:FFFF:F,F,FF:,FFFFFFFFFFFF,,F:FFF,,,F,,,FFF,F,,,,FFF,,FF,,F:
@A01757:128:HWYCLDRX2:1:2101:4788:15264 1:N:0:GGAGCGTC
ACTCCTACGGGAGGCAGCAGTGGGGAATATTGCACAATGGGGGAAACCCTGATGCAGCGACGCCGCGTGAGTGAAGAAGTAATTCGTTATGTAAAGCTCTATCAGCAGGGAAGAAAATGACGGTACCTGAGTAAGAAGCCCCGGCTAACTACGTGCCAGCAGCCGCGGTAATACGTAGGGGGCAAGCGTTATCCGGATTTATTGGGTTTAAAGGGTGCGTCGGCGGCCTGTGACGTTAGTGGTT
+
FFFFFFFFFFFFFFFFFFFFFFFFFF:FFFFFFFFFFFFFFFFFFFFFFFFFFFFFFFFFFFFFFFFFFFFFFFFFFFFFFFFFFFFFFFFFFFFFFFFFFFFFFFFFFFFFFFFFFFFFFFFFF:FF,FFFFFFFFFF:FFFFFF,FFFF,:FFFFFFF:FFF:FFFF:,FF,F,FFFFFF,F:FFFFF,FF,F::F,,:FF,F:F:F:,F,:,FFFFF,:,FF:F,F,:,F,,FFF,F::FF
@A01757:128:HWYCLDRX2:1:2101:18050:15311 1:N:0:GGAGCGTC
ACTCCTACGGGAGGCAGCAGTGAGGAATATTGGTAAATGGGCGCGAGCCTGAACCAGCCAAGTCGCGTGAGGGATGACGGCCCTACGGGTTGTAAACCTCTTTTGTCGGGGAGCAAATTCCGCCACGTGTGGCGGAGTCGAGAGTACCCGAAGAAAAAGCATCGGCTAACTCCGTGCCAGCAGCCGCGGTAATACGGAGGATGCGAGCGTTATCCGGAATTATTGGGTGTAAAGGGTGCGTAGA
+
FFFFFFFFFFFFFFFFFFFFFFFFFFFFFFFFFF,FFFFFFFFFFFFFFFFFFFFFFFFFFFFFFFFFFFFFFFFFFFFFFFFFFFFFFFFFFFFFFFFFFFFFFFFFFFFFFFFFFFFFFFFFFFFFFFFFFFFFFFFFFFFFFFFFFFFFFFFFFFFFFFFFFFFFFFFFFFFFFFFFFFFFFFFFFFFFFFFFFFFFFFFFFFFFFFFFFFFFFFFF::FFFFFFFFFFFFFFFFFFFFFF
@A01757:128:HWYCLDRX2:1:2101:2483:15374 1:N:0:GGAGCGTC
ACTCCTACGGGAGGCAGCAGTAGGGAATTTTTCACAATGGGCGAAAGCCTGATGGAGCAATACCGCGTGGATGATGAAGGTCTTTGGATTGTAAAATCCTTTTATTAGGGACGAATGACATAAGTAGGAAATGATTTATGTTTGACTGTACCTTTTGAATAAGTAACGGCAAACTATGTGCCAGCAGCCGCGGTAATACATAGGTTACAAGCGTTATCCGGATTTACTGGGCGTAAAGCGAGCG
+
FFFFFFFFFFFFFFFFFFFFFFFFFFFFFFFFFFFFFFFFFFFFFFFFFFFFFFFFFFFFFFFFFFFFFFFFFFFFFFFFFFFFFFFFFFFFFF:FFFFFFFFFFFFFFFFFFFFFFF:FFFFFFFFFFFFFFFFFFFFFFFFFFFFFFFFFFFFFFFFFFFFFFFFFFFFF:FFFFFFFFFFFFFFFF:FFFFFFFFFF:FFFFFFFFF,:::FFF:FFFFFFFF:FF:FFFFFF,F:FFFFF
@A01757:128:HWYCLDRX2:1:2101:7789:15389 1:N:0:GGAGCGTC
ACTCCTACGGGAGGCAGCAGTGAGGAATATTGGTCAATGGGCGGAAGCCTGAACCAGCCAAGTCGCGTGAGGGAAGAAGGCCCTGCGGGTCGCAGACCTCTTTGGACGGGGAGCAAGGTCGCCGACGTGTCGGCGGAAGGAGAGTACCCGTAGAACAAGCATCGGCTAACTCCGTGCCAGCAGCCGCGGTAATACGGAGGATGCGAGCGTTCTCCGGATTTATTGGGTTTAAAGGGAGCGTAGG
+
FFFFFFFFFFFFFFFFFFFFFFFFFFFFFFFFFFFFFFFFFFFFFFFFFFFFFFFFFFFFFFFFFFFFFFF:FFFFFFFFFFFFFFFFFFFFFF:FFFFFFFFFFFFFFFFFFFF:FFFFFFFFFFFFFFFFFFFFFFFFFFFFFFFFFFFFFFFFFFFFFFFFFFFFFFFFFFFFFFFFFFFFFFFFFFF:FFFFFFFFFFFFF:FFFF:,F:FFFFFFFFFFFFFFFFFFFFFFFFFFFFFF
@A01757:128:HWYCLDRX2:1:2101:13006:15405 1:N:0:GGAGCGTC
ACTCCACGGGAGGCAGCAGTGAGGAATATTGGTCAATGGTCGGGAGACTGAACCAGCCAAGCCGCGTGAGGGAGGAAGGTACAGAGTATCGTAAACCTCTTTTGTCAGGGAACAAAGACGGTGACGCGTCCCCGGATGAGTGTACCTGAAGAAAAAGCATCGGCTAACTACGTGCCAGCAGCCGCGGTACTACGTAGGTGGCGAGCGTGATCCGGATTTCTTGGGTTTAAAGGGAGCGTAGGTG
+
FFFFFFFFFFFFFFFFFFFFFFFFF:FFFFFFFFFFFFFFFFFFFFFFFFFFFFFFFFFFFFFFFFFFFFFFFFFFFFFFFFFFFFFFFFFFFFFFFFFFFFFFFFFFFFFFFFFFFFFFF:FFFFFFFFFFFFFFFFFFFFFFFFFFFFFFFFFFFFFFFFFFFFFFFFFFFFFFFFFFFFFFFFFF,,F:FFFFFFFFFFFFFFFF,FFFFFFF:FF,FFFFFF:FFF:FFF,FFFFFFFFF
@A01757:128:HWYCLDRX2:1:2101:18078:15421 1:N:0:GGAGCGTC
ACTCCTACGGGAGGCAGCAGTGAGGAATATTGGTCAATGGGCGGGAGCCTGAACCAGCCAAGTCGCGTGAGGGATGACGGCCCTATGGGTTGTAAACCTCTTTTGCCGGGGAGCACAGTGCCGCACGTGTGCGGTTTGGAGAGTACCCGGAGAAAAAGCATCGGCTAACTCCGTGCCAGCAGCCGCGGTAATACGGAGGATGCGAGCGTTATCCGGATTTATTGGGTTTAAAGGGTGCGTAGGC
+
FFFFFFFFFFFFFFFFFFFFFFFFFFFFFFFFFFFFFFFFFFFFFFFFFFFFFFFFFFFFFFFFFFFFFFFFFFFFFFFFFFFFFFFFFFFFFFFFFFFFFFFFFFFFFFFFFFF,FFFFFFFFFFFFFFFFFFF:FFFFFFFFFFFFFFFFFFFF:FFFFFFFFFFFFFFFFFFFFFFFFFFFFFFFFFFFFFFFFFFFFF:FFFFFFF,FFFFFF,FF:FFF:FFFFFFFFFFFFFFFFFFF
@A01757:128:HWYCLDRX2:1:2101:11460:15483 1:N:0:GGAGCGTC
ACTCCTACGGGAGGCAGCAGTGGGGAATATTGGACAATGGGCGAAAGCCTGATCCAGCAATGCCGCGTGAGTGATGAAGGCCTTAGGGTTGTAAAGCTCTTTTACCCGGGATGATAATGACAGTACCGGGAGAATAAGCTCCGGCTAACTCCGTGCCAGCAGCCGCGGTAATACGGAGGGAGCTAGCGTTGTTCGGAATTACTGGGCGTAAAGCGCACGTAGGCGGCTTTGTAAGTTAGAGGTG
+
F:FFFF:FFFFFFFFFFFFFFFFFFFFFFFFFFFFFFFFFFFFFFFFFFFFF:FFFFFF:FFFFFF:FFFFFF,:FFFFFFFFFFFFFFFFFFFFFF:F,FFF:FFF:FFFF:FFFFFFFFFFFF:FF:FFFFFFFFFFFF:F:FF,FFFFFFF,FFFFFFFFFFFF:F:FF:FFFFF:F,FFFFFFFFFFFFFFFFFFFFFFF,FFFFFF,:FFFFFF:FFFFFFF:FFFFF,FFFFFFF:F:
@A01757:128:HWYCLDRX2:1:2101:27832:15499 1:N:0:GGAGCGTC
ACTCCTACGGGAGGCAGCAGTGAGGAATATTGCACAATGGGCGCAAGCCTGATCCAGCCAAGGCGCGTGTGTGAAGACGGCCCTACGGGTTGAAAGCCAATTATGCGGGGAGGAAAGCATATGAGATAGTACCAGCTAGCAGTGAACTCGGAGACAGAGGAAGCACTGGCTCAGTCCCAGCAAGCGCCGTAGTACAGACGATGGGAGCGAGAGTACAACTTACTTAGGGTGCGGCGAGCGAACG
+
FFFFFFFFFFFFFFFFFFFFFF,FFFFFFFFF,FFFFFFFFFF,FFFFFFFF,,FFFFFF,F,FFFFFF,F,FFFFF,FFFF,FF,FF,F,,,FF,F,,,FF:,F,,F,F,,F,FF,F,F,,,,,,,,,F,FF,,:,,F,,F,F,,,,,,,,,F,F,F,,F:,,:F,,,FF:,,F,F,:FF,,,F,,,,:,,,,F,:F,F,,F,F:FFF:,,,F,,,,,,,FFF,,,,FF,:,,,,FFFF,:,F
@A01757:128:HWYCLDRX2:1:2101:10899:15546 1:N:0:GGAGCGTC
ACTCCTACGGGAGGCAGCAGTGAGGAATATTGGTCAATGGGCGGAAGCCTGAACCAGCCAAGTCGCGTGAGGGAATAAGGCCCTACGGGTCGTAAACCTCTTTTGTCGGGGAGCAAAGCGCGGTACGAGTACCGCGAAGGAGAGTACCCGAAGAAAAAGCATCGGCTAACTCCGTGCCAGCAGCCGCGGTAATACGGAGGATGCGAGCGTTATCCGGACTGATTGGGCGTAAAGGGTGCGTAGG
+
FFFFFF:FFFFFFFFFFFFFFFFFFFFFFFFFFFF:FFFFFFFFFFFFF:FFFFFFF:FF:FFFFFFFFFFFFFF:FFFFFFFFFFFFFFFFFFFFFFFFFFFFFFFFFFFFFFFF,FFFFFFFFFFFFFFFFFFFFF:FFFFFFFFFFFF,F:,FFFFFFFFFFFF:FFFFFFFFFF:FFFFFFFFFFFFFFFFFFF:FF:FFFFFFFF,,FFFFFF,:,:F:FFFFFFFF:F,FFF:F:,FF
@A01757:128:HWYCLDRX2:1:2101:31150:15546 1:N:0:GGAGCGTC
ACTCCTACGGAGGCAGCAGTGGGGAATCTTGCACAATGGGGGGAACCCTGATGCAGCGACGCCGCGTGAGTGAAGAAGTATTTCGGTATGTAAAGCTCTATCAGCAGGGAAGAAAATGACGGTACCTGACTAAGAAGCCCCGGCTAACTACGTGCCAGCAGCCGCGGTAATACGTAGGGGGCAAGCGTTATCCGGATTTACTGGGTGTAAAGGGAGCGTAGACGGCAGAGCACGTCTGAAGTGA
+
FFFFF:FFFFFFFFFFFFFFFFFFFFFFFFFFFFFFFFFFFFFF,FFFFFFFFFFFFFFFFFFFFFFFFFFFFFFFFFFFFFFFFFFFFFFFFFFFFFFFFFFFFFFFFF:FFF:FFFFFFFFFFFFFFFFFFFFFFFFFFFFFFFFFFFFFFFFFFFFFFFFFFFFFFFF,FFFFFFFFFFFFFFFFF:F:FFFFFFFFFFFFFFF:FFFFFFFFFFFFFFFFFFFFFFFF,FFF,FF:FFFF
@A01757:128:HWYCLDRX2:1:2101:30011:15608 1:N:0:GGAGCGTC
ACTCCTACGGGAGGCAGCAGTGAGGAATATTGGTCAATGGGCGCGAGCCTGAACCAGCCAAGTCGCGTGAGGGATGACGGCCCTACGGGTTGTAAACCTCTTTTGTCGGGGAGCAAATTCCGCCACGTGTGGCGGAGTCGAGAGTACCCGAAGAAAAAGCATCGGCTAACTCCGTGCCAGCAGCCGCGGTAATACGGAGGATGCGAGCGGTATCCGGATTTATTGGGTTTAAAGGGTGCGCAGG
+
:FFFF:FFFFFFFFFFFFFFFFFFFFFFFFFFFFFFFFFFFFFFFFFFFFFFFFFFFFFFFFFFFFFFFFFFFFFFFFFFFFFFFFFFFFFFFFFFFFFFFFFFFFFFFFFFFFFFFFFFFFFFFFFFFFFFFFFFFFFFFFFFFFFFFFFFFFFFFFFFFFF:FFF:FFFFFFFFFFFFFFFFFFFFFF:FF::FFFFF,FFFFFFFF,FFFFFFFF:FFFFFFF:FFFFFFF,FFFFFFFFF
@A01757:128:HWYCLDRX2:1:2101:23891:15655 1:N:0:GGAGCGTC
ACTCCTACGGGAGGCAGCAGTTAGGAATATTGGTCAATGGGAGAGATCCTGAACCAGCCAAGCCGCGTGAGGGAAGACGGCCCTATGGGTTGTAAACCTCTTTTGTCGGGGAGCAAATTCCGCCACGTGTGGCGGAGTCGAGAGTACCCGAAGAAAAAGCATCGGCTAACTCCGTGCCAGCAGCCGCGGTAATACGGAGGATGCGAGCGTTATCCGGATTTATTGGGTTTAAAGGGTGCGTAGG
+
FFF,FFF,:,FF:F,FFF,F,,F:,FF:FFF:,FF,:FFF,F,FF:FFFFFFFFFF:FFFFFFF,F,FFFFFFFFFFFF:F:FFFFF:FFFFFFFFFFFFFFFFFFFFFFFFFFFFFFFFFFFFF:FFFFFFFFF,FFFFFF:FF:FFFF,,F::,:,FF:FFFF,FFFFF,FF:FFF:FFFFFFFFFFFFFF:FFF:FF:FFFFFFFF,F:FFFFFF,:F:FFFFF:F:FF:FFF:FFFFFFF
@A01757:128:HWYCLDRX2:1:2101:2257:15671 1:N:0:GGAGCGTC
ACTCCTACGGGAGGCAGCAGTGGGGAATATTGCACAATGGGGGAAACCCTGATGCAGCGACGCCGCGTGAGTGAAGAAGTATTTCGGTATGTAAAGCTCTATCAGCAGGGAAGATAATGACGGTACCTGACTAAGAAGCCCCGGCTAACTACGTGCCAGCAGCCGCGGTAATACGTCGGGGGCAAGCGTTATCCGGATTTACTGGGTGTCAAGGGTGCGTAGGTGGCATGGCAAGTCAGAAGTG
+
FFFFFFFFFFFFFFFFFFFFFFFFFFFFFFFFFFFFFFFFFFFF:FFFFFFFFFFFFFFFFFFFFFFFFFFFFF,FFFFFFFFFFFFFF:FFFFFFFFFFFFFFFFFFFFF:FFFFFFFFFFFF:FFFFFFFFFFFFFFFFFFFFFF::FFFFFFFFFFFFFFFFFFFFF:FF:FF,FFFFFFFFFFFFF:FFFFFFF:FF,FFFFF:F,F,FFFFF:FF:FFFFFFFFFFFF:FFFFFF,FFF
@A01757:128:HWYCLDRX2:1:2101:3739:15671 1:N:0:GGAGCGTC
ACTCCTACGGGAGGCAGCAGTGAGGAATATTGGTCAATGGGCGGAAGCCTGAACCAGCCAAGTAGCGTGAGGGATTAAGGCCCTATGGGTCGTAAACCTCTTTTGTCAGGGAGCAATGGCGTCCACGTGTGGGCGTATGGAGAGTACCTGAAGAAAAAGCATCGGCTAACTCCGTGCCAGCAGCCGCGGTACTACGGAGGATGCGAGCGTTCTCCGGATTTATTGGGTTTAAAGGGTGCGTAGG
+
FFFFFF,::FFFFFFF:FF:FFFFFFFFF:FFFF,FFF:FFFFFFF:FFFFFF:FF,:FFFFF:FFFFF:F,FFF,FFFFFFFFFFFFFFFFF:FFFF:F,FFFFF:FFFF:F:F:FFFFFFFF::F:F:FFFFF::FF::FF:FFFF:FFFFFF:FF:FFFFFF:F:FFF,FFFFFFFF,,:,:FFFFFF:FF,:F::FFFFFF,FFF,F,FF:,FFF,,,F,,FFFF:F,:FF:::FF,:,:
@A01757:128:HWYCLDRX2:1:2101:9010:15687 1:N:0:GGAGCGTC
ACTCCTACGGGAGGCAGCAGTAGGGAATTTTCGTCAATGGGCGCAAGCCTGAACGAGCAATGCCGCGTGAACGAGGAAGGTCTTCGGATCGTAAAGTTCTGTTGAAGGGGAAAAAGAGCGGAGAGAGGAAATGGTCTCCGATTGATATTACCCTTCGAGGAAGTCACGGCTAACTACGTGCCAGCAGCCGCGGTAATACGGAGGATGCGAGCGTTATCCGGATTTATTGGGTTTAAAGGGTGCG
+
FFFFFFFFFFFFFFFFFFFFFFFFFFFFFFFFFFFFFFFFFFFFFFFFFFFFFFFFFF:FFFFFFFFFFFFFF:FFFFFFFFFFFFFFFFFFFFF:FFFFFFFF:FFFFFFFFF:FFFFFFFFFFFFFFFFFFFFFFFFFFFFFFFFFFFFFFFFFFFFFFFFFFFFFFFFFFFFFFFFFFFFFFFFFFFFFFFFFFFFF,FFFFFFFFFFFFFFFFFFFFFFFFFFFFFFFFFFFFFFFFFFF
@A01757:128:HWYCLDRX2:1:2101:17201:15687 1:N:0:GGAGCGTC
ACTCCTACGGGAGGCAGCAGTGAGGAATATTGGTCAATGGGCGGAAGCCTGAACCAGCCAAGTCGCGTGAGGGATTAAGGCCCTGCGGGTCGTAAACCTCTTTTGCCGGGGAGCAGTGGTGCGGGCGCGGCCGGGCCGGGGGAGGAGCCGCCGCAACAGCATAGGCTAACACCGGGGCCCCACCCGCGGTGATAAGGGGGCTGGGCGGGGTGTGCGGAGTTGTTTGGTTTTAATGGTGGGTAGG
+
FFFFFFFFFFFFFFFFFFFFFFFFFFFFFFFFFFFFFFFFFFFFFFFFFFFFFFFFFFFFFFFFFFFFFFFFFFFFFFFFFFFFFFFFFFFFFFFFFFFFFFFFFFFFFFFFFFFFFFFF:,,F,,,:,,,:,,,:F,,:,:,,,,,:F:,,F,,:,:,F:,,,::,,,,,,,,,F,:,,:,,,F,:,,,,:,:,,,,,F,F,,,,,,::F,,,:,,,,:F,,,,FF,,,,,:,,:,:,:,,,F
@A01757:128:HWYCLDRX2:1:2101:24505:15687 1:N:0:GGAGCGTC
ACTCCTACGGGAGGCAGCAGTGAGGAATATTGGTCAATGGGCGCGAGCCTGAACCAGCCAAGTCGCGTGAGGGAAGACGGTCCTATGGATTGTAAACCTCTTTTGTCGGGGAGCAAAAGACGCCACGCGTGGCGTTCCGAGAGTTCCCGAAGAAAAAGCATCGGCTAACTCCGTGCCAGCAGCCGCGGTAATACGGAGGATGCGAGCGTTATCCGGATTTATTGGGTTTAAAGGGTGCGCAGGC
+
FFFFFFFFFFFFFFFFFFFFFF,:FFFFFFFFFFFFFFFFFFFFFFFFFFFFFFFFFFFFFFFFFFFFFFFFFFFFFFFFFFFFFFFFFFFFF:FFFFFFFFFFFFF,FFFFFFF,:FF:FFFFFFFFFFFFFFFFFFF:FFFF,FFFFFFFFFFFFFFFF:FFFF:FF::F,FFFFFFFF,FFFFF:FFF,FF,FFFFFF::FFFFF::FFF:::F,FF:,F:FFFF:FFF::,FFFF:F:FF
@A01757:128:HWYCLDRX2:1:2101:9290:15828 1:N:0:GGAGCGTC
ACTCCTACGGGAGGCAGCAGTGAGGAATATTGGTCAATGGGCGCGAGCCTGAACCAGCCAAGTCGCGTGAGGGATGACGGCCCTACGGGTTGTAAACCTCTTTTGTCGGGGAGCAAATTCCGCCACGTGTGGCGGAGTCGATAGTACCCGAAGAAAAAGCATCGGCTAACTCCGTGCCAGCAGCCGCGGTAATACGGAGGATGCGAGCGTTATCCGGAGTTATTGGGTTTAAAGGGTGCGTAGG
+
:FFFFFFFFFFFFFFFFFFFFFFFFFFFFFFFFFFFFFFFFFFFFFFFFFFFFFFFFFFFFFFFFFFFFFFFFFFFFFFFFFFFFFFFFFFFFFFFFFFFFFFFFFFFFFFFFFFFFFFFFFFFFFFFFFFFFFFFFFFFFFFFFF:FFFFFFFFFFFFFFFFFFFFFFFFFFFFFFFFFFFFFFFFFFFFFFFFFFFFFFFFFF:FFFF:FF,FFFF,FFFFFFFFFFF:F:::F:FFFFFFF
@A01757:128:HWYCLDRX2:1:2101:32859:15906 1:N:0:GGAGCGTC
ACTCCTACGGGAGGCAGCAGTGAGGAATATTGGTCAATGGGCGCGAGCCTGAACCAGCCAAGTCGCGTGAGGGAGGACGGCCCTACGGGTTGTAAACCTCTTTTGCCGGGGAGCAACGGGCGCCACGTGTGGCGCCACTGAGAGTACCCGGAGAAAAAGCATCGGCTAACTCCGTGCCAGCAGCCGCGGTAATACGGAGGATGCGAGCGTTATCCGGATTTATTGGGTTTAAAGGGTGCGTAGG
+
FFFFFFFFFFFFFFFFFFFFFFFFFFFFFFFFFFFFFFFFFFFFFFFFFFFFFFFFFFFFFFFFFFFFFFFFFFFFFFFFFFFFFFFFFFFFFFFFFFFFFFFFFFFFFFF,FFFFFFFFFFFFFF,:FFFFFFFFFFF:FFFFFFFFFFFFFF,F:FFFFFFF:FFFFFFFFFFFFFFFFFFFFFFFFFF:FFFFFFFFFFFFFFFFF,F,FFFFFFFF:F:FFFF:FFF:FF:FFFFFFFFF
@A01757:128:HWYCLDRX2:1:2101:12274:15953 1:N:0:GGAGCGTC
ACTCCTACGGGAGGCAGCAGTAGGGAATTTTCGTCAATGGGCGCAAGCCTGAACGAGCAATGCCGCGTGAACGAGGAAGGTCTTCGGATCGTAAAGTTCTGTTGAAGGGGAAAAAGAGCGGAGAGAGGAAATGGTCTCCGATTGATATTACCCTTCGAGGAAGTCACGGCTAACTACGTGCCAGCAGCCGCGGTAATACGTAGGTGGCGAGCGTTATCCGGAATGATTGGGCGTAAAGGGTGCG
+
FFFFFFFFFFFFFFFFFFFFFFF,FFFF:FFFFFFFFFFFFFFF:FFFFFFFFFFFFFFF:FFFFFFFFFFF,FFFFFFFFFFFFFFFFFFFFF::F::FFFFF,F:FFFFFFFFFFFFF:FFFFFFFF,FFFFFFFF:FFFFFFFFFF:,,FFFF:FF:FFF:FFF:FFFFF::F,,FF,FFFFFF,F:FFFFFFFFFF,FFFFF:FFFF:F,FFFFFFF,,F::FFF,FF:FFFFF,:FF:F
@A01757:128:HWYCLDRX2:1:2101:26594:16047 1:N:0:GGAGCGTC
ACTCCTACGGGAGGCAGCAGTGAGGAATATTTGTCAATGGGCGGAAGCCTGAACCAGCCAAGTCGCGTGAGGGAAGACGGTCCTATGGATTGTAAACCTCTTTTGCAGGGGAGCAAGGCGCGGTACGTGTACCGCGAAGGAGAGTACCCTGAGAAAAAGCATCGGCTAACTCCGTGCCAGCAGCCGCGGTAATACGGAGGATGCGAGCGTTATCCGGATTTCTTGGGTTTAAAGGGTGCGCAGG
+
FFFFFFFFFFFFFFFFFFFFFFFFFFFFFFFFFFFFFFFFFFFFFFFFFFFFFFFFFFFFFFFFFFFFFFFFFFFFFFFFFFFFF:FFFFFFFFFFFFFFFFFFFFFFFFFFFFFFFFFFFFFFFFFFFFFFFFFFFFFFFFFFFFFF:FFFFF:FFFFFFFFFFFFFFFFFF:FFFFFFFFFFFFFFFFFFFFFF,FFFFFFFFFFFFFF:FFFFFFFFF,FFFFFFFFFFFFFFFFFFFFF,
@A01757:128:HWYCLDRX2:1:2101:12183:16078 1:N:0:GGAGCGTC
ACTCCTACGGGAGGCAGCAGTGAGGAATATTGGTCAATGGGAGAGATCCTGAACCAGCCAAGCCGCGTGAGGGAAGACGGCCCTATGGGTTGTAAACCTCTTTTGTCGGAGAACAAAACCCGGGACGAGTCCCGGACTGCGTGTATCCGAAGAAAAAGCATCGGCTAACTCCGTGCCAGCAGCCGCGGTAATACGGAGGATGCAAGCGTTATCCGGATTTAGTGGGTTTAAAGGGTGCGTAGGC
+
FFFFFFFFFFFFFFFFFFFFFF:F:FFFFFFFFF:FF:FFFFFFFFFFFFFFFFFF::FFF:FFFFF:FFFF:F,FFFF:FFF:,FFF:FF,FFFF:FF:FF,FFFFFFFFFFFFF:FFFFFFFFFFFF:FFFFFFF:FFFFFFFFFFFFFFFFFFFFF:FFF,FF,FF:FFF:F:FFFFFFFF,FF:FF,FFFFFFFFFF:FF:,FFFFFFF:F,FF,FF,FFFF::,FFF:FFFFFFF,FFF
@A01757:128:HWYCLDRX2:1:2101:12500:16094 1:N:0:GGAGCGTC
ACTCCTACGGGAGGCAGCAGTAGGGAATTTTCGGCAATGGGCGAAAGACTGACCGAGCAACGCCGCGTGAAGGAAGAAGGCCTTCGGGTTGTAAACTTCTGTTATAAAGGAAGAACGATGTGAGCAGGGACGGGGTCGCAAGTGACGGTACTGTATGAGGAAGCCACGGCTAACTCCGTGCCAGCAGCCGCGGTACTACGTAGGTGGCGAGAGTTCTCCGGAAGGCTTGGGCGTAAAGAGGGAG
+
FF,F,:::F:FFF,:FFFFF:F,FFF,F:F,F:,FF:F::FFFF,FF,FF,F:F,F,:F,FF,F:FF,FF,,,F::FFFFF:F:F,,F::,FFFFFFFFF:F:F:F,,FFF,:FFFFF:FF:F,:F,FFF,,:FFFFFF,F,FFF,F,F:FF,F,FF:F,,:FFFFFFFFFFF:FF:FFF::FFF,FFF:,:FF:,::FFFFFFFFFFF:F,,F:,:FF,F:F,,:,,,F,F::F,:FFF:FFF
@A01757:128:HWYCLDRX2:1:2101:21169:16110 1:N:0:GGAGCGTC
ACTCCTACGGGAGGCAGCAGTGAGGAATATTGGTCAATGGGCGCAAGCCTGAACCAGCCAAGTCGCGTGAGGGATGACGGTCCTATGGATTGTAAACCTCTTTTGTCGGGGAGCAAAAGGCACCACGTGTGGCGTTCCGAGAGTACCCGAAGAAAAAGCATCGGCTAACTCCGTGCCAGCAGCCGCGGTAATACGGAGGATGCGAGCGTTATCCGGATTTATTGGGTTTAAAGGGTGCGCAGGC
+
FFFFFFFFFFFFFFFFFFFFFFFFFF:FFFFFFFFFFFFFFFFFFFFFFFFFFFFFFFFFFFFFFFFFFFFFFFFFFFFFFFFFFFFFFFFFFFFFFFFFFFF:FFFFFFFFFFFFFFFFFFFFFFFFFFFFFFFFFFFFFFFFFFFFFFFFFF,FFFFFFFFFFF,::FFFFFFFFFFFFFFFFFFFF,F:FFFFFFFFFF:FFFFF:F,FFFFFF,FFFFFFFFFFFFFFFFFFFFFF:FFF
@A01757:128:HWYCLDRX2:1:2101:29984:16157 1:N:0:GGAGCGTC
ACTCCTACGGGAGGCAGCAGTGAGGAATATTGGTCAATGGGCGGAAGCCTGAACCAGCCAAGTCGCGTGAGGGAAGACGGCCCTACGGGTTGTAAACCTCTTTTGTCGGGGAGCAAAGCGAGTCACGTGTGACTCATTGAGAGTACCCGAAGAAAAAGCATCGGCTAACTCCGTGCCAGCAGCCGCGGTAATACGGAGGATGCGAGCGTTATCCGGATTTATTGGGTTTAAAGGGTGCGTAGGC
+
FFFFFFFFFFFFFFFFFFFFFFFFFFFFFFFFFFFFFFFFFFFFFFFFFFFFFFFFFFFFFFFFFFFFFFFFFF,FFFFFFFFFFFFFFFFFFFFFFFFFFFFFFFFFFFFFFFFFFFFFFFFFFFFFFFFFFFFFFFFFFFFFFFFFFFFFFFFFFFFFFFFFFFFFFFFFFFFFFFFF:FFFFFFFFFFFFFFFFFFFFFFFFFFF:F,FFFFF:FFFF:FFFFFFFFFFFFFFFFFF:F:F
@A01757:128:HWYCLDRX2:1:2101:7383:16188 1:N:0:GGAGCGTC
ACTCCTACGGGAGGCAGCAGTGGGGAATTTTGCGCAATGCTCGAAAGAGTGACGCAGCGACGCCGCGTGAATGACGAAGGCCTTCGGGTCGTAAAGTTCTTTCGACAGGGAAGAAAGTGCATATAAGTAACTGTATATGTATTGACGGTACCTGTATAAGCAGCCCCGGCTAACTCCGTGCCAGCAGCCGCGGTAATACGGAGGGGGCGAGCGTTGTTCGGAGTGACTGGGCGTAAAGAGCACG
+
FFFFFFFFFFFFFFFFFFFFFFFFFFFFFFFFFFFFFFFFFFFFFFFFFFFFFFFFFFFFFFFFFFFFFFFFFFFFFFFFFFFFFFFFFFFFFFFFFFFFFFFFFFFFFFFFF:FFFFFFFFFFFFFFFFFFF:FF,FFFFFFFFFFFF,:FFFFFFF::FFFFFFFFFFFF:FFF:FFFFFFFFFFFFFFFFFFFFFFFFFFFFFFFFFFFFFFFFFFFFFFFFFFF,FFFFFFFFFFFFFFF
@A01757:128:HWYCLDRX2:1:2101:3414:16297 1:N:0:GGAGCGTC
ACTCCTACGGGAGGCAGCAGTGAGGAATATTGGTCAATGGCCGGGAGGCTGAACCAGCCAAGTCGCGTGAGGGAATAAGGCCCTATGGGTCGTAAACCTCTTTTGTCAGGGAGCAAAGGCGTCCACGTGTGGACGAGAGGAGAGTACCTGAAGAAAAAGCATCGGCTAACTCCGTGCCAGCAGCCGCGGTAATACGGAGGATGCGAGCGTTATCCGGATTTATTGGGTTTAAAGTGTGCGTAGG
+
FFFFFFFFFFFFFFFFFFFFFFFFFFFFFFFFFFFFFFFFFFFFFFFFFFFFFFFFFFFFFFFFFFFFFFFFFFFFFFFFFFFFFFF:FFFFFFFFFFFFFFFFFFFFFFFFFFFFF:FFFFFFFFFFFFFFFFFFFFFFFFFFFFFFFFFF:,FF:FFFFFFF,FFFF:FF,FFFFFFFFFFFFFFF:FFFFFFFFF:F,:F:FFFFFF:FFFFF:FFFFFFFFFFFFFFF,F,,FFFF:,FF
@A01757:128:HWYCLDRX2:1:2101:3549:16344 1:N:0:GGAGCGTC
ACTCCTACGGGAGGCAGCAGTGAGGAATATTGGTCAATGGCCGCAGGGCTGAACCAGCCAAGTCGCGTGAGGGATGACGGTCCTATTGATTGTAAACCTCTTTAGGCGGGGAGCAATGCCGGGCACGCGTGCCCGGAGGGAGAGTACCCGCAGACTAAGCATCGGCTAACTCCGTGCCAGCAGCCGCGGTAATACGGAGGATGCGAGCGTTCTCCGGATTTCTTGGGTTTAAAGGGTGCGTAGG
+
FFFFFFFFFFFFFFFFFFFFFFFFFFFFFFFFFFFFFFFFFFFFFFFFFFFFFFFFFFFFFFFFFFFFFFFF:FFFFFFFFFFFFFFFFFFFFFFFFFFFFFFFFFFFFFFFFFF,FFFFFFFFFFFFFFFFFFFF:FFF:FFFFFFFFFF:FF,FF:FFFFFFFFFF:FFFFFFFFF::FFFFFFFFFF::FFFFF,FF:FFFF:F:F,,,FF,FF,:,F,F:FFF,,F,,::F:FF:F:,FF
@A01757:128:HWYCLDRX2:1:2101:3260:16376 1:N:0:GGAGCGTC
ACTCCTACGGGAGGCAGCAGTGAGGAATATTGGTCAATGGCCGCAGGGCTGAACCAGCCAAGTCGCGTGAGGGATGACGGTCCTATGGATTGTAAACCTCTTTTGTCAGGGAGCAAAGGGCGCCACGTGTGGCGCTTTGCGAGTACCTGAAGAAAAAGCATCGGCTAACTCCGTGCCAGCAGCCGCGGTAATACGGAGGATGCGAGCGTTATCCGGATTTATTGGGTTTATAGGGTGCGCAGGC
+
FFFFFFFFFFFFFFFFFFFFFFFFFFFFFFFFFFFFFFFFFFFFFFFFFFFFFFFFFFFFFFFFFFFFFFFFFFFFFFFFFFFFFFFFFFFFFFFFFFFFFFFFFFFFFFFFFFF:,FFFFFFFFF:FFFFFFFFFFFFFFFFFFFFFFFFFF::FFFFFFFFFFFF:FFFFF:FFFFFFFFFFFFFFF:FFF:FFFFFFFFFFF:FFFF,FF:FFF:FF:FFFFFF,FF,:FFFFFFFFFFFF
@A01757:128:HWYCLDRX2:1:2101:14705:16438 1:N:0:GGAGCGTC
ACTCCTACGGGAGGCAGCAGTGAGGAATATTGGTCAATGGGCGCAAGTCTGAACCAGCCATGCCGCGTGCAGGAAGACGGCTCTATGAGTTGTACACTGCTTTTGTACGAGGGTAAACGCAGATACGCGTCTCTGTCTGAAAGTATCGTACGAATAAGGATCGGCTAACTCCGTGCCAGCAGCCGCGGTACTACGGAGGATGCGAGCGTTATCCGGAGTTATTGGGTTTAATGGGTGCGCAGGC
+
:FF:FFFFFFFFFFFFF:FFFFFFFF:FF:FFFFFFF:FFFFFF,FFFFFFFFFFFFFF,FFFFFFFFF:FFFFFF,FF:FFF,FFFFF,FFF,,FFF,FFFFFF:FFFFFFFFF,FFFFFFFFFFF:FF,FFFFFF:F:FFFFF:FFFF:F,FF,FFFFFFFF,F,,FF:FFFFFFFFFFF:FFFF,FF,:FFFFFFF:FFFFFFFF:,,FFFFFF,,F,,FFFF:F::,F:FFFFFFFFF:F
@A01757:128:HWYCLDRX2:1:2101:20121:16485 1:N:0:GGAGCGTC
ACTCCTACGGGAGGCAGCAGTGGGGAATATTGCACAATGGGCGCAAGCCTGATGCAGCGACGCCGCGTGCGGGATGGAGGCCTTCGGGTTGTAAACCGCTTTTGTTCAAGGGCAAGGCACGGCTTCGGGCCGTGTTGAGTGGATTGTTCGAATAAGCACCGGCTAACTACGTGCCAGAAGCCGCGGTAATACGTAGGGTGAGAGCGTTATCCGGATTTATTGGGCGTAAAGGGCTAGTAGGCGG
+
F:FFF:FFFFFFFFF:FFF,FFF:FFF:FFFFFF::FF:FFFFFFF:FFF:FFFFF,FFFFFF,FFFFFFF:F:FF:FFF,FFFFF:FFFFFFFF:F,F:FFFFF,FFFFF:FFFF:FFFFFFFF::FF:FFFF,FFFFFFFFFFFFFFFFFFFFF,FFF::FFF:FFFFFFFFFFF,FF:,FFFF:FFFFF,,,:F,FF,:FFFF:FFFFFF,FFF::,FFFFF,,FFFFFFF:,FFFFFF,F
@A01757:128:HWYCLDRX2:1:2101:25030:16501 1:N:0:GGAGCGTC
ACTCCTACGGGAGGCAGCAGTGAGGAATATTGGTCAATAGTCGGGAGACTGAACCAGCCAAGCCGCGTGAGGGAGGAAGGTACAGAGTATCGTAAACCTCTTTTGTCAGGGAACAAAGGCGGGGACGTGTCCCCGGATGAGTGTACCTGAAGAAAAAGCATCGGCTAACTCCGTGCCAGCAGCCGCGGTAATACGGAGGATGCGAGCGTTATCCGGATTTATTGGGTTTAAAGGGTGCGCAGGC
+
FFFFFFFFFFFFFFFF:FFF:FFFFFFFFFFFFFFFFFFFFFFFFFFFFFFFFFFFFFFFFFFFFFFFFFFFFFFFFFFFFFFFFFFFFFFFFFF:FFFFFFFFFFFFFFFF:FFFFFFFFFFFFFFFFFFFFFFFFFFFFFFFFFFFFFFFF:FFFFFFFFFFFFFFFFFF:FFFFFFFFFFFFFFFFFFFFFFFFFFFFFFFFFFFFF:FFFFFFFFFFFFFFFFFFFFFFFFFFF:F:FFF
@A01757:128:HWYCLDRX2:1:2101:32262:16501 1:N:0:GGAGCGTC
ACTCCTCGGAGGCAGCAGTGAGGAATATTGGTCAATGGGCGGAAGCCTGAACCAGCCAAGTCGCGTGAGGGAAGAAGGCCCTGCGGGTCGCAGACCTCTTTGGACGGGGAGCAAGGCCGCCGACGTGTCGGCGGAAGGAGAGTACCCGTAGAACAAGCATCGGCTAACTCCGTGCCAGCAGCCGCGGTAATACGGAGGATGCGAGCGTTATCCGGATTTATTGGGTTTAAAGGGTGCGCAGGCG
+
FFFFFFFFFFFFFFFFFFFFFF:F,FFFFFFFFFFFFFFFFFFFFFFFFFFFFFFFFFFFFFFFF:FFFFFFF:FFFFF:FFFFFFFFFFFFFFFFFFFFFFFFFFFFFFFFFFFFFFFFFFFFFFFFFFFFFFF:FFFFFFFFFFFFFFFFFFFFFFFFFFFFF:F:F::FFFFFFF:FFFFFFF,F:FFFFFFFFFFFFFFFFFFFF:FFFF,FFFF::FF:FFFFFFFF:FFF:FFFFFFF
@A01757:128:HWYCLDRX2:1:2101:13829:16517 1:N:0:GGAGCGTC
ACTCCTACGGGAGGCATCAGTGAGGAATATTGGTCAATGGCCGGAAGGCTGAACCAGCCAAGCCGCGTGAAGGATGAAGGTGCCAAGCATTGTAAACTTCTTTTGTCAAGGGACAAAATCAGGCTCGAGAGCCTGACCGAGGGTACTTGAAGAAAAAGCATCGGCTAACTCCGTGCCAGCAGCCGCGGTAATACGGAGGATGCGAGCGTTATCCGGATTTATTGGGTTTAAAGGGTGCGTAGGC
+
FFFFFFFFFFFFFFFFFFFFFFFFFFFFFFFFFFFFFFFFFFFFFFFFFFFFFFFFFFFFFFFFFFFFFFFFFFFFFFFFFFFFFFFFFFFFFFFFFFFFFFFFFFFFFFFFFFFFFFFFFFFFFFFFFFFFFFFFFFFFFFFF:F:FFFFFFFFFFFFFFFFFFFFFFFFFFFFFFFFFFFFFFFFFF:FFFFFFFFF,FFFFFFFFFFFFFFFFFFFFFFFFFFF:F:FFFFFFFFFFFFFF
@A01757:128:HWYCLDRX2:1:2101:17092:16564 1:N:0:GGAGCGTC
ACTCCTACGGGAGGCAGCAGTAGGGAATTTTCGTCAATGGGCGCAAGCCTGAACGAGCAATGCCGCGTGAACGAGGAAGGTCTTCGGATCGTAAAGTTCTGTTGAAGGGGAAAAAGAGCGGAGAGAGGAAATGAACTCCGATTGATATTACCCTTCGAGGAAGTCACGGCTAACTACGTGCCAGCAGCCGCGGTAATACGTAGGTGGCGAGCGTTATCCGGAATGATTGGGCGTAAAGCGCGCG
+
FFFFFFFFFFFFFFFFFFFFFFFFFFFFFFFFFFFF:FFFFFFFFFFFFFFFFFFFFFFFFFFFFFFFFF:FFFFFFFFFFFFFFFFFFFFFFFFFFFFFFFFFFFFFFFFFF:FF:FFFFFFFFFFFFFFFFFFFFFFFFFFFFFFFFFFFFFFFFFFFFFFFFFFFFFFFFFF:FFFFFFFFFFFFFFFFFFFFFFFF:FFFFFFFFFFFFFFFFFFFFFFFFFFFFFFFFFFFFFFFFFFF
@A01757:128:HWYCLDRX2:1:2101:28745:16579 1:N:0:GGAGCGTC
ACTCCTACGGGAGGCAGCAGTGAGGAATATTGGTCAATGGGCGCGAGCCTGAACCAGCCAAGTCGCGTGAGGGATGACGGCCCTACGGGTTGTAAACCTCTTTTGTCGGGGAGCAAATTCCGCCACGTGTGGCGGAGTCGAGAGTACCCGAAGAAAAAGCATCGGCTAACTCCGTGCCAGCAGCCGCGGTAATACGGAGGATGCGAGCGTTATCCGGATTTATTGGGTTTAAAGGGTGCGTAGG
+
FFFFFFFFFFFFFFFFFFFFFFFFFFFFFFFFFFFF,FFFFFFFFFFFFFFFFFFFFFFFFFFFFFFFFFFFFFFFFFFFFFFFFFFFFFFFFFFFFFFFFFFFFFFFFFFFFFFFFFFFFFFFFFFFFFFFFFFFFFFFFFFFFFFFFFFFFFFFFFFFFFF:FFFFFFFFFFFFFFFFFFFFFFFFFFFFFFFFFFFFFFFFFFFFFFFFFFFFFFFFFFFFFFFFFFFFFFFFFFFFFFFF
@A01757:128:HWYCLDRX2:1:2101:7337:16611 1:N:0:GGAGCGTC
ACTCCTACGGGAGGCAGCAGTGAGGAATATTGGTCAATGGGCGCGAGCCTGAACCAGCCAAGTCGCGTGAGGGAGGACGGCCCTACGGGTTGTAAACCTCTTTTGCCGGGGAGCAACGGGCGCCACGTGTGGCGCCACTGAGAGTACCCGGAGAAAAAGCATCGGCTAACTCCGTGCCAGCAGCCGCGGTAATACGGAGGATGCGAGCGTTATCCGGAGTTATTGGGTTTAAAGGGTGCGTAGG
+
FFFFF::FFFFFFFFFFFFFFFFFF:FF:FF,F:F,FFFFFF:FFFFFFFFFFFFFF::F:FFFFFFFFFFFFFF:FFFFFFFFF,FFFFFFFFFFFFFFFFFFFFFFFFF:FF:FFFFFFFF:,:F,FFFFFFFF::FF,FFFFFFFFFF:FF::F:FFFFFFFFFFFFFFFF:FFFFFF:::FF:FFFFFF:FFFF,FFFFF::FFFF,FFFFFFF,,F::FFFFFFFF,,FFF::F:,FFF
@A01757:128:HWYCLDRX2:1:2101:13883:16611 1:N:0:GGAGCGTC
ACTCCTACGGGAGGCAGCAGTGAGGAATATTGGTCAATGGCCGCAGGGCTGAACCAGCCAAGTCGCGTGAGGGATGACGGTCCTATGGATTGTAAACCTCTTTTGTCAGGGAGCAAAGGACGCCACGTGTGGTGTTTTGCGAGTACCTGAAGAAAAAGCATCGGCTAACTCCGTGCCAGCAGCCGCGGTAATACGGAGGATGCGAGCGTTATCCGGATTTATTGGGTTTAAAGGGTGCGCAGGC
+
FFFFFFFFFFFFFFFFFFFFFFFFFFFFF:FFFFFFFFFFFFFFF:FFFFFFFFFFFFFF:FFF:FFFFFFFFFFFFFFFFFFFFFFFFFFFFFFFFFFFFFFFFFFFFFFFFFFFFFFFFFFFFFFFFFFFFFFFFFFFFFFF:FFFFFFFFFFFFFF:FFFFFFFFFFFFFFFFFFFF,FFFFFFFF:FF:FFFFFFFFFFFFFFFFFF,FFFFFFFFFFFFFFFFFFFF:FFFFFFF,FFF
@A01757:128:HWYCLDRX2:1:2101:2691:16642 1:N:0:GGAGCGTC
ACTCCTACGGGAGGCAGCAGTGGGGGATATTGCACAATGGGGGGAACCCTGATGCAGCGACGCCGCGGGGGTGAAGGAGCGTTTCGGCGCGTAAAGCGCTATCGGCAGGGAAGGAGGGGGCGGGAGCTGGGGGGGACGCCCCGGCGGCCTGCGGGGGGGCGGCCGCGGGCGGGGGGGGGGGGCGGGCGGGGTGCGGGGGGGGGGGGGGGGGGGGGGGGGCGGGGGGGGGGGGGGGGGGGGGGGG
+
FFFFFFFFFFFFFFFFFFFFFFFFFFFFFFFFFFF:FFFFFFFFFFFFFFF,FFF:F:FFFF,FF,F,:FF,F:FFF:F:F:,F,FF:FFF,F:,F,,,,,:,FF:,FFF,,F,,F,,F,:FF,,,,FF,,,,,F,,F:,,,FF,,,,,,,,F,F,,,F,,F:,F,FF,,,,,:F:,FF:FF,F:F,FF,F,F,FF:,,F,FFFF:FFF,FFFFFFFFF,,FFFFFFF,FFFF,F:FFFF:FFF
@A01757:128:HWYCLDRX2:1:2101:8531:16642 1:N:0:GGAGCGTC
ACTCCTACGGGAGGCAGCAGTGAGGAATATTGGTCAATGGTCGGGAGACTGAACCAGCCAAGCCGCGTGAGGGAGGAAGGTACAGAGTATCGTAAACCTCTTTTGTCAGGGAACAAAGGCGGGGACGTGTCCCCGGATGAGTGTACCTGAAGAAAAAGCATCGGCTAACTCCGTGCCAGCAGCCGCGGTAATACGGAGGATGCGAGCGTTATCCGGATTTATTGGGTTTAAAGGGTGCGCAGGC
+
FFFFFFFFFFFFFFFFFFFFF:FFFFFFFFFFFFFFFFFFFFFFFFFFFFFFFFFFFFFFFFFFFFF:FFFFFFFFFFFFFFFFFFFFFFFFFFFFFFFFFFFFFFFFFFFF:FFFFFFFFFFFFFFFFFFFFFFFFFFFFFFFFFFFFFFFFFFF:FFFFFFFFFFFFFFFFFFFFF:FFFFFFFF:F:FFFFFFFFFFFFFFFFFFFFFFFF:FFFFFF,FFFFFFFFFFFFFFFFFFFFFF
@A01757:128:HWYCLDRX2:1:2101:10782:16658 1:N:0:GGAGCGTC
ACTCCTACGGGAGGCAGCAGTGGGGAATATTGCACAATGGGCGGAAGCCTGACGCAGCAATGACGCGTGAGGGAAGACGGCCTTAGGGTTGTAAACCTCTTTCAGCAGGGACGAAAACAGACGGTACCTGCAGAAGAAGCTCCGGCTAACTACGTGCCAGCAGCCGCGGTAATACGTAGGGGGCGAGCGTTATCCGGATTCATTGGGCGTAAAGCGCGCGTAGGCGGCCGCCTAAGCGGGACCT
+
FFFF:FF,::FF:F:F:FFF:F,F:F:FFFFF,F:FF,,FFFFFF:FFFF:FF::FFFFFFF,F,FF:FFFFFFFFFFFFFF:FFF:FF:FFFFF:,FFFFF,FFFFF:FFFFFFFFFFFFFF:FFFFF:FFFF,FFFFFFF,:FF:FFFFFFFFFFFFFFFFFFFFF,:F:,FF,FF:F,F,FFFF,F:F,FFF,,FF:F::FFFFFFFFFFFF:FF:FFFF,F,,FFF:FFFFFFF:FFFFF
@A01757:128:HWYCLDRX2:1:2101:7753:16736 1:N:0:GGAGCGTC
ACTCCTACGGGAGGCAGCAGTTAGGAATATTCGTCAATGGGGGAAACCCTGAACGAGCAATGCCGCGTGAAGGAAGAAGGTCCTCTGGATTGTAAACTTCTGTTGTAAGGGAAAAACGACTAAATTAGGAAATGAGTTTAGAGTGATGGTACCTTACGAGAAAGCTCCGGCTAACTACGTGCCAGCAGCCGCGGTAATACGTAGGGAGCGAGCGTTATCCGGAATTATTGGGTGTAAAGCGTGT
+
FFFFFFFFFFFFFFFFFFFFFFFFFFFFFFFFFFFFFFFFFFFFFFFFFFFFFFFFFFFFFFFFFFFFFFFFFFFFF:FFFFFFFFFFFFFFFFFFFFFFFFFFFFFFFFFFFFFFFFFFFFFFFFFFFFF:FFFFFFFFFFFFFFFFFFFFFFFFFFFFFFFFFFF:FFFFFFFFFFFFF,FFFFFFFFFF::FFFFFFFFFFFFFFFFFFFF:FFFF:FFF,F:FFFFFFFFFFFFF,FFF:
@A01757:128:HWYCLDRX2:1:2101:4481:16767 1:N:0:GGAGCGTC
ACTCCTACGGGAGGCAGCAGTGAGGAATATTGGTCAATGGCCGGGAGGCTGAACCAGCCAAGTAGCGTGCAGGATGACGGCCCTCGTGGTTGTAAACTGCTTTTAGTCGGGAATAAAAGGGGGTTCGTGAACCCCGTCTTGTATGTACCGTCAGAAAAAGGACCGGCTCATTCCGTGCCAGCCGCCGCGGTAATACGGAAGGTCCGGGCGTTATCCGGATTTATTGGGTTTCAAGGGTGCGCAG
+
FFFFFFFFFFFFFFFFFFFF,FF:FFFFF:FFFFFFFFFF,FFFFF:FFF:FFFFFFFFFF:F,FFFFFFFFFFFFFFFFFFFFFFFFFFFFFFF,FF:FF:FFF:F,FFFF:FF,FFFFFFFFFFFFFFFFFF:,,,FFF,FFFF:FFFFFFFFF,FFF:F,,FFFF,F:FF,:::FFFFF,FF:FFFFF,:::FFFF::FF,FFFFFF,FF:FFF,FFF:,F::F:F,F,,,:FFFFFF:,:
@A01757:128:HWYCLDRX2:1:2101:8486:16783 1:N:0:GGAGCGTC
ACTCCTACGGGAGGCAGCAGTGGGGAATATTGGGCAATGGGCGCAAGCCTGACCCAGCAACGCCGCGTGAAGGAAGAAGGCTTTCGGGTTGTAAACTTCTTTTCTGGGGGACGAACAAATGACGGTACCCCAGGAATAAGCCACGGCTAACTACGTGCCAGCAGCCGCGGTACTACGTAGGTGGCAAGCGTGATCCGGATTTATTGGGTGGAAAGGGCGGGTAGGCGGGAATGCAAGTCAGAGG
+
FFFFFFFFFFFFFFFFFFFFFFFFF:FFF:FFFFFFFFFFFFFFF,FFFFFFFFFFFFF,FFFFFFF,FFFFFFFFFFFFF,,FFFFF:FF,FFFFFFFFF,FFFFFFFFFFFF,FF:FFFFFFFF:FF:FFFFFFFFFFFFFFFFFFFFFFFFFFFFFFFF,FFFFFFFF,,FFFFFFFFFFFF:FFFFF,:,FFFFF,F::,FFFFFF,:,FFFFFF,F:,FF:FFFF,FFF,FFF:,F:,F
@A01757:128:HWYCLDRX2:1:2101:30870:16783 1:N:0:GGAGCGTC
ACTCCTACGGGAGGCAGCAGTAGGGAATCTTCCACAATGGGCGAAAGCCTGATGGAGCAACGCCGCGTGGGTGAAGAAGGTCTTCGGATCGTAAAACCCTGTTGTCAGAGAAGAAAGTGCATGAGAGTAACTGTTCATGTTTCGACGGTATCTGACCAGAAAGCCACGGCTAACTACGTGCCAGCAGCCGCGGTAATACGTAGGTGGCAAGCGTTATCCGGATTTATTGGGCGTAAAGCGAGTG
+
FFF:F:FFFFFFFFFFFFFFFFFFFFFFFFFFFFFFFFFFFFFFFFFFFFFFFFFFFFFFFFFFFFFFFFFFFFFFFFFFFFFFFFFFFFFFFFFFFFF:FFFFFFFFFFFFFFFFFFFFFFFFFFFFF:FFFFFFFFFFFFFFFFFF:FFFFFFFFFFF:FFFFFFFFFFFFFFFFFFFFFFFFFFFFFFFFFFFFFFFFFFFFFFFFFFFF,F,FFFFF:::FFFFFFFFFFFFF,F,FFF:
@A01757:128:HWYCLDRX2:1:2101:4761:16908 1:N:0:GGAGCGTC
ACTCCTACGGGAGGCAGCAGTGAGGAATATTGGTCAATGGCCGCAGGGCTGAACCAGCCAAGTCGCGTGAGGGATGACGGTCCTATGGATTGTAAACCTCTTTTGTCAGGGAGCAAAGGGCGCCACGTGTGGCGCTTTGCGAGTACCTGAAGAAAAAGCATCGGCTAACTCCGTGCCAGCAGCCGCGGTAATACGGAGGATGCGAGCGTTATCCGGATTTATTGGGTTTAAAGGGTGCGCAGGC
+
FFFFFFFFFFFFFFFFFFFFFFFFFFFFFFFFFFFFFFFFFFFFFFFFFFFFFFFFFFFFFFFFFFFFFFFFFFFFFFFFFFF:FFFFFFFFFFFFFFFFFFFFFFFFFFFFFFFFFFFFFFFF:FFFFFFFFFF::FFFFFFF:FFFFFFFFFFFFFFFFFFFFFFFFFFFFFFFFF:FFFFFFFFFFF:FFFFFFFFFF,FFFFFFF,FFF:FFFF,F:,FFFFFFF,::FFFFFFFF,F,F
@A01757:128:HWYCLDRX2:1:2101:3414:16986 1:N:0:GGAGCGTC
ACTCCTACGGGAGGCAGCAGTCGGGAATATTGCGCAATGGAGGAAACCCTGACGCAGTGACGCCGCGTATAGGAAGAAGGTTTTCGGATTGTAAACTATTGTCGATAGGGAAGAAAAAAGACTGTACCTATCAAGAAAGCTCCGGCTAACTACGTGCCAGCAGCCGCGGTAATACGTAGGGAGCAAGCGTTATCCGGAATTATTGGGTGTAAAGGGTGCGTAGACGGGATGTCAAGTTAGTTGT
+
FFFFFFFFFFFFFFFFFFFFFFFFFF:FFFFFFFFFFFFFFFFFFFFFFFFFFFFFFFFFFFFFFFFFFFFFFFFFFFFFFFFFFFFFFFFFFFFFFFFFFFFFFFFFFFFFFFFFFFFFFFFFFF:FFFF:FF:FFF:FFFFFF:FFFFFFFFFFFFFFFFFFFFFFFF::FFFFFFFFFFFFFFFFFFF:F:FFF:F,FF,FF:FFFF:,F,FFFF,FF,,FFFFF:FFF:F:FFFFFFFFF
@A01757:128:HWYCLDRX2:1:2101:26232:17049 1:N:0:GGAGCGTC
ACTCCTACGGGAGGCAGCAGTGAGGAATATTGGTCAATGGGCGGGAGCCTGAACCAGCCAAGTCGCGTGAGGGAAGACGGTCCTACGGATTGTAAACCTCTTTTGCCGGGGAGCAACGGGGTCCTTGCGAGGGCCCGATGAGAGTACCCGGAGAAAAAGCATCGGCTAACTCCGTGCCAGCAGCCGCGGTAATACGGAGGATGCGAGCGTTATCCGGATTTATTGGGTTTAAAGGGTGCGTAGG
+
FFFFFFFFFFFFFFFFFFFFFFFFFFFFFFFFFFFFFFFFFFFFFFFFFFFFFFFFFFFFFFFFFFFFFFFFFFFFFFFFFFFFFFFFFFFFFFFFFFFFFFFFFFFFFFFFFFFFFFFFFFFFFFFFF:FFFFFFFFFFFFFFFFFFFFFFFFFFFFFFFFFFFFFFFFFFFFFFFFFFFFF:FFFFFF:FFF:FFFFFFFFFFFFFFFF:FFFF,FFFFFFFFFFFFFFFFFFFFFF:FFFF
@A01757:128:HWYCLDRX2:1:2101:16269:17174 1:N:0:GGAGCGTC
ACTCCTACGGGAGGCAGCAGTGAGGAATATTGGTCAATGGACGCAAGTCTGAACCAGCCATGCCGCGTGCAGGAAGACGGCTCTATTAGTTGTAAACTGCTTTTGTACGAGGGTAAACGCAGATACGCGTATCTGTCTGAAAGTATCGTACGAATAAGGATCGGCTAACTCCGTGCCAGCAGCCGCGGTAATACGGAGGATGCGAGCGTTATCCGGATTTATTGGGTTTAAAGGGTGCGCAGGC
+
FFFFFFFFFFFFFFFFFFFF:FFFFFFFFFFFFFFFFFFFFFFFFFFFFFFFFFFFFFFFFFFFFFFFFFFFFFFFFFFFFFFFFF:FFFFFFFFFFFFFFFFFFFFFFFFFFFFFFFFFFFFFFFFFFFFFFFFFFFFFF,FFFFFFFFFFFF:FFFFFFFFFFFFFFFFFFFFFFFFFFFFFFFFFFFFFFFFFFFFFFFFFFFFFFF:FFFFFF:FFFFFFFFF:FFFFFFFFFFFFFFFF
@A01757:128:HWYCLDRX2:1:2101:29396:17237 1:N:0:GGAGCGTC
ACTCCTACGGGAGGCAGCAGTGAGGAATATTGGTCAATGGGCGCAAGCCTGAACCAGCCAAGTCGCGTGAGGGAAGACGGCCCTACGGGTTGTAAACCTCTTTTGCCGGGGAGCAAGCCTGAGCACGTGTGCCCAGGCGGAGAGTACCCGGAGAAAAAGCATCGGCTAACTCCGTGCCAGCAGCCGCGGTAATACGGAGGATGCGAGCGTTATCCGGATTTATTGGGTTTAAAGGGTGCGCAGG
+
FFFFFFFFFFFFFFFFFFFFFFFFFFFFFFFFFFFFFFFFFFFFFFFFFFFFFFFFFFFFFFFFFFFFFFFFFFFFFFFFFFFFFFFFFFFFFFFFFFFFFFFFFFFFFFFFFFFFFFFFFFFFFFFFFFFFFFFFFFFFFFFFFFFFFFFFFFFFFFFFFFFFFFFFFFFFFFFFFFFFFFFFFFFFFFFFF,FFFFFFFFFFFFFFFF::FFFFFF,:FFFFFFFFFFF:FFFFFFFFF:FF
@A01757:128:HWYCLDRX2:1:2101:28718:17347 1:N:0:GGAGCGTC
ACTCCTCGGGAGGCAGCAGTGGGGAATATTGCACAATGGGCGCAAGCCTGATGCAGCGACGCCGCGTGCGGGATGGAGGCCTTCGGGTTGTAAACCGCTTTTGTTCAAGGGCAAGGCACGGCTTCGGGCCGTGTTGAGTGGATTGTTCGAATAAGCACCGGCTAACTACGTGCCAGCAGCCGCGGTAATACGTAGGGTGCGAGCGTTATCCGGATTTATTGGGCGTAAAGGGCTCGTAGGCGGT
+
FFFFFFFFFFFFFFFFFFFFFFFFFFFFFFFFFFFFFFFFFFFF:FFFFFFFFFFFFFFFFFFFFFFFFFFFFFFFFFFFFFFFFFFFFFFFFFFFFFFFFFFFFFFFFFFFFFFFFFFFFF:FFFFFFFFFFFFFFFFFFFFFFFFFFFFFFFFFFFFFFFF,FFFFFFFFFFFFFFFFFFFFF::FFFFFFFFFFFFFFFFFFF:,FFFFFFFFFFFFFFFFFFF::FFFFFFFFFFFFFFF
@A01757:128:HWYCLDRX2:1:2101:15709:17362 1:N:0:GGAGCGTC
ACTCCTACGGGAGGCAGCAGTAGGGAATTTTCGTCAATGGGCGCAAGCCTGAACGAGCAATGCCGCGTGAACGAGGAAGGTCTTCGGATCGTAAAGTTCTGTTGAAGGGGAAAAAGAGCGGAGAGAGGAAATGAACTCCGATTGATATTACCCTTCGAGGAAGTCACGGCTAACTACGTGCCAGCAGCCGCGGTAATACGTAGGTGGCGAGCGTTATCCGGAATGAGTGGGCGTAAAGGGTGCG
+
FFFFFFFFFFFFFFFFFFFFFFFFFFFFFFFFFFFFFFFFFFFFFFFFFFFFFFFFFFFFFFFFFFFFFFFFFFFFFFFFFFFFFFFFFFFFFFFFFFFFFFFFFFFFFFF:FF:FFFFFFFFFFFFFFFFFFFFFFFFFF,:FFFFFFFFFFFFFFFFFF:FFFFFFFFFF:FFFFFF:FFFFFFFFFFFF:FFFFFFFF,F:FFFFFFFFF:F,FF,FFF,:FF,FFFFFFF,,:F:FF:FF
@A01757:128:HWYCLDRX2:1:2101:23773:17362 1:N:0:GGAGCGTC
ACTCCTACGGGAGGCAGCAGTGGGGAATATTGGACAATGGGCGAAAGCCTGATCCAGCCATGCCGCGTGAGTGATGAAGGCCTTAGGGTTGTAAAGCTCTTTCAGTAGGGAAGATAATGACGGTACCTACAGAAGAAGCCCCGGCTAACTTCGTGCCAGCAGCCGCGGTAATACGAAGGGGGCTAGCGTTGTCCGGATTCATTGGGCGTAAAGAGCTCGTAGGCGGTTAGGTAAGTCGGGTGTG
+
FFFFFFFFFFFFFFFFFFFFFFFFFF:FFFFFFFFFFFFFFFFFFFFFFFFFFFFFFFFFFFFFFFFFFFFFFFFFFFFFFFFFFFFFFFFFFFFFFFFFFFFFFFFFFFF:FFFFFFFFFFFFFFFFFFFFFFFFFFFF,FFFFFFFFFFFFFFFFFFFFFFFFFFFFFFFFFFFF:FFFFFFFF:FFFFFF:FFFFFFFFFFFFFFFFFFF:FFFF:FFF,FFFFFFF:F:FFFFFFFFFF:
@A01757:128:HWYCLDRX2:1:2101:1732:17456 1:N:0:GGAGCGTC
ACTCCTACGGGAGGCAGCAGTGGGGAATATTGGACAATGGGCGCAAGCCTGATCCAGCCATGCCGCGTGAGTGATGAAGGCCTTCGGGTTGTAAAGCTCTTTCGGCGGGGACGAAACGGTCCGCGTTAACACCGCGGATCAATGACGGTACTCGCAGAAGAAGCACCGGCTAACTACGTGCCAGCAGCCGCGGTAATACGGAGGATGCGAGCGTTATCCGGATTTATTGGGTTTAATGGGTGCG
+
FFFF:FFFFFFFFFFFFFFFFFFFFFFFFFFFFFFFFFFFFFFFFFFFFFFFFFFFF:FFFFFFF:FFF:FFFFF:FFFFFFFFFFFFFFFFFFFFFFFFFFF,FFFFFFFFFFFFFFFFFFFFFFF:FFFFFFFFFFFFFFFFF:FFFFFFFFFFFFFFFFFFFFFFFFFFFFFFFFFFFFFFFFF:FFFFFFFFFFF::FFFFFFFFFFFFFF:FFFFFFFFF,FF::FF:F:F,FFFFFFF
@A01757:128:HWYCLDRX2:1:2101:16667:17456 1:N:0:GGAGCGTC
ACTCCTACGGGAGGCAGCAGTGAGGAATATTGGTCAATGGGCGGAAGCCTGAACCAGCCAAGTCGCGTGAGGGATTAAGGCCCTGCGGGTCGTAAACCTCTTTTGCCGGGGAGCAGAGGTCCGGACGTGTCCGGGCCGGGAGAGTACCCGGAGAAAAAGCATCGGCTAACTCCGTGCCAGCAGCCGCGGTAATACGGAGGATGCGAGCGTTATCCGGATTTATTGGGTTTAAAGGGTGCGTAGG
+
FFFFFFFFFFFFFFFFFFFFFFFFF:FFFFFFFFFFFFFFFFFFFFFFFFFF:FFFFFFFFFFFFFFFFFFFFFFFFFFFFFFFFFFFFFFFFFFFFFFFFFFFFFFFFFFFFFFFFFFFFFFFFFFFFFFFFFFFFFFFFFFFFFFFFFFFFF,FFFFFFFFFFFFFFFFFFFFFFFFFFFFFFFFFFFFFFFFFFFFFFFFFFFFFFFFFFFFFFFFFF:FFFFFF:FF:FFF:FFFFFFF:
@A01757:128:HWYCLDRX2:1:2101:16703:17456 1:N:0:GGAGCGTC
ACTCCTACGGGAGGCAGCAGTGAGGAATATTGGTCAATGGACGCAAGTCTGAACCAGCCATGCCGCGTGCAGGAAGACGGCTCTATTAGTTGTAAACTGCTTTTGTACGAGGGTAAACGCAGATACGCGTATCTGTCTGAAAGTATCGTACGAATAAGGATCGGCTAACTCCGTGCCAGCAGCCGCGGTAATACGGAGGATGCGAGCGTTATCCGGATTTATTGGGTTTAAAGGGTGCGCAGGC
+
FFFFFFFFFFFFFFFFFFFFFFFFFFFFFFFFFFFFFFFFFFFFFFFFFFFFFFFFFFFFFFFFFFFFFFFFFFFFFFFFFFFFFFFFFFFFFFFFFFFFFFFFFFFFFFFFFFFFFFFFFFFFFFFFFFFFFFFFFFFFFFFFFFFFFFFFFFFFFFFFFFFFFFFFFFFFFFFFFFFFFFFF:FF:FFFFFFFFFF:FFFFFFFFFFFFFFFFFFFFFFFFFFFFFFF:FFFFFFFFF:FFF
@A01757:128:HWYCLDRX2:1:2101:27742:17472 1:N:0:GGAGCGTC
ACTCCTACGGGAGGCAGCAGTAGGGAATCTTCCACAATGGGCGAAAGCCTGATGGAGCAACGCCGCGTGGGTGAAGAAGGTCTTCGGATCGTAAAACCCTGTTGTTAGAGAAGAAAGTGCGTGAGAGTAACTGTTCACGTTTCGACGGTATCTAACCAGAAAGCCACGGCTAACTACGTGCCAGCAGCCGCGGTAATACGTAGGTGGCAAGCGTTATCCGGATTTATTGGGCGTAAAGGGAACG
+
FFF:FFFFFFFFFFF:FFFFFFFFFFFFFFFFFFFFFF,:FFFFFFF:FFFFFFFFFFFFF:F:FFFFFFFF,FFFFFF,FFF,F:FFFFFFFFFF::FFF,FFFFFFFFFFFFFF,F:FFF:FFFFFFF,F:FFFF,FFFFF:F,F:FFFFFFFFFFFFFFFF:FF,FFF,FF:FF,,FFFFF,FFFFFFF::FFFFF,FFF::FFF:F:F,F::FF,,::F:FFFF,,:FFF,FFF,FF,F:
@A01757:128:HWYCLDRX2:1:2101:6578:17487 1:N:0:GGAGCGTC
ACTCCTACGGGAGGCAGCAGTAGGGAATTTTCGTCAATGGGCGCAAGCCTGAACGAGCAATGCCGCGTGAACGAGGAAGGTCTTCGGATCGTAAAGTTCTGTTGAAGGGGAAAAAGAGCGGAGAGAGGAAATGCTTTCTGATTGATATTACCCTTCGAGGAAGTCACGGCTAACTACGTGCCAGCAGCCGCGGTAATACGTAGGTGGCGAGCGTTATCCGGAATGATTGGGCGTAAAGGGTGCG
+
FFFFFFFFFFFFFFFFFFFFFFFFFFFFFFFFFFFFFFFFFFFFFFFFFFFFFFFFFFFFFFFFFFFFFFFFFFFFFFFFFFFFFFFFFFFFFF:FFFFFFFFFFFFFFFFFFFFFFFFFFFFFFFFFF:FFFFFFFFFFFFFFFFFFFFFFFFFFFFFFFFFFFFFFFFFFFFFFFFFFFFFFFFFFFFFFFFFFFFFFFFFFFFFF,FFFFFF,FFFFFFFFFFFFFFFFFFFFFF:FFFFF
@A01757:128:HWYCLDRX2:1:2101:20735:17519 1:N:0:GGAGCGTC
ACTCCTACGGGAGGCAGCAGTGAGGAATATTGGTCAATGGCCGGAAGGCTGAACCAGCCAAGTCGCGTGAGGGAATAAGGCCCTACGGGTCGTAAACCTCTTTTGCCAGGGAGCAATGCCGTCCACGTGTGGACGGAAGGAGAGTACCTGGAGAAAAAGCATCGGCTAACTCCGTGCCAGCAGCCGCGGTAATACGGAGGATGCGAGCGTTATCCGGATTTATTGGGTTTAAAGGGTGCGTAGG
+
FFFFFFFFFFFFFFFFFFFFFFFFFFFFFFFFFFFFFFFFFFFFFFFFFFFFFFFFFFFFFFFFFFFFFFFFFFFFFFFFFFFFFFFFFFFFFFFFFFFFFFFFFF:FFFFFFFFFFFFFFFFFFFFFFFFFFFFFFFFFFFFFFFFFFFFFFFFFFFFFFFFFFFF:FFFFFFFFFFFFFFFFFFFFFFFFFFFFFFFF:FFFF:FFFFF,FFFFFF,FF:FFFFFFFFF:FFFFFF,FFFFF
@A01757:128:HWYCLDRX2:1:2101:20627:17550 1:N:0:GGAGCGTC
ACTCCTACGGGAGGCAGCAGTGAGTAATATTGGTCAATGGGCGGAAGCCTGAACCAGCCAAGTCGCGTGAGGGATTAAGGCCCTGCGGGTCGTAAACCTCTTTTGCCGGGGAGCAGTGGTGCGGGCGCGGGCGGGCCCGGAGGGTAACCCGCGAAAAAACAACGGGTAAAACCGGGCCACCCGCCGCCGTAAAAAGCAGGATGGGAGCGGGATCGGGGGTTTTTGTGTGTATAAGGTGGGGAGG
+
FFFFFFFFFFFFFFFFFFFFFFFFFFFFFFFFFFFFFFFFFFFFFFFFFFFFFFFFFFFFFFFFFFFFFFFFFFFFFFFFFFFFFFFFFFFFFFFFFFFFFFFFFFFFFFFFFFFFFFFFF,,F,::,,:,:,:,,F,:,,:,,,,,,F,:,,,,,FF,,,,,,:,,,F,,,,,,,,,,,F,,:,,:,F,,:,F:,,,::,,:,F,,,,,,,:,,,:,,,:,,F:,F,,F,,,,,F,F,F,,,:
@A01757:128:HWYCLDRX2:1:2101:10520:17613 1:N:0:GGAGCGTC
ACTCCTACGGGAGGCAGCAGTGAGGAATATTGGTCAATGGGCGCGAGCCTGAACCAGCCAAGTCGCGTGAGGGAAGACGGTCCTATGGATTGTAAACCTCTTTTGTCGGGGAGCAAAAGACGCCACGCGTGGCGTTCCGAGAGTACCCGAAGAAAAAGCATCGGCTAACTCCGTGCCAGCAGCCGCGGTAATACGGAGGATGCGAGCGTTATCCGGATTTATTGGGTTTAAAGGGTGCGCAGGC
+
:FFFFFFFFFFFF:FFFFFFFFFFFFFFF,FFFFFFFFFFFFFFFF,FFFFFFFFFFFFFFFFFFFFFFFFFFF::FFFFFFFFFFFFFFF:FFFFFFFFFFFFFFFFFFFFFF:FF::,,,FFFFFFFFFFFF:FF:,FFFFFF,,F,FFFFFFFF,FFFFFF:FFFFFF,:FFFFFFF:F::FFFFFF,:FF,F:FFFFFFFFFFFFF:FF:,F:FF:FFFFF:FF:FFF,,FFFFFF,F:F
@A01757:128:HWYCLDRX2:1:2101:28691:17644 1:N:0:GGAGCGTC
ACTCCTACGGGAGGCAGCAGTGAGGAATATTGGTCAATGGGCGCGAGCCTGAACCAGCCAAGTCGCGTGAGGGAAGACGGTCCTATGGATTGTAAACCTCTTTTGTCGGGGAGCAAAAGACGCCACGTGTGGCGTTCCGAGAGTACCCGAAGAAAAAGCATCGGCTAACTCCGTGCCAGCAGCCGCGGTAATACTGAGGATGCGAGCGTTATCCGGATTTATTGGGTTTAAAGGGTGCGCAGGC
+
FFFFFFFFFFFFFFFFFFFFFFFFFFFFFFFFFFFFFFFFFFFFFFFFFFFFFFFFFFFFFFFFFFFFFFFFFFFFFFFFFFFFFFFFFFFFFFFFFFFFF:F:FFFFFFFFFFF,FFFFFFFFFFFFFFFFFFFFFFFFFFFFFFFFFFFFFFFFFFFFFFFFFFF:FFFFFFFFFFFFFFFFFFFFFFF:FFFF:FF:FFF:FFFFFF,FFFFFFFFFFFFF:F:FFFFFFFFFFFFF:FFF
@A01757:128:HWYCLDRX2:1:2101:11216:17691 1:N:0:GGAGCGTC
ACTCCTACGGGAGGCAGCAGTGAGGAATATTGGTCAATGGCCGGAAGGCTGAACCAGCCAAGCCGCGTGAAGGATGAAGGTGCCAAGCATTGTAAACTTCTTTTGTCAAGGGACAAAATCAGGCTCGAGAGCCTGACCGAGGGTACTTGAAGAAAAAGCATCGGCTAACTCCGTGCCAGCAGCCGCGGTAATACGGAGGATGCGAGCGTTATCCGGATTTATTGGGTTTAAAGGGTGCGTAGGC
+
FFFFFFFFFFFFFFFFFFFFFFFFFFFFFFFFFFFFFFFFFFFFFFFFFFFFFFFFFFFFFF:FFFFFFF:FFFFFFFFFFFFFFFFFFFFFFFFFFFFFFFFFFFFFFFFFFFFFF:FFFFF:FFFFFFFFFFFFFFFFFFFFFFFFFFFF,F::F:FFFFFFFFF,FFFFFFF:FFFFF:F:FF:,FFFF:F,:FF,FF:FFFF:FFFFFFFFFFF,FFFF,FFFFFFFFFF,FF,FFFF::
@A01757:128:HWYCLDRX2:1:2101:30653:17722 1:N:0:GGAGCGTC
ACTCCTACGGGAGGCAGCAGTGAGGAATATTGGTCAATGGCCGGAAGGCTGAACCAGCCAAGCCGCGTGAAGGACGAAGGTGCCAAGCATTGTAAACTTCTTTTGTCAAGGGACAAAATCAGGCTCGAGAGCCTGACCGAGGGTACTTGAAGAAAAAGCATCGGCTAACTCCGTGCCAGCAGCCGCGGTAATACGGAGGATGCGAGCGTTATCCGGATTTATTGGGCGTAAAGCGAGCGCAGGC
+
FFFFFFFFFFFFFFFFFFFFFFFFFFFFFFFFFFFFFFFFFFFFFFFFFFFFFFFFFFFFFFFFFFFFFFFFFFFFFFFFFFFFFFFFFFFFFFFFFFFFFFFFFFFFFFFFFFFFFFFFFFFFFFFFFFFFFFFFF:FFFFFF,FFFFFFFFF,FFFFFFFFFFFFFFFFFFFFFFFFFFFFFFFF,FFFFFFFFFFFFFFFFFFFFFF,FFF,FFFFFF,FFFFFFFFFFFFFFF:FFFFFF
@A01757:128:HWYCLDRX2:1:2101:2501:17754 1:N:0:GGAGCGTC
ACTCCTACGGGAGGCAGCAGTGAGGAATATTGGTCAATGGGCGCGAGCCTGAACCAGCCAAGTCGCGTGAGGGATGACGGCCCTACGGGTTGTAAACCTCTTTTGTCGGGGAGCAAATTCCGCCACGTGTGGCGGAGTCGAGAGTACCCGAAGAAAAAGCATCGGCTAACTCCGTGCCAGCAGCCGCGGTAATACGGAGGATGCGAGCGTTATCCGGATTTATTGGGTTTAAAGGGTGCGTAGG
+
FFFFFFFFFFFFFFFFFFFFFFFFFFFFFFFFFFFFFFFFFFFFFFFFFFFFFFFFFFFFFFFFFFFFFFFFFFFFFFFFFFFFFFFFFFFFFFFFFFFFFFFFFFFFFFFF:FFF:FFFFFFFFFFFFFFFFFFFFFFFFF:FFFFFFFFFFFFFFFFFFFFFFFF:FFFFFFFFFFFFFF:FFFFFFFFFFFF:FFFFFFFFFFFF:FFFFFFFFF,FFFFF,F:FFFFFFF:FFFFFFFFF
@A01757:128:HWYCLDRX2:1:2101:13232:17801 1:N:0:GGAGCGTC
ACTCCTACGGGAGGCAGCAGTGAGGAATATTGGTCAATGGTCGGGAGACTGAACCAGCCAAGCCGCGTGAGGGAGGAAGGTACAGAGTATCGTAAACCTCTTTTGTCAGGGAACAAAGGCGGGGACGTGTCCCCGGATGAGTGTACCTGAAGAAAAAGCATCGGCTAACTCCGTGCCAGCAGCCGCGGTAATACGGAGGATGCGAGCGTTATCCGGATTTATTGGGTTTAAAGGGTGCGCAGGC
+
FFFFF:FFFFFFFFFFFFFFFFFFFFFFFFFFF,FFFFFFFFFFFFFFFFFFFFFFFFFFFFFFFFFFFFFFFFFFF,FFFFFFFFFFFF:FFFFFFFFFFFFFFFFFFFFFFFFFFFFFFFFFFFFFFFFFFFFFFFFFFFFFFFFFFFFFFFFF:FFFFFF:FF:FFFF:FFFFFFF:FFFFFFFFF:FFFFFFFFFFFF:FFFFFFFFFFFFFFFFFF:FFFFFFFFFFFFFFF:FFFFFF
@A01757:128:HWYCLDRX2:1:2101:24569:17801 1:N:0:GGAGCGTC
ACTCCTACGGGAGGCAGCAGTAGGGAATTTTTCACAATGGGCGAAAGCCTGATGGAGCAATACCGCGTGGATGATGAAGGTCTTTGGATTGTAAAATCCTTTTATTAGGGACGAATGACATAAGTAGGAAATGATTTATGTTTGACTGTACCTTTTGAATAAGTAACGGCAAACTATGTGCCAGCAGCCGCGGTAATACATAGGTTACAAGCGTTATCCGGATTTACTGGGCGTAAAGCGAGCG
+
FFFFFFFFFFFFFFFFFFFFFFFFFFFFFFFFFFFFFFFFFFFFFFFFFFFFFFFFFFFFFFFFFFFFFFFFFFFFFFFFFFFFFFFFFFFFFFFFFFFFFFFFFFFFFFFFFF:FFFFFFFFFFFFFFFFFFFFFFFFFFFFFFFFFFFF:FFFFF:FFFFFFFFF:FFFFFFFFFFFFFFFFFFFFFFFFFFFFFFFFFFFFFF:FFFFFFFFFFFFFFFFFFFFFF:FFFFFFFFFFFFFF
@A01757:128:HWYCLDRX2:1:2101:7419:17848 1:N:0:GGAGCGTC
ACTCCTACGGGAGGCAGCAGTGGGGAATATTGCACAATGGGCGAAAGCCTGATGGAGCAACGCCGCGTGCAGGATGAAGGCCTTCGGGTTGTAAACTGCTTTTATAAGCGAGAAATATGATGGTAACTTATGAATAAGGATCGGCTAACTACGTGCCAGCAGCCGCGGTCATACGTAGGATCCGAGCATTATCCGGAGTGACTGGGTGTAAAGAGTTGCGTAGGTGGCATAATAAGTAGCTAGT
+
FFFFFF::FFFFFFFFFF:FFFFFFFF:FFFFFFFFFFFFFFFFFFFFFFFF::FFF:F:FFFFFFFFFF:F:FF:FF,FFFFFFFFFFFFFFFFFFFFFFFFFFFFFFFFFFFFFFF:FF:FFFFFFFFFFFFFFF::FF:,FFFFFFFFF::F:FFFFFF,FFFF:FFF:FF::FF:FFFFFFF:FFFFF,,FFFFFF:FFF:FFFFFFFFFFFF,,F:FF:FFFFFFFFF:F::FFFFFFF
@A01757:128:HWYCLDRX2:1:2101:13801:17848 1:N:0:GGAGCGTC
ACTCCTACGGGAGGCAGCAGTGGGGAATCTTGCGCAATGGTCTAACGACTGACGCAGCGACGCCGCGTGTGGGAGGACGCCTTTCGGGGTGTAAACCACTGTTGCCCGGGACGAACTGCTCGATTCGTCGAGCTTGACGGTACCGGGTGAGGAAGCACCGGCTAACTCCGTGCCAGCAGCCGCGGTAATACGGAGGGTGCGAGCGTTGTCCGGAATCATTGGGCGTAAAGGGCGCGTAGGTGGC
+
FFFFFFFFFFFFFFFFFFFFFFFFFFFFFFFFFFFFFFFFFFFFFFFFFFFFFFFFFF:FFFFFFFFFF,FFFF:FFFF:FFFFFFFF:FFFFFFFF,FFFFF:FFFFFFFFFF:F:F:FFF:FFFF:FFFFFFFFFFF,F:FFF,:,F:F:F:FFFF:FF:F:FFFFF::,:F:FFFFF:FFFFF:,FFF:FFFFFFFFFFFFF,F:FF:::F:FFF,F,,FFF:FFFF:FF,FF,,FF,F,F
@A01757:128:HWYCLDRX2:1:2101:29478:18067 1:N:0:GGAGCGTC
ACTCCTCGGGAGGCAGCAGTGGGGAATATTGCACAATGGGCGCAAGCCTGATGCAGCGACGCCGCGTGCGGGATGGAGGCCTTCGGGTTGTAAACCGCTTTTGTTCAAGGGCAAGGCACGGCTTCGGGCCGTGTTGAGTGGATTGTTCGAATAAGCACCGGCTAACTACGTGCCAGCAGCCGCGGTAATACGTAGGGTGCGAGCGTTATCCGGATTTATTGGGCGTAAAGGGCTCGTAGGCGGT
+
FFFFFFFFFFFFFFFFFFFFFFFFF:FFFFFFFFFFFFFFFFFFFFFFFFFFFFFFFFFFFFFFFFFFFFFFFFFFFFFFFFFFFFFFFFFFFFFFFFFFFFFFFFFFFFFFFFFFFFFFFFFFFFFFFFF:FFFFFFFFFFFFFFFFFF,FFFFFFFFFFFFFFFFFFFFFFFFFFFFFFFFFFFFFFFFFF:FFFFF:FFFFFFFFFF:FFFFFFFFFF,FFFFFFFF:FFFFFFFFFFFFF
@A01757:128:HWYCLDRX2:1:2101:7139:18082 1:N:0:GGAGCGTC
ACTCCTACGGAGGCAGCAGTGAGGAATATTGGTCAATGGACGCAAGTCTGAACCAGCCATGCCGCGTGCAGGATGACGGCTCTATGAGTTGTAAACTGCTTTTGTACGAGGGTAATATCAGATACGTGTATCTGCTTGAAAGTATCGTACGAATAAGGATCGGCTAACTCCGTGCCAGCAGCCGCGGTAATACGGAGGATCCAAGCGATATCCGGATATATTGGGTTTAAAGGGTGCGTAGGCG
+
F:FFFFFFF:F:FFFFFFF,F:,,FFFFF::F:FFF:F:FFFFFFFFFFFFF:,FFFFFF:F:F:FFFFFF,FF:FFFFF:FFFF:FF:F,:F,FFFF:,::FF:FFFFFFF:FF,FFFF:FFFF,F,FFFFF,FFFFFF:F,FFF:FF,,FFFFF,FFFF:F,F:FFF,:,,,F:FFFF,FF,F,,,FFFF:,FFF:FFFFF:,F,,:F:FF,::F,F:FF:,FF:FFFF,::,FFF,,,,,F
@A01757:128:HWYCLDRX2:1:2101:25066:18098 1:N:0:GGAGCGTC
ACTCCTACGGGAGGCAGCAGTAGGGAATTTTTCACAATGGGCGAAAGCCTGATGGAGCAATACCGCGTGGATGATGAAGGTCTTTGGATTGTAAAATCCTTTTATTAGGGACGAATGACATAAGTAGGAAATGATTTATGTTTGACTGTACCTTTTGAATAAGTAACGGCAAACTATGTGCCAGCAGCCGCGGTAATACATAGGTTACAAGCGTTATCCGGATTTACTGGGCGTAAAGCGAGCG
+
FFFFFFFFFFFFFFFFFFFFFFFFFFFFFFFFFFFFFFFFFFFFFFFFFFFFFFFFFFFFFFFFFFFFFFFFFFFFF:FFFFFFFFFFFFFFFF:FFFFFFFFFFFFFFFFFFFFFFFFFFFFFFFFFF:FFFFFFFFFFFFFFFFFFFFFFFFFFFFFFFFFFFFF,FFFFFFFFFFFFFFFFFFFFFFFFFFFFFFFFFFFFFFFF:F::FFF:FFFFFFFFFFFFF,FFFFFFFFFFFF,F
@A01757:128:HWYCLDRX2:1:2101:15700:18129 1:N:0:GGAGCGTC
ACTCCTACGGGAGGCAGCAGTGGGGAATATTGCACAATGGGGGAAACCCTGATGCAGCGACGCCGCGTGAGCGAAGAAGTATTTCGGTATGTAAAGCTCTATCAGCAGGGAAGATAATGACGGTACCTGACTAAGAAGCACCTGCTAAATACGTGCCAGCAGCCGCGGTAATACGTATGGTGCAAGCGTTATCCGGATTTACTGGGTGTAAAGGGAGCGCAGGCGGTACGGCAAGTCTGATGTG
+
FFFFFFFFFFFFFFFFFFFFFFFFFFFFFFFFFFF:FFFFFFFFFFFFFFFFFF:FFFFFFFFFFFFFFFFFFFFFFFFFFFFFFFFFFFFFFFFFFFFFFFFFFFFFFFF,FFFFFFFFFFFFFFFFFFFFFFFFFFFFFFFFFFFFFFFFFFFFFFFFFF:FFFFFF:FFFF:FFFFFFFFFFFFFFFFFFFFFFFFFFFFFFFFFFFFFFF:FFF,FFFFFFFF:FFFFFFF,FFFFF:F:
@A01757:128:HWYCLDRX2:1:2101:28845:18223 1:N:0:GGAGCGTC
ACTCCTACGGGAGGCAGCAGTGGGGAATATTGCACAATGGGGGGAACCCTGATGCAGCGACGCCGCGTGAAGGAAGAAGTATCTCGGTATGTAAACTTCTATCAGCAGGGAAGAAAGAGGACGGTACCTGACTAAGAAGCCCCGGCTAACTACGTGCCAGCAGCCGCGGTAATACGTAGGGGGCGAGCGTTATCCGGATTTACTGGGTGTAAAGGGAGCGTAGACGGCCATGCAAGCTCGGTGT
+
FFFFFFFFFFFFFFFFFFFFFFFFFFFFFFFFFFFFFFFFFFFFFFFFFFFFFFFFFFFFFFFFFFFFFFFFFFFFFFFFFFFFFFFFFFFFFFFFFFFFFFFFFFFFFFF:FFFFFFFFFFFFFFFFFFF,FFFFFFFFFFFFFFFFFFFFF:FFFFFFFFFFFFFFFFFFFF::FFFFFFFFFFFF:F:FFFFFFFFFFF:FFFFFFFFF,FFFFFFFF,FFFFFFF:FFFF:FFFFF:FFF
@A01757:128:HWYCLDRX2:1:2101:22779:18270 1:N:0:GGAGCGTC
ACTCCTACGGGAGGCAGCAGTGAGGAATATTGGTCAATGGCCGGAAGGCTGAACCAGCCAAGTCGCGTGAGGGAATAAGGCCCTACGGGTCGTAAACCTCTTTTGCCAGGGAGCAATGCCGTCCACGTGTGGACGGACGGAGAGTACCTGGAGAAAAAGCATCGGCTAACTCCGTGCCAGCAGCCGCGGTAATACGGAGGATGCGAGCGTTATCCGGATTTATTGGGTTTAAAGGGTGCGTAGG
+
FFFFFFFFFFFFFF:FFFFFFFFFFFFFFFFFFFFFFFFFFFFFF::FFFFFFFFFF:FFFFFFFFFFFFFF:FF:FFFFFFFFFF,,FFFFFFFF:FFFFFFFF,FFFFFFFFFFFFFF:FFFFFFFFFF:FFFFF,FFFFFFFF:FFFFFFFFFFFF:FF:FFFF,:FFFFFFFFFFFFFFFF:FFFF,F,FFFFFFFFFFFF,:FF,FF:FFFFF:F::FFF,FFF::,:FFFFFFFFF::
@A01757:128:HWYCLDRX2:1:2101:2130:18333 1:N:0:GGAGCGTC
ACTCATACGGGAGGCAGCAGTGAGGAATATTGGTAAATGGCCGCAGGGCTGAACCAGCCAAGTCGCGTGAGGGATGACGGTCATATGGATTGTAAACCTCTTTTGTCAGGGAGCAAAGGGCGCCACGTGTGGCGTTTTGCGAGTACCTGAAGAAAAAGCATCGGCTAACTCCGTGCCAGCAGCCGCGGTAATACGGAGGATGCGAGCGTTATCCGGATTTATTGGGTTTAAAGGGTGAGCAGGC
+
FFFF:FFFFFFFFFFFFFFFFFFFFFFFFFFFFF,FFFFFFFFFFFFFFFFFFFFFFFFFFFFFFFFFFFFFFFFFFFFF:F:FFFFFFFF:FFFFFFFFF:FFFFFFFFFFFFFFFFFFFFFFFF,F:FFFFFFFFFFFFFFFFFFFFFFFFFFFFFFFFFFFFF,FFFFF:FFFFFFFFFFFFF:FFFFFF,,:FF,FFFFFFFFFFFFFFF,:FFFFFFF,FFFF:F:F,,FFF,FFFF,F
@A01757:128:HWYCLDRX2:1:2101:15058:18364 1:N:0:GGAGCGTC
ACTCCTACGGAGGCAGCAGTAGGGAATCTTCCACAATGGACGAAAGTCTGATGGAGCAACGCCGCGTGAGTGAAGAAGGGTTTCGGCTCGTAAAGCTCTGTTGGTAGTGAAGAAAGATAGAGGTAGTAACTGGCCTTTATTTGACGGTAATTACTTAGAAAGTCACGGCTAACTACGTGCCAGCAGCCGCGGTAATACGTAGGTGGCAAGCGTTGTCCGGAGTTATTGGGCGTAAAGCGAGTGC
+
FFFFFFFFFFFFFFFFFFFFFFFFFFFFFFFFFFFFFFFFFFFFFFFFFFFFFFFFFFFFFFFFFFFFFFFFFFFFFFFFFFFFFFFFFFFFFFFFF::F,FFFFF:FFFFFFFFF::FFFFFFFF:FFFFFF:F:,FF:,FFFFFFFFFFFFFFFFF:FFFFFFFFFFFFFFFFFFFFFFF:F:FFFFFFFF,FFFFFFFF:FFFFFFFFF::FF,FFFF:FFFFF,FFFFFFFFFFFFFFFF
@A01757:128:HWYCLDRX2:1:2101:27398:18380 1:N:0:GGAGCGTC
ACTCCTACGGGAGGCAGCAGTGGGGAATATTGGGCAATGGGCGCAAGCCTGACCCAGCAACGCCGCGTGAAGGAAGAAGGCTTTCGGGTTGTAAACTTCTTTTGTCAGGGACGAAGCAAGTGACGGTACCTGACGAATAAGCCACGGCTAACTACGTGCCAGCAGCCGCGGTAATACGTAGGTGGCAAGCGTTATCCGGATTTACTGGGTGTAAAGGGCGTGTAGGCGGGACTGCAAGTCAGAT
+
FFFFFFFFFFFFFFFFFFFFFFFFFFFFFFFFFFFFFFFFFFFFFFFFFFFFFFFFFFFFFFFFFFFFFFFFFFFFFFFFFFFFFFFFFFFFFFFFFFFFFFFFFFFFFFFFFFFFFF:FFFFFFFFFFFFFFFFFFFFFFFFFFFFFF:FFFFFFFFFF,FFFFFFFFFFFFFF:FFFFFFFFFFFFFFFFFFFF:F:FF:FFFFFFFFFFFFFF:FFFFFFFF:FFFFFFFFFFFFFFFFFF
@A01757:128:HWYCLDRX2:1:2101:27136:18458 1:N:0:GGAGCGTC
ACTCCTACGGGAGGCAGCAGTGAGGAATATTGGTCAATGGTCGGGAGACTGAACCAGCCAAGCCGCGTGAGGGAAGAAGGTACAGCGTATCGTAAACTTCTTTTGTCAAGGGACAAAATCAGGCTCGAGAGCCTGACCGAGGGTACTTGAAGAAAAAGCATCGGCTAACTCCGTGCCAGCAGCCGCGGTAATACGGAGGATGCGAGCGTTATCCGGATTTATTGGGTTTAAAGGGTGCGTAGGC
+
FFFFFFFFFFFFFFFFFFFFFFFFFFFFFFFFFFFFFFFFFFFFFFFFFFFFFFFFFFFFFFFFFFFFFFFFFFFFFFFFF:FFFFFFFFFFFFFFFFFFFFFFFFFFFFFFFFFFFFFFFFFFFFFFFFFFFFFFFFFFFFFFFFFFFFFFFF:FFFFFFFFFFFFFFFFFFFFFFFFFFFFFFFF:FFFFFFFFFFFFFFFFFFFF,F,FFFFFF,FFFFFFFFFFFF:FFFFFFFFFFFFF
@A01757:128:HWYCLDRX2:1:2101:9760:18521 1:N:0:GGAGCGTC
ACTCCTACGGGAGGCAGCAGTGAGGAATATTGGTCAATGGCCGGAAGGCTGAACCAGCCAAGCCGCGTGAAGGATGAAGGTGCCAAGCATTGTAAACTTCTTTTGTCAAGGGACAAAATCAGGCTCGAGAGCCTGACCGAGGGTACTTGAAGAAAAAGCATCGGCTAACTCCGTGCCAGCAGCCGCGGTAATACGGAGGATGCGAGCGTTATCCGGATTTATTGGGTTTAAAGGGTGCGTAGGC
+
FFF:FFFFFFFFFFFFFFFFFFFFFFFF:FFFFFFF:FFFFFFFFFFFFFFFFFFFFFFFFFFFFFFFFF:FFFFFFFFFFFFFFFFFFFFFFFFFFFFFFFFFFFFFFFFFFFFFFFFFFFFFFFFFFFFFFFFFFFFFFFFF:FFFFFFFFFFFFFFFFFFFFF:FFFFFFFFFFFFFFFFFFFFFFFFFFFFFFFFFFFFF:FFFFFFFFFFFFFFFFFFF:FFFFF:FFFFFFFFFFF:F
@A01757:128:HWYCLDRX2:1:2101:5782:18677 1:N:0:GGAGCGTC
ACTCCTACGGGAGGCAGCAGTGAGGAATATTGGTCAATGGGCGGAAGCCTGAACCAGCCAAGTCGCGTGAGGGAAGAAGGCCCTGCGGGTCGCAGACCTCTTTGGACGGGGAGCAAGGCCCGCCACGCGTGGCGGGAAGGAGAGTACCCGAAGAAAAAGAATCGGCTAACTCCGTGCCAGCCGCCCCGGTAATACGGAGGATTCGAGCGTTATCCGGATGTATTGGGTTTAAAGGGTGGGGAGG
+
:FFFFFFFFFFFFF:FFFFFFF:FF:FFFFFFFFFFFFF:FFFFFFFFFFFF:FFFFFFF::FFFFF,FFF:FFFFF::FFFFFFFFFFFFFFFFFF:FFF:FFFFFFFFFFFFFFFFFFFFFFFF,F:,F:,F:F,F,F,:FFFFFFF:,F,:FFFF:,,,:FF,:FFFF,F,FF,FF:F,,:F,,:,FFF,F:,FFF,:,,F:FF:::,F,:F:F,,,FF,F::F:,F,FF,,FF:,F,:FF
@A01757:128:HWYCLDRX2:1:2101:29749:18693 1:N:0:GGAGCGTC
ACTCCTACGGGAGGCAGCAGTGAGGAATATTGGTCAATGGGCGGGAGCCTGAACCAGCCAAGCCGCGTGAGGGAAGAAGGTACAGCGTATCGTAAACCTCTTTTGTCAGGGAACAAAGGCGGGGACTAGTCCCCGGATGAGGGTACCTGAAGAAAAAGCATCGGCTAACTCCGTGCCAGCAGCCGCGGTAATACGGAGGATGAGAGCGGTATAAGGAGTTATTGGGTTTAAAGGGTGCGCAGGC
+
FFF,FFFFFFFFFF:FFFFF:FFF:FFFFFFF,FFFFFF,FFFF:FF::FFFFF,FFF:FFF:FFFFFFFFFFFFFFFF,:FFF::FFFFFFFF:::FFFFF:FFFFFFFFF:FFFF:,FF:::FFFFFFF,FFF,FFF:F::FF:F,:FFFFFFFF,FFFF:FFFFF,:F:FFF:FF,,FFFFFFFFFFFFF,F,FFFFFF:FFFFF,F,F,,,F:,FFFF,,FF,FFFFF,:FFF::F::,F
@A01757:128:HWYCLDRX2:1:2101:15004:18740 1:N:0:GGAGCGTC
ACTCCTACGGGAGGCAGCAGTGAGGAATATTGGTCAATGGGCGGAAGCCTGAACCAGCCAAGTCGCGTGAGGGAATAAGGCCCTACGGGTCGTAAACCTCTTTTGCCGGGGAGCAAAGTGCCGCACGTGTGCGGTTTGGAGAGTACCCGGAGAAAAAGCATCGGCTAACTCCGTGCCAGCAGCCGTGGTAATACGGAGGATGCGAGCGTTATCCGGATTTATTGGGTTTAAAGGGTGCGTAGGC
+
FFFF:FFFFFFFFFFFFFFFFFFFFFFFFFFFFFFFFFFFFFFFFFFFFFFFFFFFFFFFFFFFFFFFFFFFFF:FFFFFFFFFFFFFFFFFFFFFFFFFFFFFFFFFFFFFFFF:FFFFFFFFFFFFFFFFFFFFFFFFFFFFFFFFFFFFFF:FFFFFFFFFFFFFFFFFFFFFFFFFFFFFFFFFF:FFFFFFFFFFFFFFFFFFFFFFFFFFFFFF,FFFFFFFFF,FFFFFFFFFFFFF
@A01757:128:HWYCLDRX2:1:2101:17300:18740 1:N:0:GGAGCGTC
ACTCCTACGGGAGGCAGCAGTGAGGAATATTGGTCAATGGCCGCAGGGCTGAACCAGCCAAGTCGCGTGAGGGATGACGGTCCTATGGATTGTAAACCTCTTTTGTCAGGGAGCAAAGGACGCCACGTGTGGTGTTTTGCGAGTACCTGAAGAAAAAGCATCGGCTAACTCCGTGCCAGCAGCCGCGGTAATACGGAGGATGCGAGCGTTATCCGGATTTATTGGGTTTAAAGGGTGCGCAGGC
+
FFFFFFFFFFFFFFFFFFFFFFFFFFFFFFFFFFFFFFFFFFFFFFFFFFFFFFFFFFFFFFFFFFFFFFFFFFFFFFFFFFFFFFFFFFFFFFFFFFFFFFFFFFFFFFFFFFF:FFFFFFFFFFFFFFFFFFFFFFFFFFFFFFFFFFFFFFFFFFFFFFFFFFFFFFFFFFFFFFFFFFFFFFFFFF:FFFFFFFFFF:FFFFFF:FFFFFFFFFFFFFFF,FFFFF:FFFFFFFFFFFFF
@A01757:128:HWYCLDRX2:1:2101:26323:18740 1:N:0:GGAGCGTC
ACTCCTACGGGAGGCAGCAGTGGGGAATTTTGGACAATGGGCGCAAGCCTGATCCAGCTATTCCGCGTGTGGGATGACGGCCCTCGGGTTGTAAACCACTTTAGTAGAGAACGAAAAGGAGCTATCGAATAAATAGCTCTGCTGACGGTACTCTAAGAATAAGCACCGGCTAACTACGTGCCAGCAGACGCGGTAATACGTAGGTGGCAAGCGTTATCCGGATTTACTGGGTGTAAAGGGAGCG
+
FFFF:,:F:FFFFFFFF:F::FFFFFF::FFFFFFFF:FFFFFFFFFFFFFFFFFFFFFFFFFFFFFFFFFFFFFFFFFFFFFFFFFFFFFF:FFFF,FFFF:F,FFFFFFF:FFFFFFFF:FFFFFFFFFF:FFF:FFFFFFFFF:FF:FFFFF,FFFFFF:,FF,:,FFFFFFFF:F:FFFFFFF,FFF:FFFFFFF:FFFFFFFFFFF,F,F,FFF:::FFF:FF:,,FFFFFFF,FFFF,
@A01757:128:HWYCLDRX2:1:2101:5484:18787 1:N:0:GGAGCGTC
ACTCCTACGGGAGGCAGCAGTGGGGAATATTGCACAATGGGGGAAACCCTGATGCAGCAACGCCGCGTGAGTGAAGAAGTATTTCGGTATGTAAAGCTCTATCAGCAGGGAAGAGAATGACGGTACCTGACTAAGAAGCCCCGGCTAACTACGTGCCAGCAGCCGCGGTAATACGGAGGATGCGAGCGTTATCCGGATTTATTGGGTTTAAAGGGTGCGCAGGCGGCACGGCAAGCCGGCGGTC
+
FFFFFFFFFFFFFFFFFFFFFFFFFFFFFFFFFFFFFFFFFFFFFFFFFFFFFFFFFFFFFFFFFFFFFFFFFFFFFFFFFFFFFFFFFFFFFFFFFFFFFFFFFFFFFFF:FFFFFFFFFFFFFFFFFFFFFFFFFFF,FFFFFFFFFFFFFFFFFFFFFFFFFFFFF,FFFFFFFFFFFFFFFFFF,FFFFFF:FFFFF:FFFFFFFFFFFF,FFFFFFFFFFFFFFF:FFFFFFFFFFFFF
@A01757:128:HWYCLDRX2:1:2101:14064:19116 1:N:0:GGAGCGTC
ACTCCTACGGGAGGCAGCAGTGAGGAATATTGCACAATGGGGGAAACCCTGATGCAGCGACGCCGCGTGAGTGAAGAAGTTATTCGTAATGTAAAGCTCTATCAGCAGGGAAGAAAAAAGACGGTACCTGACCAAGAAGCACCGGCTAAATACGTGCCAGCAGCCGCGGTAATACGTATGGTGCAAGCGTTATCCGGATTTACTGGGTGTAAAGGGTGCGTAGGTGGCATGGCAATTCAGAAGT
+
FFF,FFFFFFFFFFFFFFFFFFFFFFFFFFFFFFFFFFFFFFFFFFFFFFFFFFFFFFFFFFFFFFFFFFFFFFFFFFFFFFFFFFFFFFFFFFFFFFFFFFFFFF:FFFFFFF:FFFF,FFF,,FFFF,F,FFF:FF:FFFFF,::FFFFFF:F,F:F:F,FFF,FFFFFFFFF,,FFFFF::FF:FFF,FFFFF,FFFFF,FFF,FFFFFFF:,FF,:FFF,FF,FFFFFFFF,,,FFF,:F
@A01757:128:HWYCLDRX2:1:2101:6361:19179 1:N:0:GGAGCGTC
ACTCCTACGGGAGGCAGCAGTGAGGAATATTGGTCAATGGGCGAGAGCCTGAACCAGCCAAGTCGCGTGAGGGAAGACGGTCCTATGGATTGTAAACCTCTTTTGCCGGGGAGCAAAAAAGCGGTACGTGTACCGCATCGAGAGTACCCGGAGAAAAAGCATCGGCTAACTCCGTGCCAGCAGCCGCGGTAATACGGAGGAGGCGAGCGTTATCCGGATTTATTGGGTTTAAAGGGTGCGCAGG
+
FFFFFFFFFFFFFFFFFFFFFFFFFFFFFFFFFFFFFFFFFFFFFFFFFFFFFFFFFFFF:FFFFFFFFFFFFFFFFFFFFFFF:FFFFFFFFFFFFFFFFFFFFFFFFFFFFFFFFF:FFFFFFFFFFFFFFFFFFFFFFFFFFFFFFF:FFFFFFFFFFFFFFFF:FFFFFFFFFFFFF,FFFFFFFF::F,FFF:FFF,FFFFF:FF:FF:FFFF,,F,,FFFF:,F,F:FFFFFFFF:FF
@A01757:128:HWYCLDRX2:1:2101:19895:19225 1:N:0:GGAGCGTC
ACTCCTACGGAGGCAGCAGTGAGGAATATTGGTCAATGGGCGCATGCCTGAACCAGCCAAGTCGCGTGAGGGACGACGGTCCTATGGATTGTAAACCTCTTTTGTCGGGGAGCAAAAGACGCCACGCGTGGCGTTCCGAGAGTACCCGAAGAAAAAGCATCGGCTAACTCCGTGCCAGCAGCCGCGGTAATACGGAGGATGCGAGCGTGATCCGGATTTATTGGGTGTAAAGGGTGCGCAGGCG
+
FFFFFFFFFFFFFFFFFFFFFFFFFFFFFFFFFFFFFFFFFFFFFFFFFFFFFFFFFFFFFFFFFFFFFFFFFFFFFFFFFFFFFFFFFFFFFF:FFFFFFFFFFFFFFFFFFF::FFFFFFFFFFFFFFFFF,FFFFFFFFFFFFFF:FFF:FFFFFFFFFFFF:FFFFFFFFFFFFFFFFFF:FFF:FFFFFFF:F:FFFFF:FFF,:F:FFFFF,FF:F:FFF,FFFF,FFFFFFFFFFFF
@A01757:128:HWYCLDRX2:1:2101:26603:19225 1:N:0:GGAGCGTC
ACTCCTACGGGAGGCAGCAGTGAGGAATATTGGTCAATGGGCGCAAGCCTGAACCAGCCAAGTCGCGTGAGGGATGACGGTCCTATGGATTGTAAACCTCTTTTGTCGGGGAGCAAGGCCCGCCACGTGTGGCGGGAAGGAGAGTACCCGAAGAAAAAGCATCGGCTAACTCCGTGCCAGCAGCCGCGGTAATACGGAGGATGCGAGCGTTATCCGGATTTATTGGGTTTAAAGGGTGCGTAGG
+
FFFFFFFFFFFFFFFFFFFFFFFFFFFFFFFFFFFFFFFFFFFFFFFFFFFFFFFFFFFF:FFF:FFFFFFFFFFFFFFFFFFFFFFFFFFFFFFFFFFFFFFFFFFFFFFFFFFFFFFFFFFFFFFFFFFF:FFFFFFFFFFFFFFFFFFFFFFFFFFFFFFFFFFFFFFFFFFFFFFFFFFFFF:FFFFFFF:FFFF:FFFFFFFFF:FF:FFFFFFFFFF:F:FF,FFFFF:FFFFFFFFF
@A01757:128:HWYCLDRX2:1:2101:27877:19272 1:N:0:GGAGCGTC
ACTCCTACGGGAGGCAGCAGTGAGGAATATTGGTCAATGGGCGGAAGCCTGAACCAGCCAAGTCGCGTGAGGGAAGAAGGCCCTGCGGGTCGCAGACCTCTTTGGACGGGGAGCAAGGTCGCCGACGTGTCGGCGGAAGGAGAGTACCCGTAGAACAAGCATCGGCTAACTCCGTGCCAGCAGCCGCGGTAATACGGAGGATGCGAGCGGTATCCGGAGTTATTGGGTTTAAAGGGTGCGTAGG
+
FFFFFFFFFFFFFFFFFFFFFF:FFFFFFFFFFFFFFFFFFFFFFFFFFFFFFFFFFFFFFFFFFFFF:FFFFFFFFFFFFFFFFFFFFFFFFFFFFFFFFFFFFFFFFFFFFFFFFFFFFFFFFFFFFFFFFFFFF,FFFFFFFFFFFF:FFFFFFFFFFFF:FFF:FFF:FFFFFF:FFFFFFFFFFF:FFFFFFFFFFFFFF:FF:,F:::FFFF,,F,:FFFF:::F:FF,FFF:FF,FF
@A01757:128:HWYCLDRX2:1:2101:8413:19288 1:N:0:GGAGCGTC
ACTCCTACGGGAGGCAGCAGTGGGGAATATTGCACAATGGAGGAAACTCTGATGCAGCGATGCCGCGTGAGGGAAGAAGGTTTTCGGATTGTAAACCTCTGTCTTAAGGGACGATAATGACGGTACCTTAGGAGGAAGCTCCGGCTAACTACGTGCCAGCAGCCGCGGTAATACGTAGGGAGCGAGCGTTGTCCGGAATTACTGGGTGTAAAGGGAGTGTAGGCGGGATGGTAAGTTAGGTGTG
+
FFFFFFFFFFFFFFFFFFFFFFFFFFFFFFFFFFFFFFFFFFFFFFFFF:FFFFFFFFFFFFF:FFFFFFFFFFFFFFFFFFFFFFFFFFFFFF:FFFFFFFFFFFFFFF:FFFFFFFFFFFFFFFFFFFFFFFFF,FFFFFFFFFFFFFFFFFFFFFFFFFFFFFFFFF:FFFFFFFFFFFFFFFFFFFFFFFFFF:FFFFFFFFFFFFF:FFFFFFFFFFFFFFFF:FFFFFFFFFFFFFFF
@A01757:128:HWYCLDRX2:1:2101:10800:19319 1:N:0:GGAGCGTC
ACTCCTACGGGAGGCAGCAGTAGGGAATCTTCCACAATGGGCGAAAGCCTGATGGAGCAACGCCGCGTGGGTGAAGAAGGTCTTCGGATCGTAAAACCCTGTTGTTAGAGAAGAAAGTGCGTGAGAGTAACTGTTCACGTTTCGACGGTATCTAACCAGAAAGCCACGGCTAACTACGTGCCAGCAGCCGCGGTAATACGTAGGTGGCAAGCGTTATCCGGATTTATTGGGCGTAAAGGGAACG
+
FFFFFFFFFFFFFFFFFFFFFFFFFFFFFFFFFFFFFFFFFFFFFFFFFFFFFF:FFFFFFFFFFFFFF,FFFFFFFFF::FFFFFFFFFFFFFFFF,FFFFFFFFFFFFFFFFFFF:FF:,FFFFF:FFFFFFFFFFFFF:FFFF:F:FFFFF:,FFFFFFFF:FFFFFFF:FFF,,FFFFFFFFFFFFFFFFFFFF::FFFFFFF:FF:FFFFF:FFFFFF,FFF,F,:FFFFFFFFFF,FF
@A01757:128:HWYCLDRX2:1:2101:27941:19351 1:N:0:GGAGCGTC
ACTCCTACGGGAGGCAGCAGTGAGGAATATTGGTCAATGGGCGGAAGCCTGAACCAGCCAAGTCGCGTGAGGGAAGAAGGCCCTGCGGGTCGCAGACCTCTTTGGACGGGGAGCAAGGTCGCCGACGTGTCGGCGGAAGGAGAGTACCCGTAGAACAAGCATCGGCTAACTCCGTGCCAGCAGCCGCGGTAATACGGAGGATGCGAGCGTTATCCGGATTTATTGGGTTTAAAGGGTGCGTAGG
+
FFFFFFFFFFFFFFFFFFFFFFFFFFFFFFFFFFFFFFFFFFFFFFFFFFFFFFFFFFFFFFFFFFFFFFFFFFFFFFFFFFFFFFFFFFF:FFFFFFFFFFFFFFFFFFFFFFFFFFFFFFFFFFFFFFFFFFFFFFFFFFFFFFFFFFFFFFFFFFFFFFFFFFFFFFFF:F:F:FFF,FFFFFF,F:F,FFFFFF:FFF:FFFF:FFF,FFFF,FFFFFF:F:,FFFF:FF:FFFFFFFF:
@A01757:128:HWYCLDRX2:1:2101:29089:19366 1:N:0:GGAGCGTC
ACTCCTACGGGAGGCAGCAGTGAGGAATATTGGTCAATGGGCGGAAGCCTGAACCAGCCAAGTCGCGTGAGGGAATAAGGCCCTACGGGTCGTAAACCTCTTTTGCCGGGGAGCAAGGGCGGGGACGTGTCCCGGCCCGGAGAGTACCCGGAGAAAAAGCATCGGCTAACTCCGTGCCAGCAGCCGCGGTAATACGGAGGATGCGAGCGTTATCCGGATTTATTGGGTTTAAAGGGTGCGTAGG
+
FFFFFFFFFFFFFFFFFFFFFFFFFFFFFFFFFFFFFFFFFFFFFFFFFFFFFFFFFFFFFFFFFFFFFFFFFFFFFFFFFFFFFFFFFFFFFFFFFFFFFFFFFFFFFFFFFFF:FFFFFFFFFFFFFFFFFF:FFFFFFFFFFFFFFFFFFFFFFFFFFFFFFFFFFFFFFFFFFFFFFFFFFFFFFFFFFFFFFFFFFFFFFFFFFF::FFFFF:F,FFFFF:FFFFFFFFFFFFFFFFFF
@A01757:128:HWYCLDRX2:1:2101:31358:19382 1:N:0:GGAGCGTC
ACTCCTACGGGAGGCAGCAGTGAGGAATATTGGTCAATGGCCGCAGGGCTGAACCAGCCAAGTCGCGTGAGGGATGACGGTCCTATGGATTGTAAACCTCTTTTGTCAGGGAGCAAAGGGCGCCACGTGTGGCGCTTTGCGAGTACCTGAAGAAAAAGCATCGGCTAACTCCGTGCCAGCAGCCGCGGTAATACGGAGGATGCGAGCGTTATCCGGATTTATTGGGTTTAAAGGGTGCGCAGGC
+
FFFFF:FFFFFFFFFFFFFFFFFFFFFFFFFFFFFFFFFFFFFFFFFFFFFFFFFFFFFFFFFFFFFFFFFFFFFFFFFFFFF:FFFFFFFFFFFFFFFFFFFFFFFFFFFFFFFF,FFFFFFF:FFFFFFFFFFFFFFFFFFFFFFFFFFFFFFFFFFFFFFFFFFFFFFFFFFFF:FFFFFFFFFFFF:FFFFFFFFFFFFFFFFFFF:FFFFFFF:FFFFFFFFFF:FFFFFFFFFF,FFF
@A01757:128:HWYCLDRX2:1:2101:8223:19398 1:N:0:GGAGCGTC
ACTCCTACGGGAGGCAGCAGTGAGGAATATTGGTCAATGGGCGGAAGCCTGAACCAGCCAAGTCGCGTGAGGGAAGAAGGCCCTGCGGGTCGCAGACCGCTTTGGACGGGGAGCAAGGCCGCCGACGTGTCGGCGGAAGGAGAGTACCCGTAGAACAAGCATCGGCTAACTCCGTGCCAGCAGCCGCGGTAATACGGAGGATGCGAGCGTTATCCGGATTTCTTGGGTTTAAAGGGTGCGCAGG
+
:FFFFF,FFFFFFFFFF:FFFFF:FFFF,FF:FFFF,:FFFFFF,:FFFF:FFFFFFF::FFFFFFFFFFFF:F,FF:F:FFFFFFFFFFFFF:FFFF,FF,FFFFFFFFFFFFFFFFFFFFFF:FFFF:FFFFFFF:FFFFFFFF:FFFFF,,FFFFFFFFFF:FFFFFF:F,FFF:FFFFF:FFFFFF,F::FFFFFF,:FFF:FFFF:F:F:FFF,F:,:FFFFF,FFFF::FFFFFFFFF
@A01757:128:HWYCLDRX2:1:2101:12671:19460 1:N:0:GGAGCGTC
ACTCCTACGGGAGGCAGCAGTGAGGAATATTGGTCAATGGGAGAGATCCTGAACCAGCCAAGCCGCGTGAGGGAAGACGGCCCTATGGGTTGTAAACCTCTTTTGTCGGAGAACAAAACCCGGGACGAGTCCCGGACTGCGTGTATCCGAAGAAAAAGCATCGGCTAACTCCGTGCCAGCAGCCGAGGTAATACGGAGGATGCGAGCGTTATCCGGATTTATTGGGTTTAAAGGGTGCGTAGGC
+
FFFFFFFFFFFFFFFFFFFFFFFFFFFFFFFFFFFFFFFFFFFFFFFFFFFFFFFFFFFFFFFFFFFFFFFFFFFFFFFFFFFF:FFFFFFFFFFFFFFFFFFFFFFFFFFFFFFFFFFFFFFFFFFFFFFFFFFFFFFFFFFFFFFFFFFFFFFFFFFFFFFFFFFFFFF:FFFFFFFFFFFFFFFFFF,FFFFFFF,FF:FFFFFFFFFFFFFFFF:FFFFF::FFFFFFF:FFFFFFFF:F
@A01757:128:HWYCLDRX2:1:2101:5954:19476 1:N:0:GGAGCGTC
ACTCCTACGGGAGGCAGCAGTGAGGAATATTGGTCAATGGCCGGAAGGCTGAACCAGCCAAGTCGCGTGAGGGAATAAGGCCCTATGGGTCGTAAACCTCTTTTGTCAGGGAGCAAAGGCGTCCACGTGTGGACGAAAGGAGAGTACCTGAAGAAAAAGCATCGGCTAACTCCGTGCCAGCAGCCGCGGTAATACGGAGGATGCGAGCGTTATCCGGATTTATTGGGTTTAAAGGGTGCGTAGG
+
FFFFFFFFFFFFFFF,FFFFFFFFFFFFFFFFFFFFFFFFFFFFFFFFFFFFFFFFFFFFFFFFFFFFFFFFF:FFFFFFFFFFFFFFFFFFFFFFFFFFFFFFFFFFFFFFFFF::FFFFFFFFFFFFFFFFFFFFFFFFFFFFFFFFFFFFFFFFFFFFFFFFFFFFFFFFFFFFFFFFFFFFFFFFFFFFFFF:FFFFFFFFFFFF,F,FFFFF:F,F::FFFFFFF::FFFFFF:F::FF
@A01757:128:HWYCLDRX2:1:2101:19090:19492 1:N:0:GGAGCGTC
ACTCCTACGGGAGGCAGCAGTGAGGAATATTGGTCAATGGGCGGGAGCCTGAACCAGCCAAGCCGCGTGAGGGAAGAAGGTACAGCGTATCGTAAACCTCTTTTGTCAGGGAACAAAGGCGGGGACTAGTCCCCGGATGAGGGTACCTGAAGAAAAAGCATCGGCTAACTCCGTGCCAGCAGCCGCGGTAATACGGAGGATGCGAGCGTTATCCGGATTTATTGGGTTTAAAGGGTGCGTAGGC
+
FFFFFFFFFFFFFFFFFFFFFFF:FFFFFFFFFFFF:FFFFFFFFFFFFFFFFFFFFFFFFFFFFFFFFFFFFF,FFFFFF,FFFFFFFFFFFFFFFFFFFFFFFFF,FFFFFF,F:FFFFFFFFFFFFFFFFFFFF::FFF:F,FFFFFFFFFFFFFF,FFFFFF,FFFF,::F:FFFFFFFFFFFFFFFFFF,,FFFFFFFFF:FFFFFFFF,FFF,FF:F:FF:F:FF:FF:FFFFFFFFF
@A01757:128:HWYCLDRX2:1:2101:12662:19507 1:N:0:GGAGCGTC
ACTCCTACGGGAGGCAGCAGTTAGGAATATTCGTCAATGGGGGAAACCCTGAACGAGCAATGCCGCGTGAAGGATGACGGTCCTATGGATTGTAAACTTCTGTTGTTAGGGAAGAACGACCTAAGTAGGAAATGACTTAGGAGTGACGGTACCTTTCAAGAAAGCTCCGGCTAACTACGTGCCAGCAGCCGCGGTAATACGTAGGGAGCAAGCGTTATCCGGATTTATTGGGTGTAAAGGGTGC
+
FFFFFFFFFFFFFFFFFFFFFFFFFFFFFFFFFFFFFFFFFFFFFFFFFFFFFFFFFFFFFFFFFFFFFFFFFFFFFFFFFFFFFFFFFFFFFFFFFFFFFF,FFFFFFFFFFFFFFFFFFFFFF:FFFF:FFFFF::FFFFFFFFFFFFFFFFFFF:FFFFFFFFFFFFFFFFFFFFFFFFFFFFFFFFFFF:FF:FFFFFFFFFFFFFFFFFFFFFFFFFFFFFFFFFFFFF:F::FFFFFF
@A01757:128:HWYCLDRX2:1:2101:31033:19507 1:N:0:GGAGCGTC
ACTCCTACGAGAGGCAGCAGTGAGGAATATTGGTCAATGGGCGGAAGCCTGAACCAGCCAAGTCGCGTGAGGGAAGAAGGCCCTGCGGGTCGCAGACCTCTTTGGACGGGGAGCAAGGCCGCCGACGTGTCGGCGGAAGGAGAGTACCCGTAGAACAAGCATCGGCTAACTCCGTGCCAGCAGCCGCGGTAATACGGAGGATGCGAGCGTTCTCCGGATTTATTGGGTTTAAAGGGTGCGCAGG
+
FFFFFFFFFFFFFFFFFFFF:FFFFFFF:FFFFFF,FFFFFFFFFFFFFFFFFFFFFFFFFFFFFFF:FFFFFF,:FFFFFFFFFFFFFFFFF,:FFFFF:,FFFFFFFFFFFFFFFFFFF:FFFFFFFFFFFFFFFFFFFFFFFFFFFFFFF,FFFFFFFFFFFFFFFFFFFFFF:FFFFFFFFFFF:FF,FFF,FFFFFFFFFFFFFFFFFF:FF:F,FFFFFFFFFFF:,FFFFFFFFF,F
@A01757:128:HWYCLDRX2:1:2101:31376:19507 1:N:0:GGAGCGTC
ACTCCTACGGGAGGCAGCAGTGGGGAATTTTGGACAATGGGCGCAAGCCTGATCCAGCTATTCCGCGTGTGGGATGACGGCCCTCGGGTTGTAAACCACTTTAGTAGAGAACGAAAAGGAGCTATCGAATAAATAGCTCTGCTGACGGTACTCTAAGAATAAGCACCGGCTAACTACGTGCCAGCAGCCGCGGTAATACGTAGGGTGCGAGCGTTAATCGGAATTACTGGGCGTAAAGGGTGTG
+
FFFFFFFFFFFFFFFFFFFFFFFFFFF:FFFFFFFFFFFFFFFFFFFFFFFFFFFFFFFFFFFFFFFFFFFFFFFFFFFFFFFFFFFFFFFFFFFFFFFFFFFFF:FFFFFFFFFFFFFFFFFFFFFFFFFFFFFFFFFFFFFFFFFFFFFFFFFFFF:FFFFFFFFFFFFFFFFFFFFFFFFFFFFFFFFFFFFFF:FFFFFFFFFFFFFFFFFFFFFFFF,FFF:FFF:FFFF:FFFFFFFF
@A01757:128:HWYCLDRX2:1:2101:19081:19601 1:N:0:GGAGCGTC
ACTCCTACGGGAGGCAGCAGTGGGGGATATTGGACAATGGGGGGAACCCTGATCCAGCGACGCCGCGTGAGTGAAGAAGTATCTCGGTATGTAAAGCTCTATCAGCAGGGAAGAAAGAAATGACGGTACCTGAGTAAGAAACCCCGGCTAACTACGTGCCAGCAGCCGCGGTAATACGTAGGGGGCAAGCGTTATCCGGATTTATTGGGTTTAAAGGGTGCGTAGGCGGGCTGTTAAGTCAGCG
+
FFFFFFFFFFFFFFFFFFFFFFF,FFFFFFFFFFF:FFFFFFFFFFFFFFFFFFFFFFFFFFFFFFFFFFFFFFFFFFFFFFFFFFFFFFFFFFFFFFFFFFFFFFFFFFF:FFFFFFFFFFFFFFFFFFFFFFFFFFFFFFFFFFFFFFFFFFFFFFFFFFFFFFFFFFFFF:FFFF::FFFFFFFFFFF,F,FFFFFF:FFF,FFFFFFFFFFFFFFFFFFF,FFFFFFFFFFF:FFF:FFF
@A01757:128:HWYCLDRX2:1:2101:15347:19648 1:N:0:GGAGCGTC
ACTCCTACGGGAGGCAGCAGTCGGGAATATTGCGCAATGGAGGAAACTCTGACGCAGTGACGCCGCGTATAGGAAGAAGGTCTTCGGATTGTAAACTATTGTCGTTAGGGAAGAGAAAGGACAGTACCTAAGGAGGAAGCTCCGGCTAACTACGTGCCAGCAGCCGCGGTAATACGTAGGGAGCGAGCGTTATCCGGAATGATTGGGCGTAAAGGGTGCGCAGGCGGCGCATTAAGTTTGAAGT
+
FFFFFFFFFFFFFFFFFFFFFFFFFFFF,FFFFFFFFFFFFFFFFFFFFFFFF:FFFFFFFFF:FF:FFFFFFF:FFFFFFFFFFFFFFFFFFFFFF,F,FFFF:::FFFFFFFFFFF:FFFFFFFFFFFFFFFFFFF:FFFFF,FFFFF:FFFFFFFFFFFFFF:F:FFFFFFFF:FFFFFFFFFFFFF:FFFFFFFFFFF:FFFFFFFFFFFF:,FFFFFFFFFFFFF::FF:,FFF,FF,,
@A01757:128:HWYCLDRX2:1:2101:9498:19664 1:N:0:GGAGCGTC
ACTCCTACGGGAGGCATCAGTGAGGAATATTGGTCAATGGGAGGAAGCCTGAACCAGCCAAGTCGCGTGAGGGAATAAGGCCCTACGGGTCGTAAACCTCTTTTGCCGGGGAGCAAGGGCGGGGACGTGTCCCGGCCCGGAGAGTACCCGGAGAAAAAGCATCGGCTAACTCCGTGCCAGCAGCCGCGGTAATACGGAGGATACGAGCGTTATCCGGATTTATTGGGTTTAAAGGGTGCGTAGG
+
FFFFFFFFFFFFFFFFFFFFFFFFFFFFFFFFFFFFFFFFF,FFFFFFFFFFFFFFFFFFFFFFFFFFFFFFFFFFFFFFFFFFFFFFFFFFFFFFFFFFFFFFFFFFFFFFFFFFFFFFFFFFFFFFFFFFFFFFFFFFFFFFFFFFFFFFFFFFFFFFFFFFFFFFFFFFFFFFFFFFFFFFFFFFFFFFFFFFFFFFFFFFFFFFFFFFFFFFFFFFFFFFFFFFFFFFFFFFFFFFFFFF
@A01757:128:HWYCLDRX2:1:2101:17499:19711 1:N:0:GGAGCGTC
ACTCCTACGGGAGGCAGCAGTGGGGGATATTGGACAATGGGGGGAACCCTGATCCAGCGACGCCGCGTGAGTGAAGAAGTATCTCGGTATGTAAAGCTCTATCAGCAGGGAAGAAAGAAATGACGGTACCTGAGTAAGAAGCCCCGGCTAACTACGTGCCAGCAGCCGCGGTAATACGTAGGGGGCAAGCGTTATCCGGAATTACTGGGTGTAAAGGGAGCGTAGACGGTGAAGTAAGTCTGGA
+
FFFFFFFFFFFFFFFFFFFFFFFFFFFFFFFFFFF:FFFFFFFFFFFFFFFFFFFFFFF:FFFFFFFFFFFFFFFFFFFFFFFFFFFFFFFFFFFFFFFFFFFFFFFFFFFFFFFFF:FFFFFFFFFFFFFFFFFFFFFFFFFFFFFFFFFFFFFFFFFFFFF:FFFFFFFFF:FFFFFFF,FFFFF,FFFFFFFFFFFF:FFFFFFFFFFFFFFFFFFFFFF:FFFFFFFF,FFFFFFFFFFF
@A01757:128:HWYCLDRX2:1:2101:21269:19727 1:N:0:GGAGCGTC
ACTCCTACGGGAGGCAGCAGTGAGGAATATTGGTCAATGGGCGCAAGCCTGAACCAGCCAAGTCGCGTGAGGGATGACGGTCCTATGGATTGTAAACCTCTTTTGTCGGGGAGCAAGGCCCGCCACTTGTGGCGGGAAGGAGAGTACCCGAAGAAAAAGCATCGGCTAACTCCGTGCCAGCAGCCGCGGTAATACGGAGGATGCGAGCGTTATCCGGATGTATTGGGTTTAAAGGGTGCGTCGG
+
FFFFFFFFFFFFFFFFFFFFFFFFFFFFFFFFFFFFFFFFFFFFFFFFFFFF:FFFFFFFFFFFFFFFFFFFFFFFFFFFFFFFFFFFFF:FFFFFFFFFFFFFFFFFFFFFFFF:FFFFFFFFFF,FFFFFFFFFFFFFFFFFFFFFFFFFFFFFFFFFFFFFFFF:F:FFFFFFFFFFFFFFFFFFFFF:FF:FFFFFFFFFFFFFF:F,FFFFF::,,F,FFFFFFFFFFFFFFFFFF,FF
@A01757:128:HWYCLDRX2:1:2101:15872:19774 1:N:0:GGAGCGTC
ACTCCTACGGGAGGCAGCAGTAGGGAATTTTCGTCAATTGGGGAAACCCTGAACGAGCAAAGCCGCGTGAGTGAAGAAGTAATTCGTTATGTAAAGCTCTATCAGCAGGGAAGAACATGACGGTACCTGAGTAAGAAGCCCCGGCTAACTACGTGCCAGCAGCCGCGGTACTACGGAGGGTGCGAGCGTTCATCGGAATTCCTGGGCGTAAGGCGCTCGTAGGCTGTATGAGACGTCAAGGGTG
+
FFFFFFFFFFFFFFFFFFFFFFFFFFFFFFFFFFFFFFFFFFFFF:FFFFFFFF:FFF:F,FFFFFFFFFFFFFFFFFFFFFFFFF:FF,FFF,:FFFFFFFFFFF,FFFF:FFF,FFFFFFFFFF:,FFF::FF:FFFFFFFFFF,,:F,FFFFFFFFF,FFFFFFFF,,F,FFF:FFFFFFF:F:FF,,,:FFF,,,F,,:FFF,F:,,,FFFF:FF,,FF::FF,FFF,,,FF::,FFF,F
@A01757:128:HWYCLDRX2:1:2101:4978:19820 1:N:0:GGAGCGTC
ACTCCACGGGAGGCAGCAGTAGGGAATCTTCCACAATGGGCGAAAGCCTGATGGAGCAACGCCGCGTGGGTGAAGAAGGTCTTCGGATCGTAAAACCCTGTTGTTAGAGAAGAAAGTGCGTGAGAGTAACTGTTCACGTTTCGACGGTATATAACCAGAAAGCCACGGCTAACTACGTGCCAGCAGCCGCGGTAATACGTAGGTGGCACGCGTTATCCGGCTTTCTTGGGCGTAAAGGGACCGC
+
FFFFFFFFFFFFFFFFFFFFFFFFF,FFFFFFFFFFFFFF,FFFFFFFFFFFFFFFFFFF:FFFFFFFFF:FFF,FF:FFFFFFFFFFFFFFFFFF,FFFFFFFFFFFFFFF,FFFFF,FFFFF:FFFFFFF:F:FFF:,FFFFFFF,FF:F,F,FFFF,,FF:F,:FFFF:FF:FF,::F,FF,:F,:F:FF,:,,:,,FF,F,FFFFF:FFFF,,,::,:,:,F,FF,FF:,,FFFFF,:F:
@A01757:128:HWYCLDRX2:1:2101:11053:19820 1:N:0:GGAGCGTC
ACTCCTACGGGAGGCAGCAGTAGGGAATATTGCTCAATGGGGGAAACCCTGAAGCAGCAACGCCGCGTGGAGGATGAAGGTTTTCGGATTGTAAACTCCTTTTGTTAGAGAAGATAATGACGGTATCTAACGAATAAGCACAGGCTAACTCCGTGCCAGCAGCCGCGGTAATACGGAGGGTGCAAGCGTTACTCGGAATCACTGGGCGTAAAGAGCGCGTAGGCGGGATAGCAAGTCAGATGTG
+
FFFFFFFFFFFFFFFFFFFFFFFFFF:FFFFFFFFFFFFFFFFF:FFFFFFFFFFFFFF:FFFFFFFFFFFFFFFFFFFFFFFFFFFFFFFFFFFFFFFFFFFFFFFFFFFFFFFFFFFFFFFFFFFFFFFFFFFFFF:FFFFFFFFFFFFFFFFFFFFFFFFFFFFFFFFFFFFFFFFFFFFFFFFFFFFFFFFFFFFFFFFF:FFFFFFFF:F:FFFFFFFFFFFFFFFFF,FFFFFFFFFF
@A01757:128:HWYCLDRX2:1:2101:29586:19914 1:N:0:GGAGCGTC
ACTCCTACGGGAGGCAGCAGTGGGGGATATTGGACAATGGGGGAAACCCTGATCCAGCGACGCCGCGTGAGTGAAGAAGTATTTCGGTATGTAAAGCTCTATCAGCAGGGAAGAAAGAAATGACGGTACCTGAGGAAGAAGCCCCGGCTAACTACGTGCCAGCAGCCGCGGTAATACGTAGGTGGCGAGCGTTCTCCGGAATGAGTGGGCGAAAAGGGTGCGGAGGCGGCCTGCTAAGTCTCGC
+
F,FFF,:F:FFFFFF,F,F:F:F::FFFF:,::,F,FFF,F,FFFF,,FF:,FFF,,,,FF,F,FFF:,FF:FFFFFFFFF,:FF,F,FF,,FFFFF:F,:FF:,,FF:FF,F:FF:,,FF:F,F,FFFFF:F,,:,,:F,F,FFFFFFFFFF,FF:,FFF:,:,FFFFFFFF,:FFF:F:,FF::,FFF,,F,,FF:FFF,FF,,:,FFF,,FFFF,,,,F,F,,FFFFFFFFF,F:FFF,:,
@A01757:128:HWYCLDRX2:1:2101:16062:20071 1:N:0:GGAGCGTC
ACTCCTACGGGAGGCAGCAGTGAGGAATATTGGTCAATGGCCGGAAGGCTGAACCAGCCAAGCCGCGTGAAGGACGAAGGTGCCAAGCATTGTAAACTTCTTTTGTCAAGGGACAAAATCAGGCTCGAGAGCCTGACCGAGGGTACTTGAAGAAAAAGCATCGGCTAACTCCGTGCCAGCAGCCGCGGTAATACGGAGGATGCGAGCGGTATCCGGATTTATTGGGTTTAAAGGGTGCGTAGGC
+
FFFFFFFFFFFFFFFFFFFFFFFFFFFFFFFFFFFFFFFFFFFFFFFFFFFFFFFFFFFFFFFFFFFFFFF:FFFF:FFFFFFFFFFFF:FFFF::FFFFFFFFFFFFFFFFFFFFF:FFF:FFFFFFFFFFFFFFFF:FFFFFFFFFF:FFFFFFFFFFFFFFFFFFFFFFFFFFFFFFFFFFFFFFFFFFFFFFFF:FF:FFFFFF,F:FF::FF,FFFFFFFF,FFFFFFFFFFFFFFF:F
@A01757:128:HWYCLDRX2:1:2101:26539:20118 1:N:0:GGAGCGTC
ACTCCTACGGGAGGCAGCAGTAGGGAATTTTCGTCAATGGGCGCAAGCCTGAACGAGCAATGCCGCGTGAACGAGGAAGGTCTTCGGATCGTAAAGTTCTGTTGAAGGGGAAAAAGAGCGGAGAGAGGAAATGGTCTCCGATTGATATTACCCTTCGAGGAAGTCACGGCTAACTACGTGCCAGCAGCCGCGGTAATACGTAGGTGGCGAGCGTTATCCGGAATGATTGGGCGTAAAGGGTGCG
+
FFFFFFFFFFFFFFFFFFFFFFFFFF,FFFFFFFFFFFFFFFFFFFFFFFFFFFFFFFFFFFFFFFFFFFFFFFFFFFFFFFFFFFFFFFFFFFFFFFFFFFFFFFFFFFFFF:F:FFFFFFFFFFFFFFFFFFFFFFFFFFFFF:FFFFFFFFFFFFFFFFFFFFFFFFFFFFF,FFFFFFFFFFFFFFFFFF:FFFFFFFFFFFFFFF:FFFF:FFF:FFFFFF:FFFFFFFF,FF:FFFF,
@A01757:128:HWYCLDRX2:1:2101:16043:20322 1:N:0:GGAGCGTC
ACTCCTACGGGAGGCAGCAGTAGGGAATCTTCCACAATGGGCGAAAGCCTGATGGAGCAACGCCGCGTGGGTGAAGAAGGTCTTCGGATCGTAAAACCCTGTTGTTAGAGAAGAAAGTGCGTGAGAGTAACTGTTCACGTTTCGACGGTATCTAACCAGAAAGCCACGGCTAACTACGTGCCAGCAGCCGCGGTAATACGTAGGTGGCAAGCGTTATCCGGATTTATTGGGCGTAAAGGGAACG
+
FFFFFFFFFFFFFFFFFFFFFFFFFFFFFFFFFFFFFFFFFFFFFFFFFFFFFFFFFF,FFFFFFFFFFFFFFFFFFFFFFFFFFFFFFFFFFFFFFFFFFFFFFFFFFFFFFFFFFFFFFFFFFFFFFFFFFFFFFFFFFFFFFFFFF,FFFFFFFFFFF:FFFFFFFFFFFFF:FFFFFFFFFFFFFFFFFF:FF:FFFFFFF,FFF,FFFFFFFFFFFFFFFF:FF:FFFFFFFF,FF,FF
@A01757:128:HWYCLDRX2:1:2101:16333:20322 1:N:0:GGAGCGTC
ACTCCTACGGGAGGCAGCAGTGAGGAATATTGGTCAATGGCCGGAAGGCTGAACCAGCCAAGCCGCGTGAAGGATGAAGGTGCCAAGCATTGTAAACTTCTTTTGTCAAGGGACAAAATCAGGCTCGAGAGCCTGACCGAGGGTACTTGAAGAAAAAGCATCGGCTAACTCCGTGCCAGCAGCCGCGGTAATACGGAGGATGCGAGCGTTATCCGGATTTATTGGGTTTAAAGGGTGCGTAGGC
+
FFFFFFFFFFFFF:FFFFFFFFF:FFFFFFFFFFFFFFFFFFFFFFFFFFFFFFFFFFF,FFFFFFFFFFFFFFFFFFFFFFFFFFFFFFFFFFFFFF,FFF:FFFFFFFFFFFFFF:FFFFF:FFFFFFFFFF:FFFFFFF:FFFFFFFFFFFFFF:FFFF,FFFFFFF::FF::FFF:FFFFFFFFFF,FFF,FFFF:F::FFFFFFFFFF:FFFFFF:FFFFFFFFF,FF,FF:FFFFF:F
@A01757:128:HWYCLDRX2:1:2101:31313:20337 1:N:0:GGAGCGTC
ACTCCTACGGGAGGCAGCAGTGAGGAATATTGGTCAATGGCCGGAAGGCTGAACCAGCCAAGCCGCGTGAAGGATGAAGGTGCCAAGCATTGTAAACTTCTTTTGTCAAGGGACAAAATCAGGCTCGAGAGCCTGACCGAGGGTACTTGAAGAAAAAGCATCGGCTAACTCCGTGCCAGCAGCCGCGGTAATACGGAGGATGCGAGCGTTATAAGGATTTATTGGGTTTAAAGGGTGCGTAGGC
+
FFFFFFFFFFFFFF:FFFFFFFFFFFFFFFF:FFFFFFF::FFFF,FFFF:FFF:FFFF:FFFFFFF::FFFFFFFFFF:FFFFFFFFFFF:FFFFFFFFFFFF:FFFFFFFFFFFFFFFFFFFFFFFFFFFFFFFFFFF:F:FF:FFFFFFFFFFFFFF:F,FFFFF:FFFFFF::FFFFFFFFFFFF,FFFF:FFFFFFF,FFFFFFFFFFFFFF,F,FFFF::F,FF,,FFFFFF:,FFF:
@A01757:128:HWYCLDRX2:1:2101:5122:20353 1:N:0:GGAGCGTC
ACTCCTACGGGAGGCAGCAGTGAGGAATATTGGTCAATGGGCGCAAGCCTGAACCAGCCAAGTCGCGTGAGGGAAGACGGCCCTACGGGTTGTAAACCTCTTTTGCCGGGGAGCAAGCCTGAGCACGTGTGCCCAGGCGGAGAGTACCCGGAGAAAAAGCATCGGCTAACTCCGTGCCAGCAGCCGCGGTAATACGGAGGATGCGAGCGTTATCCGGATTTATTGGGTTTAAAGGGTGCGCAGG
+
FFFFFFFFFFFFFFFFFFFFFFFFFFFFFFFFFFFFFFFFFFFFFFFFFFFFFFFFFFFFFFFFFFF:FFFFFFF:FFFFFFFFFFFFFFFFFF:FFFFFFFFFFFFF:FFFFFFFFFFFFFFFFFFFFFFFFFFFFFFFFFFFFFFFFFF:FFFFFFFFFFFFFFF:FFFFFFFF:FFFFFFFFFFFFFFFFFFFFFFFFFFFFFFFFFFFFFFFFFF,FFFFFFFFFFFFFF,FFFFFFFFF
@A01757:128:HWYCLDRX2:1:2101:16080:20353 1:N:0:GGAGCGTC
ACTCCTACGGGAGGCAGCAGTAGGGAATCTTCCACAATGGGCGAAAGCCTGATGGAGCAACGCCGCGTGGGTGAAGAAGGTCTTCGGATCGTAAAACCCTGTTGTTAGAGAAGAAAGTGCGTGAGAGTAACTGTTCACGTTTCGACGGTATCTAACCAGAAAGCCACGGCTAACTACGTGCCAGCAGCCGCGGTAATACGTAGGTGGCAAGCGTTATCCGGATTTATTGGGCGTAAAGGGAACG
+
FFFFFFFFFFFFFFFFFFFFFFFFFFFFFFFFFFFFFFFFFFFFFFFFFFFFFFFFFFFFFFFFFFFFFFFFFFFFFFFFFFFFFFFFFFFFFFFFFFFFFFFFFFFFFFFFFFFFFFFFFFFFFFFFFFFFFFFFFFFFFFFFFFFFFFFFFFFFFFFFFFFFFFFFFFFFFFFFFFFFFFFFFFFFFFFFFFFFFFFFF:FFFFFFFFFFFFFFFFFFFFFFFFFF:FFFFF,FFFFFF:FF
@A01757:128:HWYCLDRX2:1:2101:23710:20353 1:N:0:GGAGCGTC
ACTCCTACGGGAGGCAGCAGTGAGGAATATTGGTCAATGGGCGGGAGCCTGAACCAGACAAGTCGCGTGAGGGAAGACGGTCCTATGGATTGTAAACCTCTTTAGGCGGGGAGCAATGCCGGGCACGCGTGCCCGGCGGGAGAGTACCCGCAGAATAAGCATCGGCTAACTCCGTTCCACCAACCGAGCTAATACGGAGCATGCGAGCGTTAACACGATTTATTGGGGGTAAAGACAGAGTAGC
+
:::FFFF,,FFF:F,FFFF,FF:,,FFFF:FF,F,FF,:F,FFF:FFF:,,FFFFFF,FFF,F,,,,F,:FF,FF,FF,FFF,FFFFFFF::FFFFF:FF,,::,::,,,:F,FF,F,FFF:::FF,F,,,:FFFF,,FF:,:F::,F,:F,:FF,FF::FF,,,FFFFFFF:,:,FFF,FF,FF:F,:,FF:F,,FFF:,,,,,:FFFFF:,:,,FF,,F,F,,,,,,:FFF,,,,:,FFF,,
@A01757:128:HWYCLDRX2:1:2101:29758:20431 1:N:0:GGAGCGTC
ACTCCTACGGGAGGCAGCAGTCGGGAATATTGCGCAATGGAGGAAACTCTGACGCAGTGACGCCGCGTGCAGGAAGAAGGTTTTCGGATTGTAAACTGCTTTAGACAGGGAAGATACAAGACAGTACCTGTAGAATAAGCTCCGGCTAACTACGTGCCAGCAGCCGCGGTAATACGTAGGGGGCAAGCGTTATCCGGATTTACTGGGTGTAAAGGGAGCGTAGACGGCGAAGAAAGTCTGAAGT
+
FFFFFFFFFFFFFFF:FFFFFFFFFF:FFFFFFFFFFFFFFFFF:FFFFFFFFFFFFFFFFFFFFFFFFFFFFF:FFFFFFFFFFFFFFFFFFFFFFFFFFFFFFFFFFFF:FFFFFFFFFFFFFFFFFFFFFFFFFFFFFF:FFFFFFFFFFFFFFFFFFFFFFFFFFF:FFFFFFFFFFFFFFFFFFFFFFF:FFFFFFFFFFFFFFFFFF::F,FFFFFFFFFFF,FFFFFFFFFF:F:FF
@A01757:128:HWYCLDRX2:1:2101:23158:20588 1:N:0:GGAGCGTC
ACTCCTACGGGAGGCAGCAGTGGGGAATATTGGACAATGGGCGCAAGCCTGATCCAGCAATGCCGCGTGGGTGAAGAAGGTCTTCGGATTGTAAAGCCCTTTCGGCGGGGACGATGATGACGGTACCTGCAGAAGCAGCTGCGGCTAACTACGTGCCAGCAGCCGCGGTACTACGTAGGCAGCAAGCGTTGTTCGGAGTTACTGGGCGTCAAGGGTGTGTAGGCGGCTTTTTAAGTTTGGTGTG
+
FFFF:F:F:FFFFFFFFFFFFFF:FFFFFFFF,FFFFFFFFFFFFFF:FFFFFFFFFFFFFF,F,FFFFFFFFFFFFF:FFFFFF:FFF:F:FFF:FFFFFFFFFFFFFFFFFFFFFFFFFFFFFFFFFFFFFFFFFFFFFF:FFFFFFFFFF:FFFFF:FF:FFFFFFF,F:FFFFFFFFFFF,FFFFFFF:FF:FFFFFFF:FFFFF,FFF:FFF,FFFF:FFFFFFFFFF:FF,FFFFFFF
@A01757:128:HWYCLDRX2:1:2101:27787:20619 1:N:0:GGAGCGTC
ACTCCTACGGGAGGCAGCAGTGAGGAATATTGGTCAATGGGCGCATGCCTGAACCAGCCAAGTCGCGTGAGGGACGACGGCCCTACGGGTTGTAAACCTCTTTTGCCGGGGAGCAAGGCTTTCCACGTGTGGGAAGCCGGAGAGTACCCGGAGAAAAAGCATCGGCTAACTCCGTGCCAGCAGCCGCGGTAATACGGAGGATGCGAGCGTTATCCGGATTTATTGGGTTTAAAGGGTGCGTAGG
+
FFFFFFFF:FFFFFFFFFFFFFF:FFFFFFFFFFFF:FFFFFFFFFFFFFFFFFFFFFFFFFFFFFFFFF:FFFFFFFFFFFFFFF:FFFFFFFFFFFFFFFFFF:FFFFFFFFFFFFFFFFFFFFFFFFFFFFFFFFFFFFFFFFFF,F:FFFFFFFFFFFFFFFFFFFFFF:FFFFFFFFFFFFFFFF:FFFFFFFFFFFF:FFFFF:FFFFFFF::FF:F:FFFFFFFFFF,FFFFFFF:F
@A01757:128:HWYCLDRX2:1:2101:5014:20635 1:N:0:GGAGCGTC
ACTCCTACGGGAGGCAGCAGTGAGGAATATTGGTCAATGGGCGCAAGCCTGAACCAGCCAAGTCGCGTGAGGGAAGACGGCCCTACGGGTTGTAAACCTCTTTTGCCGGGGAGCAAGCCTGAGCACGTGTGCCCAGGCGGAGAGTACCCGGAGAAAAAGCATCGGCTAACTCCGTGCCAGCAGCCGCGGTAATACGGAGGATGCGAGCGTTATCCGGATTTATTGGGGTTAAAGGGTGAGCAGG
+
FFF,FFFFFFF:FFF:F:FFFFFFFFFFF:FFF:FFFFFFFFFFFFFFFFFF:FFFFF:FFFFFFFFFFFFFFFFFF:FFFFFFFFFFFFFF:FFFF,FFFFFF:FFF,FFFFFFFFF,:FFFFFF,FFF:FFFFFF:FFFF:,F::FFFFFFFFF,FFFF,FFFFF,FFFFFF,FF,FFFF:FFFF:F,::FF:FFFFFFF,:FFFF,F:FFFFF::,,FF:F::F,,F,::,,FFF,F,,FF
@A01757:128:HWYCLDRX2:1:2101:18819:20650 1:N:0:GGAGCGTC
ACTCCTACGGGAGGCAGCAGTGAGGAATATTGGTCAATGGGAGGAATCCTGAACCAGCCATGCCGCGTGCAGGACGACGGCTCTACGAGTTGTAAACTGCTTTTGTACCGGGGTAAAATGCCTTACGAGTAGGGTTTTGAAAGTACGGTACGAATAAGGATCGGCTAACTCCGTGCCAGCAGCCGCGGTAATACGGAGGATGCGAGCGTTATCCGGATTTATTGGGTTTAAAGGGTGCGCAGGC
+
FFFFFFFFFFFFFFFFFFFFFFFFFFFFFFFFFFFFFFFFFFFFFFFFFFFF:FFFFFFFFFFFFFFFFFFFFFFFFFFFFFFFFFFFFFFFFFFFFFFFFFFFFFFFFFFFFFFFFFFFFFFFFFFFFFFFFFFFFFFFFFFFFFFFFFFFFFFFF:FFFFFFFFFFFFFFFF:FF:FFFFFFFFFFFFFFFFFFFFFFFFFFFFFFFFFFFFFFF:FFFFFFFFFFFFFFFFFFFFFF,FFF
@A01757:128:HWYCLDRX2:1:2101:17508:20697 1:N:0:GGAGCGTC
ACTCCTACGGGAGGCAGCAGTGGGGGATATTGGACAATGGGGGGAACCCTGATCCAGCGACGCCGCGTGAGTGAAGAAGTATTTCGGTATGTAAAGCTCTATCAGCAGGGAAGAAAGAAATGACGGTACCTGAGTAAGAAGCCCCGGCTAACTACGTGCCAGCAGCCGCGGTAATACGTAGGGGGCAAGCGTTATCCGGAATTACTGGGTGTAAAGGGAGCGTAGACGGTAATGCAAGTCTGGA
+
FFFFFFF:FFFFF,FFFFF:FF:FFFFFFFFFFFFFFFFFFF:FFFFFFFFFFFFFFFFFFFF:,FFF:F:FFFF:FFFFFFFF,,:FFFFFFFFF:F:FFFFFFFFFF:F:FFFF:FFFFFFFF::FFFFFFFFFFFF::FFFFFFFFFF:F:FFF:FFFFFFFF,FFFFFF:FFF:FF,,::FFFF::,,FFFFFFFFFFFFFFFF,FFFF:FF:,FF::FF:FFFF:FFF,F:::FFF,:F
@A01757:128:HWYCLDRX2:1:2101:2600:20807 1:N:0:GGAGCGTC
ACTCCTACGGGAGGCAGCAGTAGGGAATTTTCGTCAATGGGCGCAAGCCTGAACGCGCAATGCCGCGTGAGTGAGGAAGGTCTTCGGATCGTAAAACCCTGTTGTTAGAGAAGAAAGTGCGTGAGAGTAACTGTTCACGTTTCGACGGTATCTAACCAGAAAGCCACGGCTAACTACGTGCCAGCAGCCGCGGTAATACGTAGGTGGCAAGCGTTATCCGGATTTATTGGGCGTAAAGGGCACG
+
FFF:FFFFFFFFFFFFFFFFFFFFFF:F,FF,:FF::,,FFFFFFF:FFFFF:FF,:FFF,,FFFFFF::FF,FFFFFF,F:FFFFFFFFFFFFFFFFFFF::F,FF:F:FFFFF:F,::,:,,F,FFF:FFFF,FFF::,FF:FF:FFFFFF,F,,,FFFFFF,FFFF:FF:FF::FFFFFFFFFFFFFFFFFF:F,FFF,FF,FFF,FFFFFFFF,FFFF:F:F::FFFFFFFFFF::,,FF
@A01757:128:HWYCLDRX2:1:2101:14244:20807 1:N:0:GGAGCGTC
ACTCCTACGGGAGGCAGCAGTCGGGAATATTGCGCAATGGGGGCAACCCTGACGCAGCAACGCCGCGTGCAGGAAGAAGGTCTTCGGATTGTAAACTGTTGTCGCAGGGGAAGAAGACAGTGACGGTACCCTGTGAGAAAGTCACGGCTAACTACGTGCCAGCAGCCGCGGTAATACGTAGGTGACAAGCGTTGTCCGGATTTACTGGGTGTAAAGGGCGCGTAGGCGGGATAGCAAGTCAGTC
+
FFFFFFFFFFFFFFF:FFFFFFFFFFFFFFFFFFFFFFFFFFFFFFFFFFFFFFFFFFFFFFFFFFFFFFFFFFFFFFFFFFFFFFFFFFFFFFFFFFFFFFFFFFFFFFF,FFFFFFFFFFF:FFFFFFFFFFFFFFFFFFFFFFFFFFFFFFFFFFFFFFFFFFFFFFFFFFFFFFFFFFFFF:FFFFFFFFFFFFFFFFFFFFF:FFFFFFFFFFFFFFFFFFFFFFFFFFFFFFFFFFFF
@A01757:128:HWYCLDRX2:1:2101:5276:20901 1:N:0:GGAGCGTC
ACTCCTACGGGAGGCAGCAGTCGGGAATATTGCGCAATGGAGGAAACTCTGACGCAGTGACGCCGCGTGCAGGAAGAAGGTTTTCGGATTGTAAACTGCTTTAGACAGGGAAGAAAAAAGACAGTACCTGTAGAATAAGCTCCGGCTAACTACGTGCCAGCAGCCGCGGTAATACGTAGGGAGCAAGCGTTATCCGGATTTATTGGGTGTAAAGGGTGCGTAGAAGGAGAAGCAAGTTAGTTGT
+
FFFFFFFFFFFFFFFFFFFFFFFFFF:FFFFFFFFFFFFFFFFFFFFFFFFFFFF:FFFFFFFFFFFFFFFFFFFFFFFFFFFFFFFFFFFFFFFFFFFFFFFFFFFFFFFFFFFFFFFFFFFFFFFFFFFFFFFFFFFFFFFFFFF:FFFFFFFFFFFFFFFFFFFFFF:FFFFFFFFFFFFF:FFFFFF,FFFFFFFFFFFFFFFFFFFFFF:FFFFFFFFFFFFFFFFF:F:FFFFFFFFF
@A01757:128:HWYCLDRX2:1:2101:26693:20917 1:N:0:GGAGCGTC
ACTCCTACGGGAGGCAGCAGTGAGGAATATTGGTCAATGGGCGGAAGCCTGAACCAGCCAAGTCGCGTGAGGGAAGAAGGCCCTGCGGGTCGCAGACCTCTTTGGACGGGGAGCAAGGCCGCCGACGTGTCGGCGGAAGGAGAGTACCCGTAGAACAAGCATCGGCTAACTCCGTGCCAGCAGCCGCGGTAATACGGAGGATGCGAGCGTTATCCGGATTTATTGGGTTTAAAGGGTGCGCAGG
+
FFFFFFFFFFFFFFFFFFFFFFFFFFFFFFFFFFFF:FFFFFFFFFFFFFFFFFFFFFFFFFFFFFFFFFFFFFFFFFFFFFFFFFFFFFFFFFFFFFFFF:FFFFFFFFFFFFFFFFFFFFFFFFFFFFFFFFFF:FFFFFFFFFFFFFFFFF:FFFFFFFFFFFFFFFFFFFFFFFFFFFFFFFFF:FFFFFFFFFF::FFFFFFFF:F:FFFFFFF:F:FFFFF::FFFFFFFF:FFFFF,
@A01757:128:HWYCLDRX2:1:2101:23240:20948 1:N:0:GGAGCGTC
ACTCCTACGGGAGGCAGCAGTGAGGAATATTGGTCAATGGGCGGAAGCCTGAACCAGCCAAGTCGCGTGAGGGAAGAAGGCCCTGCGGGTCGCAGACCTCTTTGGACGGGGAGCAAGGCCGCCGACGTGTCGGCGGAAGGAGAGTACCCGTAGAACAAGCATCGGCTAACTCCGTGCCAGCAGCCGCGGTAATACGGAGGATGCGAGCGTTATCCGGATTTATTGGGTTTAAAGGGTGCGCAGG
+
FFFFFFFFFFFFFFFFFFFFFFFFFFFFFFFFF:FFFFFFFFFFFFFFFFFFFFFFFFFFFFFFFFFFFFFFFFF:FFFFFFFFF:FFFFFFFFFFFFFF:FFFFFFFFFFFFFFFFFFFFFFFFFFFFFFFFFFFFFFFFFFFFFFFFFFFFFFFFFFFFFFFFFFFFFFFFFFFFF:FFFFFFFFFFFFFFF:FFFFFFFF:FFFFF,FFFFFFFFFFFFFFFFFF:FFFFFFFFFFFF:FF
@A01757:128:HWYCLDRX2:1:2101:13937:21026 1:N:0:GGAGCGTC
ACTCCTACGGGAGGCAGCAGTCGGGAATATTGCGCAATGGAGGAAACTCTGACGCAGTGACGCCGCGTATAGGAAGAAGGTTTTCGGATTGTAAACTATTGTCGATAGGGAAGAAAAAAGACTGTACCTATCAAGAAAGCTCCGGCTAACTACGTGCCAGCAGCCGCGGTAATACGTAGGGAGCAAGCGTTATCCGGAATTATTGGGTGTAAAGGGTGCGTAGACGGGATGTCAAGTTAGTTGT
+
F:F:FFFF,FFFFFFFFFFFF:,FF,,FFFFFFF:FFF,FFFFFFF:F:FFF,:FF:F:FFFFFF:FF,FF:,FF:FFFF:FFF:FFF:F,FFFFFFF:F:FFFF,F:F:F:FF:FFFFFFFFF:FFFFFFFF,,FFF,FFFFFFFFFFF:FFFFFFFFFFFFF,,,FFFFF:FFF,F,F:FFFFF::FFFF:F,,,FFFFFF:F,,F:FFF,,F,F,,:FF:FF,,:FF:FFF:,,F,,FFFF
@A01757:128:HWYCLDRX2:1:2101:28583:21026 1:N:0:GGAGCGTC
ACTCCTACGGGAGGCAGCAGTGGGGAATTTTGGACAATGGGGGCAACACTGATCCAGCCATGCCGCGTGCGGGAAGAAGGCCTTCGGGTTGTAAACCGCTTTTAGCCGGGAAGAAAAGGCGCGGGCGAATAGCTCGCGTTTTTGACGGTACCGGCGGAATAAGCACCGGCTAACTACGTGCCAGCAGCCGCGGTAATACGTAGGGTGCGAGCGTTAATCGGAATTACTGGGCGTAAAGCGTGCG
+
FFFFFFFFFFFFFFFFFFFFFFFFFFFFFFFFFFFFFFFFFFFFFFFFFFFFFFFFFFFFFFFFFFFFFFFFF::FFFFFFFFFFFFFFFFFFFFFFFFFFFFFFFFFFFFFFFFFFFFFFFFFFFFFFFFFFFFFFFF:FFFFFFFFFFFFFFFFFFFFFFFFFFFFFFFFFFFFFFFFFFFFFFFFFFFFFFFFFFFFFFFFFFFFFFFFFFFFFFFF:FFFFFFFFFFFFF,FFFFFFFFF
@A01757:128:HWYCLDRX2:1:2101:15338:21042 1:N:0:GGAGCGTC
ACTCCTACGGGAGGCAGCAGTGGGGAATATTGCACAATGGGGGAAACCCTGATGCAGCGACGCCGCGTGGGTGAAGAAGTATTTCGGTATGTAAAGCCCTATCAGCAGGGAAGATAGTGACGGTACCTGAGTAAGAAGCCCCGGCTAACTACGTGCCAGCAGCCGCGGTAATACGTAGGGGGCAAGCGTTATCCGGATTTACTGGGTGTAAAGGGAGCGTAGACGGCAGCGCAAGCCTGGAGTG
+
FFFFFFFFFFFFFFFFFFFFFFFFFFFFFFFFFFFFFFFFFFFFFFFFFFFFFFFFFFFFFFFFFFF:FFFFFFFFF:FFFFFFFFFFFFFF,F:FFFFFFFFFFFFFFFFFFF:FFFFFFFFFF:FFFFFFFFFFFFFFFFFFFFFFFFFFFFFFFFFFFFFFFFFFFFFFFFF:FFFFFFFFFFFFFFFFFFFFFFFFFFFFFFFFFFFFFFFFFFFFFFFFFFFFFFFFFFFFFF:FFF:F
@A01757:128:HWYCLDRX2:1:2101:31602:21120 1:N:0:GGAGCGTC
ACTCCTACGGGAGGCAGCAGTGAGGAATATTGGTCAATGGCCGGAAGGCTGAACCAGCCAAGTCGCGTGAGGGAATAAGGCCCTACTGGTCGTAAACCTCTTTTGCCAGGGAGCAATGCCGTCCACGTGTGGACGGAAGGAGAGTACCTGAAGAAAAAGCATCGGCTAACTCCGTGCCAGCAGCCGCGGTAATACGGAGGATGCGAGCGTTATCCGGATTTATTGGGTTTAAAGGGTGCGTAGG
+
FFFFFFFFFFFFFFFFFFFFFFFFFFFFFFFFFFFFFFFFFFFFF:FFFFFFFFFFFFFFFFFFFFFFFFFFFF:FFFFFFFFFFFFFFFFFFFFFFFFFFFFFFFFFFFFFFFFFFFFFFFFFFFF,FFFFFFFFFFFFFFFFFFFFFFFFFFFFFFFFFFFFFFFFFFFFFFFFFFFFFFFFFFFFFFF,FFFF:FFFFFFFFFFFFFF:FFFFFFF:FFFFFFF:FFFF:::FFFFFFFFF
@A01757:128:HWYCLDRX2:1:2101:27642:21151 1:N:0:GGAGCGTC
ACTCCTACGGGAGGCAGCAGTAGGGAATTTTCGTCAATGGGCGCAAGCCTGAACGAGCAATGCCGCGTGAGTGAGGAAGGTCTTCGGATCGTAAAGCTCTGTTGCAGGTCAGAAAAGAAGGAAAGAGGAAATGCTTTTTTTTTGATAGTAACCTGCCAGAAAGTCACGGCTAACTACGTGCCAGCAGCCGCGGTAATACGTAGGTGGCAAGCGTTATCCGGAATGATTGGGCGTAAAGGGTGCG
+
FFFFFFFFFFFFFFFFFFFFFFFFFFFFFFFFFFF:FFFFFFFFFFFFFFFFFFFFFFFFFFFFFFF:FFFFFFFFF:FFFFFFFFFFFFFFFFFFFFFFFFFFFFFFFFFFFFFFFFFFFFFFFFFFFFFFFFFFFFFFFFFFFFFFFFFFFFF:FFFFFFFFFFFFFFFFFFFFFFFFFFFFFFFFFF:FFFFFFFFFF,FFFFFFFFFFFFF:FFFF:F:FFFFFFFFFFFFFFF::FFFF
@A01757:128:HWYCLDRX2:1:2101:25907:21214 1:N:0:GGAGCGTC
ACTCCTACGGGAGGCAGCAGTAGGGAATCTTCGGCAATGGACGAAAGTCTGACCGAGCAACGCCGCGTGAGTGAAGAAGGTTTTCGGATCGTAAAACTCTGTTGTTAGAGAAGAACAAGGATGAGAGTAACTGTTCATCCCTTGACGGTATCTAACCAGAAAGCCACGGCTAACTACGTGCCAGCAGCCGCGGTAATACGTAGGGGGCAAGCGTTATCCGGATTTACTGGGTGTAAAGGGAGCG
+
FFFFFFFFFFFFFFFFFFFFFFFFFFFFFFFFFFFFFFFFFFFFFFFFFFFFFFFFFFFFFFFFFFFFFFFFFFFFFFFFFFFFFFFFFFFFF:FFFFFFFFFFFFFFFFFFF:FFFFFFFFFFFFFFFFFFFFFFFFFFFFFFFFFFFFFFFFFFFFFF,FFFF,FFFFFFFFFFFFFFFFFFFFFFFFFFFFFFFFFFF:FFFFFFFFFFFFFFFFFFFFFFFF:FFFFFFF:F,F,FFFFF
@A01757:128:HWYCLDRX2:1:2101:25473:21308 1:N:0:GGAGCGTC
ACTCCTACGGGAGGCAGCAGTGAGGAATATTGGTCAATGGGCGAGAGCCTGAACCAGCCAAGTCGCGTGAGGGAGTACTGCCCTATGGGTTGTAAACCTCTTTTGTCGGGGAGCAAAAGCCGGACGTGTCCGGCTGTGAGAGTACCCGTAGAACAAGCATCGGCTAACTCCGTGCCAGCAGCCGCGGTAATACGGAGGATGCGAGCGTTATCCGGATTTATTGGGTTTAAAGGGTGCGCAGGCT
+
FFFFFFFFFFFFFFFFFFFFFF:FFFFFFFFFFFFFFFFFFFFFFFFFFFFFFFFFFFFFFFFFFFFFFFFFFFFFFFFFFFFFFFFFFFFFFFFFFFFFFFFFFFFFFF:FFFFF:FFFF:FFFFFFFFFFFFFFFFFFFFFFFFFFF,FFFFFFFFFFFFFFF,FFFFFFFFFFFFF:FFFFFFFFFFF:FFFFFFFFFF:FFFF,:,FFFFFFFFFFFFFFFFFFF:FFFFFFFFFFFFFF
@A01757:128:HWYCLDRX2:1:2101:22932:21324 1:N:0:GGAGCGTC
ACTCCTACGGGAGGCAGCAGTAGGGAATCTTCCACAATGGGCGAAAGCCTGATGGAGCAACACCGTGTGGGTGAAGAAGGTCTTCGGATCGTAAAACCCTGTTGTTAGAGAAGAAAGTGCGTGAGAGTAACTGTTCACGTTTCGACGGTATCTAACCAGAAAGCCACGGCTAACTACGTGCCAGCAGCCGCGGTAATACGTAGGTGGCAAGCGTTATCCGGATTTATTGGGTTTAAAGGGTGCG
+
FFFFFFFFFFFFFFFFFFFFFFFFFFFFFFFFFFFFFFFFFFFFFFFFFFFFFFFFFFFFFFFFFFFFFFFFFFFFFFFFFFFFFFFFFFFF:FFFFFFFFFFFFFF:FFFFFFFFFFFFFFFFFFFFFFFFFFFFFFFFFFFFFFFFFFFFFFFFFFFFFFFFFFFFFFFFFFFFFFFFFFFFFFFFFFFFFF:,FFFFFFFFFFFFFFFFFF:,FFFFFF:FFFFFFFFFFFFFFF:FFFFF
@A01757:128:HWYCLDRX2:1:2101:21224:21433 1:N:0:GGAGCGTC
ACTCCTACGGGAGGCAGCAGTGAGGAATATTGGTCAATGGGCGGGAGCCTGAACCAGCCAAGTCGCGTGAGGGATGACGGCCCTATGGGTTGTAAACCTCTTTTGCCGGGGAGCAAAGTGCCGCACGTGTGCGGTTTGGAGAGTACCCGGAGAAAAAGCATCGGCTAACTCCGTGCCAGCAGCCGCGGTAATACGGAGGATGCGAGCGTTATCCGGATTTATTGGGTTTCAAGGGTGCGTAGGC
+
FFFFFFFFFFFFFFFFFFFFFFFFFFFFFFFFF:FFFFFFFFFFFFFFFFFFFFFFFFFFFFFFFFFFFFFFFFFFFFFFFFF::FFFFFFFFFFFFFFFFFFFFFFFFFFFFFFF:FFFFFFFFFFFFFFFFFF::FFFFFFFFFFFFFFFFFFFFFFFFFFFFFFFFFFFFFFFFFFFFFFFFFFFF:FF:FFFFFFFFFFFFFFF:F,FFFFFFF,F:FFFFFFFF,FFFFFFFFFFFFFF
@A01757:128:HWYCLDRX2:1:2101:32307:21496 1:N:0:GGAGCGTC
ACTCCTACGGGAGGCAGCAGTGAGGAATATTGGTCAATGGGCGCAGGCCTGAACCAGCCAAGTAGCGTGAAGGATGACTGCCCTATGGGTTGTAAACTTCTTTTATATGGGAATAAAGTTTTCCACGTGTGGAATTTTGTATGTACCATATGAATAAGGATCGGCTAACTCCGTGCCAGCAGCCGCGGTAATACGGAGGATCCGAGCGTTATCCGGATTTATTGGGTTTAAAGGGAGCGTAGGT
+
FFFFFFFFFFFFFFFFFFFFFFFFFFFFFFFFFFFFFFFFFFFFFFFFFFFFFFFFFFFFFFFFFFFFFFFFFFFFFFFFFFFF:FFFFFFFFFFFFFFFFFFFFFFFFFFF:F:FF:FFFFFFFFFFF,FFF:FFFFFFFFFFFFFFFFFF:FFFFFFFFFFFF::FFFFFFFFFFFFFFFFFFFFFF:FFFF,FFFFFFFF:FFFFFFFFFFFFFFFFF,FFFFFFFFFFFF:FF:FFFFFF
@A01757:128:HWYCLDRX2:1:2101:31557:21512 1:N:0:GGAGCGTC
ACTCCTACGGGAGGCAGCAGTGGGGAATCTTGCACAATGGGGGAAACCCTGATGCAGCGACGCCGCGTGAGCGATGAAGCCCTTCGGGGTGTAAAGCTCTTTCGGCAGGGACGATTATGACGGTACCTGCAGAAGCAGCTGCGGCTAACTACGTGCCAGCAGCCGCGGTAATACGTAGGCAGCAAGCGTTGTTCGGAGTTACTGGGCGTAAAGGGTGTGTAGGCGGCCTGTTAAGTTCCGTGTG
+
FFFFFFFFFFFFFFFFFFFFFFFFFFFFFFFFFFFFFFFFFFFFFFFFFFFFFFFFFFFFFFFFFFFFFFFFFFFFFFFFFFFFFFFFFFFFFFFFFFFFFFFFFFFFFFFFFFFFFFFFFFFFFFFFFFFFFFFFFFFFFFFFFFFFFFFFFFFFFFFFFFFFFFFFFFFFFFFFFFFFFFFFFFFFFFFFFFFF:FFFFFFFFFFFFFFFF,FFFFFFFF:FFFFFFFFFFFFFFFFFFFFF
@A01757:128:HWYCLDRX2:1:2101:2003:21621 1:N:0:GGAGCGTC
ACTCCTACGGGAGGCAGCAGTGAGGAATATTGGTCAATGGCCGCAGGGCTGAACCAGCCAAGTCGCGTGAGGGATGACGGTCCTATGGATTGTAAACCTCTTTTGTCAGGGAGCAAAGGGCGCCACGTGTGGCGCTTTGCGAGTACCTGAAGAAAAAGCATCGGCTAACTCCGTGCCAGCAGCAGCGGTAATACGGAGGATGCGAGCGTTATCCGGATTTATTGGTTTTAAAGGGTGCGCAGGC
+
FFFFFFFFFFFFFFFFFFFFFFFFFFFFFFFFFFFF:FFFFFFFFFFFFFFFFFFFFFFFFFFFFFFFFFFFFFFFFFFFFF::FFFFFFFFFFFF:FFFFFFFFFFFFFFFFFFF,FFFFFF:FFFFFFFFFFFFFFFFFFFFFFFFF:FFFFFFFFFFFFFF,FFF,FFFFFFFFFFFFFFFFFFFFF,F:FFFFFFFFFFF:F:F:F,F,FFFF,,:FFFFF,,FF:,FFFFFF,FF,FF:
@A01757:128:HWYCLDRX2:1:2101:29957:21684 1:N:0:GGAGCGTC
ACTCCTACGGGAGGCAGCAGTGAGGAATATTGGTCAATGGCCGAGAGGCTGAACCAGCCAAGTCGCGTGAGGGAAGAATGTCCTATGGATTGTAAACCTCTTTTGTCAGGGAGCAAAGTCATCCACGTGTGGGTGTTGGAGAGTACCTGAAGAAAAAGCATCGGCTAACTCCGTGCCAGCAGCCGCGGTAATACGGAGGATGCGAGCGTTATCCGGATTTATTGGGTTTAAAGGGTGCGTAGGC
+
FFFFFFFFFFFFFFFFFFFFFFFFFFFFFFFFFFFFFFFFFFFFFFFFFFFFFFFFFFFFFFFFFFFFFFFFFFFFFFFFFFFFFFFFFFFFFFFFFFFFFFFFFFFFFFFFFFFFFFFFFFFFFFFFFFFFFFFFFFFFFFFFFFFF:FFFFFFFFFFFFFFFFFFFFFFFFFFFFFFFFFFFFFFFF:FFFFFFFFFFFFFFFFFFFF,FFFFFFFFFFFFFF:FFFFF,FFFFFFFFFFFF
@A01757:128:HWYCLDRX2:1:2101:6271:21715 1:N:0:GGAGCGTC
ACTCCTACGGGAGGCAGCAGTAGGGAATCTTCCACAATGGGCGAAAGCCTGATGGAGCAACGCCGCGTGGGTGAAGAAGGTCTTCGGATCGTAAAACCCTGTTGTTAGAGAAGAAAGTGCGTGAGAGTAACTGTTCACGTTTCGACGGTATCTAACCAGAAAGCCACGGCTAACTACGTGCCAGCAGCCGCGGTAATACGTAGGTGGCGAGCGTTATCCGGATTTATTGGGCGTAAAGGGAACG
+
FFFFFFFFFFFFFFFFFFFFFFFFFFFFFFFFFFFFFFFFFFFFFFFFFFFFFFFFFFFFFFFFFFFFFFFFFFFFFFFFFFFFFFFFFFFFFF:FFFFFFFFFFFFFFFFFFFF:FFFFFFFFFFFFF:FFFFFFFFFFFFF:FFFFFFFFFFFF:FFFFFFFFFFFFFFFFFFFFFFFFFFFF:FFFFFFF:F:FFF:FFFFFFFFFFFFFFFFFFFFFF:FFFFFF,FFFFFFFF:FF,FF
@A01757:128:HWYCLDRX2:1:2101:14271:21731 1:N:0:GGAGCGTC
ACTCCTACGGGAGGCAGCAGTGAGGAATATTGGTCAATGGGCGGAAGCCTGAACCAGCCAAGTCGCGTGAGGGAATAAGGCCCTACGGGTCGTAAACCTCTTTTGCCGGGGAGCAAGGGCCGGGACGAGTCCCGGTCCGGAGAGTACCCGGAGAAAAAGCATCGGCTAACTCCGTGCCAGCAGCCACGGTAATACGGAGGATGCGAGCGTTATCCGGATTTACTGGATGTAAAGGGAGCGTAGA
+
FFFFFFFFFFFFFFFFFFFF:FFFFFFFF:FFFFFFFFFFFFFFFFFFFFFFFFFFFFFFFFFFFFFFFF:FFF:FFFFFFFFFFFFFFFFFFFFFFFFFFFFFFFFF:FFFFFFFFFFFFFFFFFFFFFFF:FFFFFFFFFFFFFFFFFFFFFFFF:FFFFFFFF:FFFFFFFFFFFFFFFFFFFFF,F::FFFFFFFFFFF:FFFFFFFFF:FFFFFFF::FFFFFFFFFFFFFFFFFFFFF
@A01757:128:HWYCLDRX2:1:2101:21432:21731 1:N:0:GGAGCGTC
ACTCCTACGGGAGGCAGCAGTGAGGAATATTGGTCAATGGCCGGAAGGCTGAACCAGCCAAGCCGCGTGAAGGACGAAGGTGCCAAGCATTGTAAACTTCTTTTGTCAAGGGACAAAATCAGGCTCGAGAGCCTGACCGAGGGTACTTGAAGAAAAAGCATCGGCTAACTCCGTGCCAGCAGCCGCGGTAATACGGAGGATTCGAGCGTTATCCGGATTTATTGGGTTTAAAGGGTGCGTAGGC
+
FFFFFFFFFFFFFFFFFFFFFFFFFFFFFFFFFFFFFFFFFFFFFFFFFFFFF:FFFFFFFFFFFFFFFFFFFFFFFFFFFFFFFFFFFFFFFFFFFFFFFFFFFFFFFFFFFFFFFFFFFFFFFFFFFFFFFFFFFFFFFFFFFFFFFFFFFFFFFFFFFFFFFFFFFFFFFFFFFFFFFFFFFFFFFFFFFFF:FFFFFFF,FFFFFFFFFFFFFFFFFFFFFFFFFFFFFFFFFFFFFFFF
@A01757:128:HWYCLDRX2:1:2101:28357:21793 1:N:0:GGAGCGTC
ACTCCTACGGGAGGCAGCAGTCGGGAATATTGCGCAATGGAGGAAACTCTGACGCAGTGACGCCGCGTATAGGAAGAAGGTTTTCGGATTGTAAACTATTGTCGATAGGGAAGAAAAAAGACTGTACCTATCAAGAAAGCTCCGGCTAACTACGTGCCAGCAGCCGCGGTAATACGTAGGGAGCAAGCGTTATCCGGAATTATTGGGTGTAAAGGGTGCGTAGACGGGATGTCAAGTTAGTTGT
+
:FFFFFFFFFFFFFFFFFFFFFFFFFFF,FFFFFFFFFFFFFFFFFFFFFFFFFFFFFFFFFFFFFFFFFFFFFFFFFFFFFFFFFFFFFFF:FFFFFFFFFF:FFFFFFFFFFFFFFF:FFFFFFFFFFFFFF:FFFFFFFFFFFFFFFFFFFFFFFFFFFFFFFFFFFFFFFFFFFFFFFFF,FFFFFFF:FFFFFFFFFFFFFFFFFFF,FF:FFFFFFF:FFF:FFFFFFFFFF:FFFFF
@A01757:128:HWYCLDRX2:1:2101:15826:21887 1:N:0:GGAGCGTC
ACTCCTACGGGAGGCAGCAGTGAGGAATATTGGTCAATGGGCGCATGCCTGAACCAGCCAAGTCGCGTGAGGGACGACGGCCCTACGGGTTGTAAACCTCTTTTGCCGGGGAGCAAGGCTTTCCACGTGTGGGGAGCCGGAGAGTACCCGGAGAAAAAGCATCGGCTAACTCCGTGCCAGCAGCCGCGGTAATACGGAGGATGCGAGCGTTATCCGGATTTATTGGGTTTAAAGGGTGCGTAGG
+
F::,F:FFFFFF:FFFF:FFF:FFFFF,FFFFFFFFF:FFFFFFFFFFF:::F:FF:FFFF:FFFFFFFF,F:FFFFF:FFFFFF,FFFFFFFFFFFFFFFFFFF,FFFFFFFFFFF:FFFFFFFFFFFF:FFFFFFFF,:FFFF:,F:F:F:FFFFF:FFFFFFFFFF:FF,:FF,FFFFFFF::FFFFFFFFFFFF,:FF:FFFFFFFFFFFFF:F,FFFFFFFFFFFFF,:FFFFFFFFFF
@A01757:128:HWYCLDRX2:1:2101:11822:21903 1:N:0:GGAGCGTC
ACTCCTACGGGAGGCAGCAGTGAGGAATATTGGTCAATGGGCGGAAGCCTGAACCAGCCAAGTCGCGTGAGGGAAGACGGTCCTATGGATTGTAAACCTCTTTTGCAGGGGAGCAAGGCGCGGTACGTGTACCGAGAAGGAGAGTACCCTGAGAAAAAGCATCGGCTAACTCCGTGCCAGCAGCCGCGGTAATACGGAGGATGCGAGCGTTCTCCGGATTTATTGGGTTTAAAGGGTGCGCAGG
+
FFFFFFFFFFFFFFFFFFFFFFFFFF:FFFFFFFFFFFFFFFFFFFFFFFFFFFFFFFFFFFFFFFFFFFFFFFFFFFFFFFFFFFFFFFFFFFFFFFFFFFFFFFFFFFFFFFFFFFFFFFFFFFFFFFFFFF:F,,FFFF:FFF:FFFFFFF,FFFFFFFFFFFFFFFFFFFFFFFFFFFFFFFFFFFFFFFFFFFFF,FFFFFFF::F,FF:FFF:FFFF:FFF:::FF:FFFFFFFFFF:
@A01757:128:HWYCLDRX2:1:2101:2067:21919 1:N:0:GGAGCGTC
ACTCCTACGGGAGGCAGCAGTGGGGAATATTGCACAATGGGGGAAACCCTGATGCAGCAACGCCGCGTGAGTGAAGAAGTAATTCGTTATGTAAAGCTCTATCAGCAGGGAAGAAAATGACGGTACCTGAGTAAGCAGCCCCGGCTAACTACGTGCCAGCAGCCGCGGTAATACGGAGGATGCGAGCGTTATCCGGATTTATTGGGTGTAAAGGGTGCGTAGGCGGAGTGTCAAGTCAGCGGTA
+
FFFFFFFFFFFFFFFFFFFFFFFFFFFFFFFFFFFFFFFFFFFFFFFFFFFFFFFFFFFFFFFFFFFFFFFFFFFFF:FFFFFFFFFFFFFFFFFFFFFFFFFFFFFFFFFFFFFFFFFFFFFFFFFFFFFF,FFFFFFFFFFFFF,FFFFFFFFFFFFFFFFFFFFFFFFFFFFFFFFFFFFFFFFFFF,FF:FF::,F,FFFFFF,FFF,FFFFFFF::FFFFFFFFFF:FFFFFFFFFF:F
@A01757:128:HWYCLDRX2:1:2101:23610:21934 1:N:0:GGAGCGTC
ACTCCTACGGGAGGCAGCAGTAGGGAATCTTCCACAATGGGCGAAAGCCTGATGGAGCAACACCGTGTGGGTGAAGAAGGTCTTCGGATCGTAAACCCTGTTGTTAGAGAAGAAAGTGCGTGAGAGTAACTGTTCACGTTTCGACGGTATCTAACCAGAAAGCCACGGCTAACTCCGTGCCAGCAGCCGCGGTAATACGTAGGTGGCAAGCGTTATCCGGATTTATTGGGTTTAAAGGGTGCGC
+
FFFFFFFFFFFFFFFFFFFFFFFFFFFFFFFFFFFFFFFFFFFFFFFFFFFFFFFFFFFFFFFFFFFFFFFFFFFFFFFFFFFFFFFFFFFFFFFFFFFFFFFFFFFFFFFFFF:F:FFF:FFFFFFFFFFFFFFFFFFFFFFFFFFFFFFFFFFFFFFFFFFFFFFFFFFFFF,FFFFFFFFFFFFFFFFFF:FFFF,FFFFFFFFF:FFF,:,,FFFFF,:FF:FFFFFFFFFFFFFFFFFF
@A01757:128:HWYCLDRX2:1:2101:29487:21997 1:N:0:GGAGCGTC
ACTCCTACGGGAGGCAGCAGTGAGGAATATTGGTCAATGGCCGAGAGGCTGAACCAGCCAAGTCGCGTGAGGGAAGAATGTCCTATGGATTGTAAACCTCTTTTGTCAGGGAGCAAAGTCATCCACGTGTGGGTGTTGGAGAGTACCTGAAGAAAAAGCATCGGCTAACTCCGTGCCAGCAGCCGCGGTAATACGGAGGATGCGAGCGTTATCCGGATTTATTGGGTTTAAAGGGTGCGTAGGC
+
FFFFFFFFFFFFFFFFFFFFFFFFFFFFFFFFFFFFFFFFFFFFFFFFFFFFFFFFFFFFFFFFFFFFFFFFFFFFFFFFFFFFFFFFFFFFFFFFFFFFFFFFFFFFFF:FFFFFFFFFFFFFFFFFFFFFFFFFFFFFFFFF,FFFFFFFFFFFFFFFFFFFFFFFFFFFFFFFFFFFFFFFFFFFFFFFFFF:FFFFFFFFFFFFFFFFFFFFFFFFFFFF,FFFFFFF,,FFFFFFFFFF
@A01757:128:HWYCLDRX2:1:2101:1823:22060 1:N:0:GGAGCGTC
ACTCCTACGGGAGGCAGCAGTAGGGAATCTTTCACAATGGGCGAAAGCCTGATGGAGCAACGCCGCGTGCAGGATGAAGGCCTTCGGGTTGTAAACTGCTTTTATAAGCGAGAAATATGATGGTAACTTATGAATAAGGATCGGCTAACTACGTGCCAGCAGCCGCGGTCATACGTAGGATCCGAGCATTATCCGGAGTGACTGGGTGTAAAGAGTTGCGTAGGTGGCATAATAAGTAGCTAGT
+
FFFFFFFFFFFFFFFFFFFFFFFFFFFFFFFFFFFFFFFFFFFFF:FFFFFFFFFFFFFFFFFFFFFFFFFFFFFFFFFFF::FFFFFFFFFFFFFFFFFFFFFFFFFFFFF:FFFFFF:FFFFFFFFFFFFFFFFFFFFFFFFFFFF:FFF:FFFF,FFFFFFFFFFFFF:,FFF:FFFFF,F,FFF,FFFF:FFFFFF:,FFFFFFFFF,FF:FFF,FFFF:FFFF,,F:FF,FF,,F:FFF
@A01757:128:HWYCLDRX2:1:2101:31096:22060 1:N:0:GGAGCGTC
ACTCCTACGGGAGGCAGCAGTGAGGAATATTGGTCAATGGGCGCGAGCCTGAACCAGCCAAGTCGCGTGAGGGATGACGGCCCTACGGGTTGTAAACCTCTTTTGTCGGGGAGCAAATTCCGCCACGTGTGGCGGAGTCGAGAGTACCCGAAGAAAAAGCATCGGCTAACTCCGTGCCAGCAGCCGCGGTAATACGGAGGATGCGAGCGTTATCCGGATTTATTGGGTTTAAAGGGTGCGTAGG
+
FFFFFFFFFFFFFFFFFFFFFFFFFFFFFFFFFFFFFFFFFFFFFFFFFFFFFFFFFFFFFFFFFFFFFFFFFFFFFFFFFFFFFFFFFFFFFFFFFFFFFFFFFFFFFFFFFFFFFFFFFFFFFFFFFFFFFFFFFFFFFFFFFFFFFFFFFFFFFFFFFFFFFFFFFFFF:FFFFFFFFFFFFFFFFFFFFFF,FFFFFFFFFFFFFFF,FFFFFFFFFFFFFFFFFFFFFF:FFFFFFFF:
@A01757:128:HWYCLDRX2:1:2101:10257:22075 1:N:0:GGAGCGTC
ACTCCTACGGGAGGCAGCAGTAGGGAATTTTCGTCAATGGGCGCAAGCCTGAACGAGCAATGCCGCGTGAGTGAGGAAGGTCTTCGGATCGTAAAGCTCTGTTGCAGGTCAGAAAAGAAGGAAAGAGGAAATGCTTTTCTTTTGATAGTAACCTGCCAGAAAGTCACGGCTAACTACGTGCCAGCAGCCGCGGTAATACGTAGGTGGCAAGCGTTATCCGGAATGATTGGGCGTAAAGGGTGCG
+
FFFFFFFFFFFFFFFFFFFFFFFFFFFFFFFFFFFFFFFFFFFFFFFFFFFFFFFFFFFFFFFFFFFFFFFFFFFFF:FFFFFFFFFFFFFFFFFFFFFFFFFFFFFFFFFFFFFFFFFFFFFFFFFFFFFFFFFFFFFFFFFFFFFFFFFFFFFFFFFFFFFFFFFFFFFFFFFFFFFF:FFFFFFFFFFFFFFFFFFFFFFFFF,FFFFFFFFFFFFFFFFFFFFFFFFFFFFFFFFFFF,F
@A01757:128:HWYCLDRX2:1:2101:14507:22075 1:N:0:GGAGCGTC
ACTCCTACGGGAGGCAGCAGTGAGGAATATTGGTCAATGGCCGCAGGGCTGAACCAGCCAAGTCGCGTGAGGGATGACGGTCCTATGGATTGTAAACCTCTTTTGTCAGGGAGCAAAGGGCGCCACGTGTGGCGTTTTGCGAGTACCTGAAGAAAAAGCATCGGCTAACTCCGTGCCAGCAGCCGCGGTAATACGGAGGATGCGAGCGTTATCCGGATTTATTGGGTTTAAAGGGTGCGCAGGC
+
FFFFFFFFFFFFFFFF:FFFFFFFFFFFFF,FFFFFFFFFF:FFFFFFFFFFFFFFFFFFFFFFFFFFFFF:FFFFFFFFFFFFFFFFFFFFFFFFFFFFFFFFFFFFFFFF:FFF,FFF:FFFF::FFF:FFFFFFFFFFFFFFF:FFFF:FFFF,:FF:F,FFFF,FFFF:FFFFFFF:FFFFFFFFFFFF,F:FFF:F:FFFFFFF:FFFFF,FFFF,FFFFFFFF,:,FFFFFF:F,FFF
@A01757:128:HWYCLDRX2:1:2101:28384:22122 1:N:0:GGAGCGTC
ACTCCTACGGGAGGCAGCAGTAGGGAATCTTCCACAATGGGCGAAAGCCTGATGGAGCAACGCCGCGTGGGTGAAGAAGGTCTTCGGATCGTAAAACCCTGTTGTTAGAGAAGAAAGTGCGTGAGAGTAACTGTTCACGTTTCGACGGTATCTAACCAGAAAGCCACGGCTAACTACGTGCCAGCAGCCGCGGTAATACGTAGGTGGCAAGCGTTATCCGGATTTATTGGGCGTAAAGGGAACG
+
FFFFFFFFFFFFFFFFFFFFFFFFFFFFFFFFFFFFFFFFFFFFFFFFFFF:FFFFFFFFFFFFFFFFFFFFFFFFFFFFFFFFFFFFFFFFFFFFFFFFFFFFFFFFFFFFFFFF,FFFFFFF:FFFFF:FFFFFFFFFFFFFFFFFFFFFFFFFFF,F:FFFFFFF:FFFFFFFFFFFFFFFFFFFFFFF:FF,FFFFFFFFFFFFFFFFFFFFFF,FFFFFFFFF:FFFFFFFFF:FF,FF
@A01757:128:HWYCLDRX2:1:2101:19533:22138 1:N:0:GGAGCGTC
ACTCCTACGGGAGGCAGCAGTGAGGAATATTGGTCAATGGCCGCAGGGCTGAACCAGCCAAGTCGCGTGAGGGATGACGGTCCTATGGATTGTAAACCTCTTTTGTCAGGGAGCAAAGGACGCCACGTGTGGTGTTTTGCGAGTACCCGTAGAACAAGCATCGGCTAACTCCGTGCCAGCAGCCGCGGTAATACGGAGGATGCGAGCGTTATCCGGATTTATTGTGTTTAAAGGGTGCGCAGGC
+
FFFFFFFFFFFFFFFFFFFFFFFFFFFFFFFFFFFFFFFFFFFFFFFFFFFFFFFFFFF:FFFFFFFFFFFFFFFFFFFFFFF:FFFFFFFFFFFFFFFFFFFFFFFFFFFFFF:FFFFFFFFFFFF:F:FFFF:FFFFFFFFFFFFFFF:FFFFFFFF:FFFFFFFF,FFFFFFFFFFF:FFFF:FFF,FFFFFFFFFFFFFFFFFFFF,F:FFF:,FF:F:FFF::FFF,FFFFFFFFFFFF
@A01757:128:HWYCLDRX2:1:2101:10755:22216 1:N:0:GGAGCGTC
ACTCCTACGGGAGGCAGCAGTGGGGAATTTTGGACAATGGGCGCAAGCCTGATCCAGCTATTCCGCGTGTGGGATGACGGCCCTCGGGTTGTAAACCACTTTAGTAGAGAACGAAAAGGAGCTATCGAATAAATAGCTCTGCTGACGGTACTCTAAGAATAAGCACCGGCTAACTACGTGCCAGCAGCCGCGGTAATACGTAGGGTGCGAGCGTTAATCGGAATTACTGGGCGTAAAGGGTGTG
+
FF:FFFFFFFFFFFFFF,FFFFFFFFFFFFFFFFFFFFFFFFFFFFFFFF:FFF:FFFFFFFFFFFFFFFF::FFFFF:FFFFF:FFFFF:FFFF::FFFFFF:FFFFFFFF:FFFFFFFFFFFFFFFFFFFFFF,FF:FFFFFFF::F:,F:FF:FF:FFF:,F,F,FFFFFFFFFFFF,FFFFF:,F:FF:FFFFFF:,F,,FFFF:FF:F,FF:FF::FFFFF,FF,FFF:FFF:,FFFF,
@A01757:128:HWYCLDRX2:1:2101:32570:22232 1:N:0:GGAGCGTC
ACTCCTACGGGAGGCAGCAGTGAGGAATATTGGTCAATGGTCGGGAGACTGAACCAGCCAAGCCGCGTGAGGGAGGAAGGTACAGAGTATCGTAAACCTCTTTTGTCAGGGAACAAAGACGGGGACGCGTCCCCGGATGAGTGTACCTGAAGAAAAAGCATCGGCTAACTCCGTGCCAGCAGCCGCGGTAATACGGAGGATGCGAGCGTTATCCGGATTTATTGGGTTTAAAGGGTGCGCAGGC
+
FFFFFFFFFFFFFFFFFFFFFFFFFFFFFFFFFFFFFFFFFFFFFFFFFFFFFFFFFFFFFFFFFFFFFFFFFFFFF,FFFFFFFFFFFFFFFFFFFFFFFFFFFFFFFFFF:FFFFFFFFFFFFFFFFFFFFFFFFFFFFFFFFFFFFFFFFFFFFFFFFFFFFFFFFFFFFFFFFFFFFFFFFFFFFFFFFFFFFFFFFFFFFFFF:FFFFFFFF,FFFF,FFF:,FFF:FFFFFF,FFFFF
@A01757:128:HWYCLDRX2:1:2101:19524:22279 1:N:0:GGAGCGTC
ACTCCTACGGGAGGCAGCAGTGAGGAATATTGGTCAATGGTCGGGAGACTGAACCAGCCAAGCCGCGTGAGGGAGGAAGGTACAGAGTATCGTAAACCTCTTTTGTCAGGGAACAAAGGCGGGGACGTGTCCCCGGATGAGTGTACCTGAAGAAAAAGCATCGGCTAACTCCGTGCCAGCATCCGCGGTCATACGGAGGATGCGAGCGTTATCCGGATTTATTGGGTTTAAAGGGTGCGTAGGC
+
FFFFF:F,FF:FF:FFFFFFFFFF:F::FFFFFFFFFFFFFFFFFFFFFFFFFFFFFFFFF,F::FF,FF:F:FFFFFFFFFFFFFFFFFF:FFFFFFFFFFFFFFFFFFFF:FF::FFFFFFFFFFFFFFFFFFFFFFFFFFFFFFFFF:FF:FFFFFFFFFFFFFFFFFFFF:FFFFFFFFFFFFFF,FFFFFFFFFFFFFFFFFF,F,FF:FFF:F,F:FFFF::FFF:FFFFFFFF,FFF
@A01757:128:HWYCLDRX2:1:2101:3016:22310 1:N:0:GGAGCGTC
ACTCCTACGGGAGGCAGCAGTGAGGAATATTGGTCAATGGGCGGAAGCCTGAACCAGCCAAGTCGCGTGAGGGAATAAGGCCCTACGGGTCGTAAACCTCTTTTGCCGGGGAGCAAGGGCGGGGACGTGTCCCGGCCCGGAGAGTACCCGGAGAAAAAGCATCGGCTAACTCCGTGCCAGCAGCCGCGGTAATACGGAGGATCCGAGCGTTATCCGGATTTATTGGGTGTAAAGGGAGCGTAGG
+
:FFFFFFFFFFFFFFFFFFFFFFFFFFFFFFFFFFFFFFFFFFFFFFFFFF:FFFFFFFFFFFFFFFFFFFFFF:F:FFFFFFFFFFFFFFFFFFFFFFFFFFFFFFFFFFFFFFFFFFFF,FFFFFFFF,FFFFFFFFFFFFFFF,FFFFFFFFF:FFFFFFF,F:FF,FF:F:FFF:FF,:FF:FFFF,FFFFFF:F:,FF:F:FFF:FFFFF:FF,:F,:FFF,:,:,:,F,FFFFF:,FF
@A01757:128:HWYCLDRX2:1:2101:13548:22388 1:N:0:GGAGCGTC
ACTCCTACGGGAGGCAGCAGTGAGGAATATTGGTCAATGGCCGGAAGGCTGAACCAGCCAAGCCGCGTGAGGGAGGAAGGCGCAGAGCGTCGCAGACCTCTTTTGCCGGGGGACAAAAGGCCGGACTCGTCCGGTCCTGAGGGTACCCGGAGAAAAAGCATCGGCTAACTCCGTGCCAGCAGCCGCGGTAATACGGAGGATGCGAGCGTTATCCGGATTCATTGGGTTTAAAGGGTGCGCAGGC
+
FFFFFFFFFFFFFFFFFFFFFFFFFFFFFFFFFFFFFFFFFFFFFFFFFFFFFFFFFFFFFFFFFFFFFFFFFFFFFFFFFFFFFFFFFFFFFFFFFFFFFFFFFFFFFFFFFFF:FFFFFFFFFFFFFFFFFFFFFFFFFFFF:FFFFFFFFFFFFFFFFFFFFFFFFFFFFFFFFFFFFFFFFFFFFF:FFFFFFFFFFFFFFFFF,FFFFFFFFFFF:FFFFFFFFFFFFFFFFFFFF:FF
@A01757:128:HWYCLDRX2:1:2101:6976:22404 1:N:0:GGAGCGTC
ACTCCTACGGAGCAGCAGTGAGGAATATTGGTCAATGGGCGGAAGCCTGAACCAGCCAAGTCGCGTGAGGGAAGAAGGCCCTGCGGGTCGCAGACCTCTTTGGACGGGGAGCAAGGCCGCCGACGTGTCGGCGGAAGGAGAGTACCCGTAGAACAAGCATCGGCTAACTCCGTGCCAGCAGCCGCGGTAATACGGAGGATGCGAGCGTTCTCCGGATTTATTGGGTTTAAAGGGTGCGTAGGCG
+
FFFFFFFFFFFFF:FFFFFFFFFF,FFFFFF,FFFFFFFFFFFFFFFFFFFFFFFFF:,FFFFFFFFFFFFFFFFFFFFFFFFFFFFFFFFFFFFFFFFFFFFFFFFFFFFFFFFFFFFFFFFFFFFFFFFFFFFFFFFFFFFFFFFFFFFFFFFFFFFFFFFFF:FFFFFFFFFF:FFFFFFFFFFFFFFFFF:FFFFFF:FFFFFFF,FFFFFFFF,FFFFFF,FFFFFFFFFFFF,FFFFF
@A01757:128:HWYCLDRX2:1:2101:19434:22498 1:N:0:GGAGCGTC
ACTCCTACGGGAGGCAGCAGTGAGGAATATTGGTCAATGGACGCAAGTCTGAACCAGCCATGCCGCGTGCAGGAAGACGGCTCTATGAGTTGTAAACTGCTTTTGTACGAGGGTAAACGCAGATACGTGTATCTGTCTGAAAGTATCGTACGAATAAGGATCGGCTAACTCCGTGCCAGCAGCCGCGGTAATACGGAGGATTCAAGCGTTATCCGGATTTATTGGGTTTAAAGGGTGCGTAGGC
+
FFFFFFFFFFFFFFFFFFFFFFFFFF:FFFFFFFFFFFFFFFFFFFFFFFFFFFFFFFFFFFFFFFFFFFFFFFFFFFFFFFFFFFFFFFFFFFFFFFFFFFFFFFFFFFFFFFFFFFFFFFFFFFFFFFFFFFFFFFFFFFFFFFFFFFFFFFFFFFFFFFFFFFFFFFFFFFFFFFFF:FFFFFFFFFFFFFFFFFFFFFFFF:FFFFFFFFFFFFFFFFFFFFFFFFFF,FFFFFFFFFFF
@A01757:128:HWYCLDRX2:1:2101:3495:22514 1:N:0:GGAGCGTC
ACTCCTACGGGAGGCAGCAGTGGGGAATATTGGGCAATGGGCGGAAGCCTGACCCAGCAACGCCGCGTGAAGGAAGAAGGCTTTCGGGTTGTAAACTTCTTTTCTGAGGGACGAAGTAAGTGACGGTACCTTAGGAATAAGCCACGGCTAACTACGTGCCAGCAGCCGCGGTAATACGTAGGTGGCAAGCGTTATCCGGATTTACTGGGTGTAAAGGGCGTGTAGGCGGGAAAGCAAGTCAGAT
+
FFFFFFFFFFFFFFFF:FFFFFFFFFFFFFFFFFFFFFFFFFFFFFFFFFFFFFFF:FFFFFFFFFFFFFFFFFFFFFFFFFFFFFFFFFFFFFFFFFFFFFFFFFFFFFF,FFFFFFFFFFFFFFFFFF:FFFFF,FFFFFF:FFFFFFFFFFFFFFFFFF:FFFFFFFFF:FFF,FFFFFFF:FF:FFFF::FFFFFFFFFF::FFFFFFFF::F:FFFFF,FFFFFFF::F:::F,::FF,
@A01757:128:HWYCLDRX2:1:2101:22571:22514 1:N:0:GGAGCGTC
ACTCCTACGGGAGGCAGCAGTAGGGAATTTTCGTCAATGGGCGCAAGCCTGAACGAGCGATGCCGCGTGAGTGAAGAAGGCCTTCGGGTCGTAAAGCTCTGTTGCGGGGGAAAAAAGGCAGCATCAGGAAATGGGTGCTGACTGATGGTGCCCCGCCAGAAAGTCACGGCTAACTACGTGCTAGCAGCCGCGGTAATACGGAGGGGGCGAGCGTTATCCGGATTTCTTGGGTTTAAAGGGTGCG
+
FFFFFFFFFFFFFFFFFFFFF:FFFFFFFFFFFFFF:FFFFFFFFFFFFFFFFFFFFFFFFFFFFFFFFFFFFF,FFFFFFFFFFFFFFFFFFFFFFFFFFFFFFFFFFFFFFF:FFFFFFFFFF:FFF,F:,FFFFFFFFFFFFFFFFF:FFFFFFFFFF:FFFFFFFFFFFFF,FFFFFFFFFFFFFFFFFFF,F,FFFFFFFFFFFFFFF:FFFF,F:::F:F:FFFFFF:F,:FFFFFFF
@A01757:128:HWYCLDRX2:1:2101:31141:22514 1:N:0:GGAGCGTC
ACTCCTACGGGAGGCAGCAGTGGGGGATATTGGACAATGGGGGAAACCCTGATCCAGCGATGCCGCGTGAGGGAAGAAGGTTTTCGGATTGTAAACCTCTGTGGAGGGGGACGATAATGACGGTACCCCTTTAGGAAGCCACGGCTAACTACGTGCCAGCAGCCGCGGTAATACGTAGGTGGCGAGCGTTGTCCGGAATTACTGGGTGTAAAGGGAGTGTAGGCGGGAAAGCAAGTCAGAAGTG
+
FFFFFFFFFFFFFFFFFFFFFFFFFFFFFFFFFFFFFFFFFFFFFFFFFFFFFFFFFFFFFFFFFFFFFFFFFFFFFFFFFFFFFFFFFFFFFFFFFFFFF:FFFFFFFFFFFFF:FFFFFFFFFFFFFFFFFFFFFFFFFFFFFFFFFFFFFFFFFFFFFFFFFFFFFF,FFFFFFFFFFFFFFFFFFFFFFFFFF:FFF:FFFFFFFFFFFFFFFFFFFFFFFFFF::FFF:,FFFFFFFFF
@A01757:128:HWYCLDRX2:1:2101:14434:22545 1:N:0:GGAGCGTC
ACTCCTACGGGAGGCAGCAGTGGGGAATATTGCGCAATGGGCGAAAGCCTGACGCAGCGACGCCGCGTGTGGGATGACGGCCTTCGGGTTGTAAACCACTGTCGGGAGGGACGAATGCGCCGCAAGGCGAGTGACGGTACCTCCAAAGGAAGCACCGGCTAACTCCGTGCCAGCAGCCGCGGTAATACGGAGGGTGCGAGCGTTGTCCGGAATCACTGGGCGTAAAGGGCGCGTAGGCGGCCTG
+
FFFFFFFFFFFFFFF:FFFFFFFFFF:FFFFFFFFFFFF:FFFFFFFFFFFFFFFFFFFFFFFFFFFFFFFFFFFFFFFFFFFFFFFFFFFFFF:FFFFFFFFF:FFFFFFFF:FFFFFFFFFFF,FFFFFF:FFFFFFF,FFFFF:FFFFFFFFFFFFFFFFFFFFFFFFFFFFFFFFFFFFFFFFFF:FF,,FFFFFFFFFFFFFFFFFFFFF:FFFFF:FFF,FFFFFFFFFF,FF:FFFF
@A01757:128:HWYCLDRX2:1:2101:11849:22670 1:N:0:GGAGCGTC
ACTCCTACGGGAGGCAGCAGTGGGGAATATTGCACAATGGGCGCAAGCCTGATGCAGCGACGCCGCGTGCGGGATGGAGGCCTTCGGGTTGTAAACCGCTTTTGTTCAAGGGCAAGGCACGGCTTCGGGCCGTGTTGAGTGGATTGTTCGAATAAGCACCGGCTAACTACGTGCCAGCAGCCGCGGTAATACGTAGGGTGCGAGCGTTATCCGGATTTATTGGGCGTAAAGGGCTCGTAGGCGG
+
FFFFFFFFFFFFFFFFFFFFFFFFFFFFFFFFFFFFFFFFFFFFFFFFFFFFFFFFFFFFFFFFFFFFFFFFFFFFFFFFFFFFFFFFFFFFFFFFFFFFFFFFFFFFFFFFFFFFFFFFFFFFFFFFFFFF,FFFFFFFFFFFFFFFFFFFFFFFFFFFFFFFFFFFFFFFFFFFFFFFFFFFFFFFFFFFFF:FFFFF:FFFFFFFFFFFFFFFFFFFF:FFFFFFFFF:FFFFFFFF:FFF
@A01757:128:HWYCLDRX2:1:2101:11659:22780 1:N:0:GGAGCGTC
ACTCCTACGGGAGGCAGCAGTGGGGGATATTGGACAATGGGGGAAACCCTGATCCAGCGACGCCGCGTGAGTGAAGAAGTATTTCGGTATGTAAAGCTCTATCAGCAGGGAAGATAATGACGGTACCTGACTAAGAAGCCCCGGCTAACTACGTGCCAGCAGCCGCGGTAATACGTAGGGGGCAAGCGTTATCCGGATTTACTGGGTGTAAAGGGTGCGCAGGTGGCAGGGCAAGTCAGAGGTG
+
FFFFFFFFFFFFFFFFFFFFFFFFFFFFFFFFFFFFFFFFFFFFFFFFFFFFFFFFFFFFFFFFFFFFFFFFFFFFFFFFFFFFFFFFFFFFFFFFFFFFFFF:FFFFFFFFFFFFFFFFFFFFFFFFFF:FFFF:F:FFFFFFFFFFFF,FFFFFFFFFFFFFFFFFFFFF:FF:FFFFFFFFFFFF::FFFFFFFF:FF:FFFFFF,:F,FFFFFFFFFFFFFFF,FFFFF,FF:FFF,FFF
@A01757:128:HWYCLDRX2:1:2101:14226:22811 1:N:0:GGAGCGTC
ACTCCTACGGGAGGCAGCAGTGAGGAATATTGGTCAATGGCCGCAGGGCTGAACCAGCCAAGTCGCGTGAGGGATGACGGTCCTAGGGATTGTAAACCTCTTTTGTCAGGGAGCAAAGGGCGCCACGTGTGGCGCTTTGCGAGTACCGGAAGAAAAAGCATCGGCTAACTCCGTGCCAGCAGCCGCGGTAATACGGAGGATGCTAGCGGTATCCGGAGTTATTGGGGTTAAAGGGTGCGCAGGC
+
FFFF:FFFFFFFFFFFFFFFFFFFFFFFFFFFFFFFFFFFFFFFFFFFFFFFFFFFFFFFFFFFFFFFFFFFFFF::FFFFFF,:,FFF:FFFF:FFFFFFFF:FFF:FFFFFFFFFFFFFFFF:FFFFFFFFFF:FFF:F:FFFFF,FFFF,,F:FFFFFFFFFF:FFF:FFFFFFFFF:FFFFFF,F,FFF,FFFFF,,FF:,FFF,F,:FFFF:,F,FFFFFF,:F,::FFFFF:FF,FFF
@A01757:128:HWYCLDRX2:1:2101:29875:22889 1:N:0:GGAGCGTC
ACTCCTACGGGAGGCAGCAGTGGGGAATATTGGGCAATGGGCGCAAGCCTGACCCAGCAACGCCGCGTGAAGGAAGAAGGCCCTCGGGTTGTAAACTTCTTTTGTCAGGGACGAAGCAAGTGACGGTACCTGACGAATAAGCCACGGCTAACTACGTGCCAGCAGCCGCGGTAATACGTAGGTGGCAAGCGTTATCCGGATTTACTGGGTGTAAAGGGCGTGTAGGCGGGACTGCAAGTCAGAT
+
FFFFFFFFFFFFFFFFFFFFFFFFFFFFF:FFFFFFFFFFFFFFFFFFFFFFFFFFFFFFFFFFFFF,FFFFFFFFFFFFFFFFFFFFFFFFFFFFFFFFFFFFFFFFFFFFFFFFFF:FFFFFFFFFFFFFFFFFFFFFFFFFFFFFFFFFFFFFFFFFFFFFFFFFFFF:F,FFFFFFFFFFFFFFFFFFF:FFFFFFFFFFFFFFFFFF,FFFFFFFFFFFFFFFFFFFFFFFFFFFFFF:
@A01757:128:HWYCLDRX2:1:2101:10022:22952 1:N:0:GGAGCGTC
ACTCCTACGGGAGGCAGCAGTGAGGAATATTGGTCAATGGGCGCGAGCCTGAACCAGCCAAGTCGCGTGAGGGAAGACTGCCCTATGGGTTGTAAACCTCTTTTATTCGGGAAGAATAAGTCTTACGTGTAGGGCGATGCCTGTACCGAATGAATAAGCATCGGCTAACTCCGTGCCAGCAGCCGCGGTAATACGTAGGGGGCGAGCGTTATCCGGATTTACTGGGTGTAAAGGGAGCGTAGAC
+
FFFFFFFFFFFFFFFFFFFFFFFFFFFFFFFFFFFFF:FFFFFFFFFFFFFFFFFFFFFFFFFFFFFFFFFFFFFFFFFFFFFFFFFFFFFFFFFFFFFFFFFFFFFFFFFFFFFFFFFFFFFFFFFFFFFFFFFFFFFFFFFFFFFFFFFFFFFFFFFFFFFFFFFFFFFFFFFFFFFFFFFFFFFFF,:FFFFFFFF:FFFFFFFFFFFFFF::FFFFFFFFFFFFFFFFFFFFFFFFFFF:
@A01757:128:HWYCLDRX2:1:2101:10737:22968 1:N:0:GGAGCGTC
ACTCCTACGGGAGGCAGCAGTGAGGAATATTGGTCAATGGGCGCGAGCCTGAACTAGCCAAGTCGCGTGAGGGAAGACGGTCCTATGGATTGTAAACCTCTTTTGTCGGGGAGCAAAAGACGCCACGTGTGGCGTTCCGAGAGTACCCGAAGAAAAAGCATCGGCTAACTCCGTGCCAGCAGCCGCGGTAATACGGAGGATGCGAGCGTTATCCGGATTTATTGGGTTTAAAGGGTGCGCAGGC
+
FFFFFFFFFFFFFFFFFFFFFFFFFFFFFFFFFFFFFFFFFFFFFFFFFFFFFFFFFFFFFFFFFFFFFFFFFFFFFFFFFFFF:FFFFFFFFFFFFFFFFF:FFFFFFFFFFFFFFFFFFFFFFFFFFFFFFFF:FFFFFFFFFFFFFFFFFFFFFFFFFFFFFFFFFFFFFFFFFFFFFFFFFFFFFF,FFF:FFFFFFFFFFFFFFFFFFFFFFFFFF:FF,FFFFF,FFFFFFFFF,:FF
@A01757:128:HWYCLDRX2:1:2101:1443:22999 1:N:0:GGAGCGTC
ACTCCTACGGGAGGCAGCAGTAGGGAATTTTCGTCAATGGGCGCAAGCCTGAACGAGCAATGCCGCGTTAGTGAGGAAGGTCTTCGGATCGTAAAGCTCTGTTGCAGGTCAGAAAAGAAGGAAAGAGGAAATGCTTTTCTTTTGATAGTAACCTGCCAGAAAGTCACGGCTAACTACGTGCCAGCAGCCGCGGTAATACGTAGGTGGCAAGCGTTATCCGGAATGATTGGGCGTAAAGGGTGCG
+
FFFFFFFFFFFFFFFFFFFFFFFFFFFFFFFFFFFFFFFFFFFFFFFFFFFFFFFFFFFFFFFFFFFFFFFFFFFFFFFFFFFFFFFFFFFFFF:FFFFFFFFFFFFFFFFFFFFFF:FFF:FFFFFFF:FFFFFFFFFFFFFFFFFFFFFFFFFFFFFFFFFFFFFFFFF:FFFFFFFF:FFFFFFFFFFFFFFFFFF,FFFFFFFF:FFFFFF,FFFF,FFFFFFFF::FFFFFFF,FFFFF
@A01757:128:HWYCLDRX2:1:2101:2519:23015 1:N:0:GGAGCGTC
ACTCCTACGGGAGGCAGCAGTGAGGAATATTGGTCAATGGCCGGAAGGCTGAACCAGCCAAGCCGCGTGAAGGATGAAGGTGCCAAGCATTGTAAACTTCTTTTGTCAAGGGACAAAATCAGGCTCGAGAGCCTGACCGAGGGTACTTGAAGAAAAAGCATCGGCTAACTCCGTGCCAGCAGCCGCGGTAATACGGAGGATGCGAGCGTTATGCGGATGTAGTGGGTTTAAAGGGGGGGCAGGC
+
FFFFFFFFFFFFFFFFFFFFFFFFFFFFFFFFFFFFFFFFFFFFFFFFFFFFFFFFFFFFFFFFFFFFFFFFFFFFFFFFFFFF,FFFFFFFFFFFFFFFFFFFFFFFFFF:FFFFFFFFFFFF:FFFFFFFF:FF::F:FFF::,F:F:FF:F:FFF,:FFFFFF,FFF:FFFFF::FFFF:FFFFFF,,F:,FF:FF,FFFF:FFF:,,:,:FF,,,:,,FFFF,::,,,F,F,F,F,,FF,
@A01757:128:HWYCLDRX2:1:2101:25319:23015 1:N:0:GGAGCGTC
ACTCCTACGGGAGGCAGCAGTGGGGAATATTGCACAATGGGCGAAAGCCTGATGCAGCGACGCCACGTGAGGGATGACGGCCTTCGGGTTGTAAACTGCTTTTATAAGCGAGAAATATGATGGTAACTTATGAATAAGGATCGGCTAACTACGTGCCAGCAGCCGCTGTCATACGTAGGATCCGAGCATTATCCGGAGTGACTGGGTGTAAAGAGTTGCGTAGGTGGCATAATAAGTAGCTAGT
+
FFFFFFFFFFFFFFFFFFFFFFFFFFFFFFFFFFFFFFFFFFFFFFFFFFFFFFFFFFFFFFFFFFFFFFFFFFFFFFFFFFFFFFFFFFFFFFFFFFFFFFFFFF:FFFFFFFFFFFFFFFFFFFFFFFFF:FFFFFFFFFFFFFFFFFFFFFFFFFFFFFFFFFFFFFFFFFFFFFFFFFFFFFFFFFFFFFFFFFFFFFFFFFFFF:FFF:FFFF:FFFFFFFFFFF:FFFFFF:FFF,FF
@A01757:128:HWYCLDRX2:1:2101:27905:23015 1:N:0:GGAGCGTC
ACTCCTACGGGAGGCAGCAGTGAGGAATATTGGTCAATGGCCGGAAGGCTGAACCAGCCAAGCCGCGTGAAGGATGAAGGTGCCAAGCATTGTAAACTTCTTTTGTCAAGGGACAAAATCAGGCTCGAGAGCCTGACCGAGGGTACTTGAAGAAAAAGCATCGGCTAACTCCGTGCCAGCAGCCGCGGTAATACGGAGGATGCGAGCGTTATCCGGATTTATTGGGTTTAACGGGTGCGTAGGC
+
FFFFFFFFFFFFFFFFFFFFFFFFFFFFFFFF:FFFFFFFFFFFFFFFFFFF:FFFFFFFFFFFFFFFFF:FFFFFFFFFFFFFFFFFFFF:FFFFFFF:FFFFFFFFFFFFFFF:FFFFFFFFFFFFFFFF:FFFFFFFFFFF,F,FFF:F:FF:FFF:FFFFFFFFFFF:FFFFFFFF,FF:FFF:FF:F:,FFFFF:FF:::FFF:F:F:FFFF,F:,F:FFF:::,F,FFFFFFFF:FF:
@A01757:128:HWYCLDRX2:1:2101:6605:23046 1:N:0:GGAGCGTC
ACTCCTACGGGAGGCAGCAGTAGGGAATCTTCGGCAATGGACGAAAGTCTGACCGAGCAACGCCGCGTGAGTGAAGAAGGTTTTCGGATCGTAAAACTCTGTTGTTAGAGAAGAACAAGGATGAGAGTAACTGTTCATCCCTTGACGGTATCTAACCAGAAAGCCACGGCTAACTACGTGCCAGCAGCCGCGGTAATACGTAGGTGGCAAGCGTTGTCCGGATTTATTGGGCGTAAAGCGAGCG
+
FFFFFFFFFFFFFFFFFFFFFFFFFFFFFFFFFFFFFFFFFFFFFFFFFFFFFFFFFF:FFFFFFFFFFFFFFFFFFFFFFFFFFFFFFFFFFFFFFFFFFFFFFFFFFFFFFF:FFFFFFFFFFFFFFFFFFFFFFFFFFFFFFFFFFFFFFFFFFFFFFFFFFFFFFFFFF:FFFFFFFFFFFFFFFFFFFFFFFFFFFFFFFFFFF:FFFFFFFF,FFFFFFFFF:FFFFFFFFF:FFF:F
@A01757:128:HWYCLDRX2:1:2101:12283:23046 1:N:0:GGAGCGTC
ACTCCTACGGGAGGCAGCAGTGAGGAATATTGGTCAATGGGCGGAAGCCTGAACCAGCCAAGTCGCGTGAGGGAAGAAGGCCCTGCGGGTCGCAGACCTCTTTGGACGGGGAGCAAGGCCGCCGACGTGTCGGCGGAAGGAGAGTACCCGTAGAACAAGCATCGGCTAACTCCGTGCCAGCAGCCGCGGTAATACGGAGGATGCGAGCGTTATCCGGATTTATTGGGTTTAAAGGGTGCGCAGG
+
FFFFF:FFFFFFFFFFFFFFFFFFF:FFFFFFFFFFFFFFFFFFFFFFFFFFFFFFFFFFFFFFFFFFFFFFFFFFFFFFFFFFFFFFFFFFFFFFFFFF:FFFFFFFFFFFFFFF:FFFF:FFFFFFF,FFFFFFF:FFFFFFFFFFFFFFFFFFF:FFFFFFFFFFFFFFFFFFFF,FFFFFFFFFFFFFFFFFFFFFFFFFF:FFF,F:FFFF:F,FF::FFFFFFFFFFF:FFFFFF,FF
@A01757:128:HWYCLDRX2:1:2101:14055:23046 1:N:0:GGAGCGTC
ACTCCTACGGGAGGCAGCAGTGGGGGATATTGCACAATGGGGGAAACCCTGATGCAGCAACGCCGCGTGAGTGAAGAAGGTCTTCGGATTGTAAAGCTCTGTTCTTGGTGAAGATAATGACGGTAGCCAAGGAGAAAGCTCCGGCTAACTACGTGCCAGCAGCCGCGGTAATACGTAGGGAGCGAGCGTTGTCCGGATTTACTGGGTGTAAAGGGTGCGCAGGCGGCTCTGCAAGTCTGAAGTG
+
FFFFFFFFFFFFFFFFFFFFFFFFFFFFFFFFFFFFFFFFFFFFFFFFFFFFFFFFFFFFFFFFFFFFFFFFFFFFFFFFFFFFFFFFFFFFFFFFFFFFFFFFFFFFFFFFFFFFFFFFFFFFFFFFFFFFFFFFFFFFFFFFFF:FFFFFFFFFFFFFFFFFFFFFFF:FFFFFFFFFFFFFFFFFFFFFF:FFFF:FFFFFFFFFFFFFF:F:FFFFFFFFFFFFFFFFF,FFFFF,FFFF
@A01757:128:HWYCLDRX2:1:2101:13467:23093 1:N:0:GGAGCGTC
AATCCTACGGGAGGCAGCAGTGAGGAATATTGGTCAATGGCCGGAAGGCTGAACCAGCCAAGTCGCGTGAGGGAATAAGGCCCTACGGGTCGTAAACCTCTTTTGTCAGGGAGCAAGGCCGACCACGTGTGGTCGGAAGGAGAGTACCTGAAGAAAAAGCATCGGCTAACTCCGTGCCAGCAGCCGCGGTAATACGGAGGATGCGAGCGTTCTCCGGATTTATTGGGTTTAAAGGGTGCGCAGG
+
FFFFFFFFFFFFFFFFFFFFFFFFFF:FFFFFFFFFFFFFFFFFFFFFFFFFFFFFFFFFFFFFFFFFFFFFFFFFFFFFFFFFFFFFFFFFFFFFFFFFFFFFFFFFFFFFFFFFFFFFFFFFFFFFFFFFFFFFFFFFFFFFFFFFFF:F:FF,FFFFFFFFFFFFFFFFFFFFFFFFFFFFFFFFFF,FFFF:FFFFFFFFFFFFFF,,FFFFF:F:FF::F:FFFFF:FFFFFFFFF:F,
@A01757:128:HWYCLDRX2:1:2101:10529:23109 1:N:0:GGAGCGTC
ACTCCTACGGGAGGCAGCAGTGAGGAATATTGGTCAATGGCCGAGAGGCTGAACCAGCCAAGTCGCGTGAGGGAAGACGGCCCTACGGGTTGTAAACCTCTTTTGTCGGGGAGCAAAGCGAGTCACGTGTGACTCATTGAGAGTACCCGAAGAAAAAGCATCGGCTAACTCCGTGCCAGCAGCCGCGGTAATACGGAGGATGCGAGCGTTATCCGGATTTATTGGGTTTAAAGGGTGCGCAGGC
+
FFFFFFFFFFFFFFFFFFFFFFFFFFFFFFFFF:FFFFFFFFFFFFFFFFFFFFFFFF:FFFFFFFFFFFFFFFFFFFFFFFFFFFFFFFFFFFFFFFFFFFFFFFFFFFFFFFFFFFFFFFFFFFFFFFFF,FFFFFFFFFFFFFFFFFFFFFFFFFFFFFFFFFFFFFFFFFFFFFFFFFFFFFFFFFFFFFFFFFFFF:FFFFFFFFFFFFFFFF:FF:F:FFFF,F,FF:FFFFFFFFFF
@A01757:128:HWYCLDRX2:1:2101:3323:23124 1:N:0:GGAGCGTC
ACTCCTACGGGAGGCAGCAGTGGGGAATCTTAGACAATGGGGGCAACCCTGATCTAGCCATGCCGCGTGAGTGATGAAGGCCTTAGGGTTGTAAAGCTCTTTCAGATGGGAAGATAATGACGGTACCAGCAGAAGAAGCCCCGGCTAACTCCGTGCCAGCAGCCGCGGTAATACGGAGGGGGCTAGCGTTGTTCGGAATTACTGGGCGTAAAGCGCACGTAGGCGGATCGGAAAGTTGGGGGTG
+
FFFFFFFFFFFFFFFFFFFFFFFFFFFFFFFFFFFFFFFFFFFFFFFFFFFFFFFFFFFFFFFFFFFFFFFFFFFFFFFFFF:FFFFFFFFFFFFFFFFFFFFFFFFFFF:FFFFFFFFFFFFFFFFF:FF:FFFFFFFFFFFFFFFFFF:,FFFFFFFFFFFFFFF:FFFFFFFFFFFFFFFF:FFFFFFFFFF:F:FFFFFFFFFFFFFFF,FFFFF::FFFFFFFFFFF,FFFFFFFFFFF
@A01757:128:HWYCLDRX2:1:2101:16794:23249 1:N:0:GGAGCGTC
ACTCCTACGGGAGGCAGCAGTGAGGAATATTGGTCAATGGCCGGAAGGCTGAACCAGCCAAGCCGCGTGAAGGACGAAGGTGCCAAGCATTGTAAACTTCTTTTGTCAAGGGACAAAATCAGGCTCGAGAGCCTGACCGAGGGTACTTGAAGAAAAAGCATCGGCTAACTCCGTGCCAGCAGCCGCGGTAATACGGAGGATGCGAGCGTTATCCGGATTTATTGGGTTTAAAGGGTGCGTAGGC
+
FFFFFFFFFFFFFFFFFFFFFFFFFFFFFFFFFFFFFFF:FFFFFFFFFFFFF:FFF:FFFFFFFFFFFFFFFFFFF:FFFFFFFFFFFFFFFFFFFF,FFFFFFFFFFFFFFFFFFFFFFFFFFFFFFFFFFFFFFFFFFFFFFFFFFFFFFFFFFFFFFFFFFFFFFFFFFFFFFFFFFF::FFFFFFFFFFFFFFFFFFFFFFFFFFFFFFFFF,,FFFF,FFFF:FFF:F:FFFFF:FFF
@A01757:128:HWYCLDRX2:1:2101:18141:23265 1:N:0:GGAGCGTC
ACTCCTACGGAGGCAGCAGTGAGGAATATTGGTCAATGGGAGAGATCCTGAACCAGCCAAGCCGCGTGAGGGAAGACGGCCCTATGGGTTGTAAACCTCTTTTGTCGGAGAACAAAACCCGGGACGTGTCCCGGACTGCGTGTATCCGAAGAAAAAGCATCGGCTAACTCCGTGCCAGCAGCCGCGGTAATACGGAGGATGCGAGCGTTATCCGGATTTATTGGGTTTAAAGGGTGCGTAGGCG
+
FFFFFFFFFFFFFFFFF:FFFFFFF:FFFFFFFFFFFFFFFFFFFFFFFFFFFFFFFFFFFFFFFFFFFFFFFFFFFFFFFFFFFFFFFFFFFFFFFFFFFFFFFFFFFFFFFFF:FFFFFFFFFFFFFFFFFFFFFFFFFFFFFFFFFFFFFFFFFFFFFFFFFFFFFFFFFFFFFFFFFFFFFFFFFFFFFFFFFFFFFFFFFFFFFFFFFFFFFFFFFFFFFFFFFF:FFFFFFFFFF,FF
@A01757:128:HWYCLDRX2:1:2101:14100:23312 1:N:0:GGAGCGTC
ACTCCTACGGGAGGCAGCAGTAGGGAATTTTCGTCAATGGGCGCAAGCCTGAACGAGCAATGCCGCGTGAACGAGGAAGGTCTTCGGATCGTAAAGTTCTGTTGAAGGGGAAAAAGAGCGGAGAGAGGAAATGATCTCTGATTGATATTACCCTTCGAGGAAGTCACGGCTAACTACGTGCCAGCAGCCGCGGTAATACGTAGGTGGCGAGCGTTATCCGGAATGATTGGGCGTAATGGGTGCG
+
FFFFFFFFFFFFFFFFFFFFFFFFFF:FFFFFFFFFFFFFFFFFFFFFFFFFFFFFFFFFFFFFFFFFFF:FFFFFF:FFFFFFFFFFFFFFFFFFFFFFFFFFFFFFFFFFFF,FFFFFFFFFFFFFFFFFFFFFFFFFFFFFF:FFFFFFFFFFFFFFFFFF:FFFFFFFFFFFFFFFFFFFFFFFFFFF:FF,FF:F:FFFFFFFFFFFFF,::FFFF::FFF:FFFFFFFF,,FFFFFF:
@A01757:128:HWYCLDRX2:1:2101:23014:23312 1:N:0:GGAGCGTC
ACTCCTACGGGAGGCAGCAGTGAGGAATATTGGTCAATGGTCGGGAGACTGAACCAGCCAAGCCGCGTGAGGGAAGAAGGTACAGCGTATCGTAAACCTCTTTTGCCGGGGAACAAGAGCTTCCACGAGTGGGAGTGTGAGCGTACCCGGAGAAAAAGCATCGGCTAACTCCGTGCCAGCAGCCGCGGTAATACGGAGGATGCGAGCGTTATCCGGATTTATTGGGTTTAAAGGGTGCGCAGGC
+
FFFFFFFFFFFFFFFFFFFFFFFFFFFFFFFFFFFFFFFFFFFFFFFFFFFFFFFFFFFFFFFFFFF:FFFFFFFFFFFFFFFFFFFFFFFFFFFFFFFFFFFFFFFFFFFFFFFFFFFFFFFFFFFFFFFFFFFFFFFFFFFFFFFFFFFFFFFFFFFFFFFFFFFFFFFFFFFFFFFFFFFFFFFFF,FFFFFFFFFFFFFFFFFFFF,FFFFFFFFFFFFFFFFFFFFF::FFFFFFFFFF
@A01757:128:HWYCLDRX2:1:2101:27968:23312 1:N:0:GGAGCGTC
ACTCCTACGGGAGGCAGCAGTGGGGAATATTCCGCAATGGGCGCAAGCCTGACGGAGCAACGCCGCGTGAATGAAGAAGGTTTTCGGATTGTAAAGTTCTGTCATTAGGGACGAAGGACCTGTGCGAATAGTGCAGGGGATGACGGTACCTAAGGAGGAAGCTCCGGCTAACTACGTGCCAGCAGCCGCGGTAATACGTAGGGAGCAAGCGTTGTCCGGAATTACTGGGCGTAAAGGGCGCGTA
+
FFFFFFFFFFFFFFFFFFFFFFFFFFFFFFFFFFFF:FFFFFFFFFFFFFFFFFFFFF:FFFFFFFFFFFFFFFFFFFFFFFFFFF,FFFFFFFFFFFFFFFFF:FFFFFFFFFFFFFFFFFFFFFFF,FFFFFFFF:FFFFFFFFFFFFFFFF:FFFFFFFFFFFFFFFFFFFFFFFFFFFFFFF:FFFFFFFFFFFFFFFFFFFFFFF,FFFFF:,FF:FFFFFFFFFFFFFFFFFFFFFF,
@A01757:128:HWYCLDRX2:1:2101:8061:23406 1:N:0:GGAGCGTC
ACTCCTACGGGAGGCAGCAGTGAGGAATATTGGTCAATGGCCGAGAGGCTGAACCAGCCAAGTCGCGTGAGGGAAGAAGGCCCTGCGGGTCGCAGACCTCTTTGGACGGGGAGCAAGGTCGCCGACGTGTCGGCGGAAGGAGAGTACCCGTAGAACAAGCATCGGCTAACTCCGTGCCAGCAGCCGCGGTAATACGGAGGATGCGAGCGTTATCCGGATTTATTGGGTTTAAAGGGTGCGTAGG
+
FFFFFFFFFFFFFFFFFFFFFFFFFFFFFFFFFFFFFFFFFFFFFFFFFFFFFFFFFFFFFFFFFFFFFFFFFFFFFFFFFFFFFFFFFFFFF:FFFFFFFFFFFFFFFFFFFFFFFFFFFFFFFFFFFFFFFFFFFFFFFFFFFFFFFFFFFFFFFFFFFFFFFFFFFFFFFFFFFFFFFFFFFFFFFFFFFFFFFFFFFFFFFFFFFFFFFFFF:FFFFFFFFFFFFFFF:FFFFFFFFFFF
@A01757:128:HWYCLDRX2:1:2101:30011:23500 1:N:0:GGAGCGTC
ACTCCTACGGGAGGCAGCAGTGAGGAATATTGGTCAATGGGCGGGAGCCTGAACCAGCCATGCCGCGTGAAGGCGAGTGCCCTACGGGCGTTAAACTTCTTTTGTGCGGGAGCCATAAGGGCCACGCGTGGCCCGCTGAGAGTACCGCACGAATAAGCATCGGCTAACTCCGTGCCAGCAGCCGCGGTAATACGGGGGATGCGAGCGGTATCCGGATTTAATGGGTTTAAATGGTGCGTAGGCG
+
FFFFFFFFFFFFFFFFFFFFFFFFFF,FFFFFFFFFFFFFFFFFFFFFFFFFFFFFFFFFFFFFFFFFFFFFFFFFFFFFFFFFFFFFFFFF:FFF,F,,FFF,FFFFFF,:F,,F:FFFFFFFFFF,:FF:FF:,FFF,::FF:F,FFFFF,FFFFFFF:FFFFFFFFFF:F:FF,,FFFFF,FF,,FF,F:FFF,FFF:F::FF,,,,,,F:FFFFFF,F:FFF:F:FF,FFFFFF:F:FFF
@A01757:128:HWYCLDRX2:1:2101:7988:23531 1:N:0:GGAGCGTC
ACTCCTACGGGAGGCAGCAGTGAGGAATATTGGTCAATGGCCGAGAGGCTGAACCAGCCAAGTCGCGTGAGGGAAGAAGGCCCTGCGGGTCGCAGACCTCTTTGGACGGGGAGCAAGGTCGCCGACGTGTCGGCGGAAGGAGAGTACCCGTAGAACAAGCATCGGCTAACTCCGTGCCAGCAGCCGCGGTAATACGGAGGATGCGAGCGTTATCGGGATTTATTGGGTTTAAAGGGTGCGTAGG
+
FFFFFFFFFFFFFFFFFF:FFFFFFFFFFFFFFFFFFFFFFFFFFFFFFFFFFFFFFFFFFFFFFFFFFFFFFFF,FFFFFFFFFFFFFFFFFFFFFF,FF:FFFFFFFF:FFFFFFFFFFFFFFFFFFFFFFFFFFFFFFFFFFFFFFFFFFF,FFFFFF,FFFFF:FFFFFFFF:FFFF:FF,FFFFFFFFFFFFFF:FFFFF:,FF:FFFF,:FF:FFFF:,F,FFFF:FFFFFF,FF,FF
@A01757:128:HWYCLDRX2:1:2101:19027:23547 1:N:0:GGAGCGTC
CTCCTACGGGAGGCAGCAGTGAGGAATATTGGTCAATGGCCGGAAGGCTGAACCAGCCAAGCCGCGTGAAGGATGAAGGTGCCAAGCATTGTAAACTTCTTTTGTCAAGGGACAAAATCAGGCTCGAGAGCCTGACCGAGGGTACTTGAATAAAAAGCATCGGCTAACTCCGTGCCAGCAGCCGCGGTAATACGGAGGATGCGAGCGTTATCCGGATTTATTGGGTTTAAAGGGTGCGTAGGCG
+
FFFFFFFFFFFFFFFFFFFFFFF:FFFFFFFFFFFFFFFFFFFFFFFFFFFFFFFFFFFF:FFFFFFFFFFFFFFFFFFFFFFFFFFF:F:FFFF:F,F:FFFFFFFFFFFFFFFFFFFF:F:F,FF,FF::FFFF,FFFF:FFFFFFF:,FFFFF:FF:F,,FFFFFFFFFFFFFF:FFF,F,FF::FF:F:,FFFFFF,FFFFF:FFFFFFF:FF,FFFF:::FFFF,:F,FFF,FF:,F:F
@A01757:128:HWYCLDRX2:1:2101:29053:23625 1:N:0:GGAGCGTC
ACTCCTACGGGAGGCAGCAGTGAGGAATATTGGTCAATGGCCGGAAGGCTGAACCAGCCAAGTCGCGTGAGGGAATAAGGCCCTACCGGTCGTAAACCTCTTTTGCGAGGGAGCAATGACGTCCACGTTTGGACGGAAGGAGAGTACCTGGAGAAAAAGCATCGGCTAAATCCGTGACAGCAGCAGCGGTAATACGGAGGATGAGAGCGTTATCAGGATTTATTGTGTTTAAAGGGTGCGTAGG
+
FFF:F:F:F:FF:::F,,F,F:F,,FFF::F,,FFFFF,,,F:FF:,:FFFFF,FF:FFFF:FF,F:F,FF,,FFFF:F:FF,FF,,FF:F,FFFFF:F,:FFF:F,F,F:,F,F:F:,,,F:,F,FF,F:,FF,F,FF,F:FF,FF:FF,F,FFFFF,,::,F,FFFF,FF,:F,,FFFFF:,,FFF,FFFFF,F,FF:FFF,FF:FFF,FF:,,,F:FFFF:,,FFFFFFFFF,F,,FFF,:
@A01757:128:HWYCLDRX2:1:2101:30707:23641 1:N:0:GGAGCGTC
ACTCCTACGGGAGGCAGCAGTGAGGAATATTGGTCAATGGCCGGAAGGCTGAACCAGCCAAGTCGCGTGAGGGAATAAGGCCCTATGGGTCGTAAACCTCTTTTGTCAGGGAGCAAAGGCGTCCACATGTGGACGAGAGGAGAGTACCTTAAGAAAAAGCATCGGCTAACTCCGTGCCAGCAGCCGCGGTAATACGGAGGATGCGAGCGTTATCCGGATTTATTGGGTTTAAAGGGAGCGTAGG
+
FFFFFFFFFFFFFFFFFF:FFFFFFF:FFFFFFFFFFFFFFFFFFFFFFFFFFFFFFFFFFFFFFFFFF,FFFFFFFFFFFFFFF:F,FFFFFFFFFFFFFFFFFFFFFFFFFFF::FFFFFFFFFFFFFFFFFFFFFFFFFFFFFFFFFFFFFFFFFFFFFFFFFFFFFFFFFFFFFFFFFFFFFFFFFFFFFFFFFFFFFFFFFFFFFFFFFF:F:F:FFFFFFFFFFFFF::FFFFFFFFF
@A01757:128:HWYCLDRX2:1:2101:27670:23703 1:N:0:GGAGCGTC
ACTCCTACGGGAGGCAGCAGTAGGGAATCTTCCACAATGGGCGAAAGCCTGATGGAGCAACGCCGCGTGGGTGAAGAAGGTCTTCGGATCGTAAAACCCTGTTGTTAGAGAAGAAAGTGCGTGAGAGTAACTGTTCACGTTTCGACGGTATCTAACCAGAAAGCCACGGCTAACTACGTGCCAGCAGCCGCGGTAATACGTAGGTGGCAAGCGTTATCCGGATTTATTGGGCGTAAAGGGAACG
+
FFFFFFFFFFFFFFFFFFFFFFFFFFFFFFFFFFFFFFFFFFFFFFFFFFFFFFFFFFFFFFFFFFFFFFFFFFFFFFFFFFFFFFFFFFFFFFFFFFFFFFFFFFFFFFFFFFFFFFFFFFFFFFFFFFFFFFFFFFFFFFFFFFFFFFFFFFFFFFFFFFFFFF:FFFFFFFFFFFFFFFFFFFFFFFFFFFFFFFFFFFFFFFFFFFFFFFFFFFFFF,FFF:FFFFFFFFFFFFFFF,FF
@A01757:128:HWYCLDRX2:1:2101:3215:23750 1:N:0:GGAGCGTC
ACTCCTACGGGAGGCAGCAGTGAGGAATATTGGTCAATGGGCGAGAGCCTGAACCAGCCAAGTCGCGTGAAGGATGACGGCCCTACGGGTTGTAAACTTCTTTTGTCAGGGAGCAATTGAGTCCACGTGTGGGCTTAGCGAGAGTACCTGAAGAAAAAGCATCGGCTAACTCCGTGCCAGCAGCCGCGTTAATACGGAGGATGCGAGCGTTATCCGCAATTATTGGGTTTAAAGGGTGCGTAGG
+
FFFF:FFFFFFFF,FFFFFFFF:FFFFF::FF,FFFFFF,:FFF,F:FF:FFFFFFFFFFFFFFFFF,FFFF:FF,:,,:F,FFFF:FFFFF:FFF:FF,FFFFFFFFF::F:FFF:F,FFFF:FF,FFFF:,FFFFF,:FFFFFFFFF,FF:FFFFFF::F::F,:FF,F,:,:,FFFF,FF,,F,F,FFFFF,,,FF:FFF,,FFF,:FFF:,:,:,FFFFF,,,:F,FFF:,,FFF,:F,,
@A01757:128:HWYCLDRX2:1:2101:27434:23797 1:N:0:GGAGCGTC
ACTCCTACGGTAGGCAGCAGTGAGGAATATTGGTCAATGGCCGGGAGGCTGAACCAGCCAAGTAGCGTGCAGGATGACGGCCCTCGTGGTTGTAAACTGCTTTTAGTCGGGAATAAAAGGGGGTTCGTGAACCCCGTATTGTATGTACCGTCAGAAAAAGGACCGGCTAATTCCGTGCCAGCAGCCGCGGTAATACGGAAGGTCCGGGCGTTATCCGGATTTATTGGGTTTAAAGGGAGCGTAG
+
FFFFFFFFFFFFFFFFFFFFFFFFFFFFFFFFFFFFFFFFFFFFFFFFFFFFFFFFFFFFFFFFFFFFFFFFFFFFFFFFFFFFFFFFFFFFFFFFFFFFFFFFFFFFFFFF:FFFFFFFFFFFFFFFFFFFFFFFFFFFFFFFFFFFFFFFFFFFFFFFFFFFFFFF:FFFFFFFFFFFFFFFFFFFFFF:FFFFFFFF:FFF,FFFFFFFFFFFFFFFFFFFF:FFFFF:FFF,FF,:FFF,
@A01757:128:HWYCLDRX2:1:2101:26295:23891 1:N:0:GGAGCGTC
ACTCCTACGGGAGGCAGCAGTGGGGAATATTGGGCAATGGGCGCAAGCCTGACCCAGCAATGCCGCGTGAAGGAAGAAGGCCCTCGGGTTGTAAACTTCTTTTATCAGGGACGAAGGATGTGACGGTACCTGATGAATAAGCTCCGGCTAACTACGTGCCAGCAGCCGCGGTAATACGTAGGGAGCAAGCGTTATCCGGATTTACTGGGTGTAAAGGGCGCGTAGGCGGGATGGCAAGTCAGAT
+
FFFFFFFFFFFFFFFFFFFFFFFFFFFFFFFFFFF:FFFFFFFFFFFFFFFFFFFFFFFFFFFFFFFFFFFFFFFFFFFFFFFFFFFFFFFFF::FFFFFFFFFFFFFFFFFFFFFFFFFFFFFFFFFFFFFFFFF:FFFFFFFFFFFFFFFFFFFFFFFFFFFFFFFFFFF:FFFFFFFFFFFFFFFFFFFFFFFFFFFFFFFFFFFFFFFFFFFFFFFFFFF:FFFFFFFFFFF,FFFFFFF
@A01757:128:HWYCLDRX2:1:2101:10520:23907 1:N:0:GGAGCGTC
ACTCCTACGGGAGGCAGCAGTGAGGAATATTGGTCAATGGCCGGAAGGCTGAACCAGCCAAGTCGCGTGAGGGAATAAGGCCCTACGGGTCGTAAACCTCTTTTGTCAGGGAGCAAAGTCACCCACGTGTGGGTGTTGGAGAGTACCTGAAGAAAAAGCATCGGCTAACTCCGTGCCAGCAGCCGCGGTAATACGGAGGATGCGAGCGTTATCCGGATTTATTGGGTTTAAAGGGTGCGTCGGC
+
FFFFF:FFFFFFFFFFF,FFFFFFFFFFFFFFFFFFFFFFFFFFFFFFFFFFFFFFFFFFFFFFFFFFFFFFFFFFFFF,FFFFFFFFFFFFFFFFF:FFFFFF:FF:FFFFFF:FFFFF:FFFF:FFF,FFF,FFFFFFF:FF,FFFF,FFFFFF::FFFFFFFFFFFFF:FFFFFFFFFFFFFF,FF,FFF:FFFFFFFFF:,::FF::F:FFFFFFFF,FFFFFF,FFF:,::FFFF:FFF
@A01757:128:HWYCLDRX2:1:2101:20157:23907 1:N:0:GGAGCGTC
ACTCCTACGGGAGGCAGCAGTGAGGAATATTGGTCAATGGCCGGAAGGCTGAACCAGCCAAGCCGCGTGAAGGATGAAGGTGCCAAGCATTGTAAACTTCTTTTGTCAAGGGACAAAATCAGGCTCGAGAGCCTGACCGAGGGTCCTTGAAGAAAAAGCATCGGCTCACTCCGTGCCAGCAGCCGCGGTAATACGGAGGATGCGAGCGTTATCCGGATTTATTGGGTTTAAAGGGTGCGTAGGC
+
FFFFFFFFFFFFFFFFFFFFFF:FFFFFFFFFFFFFFFFFFFFFFFFFFFFFFFFFFFFFFFFFFFFFFFFFFFFFFFFFFFFFFFFFFFFFFFFFFFFFFFFFFFFFFFFFFFFFFFFFFFFFFFFFF,FFFFFF:FFFFFFF,FFFFFFFFFFF:FFFFFFFFF,FFFFFFFFFFFFFFFFFFFFFFFFFFFFFFFFFFFFFFFFFF:FFFFFFFF,FF:FFFFFF:FFFFFFFFFFFFFFF
@A01757:128:HWYCLDRX2:1:2101:28085:23923 1:N:0:GGAGCGTC
ACTCCTACGGGAGGCAGCAGTGGGGGATATTGGACAATGGGGGAAACCCTGATCCAGCGATGCCGCGTGAGGGAAGAAGGTTTTCGGATTCTAAACCTCTGTGGAGGGGGACGATAATGACGGTACCCCTTTAGGAAGCCACGGCTAACTACGTGCCAGCAGCCGCGGTAATACGTAGGTGGCGAGCGTTATCCGGATTTATTGGGTTTAAAGGGTGCGTAGGCGGAGTGTCAAGTCAGCGGTA
+
FFFFF:FFFFFFFFFFFFFFFFFFFFFFFFFFFFFFFFFFFFFFFFFFFFFFFFFFFFFFFFFFFFFFFFFFFFFFFFFFFFFFFFFFFFFFFFFFFFFFFFFFFFFFFFFFFFFFFFFFFFFFFFFFFFFFFF:FFFFFFFFFFFFFFFFFFFFFFFFFFFFFFFFFFF,F:FFFFFFFFFFFFFFFFFFFFFFFF,FFFFFFFFF,FFF:FFFF:FFFFF:FFF:FFFFFFF::FFF:FFF:
@A01757:128:HWYCLDRX2:1:2101:28357:23923 1:N:0:GGAGCGTC
ACTCCTACGGGAGGCAGCAGTGGGGGATATTGGACAATGGGGGAAACCCTGATCCAGCGATGCCGCGTGAGGGAAGAAGGTTTTCGGATTCTAAACCTCTGTGGAGGGGGACGATAATGACGGTACCCCTTTAGGAAGCCACGGCTAACTACGTGCCAGCAGCCGCGGTAATACGTAGGTGGCGAGCGTTATCCGGATTTATTGGGTTTAAAGGGTGCGTAGGCGGAGTGTCAAGTCAGCGGTA
+
FFFFFFFFFFFFFFFFFFFFFFFFFFFFFFFFFFFFFFFFFFFFFFFFFFFFFFFFFFFFFFFFFFFFFFFFFF,FFFFFFFFFFFFFFFFFFFFFFFFFFFFFFFFFFFFFFFFFFFFFFFFFFFFFFF:FFFFFFFFFFFFFFFFFFFFFFFFFFFFFFFFFFFFFFFFFFFFFFFFFFFFFFFFFFF,FFFFFFFFFFFFFFF:FFFFFFFFFFFFFF:,FFFFFFFFFFFFFFFF:F,F:
@A01757:128:HWYCLDRX2:1:2101:13340:23938 1:N:0:GGAGCGTC
ACTCCTACGGGAGGCAGCAGTGAGGAATATTGGTCAATGGGCGCAAGCCTGAACCAGCCAAGTCGCGTGAGGGAAGACGGCCCTACGGGTTGTAAACCTCTTTTGCCGGGGAGCAAGGGCGGGGACGTGTCCCGGCCCGGAGAGTACCCGGAGAAAAAGCATCGGCTAACTCCGTGCCAGCAGCCGCGGTAATACGGAGGATGCGAGCGTTATCCGGATTTATTGGGTTTAAAGGGTGCGTAGG
+
FFFFFFFFFFFFFFFFFFFFFFFFFFFFFFFFFFFFFFFFFFFFFFFFFFFFFFFFFFFFFFFFFFFFFFFFFFFFFFFFFFFFFFFFFFFFFFFFFFFFFFFFFFFFFFFFFFFFFFFFFFFFFFFFFFFFFFFFFFFFFFFFFFFFFFFFFFFFFFFFFFFFFFFFFFFFFFFFFFFFFFFFFFFFFFFFFFFFFFFFFFFFFFFFFFFFFFFFFFFFFFFFFFFFFFF::F:FFFFFFFFF
@A01757:128:HWYCLDRX2:1:2101:18575:23954 1:N:0:GGAGCGTC
ACTCCTACGGGAGGCAGCAGTAGGGAATTTTTCACAATGGGCGAAAGCCTGATGGAGCAATACCGCGTGGATGATGAAGGTCTTTGGATTGTAAAATCCTTTTATTAGGGACGAATGACATAAGTAGGAAATGATTTATGCTTGACTGTACCTTTTGAATAAGTAACGGCAAACTATGTGCCAGCAGCCGCGGTAATACGGAGGATGCGAGCGTTATCCGGATTTATTGGGTTTAAAGGGTGCG
+
FFFFFFFFFFFFFFFFFFFF:FFFFFFFFFFFFFFFFFFFFFFFFFFFFFFFFFFFFFFFFFFFFFFFFFFFFFFFFFFFFF:FFFFFFFFFFFFFFFF:FFFFFFFFFFFFFFFFFFFFFFFFFFFFFFFFFF:FFFFFFFFFFFFFFFFFFFFFFFFFFFFFFFFFFFFFFFFFFF:FFFFFFFFFFFFFFFFFFFFFFFFFFFFFFFFFFFFFFFFFFFFFFFFFFFF:FFFFFFFFFFF:
@A01757:128:HWYCLDRX2:1:2101:26585:24048 1:N:0:GGAGCGTC
ACTCCTACGGGAGGCAGCAGTGGGGAATATTGCACAATGGGGGAAACCCTGATGCAGCGACGCCGCGTGAGTGAAGAAGTATTTCGGTATGTAAAGCTCTATCAGCAGGGAAGAAAATGACTGTACCTGACTAAGAAGCCCCGGCTAACTACGTGCCAGCAGCCGCGGTAATACGGAGGATGCGAGCGTTATCCGGATTTATTGGGTTTAAAGGGTGCGTAGGCGGGACCTTAAGTCAGCGGTA
+
FFFFFFFFFFFFFFFFFFFFFF:FFFFFFFFFFFFFFFFFFFFFFFFFFFFFFFFFFFFFFFFFFFFFFFFFFFFFFFFFFFFFFFFFFFFFFFFFFFFFFFFFFF:FFFFFFFFFFFFFF,FFFFFFFFFFFFFFFFFFFFFFFFFFFFFF:FFFFFFFFFFFFFFFFFFFFFFFFF:FFFFFFFFFFFFFFFFFF:FFFF:FFFFFFFFFFFFFFF,FFFFFF:FF:FFFFFFFFFFFFFF:
@A01757:128:HWYCLDRX2:1:2101:3622:24111 1:N:0:GGAGCGTC
ACTCCTACGGGAGGCAGCAGTGAGGAATATTGGTCAATGGCCGGAAGGCTGAACCAGCCAAGTCGCGTGAGGGAATAAGGCCATATGGGTCGTAAACCTCTTTTGTCAGGGAGCAAAGGCGTCCACGTGTGGACGAAAGGAGAGTACCTGAAGAAAAAGCATCGGCTAACTCCGTGCCAGCAGCCGCGGTAATACGGAGGATGCGAGCGTGATCCGGCTGTATTGGGTTTAGAGGGTGCGGAGG
+
FFFFFFFFFFFFFFFFFFFFFFFFFFFFFFFFFFFFFFFFFFFFFFFFFFFFFFFFFFF:FFFFFFFFFFFFFF,FFFFFFF,,FFFFFFFFFFFFF:FFFFFFFFFFFFF,FF,:,FFFFFFFFFFFFFFFFFFFFFFFFFFFFFFFFF:FF,F:::FF,F:FF,F:FFFFFFFFFF:FF:FFFFFFFFF,F::FFFFF:FF,F:FFF:,,F:,FF,:,F,:,FFFF:F,,,F:FFF,:,,FF
@A01757:128:HWYCLDRX2:1:2101:19217:24220 1:N:0:GGAGCGTC
ACTCCTACGGGAGGCAGCAGTGAGGAATATTGGTCAATGGCCGCAGGGCTGAACCAGCCAAGTCGCGTGAGGGATGACGGTCCTATGGATTGTAAACCTCTTTTGTAAGGGAGCAAAGGGCGCCACGTGTGGCGGAGTCGAGAGTACCCGAAGAAAAAGCATCGGCTAACTCCGTGCCAGCAGCCGCGGTAATACGGAGGATGCGAGCGTTATCCGGATTTATTGGGTTTAAAGGGTGCGCAGG
+
FFFFFFFFFFFFFFFFFFFFFFFFFFFFFFFFFFFFFFFFFFFFFFFFFFFFFFFFFFFFFFFFFFFFFFFFFFFFFFFFFFFFFFFFFFFFFFFFFFFFFFFFFFFFFFFFFFFFFFFFFFFFFFFFFFFFFFFFFFF:FFFFFFFFFFFFFFFFFFFFFFFFFFFFFFFF:FFFFFFFFFFFFFFFFF:FFFFFFFF:FFFFFFFFFFF:FFFFFFFFFFFFFFFFF:,FFFFFFFFFFF:F
@A01757:128:HWYCLDRX2:1:2101:13819:24236 1:N:0:GGAGCGTC
ACTCCTACGGGAGGCAGCAGTGGGGAATATTGCACAATGGGGGAAACCCTGATGCAGCGACGCCGCGTGAGTAAAGAAGTATTTCGGTATGTAAAGCTCTATCAGCAGGGAAGAAAATGACGGTACCTGACTAAGAAGCCCCGGCTAACTACGTGCCAGCAGCCGCGGTAATACGTAGGGGGCAAGCGTTATCCGGATTTACTGGGTGTAAAGGGAGCGTAGGTGGTTCGGCAAGTCAGATGTG
+
FFFFFFFFFFFFFFFFFFFFFFFFFFFFFFFFF:FFFFFFFFFFFFFFFFF:FFFFFFFFFFFFFFFFFFFFFFFFFFFFFFF:FFF:FFFFFF,FFFFFFFFFF:FFFFFFFFF,FFF:FFFFFFFFFFFF::,FFFFFFFFFF:FFFFFFFFF:F:FFFFFFFFFFFF,F,FF:FFFFFF:,:FFFFF,FFFFFFFFF::FFFF,F::,,FFF:F:F:FFFFFF:FFFF,::F::,FF,FFF
@A01757:128:HWYCLDRX2:1:2101:31638:24345 1:N:0:GGAGCGTC
ACTCCTACGGGAGGCAGCAGTAGGGAATCTTCCACAATGGGCGAAAGCCTGATGGAGCAACGCCGCGTGGGTGAAGAAGGTCTTCGGATCGTAAAACCCTGTTGTTAGAGAAGAAAGTGCGTGAGAGTAACTGTTCACGTTTCGACGGTATCTAACCAGAAAGCCACGGCTAACTACGTGCCAGCAGCCGCGGTAATACGTAGGTGGCGAGCGTTATCCGGATTTATTGGGCGTAAAGGGAACG
+
FFFFF:FFFFFFFFFFFFFFFFFFFFFFFFFFFFFFFFFFFFFFFFFFFFFFFFFFFFFFFFFFFFFFFFFFFFFFFFFFFFFFFFFFFFFFFFFFFFFFFFFFFFFFFFFFFFFFFFFFFFFFFFFFFFFFFFFFF:FFFFFFFFFFFFFFFFFFFFFFFFFFFFFFFFFFFFFFFFFFFF:FFFFFFFFFFFFFFFFFFFFFFFFFFFFFFFFFFFFFF,FFF,FFFFFFFFFFFFFFFFFF
@A01757:128:HWYCLDRX2:1:2101:32777:24408 1:N:0:GGAGCGTC
ACTCCTACGGGAGGCAGCAGTGGGGAATATTGCACAATGGGGGAAACCCTGATGCAGCGACGCCGCGTGAGTGAAGAAGTATTTCGGTATGTAAAGCTCTATCAGCAGGGAAGAAAATGACGGTACCTGACTAAGAAGCCCCGGCTAACTACGTGCCAGCAGCCGCGGTAATACGTAGGGGGCAAGCGTTATCCGGATTTATTGGGTTTAAAGGGTGCGTAGGCGGGCTTTTAAGTCAGCGGTA
+
FFFFFFFFFFFFFFFFFFFFFFFFFF:FFFFFFFFFFFFFFFFFFFFFFFFFFFFFFFFFFFFFFFFFFFFFFFFFFFFFFFFFFFFFFFFFFFFFFFFFFFFFFFFFFFFFFFFFFFFFFFFFFFFFFFFFFFFFFFFFFFFFFFFFFFFFFFFFFFFFFFFFFFFFFFFFFFFFFFFFFFFFFFFFFF::FFFFF:FFFFFFFFFFFFF:FFFFFFFFFFFFFF:FFFFFFF:FFFFFFFFF
@A01757:128:HWYCLDRX2:1:2101:25066:24455 1:N:0:GGAGCGTC
ACTCCTACGGGAGGCAGCAGTGAGGAATATTGGTCAATGGCCGCAGGGCTGAACCAGCCAAGTCGCGTGAGGGATGACGGTCCTATGGATTGTAAACCTCTTTTGTCAGGGAGCAAAGGACGCCACGTGTGGTGTTTTGCGAGTACCTGAAGAAAAAGCATCGGCTAACTACGTGCCAGCAGCCGCGGTAATACGGAGGATGCGAGCGTTATCCGGATTTATTGGGTTTAAAGGGTGCGCAGGC
+
FFFFFFFFFFFFFFFFFFFFFFFFFF:FFFFFFFFFFFFFFFFFFFFFFFFFFFFFFFFFFFFFFFFFFFFFFFFFFFFFFFFFF:FFFFFFFFFFFFFFFFFFFFFFFFFFFFFFFFFFFFFFFFFFFFFFFFFFFFFF:FFFFFFFFFFFFFFF,FFFFFFFFFFFFFFFFF:FFFFFFFFFFFFFF,FFFFFF:FFFFFFFFFFFFF:FFFFFFF:FF,FFFFFFFFFFF:FFF:FF:FFF
@A01757:128:HWYCLDRX2:1:2101:11424:24471 1:N:0:GGAGCGTC
ACTCCTACGGGAGGCAGCAGTGAGGAATATTGGTCAATGGCCGGAAGGCTGAACCAGCCAAGTCGCGTGAGGGAATAAGGCCCTACGGGTCGTAAACCTCTTTTGTAAGGGAGCAAAGTCACCCACGTGTGGGTGTTGGAGAGTACCTGAAGAAAAAGCATCGGCTAACTCCGTGCCAGCAGCCGCGGTAATACGGAGGATGCGAGCGTTATCCGGATTTATTGGGTTTAAAGGGTGCGTAGGC
+
FFFFFFF:FF,FF:F::FFF:,::FFFFF:FFFFFFF::,FFFFFF::FF:FFF:FFF,FFFF::FF::F:F,FF,FF:,F,,FF:,F:,F:FFFFF:FF::FFFF,FF:FFFFFFFFFF:FF:FF:F,FFFFFFFFF,:FFF,FFFF,FFFFFFF:FFFFF:FFFFFFFFFFFF,FFFFF:FF:FF:FFFFFFFFFFFF,::FFFFFF:FFF,,FFFFFFFF,FFFFFF:::FFF:F:FFF:,
@A01757:128:HWYCLDRX2:1:2101:29297:24486 1:N:0:GGAGCGTC
ACTCCTACGGGAGGCAGCAGTGAGGAATATTGGTCAATGGGCGCGAGCCTGAACCAGCCAAGTCGCGTGAGGGATGACGGCCCTACGGGTTGTAAACCTCTTTTGTCGGGGAGCAAATTCCGCCACGTGTGGCGGAGTCGAGAGTACCCGAAGAAAAAGCATCGGCTAACTCCGTGCCAGCAGCCGCGGTAATACGGAGGATGCGAGCGTTATCCGGATTTATTGGGTTTAAAGGGTGCGTAGG
+
FFFFFFFFFFFFFFFFFFFFFFFFFFFFFFFFFFFFFFFFFFFFFFFFFFFFFFFFFFFFFFFFFFFFFFFFFFFFFFFFFFFFFFFFFFFFFFFFFFFFFFFFFFFFFFFFFFF:FFFFFFFFFFFFFFFFFFFFFFFFFFFFFFFFFFFFFFFFFFFFFFFFFFFFFFFFFFFFFFFFFFFFFFFFFFFFFFFFFFFFFFFFFFFF:FF:FFFFFF:FFFFFFFFFFFFFFFFFFFFFFFFF
@A01757:128:HWYCLDRX2:1:2101:12888:24502 1:N:0:GGAGCGTC
ACTCCTACGGGAGGCAGCAGTGAGGAATATTGGTCAATGGCCGGAAGGCTGAACCAGCCAAGTCGCGTGAGGGAATAAGGCCCTACGGGTCGTAAACCTCTTTTGCCGGGGAGCAAGGGCCGGGACGAGTCCCGGTCCGGAGAGTACCCGGAGAAAAAGCATCGGCTAACTCCGTGCCAGCAGCCGCGGTAATACGGAGGATGCGAGCGTTATCCGGATTTATTGGGTTTACAGGGTGCGTAGG
+
FFFFFFFFFFFFFFFFFFFFFFFFFF:FFFFFFFFFFF:FFFFFFFFFFFFFFFFFFFFF:FFFFFFFF:FF::FF,F:FFFFFFFFFFFFFFFFFFFFFFFFFF:FFFF:FFFF:FFFFFFFFFFFFFFFFFFFFFFFFFFFFFFFFFFFFFF:FFFFFFFFFFFFFFFFFFFFFFFFFFFFFFFFFFF:FFF::FFFFFFFFF,F:FFF,FFFF:FFFFFF,FFF:FFF,FF::FFFFFFFF
@A01757:128:HWYCLDRX2:1:2101:14588:24596 1:N:0:GGAGCGTC
ACTCCTACGGGAGGCAGCAGTAGGGAATCTTTCACAATGGGCGAAAGCCTGATGGAGCAACGCCGCGTGGGTGAAGAAGGTCTTCGGATCGTAAAACCCTGTTGTTAGAGAAGAAAGTGCGTGAGAGTAACTGTTCACGTTTCGACGGTATCTAACCAGAAAGCCACGGCTAACTACGTGCCAGCAGCCACGGTAATACGTAGGTGGCAAGCGTTATCCGGATTTATTGGGCGTAAAGGGAACG
+
:FFFFFFFFFFFFFFFFFFFFFFFFF:FFFFFFFFFFFFFFFFFFFFFFFFFFFFFFFFFFFFFFFFFFFFFFFFFFFFFFFFFFFFFFFFFFFFFFFFFFFFFFFFFFFFFFFFFFFFFFFFFFFFFFFFFFFFFFFFFFFFFFFFFFFFFFFFFFFFFFFFFFFFFFFFFFFFFFFFFFFFFFFFFFFF:FFFFFFFFFFFFFFFFFFFFFFFFFFF:FFFFFFFFFFFFFFFFFFFFF,FF
@A01757:128:HWYCLDRX2:1:2101:9480:24612 1:N:0:GGAGCGTC
ACTCCTACGGGAGGCAGCAGTGAGGAATATTGGTCAATGGTCGGGAGACTGAACCAGCCAAGCCGCGTGAGGGAGGAAGGTACAGAGTATCGTAAACCTCTTTTGTCAGGGAACAAAGGCGGGGACGTGTCCCCGGATGAGTGTACCTGAAGAAAAAGCATCGGCTAACTCCGTGCCAGCAGCCGCGGTAATACGGAGGATGCGAGCGTTATCCGGATTTATTGGGTTTAAAGGGTGCGCAGGC
+
FFFFFFFFFFFFFFFFFFFFFFFFFFFFFFFFFFFFFFFFFFFFFFFFFFFFFFFFFFFFFFFFFFFFFFFFFFFFFFFFFFFFFFFFFFFFFFFFFFFFFFFFFFFFFFFFFFFFFF,:FFFFFFFFFFFFF:FFFF:FFF:FFFFF:FFFFFFFFFFFFF:FFFFFFFFFFFF:FFF:FFFFFFF:FFFFFF,:FF:FF:FF:FFF:FFFFFFFFF,FFFFFFFFFFFF,F,::FF,F:FFF
@A01757:128:HWYCLDRX2:1:2101:11803:24627 1:N:0:GGAGCGTC
ACTCCTACGGGAGGCAGCAGTGGGGGATATTGGACAATGGGGGAAACCCTGATCCAGCGACGCCGCGTGAGTGAAGAAGTATTTCGGTATGTAAAGCTCTATCAGCAGGGAAGAAAGAAATGACGGTACCTGAGTAAGAAGCCCCGGCTAACTACGTGCCAGCAGCCGCGGTAATACGTAGGGGGCAAGCGTTGTCCGGATTTACTGGGTGTAAAGGGTGCGTAGGCGGGTAAGCAAGTCAGAA
+
FFFFFFFFFFFFFFFFFFFFFFFFFFFFFFFFFFFFFFFFFFFFFFFFFFFFFFFFFFFFFFFFFFFFFFFFFFFFFFFFFFFFFFFFFFFFFFFFFFFFFFFFFFFFFFFFFFFFF:F:FFFFFFFFFFFFFFFFFFF:,FFFFFFFFFFFFFFFFFFFFFF:FFFFFFFFFFFFFFFFFFFFFFFF:FFFFFFF:FFFFFFFFFFFFFFFFFFF:FFFFFFF:FF:FFFFFFFF:FFFFFFF
@A01757:128:HWYCLDRX2:1:2101:14073:24643 1:N:0:GGAGCGTC
ACTCCTACGGGAGGCAGCAGTGAGGAATATTGGTCAATGGGCGGAAGCCTGAACCAGCCAAGTCGCGTGAGGGAATAAGGCCCTACGGGTCGTAAACCTCTTTTGCCGGGGAGCAAGGGCGGGGACGTGTCCCGGCCCGGAGAGTACCCGGAGAAAAAGCATCGGCTAACTCCGTGCCAGCAGCCGCGGTAATACGGAGGATGCGAGCGTTATCCGGATTTATTGGGTTTAAAGGGTGCGTAGG
+
FFFFFF,F:FFFFFF:FFFFFFFFFFFFFFFFFFFFFFFFFFFFFFFFFFFFFFFFFFFFFFFFFFF:FFFFFFF:FFFFFFF:FFFFFFFFFFF:FFFFFFFFF:FF:FFFF:FF:FFFFFF:FFFF:F:FFFFFFFF:FFFFFFFFFFFFFF,F:FFFF::FFFFF:FFFFFFFF:FFFFFFF:FFFFFFFFFF:FF:F:FF:FFFFFFFFF,FFFFFFFFFFFFFFF::FFFFFFFFFFFF
@A01757:128:HWYCLDRX2:1:2101:11849:24706 1:N:0:GGAGCGTC
ACTCCTACGGGAGGCAGCAGTGGGGGATATTGGACAATGGGGGAAACCCTGATCCAGCGACGCCGCGTGAGTGAAGAAGTATTTCGGTATGTAAAGCTCTATCAGCAGGGAAGAAAGAAATGACGGTACCTGAGTAAGAAGCCCCGGCTAACTACGTGCCAGCAGCCGCGGTAATACGTAGGGGGCAAGCGTTGTCCGGATTTACTGGGTGTAAAGGGTGCGTAGGCGGGTAAGCAAGTCAGAA
+
FFFF:FFFFFFFFFFFFFFFF:FFFFFFFFFFFFFFFFFFFFFFFFFFFFFFFFFFFFFFFFFFFFFFFFFFFFFFFFFFFFFF:FFFFF,FFFFFFFFFFFFFFFFF:FFFFFFFFFFFFFFFFFF:FFFFFFFFFFFF:FFFFFFFFFFFFFFFFFFFFFFFFFFFFFFFFFFFFF:FFFFFFFFFFFFFFFFFFFFFFFFF:FF:FFFFFF:FFFFFF:,FFFFFFFFFFFFFFFFFFFF:
@A01757:128:HWYCLDRX2:1:2101:25825:24768 1:N:0:GGAGCGTC
ACTCCTACGGGAGGCAGCAGTGAGGAATATTGGTCAATGGGCGCGAGCCTGAACCAGCCAAGTCGCGTGAGGGATGACGGCCCTACGGGTTGTAAACCTCTTTTGTCAGGGAACAAAGGCGGGTACGTGTCCCCGGATGAGTGTACCTGAAGAAAAAGCATCGGCTAACTCCGTGCCAGCAGCCGCGGTAATACGGAGGATGCGAGCGTTATCCGGATTTATTGGGTTTAAAGGGTGCGTAGGC
+
FFFFFFFFFFFFFFFFFFFFFFFFFFFFFFFFFFFFFFFFFFFFFFFFFFFFFFFFFFFFFFFFFFFFFFFFFFFFFFFFFFFFFFFFFFFFFFFFFFFFFFFFFFFFFFFFFFFFFFFFFFFFFFFFFFFFFFFFFFFFFFFFFFFFFFFFFFFF:F:FFFFFFFFFFFFFFFFFFFFFFFFFFFFFFFFFFFFFFFFFFFFFFFFFFF,FFFFFFFFFF:FFFFFFFFFFF,FFFFF,FFFF
@A01757:128:HWYCLDRX2:1:2101:20347:24799 1:N:0:GGAGCGTC
ACTCCTACGGGAGGCAGCAGTGAGGAATATTGGTCAATGGGCGGAAGCCTGAACCAGCCAAGTCGCGTGAGAGAAGAAGGCCCTGCGGGTCGCAGACCTCTTTGGACGGGGAGCAAGGCCGCCGACGTGTCGGCGGAAGGAGAGTACCCGTAGAACAAGCATCGGCTAACTCCGTGCCAGCAGCCGCGGTAATACGGAGGATGCGAGCGTTATCCGGATTTCTTGGGTTTAAAGGGTGCGCAGG
+
FFFFFF:FFFFFFFFFFFFFFF:FFFFF:FFFFFFFFFFFFFFFFFFFFFFFFFFFFF:FFFFFFFFFFFFFFF:FFFFFFF:FFFFFFFFFFFFFFFFF,FFFFFFFFFFFFF,F:FFF:FFFFF:FFFFFFFFFFF:F:FFFFFFFFF:FFFFFF,FFFFFFFFFFFFFFFF:FFFFFFFFFFFFF,FFFFF,,FFFFFFFFFFFFFFFFFFFFFF,,F:FFFFFF:FFFFF:F,FFFFFFF
@A01757:128:HWYCLDRX2:1:2101:22715:24956 1:N:0:GGAGCGTC
ACTCCTACGGGAGGCAGCAGTGAGGAATATTGGTCAATGGCCGCAGGGCTGAACCAGCCAAGTCGCGTGAGGGATGACGGTCCTATGGATTGTAAACCTCTTTTGTCAGGGAGCAAAGGACGCCACGTGTGGTGTTTTGCGAGTACCCGGAGAAAAAGCATCGGCTAACTCCGTGCCAGCAGCCGCGGTAATACGGAGGATGCGAGCGGTATCCGGATTTATTGGGTTTAAAGGGTGCGTAGGC
+
FFFFFFFFFFFFFFFFFFFFFFFFFFFFFFFFFFFFFFFFFFFFFFFFFFFFFFFFFF,F::FFFFF:FFFFFFFFFFFFFFFFFFF:FFFFFFFFFFFFFFFFFFFFFFFFFFFF:FFFFFF:FFFFFFF:,FF:FF:F:FFFFFFFFFFFF,F::FFF:FFFFFFFFFFFFFFFFFFFFFFFFFFFF:FFFFF:FFFFFFFFFFFFFFFFFFFFF,F,FFF,FF::FFFFFFFFFFFFFFFF
@A01757:128:HWYCLDRX2:1:2101:29857:24956 1:N:0:GGAGCGTC
ACTCCTACGGGAGGCAGCAGTGAGGAATATTGGTCAATGGCCGCAGGGCTGAACCAGCCAAGTCGCGTGAGGGATGACGGTCCTATGGATTGTAAACCTCTTTTGTCAGGGAGCAAAGGACGCCACGTGTGGTGTTTTGCGAGTACCTGAAGAAAAAGCATCGGCTAACTCCGTGCCAGCAGCCGCGGTAATACGGAGGATGCGAGCGTTATCCGGATTTATTGGGTTTAAAGGGTGCGCAGGC
+
FFFFFFFFFFFFFFFFFFFFFFFFFFFFFFFFFFFFFFFFFFFFFFFFFFFFFFFFFFFFFFFFFFFFFFFFFFFFFFFFFFFFFFFFFFFFFFFFFFFFFFFFFFFFFFFFFFFFFFFFFFFFFFFFFFFFFFFFFFFFFFFFFFFFFFFFFFFFF:FFFFFFFFFFFFFFFFFFFFFFFFFFFFFFF:FFFFFFFFFFFFFFFFFFFF:F,F:FF,FFFF:FFFF:FFFFFFFFFFFFFFFF
@A01757:128:HWYCLDRX2:1:2101:16441:24987 1:N:0:GGAGCGTC
ACTCCTACGGGAGGCAGCAGTGGGGAATATTTCGCAATGGGGGAAACCCTGACGCAGCGACGCCGCGTGCGGGATGAAGGCCTTCGGGTTGTAAACCGCTTTTGATTGGGAGCAAGCCTTCGGGTGAGTGTACCTTTCGAATAAGCGCCGGCTAACTACGTGCCAGCAGCCGCGGTAATACGTAGGGCGCAAGTGTTATCCGGAATTATTGGGCGTAAAGAGCTTGTAGGCGGTTCGTCGCGTC
+
FFFFFFFFFFFFFFFFFFFFFFFFFF:FFFFFFFFFF:FFFFFFFFFFFFFFFFFFFFFFFFFFFFFFFFFFFFFFFFFFFFFFFFFF:FFFFFFFFFF:FFFFF,FFFFFFFF::FFFFFFFFFFFFFFFFFFFFFFFFFFFF:FFFFFFF:FFFFFFFFFFFFFFFFFFFFFFFFFFFFFFFFFFFFFF:FFFFFFFFFFFFFFF:FFFFF,FFFFFFFFFF,FFFFFFFFFFFF:::FFF:
@A01757:128:HWYCLDRX2:1:2101:22553:24987 1:N:0:GGAGCGTC
ACTCCTACGGGAGGCAGCAGTGAGGAATATTGGTCAATGGCCGGAAGGCTGAACCAGCCAAGCCGCGTGAAGGATGAAGGTGCCAAGCATTGTAAACTTCTTTTGTCAAGGGACAAAATCAGGCTCGAGAGCCTGACCGAGGGTACTTGAAGAAAAAGCATCGGCTAACTCCGTGCCAGCAGCCGCGGTAATACGGAGGATGCGAGCGTTATCCGGATTTATTGGGTTTAAAGGGTGCGTAGGC
+
FFFFFFFFFFFFFFFFFFFFFFFFFFFFFFFFFFFFFFFFFFFFFFFFFFFFFFFFFFFFFFFFFFFFFFFFFFFFFFFFFFFFFFFFFFFFFFFFFFFFFFFFFFFFFFFFFFFFFFFFFFFFFFFFFFFFFFFFFFFFFFFFFFFFFFFFFFFFFFFFFFFFFFFFFFFFFFFFFFFFFFFFFFFFF:FFFFFFFFFFFFFFFFFFFFFFFFFFFFFFFFFFFFFFFFFFF:FFFFFFFFFF
@A01757:128:HWYCLDRX2:1:2101:3938:25003 1:N:0:GGAGCGTC
ACTCCTACGGGAGGCAGCAGTAGGGAATTTTCGTCAATGGGCGCAAGCCTGAACGAGCAATGCCGCGTGAACGAGGAAGGTCTTCGGATCGTAAAGTTCTGTTGAAGGGGAAAAAGAGCGGAGAGAGGAAATGCTTTCTGATTGATATTACCCTTCGAGGAAGTCACGGCTAACTACGTGCCAGCAGCCGCGGTAATACGTAGGTGGCTAGCGTTATCCGGAATGATTGGGCGTAAAGGGTGCG
+
FFFFFFFFFFFFFFFFFFFFFFFFFFFFFFFFFFFFFFFFFFFFFFFFFFFFFFFFFFFFFF:FFFFFFF:FFFFFFFFFFFFFFFFFFFF:FFFFFFFFFFFFFFFFFFF:FFFF:FFFFFFFF:FFFF:FFFFFFFFFFFFFFFFFFFFFFFFFFFFFF:FFFFF:FFFFFFFFFFFFFFFFFFFFFFFFFFFFFFFFFFFFF:FFFFFFFFFFF:FF:F:FFFFFF:FFFFFFF:FFFFF:
@A01757:128:HWYCLDRX2:1:2101:17689:25081 1:N:0:GGAGCGTC
ACTCTACGGGAGGCAGCAGTGAGGAATATTGGTCAATGGCCGGAAGGCTGAACCAGCCAAGTCGCGTGAGGGAATAAGGCCCTATGGGTCGTAAACCTCTTTTGTCAGGGAGCAAAGGCGTCCACGTGTGGACGAAAGGAGAGTACCGGAAGAAAAAGCATCGGCTAACTCCGTGCCAGCAGCCGCGGTAATACGGAGGATGCGAGCGTTATCCGGATTTATTGGGTTTAAAGGGTGCGTAGGC
+
F:FFFFF:FFFFFFFF:FFFFFFFFFFFFFF:FFFF:::FFFFFFFFFFFFFFFFFFFF:::FFFFFF:FFFF,FFF,,FFFFFFF,FFFFFFFFF:FFFFFFFF:F::FFFFF:F:FFF,:FFFFFFFFFFFFFFF,FFFFFFF,F,FFFFFFFFFFFF:FF:FFFFF,FF,FFFFF:FFFFFFFF:FFFFFFF:F:FFFFFFF,FF,F,FFF:FFFFFFFF:FFFFFFFF,FFFFFFFFF:F
@A01757:128:HWYCLDRX2:1:2101:24659:25128 1:N:0:GGAGCGTC
ACTCCTACGGGAGGCAGCAGTGAGGAATATTGGTCAATGGTCGGGAGACTGAACCAGCCAAGCCGCGTGAGGGAGGAAGGTACAGAGTATCGTAAACCTCTTTTGTCAGGGAACAAAGACTGGGACGCGTCCCCGGATGAGTGTACCTGAAGAAAAAGCATAGGCTAACTCCGTGCCAGCAGCCGCGGTAATACGGAGGATGCGAGCGTTATCCGGATTTATTGGGTTTAAAGGGTGCGCAGGC
+
FFFFFFFFFFFFFFFFFFFFFFFFFFFFFFFFFFFFFFFFFFFFFFFFFFFFFFFFFFFFFFFFFFFFFFFFFFFFFFFFFFFFFFFFFFFFFFFFFFFFFFFFFFFFFFFF:FFFFFFFFFFFFFFFFFFFFFFFFFFFFFFFFFFFFFFFFFFFFFFFFFFFFFFFFFFFFFFFFFFFFFFFFFFFF:FFFFFFFFFFFFFFFFFFFF,FFFFFFFFFFFFFFFFFFFFFF,FFFFFFFFFF
@A01757:128:HWYCLDRX2:1:2101:4878:25160 1:N:0:GGAGCGTC
ACTCCTACGGGAGGCAGCAGTGGGGGATATTGGACAATGGGGGAAACCCTGATCCAGCGACGCCGCGTGAGTGAAGAAGTATCTCGGTATGTAAAGCTCTATCAGCAGGGAAGAAAGAAATGACGGTACCTGAGTAAGAAGCCCCGGCTAACTACGTGCCAGCAGCCGCGGTAATACGTAGGGGGCAAGCGTTATCCGGAATTACTGGGTGTAAAGGGAGCGTAGACGGTGAAGTAAGTCTGGA
+
FFFFFFFFFFFFFFFFFFFFFFFFFFFFFFFFFFFFFFFFFFFFFFFFFFFFFFFFFFF:FFFFFFFFFFFFFFFFFFFFFFFFFFFFFFFFFFFFFFFFFFFFFFFFFFF:FFFFFFFFFFFFFFFF:FFFFFFFFFFFFFFFFFFFFFFF,FF:FFFFFFFF:FFFFF,FFFFFFFFFFFFFFFF:FFFFFFF,FFFFFFFFFFFF:FFFFF:FF,FFFFFFFFFFF,FFF,FFFFFFFF,F
@A01757:128:HWYCLDRX2:1:2101:2745:25222 1:N:0:GGAGCGTC
ACTCCTACGGGAGGCAGCAGTGAGGAATATTGGTCAATGGGCGGGAGCCTGAACCAGCCAAGTCGCGTGAGGGAAGACGGTCCTATGGATTGTAAACCTCTTTAGGCGGGGAGCAATGCCGGGCACGCGTGCCCGGAGGGAGAGTACCCGCAGAATACGCCTCGGCTAACTCCGTGCCAGCAGCCGCGGTAATACGGAGGCTGCGCGCGGTGTCCGGGTGTATTGGGTTGAGAGGGTGGGGTGG
+
FFFFFFFFFFFFFFFFFFFFFFFFFF:FFFFFFFFFFFFFFFFFFFFFFFFFFFFFFFF:FFFFFFFFFFFFFFFFFFFFFFF,FFFFFFFFFFFFFFF:FFFFFFFFFFFFFF:,FFFFFFF:,FFFFFFF::,FFFFF,FFFFFFFFFFFF:F::,F:,FFFF,FF,,,,:FFF:FF:F:FF:F:FF:,,,F,FF,FF,FF,F,F,:,,,F:,FF,,,,:::FFF,,,,,,FFF:F,F,,FF
@A01757:128:HWYCLDRX2:1:2101:18403:25222 1:N:0:GGAGCGTC
ACTCCTACGGGAGGCAGCAGTGAGGAATATTGGTCAATGGGCGCGAGCCTGAACCAGCCAAGTCGCGTGAGGGAGGACGGCCCTACGGGTTGTAAACCTCTTTTGCCGGGGAGCAACGGGCGTCACGTGTGGCGCCACTGAGAGTACCCGGAGAAAAAGCATCGGCTAACTCCGTGCCAGCAGCCGCGGTAATACGGAGGATGCGAGCGTTATCCGGATTTATTGGGTTTAAAGGGTGCGTAGG
+
FFFFFF:FFFFFFFFFFFFFFFFFFFFFF:FFFFFFFFFFFFFFFFFFFFFFFFFFFFFFFFFFFFFFFFFFFFFFFFFFFFFFFFFFFFFFFFFFFFFFFFFFFFFFFFFFFFFFFFFFFFFFFFFFFFFFFFFFFFFFFFFFFFFFFFFFFFFFFFFFFFFFFFFFFFFFFFFF:FFFFFFFFFFFFFFFFFFFFFFFFFFF:FFFFFFFFFFFFFFFF:FFFFFFFFFFFF,FFFFFFFFF
@A01757:128:HWYCLDRX2:1:2101:3242:25238 1:N:0:GGAGCGTC
ACTCCTCGGGAGGCAGCAGTGAGGAATATTGGTCAATGGCCGCAGGGCTGAACCAGCCAAGTCGCGTGAGGGATGACGGTCCTATGGATTGTAAACCTCTTTTGTCAGGGAGCAAAGGGCGCCACGTGTGGCGTTTTGCGAGTACCTGAAGAAAAAGCATCGGCTAACTCCGTGCCAGCAGCCGCGGTAATACGGAGGATGCGAGCGGTCTCCGGATTTATTGGGTTTAAGGGGTGCGCTGGGG
+
FFFFFFFFFFFFFFFFFFFFFF:FFFFFFFFFFFFFFFFFFFFFFFFFFFFFF:FFFFFFFFFFFFFFFFF:FFFFFF::F:FFFFFFFFFFFFFF,FFF:FFFFFFFFFFF:F,F:F:FFFFFF,FFFF:FFFFFF:F:F:FF:F:FFF,:FFF,FF:FFFFFFFFFFF::FF::FF:,FFFFF::FF,FFFF:FFF,FF,FFFF:,F,FF,:FF,::,,F:F:,:F,,,,FFFF,,,,F:,F
@A01757:128:HWYCLDRX2:1:2101:8024:25316 1:N:0:GGAGCGTC
ACTCCTACGGGAGGCAGCAGTGGGGGATATTGGACAATGGGGGGAACCCTGATCCAGCGACGCCGCGTGAGTGAAGAAGTATCTCGGTATGTAAAGCTCTATCAGCAGGGAAGAAAGAAATGACGGTACCTGAGTAAGAAGCCCCGGCTAACTACGTGCCAGCAGCCGCGGTAATACGTAGGGGGCAAGCGTTATCCGGAATTACTGGGTGTAAAGGGAGCGTAGACGGTGAAGTAAGTCTGGA
+
FFFFFFFFFFFFFFFFFFFFFFFFFFFFFFFFFFFFFFFFFFFFFFFFFFFFFFFFFFFFFFFFFFFFFFFFFFFFFFFFFFFFFFFFFFFFFFFFFFFFFFFFFFFFFFF:FFFFFFFFFFFFFFFFFFFFFFFFFFFFFFFFFFFFFFFFFFFFFFFFFFFFFFFFFFF::FFFFFF:FFFFFF::FFFFFFFF,FFF,FFFFFFFFFFFF,FF::FFFFFFFFFFFFFFFFFF,FFFFFFF
@A01757:128:HWYCLDRX2:1:2101:16550:25332 1:N:0:GGAGCGTC
ACTCCTACGGGAGGCAGCAGTGAGGAATATTGGTCAATGGGCGGAAGCCTGAACCAGCCAAGTCGCGTGAGGGAATAAGGCCCTACGGGTCGTAAACCTCTTTTGCCGGGGAGCAAGGGCGGGGACGTGTCCCGGCCCGGAGAGTACCCGGAGAAAAAGCATCGGCTAACTCCGTGCCAGCAGCCGCGGTACTACGGAGGATGCGAGCGTTCTCCGGATTTCTGGGGTTTAGAGGGTGCGTGGG
+
FFFFFFFFFFFFFFFFFFFFFFFFFFFFFFFFFFFFFFFFFFFFFFFFFFFFFFFFFFFFFFFFFFFFFFFFFFFF:FFFFFFFFFFFFFFFF,FFFFFF::FFFF:FFFF,FF,,FFFFFFFFFFF,F:F:FFFF:FFF:FFFF,FF,FF,F,,,:,FF,,:FF,:F,F:::FFF:,,FF,FF,FFFFF:,F:,FF,FF,FFFF,FFF,,,:::FF,,,F,,,FFF,:F,,:F:F:F,FF,FF
@A01757:128:HWYCLDRX2:1:2101:17210:25379 1:N:0:GGAGCGTC
ACTCCTACGGGAGGCAGCAGTGAGGAATATTGGTCAATGGCCGGAAGGCTGAACCAGCCAAGCCGCGTGAGGGAGGAAGGCGCAGAGCGTCGCAGACCTCTTTTGCCGGGGGACAAAAGGCCGGACTCGTCCGGTCCTGAGGGTACCCGGAGAAAAAGCATCGGCTAACTCCGTGCCAGCAGCCGCGGTAATACGGAGGATGCGAGCGTTATCCGGAGTCATTGGGTTTAAAGGGTGCGCAGGC
+
FFFFFFFFFFFFFFFFFFFFFFFFFFFFFFFFFFFFFFFFFFFFFFFFFFFFFFFFFFFFFFFFF:FFFFFFFFFFFFFFFFFFFFFFFFFFFF:FFFFFFFFFFFFFFFFFF:FFF,FFFFFFFFF:FFFFFFFFFFFFFFFFFFFFFFFFF:F,FFFFFFFFFFFF:FFFFFFFFFFF,FFFFFF:F,FFFFFFFFFFFFFFFFFF,F,FFFFF:,F,FFFFFF::FF,FF,:FFFFF,FFF
@A01757:128:HWYCLDRX2:1:2101:20609:25379 1:N:0:GGAGCGTC
ACTCCTACGGGAGGCAGCAGTGGGGGATATTGGACAATGGGGGAAACCCTGATCCAGCGACGCCGCGTGAGTGAAGAAGTATTTCGGTATGTAAAGCTCTATCAGCAGGGAAGAAAGAAATGACGGTACCTGAGTAAGAAGCCCCGGCTAACTACGTGCCAGCCGCCGCGGTAATACGGCGGGGGCAAGCGGTCTCCGGAATTGGTGGGTGTCGGGGGAGCGTGGTCGGTAATGGACGGCTGGG
+
FFFFFFFFFFFFFFFFFFFFFFFFFFFFFFFFFFF,FFFFFFFF::FFF:F:FFF:FFFFFFFFFFF,FFFFFF,FFFFFFFFFFFFF:FFF:FFFFFFFFFFFFFFFFFF:FF,FFF,FFF,,FFF:::FFFFFFFFF::F:F,FFF,FFFF,FFFFF,FFF,F::FFFF,,,:F:F,,FFFFFF:,FFF,,:FFFFFF:,:,,FFFFFFF,,,FFF:FFFF,F,FFFF,:FF,,:F,,,FF,
@A01757:128:HWYCLDRX2:1:2101:11876:25629 1:N:0:GGAGCGTC
ACTCCTACGGGAGGCAGCAGTGGGGAATATTGCACAATGGGGGAAACCCTGATGCAGCGACGCCGCGTGAGTGAAGAAGTATTTCGGTATGTAAAGCTCTATCAGCAGGGAAGATAATGACGGTACCTGACTAAGAAGCCCCGGCTAACTACGTGCCAGCAGCCGCGGTAATACGTAGGGGGCAAGCGTTATCCGGATTTATTGGGTTTAAAGGGTGCGTAGACGGTGAAGTAAGTCTGGAGTG
+
FFFFFF:FFFFFFFFFFFFFF:FFFFFFFFFFF:FFFFFFFFFFFFFFFFFFFFF,FFFFFFFFFFFFFFFFFFFFFFFFFFFFFFFFFFFFFFFFFFFFFFFFFFFFFFFFFFFFFFFFFFFFFFFFFFFFFFFFF:F:FF:FFFFFFFFFFFF:FFFFFFFFFFFFFFFFFFFFFF:FFFFF,FF:FF:FF:FFFFFFFFFFF:FFFFFFF,FFFFFFFFF:FFFFFFFFF:FFFFFFFFFF
@A01757:128:HWYCLDRX2:1:2101:5945:25661 1:N:0:GGAGCGTC
ACTCCTACGGGAGGCAGCAGTGAGGAATATTGGTCAATGGGCGGAAGCCTGAACCAGCCAAGTCGCGTGAGGGAAGACGGTCCTACGGATTGTAAACCTCTTTTGCCGGGGAGCAACGGGGTCCTTGCGAGGGCCCGATGAGAGTACCCGAAGAACAAGCATCGGCTAACTCCGTGCCAGCAGCCGCGGTAATACGGAGGATGCGAGCGTTATCAGGATTTAGTGGGTTTACAGGGTGAGCAGG
+
FFFFFFFFFFFFFFFFFFFFFFFFFFFFFFFFFFFFFFFFFFFFFFFFFFFFF:FFFF:FFFFFFFFFFFFFFFFFF:FFFFFFFFFFF:FFFFFFFFFFFFFFFFFFFFF:FFF,FFFFF:FFFFFFFFFFFF:FFFFFFFFFFF:FFFF:FF,,FFFFFFFFFFF,FF:FFFFFF:FFF:,F:FFFFF:,F::,FFFF:FFFF,FF::F,F:,FF,F,,F,:FFFF,:,,:FFFFF,FF,FF
@A01757:128:HWYCLDRX2:1:2101:21052:25676 1:N:0:GGAGCGTC
ACTCCTACGGGAGGCAGCAGTGGGGAATATTGCACAATGGGGGAAACCCTGATGCAGCGACGCCGCGTGAGTGAAGAAGTATTTCGGTATGTAAAGCTCTATCAGCAGGGAAGATAATGACGGTACCTGACTAAGAAGCCCCGGCTAACTACGTGCAAGCAGCCGCGGTAATACGTAGGGGGCAAGCGTTATCCGGATTTACTGGGTGTAAAGGGCGTGTAGCCGGGCTGACAAGTCAGATGTG
+
FFFFFFFFFFFFFFFFFFFF:FFFFFFFFFFFFFFFFFFFFFFFFFFFFFFFFFFFFFFFFFFFFFFFFFFFFFFFFFFFFFFFFFFFFFFFFFFFFFFFFFFFFFFFFFF:FFF:FFFFFFFFFFFFFFFFFFFFFFFFFFFFFFFFFFFFFFFFFFFFFFFFFFFFFFFFFFFFFFFFFFFFFFFFFFFFFFFFFFFFFFFFFFFFFFFFFFFFFFFFF:FFFFFFFFFFF,FFFFFFFFFF
@A01757:128:HWYCLDRX2:1:2101:29975:25692 1:N:0:GGAGCGTC
ACTCCTACGGGAGGCAGCAGTGGGGAATATTGCACAATGGGGGAAACCCTGATGCAGCGACGCCGCGTGAGTGAAGAAGTATTTCGGTATGTAAAGCTCTATCAGCAGGGAAGAAAATGACGGTACCTGACTAAGAAGCACCGGCTAAATACGTGCCAGCAGCCGCGGTAATACGTATGGTGCAAGCGTTATCCGGATTTACTGGGTGTAAAGGGTGCGTAGGTGGTGAGACAAGTCTGAAGTG
+
FFFFFFFFFFFFFFFFFFFFFFFFFFFFFFFFFFFFFFFFFFFFFFFFFFFFFFFFFFFFFFFFFFFFFFFFFFFFFFFFFFFFFFF,FFFFF:FFFFFFFFFFFF:FFFF:FFFFFFFFFFFFFFFFFFFFFFFFFFFFFFFFFFFFFFFFFFFFFFFFFFFFFFFFFFFFFFFF:FFFFFFFFFFFFFFFFFFFFFFFFFFFFFFFFFFFFFFFFFFFFFFFFFFFFFFFFFFFFFFFFFFF
@A01757:128:HWYCLDRX2:1:2101:18276:25786 1:N:0:GGAGCGTC
ACTCCTACGGGAGGCAGCAGTGAGGAATATTGGTCAATGGTCGGGAGACTGAACCAGCCAAGCCGCGTGAGGGATGAAGGTACAGAGTATCGTAAACCTCTTTTGTCAGGGAACAAAGACTGGGACGCGTCCCCGGATGAGTGTACCTGAAGAAAAAGCATCGGCTAACTCCGTGCCAGCAGCCGCGGTAATACGGAGGATGCGAGCGTTATCCGGATTTATTGGGTTTAAAGGGTGCGCAGGC
+
FFFFFFFFFFFFFFFFFFFFFFFFFFFFFFFFFFFF:FF:FFFFF,FFFFFFFFFFFFFFFFFFFFFFFF:FF,FFFFF,FFFFFFFFFFFFF:FF:FFFF:FFFFFFFF:,,FFFF,FFFFFFFFFFFFFFFFF:FFFFF::FFF:F:FFFFFFF::FF:FFFFFFFFFFFFF:F,F:F:FFFFF:FFFFFFFFFFF:FFFFF::FF:FFF:FFFF:FFFFFFFFF,FFF,,FFFF,FFFFFF
@A01757:128:HWYCLDRX2:1:2101:27190:25942 1:N:0:GGAGCGTC
ACTCCTACGGGAGGCAGCAGTAGGGAATCTTCCACAATGGGCGAAAGCCTGATGGAGCAACGCCGCGTGGGTGAAGAAGGTCTTCGGATCGTAAAACCCTGTTGTTAGAGAAGAAAGTGCGTGAGAGTAACTGTTCACGTTTCGACGGTATCTAACCAGAAAGCCACGGCTAACTACGTGCCAGCAGCCGCGGTAATACGTAGGTGGCAAGCGTTATCCGGATTTATTGGGCGTAAAGGGAACG
+
FFFFFFFFFFFFFFFFFFFFFFFFFFFFFFFFFFFFFFFFFFFFFFFFFFFFFFFFFFF,FFFFFFFFFFFFFFFFFFFFFFFFFFFFFFFFFFFFFFFFFFFFF:FFFFFFFFFFFFFFFFFFFFFFFFFFFFFFFFFFFFFFFFFFFFFFFFFFFFFFFFFFFFFFFFFFFFFFFFFFFF:FFFFFFFFFFFFFFFFFFFFFFFFFF,FFFFFFFFFFFFFFFFF:FFFFFFFFFFFFF,FF
@A01757:128:HWYCLDRX2:1:2101:28022:26005 1:N:0:GGAGCGTC
ACTCCTACGGGAGGCAGCAGTCGGGAATATTGCGCAATGGAGGAAACTCTGACGCAGTGACGCCGCGTATAGGAAGAAGGTTTTCGGATTGTAAACTATTGTCGATAGGGAAGAAAAAAGACTGTACCTATCAAGAAAGCTCCGGCTAACTACGTGCCAGCAGCCGCGGTAATACGTAGGGAGCAAGCGTTATCCGGAATTATTGGGTGTAAAGGGTGCGTAGACGGGATGTCAAGTTAGTTGT
+
FFFFFFFFFFFFFFFFFFFFFFFFFFFFFFFFFFFFFFFFFFFFFFFFFFFFFFFFFFFFFFFFFFFFFFFFFFFFFFFFFFFFFFFFFFFFFFFFFFFFFFFFFFFFFFFFFFFFFFFFFFFFFFFFFFFFFFFFFFFFFFFFFFFFFFFFFFFFFFFFFFFFFFFFFFFFFFFFFFFFFFFF::FFFFF,FFFFFFFFFFFFFFFFFFFF:FFFFF:FFFFFF:FFFFFFFFFFFFFFFFFF
@A01757:128:HWYCLDRX2:1:2101:14398:26021 1:N:0:GGAGCGTC
ACTCCTACGGAGGCAGCAGTGAGGAATATTGGTCAATGGCCGGAAGGCTGAACCAGCCAAGCCGCGTGAAGGACGAAGGTGCCAAGCATTGTAAACTTCTTTTGTCAAGGGACAAAATCAGGCTCGAGAGCCTGACCGAGGGTACTTGAAGAAAAAGCATCGGCTAACTCCGTGCCAGCAGCCGCGGTAATACGGAGGATGCGAGCGTTATCCGGATTTATTGGGTTTAAAGGGTGCGTAGGCG
+
FFFFFFFFFFFFFFFFF:FFFFFFFFFFFFFFF:FFFFFFFFFFFFFFF:FFFFFFFFFFFFFFFFFFFFFFFFFFFFFFFFFFFFFFFFFFFFFFFFFFFFFFFFFFFFFFFFF:FFFFFFFFFFFF:FFFF::FFFFFFFFFFFFFFFFFFFFFFFFFFFFFFFFFFFFFFFFFFFFFFFFFFFFFFF,F:FFFFFF:FFFFFFF,F:FFFFFFFFFF,F:FFFFFFFFFFFFFF:FFF:FF
@A01757:128:HWYCLDRX2:1:2101:29206:26021 1:N:0:GGAGCGTC
ACTCCTACGGGAGGCAGCAGTGAGGAATATTGGTCAATGGCCGGAAGGCTGAACCAGCCAAGTCGCGTGAGGGAATAAGGCCCTACGGGTCGTAAACCTCTTTTGTCAGGGAGCAAAGGCGTCCACGTGTGGACGAAAGGAGAGTACCTGAAGAAAAAGCATCGGCTAACTCCGTGCCAGCAGCCGCGGTAATACGGAGGATGCGAGCGTTATACGGATTTATTGGGTTTAAAGGGTGCGTAGG
+
FFFFFFFFFFFFFFFFFFFFFFFFFFFF:FFFFFFFFFFFFFFFFFFFFFFFFFFFFFFFFFFFFFFFFFFFFF,FFFFFFFFFFFFFFFFFFFFFFFFFFFFFFFFFFFF:FFFF:FFFFFFFFFFFFFFFFFFFFFFFFFFFFFFFFFFFFFFFFFFFFFFFFFFFFFFFFFFFFFFFFFFFFFFF:FFFFFFFFFFFFFFFFFFFFFFF,FFFFF,FF,FF:FFF:FFFFFFFFFFFFFFF
@A01757:128:HWYCLDRX2:1:2101:1090:26177 1:N:0:GGAGCGTC
ACTCCTACGGGAGGCAGCAGTGAGGAATATTGGTCAATGGGCGGAAGCCTGAACCAGCCAAGTCGCGTGAGGGAAGAAGGCCCTGCGGGTCGCAGACCTCTTTGGACGGGGAGCAAGGCCGCCGACGTGTCGGCGGAAGGAGAGTACCCGTAGAACAAGCATCGGCTAACTCCGTGCCAGCAGCCGCGGTAATACGGAGGATGCGAGCGTTATCCGGATTTATTGGGTTTAAAGGGTGCGCAGG
+
FFF::FFFFFFFFFFFFFFFFFFFFFFFFFFFFFFFFFFFFFFFFFFFFFFFFFFFFFFFFFFFFFFFFFFFFFFFFFFFFFFFFFFFFFFFF:FFFFFFFFFFFFF,FFFFFFFFFFFFFFFFFFFFFFFFFFFFFFFFFFFFFFFFFFFFF,FFFFFFFFFFFFFFF:FFFFFFFFFFFFFF:FFFF:FFFFF,FFFFFFFFFFFFFFFFFF:FFFFFFFFFFFFFFFFFF:FFFF:FF:FF
@A01757:128:HWYCLDRX2:1:2101:7808:26193 1:N:0:GGAGCGTC
ACTCCTACGGGAAGGCAGCAGTGGGGAATATTGCACAATGGGGGAAACCCTGATGCAGCAACGCCGCGTGAGTGAAGAAGTATTTCGGTATGTAAAGCTCTATCAGCAGGGAAGAAGAAAGACGGTACCTGACTAAGAAGCCCCGGCTAACTACGTGCCAGCAGCCGCGGTAATACGTAGGGGGCAAGCGTTATCCGGATTTACTGGGTGTAAAGGGAGCGTAGACGGCATAGCAAGTCTGAAG
+
FFFFFFFFFFFFFFFFFFFFFFFFFFFFFFFFFFFFFFFFFFFFFFFFFFFFFFFFFFFFFFFFFFFFFFFFFFFFFFFFFFFFFFFFF:FFFFFFFFFFF,FFFFFFFFFFFFFFFFFFFFFFFFFFFFFFFF,FFFFFFFFFFFFFFFFFFFFFFFF:FFFFFFFFFFF:FFFFF:FFFFFFF::FFFFFFFFFFFFFFFF:FFFFFFFFFFFFFFFFFF:,FFFFFFFFFFF,FFFFFF,:
@A01757:128:HWYCLDRX2:1:2101:19488:26224 1:N:0:GGAGCGTC
ACTCCTACGGGAGGCAGCAGTGGGGGATATTGGACAATGGGGGAAACCCTGATCCAGCGACGCCGCGTGAGTGAAGAAGTATTTCGGTATGTAAAGCTCTATCAGCAGGGAAGAAAGAAATGACGGTACCTGAGTAAGAAGCCCCGGCTAACTACGTGCCAGCAGCCGCGGTAATACGTAGGGGGCAAGCGTTATCCGGAATTACTGGGTGTAAAGGGAGCGTAGACGGTGAAGTAAGTCTGGA
+
FFFFF:FFFFFFFFFFFFFFFFFFFFFFFFFFFFFFFFFFFFFF:FFFFFFFFFFFFFFFFFFFFFFFFFFFFFFFFFFFFFFFFFF:FFFFFFFFFFFFFFFFFFFFFFFFFFFFFF:,FFFFFFFFFFFFFFFF,FFFFFFFFFFFF,FFFFFFFFFFFFFFFFFFFFFFF:FFFF:FFFFFFFF,FFFFFFFF:FFF,FFF:FFFF:FFFFFFFFFFFFF,FFFFFFFF:FFF:FF:FFFF
@A01757:128:HWYCLDRX2:1:2101:9607:26240 1:N:0:GGAGCGTC
ACTCCTACGGGAGGCAGCAGTGGGGAATCTTGCGCAATGGGCGAAAGCCTGACGCAGCGACGCCGCGTGGGGGAAGAAGGCTTTCGGGTTGTAAACCCCTTTCAGGAAGGACGAAGCCACTCGGGTGAATAGCCCAGAGGGTGACGGTACTTCCAGAAGAAGCCCCGGCTAACTACGTGCCAGCAGCCGCGGTAATACGTAGGGGGCAAGCGTTGTCCGGATTTATTGGGCGTAAAGAGCGTGT
+
FFFFFFFFFFFFFFFFFF:FFFFFFFFF,FFFFFFFFFFFFFFFFFFFFFFFFFFFFFFFFFFFFFFFFFFFFFFFFFFFFFFFFFFFFFFFFFFFFFFFFFFFFFFFFFFFFFF:FFFFFFFFFFFF:FFFFFFFFFF:FFFFFF:FFFFFFFFFF:FFFFFFFFFFFFFFFFFFFFFFFFFFFFFFFFFFFFFFFFFFFF:FFFFFFFFFFFFFF:FFFFFFFFFFFFFFFFFFFFF:FFFF
@A01757:128:HWYCLDRX2:1:2101:25970:26271 1:N:0:GGAGCGTC
ACTCCTACGGGAGGCAGCAGTGAGGAATATTGGTCAATGGGCGCGAGCCTGAACCAGCCAAGTCGCGTGAGGGAAGACGGTCCTATGGATTGTAAACCTCTTTTGTCGGGGAGCAAAAGGCGCCACGTGTGGCGTTCCGAGAGTACCCGAAGAAAAAGCATCGGCTAACTCCGTGCCAGCAGCCGCGGTAATACGGAGGATGCGAGCGTTATCCGGATTTATTGGGTTTAAAGGGTGCGCAGGC
+
FFFFFFFFFFFFFFFFFFFFFFFFFFFFFFFFFFFFF:FFFFFFFFFFFFFFFFFFFFFFFFFFFFFFFFFFFFFFFFFFFFF:FFFFFFFFFFFFFFFFFFFFFFFFFFFFFFFFFFFFFFFFFFFFFFFFFFFFFFFFFFFFFFFFFFFFFFFFFFFFFFFFFFFFFFFFFFFFFFFFFFFFFFFFF,,FFFFFFFFFFFFFFFF:,F,FFFFFF,FFFFFFFFFFFFFFFFFFFFFFFFFF
@A01757:128:HWYCLDRX2:1:2101:29143:26318 1:N:0:GGAGCGTC
ACTCCTACGGAGGCAGCAGTGAGGAATATTGGTCAATGGGCGGAAGCCTGAACCAGCCAAGTCGCGTGAGGGAATAAGGCCCTACGGGTCGTAAACCTCTTTTGCCGGGGAGCAAGGGCGGGGACGTGTCCCGGCCCGGAGAGTACCTGAAGAAAAAGCATCGGCTAACTCCGTGCCAGCAGCCGCGGTAATACGGAGGATGCGAGCGTTATCCGGATTTATTGGGTTTAAAGGGTGCGTAGGC
+
FFFFFFFFFFFFFFFFFFFFFFFFF:FFFFFFFFFFFFFFFFFF:FFFFFFFFFFFFFFFFFFFFFFFFF:FF:FFFFFFFFFFFFFFFFFFFFFFFFFFFFFFF:FFFFFFF,FFFFFFFF:FFFFFFFFFF:FFFFFFFFFFFFFFFFFFFFFFFFFFFFFFFFFFFFFFFFFFFFFFFFFFFFFFFFFFFFFFFFF:F:FFFFFF:F,FFFFFF,FF,FFFFFFFFFFFF:FFFFFFFFFF
@A01757:128:HWYCLDRX2:1:2101:6099:26334 1:N:0:GGAGCGTC
ACTCCTACGGGAGGCAGCAGTGGGGAATATTGCACAATGGGGGAAACCCTGATGCAGCGACGCCGCGTGAGTGAAGAAGTATTTCGGTATGTAAAGCTCTGTCAGCAGGGAAGAAAATGACGGTACCTGACCAAGAAGCCCCGGCTAACTACGTGCCAGCAGCCGCGGTAATACGTAGGGGGCAAGCGTTATCCGGATTTACTGGGTGTAAAGGGAGCGTAGACGGCAGGGCAAGTCTGGAGTG
+
:FFFFFFFFFFFFFFFFFFFFFFFFFFFFFFFFFFFFFFFFFFFFFFFFFFFFFFFFFFFFFFFFFFFFFFFFFFFF,F:FFFF::F:FFFFFFFFFFFFFF:FFFFFFFFFFFFFFFFFFFFFFFFFFFFFFFFFFFFFFFFFFFFFFFFFFFFFFFFFFFFFFFFFFFFFFFF:FFFFFFFF:FFFFF:FFFFFFFFFF:F:FFFFF:F:FFFFFFF:FFFFFFFFFFFFFFFFFFFFFFFF
@A01757:128:HWYCLDRX2:1:2101:3504:26349 1:N:0:GGAGCGTC
ACTCCTACGGGAGGCAGCAGTGGGGAATATTGCACAATGGGCGCAAGCCTGATGCAGCGACGCCGCGTGCGGGATGGAGGCCTTCGGGTTGTAAACCGCTTTTGTTCAAGGGCAAGGCACGGCTTCGGGCCGTGTTGAGTGGATTGTTCGAATAAGCACCGGCTAACTACGTGCCAGCAGCCGCGGTAATACGTAGGGTGCGAGCGTTATCCGGATTTATTGGGCGTAAAGGGCTCGTAGGCGG
+
FFFFFFFFFFFFFFFFFFFFFFFFFFFFFFFFFFFFFFFFFFFFFFFFFFFFFFFFFFFFFFFFFFFFFFFFFFFFFFFFFFFFFFFFFFFFFFFFFFFFFFFFFFFFFFFFFFFFFFFFFFFFFFFFF:FFFFFFFFFFFFFFFFFFFFFFFFFFFFFFFFFFFFFFFFFFFFFFFFFFFFFFFFF,FFF:FFFFFFFFFFFFFFF:FFFFFFF,FF:FFF:F:FFF,FFFF:FFF,F:F:FF
@A01757:128:HWYCLDRX2:1:2101:30409:26349 1:N:0:GGAGCGTC
ACTCCTCGGGAGGCAGCAGTGGGGAATTTTGGACAATGGGGGAAACCCTGATCCAGCCATCCCGCGTGTATGATGAAGGCCTTCGGGTTGTAAAGTAATGTTGGACGAGAAGAAAAGGTATCCCCTAATACGGGATACTGCTGACGGTATCTGCAGCATAAGCACCGGCTAACTACGTGCCAGCAGCCGCGGTAATACGTAGGGTGCACGCGTTAATCGGAATTACTGGGCGTAAATCGTGTGT
+
FFF:FFFFFFFFFFFFFFFFF,FFF,FFF:F,FFFFF:FFFFF,FFFFFFFF:FFFFF,FF,FFFF,FF:FFFFFF,,:FFF:FF:FF:FFFFF,:F,F,FF,F,,:FFF,FF:FFF:F,FFFFFFFFFFFFFFF:FFFFFFFFFFFF:FFFFFFF,:FFF:FFF,F:FFFF,F:FF::FFFFFF:FFF:,,FF,FF,FFF,,,FF:,:F,F:FFFFF,,F:FFFFF,:::FF:FF,FF:FFFF
@A01757:128:HWYCLDRX2:1:2101:4200:26365 1:N:0:GGAGCGTC
ACTCCTACGGGAGGCAGCAGTCGGGAATATTGCGCAATGGAGGAAACTCTGACGCAGTGACGCCGCGTGCAGGAAGAAGGTTTTCGGATTGTAAACTGCTTTAGACAGGGAAGAAAAAAGACAGTACCTGTAGAATAAGCTCCGGCTAACTACGTGCCAGCAGCCGCGGTCCTACGGAGGGAGCAAGCGTTATGGGGATGTATTGGGGGTGATGGGTGCGGAGAAGGAGACGCGAGTGAGTGGT
+
FFFFFFFFFFFFFFFFFFFFFFFFFF,F,FFFFFFFFFFFFFFFFFFFFFFFFFFFFFFFFFFFFFFFFFFFFFFFFFFFF:FFFFFF,FFFFFFFFFF,F,FFF:FFFFF,FF::F,FFFFFFFF::FFF:FF:FFFFFF,FFFF,:::F,FF:FFF,F:,FF:F:FF,,,F,,F,,FFF,F:,,FFF:,,,,,FF,,,F,:FFFF,FF,,:FFFFF,F,FF,,FF,F:FFF,,FF,FF,,F:
@A01757:128:HWYCLDRX2:1:2101:22480:26396 1:N:0:GGAGCGTC
ACTCCTACGGGAGGCAGCAGTGGGGAATATTGCACAATGGGGGAAACCCTGATGCAGCGACGCCGCGTGAGTGAAGAAGTATTTCGGTATGTAAAGCTCTATCAGCAGGGAAGATAATGACGGTACCTGACTAAGAAGCCCCGGATAACTACGTGCCAGCAGCCGCGGTAATACGTCGGGGGCAAGCGTTATCCGGATTTACTGGGTGTAAAGGGAGCGTAGGTGGCAGGGCAAGTCAGATGTG
+
FFFFFFFFFFFFFFFFFFFFFFFFFFFF:FF:FFFFFFFFFFFF:FFFFFFFFFFFFFFFFFFFFFFFFFFFFFFFFFFF,FFFFFF,F:FFFFFFF:FFFFFFFFFFFFFFFFF,FF::FFFFFFFFFFFF,F::FFFFF:FFF,::,FFF:FFFF:F,FFFFF::F,F,,FFF:,F,FFFF,F::FFF:FF,FFF,FF,,FF,FF::F,FFFFF,FFF,,FF:,F,FFFF:,:FFFFFFF:F
@A01757:128:HWYCLDRX2:1:2101:20401:26459 1:N:0:GGAGCGTC
ACTCCTACGGGAGGCAGCAGTGAGGAATATTGGTCAATGGCCGCAGGGCTGAACCAGCCAAGTCGCGTGAGGGATGACGGTCATGGATTGTAAACCTCTTTTGTCAGGGAGCAAAGGGCGCCACGTGTGGCGTTTTGCGAGTACCTGAAGAAAAAGCATCGGCTAACTCCGTGCCAGCAGCCGCGGTAATACGGAGGATGCGAGCGTTATCCGGATTTATTGGGTTTAAAGGGTGCGCAGGCGG
+
FFFFFFFFFFFFFFFFFFFFFFFFFFFFFFFFFFFFFFFFFFFFFFFFFFFF,FFFFFFFFFFFFFFFFFFFFFFFFFFFFF:FFFFFFFFFFFFFFFFFFFFFFFFFFFFFFF:FFFFFFFFFFFF:FFFFFF:FFFFFFFFFFFFF,FFFFFFFFFFFFFFFFFFFFFFFFFFFFFFFF:FFF:FF:FF:FFFFFFFFFF:FF:FF,FFFFFF,FFF:FFFFFFF,:FFFFFFFFFFFFFFF
@A01757:128:HWYCLDRX2:1:2101:5855:26506 1:N:0:GGAGCGTC
ACTCCTACGGGAGGCAGCAGTGAGGAATATTGGTCAATGGGCGGAAGCCTGAACCAGCCAAGTCGCGTGAGGGAAGAAGGCCCTGCGGGTCGCAGACCTCTTTGGACGGGGAGCAAGGCCGCCGACGTGTCGGCGGAAGGAGAGTACCCGTAGAACAAGCATCGGATAACTCCGTGCCAGCAGCCGCGGTAATACGGAGGATGCGAGCGTTATCCGGATTTATTGGGTTTAAAGGGTGCGCAGG
+
FFFFFFFFFFF:FFF,FFFFFFFFFFFFFFFFFFFFFFFFFFFFFFFFFFFFFFFFFFF::FFF:FFFFFFFFFFFFFFFFFFFFFFFFFFFFFFFFFFFFFFF:FFFFFFFFFFFFFFFFFFFFFFFFFFFFFFFFFFFFFFFFFFFFFFFFFFFFFFFFFFFFFF,FFFFFFFFFFFFFFFFF:FFFF,FFFF:FFFFFFFFFFFFFFF,FFFFFFFFFFFFF:FFFFFFFFFFFF:FFFFF
@A01757:128:HWYCLDRX2:1:2101:29604:26553 1:N:0:GGAGCGTC
ACTCCTACGGGAGGCAGCAGTGGGGAATATTGGTCAATGGGCGCGAGCCTGAACCAGCCAAGTCGCGTGAGGGAAGACGGCCCTACGGGTTGTAAACCTCTTTTGCCGGGGAGCAACGGGCGCCACGTGTGGCGCCACTGAGAGTACCCGGAGAAAAAGCATCGGCTAACTCCGTGCCAGCAGCCGCGGTAATACATAGGTTACAAGCGTTATCCGGATTTACTGGGCGTAAAGCGAGCGCAGG
+
FFFFFFFFFFFFFFFFFFFFFFFFFFFFFFFFFFFFFFFFFFFFFFFFFFFFFFFFFFFFFFFFFF:FFFFFFFFFFFFFFFFFFFFF:FFFFFFFFFFFFFFFFFFFFFFFFFFFFFFFFFFFFF:FFFFFFFFFFFF,FFFFFFFFFFF,FFFFF:FFFFFFFFFFFFFFFFFFFFFFF:FFFFFFF:,:F:FFF,FFFF,FFFFFF:FF:FFFFFFFF,,FFFFFFFFFFFFFFFFFFFF,
@A01757:128:HWYCLDRX2:1:2101:7419:26647 1:N:0:GGAGCGTC
ACTCCTACGGGAGGCAGCAGTGGGGAATATTGGACAATGGGCGAAAGCCTGATCCAGCAACGCCGCGTGAGGGATGACGGCCTTCGGGTTGTAAACCTCTTTCAGTAGGGACGAAGCGAAAGTGACGGTACCTACAGAAGAAGGACCGGAAAACTACGTGACAGCAGCCGCGCTAATACGTAGGGGGCAAGCGTTATCCGGAATTAATGGGTGTAAAGGGAGCGTAGACGGCGAAGAAAGTCTG
+
F::,FF::FFF::FF::FFFF:FFFFF:FFF,FF:FFFFFFFFFFFFFFFFF,:F:,FFF:,FFFFFFFFFFFF:FFF,FFFFF:FFFFFFFFFFFF:FFFF,FFFFFFFFFFFF,FFFFF,F,FF:::F:,:FFFFFFFFFFFF:,F,,,,F:,F,F:,,:FFFFFFFF::,::F,FF,F,F,F,,F:,FFF:FF,:,,FF,:FF,F,,,::FFFF,,,FF,,:F,FFFF,,FF,FF,:FF,,
@A01757:128:HWYCLDRX2:1:2101:18069:26710 1:N:0:GGAGCGTC
ACTCCTACGGGAGGCAGCAGTAGGGAATATTCCACAATGGGCGCAAGCCTGATGGAGCAACACCGCGTGAGTGAAGAAGGGTTTCGGCTCGTAAAGCTCTGTTGTTGGAGAAGAACGTGCGTGAGAGTAACTGTTCACGCAGTGACGGTATCCAACCAGAAAGTCACGGCTAACTACGTGCCAGCAGCCGCGGTAATACGTAGGTGGCAAGCGTTCTCCGGATTTATTGGGCGTAAAGCGAGCG
+
FFFFFFF:FFFFFF:F:FFFFFFF,FFFFFFF:FFFFF:FFFFFF,FF:FFFF::FFFFF,F,FF:FFFF,FFFFF,FFF:FFFFF:,FFFFFFFF:FFFF,::F:F,FF::F,F,,F::,F:::F,:FFFFFF:FF:F,FFF,F,F,FF:FFFFFFFF::F,F,FFF,:FFFFFFFFFF,FF,:F:FF:,,,F,FFFF,FF,:FFFFFFFF,FF,FFFF,FFFFFFF:,F:::FFF:,:FFF,
@A01757:128:HWYCLDRX2:1:2101:20573:26725 1:N:0:GGAGCGTC
ACTCCTACGGGAGGCAGCAGTAGGGAATTTTCGTCAATGGGCGCAAGCCTGAACGAACAATGCCGCGTGAACGAGGAAGGTCTTCGGATCGTAAAGTTCTGTTGAAGGGGAAAAAGAGCGGAGAGAGGAAATGGTCTCCGATTGATATTACCCTTCGAGGAAGTCACGGCTAACTACGTGCCAGCAGCCGCGGTAATACGTAGGTGGCGAGCGTTATCCGGAATGATTGGGCGTAAAGGGTGCG
+
FFFFFFFFFFFFFFFFFFFFFFFFFFFFFFFFFFFFFFFFFFFFFFFFFFFFFFFFFFFFFFFFFFFFFFFFFFFFFFFFFFFFFFFFFFFFFFFFFFFFFFFFFFFFFFF:FFFF:FFFFFFFFFFFFFFFFFFFFFFFFFFFFFFFFFFFFFFFFFFFFFFFFFFFFFF:FFFFFFFFFFFFFFFFFF:FFFFFFFFFFFFFFFFFFFFFFFFFFFFFFF,::FFFFFFFFFFFFF:FFFF,
@A01757:128:HWYCLDRX2:1:2101:25048:26772 1:N:0:GGAGCGTC
ACTCCTACGGGAGGCAGCAGTGAGGAATATTGGTCAATGGGCGCAAGCCTGAACCAGCCAAGTCGCGTGAGGGAAGGCGGTCCTATGGATTGTAAACCTCTTTTGTCGGGGAGCAATGCGCGGTACGAGTACCGCGAAGGAGAGTACCCGAAGAAAAAGCATCGGCTAACTCCGTGCCAGCAGCCGCGGTAATACGGAGGATGCGAGCGTTATCCGGATTTATTGGGTGTAAAGGGTGCGTAGG
+
FFFFFFFFFFFFFFFFFFFFFFFFFFFFFFFFF:FFFFFFFFFFFFFFFFFFFFFFFFFFFFFFFFFFFFFFFF,FFFFFFFF:,FFFFFFFFFFFFFFFFFFFFFFFFFFFFFFF,FFFFFFFFFFFFFFFFFFFFFFFFFFFFFFFFFFFFFFF:FFFFFFFFFFFFFFFFFFFFFFFFFFF:FFFFFFFFFFFFFFFFFFFF,FFFFFF:F:FFF,:F:FFFFFF,FFFFFFFFFFFF:FF
@A01757:128:HWYCLDRX2:1:2101:20735:26850 1:N:0:GGAGCGTC
ACTCCTACGGGAGGCAGCAGTGGGGAATATTGGACAATGGGCGAAAGCCTGATCCAGCAATGCCGCGTGAGTGATGAAGGCCCTAGGGTTGTAAAGCTCTTTTACCCGGGATGATAATGACAGTACCGGGAGAATAAGCCCCGGCTAACTACGTGCCAGCAGCCGCGGTAATACGGAGGTGGCTCGCGTTGTGCGGAATTATTGGGCGTAAAGCGAGTGAAGGCGGTTGAATAAGTCTGATGTG
+
FFFFFFFFFFFFFFFFFFFFFFFFFFFFFFFFFFFFFFFFFFFFFFFFFFFFFFFFFFFFFFFFFFFFFFFFFFFFFFFFFFFF:FFFFFFFFFFFFFFFFFFFFFFFFFFFFFFFFFFFFFFFFFFFFFFFFFFFFFFFFF,FFFFFFF,FFFFFFFFFFFFFFFFFFFFFFFF,FFFFFFF,,FFFFFFF,FFFF,FF,,FFFFFFFFFFFFFF:,F,FFFFFF,F,,,FFFFFFFFF:FFF
@A01757:128:HWYCLDRX2:1:2101:10610:26882 1:N:0:GGAGCGTC
ACTCCTACGGGAGGCAGCAGTAGGGAATCTTCCACAATGGGCGAAAGCCTGATGGAGCAACGCCGCGTGGGTGAAGAAGGTCTTCGGATCGTAAAACCCTGTTGTTAGAGAAGAAAGTGCGTGAGAGTAACTGTTCACGTTTCGACGGTATCTAACCAGAAAGCCACGGCTAACTACGTGCCAGCAGCCGCGGTAATACGTAGGTGGCGAGCGTTATCCGGATTTATTGGGCGTAAAGGGAACG
+
FFFFFFFFFFFFFFFFFFFFFFFFFFFFFFFFFFFFFFFFFFFFFFFFFFFFFFFFFFFFFFFFFFFFFFFFFFFFFFFFFFFFFFFFFFFFFFFFFFFFFFFFFFFFFFFFFFFFFFFFFFFFFFFFF:FFFFFFFFFFFFFFFFFFFFFFFFFFFFFFFFFFFFFFFFFFFFFFFFFFF:FFFFFFFFFFFFFFFFFFFFFFFFFFFFFFF:FFFF:FFFFFFFFFFFFFFFFF:F,FF,FF
@A01757:128:HWYCLDRX2:1:2101:17002:26991 1:N:0:GGAGCGTC
ACTCCTACGGGAGGCAGCAGTGAGGAATATTGGTCAATGGGCGGAAGCCTGAACCAGCCAAGTCGCGTGAGGGAATAAGGCCCTACGGGTCGTAAACCTCTTTTGCCGGGGAGCAAGGGCGGGGACGTGTCCCGGCCCGGAGAGTACCCGGAGAAAAAGCATCGGCTAACTCCGTGCCAGCAGCCGCGGTAATACGGAGGATGCGAGCGTTATCCGGATTTATTGGGTTTAAAGGGTGCGTAGG
+
FFFFFFFFFFFFFFFFFFFFFFFFFFFFFFFFFFFFFFFFFFFFFFFFFFFFFFFFFFFFFFFFFFFFFFFFFFFFFFFFFFFFFFFFFFFFFFFFFFFFFFFFFFFFFFFFFFF,FFFFFFFFFFFFFFFFFFFFFFFFFFFFFFFFFFFFFFFFFFFFFFFFFFFFFFFFFFFFFFFFFFFFFFFFFFF,FFFFFFFF:FFFFFFFF,F,FFFFFFFF:F:FFFFFFF:FFFFFFFFFFFFF
@A01757:128:HWYCLDRX2:1:2101:21594:26991 1:N:0:GGAGCGTC
CCTCCTCCGGGAGGCAGCAGTGAGGAATATTGGTCAATGGTCGGGAGACTGAACCAGCCAAGCCGCGTGAGGGAGGACGGTAAAGAGTATCGTAAACCTCTTGGGACGGGGAGCGAGGCCGCCGACGTGTCGGCGGAAGGAGAGTACCCGTAGAACAAGCATCGGCTAACTCCGTGCCAGCAGCCGCGGTAATACGGAGGATGCGAGCGGTATCCGGAGTTATTGGGTTTAAAGGGTGCGCAGG
+
:FFF:F,FFFFF:FFFFFFFF:FFFF,F,:,:F,FF,F::FFFFFFFFFFFFFFF:FF,F,FF:FFF::FFFFFF:F,FFFF:FF,:FFFFFFFFFFFFF,F,FFFFFFFF:FFF:FFFFFFFFFFF:FFFFFFFF:,FFFF,FF:FFFFFFFFFF,:FFFFFFFFFFFFFFFFFFFFFFFFFFFFFFFFFF,FFF:FFF,FFF:F:::F::FFFFFF,F,FFFFFFFF,F,,FFFFFFFF:F:
@A01757:128:HWYCLDRX2:1:2101:5339:27085 1:N:0:GGAGCGTC
ACTCCTACGGGAGGCAGCAGTGAGGAATATTGGTTAATGGTCGGGAGACTGAACCAGCCAAGCCGCGTGAGGGAGGAAGGTACAGAGTATCGTAAACCTCTTTTGTCAGGGAACAAAGGCGGGGACGTGTCCCCGTATGAGTGTACCTGAAGAAAAAGCATCGGCTAACTCCGTGCCAGCAGCCGCGGTAATACGGAGGATGCGAGCGTTATCCGGATTTATTGGGTTTAAAGGGCGTGTAGGC
+
FFFFFFFFFFFFFFFFFFFFFFFFFFFFFFFFFFFFFFFFFFFFFFFFFFFFFFFFFFFFFFFFFFFFFFFFFFFFFFFFFFFFFFFFFFFFFFFFFFFFFFFFFFFFFFFFFFFF::FFFFFFFFFFFFFFFFF::FFFFFFFFFFFFFFFFFFFFFFFFFFFFFFFFFF,FFFFFFFFFFFFFFFFF:FFFFFFFFFFFFFFFFFFF::FFFFFFFFFFFFF,FF:FFFFFFFFFFFF:,FF
@A01757:128:HWYCLDRX2:1:2101:7102:27164 1:N:0:GGAGCGTC
ACTCCTACGGGAGGCAGCAGTAGGGAATTTTTCACAATGGGCGAAAGCCTGATGGAGCAATACCGCGTGGATGATGAAGGGCTTTGGATTGTAAAATCCTTTTATTAGTGACGAATGACATAAGTAGGAAATGATTTATGTTTGACTGTACCTTTTGAATAAGTAACGGCAAACTATGTGCCAGCAGCCGCGGTAATACATAGGTTACAAGCGTTATACGGATTTACTGGGCGTAAAGCGAGCG
+
FFFFFFFFFFFFFFFFFFFFF:FFFFFFFFF:FFFFFFFFFFFFFFFFFFFF,FFFFFF:FFFFFFFFFF,FFFFFFFFF,FFFFFFFFFFFFFF:FFFFFFF:F,FFFFFFFFFFF:,FF,,FFFFFFFFF:F,FF:F::FFFFFFFFFFFF,:FFF:FFFF:FFF:FF:F:FFF,FFFFFFFF:FFFFFFF::FFFF,FFFF,F,FFFFFF,F,F,FFF:FFF:FFFFFFFFFF:F:FFFFF
@A01757:128:HWYCLDRX2:1:2101:26124:27289 1:N:0:GGAGCGTC
ACTCCTACGGGAGGCAGCAGTGAGGAATATTGGTCAATGGCCGGAAGGCTGAACCAGCCAAGCCGCGTGAAGGATGAAGGTGCCAAGCATTGTAAACTTCTTTTGTCAAGGGACAAAATCAGGCTCGAGAGCCTGACCGAGGGTACTTGAAGAAAAAGCATCGGCTAACTCCGTGCCAGCAGCCGCGGTAATACGGAGGATGCGAGCGTTATCCGGATTTATTGGGTTTAAAGGGTGCGTAGGC
+
FFFFFFFFFFFFFFFFFFFFFF:FFFFFFFFFFFFFFFFFFFFFFFFFFFFFFFFFFFFFFFFFFFFFFFFFFFFFFFFFFFFFFFFFFFFFFFFFFFFFFFFFFFFFFFFFFFFFFFFFFFFFFFFFFFFFFFFFFFFFFFFF:FFFFFFFFFFFFFFFFFFFFF,FFFFFFFFFFFFFFFFFFFFFFFFFFFFFFFFFFFFFFFFFFF:FFFFFFFFFF:FFFFFFFFFFFFFFFFF:FFFF
@A01757:128:HWYCLDRX2:1:2101:14751:27320 1:N:0:GGAGCGTC
ACTCCTACGGGAGGCAGCAGTGGGGAATATTGGGCAATGGGGGAAACCCTGACCCAGCAACGCCGCGTGAGGGAAGAAGGTTTTCGGATCGTAAACCTCTGTCCTTGGTGAAGAGAAGAAGACGGTAGCCAAGGAGGAAGCCCCGGCTAACTACGTGCCAGCAGCCGCGGTAATACGTAGGGGGCAAGCGTTATCCGGATTTATTGGGTTTAAAGGGTGCGTAGGCGGGCTGTTAAGTCAGCGG
+
FFFFFFFFFFFFFFFFFFFFFFFFFFFFFFFFFFFFFFFFFFFFFFFFFFFFFFFFFFFFFFFFFFFFFFFFFFFFFFF:FFFFFF:FFFFFFFFFFFFFFFFF:FFFFFFFFFFFFFFFFFFFFFFFF:F,FFFFFF:FFFFFFFFF:FFFFFFFFFF,FFFFFFFFFFF:F::FF:FFFFFFFFFFFFFF,FFFFFFF:F,F:FFFF,FFF:FFFFFFFFFF,FFFFFFFFFF:FFFFFFFF
@A01757:128:HWYCLDRX2:1:2101:3676:27367 1:N:0:GGAGCGTC
ACTCCTACGGGAGGCAGCAGTAGGGAATTTTCGTCAATGGGGGAAACCCTGAACGAGCAATGCCGCGTGAGTGAAGAAGGTCTTCGGATCGTAAAGCTCTGTTGTAAGTGAAGAACGGCTCATAGAGGCAATGCTCTGGGCGTGACGGTAGCTTACCAGAAAGCCACGGCTAACTACGTGCCAGCAGCCGCGGGAATACGGCGGTGGCACGCGTTATCCGGAATCATTGGGCGTAAAGGGTGCG
+
FFFFFFFFFFFFFFFFFFFFFFFFFFFF:FFFFFFFFFFFFFFFFFFFFFFFFFFFFF,FFFFFFFFFFFFFFF:FFFFFFFFFFFFFFFFFFFFFFFFFFF:FFFFFFFFFFF:FFFFFFF:FF:FF,:FFF:,,:FFF,F,FF,FF,:FF:FF:F,F:FFF:F:FFF,FF,F:,:F,FF:,FFFFFFFFF:,,,F::F,,FF:FF,,,F:F,,FFF,:F,,FF,F,FFF:F:,,FFF:FF:F
@A01757:128:HWYCLDRX2:1:2101:2627:27398 1:N:0:GGAGCGTC
ACTCCTACGGGAGGCAGCAGTGAGGAATATTGGTCAATGGGCGCATGCCTGAACCAGCCAAGTCGCGTGAGGGACGACGGCCCTACGGGTTGTAAACCTCTTTTGCCGGGGAGCAAGGCTTTCCACGTGTGGGAAGCCGGAGAGTACCCGGAGAAAAAGCATCGGCTAACTCCGTGCCAGCAGCCGCGGTAATACGGAGGATGCGAGCGTTATCCGGATTTATTGGGTTGAAAGGGTGCGCGGG
+
FFFFFFFFFFFFFFFFFFFFFFFFFFFFFFFFFFFFFFFFFFFFFFFFFFFFFFFFFFFFFFFFFFFFFFFFFFFFFFFFFFFFFFFFFFFFFFFFFFFFFFFFFFFFFFFFFFFFFFFFFFFFFFFFFFFFF:FFFFFFFFFFFFFFFFFFF:FF,FFFFFFFF,F:FFFFFFFFFFFFF:FF:FFFFF,F,FFFFFFF,FFFF,FFF,F:FF:FF:,FFF:FFFF,::,,:FFFFFFFF,FF
@A01757:128:HWYCLDRX2:1:2101:26820:27398 1:N:0:GGAGCGTC
ACTCCTACGGGAGGCAGCAGTGGGGGATATTGGACAATGGGGGGAACCCTGATCCAGCGACGCCGCGTATAGGAAGAAGGTTTTCGGATTGTAAACTATTGTCCACAGGGAAGATAAAAGACTGTACCTGTGAAGAAAGCTCCGGCTAACTACGTGCCAGCAGCCGCGGTAATACGTAGGGAGCAAGCGTTATCCGGAATTATTGGGTGTAAAGGGTGCGTAGACGGGATAACAAGTTGGTTGT
+
FFFFFFFFFFFFFFFFFFFFFFFFFFFFFFFF:FFFFFFFFFFFFFFFFFFFFFFFFFFFFFFFFFFFFFFFFFFFFFFFFFFFFFFFFFFFFFFFFF:FFFFFFFFFFFF:FFFFFFFFFFFFFFFFFFFFFF,FFFFFFFFFFFFFFFFFF::FFFFFFFFFFFFF:FFFFFFFFFFFFFFFFFFFFFFFFF:FFF:F:FF:FFFFFFFFFF:FFFF:FF:FFFFFFFFFFFFFF:F:FFFF
@A01757:128:HWYCLDRX2:1:2101:28085:27398 1:N:0:GGAGCGTC
ACTCCTACGGAGGCAGCAGTGAGGAATATTGGTCAATGGCCGAGAGGCTGAACCAGCCAAGTCGCGTGAGGGAAGACGGACCTACGGGTTGTAAACCTCTTTTGTCGGGGAGCAAAGCGAGTCACGTGTGACTCATTGAGAGTACCCGAAGAAAAAGCATCGGCTAACTCCGTGCCAGCAGCCGCGGTAATACGGAGGATGCGAGCGTTATACGGATTTATTGGGTTTACAGGGTGCGCAGGCG
+
FFFFFFFFFFFFFFFFFFFFFFFFFFFFFFFFFFFFFFFFFFFFFFFFFFFFFFFFFFFFFFFFFFFFFFFFFFFFFFFFFFFFFFFFFFFFFFFFFFFFFFFFFFFFFFFFFFFFFFFFFFFFFFFFFFFFFFF:FFFFFFFFFFFFF:FFFFFFFFFFFFFFFFFFFFFFF:FFFFFFFFFFFFFFFFFF:FFFFFFFFFFFFFF:FFFFFFF:FFF,FFFFF,FFF,FFFFFFFFFFFFFF
@A01757:128:HWYCLDRX2:1:2101:26829:27414 1:N:0:GGAGCGTC
ACTCCTACGGGAGGCAGCAGTGGGGGATATTGGACAATGGGGGGAACCCTGATCCAGCGACGCCGCGTATAGGAAGAAGGTTTTCGGATTGTAAACTATTGTCCACAGGGAAGATAAAAGACTGTACCTGTGAAGAAAGCTCCGGCTAACTACGTGCCAGCAGCCGCGGTAATACGTAGGGAGCAAGCGTTATCCGGAATTATTGGGTGTAAAGGGTGCGTAGACGGGATAACAAGTTGGTTGT
+
FFFFFFFFFFFFFFFFFFFFFFFFFFFFFFFFFFFFFFFFFFFFFFFFFFFFFFFFFFFFFFFFFFFFFFFFFFFFFFFFFFFFFFFFFFFFFFFFFFFFFFFFFFFFFFFFFFFFFFFFFFFFFFFFFFFFFFFFFFFFFFFFFFFFFFFFFFFFFFFFFFFFFFFFFFFFFFFFFFFFFFFFFFFFFFFFFFFFFFFFFFFFFFFFFFFFFFFFFFFFFFF:FFFFFFFFFFFFFFF:FFFF
@A01757:128:HWYCLDRX2:1:2101:17336:27445 1:N:0:GGAGCGTC
ACTCCTACGGGAGGCAGCAGTGAGGAATATTGGTCAATGGGCGCGAGCCTGAACCAGCCAAGTCGCGTGAGGGAGGACGGCCCTACGGGTTGTAAACCTCTTTTGCCGGGGAGCAACGGGCGTCACGTGTGGCGCCACTGAGAGTACCCGTAGAACAAGCATCGGCTAACTCCATGCCAGCAGCCGCGGTAATACGGAGGATGCGAGCGTTATCCGGATTTATTGGGTTTAAAGGGTGCGCAGG
+
FFFFFFFFFFFFFFFFFFFFFFF:FFFFFFFFFFFFFFFFFFFFFFFFFFFFFFFFFFFF,FFFFFFFFFFFFFFFFFFFFFFFFFFFFFFFFFFFFFFFFFFFFFFFFFFFFFFFFFFFFFFFFFFFFFFFFFFFFFFFFFFFFFFFFFFFFFFFFFFFFFFFFFFFFFFFFFFFFFFFFFFFFFFFFFFFFFFFFFFFFFFFFFFFFFFFFFFFFFFFFFFFF:FFFFFFFF:FFFF:FFFF
@A01757:128:HWYCLDRX2:1:2101:25699:27461 1:N:0:GGAGCGTC
ACTCCTACGGGAGGCAGCAGTGAGGAATATTGGTCAATGGCCGGAAGGCTGAACCAGCCAAGTCGCGTGAGGGAATAAGGCCCTATGGGTCGTAAACCTCTTTTGTCAGGGAGCAAAGGACGCCACGTGTGGTGTTTTGCGAGTACCTGAAGAAAAAGCATCGGCTAACTCCGTGCCAGCAGCCGCGGTAATACGGAGGATGCGAGCGTTATCCGGATTTATTGGGTTTAAAGGGTGCGCAGGC
+
FFFFFFFFFFFFFFFFFFFFFFFFFFFFFFFFFFFFFFFFFFFFFFFFFFFFFFFFFFFFFFFFFFFFFFFFFFFFFFFFFFFFFFFFFFFFFFFFFFFFFFFFFFFFFFFFFFFFFFFFFFFFFFFFFFFFFFFFFFFFFFFFFFFFFFFFFFFFFFFFFFFFFFFFFFFFFFFFFFFFFFFFFFF:FFFFFFFFFFFFFFFFFFFFFFFFFF:FFFFFFF::FFF:F,FFFFFFFFFF,FFF
@A01757:128:HWYCLDRX2:1:2101:10628:27508 1:N:0:GGAGCGTC
ACTCCTACGGGAGGCAGCAGTGGGGAATATTGGACAATGGGGGAAACCCTGATCCAGCGACGCCGCGTGAGTGAAGAAGTATTTCGGTACGTAAAGCTCTATCAGCAGGAAAGAAAATGACGGTACCTGACTAAGAAGCCCCGGCTAACTACGTGCCAGCAGCCGCGGTAATACGTAGGGGGCACGCGTTATCCGGATTTACTGGGTGTAAAGGGAGCGTAGACGGCAGCGCAAGTCTGGAGTG
+
FFFFFFFFFFFFFFFFFFFFFFFFFFFFFFFFFFFFFFFFFFFFFFFFFFFFFFFFFFFFFFFFFFFFFFFFFFFFFFFFFFFFFFFFFFFFFFFFFFFFFFFFFFFFFF,FFFFFFFFFFFFF:FFFFF:FFFFFFFFFFFFFFFFFFFFFFFFFFFFFFFFFFFFFFFFFFFFFFFFFFFFF,FFFFF,FFFFFFFFFFFFFFFFFFFFFFFFFFFFFFFFFFFFFFFFFF,FFFF:FFFFF
@A01757:128:HWYCLDRX2:1:2101:16975:27508 1:N:0:GGAGCGTC
ACTCCTACGGGAGGCAGCAGTGAGGAATATTGGTCAATGGCCGGAAGGCTGAACCAGCCAAGTCGCGTGAGGGAATAAGGCCCTATGGGTCGTAAACCTCTTTTGTCAGGGAGCAAAGGCGTCCACGTGTGGACGAAAGGAGAGTACCTGAAGAAAAAGCATCGGCTAACTCCGTGCCAGCAGCCGCGGTAATACGGAGGATGCGAGCGTTATCCGGAGTTATTGGGTTTAATGGGTGCGTAGG
+
FFFFFFFFFFFFFFFFFFFFFFFFFFFFFFFFFFFFFFFFFFFFFFFFFFFFFFFFFFFFFFFFFFFFFFFFFF:FFFFFFF::::FFFFFFFFFFFFF:FF:FFFFFFFFFFF,F,F:FFFFFFFFFFFFFFF,FF:FF,FFFF:FFFFFFFFFFF:,FFFFFF:FFFFFFFFFFFFFFF:FFFFF:FF:FFFFF,FFFFFFFFFFFFFFF:::,:F,FF:FFFFFF,FFF,,FF:FFFF,FF
@A01757:128:HWYCLDRX2:1:2101:12662:27555 1:N:0:GGAGCGTC
ACTCCTACGGGAGGCAGCAGTGAGGAATATTGGTCAATGGGCGGAAGCCTGAACCAGCCAAGTCGCGTGAGGGAAGAAGGCCCTGCGGGTCGCAGACCTCTTCGGACGGGGAGCAAGGCCGCCGACGTGTCGGCGGAAGGAGAGTACCCGTAGAACAAGCATCGGCTAACTCCGTGCCAGCAGCCGCGGTAATACGGAGGATGCGAGCGTTATCCGGATTTATTGGGTTTAAAGGGTGCGCAGG
+
FFFFFFFFFFFFFFFFFFFFF:FFFFFFFFFFFFFFFFFFFFFFFFFFFFFFFFFFFFFFFFFFFFFFFFFFFF,:FFF:FFFFFFFFFFFFFFFFFFFFFFFFFF,FFFFFFFFFFFFFF:FFFFFFFFFFFFFFF,FFFFFFFFFFFFFFFFFFFFFFFFFFFFFFFFFFFFFFFFFFFFFF:FFF,F,F:FFFFFFFFFFFF,FFF,FFFF,FFF,FFFFFFFFF,,FFFF:FFFFFF,FF
@A01757:128:HWYCLDRX2:1:2101:25608:27555 1:N:0:GGAGCGTC
ACTCCTACGGGAGGCAGCAGTGAGGAATATTGGTCAATGGCCGCAGGGCTGAACCAGCCAAGTCGCGTGAGGGATGACGGTCCTATGGATTGTAAACCTCTTTTGTCAAGGAGCAAAGGGCGCCACGTGTGGCGTTTTGCGAGTACCTGAAGAAAAAGCATCGGCTAACTCCGTGCCAGCAGCCGCGGTAATACGGAGGATGCGAGCGTTATCCGGATTTATTGGGTTTAAAGGGTGCGTAGGC
+
FFFFFFFFFFFFFFFFFFFFFFFFF:FFFFFFFFFFFFFFFFFFFFFFFFFF,FFFFFFFF:FFFFFFFFFFFFFFFFFFFF:FFFFFFFFFFFFFFFFFFFFFFFFFFFFFFFFFFFFFFFFFFFFFFFFFFFFFFFFFFFFFFFFFFFFF:FFFFFFFFFFFFFFFFFF:FFFFFFFF,FFFFFFFF:FFFFFFFFFFFFFFFFFFFFFFFFFFF,:FFF:FFFFFFFFFFFFFFFFF:FFF
@A01757:128:HWYCLDRX2:1:2101:11487:27586 1:N:0:GGAGCGTC
ACTCCTACGGGAGGCAGCAGTAGGGAATCTTCGGCAATGGGGGCAACCCTGACCGAGCAACGCCGCGTGAGTGAAGAAGGTTTTCGGATCGTAAAGCTCTGTTGTAAGAGAAGAACGGGTATGAGAGTGGAAAGTTCATACTGTGACGGTATCTTACCAGAAAGGGACGGCTAACTACGTGCCAGCAGCCGCGGTAATACGTAGGTCCCGAGCGTTATCCGGATTTATTGGGCGTCAAGCGAGC
+
F,FF::FFFFFF,:FFFFFFFFFFFFFFFFFFF:FFFF:FFFFFFF::FFFF:FFF:F:FFF,FFF:FFFFFFFFFFFFFFFF:F,FFFF,F:FFFF,FFFFFFF,FFFFFFF:FFFF,F,:F:FF,F:FFFFF:FFFFF:F:FFFFFFF::FFF:FF:FFFF,:F::F:FFFFFFF:FF:FFFFFFF,F,:FFF,FFF::F,,,F,FFFF:FF,FFFF:F:FF,FFFF:F,F:F,FF,:,FFF
@A01757:128:HWYCLDRX2:1:2101:25427:27618 1:N:0:GGAGCGTC
ACTCCTACGGGAGGCAGCAGTGAGGAATATTGGTCAATGGCCGGAAGGCTGAACCAGCCAAGTCGCGTGAGGGAATAAGGCCCTATGGGTCGTAAACCTCTTTTGTCAGGGAGCAAAGGACGCCACGTGTGGTGTTTTGCGAGTACCTGAAGAAAAAGCATCGGCTAACTCCGTGCCAGCAGCCGCGGTAATACGGAGGATGCGAGCGTTATCCGGATTTATTGGGTTTAAAGGGTGCGCAGGC
+
FFFFFFFFFFFFFFFFFFFFFFFFFFFFFFFFFFFFFFFFFFFFFFFFFFFFFFFFFFFFFFFFFFFFFFFFFF,FFFFFFFFFFFFFFFFFFFFFFFFFFFFFFFFFFFFFFFFFFFFFFFFFFFFFF:FFFFFFFFFFFFFF,FFFFF,FFFFFFFFFFFFFFFFFFFFFFFFFFFFFFFFFFFFFFFFFFFFFFFFFFFFFFFFFFF:FFFFFFFFFF,FF:FFFFFFFF,FFFF:FFFFF
@A01757:128:HWYCLDRX2:1:2101:26576:27696 1:N:0:GGAGCGTC
ACTCCTACGGGAGGCAGCAGTGGGGAATATTGCACAATGGGGGAAACCCTGATGCAGCAACGCCGCGTGAGTGAAGAAGTAATTCGTTATGTAAAGCACTATAAGCAGGGAAGAAAATGACGGTACCTGACTAAGCAGCCCCGGCTAACTACGTGCCAGCAGCCGCGGTAATACGTATGGGGCAAGCGTTATCCGGATTTACTGGGTGTAAAGGGAGCGTAGACGGTAAAGCAAGTCTGAAGTG
+
FFF:FFFF:F::FFF:FFFF:FFFF::FFFF:FF:FF:::FFFFFFFFF:FFFF,FFFF:F:F,FFF,FFFFFFFFFFF:FF,FF,F:F:FF,FFF:,FFF:,FFFFFFFFFFF:FF,FFF,FFFFF,,:,FFFF:F,,FF,:::F:FFFF,:,FFFFFFFFFF,F,,,:FF:,,,F,,:F,FF,,F:F,FFFFFFF:FFFFFF,FFFFF:F,FF:,:,FF:,F,,FFFF:FFFFF:F,F,:F:
@A01757:128:HWYCLDRX2:1:2101:28546:27759 1:N:0:GGAGCGTC
ACTCCTACGGGAGGCAGCAGTGAGGAATATTGGTCAATGGGCGGAAGCCTGAACCAGCCAAGTCGCGTGAGGGAATAAGGCCCTACGGGTCGTAAACCTCTTTTGCCGGGGAGCAAGGGCGGGGACGTGTCCCGGCCCGGAGAGTACCCGGAGAAAAAGCATCGGCTAACTCCGTGCCAGCAGCCGCGGTAATACGGAGGATGCGAGCGTTATCCGGATTTATTGGGTTTAAAGGGTGCGTAGG
+
FFFFFFFFFFFFFFFFFFFFFFFFFFFFFFFFFFFFFFFFFFFFFFFFFFFFFFFFFFFFFFFFFFFFFFFFFFFFFFFFFFFFFFFFFFFFFFFFFFFFFFFFFFFFFFFFFFFFFFFFFFFFFFFFFFFFFFFFF:FFFFFFFFFFFFFFFFFFF:FF:FFFFFFFFFFFFFFFFFFFFFFFFFFFFFFFFFFFFFFFFFFFFFFFFFFFFFFFFF:FFFFFFFFFFFFFFFFFFFFFFF:F
@A01757:128:HWYCLDRX2:1:2101:10601:27774 1:N:0:GGAGCGTC
ACTCCTACGGGAGGCATCAGTGAGGAATATTGGTCAATGGGCGCAAGCCTGAACCAGCCAAGTCGCGTGAGGGAAGGCGGTCCTATGGGTCGTAAACCTCTTTTGTCAGGGAGCAAAGGCGTCCACGTGTGGACGAAAGGAGAGTACCTGAAGAAAAAGCATCGGCTAACTCCGTGCCAGCAGCCGCGGTAATACGGAGGATGCGAGCGTTATCCGGATTTATTGGGTGTAAAGGGTGCGTAGA
+
FFFFFFFFFFFFFFF:FF:F:FFFFFFFFFFFFFF,FF:FFFFFFFFFFFFFFFFFFFFFFFFF:FFFFFFFFFFFFFFFFFFFFFFFFFFFFFFFFFFFFFFFFFFFFFFFFFFF,FF:FFFFFFFFFFFFFFF:FF:FFFFFFFF:FFF,FF:FFFFFFFFFFFFFFFFFFFFFFFFFFFFFFFFFF:FFFFFFFF:FFFFFFFFFFFF:FFFF,FFFFFFFFF:FFFFFFFFFFFFFFFFF
@A01757:128:HWYCLDRX2:1:2101:17499:27790 1:N:0:GGAGCGTC
ACTCCTACGGGAGGCAGCAGTAGGGAATTTTTCACAATGGGCGAAAGCCTGATGGAGCAATACCGCGTGGATGATGAAGGTCTTTGGATTGTAAAATCCTTTTATTAGGGACGAATGACATAAGTAGGAAATGATTTATGTTTGACTGTACCTTTTGAATAAGTAACGGCAAACTATGTGCCAGCAGCCGCGGTAATACATAGGTTACAAGCGTTATCCGGATTTACTGGGCGTAAAGCGAGCG
+
FFFFFFFFFFFFFFFFFFFFFFFFFFFFFFFFFFFFFFFFFFFFFFFFFFFFFFFFFFFFFFFFFFFFFFFFFFFFFFFFFFFFFFFFFFFFFFFFFFFFFFF:FFFFFFFFFFFFF:FFFFFFFFFFFFFFFFFFFFFFFFFFFFFFFFFFFFFFF:FFF,FFFFF:FFFF:FFFFFFFFFFFFFFF:FFFFFF:FFFFFFFFFFFFFFFFFFFFFF,FFFFFFFFF:FFFFFFFFFFFFFFF
@A01757:128:HWYCLDRX2:1:2101:11369:27853 1:N:0:GGAGCGTC
ACTCCTACGGGAGGCAGCAGTGAGGAATATTGGTCAATGGTCGGGAGACTGAACCAGCCAAGCCGCGTGAGGGAGGAAGGTACAGAGTATCGTAAACCTCTTTTGTCAGGGAACAAAGACGGGGACGCGTCCCCGGATGAGTGTACCTGAAGAAAAAGCATCGGCTAACTCCGTGCCAGCAGCCGCGGTAATACGGAGGATGCGAGCGTTATCCGGATTTATTGGGTTTAAAGGGTGCGCAGGC
+
FFFFFFFFFFFFFFFFFFFFFFFFFFFFFFFFFFF,FFFFFFFFFFFFFFFFFFFFFFFFFF:FFFFFFFFFFFFFFFFFFFFFFFFFFFFFFFFFFFFFFFFFFFFFFFFF:FFF:FFFFFFFFFFFFFFFFFFFFFFFFFFFFFFFFFFFF:FFFF:FFFFFFFFFFFFFF:FFFFFFFFFFFFFFFFFFFFFFFFFFFFFFFFFFFFFFFFFFF:FFFFF:FFFFFFF:F:FFFFFF,FFF
@A01757:128:HWYCLDRX2:1:2101:11577:27868 1:N:0:GGAGCGTC
ACTCCTACGGGAGGCAGCAGTGAGGAATATTGGTCAATGGCCGAGAGGCTGAACCAGCCAAGTCGCGTGAGGGAAGACGGCCCTACGGGTTGTAAACCTCTTTTGTCGGGGAGCAAAGCGAGTCACGTGTGACTCATTGAGAGTACCCGAAGAAAAAGCATCGGCTAACTCCGTGCCAGCAGCCGCGGTAATACGGAGGATGCGAGCGTTATCCGGATTTATTGGGTTTAAAGGGTGCGCAGGC
+
FFFFFFFFFFFFFFFFFFFFFFFFFFFFFFFFF:FFFFFFFFFFFFFFFFFFFFFFFF:FFFFFFFFFFFFFFFFFFFFFFFFFFFFFFFFFFFFFFFFFFFFFFFFFFFFFFFFFFFFFFFFFFFFFFFFFFFFFFFFFFFFFFFFFFFFFFFFFFFFFFFFFFFFFFFFFFFFFFFFFFFFFFFFFFFFFFFFFFFFFFFFF:FFFFFFFFFFFF:FFFFFFFFFFFFFFFFFFF:FFFFFF
@A01757:128:HWYCLDRX2:1:2101:11912:27884 1:N:0:GGAGCGTC
ACTCCTACGGGAGGCAGCAGTGGGGAATATTGCGCAATGGACGAAAGTCTGACGCAGCGACGCCGCGTGAGGGATGAAGGTTTTCGGATCGTAAACCTCTGTCAGGAGGGAAGAAAGCGTATGGTGCCAATCAGCCATGCGTTGACGGTACCTCCAAAGGAAGCGCCGGCTAACTCCGTGCCAGCAGCCGCGGTAATACATAGGTTACAAGCGTTATCCGGATTTACTGGGCGTAAAGCGAGCG
+
FFFFFFFFFFFFF:FFFFFFFFFFFF:FFFFFFFFFFFFFFFFFFFFFFFFFFFFFFFFFFFFFFFFFFFFFFFFFFFFFFFFFFFFFFFFFFFFFFFFFFFFFFFFFFFFFFFFFFFFFFFFFFFFFFFFFFFFFFFFFFFFFFFFFFFFFFFFFFFFFFFF:FFFFFFF::FFF:FFFFFFFFFFFFFFFFFFFFFFFFFFFFFFFFFFFFFFFFFFFFFFFFFFFFFFFFFFFFFFFFF:F
@A01757:128:HWYCLDRX2:1:2101:15185:27915 1:N:0:GGAGCGTC
ACTCCTACGGGAGGCAGCAGTAGGGAATTTTCGTCAATGGGCGCAAGCCTGAACGAGCAATGCCGCGTGAACGAGGAAGGTCTTCGGATCGTAAAGTTCTGTTGAAGGGGAAAAAGAGCGGAGAGAGGAAATGGTCTCCGATTGATATTACCCTTCGAGGAAGTCACGGCTAACTACGTGCCAGCAGCCGCGGTAATACATAGGGAGCAAGCGTTATCCGGATTTATTGGGTGGAAAGGGTGCG
+
FFF:FFFFFFFFFFFFFFFFFFFFFFFFF:FFFFFFFF:FFFFFFFFFF:FFFFFFFFFFFFFFFFFFFFFFFF,FFF:FFFFFFFFF:FFFFFFFFFFFFFFFF:FFFFFFFF:FFFFF:,FFFFFFFFFFFFFFFFFFFFFFFFFFFFFFFFFFFF::FF:FFFFFFFFFFFFFFFFFFFFFF:F:F:FFFFFF,FF:,F:FFFFFF,FFFF,FF,:FFF:,,FFFFFF,F,FFFF,FFFF:
@A01757:128:HWYCLDRX2:1:2101:17472:27962 1:N:0:GGAGCGTC
ACTCCTACGGGAGGCAGCAGTAGGGAATTTTTCACAATGGGCGAAAGCCTGATGGAGCAATACCGCGTGGATGATGAAGGTCTTTGGATTGTAAAATCCTTTTATTAGGGACGAATGACATAAGTAGGAAATGATTTATGTTTGACTGTACCTTTTGAATAAGTAACGGCAAACTATGTGCCAGCAGCCGCGGTAATACATAGGTTACAAGCGTTATCCGGATTTACTGGGCGTAAAGCGAGCG
+
FFFFFFFFFFFFFFFFFFFFFFFFFFFFFFFFFFFFFFFFFFFFFFFFFFFFFFFFFFFFF:FFFFFFFFFFFFFFFFFFFFFFFFFFFFFFFFFFFFFFFFFFFFFFFFFFFFFFFFFFFFFFFFFFFFFFFFFFFFFFFFFFFFFFFFFFFFFFFFFFFFFFFFFFFFFFFFFFFFFFFFF:FFFFFFFFFFFFF:FF:FFFFFFFFFFFFFFFFFF:FFFFFFFFF:FFFFFFFFFFFFFF
@A01757:128:HWYCLDRX2:1:2101:18087:27962 1:N:0:GGAGCGTC
ACTCCTACGGGAGGCAGCAGTGAGGAATATTGGTCAATGGGCGCGAGCCTGAACCAGCCAAGTCGCGTGAGGGAGGACGGCCCTACGGGTTGTAAACCTCTTTTGCCGGGGAGCAACGGGCGTCACGTGTGGCGCCACTGAGAGTACCCGTAGAACAAGCATCGGCTAACTCCATGCCAGCAGCCGCGGTAATACGGAGGATGCGAGCGTTCTCCGGATTTATTGGGTTTAAAGGGTGCGCAGG
+
FFFFFFFFFFFFFFF:FFFF:F:FFFFFFFFFFFFFFFFFFFFFFFFFFFFF,FFFFFF:FFFFFFFFFFF:FFFFFFFFFFFFFFFFFFFFFFFFFFFFFFFFFFFFFFFFFFF,FFFFFFFFFFFFFFF:FFFFFFFFFFFFFF:FFF:FFF,FFFFFFFFF:FFFFFFFF:F:FFFFFFFFFFFFFF:,FFFFFFFFFFFFFFF::FF,FFFFF:F:FF,:FFFFFFF,FFFFFFFFF::F
@A01757:128:HWYCLDRX2:1:2101:17644:27978 1:N:0:GGAGCGTC
ACTCCTACGGGAGGCAGCAGTGGGGGATATTGGACAATGGGGGGAACCCTGATCCAGCGACGCCGCGTGAGTGAAGAAGTATCTCAGTATGTAAAGCTCTATCAGCAGGGAAGAAAGAAATGACGGTACCTGAGTAAGAAGCCCCGGCTAACTACGTGCCAGCAGCCGCGGTAATACGTAGGGGGCTAGCGTTATCCGGAATGATTGGGCGTAAAGGGTGCGTAGGCGGCCTGCTAAGTCTGGA
+
FFFFFFFFFFFFFFFFFFFFFFFFFFFFFFFFFFFFFFFFFFFFFFFFFFFFFFF:FFFFFFFFFFFFFFFFFF:FFFFFFFFFF,F,FFFFFFFFFFFFFFFFFFFFFFFFFFFF:,FFFFFFFFFFFFFFFFFFFFFFF:FFFFFFFFFFFFFFFFFFFFFFFFFFFFFF:F,FFFFFFF,FFF,FFFFFF:FF:FFFFFFFFFFF:FFFF:,F::FFFF:FFFFFFF:FFFF,FFFFFF:F
@A01757:128:HWYCLDRX2:1:2101:22851:28197 1:N:0:GGAGCGTC
ACTCCTACGGGAGGCAGCAGTGGGGAATATTGGGCAATGGGCGCAAGCCTGACCCAGCAACGCCGCGTGAAGGAAGAAGGCTTTCGGGTTGTAAACTTCTTTTCTGAGGGACGATAGTGACGGTACCTCAGGAATAAGCCACGGCTAACTACGTGCCAGCAGCCGCGGTAATACGTAGGTGGCACGCGTTATCCGGATTTACTGGGTGTAAAGGGCGTGTAGGCGGGATGGTAAGTCAGATGTG
+
FFFFFFFFFFFFFFFFFFFFFFFFFFFFFFFFFFFFFFFFFF,FFFFFFFFFFFFFFFFFFFFFFFFFFFFFFFFFFFFFFFFFFFFFFFFFFFF:FFFFFFFFFFFFFFFFF:FFFFFFFFFFFFFFFFFFFFFFFFFFFFFFFFFFFFFFFFFFFF:FFFFFFFFFFFFFFFFFFFFFFFFF,FFFFF:FFFFFFFFFFF:FFF,FFFF:FFFFFFFFFFFFFFFF,FFF:FFFFFFF,FFF
@A01757:128:HWYCLDRX2:1:2101:28311:28197 1:N:0:GGAGCGTC
ACTCCTACGGGAGGCAGCAGTGGGGAATTGTTCGCAATGGGCGCAAGCCTGACGACGCAACGCCGCGTGGAGGATGAAGGTCTTCGGATTGTAAACTCCTGTTGATCGGGACGAAAAGCTTCGACCTAACACGTCGAGGACTGACGGTACCGGTTGAGGAAGCCACGGCTAACTCTGTGCCAGCAGCCGCGGTAATACAGAGGTGGCAAGCGTTGTTCGGAATTACTGGGCGTAAAGGGCGCGT
+
FFFFFFFFFFFFFFFFFFFFFF:F:FFFFFFFFFFFFFFFFFFFFFFFFFFFFFFFFFFFFFFFFFF:FFFFFFFF:FFFFFFFFFFFFFFFFFFFFFFFFFFFFFFFFFFFFFFFFFFFFFFF:FFFFFFFFFFFFFFF:FFFFFFF,,FFFFFF,FFF,FF:FFFFFFF:FFFFFFF:F,FFFFFFFFFFFF,FF:FFFFFFFFFF,,FFFFFFFF:FFFFFF:FF,FFFFFFF,,FFFFFF
@A01757:128:HWYCLDRX2:1:2101:6659:28244 1:N:0:GGAGCGTC
ACTCCTACGGGAGGCAGCAGTGGGGAATATTGCGCAATGGGGGAAACCCTGACGCAGCAACGCCGCGTGCGGGATGAAGGCCTTCGGGTTGTAAACCGCTTTCAGCAGGGAAGATCCAAGACGGTACCTGCAGAAGAAGCCCCGGCTAACTACGTGCCAGCAGCCGCGGTAATACGTAGGGGGCAAGCGTTATCCGGATTTACTGGGTGTAAAGGGTGCGCAGGTGGCAGGGCAAGTCAGATGT
+
FFFFFFFFFFFFFFFFFFFFFFFFFFFFFFFFFFFFFFFFFFFFFFFFFFFFFFFFFFFFFFFFFFFFFFFFFFFFFFFFFFF:FFFFFFFFFFFFFFFFFFFFFFFFFFFFFFFFFFFFFFFFFFFFFFFFFFFFFFFFFFFFFFFFFFFFFFFFFFFFFFFFFFFFFFFFFFFFFFFFFFFFF:FFFFFF:FFFFFFFFFFFF:F:F:FFF:FFFFFFFFFFFFFFFFFFFF:FFF:FFFFF
@A01757:128:HWYCLDRX2:1:2101:27651:28244 1:N:0:GGAGCGTC
ACTCCTACGGGAGGCAGCAGTGAGGAATATTGGTCAATGGGCGGAAGCCTGAACCAGCCAAGTCGCGTGAGGGAAGAAGGCCCTGCGGGTCGCAGACCTCTTTGGACGGGGAGCAAGGCCGCCGACGTGTCGGCGGAAGGAGAGTACCCGTAGAACAAGCATCGGCTAACTCCGTGCCAGCAGCCGCGGTAATAAGGAGGATGCGAGCGTTATCAGGAAATATTGGGTTTAAAGGGTGCGCAGG
+
FFF,FFFFFF:FFFFFFFFF:FFFFFFF,FF:FFF:FFFF:FFFFFFFFFFFFFFFFF:FFFFFFF:FFFFFFF:FFFF,FFFFF:FFFFFF,F,FFF,:,,FFF:,F:FFFFFFFFFF:FFFFFFF,FFFF:FFF,FFFFFFF:F:FF::,:FFF:F:FFFFFFFFFF:F,,:F:FFFFF::FFFFFFFFFFF,FFFF:FFFFFFFFF,FFFF,FF:,:F,F,FF,F,:FFF:,:FFFFFFF:
@A01757:128:HWYCLDRX2:1:2101:9625:28275 1:N:0:GGAGCGTC
ACTCCTACGGGAGGCAGCAGTAGGGAATTTTCGTCAATGGGCGCAAGCCTGAACGAGCAATGCCGCGTGAACGAGGAAGGTCTTCGGATCGTAAAGTTCTGTTGAAGGGGAAAAAGAGCGGAGAGAGGAAATGGTCTCCGATTGATATTACCCTTCGAGGAAGTCACGGCTAACTACGTGCCAGCAGCCGCGGTAATACGTAGGTGGCGAGCGTTCTCCGGACTGATTGGGCGTAAAGGGTGCG
+
FFFFFFFFFFFFFFFFFFFFFFFFFFFFFFFFFFFFFFFFFFFFFFFFFFFFFFFFFFFFFFFFFFFFFFFFFFFFFFFFFFFFFFFFFFFFFFFFFFFFFFFFFFFFFFFFFFFFFFFFFFFFFFFFF:FFFFFFFFFFF,FFFFFFFFFFFFFFFFFFFFFFFFFFFFF:FFFFFFF:FFFFFFFFFFFFFF:FFFFFFFF:FFFFFFFF:FFFFFFFFF,FFF:FFFFFFF,FFF:FFFF:
@A01757:128:HWYCLDRX2:1:2101:6216:28291 1:N:0:GGAGCGTC
ACTCCTACGGGAGGCAGCAGTGAGTAATATTGGTCAATGGCCGAGAGGCTGAACCAGCCAAGTCGCGTGAGGGAAGAATGTCCTATGGATTGTAAACCTCTTTTGTCAGGGAGCAAAGGACGCCACGTGTGGCGCTTTGCGAGTACCTGAAGAAAAAGCATCGGCTAACTCCGTGCCAGCAGCCGCGGTAATACGGAGGATGCGAGCGTTATCCGGATTTATTGGGTTTAAAGGGTGCGCAGGC
+
FFFFFFFFFFFFFFFFFFFFFFFFFFFFFFFFFFFFFFFFFFFFFFFFFFFFFFFFFFFFFFFFFFFFFFFFFFFFF:FFFFFFFFFFFFFFFFFFFFFFFFFFFFFFFFFFFFFFFFFFFFFFFFFFFFFFFFFFFFFFFFFFFFFFFFFFFFFFFFFF:FFFFFFFFFF:FFFFFFFFFFFFFFFFFFFFF:FFFFF:FFFFFFFF,F,FFFFFFF:FFF::FFFFF,FFF:FFFFFFFF:F
@A01757:128:HWYCLDRX2:1:2101:29875:28307 1:N:0:GGAGCGTC
ACTCCTACGGGAGGCAGCAGTGAGGAATATTGGTCAATGGGCGAGAGCCTGAACCAGCCAAGCCGCGTGAGGGAAGACGGCCCTATGGGTTGTAAACCTCTTTTGTCGGAGAACAAAACCCGGGACGAGTCCCGGACTGCGTGTATCCGAAGAAAAAGCATCGGCTAACTCCGTGCCAGCAGCCGCGGTAATACGGAGGATGCGAGCGTTATCCGGATTTATTGGGTTTAAAGGGTGCGTAGGC
+
FFFFFFFFFFFFFFFFFFFFFFFFFFFFFFFFFFFFFFFFFFFFFFFFFFFFFFFFFFFFFFFFFFFFFFFFFFFFFFFFFFFFFFFFFFFFFFFFFFFFFFFFFFFFFFFFFFFFFFFFFFFFFFFFFFFFFFFFFFFFFFFFFFFFFFFFFFFFFFFFFFFFFFFFFFFFFFFFFFFFFFFFFFFFFFFFFFFFFFFFFFFFFFFFFFFFFFFFFFFFFFFFFFFF:FFFFFFF:FFFFFFF
@A01757:128:HWYCLDRX2:1:2101:32018:28322 1:N:0:GGAGCGTC
ACTCCTACGGAGGCAGCAGTAGGGAATCTTCCACAATGGGCGAAAGCCTGATGGAGCAACGCCGCGTGGGTGAAGAAGGTCTTCGGATCGTAAAACCCTGTTGTTAGAGAAGAAAGTGCGTGAGAGTAACTGTTCACGTTTCGACGGTATCTAACCAGAAAGCCACGGCTAACTACGTGCCAGCAGCCGCGGTAATACGTAGGGGGCAAGCGTTGTCCGGATTCACTGGGCGTAAAGAGCACGT
+
FFFFF:FFFFFFFFFFFFFFFFFFF:FFFFFFFFFFFFFFFFFFFFFFFFFFFFFFFF,FFFFFFFFFFFFFFFFFFFFFFFFFFFF:FFFFFFFFFFFFFFFF:FFFFF:FFFFFFFFFFFFFFFFFFFFFFFFFFFFFFFFFFFFFFFFFF:FFFFFFFFFFFFFFFFFFFFFFFFFFFFFFFFFFFFFFFFFFFFFFFFFFFFFF:FFFFFFFFFFFFFFFFFF:FFFFFFFFFFFFFFFF
@A01757:128:HWYCLDRX2:1:2101:7681:28354 1:N:0:GGAGCGTC
ACTCCTACGGGAGGCAGCAGTAGGGAATTTTCGTCAATGGGCGCAAGCCTGAACGAGCAATGCCGCGTGAGTGAGGAAGGTCTTCGGATCGTAAAGCTCTGTTGCAGGTCAGAAAAGAAGAAAAGAGGAAATGCTTTTCTTTTGATAGTAACCTGCCAGAAAGTCACGGCTAACTACGTGCCAGCAGCCGCGGTAATACGTAGGTGGCAAGCGTTATCCGGAATGATTGGGCGTAAAGGGTGCG
+
FFFFFFFFFFFFFFFFFFFFFFFFFFFFFFFFFFFFFFFFFFFFFFFFFFFFFFFFFFFFFFFFFFFFFFFFFF:FFFFFFFFFFFFFFFFFFFFFFFFF:FFF:FFFFFFFFFFFFFFFFFFFFFFFFFFFFFFFFFFFFFFFFFFFFFFFFFFFFFFFFFFFFFFFFFFFFFFFFFFFFFFFFFFFFFFFFFFFFFFFFFFFFF:FFFFFFFFFFFFF:F,FF,,FF:FFFF:FFFFFFFFF
@A01757:128:HWYCLDRX2:1:2101:12436:28510 1:N:0:GGAGCGTC
ACTCCTACGGGAGGCAGCAGTAGGGAATTTTCGTCAATGGGCGCAAGCCTGAACGAGCAATGCCGCGTGAACGAGGAAGGTCTTCGGATCGTAAAGTTCTGTTGAAGGGGAAAAAGTGCGGAGAGAGGACATGAACTCCGATTGATATTACCCTTCGAGGAAGTCACGGCTAACTAAGTGCCAGCAGCCGCGGTAATACTTAGGTGGCAAGCGTTATCCGTATTTACAGTGTGTAAAGTGCGTG
+
FFF:F::FFFFFFFFFFFF,FFFFFFFFFFF:F,:FFFFFFFFFFF:FFF,FF,F:,FFFF,FF:FFF,FFF,FF,F::FFFFF:FFFFFF,FF::F,,:F:FF:F:,FFFFFFF,,,:FFFFF:FF,:,FFFFFF:,FF:,,FF,F::F,,FFFFFF,FFFF,F:FFF,,:::FF,:FFFFF::FFFF,F,,,,FF::,FFF:FFF,FF,::FF,:FFF,FF,:FF,,:,F,FF,,,:::,,,
@A01757:128:HWYCLDRX2:1:2101:4119:28541 1:N:0:GGAGCGTC
ACTCCTACGGGAGGCAGCAGTGAGGAATATTGGTCAATGGGAGGAATCCTGAACCAGCCATGCCGCGTGCAGGACGACGGCTCTACGAGTTGTAAACTGCTTTTGTACCGGGGTAAAATGCCTTACGAGTAGGGTTTTGAAAGTACGGTACGAATAAGGATCGGCTAACTCCGTGCCAGCAGCCGCGGTAATACGGAGGATGCGAGCGTTATCCGGATTTATTGGGTGTAAAGGGAGCGCAGGC
+
FFFFFFFFFFFFFFFFFFFFFFFFFFFFFFFFFFFFFFFFFFFFF,FFFFFFFFFFFFF:FFFFFFFFFFFFFFFFFFFFFFFFFFFFFFFFFFFFFFFFFFFFFFFFFFFFFFFFFFFFFFFFFFFFFFFFFFFFFFFFFFFFFFFFFFFFFFFFFFFFFFFFFF:FFFFFFFFFFFFFFFFFFFF:FFFFFFFFFF:FF:FFFFFFFF:FFFF,FFFFFF::,FFFFFFFFFFFF::FFFFF
@A01757:128:HWYCLDRX2:1:2101:26440:28557 1:N:0:GGAGCGTC
ACTCCTACGGGAGGCAGCAGTGGGGAATATTGGACAATGGGGGCAACCCTGATCCAGCCATGCCGCGTGTGTGAAGAAGGCCTTCGGGTTGTAAAGCACTTTCAGTGGGGAGGAAAGGTTAACGGTTAATACACGTTAGCTGTGACGTCACCCACAGAAGAAGCACCGGCTAACTCCGTGCCAGCAGCCGCGGTAATACGGAGGGTGCGAGCGTTATGCGGAATAAGTGGGCGTAAAGCGCGCG
+
FFFFFFFFFFF:FFFFFFFFFFFFFFFFFFFFFFFFFFFFFFFFFFFFFFFFFFFFFFFFFFFFFFFFFFFFFFFFFFFFFFFFFFFF:FFFFFFFFFFFFFFFFFFFFFFFFFFFFFFFFFFFFFF:FFFFFFFFFFFFFFFFFFFFFFFFFFFFFFFFF::FFFFFFFFFF:FFFFFFFFFFFFFFFFFFFFFFFFFFFFFFFFFFFFFFFFFF,,FFFF:F:F,FFFFF:FF:FFFFFFFF
@A01757:128:HWYCLDRX2:1:2101:21025:28604 1:N:0:GGAGCGTC
ACTCCTACGGGAGGCAGCAGTGAGGAATATTGGTCAATGGGCGCATGCCTGAACCAGCCAAGTCGCGTGAGGGACGACGGCCCTACGGGTTGTAAACCTCTTTTGCCGGGGAGCAAGGCTTTCCACGTGTGGGAAGCCGGAGAGTACCCGGAGAAAAAGCATCGGCTAACTCCGTGCCAGCAGCCGCGGTAATACGGAGGATGTGAGCGTTATCCGGATTTATTGGGTTTAAAGGGTGCGTAGG
+
FFFFFFFFFFFFFFFFFFFFFFFFFFFFFFFFF:FFFFFFFFFFFFFFFFFFFFFFFFFFFFFFFFFFFFFFFFFFFFFFFFFFFFFFFFFFFFFFFFFFFFFFFFFFFFFFFFFFFFFFFFFFFFFFFFFFFFFFFFFFFFFFFFFFFFFFFFFFFFFFFFFFFFFFFFFFFFFFFFFFF:FFFFFFFFFFFFFFFFFFFFFFFFFFF,FFFFFFFFFFF:FFFFFFFFFFFFFFFFFFFF:F
@A01757:128:HWYCLDRX2:1:2101:9010:28620 1:N:0:GGAGCGTC
ACTCCTACGGGAGGCAGCAGTGAGGAATATTGGTCAATGGCCGGAAGGCTGAACCAGCCAAGTCGCGTGAGGGAATAAGGCCCTACGGGTCGTAAACCTCTTTTGTCAGGGAGCAAGGCCGTCCACGTGTGGACGGAAGGAGAGTACCTGAAGAAAAAGCATCGGCTAACTCCGTGCCAGCAGCCGCGGTAATACGGAGGATGAGAGCGTTATCCGGATTTATTGGGTTTAAAGTGTGAGTAGG
+
FFFFFFFFFFFFFFFFFFFFFF:FFFFFFFFFFFFFFFFF:FFFFFF,F:FFFFFFFFFFFFFFFFFFFFF:FFFFFFFFFFFFFFF,FFF,FFFFFFF:FFFFFF,FFFFFFFFFF:F:FFFFFF,FFF,F::F:F:F,FF:F:FFFFFFFFFFFFFFFFFF,FF,FFFF,,:FFFFFFFFFFFFF,FFFFFFF:,FF,FF:,FFFFFFFFFF:FFFFF:FFFFF,FFFFFFF,F:F,FFF::
@A01757:128:HWYCLDRX2:1:2101:31783:28635 1:N:0:GGAGCGTC
ACTCCTACGGGAGGCAGCAGTAGGGAATCTTCCACAATGGACGAAAGTCTGATGGAGCAACGCCGCGTGAGTGAAGAAGGGTTTCGGCTCGTAAAGCTCTGTTGGTAGTGAAGAAAGATAGAGGTAGTAACTGGCCTTTATTTGACGGTAATTACTTAGAAAGTCACGGCTAACTACGTGCCAGCAGCCGCGGTAATACGTAGGTGGCAAGCGTTGTCCGGATTTATTGGGCGTAAAGCGAGTG
+
FFFFF:FFFFFFFFFFFFFFFFFFFFFFFFFFFFFFFFFFFFFFFFFFFFFFFFFFFFFFFFFFFFFFFFFFFFFFFFFFFFFFFFFFFFFFFFFFFFFFF,FFFF:FFFFFFFFFFFFFFFFFFFFFFFFFF,FFFFFFFFFF:FFFFFFFFFFFFFFFFFFFFFF:FFF:FFFF:,FFFFFFFFFFFF:FFF,FFFFFFFFFFFFFFFF:FFFFFF:FFF,FFFFFF,FFFF:FFF,FFFFF
@A01757:128:HWYCLDRX2:1:2101:3495:28714 1:N:0:GGAGCGTC
ACTCCTACGGGAGGCAGCAGTGAGGAATATTGGTCAATGGCCGGAAGGCTGAACCAGCCAAGCCGCGTGAAGGACGAAGGTGCCAAGCATTGTAAACTTCTTTTGTCAAGGGACAAAATCAGGCTCGAGAGCCTGACCGAGGGTACTTGAAGAAAAAGCATCGGCTAACTCCGTGCCAGCAGCCGCGGTAATACGGAGGATGCGAGCGTTATCCGGATTTATTGGGTTTAAAGGGTGCGTAGGC
+
FFFFFFFFFFFFFFFFFFFFFFFFFF:FFFFFFFFFFFFFFFFFFFFFFFFFFFFFFFFFFFFFFFFFFFFFFFFFFFFFFFFFFFFFFFFFFFFFFFFFFFFFFFFFFFFFFFFFFFFFFFFFFFFFFFFFFFFFFFFFFFFFFFFFFFFFFFFFFFFFFFFFFFFFFFFFFFFFFFFFFFFFFFFFF:FF:FFFFFFFFFFFFFFFFF:FF,FFF,:F,FFFFFF,F,,:FFFFFFFF:FF,
@A01757:128:HWYCLDRX2:1:2101:3007:28745 1:N:0:GGAGCGTC
ACTCCTACGGGAGGCAGCAGTGAGGAATATTGGTCAATGGGCGGAAGCCTGAACCAGCCAAGTCGCGTGAGGGAAGAAGGCCCTGCGGGTCGCAGACCTCTTTGGACGGGGAGCAAGGCCGCCGACGTGTCGGCGGAAGGAGAGTACCCGTAGAACAAGCATCGGCTAACTCCGTGCCAGCAGCCGCGGTAATACGGAGGATGCGAGCGTTATCCGGATTTATTGGGTTTAAAGGGTGCGCAGG
+
:FFFFFFFFFFFFFFFFFFFFFFFFF:FFFFFFF::FFFFFFFFFFFFFFFFFFFFFF::FFFFFFFFFFFFFFFFFFFFFFFFFFFFFFFFFFFFFFFFFFFFFFFFFFFFFFFFFFFFFFFFFFFFFFFFFFFFFFFFFFFFFFFFFFFFFFFFFFFFFFF:FFFFFFFFFFFFFFFF:FFFFFFFFF,:FF:FFFFFFFFFFFFFF:FFFFF:FFFFFFFFFFFFFFFFFF,FFFF:F:FF
@A01757:128:HWYCLDRX2:1:2101:6271:28761 1:N:0:GGAGCGTC
ACTCCTACGGGAGGCAGCAGTGAGGAATATTGGTCAATGGCCGAGAGGCTGAACCAGCCAAGTCGCGTGAGGGAAGACGGCCCTACGGGTTGTAAACCTCTTTTGTCGGGGAGCAAAGCGAACCACGTGTGGTTCATTGAGAGTACCCGAAGAAAAAGCATCGGCTAACTCCGTGCCAGCAGCCGCGGTAATACGGAGGATGCGAGCGTTATCCGGATTTATTGGGTTTAAAGGGTGCGCAGGC
+
FFFFFF:FFFFFFFFFFFFFFFFFFFFFFFFFFFF::FFFFFFFFFFFFFFFFFFFFFFF:FFFFFFFFFFFFFFFFFFFFFFFFFFFFFFFFFFFFFFFFFFFFFFFFFFFFFFFFFFFFFFFFFFFF:FFFFFFFFFFFFFF:FFFFFFFFFFF:FFFFFFFFFFFFF:FFFFFFFFFFFF:FFFFFFFFF,FFFFFFFFFFFFFFF:FFFFFFFFFFFFFFFFF:F:FFFFFFF:FF:FFF
@A01757:128:HWYCLDRX2:1:2101:15944:28823 1:N:0:GGAGCGTC
ACTCCTACGGGAGGCAGCAGTGGGGGATATTGCACAATGGGGGAAACCCTGATGCAGCGACGCCGCGTGAGTGAAGAAGTATTTCGGTATGTAAAGCTCTATCAGCAGGGAAGAAAGAAGACGGTACCTGAGTAAGAAGCCCCGGCTAACTACGTGCCAGCAGCCGCGGTAATACGTAGGGGGCGAGCGTTATCCGGATTCATTGGGCGTAAAGCGCGCGTAGGCGGCCAGTTAGGTCGGGAGT
+
F:FFFFFF:FF,:FFF,FF:F:FFFF::FFFFFF:FF,FFFFF,FFFFF:FFF,FFFFFF,FFF,FFFFF:FFFF,FF,FFFFF,FFFFF,FFFF,FF:FFFFF:FF,FFFFFFFF,FFFF,FFFFF:,FF:FFF:FF,FFFF,FF:FFFFF:F:,FF,:FF:FF:FFFFFFFFFF:FF::FFFFFFF:FFFF,,:FFFF,F,FFFFFFFF:F:FF:FFFFF:FFFFFFF,F:F:FFFF::F,F
@A01757:128:HWYCLDRX2:1:2101:26820:28870 1:N:0:GGAGCGTC
ACTCCTACGGGAGGCAGCAGTGGGGGATATTGGACAATGGGGGAAACCCTGATCCAGCGACGCCGCGTGAGTGAAGAAGTATTTCGGTATGTAAAGCTCTATCAGCAGGGAAGAAAGAAATGACGGTACCTGAGTAAGAAGCCCCGGCTAACTACGTGCCAGCAGCCGCGGTAATACGTAGGGGGCAAGCGTTATCCGGAATTACTGGGTGTAAAGGGAGCGTAGACGGTAATGCAAGTCTGGA
+
FFFFFFFFFFFFFFFFFFFFFFFFFFFFFFFFFFFFFFFFFFFFFFFFFFFFFFFFFFFFFFFFFFFFFFFFFFFFFFFFFFFFFFFFFFFFFFFFFFFFFFFFFFFFFFFFFFFFFFFFFFFFFFFFFFFFFFFFFFF:FFFFFFFFFFFFFFFFFFFFFFFFFFFFFFFF:FFFFFFFFFFFFFFFFFFFFFFFFFFF,FFFFFFFFFFFFFFFFFFFFFFFFFFFFFF:FFFFFFFFFF,F
@A01757:128:HWYCLDRX2:1:2101:30291:28902 1:N:0:GGAGCGTC
ACTCCTACGGGAGGCAGCAGTGAGGAATATTGGTCAATGGCCGGAAGGCTGAACCAGCCAAGCCGCGTGAAGGATGAAGGTGCCAAGCATTGTAAACTTCTTTTGTCAAGGGACAAAATCAGGCTCGAGAGCCTGACCGAGGGTACTTGAAGAAAAAGCATCGGCTAACTCCGTGCCAGCAGCCGCGGTAATACGTAGGGAGCAAGCGTTATCCGGAATTATTGGGTGTAAAGGGTGCGTAGAC
+
FFFFFFFFFFFFFFFFFFFFFFFFFF:FFFFFFFFFFFFFFFFFFFFFFFFFFFFFFFFFFFFFFFFFFFFFFFFFFFFFFFFFFFFFFFFFFF:FFFFFFFFFFFFFFF:FFFFFFFFFFF:FFFFFFFFFFFFFFFFFFFFFFFFFFFFFFFFFFFFFFF::FFFFFFFFFFFFFFFFFFFFFFF,FFFF:FFFF:FFFFFF,FFFFF::FFFFF,F::FF::FFFF,,FF,,FFFFFFFF,
@A01757:128:HWYCLDRX2:1:2101:16830:28917 1:N:0:GGAGCGTC
ACTCCTACGGGAGGCAGCAGTGAGGAATATTGGTCAATGGGCGCGAGCCTGAACCAGCCAAGTCGCGTGAGGGAAGACGGTCCTATGGATTGTAAACCTCTTTTGTCGGGGAGCAAAAGACGCCACGCGTGGCGTTCCGAGAGTACCCGAAGAAAAAGCATCGGCTAACTCCGTGCCAGCAGCCGCGGTAATACGGAGGATGCGAGCGTTATCCGGATTTATTGGGTTTAAAGGGTGCGCAGGC
+
FFFFFFFFFFFFFFFFFFFFFFFFFFFFFFFFFFFFFFFFFFFFFFFFFFFFFFFFFFFFFFFFFFFFFFFFFFFFFF:FFFFFFFFFFFFFFFFFFFFFFFFFFFFFFFFFFFFFF:FFFFFFFF:FFFFFFFFFFFFFFFFFFFFFFFF,,F:FF:FFFFFFFF:FFFFFFFFFFFFFFFFFFFFFFFFFFFFFFFFFFF,FFFFFFFFF,FF:FFFFFFF::FFFFF:F:FFFFFFFFF,F
@A01757:128:HWYCLDRX2:1:2101:18285:29058 1:N:0:GGAGCGTC
ACTCCTACGGGAGGCAGCAGTGAGGAATATTGGTCAATGGCCGGAAGGCTGAACCAGCCAAGCCGCGTGAAGGACGAAGGTGCCAAGCATTGTAAACTTCTTTTGTCAAGGGACAAAATCAGGCTCGAGAGCCTGACCGAGGGTACTTGAAGAAAAAGCATCGGCTAACTCCGTGCCAGCAGCCGCGGTAATACGGAGGATGCGAGCGTTATCCGGATTTATTGGGTTTAAAGGGTGCGCAGGC
+
FFFFFFFFFFFFFFFFFFFFFFFFFFFFFFFFFFFFFFFFFFFFF:FFFFFFFFFFFFFFFFFFFFFFFFFFFFFFFFFFFFFFFFFFFFFFFFFFFFFFFFFFFFFFFFFFFFFFFFFFFFFFFFFFFFFFFFFFFFFFFFFFFFFFFFFFFFFFFFFFFFFFFFFFFFFFFFFFFFFFFFFFFFFFF:FFFFFFFFFFFFFFFFFFFF,FFFF:F:F:F:FFFFF:FF::FFFFFFFFFFFF
@A01757:128:HWYCLDRX2:1:2101:4770:29074 1:N:0:GGAGCGTC
ACTCCTACGGGAGGCAGCAGTGAGGAATATTGGTCAATGGGCGGAAGCCTGAACCAGCCAAGTCGCGTGAGGGAAGAAGGCCCTGCGGGTCGCAGACCTCTTTGGACGGGGAGCAAGGCCGCCGACGTGTCGGCGGAAGGAGAGTACCCGTAGAACAAGCATCGGCTAACTCCGTGCCAGCAGCCGCGGTAATACGGAGGATGCGAGCGTTATCCGGATTTATTGGGTTTAAAGGGTGCGTAGG
+
FFFFFFFFFFFFFFFFFFF:FFFFFFFFFFFFFFFFFFFFFFFFFFFFFFFFFFFF:FF,FFFFFFFFFFFFFFFFFFFFFFFFF:FFFFFFFFFFFFFFF:FFFF:FFFFFFFFFFFFFFFFFFFFFFFFFFFF:::F:FFFFFFFFF:FFFFFFFFFFF:FFFFF:FFFFFFFF:FFFFFFFFFFFFF,FFFF::FFFFFFFFFFFF:F,FFFFFF:F,FFFFFFF:F:FFF:FFF,FFF:F
@A01757:128:HWYCLDRX2:1:2101:12391:29089 1:N:0:GGAGCGTC
ACTCCTACGGGAGGCAGCAGTGAGGAATATTGGTCAATGGGCGCGAGCCTGAACCAGCCAAGTCGCGTGAGGGAAGACGGTCCTATGGATTGTAAACCTCTTTTGTCGGGGAGCAAAAAGGCCTCGTGAGGCCACAAGTGAGAGTACCCGAAGAAAAAGCATCGGCTAACTCCGTGCCAGCAGCCGCGGTAATACGGAGGATGCGAGCGTTATCCGGATTTATTGGGTTTAAAGGGTGCGTAGG
+
FFFFFFFFFFFFFFFFFFFFFFFFFFFFFFFFFFFFFFFFFFFFFFFFFFFFFFFFFFFFFFFFFFFFFFFFFFFFFFFFFFFFFFFFFFFFFF:FFFFFFFFFFFFFFFFFFFFFFFFFFFFFFFFFFFFFFFFFFFFFFFFFFFFFFFFFFFFFFFFFFFFFFFFFFFFFFFFFFFFFFFFFFFFFFFFFFFFFFFF:FFFFFFFFFFF,FFFFFFFFFFFFFFFFFFFFFFFFFFFFFFFF
@A01757:128:HWYCLDRX2:1:2101:12382:29105 1:N:0:GGAGCGTC
ACTCCTACGGGAGGCAGCAGTGAGGAATATTGGTCAATGGGCGCGAGCCTGAACCAGCCAAGTCGCGTGAGGGAAGACGGACCTATGGATTTTAAACATATTATGACGGGGAGAAAAAAGTCCTAGTGAGGCCACAAGTGATAGTACCCGAAGAAAAAGCATAGCCTAACTCCTAGACAGAAGCCTCGGAAATAAGTAGGATGCTAGAGTTATACTGATTAATTGGGTATAACTGTAGCGTAGG
+
FFFFFFFFFFFFFFFFFFFFFF,FFF:FFFFF:FFFFFFFFFF,:FFFFFFF::FFFF:F:F,FFFFFFFFFFFFFFFFF,F,F:,FFFF:,,FFFF,,,FF,:F,F,,F,:F,F,FFFF,F,F,:FFF,FFF,FF,,,FF,F,,:F,F,FF,F,:F,,FF,,F,,FFFF,:F,,,,,FF,FFFF:F,,,FFFF,F,:,F,,,:,F,,F:,,,,F:,F,F,,,F,,FF,,:,,:F,,FFFF,FF
@A01757:128:HWYCLDRX2:1:2101:28302:29183 1:N:0:GGAGCGTC
ACTCCTACGGGAGGCAGCAGTGAGGAATATTGGTCAATGGGCGGAAGCCTGAACCAGCCAAGTCGCGTGAGGGAAGAAGGCCCTGCGGGTCGCAGACCTCTTTGGACGGGGAGCAAGGTCGCCGACGTGTCGGCGGAAGGAGAGTACCCGTAGAACAAGCATCGGCTAACTCCGTGCCAGCAGCCGCGGTAATACGGAGGATGCGAGCGTTATCCGGATTTATTGGGTTTAAAGGGTGCGCAGG
+
FFFFFFFFFFFFFFFFFFFFFFFFFFFFFFFFFFFFFFFFFFFFFFFFFFFFFFFFFFFFFFFFFFFFFFFFFFFFFFFFFFFFFFFFFFFFFFFFFFFFF:FFFFFFFFFFFFFFFFFFFFFFFFFFFFFFFFFFFFFFFFFFFFFFFFFFFFFFFFFFFFFFFFFF,FFFFFFFFFFFFFFFFFFFFFF:FFFFFFFFFFFFFFFFF:F:FFFFFFF,:FFFFFFFFFFFFFFFFFFFFFFF
@A01757:128:HWYCLDRX2:1:2101:19723:29199 1:N:0:GGAGCGTC
ACTCCTACGGGAGGCAGCAGTGAGGAATATTGGTCAATGGCCGCAGGGCTGAACCAGCCAAGTCGCGTGAGGGATGACGGTCCTATGGATTGTAAACCTCTTTTGTCAGGGAGCAAAGGGCGCCACGTGTGGCGCTTTGCGAGTACCTGAAGAAAAAGCATCGGCTAACTCCGTGCCAGCAGCCGCGGTAATACGGAGGATGCGAGCGTTATCCGGATTTATTGGGTTTAAAGGGTGCGCAGGC
+
FFFFFFFFFFFFFFFFFFFFFFFFFFFFFFFFFFFFFFFFFFFFFFFFFFFFFFFFFFFFFFFFFFFFFFF:FF,FFFFFFFFFFFF,F,FFFFFFFFFFFFFF,FFF,FFFFFFFFFF:FFF,FFFF,FFFFFFFFFFF:FFFFFFFFFFF,FFFF,FF:FFFFFFF::FF,:,FFFFFF,FFFFF:F:FFFF::F:FFFFFFFFFFFFFF:F,,FF:FFFFF,FFFFFFFF:FFFFFFFFFF
@A01757:128:HWYCLDRX2:1:2101:10348:29277 1:N:0:GGAGCGTC
ACTCCTACGGGAGGCAGCAGTGGGGAATATTGGACAATGGGAGCAAGCCTGATCCAGCAATGCCGCGTGGGTGAAGAAGGTCTTCGGATCGTAAAGCCCTTTCGGCGGGGACGATGATGACGGTACCAGCAGAAGAAGCCCCGGCTAACTCCGTGCCAGCAGCCGCGGTAATACGGAGGGGGCTAGCGTTGTTCGGAATTACTGGGCGTAAAGCGCACGTAGGCGGACCGGACAGTTGGGGGTG
+
FFF:FFFFF:FFFF:FF:FF:FFFFFFFFFFF:FFFF,:FFFFFFF:FFFFFFFFFF:FF,:FFFFF::F,F:FFFFFFFFFF:FFF:FFFFFFF,FFFFFFFFF:FFFF:FFF:FFFF:FFF:FFFF:F,:FF,FFF,FFF::FFFFFFF,:,F:FFFF:FFFFF,:FF:F:,,,,F,FF:FF,,::FFFFFFF:,FFFFFFFFFFFF:FF:F:FFF,FFF,FFFFFF:FF,F::FF::F,F,
@A01757:128:HWYCLDRX2:1:2101:1488:29371 1:N:0:GGAGCGTC
ACTCCTACGGGAGGCAGCAGTGAGGAATATTGGTCAATGGGCGGAAGCCTGAACCAGCCAAGTCGCGTGATGGAATAAGGCCCTACGGGTCGTAAACCTCTTTTGCCGGGGAGCAAGGGCGGGGACGTGTCCCGGCCCGGAGAGTACCCGGAGAAAAAGCATCGGCTAACTCCGTGCCAGCAGCCGCGGTAATACGGAGGATGCGAGCGTTATCCGGATTTATTGGGTTTAAAGGGTGCGTAGG
+
FFFFFFFFFFFFFFFFFFFFFFFFFFFFFFFFFFFFFFFFFFFFFFFF:FFFFFF:FFFFFFFFF:FFFFFFFFFFFFFFFFFFFFFFFFFFFFFFFFFFFFFFFFFFFFFFFF:FFFFFFFFFFFFFFFF:FFFFF:FFFFFFFFFFFFFFFF:FF,FFFFF:F:FF,FFFFFFFFFFFFFFFFFFFFFFFFFFFFFFFFFF:FFFFFFFFF:FFFFFFFFFFFFFFFFFFFF:,FF,FFF:F
@A01757:128:HWYCLDRX2:1:2101:30924:29371 1:N:0:GGAGCGTC
ACTCCTACGGGAGGCAGCAGTGAGGAATATTGGTCAATGGGCGGGAGCCTGAACCAGCCAAGTCGCGTGAGGGAAGACGGTCCTATGGATTGTAAACCTCTTTAGGCGGGGAGCAATGCCGGGCACGCGTGCCCGGAGGGAGAGTACCCGCAGAATAAGCATCGGCTAACTCCGTGCCAGCAGCCGCGGTAATACTGAGGATGCGAGCGTTATCCGGATTTATTGGGTTTAAAGGGTGCGCAGG
+
FFFFFFFFFFFFFFFFFFFFFFFFFFFFFFFFFFFFFFFFFFFFFFFFFFFFFFFFFFFFFFFFFFFFFFFFFF:FFFFFFFFFFFFFFFFFFFFFFFFFFFFFFFFFFFFFFFFFFFFFFFFF,F:F:FFFFFFFFFFFFFFFFFFFF::FFFFFFF:FFFFF::FFFF:FFFFF:FFFF:,FF:FFF:F::F,:FF:FFF,FFFFF,,FFFFF:FF,,FFFF,FF,FF,F,,FFFF:FF:FF
@A01757:128:HWYCLDRX2:1:2101:3432:29387 1:N:0:GGAGCGTC
ACTCCTACGGGAGGCAGCAGTGAGGAATATTGGTCAATGGACGCAAGTCTGAACCAGCCATGCCGCGTGCAGGATGAAGGTGCTATGCATTGTAAACTGCTTTTGTACGAGGGTAAATTCAGATACGTGTATCTGTTTGAAAGTATCGTACGAATAAGGATCGGCTAACTCCGTGCCAGCAGCCGCGGTCATAAGGAGGATCCGAGCGTTATCCGGATTTATTGGGTTTAAAGGGAGCGTAGGT
+
FFFFFFFFFFFFFFFFFFFFFFFFFF:FFFFFFFFFFFFFFFFFFFFFFFFF,FFFFFF:FFFFFFFFFFFFFFFFFFFFFFFFFFFFFFFFFFFFFFFFFFFFFFF:FFFFFFFFFFFFFFFFFFF,FFFFFFFFFFFFFFFFFFFFFFFFFFF:FFFFFFFFFFFFFFFFFFFFFFFF,FFFFFFFF,FFF,FF,FFFFF:FFFFF,F,FFFF,F,FF:F,FFF:FFFFFF:FF:FFFFFFF
@A01757:128:HWYCLDRX2:1:2101:22761:29418 1:N:0:GGAGCGTC
ACTCCTACGGGAGGCAGCAGTAGGGAATCTTCCACAATGGGCGAAAGCCTGATGGAGCAACGCCGCGTGGGTGAAGAAGGTCTTCGGATCGTAAAACCCTGTTGTTAGAGAAGAAAGTGCGTGAGAGTAACTGTTCACGTTTCGACGTTATCTAACCAGAAAGCCACGGCTAACTACGTGCCAGCAGCCGCGGTAATACGTAGGTTACAATCGTTATCCGGATTTACTGGGCGTAAAGCGAGCG
+
FFFFFFFFFFFFFFFFFFFFFFFFFFFFFFFF:FFFFFFFFFFFFFFFFFFFFFFFFFFFFFFFFFFFFFFFFFFFFFFFFFFFFFFFFFFFFFFFFFFFF:FFFFFFFFFFFFFFFFFFFFFFFFFFFFFFFFFFFF,FFFFFFFFFFFFFFFFFFFFFFFFFFFFFFFFFF:FFF:FFFFFFFFFFFFFFFFFFF,FFFFFFFFFFFF,FFFFFFFF:FF:FFFFFFFFFFFFFFFFFFF:F
@A01757:128:HWYCLDRX2:1:2101:4010:29450 1:N:0:GGAGCGTC
ACTCCTACGGGAGGCAGCAGTGGGGAATATTGCACAATGGGGGAAACCCTGATGCAGCGACGCCGCGTGAGTGAAGAAGTATTTCGGTATGTAAAGCTCTATCAGCAGGGAAGAAAATGACGGTACCTGACTAAGAAGCCCCGGCTAACTACGTGCCAGCAGCCGCGGTAATACGTAGGGGGCAAGCGTTATCCGGATTTACTGGGTGTAAAGGGAGCGTAGACGGCGCGGCAAGTCTGACGTG
+
FFFFFFFFFFFFFFFFFFFFFFFFFFFFFFFFFFFFFFFFFFFFFFFFFFFFFFFFFFFFFFFFFFFFFFFFFFFFFFFFFFFFFFFFFFFFF:FFFFFF:FFFFFFFFFF,FFFFFFFFFFFFFFFFFFFFFFFFFFFFFFFFFF:FFFFFFFFFFFFFFFFFFFFFF:FF:F:FFFFFFFFF:FFFF,FFFFFFFFFFFFFFFFFFFFFFFF:FFFFF:FFFFFFFFFFFF,FFFFFF:FFF
@A01757:128:HWYCLDRX2:1:2101:27181:29496 1:N:0:GGAGCGTC
ACTCCTACGGGAGGCAGCAGTAGGGAATCTTCCACAATGGACGCAAGTCTGATGGAGCAACGCCGCGTGAGTGAAGAAGGGTTTCGGCTCGTAAAGCTCTGTTGTTGGTGAAGAAGGACAGGGGTAGTAACTGACCTTTGTTTGACGGTAATCAATTAGAAAGTAACGGCTAACTACGTGCCAGCAGCCGCGGTAATACGTAGGTGGCAAGCGTTGTCCGGATTTCTTGGGCGTAAAGCGAGTG
+
FFFFFFFFFFFFFFFFFFFFFFFFFFFFFFFFFFFFFFFFFFFFFFFFFFFFFFFFFFF:FFFFFFFFFFFFFFFFF,FFFFFFFFFFFFFFF:FFFFFFFFFF:FFFFFFFFFFFFFFFFFFFFFFFFFFFFFFF:FFFFFFFFFFF:FFFFFFFFFFFFFFFFFFFFFFFFFFFFFFFFFFFFFFFFFFFFFF,F,FF:FFFFFFFF,F,F,:FFFFFF:FFF,FFFFFFFFFFFFFFFFFF
@A01757:128:HWYCLDRX2:1:2101:19614:29512 1:N:0:GGAGCGTC
ACTCCTACGGGAGGCAGCAGTGGGGAATATTGCGCAATGGGCGGAAGCCTGACGCAGCGACGCCGCGTGCGGGAATAAGGCCTTCGGGTCGTAAACCGCTTTCAGCAGGGACGAGGCCCTCACGGTGACGGTACCTGCAGAAGAAGCCCCGGCTAACTACGTGCCAGCAGCCGCGGTAATACGTAGGGGGCGAGCGGTATCCGGATTCATTTGGCGTAAAGCGCGCGTAGGCGGCCTGTTAGGT
+
F:FFFFF:FFFFFFFFFF:FFFFFFFF:FFFFFFFFF::F,FF,FFF,F:FFFFFFFFFF:FFFFFFF:,FFF:,,FFFFFFFF:FFFFF:FFFFFFFFFFF::FFFFFFFFFFFFFFFFFF::FFFFFFFFFFFFFFFFFFFFF:FFFF:FFFFFFFFFFFFFFFFFFFFF:F,FFFFFFFFFFFF:FFFFF:FF,FFF,FFFFFF,FFF,:FFF:FFF,FFFFFFFFFFFFFFFFFFFFFFF
@A01757:128:HWYCLDRX2:1:2101:17996:29590 1:N:0:GGAGCGTC
ACTCCTACGGGAGGCAGCAGTGAGGGATATTGGTCAATGGGGGAAACCCTGAACCAGCAACGCCGCGTGAGGGAAGACGGTTTTCGGATTGTAAACCTCTGTCCTCTGTGAAGATAATGACGGTAGCAGAGGAGGAAGCTCCGGCTAACTACGTGCCAGCAGCCGCGGTAATACGTAGGGAGCGAGCGTTGTCCGGATTTACTGGGTGTAAAGGGTGCGTAGGCGGAATGTCAAGTCAGCGGTC
+
FFFFFFFFFFFFFFFFFFFFFFFFFFFFFFFFFFFFFFFFFFFFFFFFFFFFFFFFFFFFFFFFFFFFFFFFFFFFFFFFFFFFFFFFFFFFFF:FFFFFFFFFFF:FFFFFFFFFFFFFFFFFFFFFFFFFFFFFFFFFFFFFFFFFFFFFFFFFFFFFFFFFFFFFFFFFFF:FFFFFFFFFFFFFFFFFFFFFFFFFFFFFFFFFFFFFFFFFFFFFFFFFFFF:FFFFFFFFFFFFFFFF
@A01757:128:HWYCLDRX2:1:2101:19461:29590 1:N:0:GGAGCGTC
ACTCCTACGGGAGGCAGCAGTGAGGAATATTGGTCAATGGCCGCAGGGCTGAACCAGCCAAGTCGCGTGAGGGATGACGGTCCTATGGATTGTAAACCTCTTTTGTCAGGGAGCAAAGGGCGCCACGTGTGGCGCTTTGCGAGTACCCGGAGAAAAAGCATCGGCTAACTCCGTGCCAGCAGCCGCGGTAATACGGAGGATGCGAGCGTTATCCGGATTTATTGGGTTTAAAGGGTGCGTAGGC
+
FFFFFFFFFFFFFFFFFFFFFFFFFFFFFFFFFFFFFFFFFFFFFFFFFFFFFFFFFFFFFFFFFFFFFFFFFFFFFFFFFFFFFFFFFFFFFFFFFFFFFFFFFFFFFFFFFFFF:FFFFFFFF:FFFFFFFFFFFFFFFFFFFFFFFFFFFFFFFFFFFFFFFFFFFFFFFFFFFFFFFFFFFFFFFFFFFFFFFFFFFFFFFFFFFF,FFFFFFFFFFFFFFFFFFFFFF:,FFFF:FFFF
@A01757:128:HWYCLDRX2:1:2101:28881:29653 1:N:0:GGAGCGTC
ACTCCTACGGGAGGCAGCAGTGAGGAATATTGGTCAATGGGCGGGAGCCTGAACCAGCCATGCCGCGTGAAGGCGAGTGCCCTACGGGTTGTAAACCTCTTTTGTCGGGGAGCAAATTCCGCCACGTGTGGCGGAGTCGAGAGTACCCGAAGAAAAAGCATCGGCTAACTCCGTGCCAGCAGCCGCGGTAATACGGAGGATGCGAGCGTTATCCGGATTTATTGGGTGTAAAGGGAGCGTAGAC
+
FFFFFFFFFFFFFFFFFFFFFFFFFFFFFFFFFFFFFFFFFFFFFFFFFFFFFFFFFFFFFFFFFFFFFFFFFFFFFFFFFFFFFFFFFFFFFFFFFFFFFFFFFFFFFFFFFFFFFFFFFFFFF:FFFFFFFFFFFFFFFFFFFFFFFFFFFFFFFFFFFFFFFFFFFFFFFF:FFFFF,FFFFFFFF:FFFFFFFFFFFFFFFFFFFF,FFFFFF:FFFFFF:FFFF:F:F,FFFFFF:FFF
@A01757:128:HWYCLDRX2:1:2101:1497:29669 1:N:0:GGAGCGTC
ACCCAGGGAGGCAGCAGTAGGGAATCTTCCACAATGGGCGAAAGCCTGATGGAGCAACACCGCGTGGGTGAAGAAGGTCTTCGGATCGTAAAACCCTGTTGTTAGAGAAGAAAGTGCGTGAGAGTAACTGTTCACGTTTCGACGGTATCTAACCAGAAAGCCACGGCTAACTACGTGCCAGCAGCCGCGGTAATAGGTAGGTGGCGAGCGTTATCCGGAGTTATTGGGCGTAAAGGGAACGCAG
+
FFFFFFFFFFFFFFF:FFFFFFFFFFFFFFFFFFFFFFFF:FFFFFFFFFFFFFFFFFFFFFFFFFFFFFFFFFFFFFFFFFFFFFFFFFFFFFFFFFFFFFFFFFFFFFFFFFFF:FFF,FFFFF:FFFFFFFFFFFFFFFFFFFFFFFFFFFFFFFFFF,FFFFFFFFFF::FFF:,FFFFF::FFFFF,:FF,FFFFFFFFFF:FFFFFFFF:FFF,,F,F::FF:FF,F,FF:FF:FF:F
@A01757:128:HWYCLDRX2:1:2101:9254:29669 1:N:0:GGAGCGTC
ACTCCTACGGGAGGCAGCAGTGAGGAATATTGGTCAATGGGCGGAAGCCTGAACCAGCCAAGTCGCGTGAGGGATTAAGGCCCTGCGGGTCGTAAACCTCTTTTGCCGGGGAGCAGTGGTGCGGGCGCGGCCGGCCCGGGCGAGTACCCGGCGAAAAAGCAGCGGGTAAAACCCTGCCACCACCCGCGGTAATACGGAGGGTGCGGGCGGGATCCGGCGTTATTGGGTGTTAATGGGGGGTGGG
+
FFFFFFFFFFFFFFFFFFFFFFFFFFFFFFFFFFFFFFFFFFFFFFFFFFFFFFFFFFFFFFFFFFFFFFFFFFFFFFFFFFFFFFFFFFFFFFFFFFFFFFFFFFFFFFFFFFFFFFFF,,::,:F:FF,,:,,,:,,F,F,F,,,:F,:,,,,,FF,:F,:,:,:,:,,::,,:,,,,F,,FF,,::,,,,,,,,,,F,,F,:,F:::,,,,:,F,,,F,,:,,:F,F:F,,,F,,,:,,,:
@A01757:128:HWYCLDRX2:1:2101:8721:29716 1:N:0:GGAGCGTC
ACTCCTACGGGAGGCAGCAGTGGGGAATATTGCACAATGGGGGAAACCCTGATGCAGCGACGCCGCGTGAGTGAAGAAGTATTTCGGTATGTAAAGCTCTATCAGCAGGGAAGAAAAAAGACGGTACCTGACTAAGAAGCCCCGGCTAACTACGTGCCAGCAGCCGCGGTAATACGTAGGGGGCAAGCGTTATCCGGATTTACTGGGTGTAAAGGGAGCGTAGACGGCGCGGCAAGTCTGAAGT
+
FFFFFFFFFFFFFFFFFFFFFFFFFF,FFFFFFFFFFFFFFFFF:FFFFFFFFFFFFFFFFFFFFFFFFFFFFFFFFFFFFFFFFFFFFFFFFFFFFFFFFFFFFFFFFFFFFFFFFFFFFFFFFFFFFFFFFFFFFFFFFFFFFFFFFFFFFFFFFFFFFFFFFFFFFFFFFFFFFFFFFFFFFFFFFFFFFFFFFFFFFFFFFFFF:FFFFFFFFFFFFFFFFFFFFFFFFF:FF:FFF:FF
@A01757:128:HWYCLDRX2:1:2101:19497:29716 1:N:0:GGAGCGTC
ACTCCTACGGGAGGCAGCAGTGAGGAATATTGGTCAATGGGCGGAAGCCTGAACCAGCCAAGTCGCGTGAGGGAAGACGGTCCTATGGATTGTAAACCTCTTTTGCAGGGGAGCAAGGCGCGGTACGTGTACCGCGAAGGAGAGTACCCTGAGAAAAAGCATCGGCTAACTCCGTGCCAGTAGCCGCGGTAATACGGAGGATGCGAGCGTTATCCGGATTTATTGGGTTTAAAGGGTGCGCAGG
+
FFFFFFFFFFFFFFFFFFFFFFFFFF,FFFFFFFFFFFFFFFFFFFFFFFFFFFFFFFF,FFFFFFFFFFFFFF,FFFFFFFF,F:FFFFFFFF:FFFFFFFFFFFFFFFF:FFF,FFFFFFFF,FFFFFFFFFFFF:FF:FFFFFFFFFFFFFFFFFFFFFFFFFF:FFFFFFF:FFFFFFFFFFFFFF,FFFFFFFFFFFFFFFFFF:,:FFFFFFFFFFFFFFFFFFFF:F:FFFFFFFFF
@A01757:128:HWYCLDRX2:1:2101:20220:29716 1:N:0:GGAGCGTC
ACTCCTACGGGAGGCAGCAGTGAGGAATATTGGTCAATGGCCGCAGGGCTGAACCAGCCAAGTCGCGTGAGGGATGACGGTCCTATGGATTGTAAACCTCTTTTGTCAGGGAGCAAAGGGCGCCACGTGTGGCGCTTTGCGAGTACCTGAAGAAAAAGCATCGGCTAACTCCGTGCCAGCAGCCGCGGTAATACGGAGGATGCGAGCGTTATCCGGATTTATTGGGTTTAAAGGGTGCGCAGGC
+
FFFFFFFFFFFFFFFFFFFFFFFFFFFFFFFFFFFFFFFFFFFFFFFFFFFFFFFFFFFFFFFFFFFFFFFFFFFFFFFFFFFFFFFFFFFFFFFFFFFFFFFFFFFFFFFFFFFF:FFFFFFF:FFFFFFFFFFFFF,FFFFFFFFFFFFFFFFFFF,,FFFFFFFFFFFFFFF:FFFF:FFFFFFFFFFFFF::FFFFFFFFFFFFFFFFF::FFF,FF,FFFF:FFF:FFF:FFFFF:FFF
@A01757:128:HWYCLDRX2:1:2101:1759:29810 1:N:0:GGAGCGTC
ACTCCTACGGGAGGCAGCAGTGGGGGATATTGGACAATGGGGGAAACCCTGATCCAGCGATGCCGCGTGAGGGAAGAAGGTTTTCGGATTGTAAACCTCTGTGGAGGGGGACGATAATGACGGTACCCCTTTAGGAAGCCACGGCTAACTACGTGCCAGCAGCCGCGGTAATACGTAGGTGGCGAGCGTTGTCCGGAATTACTGGGTGTAAAGGGAGCGTAGGTGGCTGGGCAAGTCAGATGTG
+
FFFFFFFFFFFFFFFFFFFFFFFFFFFFFFFFFFFFFFFFFFFFFFFFFFFFFFFFFFFFFFFFFFFFFFFFFFFFFFFFFFFFFFFFFFFFFFFFFF:FFFFFFFFFFFFFFFFFFFFFFFFFFF:,FF,FFFFFFFFF:FFF:FFFFFFF:FFFFFFFFFF:FFFFFFFFF,FFFFFFFFFFFF:FFFFF:,FFFFFFF,FFFF:F,::,:FFFF:FF,FFFFFF,FFFF:,F::FFFFFFF
@A01757:128:HWYCLDRX2:1:2101:19895:29904 1:N:0:GGAGCGTC
ACTCCTACGGGAGGCAGCAGTGAGGAATATTGGTCAATGGTCGGGAGACTGAACCAGCCAAGCCGCGTGAGGGAAGACGGTCCTATGGATTGTAAACCTCTTTTGTCGGGGAGCAAAAGGCGCCACGTGTGGCGTTCCGAGAGTACCCGAAGAAAAAGCATCGGCTAACTCCGTGCCAGCAGCCGCGGTAATACGGAGGATGCGAGCGTTATCCGGATTTATTGGGTTTAAAGGGTGCGTAGGC
+
FFFFFFFFFFFFFFFFFF:FFFFFFFFFFFFFFFFFFFFFFFFFFFFFFFFFFFFFFFFFFFFFFFFFFFFFFFFFFFFFFFFFFFFFF:FFFFFFFFFFFFFFFFFFFFFFFFFFFFFFFFFFFFF,FFFFFFFFFFFFFFFFFFFFFFFFFFFFFFFF:FFFFFFFFFFFFFFFFFFF:FFFFFFFFFFFFFFFFFFFFF,FFFFF:F,FFFFFF,FFFFFFFFF:FFF:FFFFFFFF:FFF
@A01757:128:HWYCLDRX2:1:2101:32298:29935 1:N:0:GGAGCGTC
ACTCCTACGGGAGGCAGCAGTGGGGAATATTGCACAATGGGGGAAACCCTGATGCAGCGACGCCGCGTGAGTGAAGAAGTAATTCGTTACGTAAAGCTCTATCAGCAGGGAAGAGAGTGACGGTACCTGAGTAAGAAGCCCCGGCTAACTACGTGCCAGCAGCCGCTGTAATACGTAGGGGGCAAGCGTTATCCGGATTTACTGGGTGTAAAGGGAGCGTAGACGGCGAAGAAAGTCTGGAGTG
+
FFFFFFFFFFFFFFFFFFFFFFFFFFF:FFFFFFFFFFFFFFFFFFFFFFFFFFF:FFFFFFFFFFFFFFFFFFFFFFFFFFFFFFFFFFFFFFFFFFFFFFFFFFFFFFFFFFFFFFFFFFFFFFFFFFFFFFFF:FFFFFFFFFFFFFFFFFFFFFFFFFFFFFFFFFFFFFFFFFFFFFFFFFFFFF,FFFFFFFFFFFFFFFFFFF,FFFFFFFFFFFFFFFFFFFFFFFFFFFFFFFF:
@A01757:128:HWYCLDRX2:1:2101:18204:29982 1:N:0:GGAGCGTC
ACTCCTACGGGAGGCAGCAGTGGGGAATTTTGCGCAATGGGGGAAACCCTGACGCAGCAACGCCGCGTGCGGGATGACGGCCTTCGGGTTGTAAACCGCTTTCAGTAGGGAAGAACATCGACGGTACCTACAGAAGAAGCCCCGGCTAACTACGTGCCAGCAGCCGCGGTAATACGTAGGGGGCAAGCGTTATCCGGATTCATTGGGCGTAATGCGCGCGTAGGCGGTTGCCTAAGCGGGACCT
+
FFFFFFFFFFFFFFFFFFFFFFFFFFFF,FFFFFFFFFFFFFFFFFFFFFFFFFFFFFFFFFFFFFFFFFFFFF:FFFFFFFFFFFFFF:FFFFFFFFFFFFFFFFFFFFF:FFFFF,F,FF:F:FF:F:FF:F:,FF,F,:FF,F:FFFF:F:,:FFFFF:FFF,FF::,,F::FF,F,F:FF:,FFF,:,F:FFF:,FFF,F:FFFFF,,,FFF:FF:F:FFFFFF,F,F:,F::FFFF,:F
@A01757:128:HWYCLDRX2:1:2101:16342:30044 1:N:0:GGAGCGTC
ACTCCTACGGGAGGCAGCAGTGAGGAATATTGGTCAATGGCCGGAAGGCTGAACCAGCCAAGCCGCGTGAAGGATGAAGGTGCCAAGCATTGTAAACTTCTTTTGTCAAGGGACAAAATCAGGCTCGAGAGCCTGACCGAGGGTACTTGAAGAAAAAGCATCGGCTAACTCCGTGCCAGCAGCCGCGGTAATACGGAGGATGCGAGCGTTATCCGGATTTATTGGGTTTAAAGGGTGCGTAGGC
+
FFFFFFFFFFFFFFFFFFFFFFFFFFFFFFFFFFFFFFFFFFFFFFFFFFFFFFFFFFFFFFFFFFFFFFFFFFFFFFFFFFFFFFFFFFFFFFFFFFFFFFFF:FFFFFFFFFFF:FFFFFFFFFFFFFFFFFFFFFFFFFFFFFFFFFFFFFFFFFFFFFFFFFFFFFFFFFFFFFFFFFFFFFFFFFFFFFFFFFFFFFF,FFFF:F:FFFFFFFFFFFFFFFFFFFF:FFFFFFFFFFFF
@A01757:128:HWYCLDRX2:1:2101:23249:30044 1:N:0:GGAGCGTC
ACTCCTACGGGAGGCAGCAGTGAGGAATATTGGTCAATGGGCGGAAGCCTGAACCAGCCAAGTCGCGTGAGGGAATAAGGCCCTACGGGTCGTAAACCTCTTTTGCCGGGGAGCAAGGGCGGGGACGTGTCCCGGCCCGGAGAGTACCCGGAGAAAAAGCATCGGCTAACTCCGTGCCAGCAGCCGCGGTCATACGTAGGTGGCGAGCGTTATCCGGAATGATTGGGCGGAAAGGGTGCGTAGG
+
FFFFFFFFFFFFFFFFFFFFFFFFFFFFFFFFFFFFFFF:FFFFFFFFFFFFFFFFFF:FFFFFFFFFFFFFFFFFFFFFFFFFFFFFFFFFFF:FFFFFFFFFFFFFFF:FFFF,FFFFFFFF,:FFFFF:FFFFFFFFFFFFF:FFFFFFFFFF,:FFFFFFFF:FFFFFFFF::FFFFFFF,FFFFFFFF::FF,FFFF:FFFF:F:F,:FFFFF,F::,FFFF:F,F:,FFF:F,FF,FF
@A01757:128:HWYCLDRX2:1:2101:2736:30123 1:N:0:GGAGCGTC
ACTCCTACGGGAGGCAGCAGTGGGGAATATTGCACAATGGGGGAAACCCTGATGCAGCAACGCCGCGTGAGTGAAGAAGTAATTCGTTATGTAAAGCTCTATCAGCAGGGAAGAAAATGACGGTACCTGAGTAAGCAGCCCCGGCTAACTACGTGCCAGCAGCCGCGGTAATACGTAGGGGGCAAGCGTTATCCGGATTTACTGGGTGTAAAGGGAGCGTAGACGGTAAAGCAAGTCTGAAGTG
+
FFFFFFFFFFFFFFFFFFFFFFFFFFFFFFFFFFFFFFFFFFFFFFFFFFFFFFFFFF:FFFFFFFFFF:FFFFFFFFFFFFFFFFFFFFFFFFFFFFFFFFFFFFFFFFF:FFF,FFFF:FFFFFFFFFFF:FFFFFFFFFFFFFF,FFFFFFFFF:FFFFFFFFFF,:,FF,F:,FFFFFF:,FFF:F:FFFFFF:FFF:FFFFFF::,:F:F:FFFF,FF:FFFF,,F:,,FFF,F,,FFF
@A01757:128:HWYCLDRX2:1:2101:26729:30185 1:N:0:GGAGCGTC
ACTCCTACGGGAGGCAGCAGTGAGGAATATTGGTCAATGGCCGCAGGGCTGAACCAGCCAAGTCGCGTGAGGGATGACGGTCCTATGGATTGTAAACCTCTTTTGTCAGGGAGCAAAGGGCGCCACGTGTGGCGCTTTGCGAGTACATGAAGAAAAAGCATCGGCTAACTCCGTGCCAGCAGCCGCGGTAATACGTAGGATGAGAGCGTTATCCGTATATATAGGGTTTAAAGGGTGCGCAGGC
+
FF:F,:F::F,F::FFFFF,F:FFF:F:FF:F,FFFFFFFFFFFF,FF:F:FF,FFFFFFF:FFFFFFFFF,FFFFF:FFFFFFFF,,FFF,FFFFFFFF:FFFFFFFF,,FFFFF::FFFFF:FF,:FFFFFFF:FF::FF,FFF,F:FF,,FFFFFFFF,F:F:FFFF:FF,FFFFF:F,FF,FFFFFFFFFF,F,FFFFF,F,,FF:FFF,F,:F,FFF,:FF,FFFFF:,FF::,FF,,F
@A01757:128:HWYCLDRX2:1:2101:9453:30201 1:N:0:GGAGCGTC
ACTCCTACGGGAGGCAGCAGTGAGGAATATTGGTCAATGGGCGCATGCCTGAACCAGCCAAGTCGCGTGAGGGACGACGGCCCTACGGGTTGTAAACCTCTTTTGCCGGGGAGCAAGGCTTTCCACGTGTGGGGAGCCGGAGAGTACCCGGAGAAAAAGCATCGGCTAACTCCGTGCCAGCAGCCGCGGTAATACGGAGGATGCGAGCGTTATCCGGATTTATTGGGTTTAAAGGGTGCGTAGG
+
[truncated: 79,611,106 more chars]
