# Supplementary material for: Effects of semaglutide on gut microbiota, cognitive function and inflammation in obese mice
Source: PeerJ. 2024 Aug 12;12:e17891. doi: 10.7717/peerj.17891 (PMC11326427; doi:10.7717/peerj.17891)
Supplement: Supplemental Information 26 [file peerj-12-17891-s026.gz › ZTPSN23FE005-NCD_6_R2.fq]

@A01757:128:HWYCLDRX2:1:2101:13422:1094 2:N:0:GGAGCGTC
TCGGACTACAAGGGTATCTAAGCCTGTTCGATACCCACGCTTTCGTGCCTGAGCGTCAGTTGAGCGCCGGTATGCTGCCTTCGCAATCGGAGTTCTGCGTGATATCTATGCATTTCACCGCTACACCACGCATTCCGCATACTTCTCGCTCACTCAAGGCTGCCAGTTTCAACGGCCGGCCGGTGTTGAGCACCGACATTTTACCGCTGACTTAACAGTCCGCCTGCGCACCCTTTAAACCCAATAAATCC
+
FFFFFFFFFFFFFFFFFFFFFFFFFFFFFFFFFFFFFFFFFFFFFFFFFFFFFFFFFFFFFFFFFFFFFFFFFFFFFFFFFFFFFF:FFFFFFFFFFFFFFFFFFFFFFFFFFFFFFFFFFFFFFFFFFFFF:FFFFFFFFFFFFFFFFFFFFFFFFFFFFFFFFFFFFFFFFFFFFFFFFFFFFFFF:FFFFFFF,FFFFFFFFFFFF:FFFFFFFFFFFFF:FFFFFFFFFFFFFFFFFFFFFFF:FFF
@A01757:128:HWYCLDRX2:1:2101:9796:1172 2:N:0:GGAGCGTC
TCGGACTACACGGGTATCTAATCCTGTTCGATACCCACGCTTTCGTGCCTGAGCGTCAGTAGGGCGCCGGTGCGCTGCCTTCGCAATCGGAGTTCTGCGTGATATCTATGCATTTCACCGCTACACCACGCATTCCGCGCACTTCTCGCCCACTCTAGCCCGGCAGTTCCGACGGCTGGGCGGGGTTGAGCCCCGCGATTTGACCGCCGGCTTGCCGTGCCGCCTACGCACCCTTTAAACCCACTAAATCC
+
FFFFFFFFFFFFFFFFFFF,FFFFFF,FFFFFFFFFFFFFFFFFFFFFFFFFFFFFFFFFFFFFFFFFFFFFFFFFFFFFFFFFFFFFFFFFFFFFFFFFFF:F,F:FFFFFFFFFFF:FFFFFFFFFFFFFFFFFFFFFFFFFFFFFFFFFFFFFFFFFFFFFFFFFFFFFFFFFFFFFFFFFFFFFFFFFFFFF:FFFF:FFFFFFFFFFFFFFF:FFFFFFF:::FFFFFFFFFFFFFFF,FFFFFFF
@A01757:128:HWYCLDRX2:1:2101:14064:1204 2:N:0:GGAGCGTC
TCGGACTACAAGGGTATCTAATCCTGTTCGATACCCACGCTTTCGTGCTTCAGCGTCAGTCGGGCGCCGGTATGCTGCCTTCGCAATCGGAGTTCTGCGCAATATCTAAGCATTTCACCGCTACACTGCGCATTCCGCATACCTCTCGACGTCTCAAGACAGCCAGTTTCAACGGCTCGCCGGGGTTGAGCCCCGGGCTTTTACCGCTGACTTAACAGTCCGCCTACGCACCCTTTAAACCCAATAAATCC
+
FFFFFF:FFFFFFFFFFFFFFFFFFFFFFFFFFFFFFFFFFFFFFFFFFFFFFFFFFFFFFFFFFFFFFF:FFFFFFFFFFFFFFFFFFFFFFFFFFFFF:FFFFFFF:FFFFFFFFFFFFFFFFFFFFFFFFFFFFF,FFFFFFFFFFFFFFFFFFFFFFFFFFFFFFFFFFFFFFFFFFFFFFFFFFFFFFFFFFFF:FFFFFFFFFFFFFFFFFFFFFFFFFFF:FFFFFFFFFFFFFF,FFFFFF:F
@A01757:128:HWYCLDRX2:1:2101:14362:1251 2:N:0:GGAGCGTC
TCGGACTACCAGGGTATCTAATCCTGTTCGATCCCCACGCTTTCGTGCCTCAGCGTCAGTCTGGCGCCGGTACGCTGCCTTCGCAATCGGAGTTCTGCGCGATATCTATGCATTTCACCGCTACACCGCGCATTCCGCGTACCTCTCGACGTCTCAAGACAGCCAGTTTCAACGGCTCGCCGGGGTTGAGCCCCGGGCTTTTACCGCTGACTTAACAGTCCGCCTACGCACCCTTTAAACCCAATAAATAC
+
FFFFFFFFFFFFFF:FFFFFFFF:F:F::FFF,FFFF,,FFFFFFFF,:FFFFFFFFFFFFFF:FFFF,FFFFFFF,FFFFFF::FFFFFFFFF:FFFF::FFFFFFFFFFF,FFFFFFFFFFFFFFFF:FFFFFFFFFFFFFFFF,FFFF:FFFFFFFFFF,FF,,:FFFFFFFFFFF,:F:FFFFFFFF,:F:FF:FFFFFFFF:F,FFF,FF,FF,FF,FFFF:FFFFF::,,:F,FF:::,:F:FF:
@A01757:128:HWYCLDRX2:1:2101:17119:1266 2:N:0:GGAGCGTC
TCGGACTACAAGGGTATCTAATCCTGTTTGCTACCCACGCTTTCGAACCTCAGCGTCAGTTACAGACCAGAGAGCCGCTTTCGCCACTGGTGTTCTTCCATATATCTACGCATTTCACCGCTACACATGGAGTTCCACTCTCCTCTTCTGCACTCAAGTCTCCCAGTTTCCAATGCACTACTCCGGTTAAGCCGAAGGCTTTCACATCAGACTTAAAAGAACGCCTGCGTTCCCTTTACGCCCAATAAATC
+
FFFFFFFFFFFFFFFFFFFFFFFFFFFFFFFFFFFFFFFF:FFFFFFFFFFFFFFFFFFFFFFFFFFFF:FFFFFFFFFFF:FFFFF:FF:,FFF,FF,FFF,F:,:F:::,FFF,:FF,FFF:F:F:,F:FFF,FFFFFF,,F:FF:FF:FF:::F,FFFFFFF:F:FF:FFF,:F:FFF::FF,FFF,,:FFFF,:F:F,FF,F:FFF,F,FFFFFFF,F,,FF,FF:F:,F:FFFFF:F:FF,:F,,:
@A01757:128:HWYCLDRX2:1:2101:17137:1266 2:N:0:GGAGCGTC
TCGGACTACAAGGGTATCTAATCCTGTTTGCTACCCACGCTTTCGAACCTCAGCGTCAGTTACAGACCAGAGAGCCGCTTTCGCCACTGGTGTTCTTCCATATATCTACGCATTTCACCGCTACACATGGAGTTCCACTCTCCTCTTCTGCACTCAAGTCTCCCAGTTTCCAATGCACTACTCCGGTTAAGCCGAAGGCTTTCACATCAGACTTAAAAGACCGCCTGCGTTCCCTTTACGCCCAATAAATC
+
FFFFFFFFFFFFFFFFF:FFFFFFFFFFFFFFFFFFFFFFFFFFFF:FFFFFFFFFFFFFFF,FFFFFFFFFFFF:FFFFFFFF:FFFF:F,FFFFFFFFFFFFFFFFFFFFF:FFFFFFFF:FFFF,FF,FF:FFFF,FF:FFFFFFFFF:FFF:FFFFF,FF:FFFFFFFFFF:F,FFFFFFFFFFF,FFFFFFF:FFFFF,FFFFFFF:FF,FF:FFFF:FF:FFFFF,F,:F:FF:FFFF,F:,,F:
@A01757:128:HWYCLDRX2:1:2101:17607:1266 2:N:0:GGAGCGTC
TCGGACTACAAGGGTATCTAATCCTGTTTGCTACCCACGCTTTCGAACCTCAGCGTCAGTTACAGACCAGAGAGCCGCTTTCGCCACTGGTGTTCTTCCATATATCTACGCATTTCACCGCTACACATGGAGTTCCACTCTCCTCTTCTGCACTCAAGTCTCCCAGTTTCCAATGCACTACTCCGGTTAAGCCGAAGGCTTTCACATCAGACTTAAAAGACCGCCTGCGTTCCCTTTACGCCCAATAAATC
+
FFFFFFFFFFFFFFFFFFFFFFFFFFFFFFFFFFFFFFFFFFFFFFFFFFFFFFFFFFFFFFFFFFFFFFFFFFFFFFFFFFFFFFFFFFFFFFFFFFF:FFFFFFFFFFF:FFF:FFFFFFFFFFFFFF:FFFFFFFFFFFFFFFFFFFFFFFFFFFFFFFFFF:FFFFFFFFFFFFFFF,FF,FFFFFF:FFF,,FFFFFFFF:FFFFFFFF::FFFFFF:,FFFFF,F:FFF,FF:FFFF,::FFFF:
@A01757:128:HWYCLDRX2:1:2101:32696:1313 2:N:0:GGAGCGTC
TCGGACTACAGGGGTTTCTAATCCTGTTCGATACCCACGCCTTCGTGCTTCAGCGTCAGTTGGGCGCCGGTACGCTGCCTTCGCAATCGGAGTTCTGCGTGATATCTATGCATTTCACCGCTACACCACGCATTCCGCGTACTTCTCGCCCACTCAAGGCACCCAGTTTCAACGGCTCGACGAGGTTGAGCCCCGCAATTTTACCGCTGACTTAAGCGTCCGCCTACGCACCCTTTAAACCCAATAAATCC
+
FFFFFFF:FFFFFFFFFFFFFFFFFFFFFFFFFFFFFFFFFFFFFFFFFFFFFFF:FFFFFFFFFFFFFFFFFFFFFFFFFFFFFFFFFFFFFFFFFFFFFFFFFFFFFFFFFFFFFFFFFFFFFFFFFFFFFFFFFFFFFFFFFFFFFFFFFFFFFF:F:FFFFF:FFFFFFFFFFFF:FFFFFF,FFFFFFFFFF:FF:::FF:FFFFFFFF,F:::FFFFFFFF,FFFFFF:FF:FFFF,F:FFFFFF
@A01757:128:HWYCLDRX2:1:2101:14760:1501 2:N:0:GGAGCGTC
TGGACTACTGGGGTATCTAATCCTGTTTGCTACCCACGCTTTCGAACCTCAGCGTCAGTTACAGACCAGAGAGCCGCTTTCGCCACTGGTGTTCTTCCATATATCTACGCATTTCACCGCTACACATGGAGTTCCACTCTCCTCTTCTGCACTCAAGTCTCCCAGTTTCCAATGCACTACTCCGGTTAAGCCGAAGGCTTTCACATCAGACTTAAAAGACCGCCTGCGTTCCCTTTACGCCCAATAAATCC
+
FFFFFFFFFFFFFFFFFFFFFFFFFFFFFFF:FFFFFFFFFFFFFFFFFFFFFFFFFFFFFFFFFF:FFFFFFFFFFFFFFFFFFFFFFFFFFFFFFF,FFFFFFFFFFFFFFFFFFFFFFFFFFFFFFFFFFFFFFFFFFFFFFFFFFFFFFFFFFFFFFFFFFFFFF::FFFFFFF:FFFFFFFFFFFFFFFF:FFFFFF:FFFFFFFFF:FFFFF:FFFFFFF:FFFF:FFFF,FFFFFF,F,F:,FF
@A01757:128:HWYCLDRX2:1:2101:14733:1517 2:N:0:GGAGCGTC
TGGACTACTGGGGTATCTAATCCTGTTTGCTACCCACGCTTTCGAACCTCAGCGTCAGTTACAGACCAGAGAGCCGCTTTCGCCACTGGTGTTCTTCCATATATCTACGCATTTCACCGCTACACATGGAGTTCCACTCTCCTCTTCTGCACTCAAGTCTCCCAGTTTCCAATGCACTACTCCGGTTAAGCCGAAGGCTTTCACATCAGACTTAAAAGACCGCCTGCGTTCCCTTTACGCCCAATAAATCC
+
FFFFFFFFFFFFFFFFFFFFFFFFFFFFFFFFFFFFFFFFFFFF:FFFFFFFFFFFFFFFFFFFFFFFFFFFFFFFFFFFFFFFFFFFFFFFFFFFFFFFFFFFFFFFFFFFFFFFFFFFFFFFFFF:FFFFFFFFFFFFFFFFFFFFFFFFFFFF:FFFFFFFFFFFF,FFFFFFFFFFFFFFFFFFFFFFFFFFFFFFFFFFFFFFFFFFFFFFF:FFF:FFF:FFFFF,FFFFFF:FFF:FFFFFF,:
@A01757:128:HWYCLDRX2:1:2101:17110:1564 2:N:0:GGAGCGTC
TCGGACTACAAGGGTATCTAATCCTGTTTGCTACCCACGCTTTCGAACCTCAGCGTCAGTTACAGACCAGAGAGCCGCTTTCGCCACTGGTGTTCTTCCATATATCTACGCATTTCACCGCTACACATGGAGTTCCACTCTCCTCTTCTGCACTCAAGTCTCCCAGTTTCCAATGCACTACTCCGGTTAAGCCGAAGGCTTTCACATCAGACTTAAAAGACCGCCTGCGTTCCCTTTACGCCCAATAAATC
+
FFFFFFFFF:FFFFFFFFFFFFFFFFFFFFFFFFFFFFFFFFFFFFFFFFFFFFFFFF:FFFFFFF:FF:FFFFFFFF:FFFF,FFFFFFFFF:FFFFFFF:FFFFFFFFF:FFFFFFFFFFFFFFFFFFFFFFFFFF:FF:FFFFFFFFFFFFFFFFFFFFFFFFF:FF,FFFFFFFFFF:FF:FFFFFFFFF:FFFFFFFFFF:,FFFF,:FFFFFFF,FF:FFFFF,:FF:,,F,,,:FF,F,FFF,,
@A01757:128:HWYCLDRX2:1:2101:6017:1642 2:N:0:GGAGCGTC
TCGGACTACAAGGGTATCTAATCCTGTTCGATACCCACGCTTTCGTGCCTGAGCGTCAGTAGGGCGCCGGTGCGCTGCCTTCGCAATCGGAGTTCTGCGTGATATCTATGCATTTCACCGCTACACCACGCATTCCGCGCACTTCTCGCCCACTCTAGCCCGGCAGTTCCGACGGCTGGGCGGGGTTGAGCCCCGCGATTTGACCGCCGGCTTGCCGTGCCGCCTGCGCACCCTTTAAACCCAATAAATCC
+
FFFFFFFFFFFFFFFFFFFFFFFFFFFFFFFFFFFFFFFFFFFFFFFFFFFFFFFFFFFFFFFFFFFFFFFFFFFFFFFFFFFFF,FFFFFFFFFFFFFFFFFF:FFFFFFF:FFFFFFFFFFFFFFFFFFFFFFFFFFFFFFFFFFFFF:FFFFF,FFFFFFFFFFFFFFFFFFFFFFFFFFF:FFFFFFFFFFFFFFFF:FFFFFFFFFFF,FFFF,FF:FFFF:FFFFFFF,FF:FFF:FFFFFFFF:
@A01757:128:HWYCLDRX2:1:2101:9851:1642 2:N:0:GGAGCGTC
TCGGACTACAAGGGTATCTAATCCTATTTGCTCCCCACGCTTTCGTGCCTGAGCGTCAGTAACAGTCCAGGCGGCCGCCTTCGCCACTGGTGTTCTTCCATATATCTACGCATTTTACCGCTACACATGGAGTTCCACCGCCCTCTCCTGTCCTCGAGCGTGGCAGTTTCCAAAGCCTGTACAGGTTGAGCCCGTACCTTTCACTTCAGACTTGCCACGCCGCCTGCGCACCCTTTACGCCCAATCATTCC
+
:FFFFFFFFFFF:FF:FFFF,FFFF,,FFFF:FFFF::F,:FFFF:FF:FFFFFFFFFFF:FFFFFFFF,FFFF,FFF:FFFF:FFFFFF,F,FFFFF:FFFFF:FFFFFFFF:FFFFFFFFFFFFFFFFFFFFFFFFF:FFFFFFFFFFFF,FFFFFF,F:FFFF,FFFFFFF:,FFFFFFFFFFFFFFFFFF,:FFFFFFFFFFFFFFFF:,FFFFFFFFFFFFF:FFFFFF,:F:FFFF:FFFFFFFF
@A01757:128:HWYCLDRX2:1:2101:9787:1689 2:N:0:GGAGCGTC
TCTGACTACAAGGGTATCTAATCCTATTTGCTCCCCACGCTTTCGTGCCTGAGCGTCAGTAACAGTCCAGGCGGCCGCCTTCGCCACTGGTGTTCTTCCATATATCTACGCATTTTACCGCTACACATGGAGTTCCACCGCCCTCTCCTGTCCTCGAGCGTGGCAGTTTCCAAAGCCTGAACAGGTTCAGCCCGTACCTTTCACTTCAGACTTGCCACGCCGCCTGCGCACCCTTTACGCCCAATAAATCC
+
FFFFFFFFFFFFFFFFFFFFFFFFFFFFFFFFFFFFFFFFFFFFFFFFFFFFFFFFFFFFFF,FF,FFFFF:,F,FFFFFFFFFFFFFFFFFFFF:FFFF,:FFFFF:FFFFFFFFFFFFFFFFFF:FFFF,FFFFFF,,FFFFFF:F,,F:FFF:FFF,F::FFFFFFF:FFF,,F,,,F:FF:FF::F:FF::FFFFFF,FFF,,:,FFFF,:,F,FF,FFF,F,FFFFFF,FFFFFF::FF:FF,FF:
@A01757:128:HWYCLDRX2:1:2101:1669:1720 2:N:0:GGAGCGTC
TCGGACTACACGGGTATCTAATCCTGTTCGATACCCACGCTTTCGTGCCTCAGCGTCAGTGTGGAGCCGGCATGCTGCCTTCGCAATCGGAGTTCTGCGCGATATCTATGCATTTCACCGCTACACCGCGCATTCCGCATACTTCTCTCCAACTCGAGACTGCCAGTTTCAACGGCGGGCCGGGGTTGAGCCCCGGGCTTTGACCGCTGACTTGACATTCCGCCTACGCACCCTTTATACCCAATAAATCC
+
FFFFFFFFFFFFFFFFFFFFFFFFFFFFFFFFFFFFFFFFFFFFFFFFFFFFFFFFFFFFFFFFFFFFFFFFFFFFFFFFFFFFFFFFFFFFFFFFFFFFFFFFFFFFFFFFFFFFFFFFFFFFFFFFFFFFFF:FFFFFFFFFFFFFFFFF,FFFFFFFFFFFFFFFFFFFFFFFF:FFFFFFFFFFFFFFFFFFFFFFFFFFFFFFFFFFFF:FFFFFF:FFFFFFFFFFFFFF:,FF,FFFFFF,FF,
@A01757:128:HWYCLDRX2:1:2101:29523:1736 2:N:0:GGAGCGTC
TCGGACTACAGGGGTTTCTAATCCTGTTTGCTCCCCACGCTTTCGTGCCTCAGTGTCAGTTACAGTCCAGAGAGCCGCCTTCGCAACTGGTGTTCCTCCTAATATCTACGCATTTCACCGCTACACTAGGAATTCCACTCTCCTCTCCTGCACTCAAGTTTCCCAGTTTCAAAGGCTTACTACGGTTGAGTCGTAGCCTTTCACCTCTGACTTAAGAAACCACCTACGCACCCTTTACGCCCAGTAATTCC
+
FFFFFFFFFFFFFFFFFFFFFFFFFFFFFFFFFFFFFFFFFFFFFFFFFFFFFFFFFFFFFFFFFFFFFFFFFFFFFFFFFFFFF:FFFFFFFFFFFFFFFFFFFFFFFFFFFFFFFFFFFFFFFFFFFFFFFFFFFFFFFFFFFFFFFFFFFFFFFFFFFFFFFFFFFFFFFFFFFFFFFFF,FFFFFFFFFFFFFFFFFFFFFFFFFF:FFFFFFF:FFFFFFFFFF,FFFFFFFFFFFFFFFFFFFFF
@A01757:128:HWYCLDRX2:1:2101:13819:1783 2:N:0:GGAGCGTC
TCGGACTACCAGGGTATCTAATCCTGTTCGCTACCCATGCTTTCGAGCCTCAGCGTCAGTTGCAGACCAGAGAGCCGCCTTCGCCACTGGTGTTCTTCCATATATCTACGCATTCCACCGCTACACATGGAGTTCCACTCTCCTCTTCTGCACTCAAGTTCAACAGTTTCTGATGCAATTCTCCGGTTGAGCCGAAGGCTTTCACATCAGACTTATTGAACCGCCTGCACTCGCTTTACGCCCAATAAATC
+
FFFFFFFFFFFFFFFFFFFFFFFFFFFFFFFFFFFFFFFFFFFFFFFFFFFFFFFFFFFFFFFFFFFFFFFFFFFFFFFFFFFFFFFFFFFFFFFFFFFFFFFFFFFFFFFFFFFFFFFFFFFFFFFFFFFFFFFFFFFFFFFFFFFFFFFFFFFFFFFFFFFFFFFFFFFFFFFFF:FFFFFFFFFFFFFFFFFFFFFFFFFFFFFFFFFFFFFFFFFFFFFFFFFF:FFFFFFFFFFFFFFFFFFFFFF
@A01757:128:HWYCLDRX2:1:2101:17960:1877 2:N:0:GGAGCGTC
TCGGACTACACGGGTATCTAATCCTGTTCGCTCCCCCAGCTTTCGCGCCTCAGCGTCGGTTGCGGCCCAGTAGACTGCCTTCGCCATCGGTGTTCTTCCCGATATCTGCGCATTCCACCGCTACACCGGGAATTCCGTCTACCCCTACCGAACCCGAGGTGCCCAGTTCGGAACCCGGCTCGGGGTTGAGCCCCGAGATTAGAGGTCCCGCTTAGGCGCCCGCCTGCGCGCGCTTTACGCCCAATGAATCC
+
FFFFFFFFFFFFFFFFFFFFFFFFFFFFFFFFFFFFFFFFFFFFFFFFFFFFFFFFFFFFFFFFFFFFFFFFFFF::FFFF:FFF:F:FFFFFFF,FFFF:::F::FFFFF:FFFFFFFFFFFFFFFFFFFFFF:FFFFFFFFFFFFFF:F,,FF,:F:FFF,F:FFFFFFFFFFF,FF,FFFFFFFFFFFFFFFFF:FFFFFFFFF:FFFF:F,:FFFFFFFFFFFFFFFFF:FF:FFFFFFFFFF:FF,
@A01757:128:HWYCLDRX2:1:2101:21793:2065 2:N:0:GGAGCGTC
TCGGACTACAAGGGTATCTAATCCTGTTCGATCCCCACGCTTTCGTGCCTCAGCGTCAGTCTGGCGCCGGTACGCTGCCTTCTCAATCGGAGTTCTGCGCGATATCTATGCATTTCACCGCTACACCGCGCATTCCGCGTACTTCTCGCCAACTCAAGTCTGCCAGTTTCAACGGCTCGACGGGGTTGAGCCCCGCAATTTTACCGCTGACTTAACGGACCGCCTACGCACCCTTTAAACCCAATAAATCC
+
FFFFFFFFFFFFFFFFFFFFFFFFFFFFFFFFFFFFFFFFFFFFFFFFFFFFFFFFFFFFFFFFFFFFFFFFFFFFFFFFFFFFFFFFFFFFFFFFFFFFFFFFFFFFFFFFFFFFFFFFFFFFFFFFFFFFFFFFFFFFFFFFFFFFFFFFFFFFFFFFFFFFFFFFFFFFFFFFFFFFFFFFFFFFFFFFFFFFFFFFFFFFFFFFFFFFF:FF:FFFFFFFFFFFFFFFFFFFFFFFFFFFFFFF:F:
@A01757:128:HWYCLDRX2:1:2101:5168:2080 2:N:0:GGAGCGTC
TCGGACTACTGGGGTATCTAATCCTATTTGCTCCCCACGCTTTCGTGCCTCAGCGTCAGTAACAGGCCAGGCGGCCGCCTTCGCCACTGGTGTTCTTCCATATATCTACGCATTTCACCGCTACACATGGAGTTCCACTCTCCTCTTCTGCACTCAAGTCTGCCAGTTTCCAATGCACTACTCCGGTTAAGTCGAAGGCTTTCACCTCAGACTTACAAGAGCGCCTGCGTTCGCTTTACGCCCATTAGATC
+
FFFFFFFFFFFFFFFFF:,FFFFF:FF,FFFFFFFFFFFFFFF,FFFF:FF,FFFFFFF:F:FFFFF::FFF:FFFFFFF,,FFFFFFFFFFFFFFF,:FFFFFF:FF:FF,FFF,F,,F:FFFFFFFFF,F,FFFF:FFF:FFFFFFFF:F,F:,,FFFF,:FFFF,FFFFFF:F,FFFFFFFF,FFFF:FFFFFF,FF,FF,F,F:,F:::FF,,,:F,FFF,,,,,,F,,:FFF:::,F:,,FF,F,F
@A01757:128:HWYCLDRX2:1:2101:15275:2237 2:N:0:GGAGCGTC
TCGGACTACCCGGGTATCTAATCCTGTTCGATACCCACGCTTTCGTGCCTCAGCGTCAGATCGCCGCCGGTATGCTGCCTTCGCAATCGGAGTTCTGCGCATTATCTAAGCATTTCACCGCTACACTGCGCATTCCGCATACCTCTCGACGTCTCAAGACAGCCAGTTTCAACGGCTCGCCGGGGTTGAGCCCCGGGCTTTTACCGCTGACTTAACAGTCCGCCTACGCACCCTTTAAACCCAATAAATCC
+
FFFFFFFFFFFFFFF,FFFFFFFFFFFFFF:FFFFFFFFFFFFFFFFFFFFFFFFFFFFFFF:FFFFFFFFFFFFFFFFFFFFFFFFFFFFFFFFFFFFFF:FFFFFFFFFFFFFFF:FFFFFF,FFFFFFFFFFFFFFF,FFFFFFFFFFFFFFFFFFFFFFFF:FFFFFFFFFFFFFF:FFFFFFFFFFFFFF::FFF:FFFFFFFFFFFFFFFFFFFFFF:FFFFFFFFFFFFF,FF,FF,:FFFFF:
@A01757:128:HWYCLDRX2:1:2101:31684:2315 2:N:0:GGAGCGTC
TCGGACTACAAGGGTATCTAATCCTGTTTGCTCCCCACGCTTTCGAGCCTCAACGTCAGTTACAGTCCAGTAAGCCGCCTTCGCCACTGGTGTTCCTCCTAATATCTACGCATTTCACCGCTACACGAGAAATTCCACTTACCTCTCCTGCACTCTAGCTGCACAGTTTCCAAAGCAGTTCCAGGGTTAAGCCCTGGCATTTCACTTCAGACTTGCGCTGCCGGCTACGCTCCCTTTACACCCAGTAAATC
+
FFFFFFFFFFFFFF,FFFFFFFFFFFFFFFFFFFFFFFFFFFFFFFFFFFF:FFFFFFFFFFFFFFFFFFFFFFFFFFFFFFFFFFFFFFFFFFFFFF:F:FFFFFFFFFF:FFFFFFFFF:FFFF,FFF,FFFFFFFFFFFFFFF,FFFFFF,FFF:FF,FFFFFFFFFFFFFFFFF,FF:FF:FFFFFFFFFF,FF:F:FFFFF,F,FFFFFFFFFFFFFF,FFF,,FFFFFF,FFF:FF:,,F:FFFF
@A01757:128:HWYCLDRX2:1:2101:14579:2409 2:N:0:GGAGCGTC
TCGGACTACAGGGGTATCTAATCCTGTTTGATCCCCACGCTTTCGTGCCTCAGCGTCAGTTGGGCGCCGGTATGCTGCCTTCGCAATCGGCGTTCTGCGTGATATCTATGCATTCACCGCTACACCACGCATTCCGCATACTTCTCGCCCACTCAAGGCTGCCAGTTCCGACGGCTCGACAGGGTTGAGCCCTGAATTTTTACCGCCGGCTTAACAGCCCGCCTGCGCACCCTTTAAACCCAATAAATCCG
+
FFFFFFFFFFFFFFF:FFFFF,FFFFFFFFFFFFFFFFFFFFFFFFFFFFFFFFFFFFFFFFFFFFFFFFFFFFFFFFFFFFFFFFFFFFFFFFFFFFFFFFFFFFFFFFFFFFFFFFFFFFFFFFFFFFFFFFFFFFFFFFFFFFFFFFFFFFFFFFFFFFFFFFFF:FFFFFFFFFFFFFFFFFFFFFFFF,FFFFFFFFF,FFFFFFFFFFFF:FFFFFFF:FFFFFFFFFFFFFFFFFFFFFFFFF,
@A01757:128:HWYCLDRX2:1:2101:30147:2472 2:N:0:GGAGCGTC
TCGGACTACATGGGTTTCTAATCCTGTTCGATACCCACGCTTTCGTGCATGAGCGTCAGTTGCGCGCCGGTATGCTGCCTTCGCAATCGGAGTTCTGCGTGATATCTATGCATTTCACCGCTACACCACGCATTCCGCATACTTCTCGCGCACTCAAGGGATGCAGTTTCAACGGCAGTACGGGGTTGAGCCCCGCAATTTGACCGCTGACTTGCACCTCCGCCTGCGCACCCTTTCAACCCAATAAATCC
+
FFFFFFFFFFFFFFFFFFFF:FFFFFFFFFFFFFFFFFFFFFFFFFFFFFFFFFFFFFFFFFFFFFFFFFFFFFFFFFFFFFFFFFFF:FFFFFFFFFFFFFFF:FFFFFFFFF:FFFFFFFFFFFFFFFFFF,FFFFFFFFFFFFFFFFF:FFFF:FFFFFFFFFFFFFFFFFFFFFFFFFFFFFFF:FFFFFFFF:FFFFFF:FFFFFFFFFFFFFF:FFF:FFFFFFFFFFFF,FFFFFF,F,,FFFF
@A01757:128:HWYCLDRX2:1:2101:31729:2519 2:N:0:GGAGCGTC
TCGGACTACAAGGGTATCTAATCCTGTTTGCTACCCACGCTTTCGAACCTCAGCGTCAGTTACAGACCAGAGAGCCGCTTTCGCCACTGGTGTTCTTCCATATATCTACGCATTTCACCGCTACACATGGAGTTCCACTCTCCTCTTCTGCACTCAAGTCTCCCAGTTTCCAATGCACTACTCCGGTTAAGCCGAAGGCTTTCACATCAGACTTAAAAGACCGCCTGCGTTCCCTTTACGCCCAATAAATC
+
FFFFFFFFFFFFFFFFFFFFFFFFFFFFFFFFFFFFFFFFFFFFFFFFFFFFFFFFF:FFFFFFFFFFFFFFFFFFFFFFFFFFFFFFFFFF:FFF:FFFFFFFFFFFFFFFFFF:FFFFFFFFFFFFFFFFFFFFFFFF:FF:FFFFFFF:FFFFFFFFFFFFFFFFFFFFFFFF,FFFFFFFFFFFFFFFFFFFFFFFFFFFFFFFFFFFFFFFFF:FFF:FFFFFF:FF,FFFFFF:FFFFFFF:FFF
@A01757:128:HWYCLDRX2:1:2101:28113:2644 2:N:0:GGAGCGTC
TCGGACTACAAGGGTATCTAATCCTGTTTGCTACCCACGCTTTCGAACCTCAGCGTCAGTTACAGACCAGAGAGCCGCTTTCGCCACTGGTGTTCTTCCATATATCTACGCATTTCACCGCTACACATGGAGTTCCACTCTCCTCTTCTGCACTCAAGTCTCCCAGTTTCCAATGCACTACTCCGGTTAAGCCGAAGGCTTTCACATCAGACTTAAAAGACCGCCTGCGTTCCCTTTACGCCCAATAAATC
+
FFFFFF:FFFFFFFFFFFFF,FFFFFFFFFFFFFFFFFFFFFFFFFFFFFFFFFFFFFFFFFFFFFFFFFFFFFFFFF:FFFFFFFFFFFFFFFFFFFFFFFFFFF:FFFFFFFFFFFFFFFFFFFFFFFFFFFFFFFFFFFF::FFFFFFFFFFFFFFFFF:FFFFFFFFF:FFFFFFFFFF:FFFFFFFFFFFFF,F:FFFFFFFFFFFFFFFFFF:FF,:FFFFFFFFFFFFFFFFFFFF:F,FFFFF
@A01757:128:HWYCLDRX2:1:2101:14018:2660 2:N:0:GGAGCGTC
TCGGACTACAAGGGTATCTAATCCTGTTCGATACCCACGCCTTCGTGCTTCAGCGTCAGTTGGGCGCCGGTACGCTGCCTTCGCAATCGGAGTTCTGCGTGATATCTATGCATTTCACCGCTACACCACGCATTCCGCGTACTTCTCGCCCACTCAAGGCACCCAGTTTCAACGGCTCGACGAGGTTGAGCCCCGCAATTTTACCGCTGACTTAAGAGTCCGCCTACGCACCCTTTAAACCCAATAAATCC
+
FFFF,FFFFFFFFFFFFFFFFFFFFFFFFFFFFFFFFFFFFFFFFFFF:FFFFFFFFFFFFFFFFFFFFFFFFFFFFFFFFFFFFFFFFFFFFFFFFFFFFFFFFFFFFFFFFFFFFFFFFFFFFFFFFFFF:FFFFFFFFFFFFFFFFFFFFFFFFFFFFFFFFFFFFFFFFFFFFFFFFFFFFFF:FFFFFFFFF,F:FFFFFFFFFFFFF:FFFFFFFFF,FFFFFFFFFFFFFFFFFFFFFFFFFFF
@A01757:128:HWYCLDRX2:1:2101:4327:2754 2:N:0:GGAGCGTC
TCGGACTACAAGGGTATCTAATCCTGTTCGATACCCACGCTTTCGTGCCTCAGCGTCAGTGTGGAGCCGGCATGCTGCCTTCGCAATCGGAGTTCTGCGCGATATCTATGCATTTCACCGCTACACCGCGCATTCCGCATACTTCTCTCCAACTCGAGACTGCCAGTTTCAACGGCAGGCCGGTGTTGAGCACCGACATTTGACCGCTGACTTAACCTTCCGCCTACGCACCCTTTAAACCCAATAAATCC
+
F:FFFFFFFFFFFFFFFFFFFFFFFFFFFFFFFFFFFFFFFFFFFFFFFFFFFFFFFFFFFFFFFFFFFFFFFFFFFFFFFFFFFFFFFFFFFFFFFFFFFFFFFFFFFFFFFFFFFFFFFFFFFFFFFFFFFFFFFFFFFFFFFFFFFFF:FFFFF::FFFFF:FFFFFFFFFFFFFFFFFFFFFFFFFFF:FFFFFFFFFFFFFFFFFFFFFFFFFFFFFFFFFF,F:F:FFF:,FFF,FFFF:FFFF,
@A01757:128:HWYCLDRX2:1:2101:7618:2754 2:N:0:GGAGCGTC
TCGGACTACAAGGGTATCTAATCCTGTTTGCTCCCCACGCTTTCGTGTATGAGCGTCAGTTGCGTCCCAGGAGGCTGCCTTCGCCATCGGTGTTCTTCCACATATCTACGCATTTCACTGCTACACGTGGAATTCCACCTCCCTCTGACGCACTCTAGCCAAGCAGTCACATATGCGGTTCCCAGGTTAAGCCCGGGTATTTCACATCTGTCTTACTCAGCCGCCTGCACTCCCTTTACGCCCAGTAATTC
+
FFFFFFFFFFFFFFFFFFFFFFFFFFFFFFFFFFFFFFFFFFFFFFFFFFFFFFFFFFFFFFFFFFFFFFFFFFFFFFFFFFFFFFFFFFFFFFFFFFFFFFFFFFFFFFFFFFFFFFFFFFFFFFFFFFFFFFFFFFFFF,FFFFFFFFFFFFFFFFFFFFFFFFFFFFFFFFFFFFFFFFFFFFFFFFFFFFF:FFFFFFFFF:FFF:FFF:FFFFFFFFFFFF:FFFFFF:FFFFFFFFFFFFFFFFF
@A01757:128:HWYCLDRX2:1:2101:8901:2754 2:N:0:GGAGCGTC
TCGGACTACAGGGGTATCTAATCCTGTTTGCTCCCCACGCTTTCGTGTATGAGCGTCAGTTGCGTCCCAGGAGGCTGCCTTCGCCATCGGTGTTCTTCCACATATCTACGCATTTCACTGCTACACGTGGAATTCCACCTCCCTCTGACGCACTCTAGCCAAGCAGTCACATATGCGGTTCCCAGGTTAAGCCCGGGTATTTCACATCTGTCTTACTCAGCCGCCTGCACACCCTTTACGCCCAGTAATTC
+
FFFFFFF:FFFFFFFFFFFFFFFFFFFFFFFFFFFFFFFFFFFFF,FFFFFFFFFFFFFFFFFFFFFFFFFFF:FFFFFFFFFFFFFFFFFFFFFFFFFFFFFFFFFFFFFFFFFFF:FFFFFF:FFFFFFF,FFFFFFFFFFFFFFFF:FF,FFFFFFFFFFFFFFFFFFFFFFFFF:FFFFFFFF:FFFFFFFFFFFFF,FFFFFFFFFFFFFFFFFFFFFFFF:FFFFFFFF:FF:,FFFFFFF,FFF
@A01757:128:HWYCLDRX2:1:2101:14705:2754 2:N:0:GGAGCGTC
TTGGACTACAAGGGTATCTAATCCCTTTCGCTCCCCTGGCCTTCGAGCCTCAGCGTCAGTTAATGTCCAGGAACCCGCCTTCGCCACGAGTGTTCCTCTCGATATCTACGCATTTCACTGCTACACCGAGAATTCCGGTTCCCCCTCCATAACTCTAGTCTCGCACTATCATGTGCCGTCCGCCGGTTGAGCCCGCGCCTTTCACACACGACTTACGAAACAGCCTACGCACGCTTTACGCCCAGTGATTC
+
FFFFFFFFFFF,FFFF:F:FF:FF::,,FFFFFFFFFF,FF,,FF,FFFFFF::FFFFF,:FF,:FFFFFFFFF:FFFF,FF:FFFF:F,F:,,FFFF,F:FFFF:,FF,::,FFFFF:FFFFFFFF:FFFFF,F::F,FF:FFFF:FF:,FFFF:FFFFF:FFF:FFFFFF,FF:F,FFFFF,,::FFFFFFF,FFFF,,FFFFFFFFFFF::FFFFF:,F:FFFFF:FFFF:F,:F,,:FFF,:FFFF,
@A01757:128:HWYCLDRX2:1:2101:25608:2910 2:N:0:GGAGCGTC
TCGGACTACAAGGGTATCTAATCCTGTTCGCTCCCCTAGCTTTCGCGCCTCAGCGTCAGTAGAGGCCCAGAATGCCGCCTTCGCCGCAGGTGTTCTTCCAAATATCTGCGCATTTCACCGCTACACAAGGAATTCCGCAATCCCCTACCCGACTCAAGGCTCACCGTAAAGAGGGCGGTACTGGGTTGAGACCCTGGATTTGTCACCCCACAGTTCGCGACGCGACAGCGAGCTGTTGGCCCACTAAAACA
+
FFFFFFFFFFFFFFFFFFFFFFFFFFFF,FFFFFFF,FFFFFFFFFFFFFFFFFFFFFFF,,,FFFFFFFF,FFFFFFFFFFFFFFF,FFFFFFFFFFF,,FFFFFFFFFFFFF,FFFFFFFFFFF,,FFF,FFFF,F,,FFFFFFFFF,FFFFF:FF,F,F,F:,,,,,,,FF,:F,,,F,,,,,F:,F,,FF:F,F,FF,,F:F,F:,,,,,,FF,,:,,F:,,,,,F,,FF,F,,,F,FFF,F,F,,:
@A01757:128:HWYCLDRX2:1:2101:28293:3176 2:N:0:GGAGCGTC
TCGGACTACAAGGGTATCTAATCCTGTTCGATACCCACGCTTTCGTGCCTTAGCGTCAGTGTGGAGCCGGCATGCTGCCTTCGCAATCGGAGTTCTGCGCGATATCTATGCATTTCACCGCTACACCGCGCATTCCGCATACTTCTCTCCAACTCGAGACTGCCAGTTTCAACGGCGGGCCGGGGTTGAGCCCCGGGCTTTGACCGCTGACTTAACAGACCGCCTGCGCACCCTTTAAACCCAATAAATCA
+
FFFFFFFFFFFFFFFFFFFFFFFFFFFFFFFFFFFFFFFFFFFFFFFFFF:FFFFFFFFFFFFFFFFFF,FFFFFFFFFFFFF:FFFFFFFFFFFFFFF:FF:FFFFFFFFFFFFFFFFFFFFFFFFFFFFFFFFFFFFFFFFF:FFFFFFFFFFFF,FFFFFFFFFFFFFFFFFFFFFFF:FFF:FFFF:FFFFF:FFFFFFF:FF::FFFFF:FFFF:FFFFFF,FFFFFFFFFFFFFFFFFFFFF:F,
@A01757:128:HWYCLDRX2:1:2101:2745:3208 2:N:0:GGAGCGTC
TCGGACTACAAGGGTATCTAATCCTATTTGCTCCCCACGCTTTCGTGCCTGAGCGTCAGTAACAGTCCAGGCGGCCGCCTTCGCCACTGGGGTTCTTCCATATATCTACGCCTTTTACCGCTTCACCGGGAGTTCCACCGCCCTCGCCTGTCCGCGGGCGGGGCAGTGGCCCAGGCCTGTCGCGGGGGAGCGCGTGCCGGGCCGGGCCTCGGGGGCACGCCGCCGGGGGGCCGGGTGCGGCCAGTGGGTGC
+
,FFFFF:FFFFFFFF:::F:FFF,FFF:FFFF,FFFFFFFFFF::,FFFF:FFFF:FFFF::F,FFFFFF,F:FFFFFFFFFFF:,F:FF,FF,,F,FFF,,,,F,F,:F,,,,:,,,,:,,,,,::,:F,F,,,F,,FF,::,FF,F,:,,F,FF,F,F,F:,,F,,,:,,,,FF,:,,,,,FF::FFF,::F,,::F,,,,F,:,:,,,,FF,,,,,,,F:,,F:F,,,,F,,,FF:,,::,FFF,:,,
@A01757:128:HWYCLDRX2:1:2101:8196:3255 2:N:0:GGAGCGTC
TCGGACTACACGGGTATCTAATCCTGTTCGATACCCACGCTTTCGTGCCTCAGCGTCAGTGTGGAGCCGGCATGCTGCCTTCGCAATCGGAGTTCTGCGCGATATCTATGCATTTCACCGCTACACCGCGCATTCCGCATACTTCTCTCCAACTCGAGACTGCCAGTTTCAACGGCGGGCCGGGGTTGAGCCCCGGGCTGTGACCGCTGACTTAACAGACCGCCTGCGCACCCTTTAAACCCAATAAATCC
+
FFFFFFFFFFFFFFFFFFFFFFFFFFFFFFF:FFFFFFFFFFFFFFFFFFFFFF:FF:FFFFFFFFFFFFFFFFFFFFFFFFFFFFFFFFFFFFFFFF:FFFFFFFFFFFF:FFFFFFFFFFFFFFFFFFF:F:FFFF:FF,F,FFFFFFF:FFFFFF,FFFFF,FFFFFFFFFF:FFFFFFFFF:FFFFFFFFFFFFF,:FFFFFFFF:F:F:,FFFF::FFFFFFFFFFFFF:FFF,FFFFFFF:F,:F
@A01757:128:HWYCLDRX2:1:2101:15537:3286 2:N:0:GGAGCGTC
TCGGACTACCGGGGTATCTAATCCTGTTCGATACCCACGCTTTCGTGCCTCAGCGTCAGTGTGGGGCCGGCAGGCTGCCTTCGCAATCGGAGTTCTTCGTGATATCTATGCATTTCACCGCTACACCACGAATTCCGCCTACCTCGCCTGAACTCAAGCGCGCCAGTTCAAACGGCTCGACGGGGTTGAGCCCCGCTATTTTACCGCTTGCTTGACACGCCGCCTGCGCACCCTTTAAACCCAATAAATCC
+
FFFFFFFFFFFFFFFFFFFFFFFFFFFFFFFFFFFFFFFFFFFFFFFFFFFFFFFFFFFFFFFFFFFFFFFFFFFFFFFFFFFFFFFFFFFFFFFFFFFFFFFFFFFFFFFFFFFFFFFFFFFFFFFFFFFFFFFFFFFFFFFFFFFFFFFFFFFFFFFFFFFFFF:FFFF:FFFFFFF:FFFFFFFFFFFFFFFFF:FFFFFFFFFFFFFFFFFFFFFFFFFFF:FFFFFFFFFF:F,FFFFFFFF:FFF
@A01757:128:HWYCLDRX2:1:2101:20473:3349 2:N:0:GGAGCGTC
TCGGACTACAAGGGTATCTAATCCTGTTCGATACCCACGCTTTCGTGCTTCAGCGTCAGTTGGGCGCCGGTATGCTGCCTTCGCAATCGGAGTTCTGCGTGATATCTATGCATTTCACCGCTACACCGCGCATTCCGCATACTTCTCTCCAACTCGAGACTGCCAGTTTCAACGGCGGGCCGGGGTTGAGCCCCGGGCTTTGACCGCTGACTTAACAGACCGCCTGCGCACCCTTTAAACCCAATAAATCC
+
FFFFFFFFFFFFFFFFFFFFFFFFFF:FFFF:FFFFFFFF:FFFFFFFF:FFFFFFFFFFFFFFFFFFFFFFFFFFFFFFFF,FFFFF::F:::FFF:FF:FFF:F:FFFFFFFFFFFFFF:FFFFFFFFFFF:FFFF:F,FFFFFFFFFFFFFFFFFF:FF:FFF::FFFFFFFFFFFFFFFFFFFFFFFFFFFFFFF:F,FF,FFFFFFFF,FF:FFF,FF:FFF:F:FFFFFFF,FF:F:,FF,FF:,
@A01757:128:HWYCLDRX2:1:2101:14724:3380 2:N:0:GGAGCGTC
TCGGACTACAAGGGTATCTAATCCTGTTCGATACCCACGCTTTCGTGCATGAGCGTCAGTTGGGCGCCGGTATGCTGCCTTCGCAATCGGCGTTCTGCGTGATATCTATGCATTTCACCGCTACACCACGCATTCCGCATACTTCTCGCCCACTCAAGGCTGCCAGTTCCGACGGCTCGACAGGGTTGAGCCCTGAATTTTTACCGCCGGCTTAACAGCCCGCCTGCGCACCCTTTAAACCCAATAAATCC
+
FFFFFFFFFFFFFFFFFFFFFFFFFFFFFFFFFFFFFFFFFFFFFFFF:FFFFFFFFFFFFFFFFFFFFFFFFFFFFFFFFFFFFFFFFFFFFFFF:FFFFFFF:FFFFFFFFFFFFFFFFFFFFFFFFFFFFFFFFFFFFFFFFFFFFFFFFFF:FFFFFFFFFFFFFFFFFFFFFFFFFFFFF:FFFFF:FFFFFFFFFFFF:FFFF:FFFFFFFF:FFFFFFFFFFFFFFFFF:F,F:F,,FF,FFF:
@A01757:128:HWYCLDRX2:1:2101:6587:3411 2:N:0:GGAGCGTC
TCGGACTACAAGGGTATCTAATCCTGTTCGCTCCCCCAGCTTTCGCGCCTCAGCGTCAGTGACGGCCCAGAGAGCTGCCTTCGCCATCGGTGTTCTTCCCGATATCTGCGCATTCCACCGCTACACCGGGAATTCCGCTCTCCTCTACCGCACTCGAGCCGCCCAGTCCGGGACCCGGCCCGGGGTTGAGCCCCGGGGTTAGAGGTCCCGCTTAGGCGGCCGCCTACGCGCGCTTTACGCCCAATGAATCC
+
FFFFFFFFFFFFFFFFFFFFFFFFFFFFFFFFFFFFFFFFFFFFFFFFFFFFFFFFFFFFFFFFFFF:FFFFFFFFFFFFFFFFFFFFFFFFFFFFFFFFFFFFFFFFFFF:FFFFFF:FFFFFFFFFFFF:FFFFFFFFFFFFFF:,FFFFFFF:FFFF,FFF:FFFF:FFFFFFFFFF,F:FFF:,,:FFFFFF:FF,FFFFFFFFF,:FFF::FFFFF,FFF,:FFFF:FFFFFFFFF:::F:FFF,:
@A01757:128:HWYCLDRX2:1:2101:21956:3474 2:N:0:GGAGCGTC
TCGGACTACAAGTGTATCTAATCCTGTTTGCTACCCACGCTTTCGAACCTCAGCGTCAGTTACAGACCAGAGAGCCGCTTTCGCCACTGGTGTTCTTCCATATATCTACGCATTTCACCGCTACACATGGAGTTCCACTCTCCTCTTCTGCACTCAAGTCTCCCAGTTTCCAATGCACTACTCCGGTTAAGCCGAAGGCTTTCACATCAGACTTAAAAGACCGCCTGCGTTCCCTTTACGCCCAATAAATC
+
FFFFFFFFFFFFFFFFFFFFFFFFFFFFFFFFFFFFFFFFFFFFFFFFFFFFFFFFFFFFFFFFFFFFFFFFFFFFFF,FFFFFFFFFFFFFFFFFFFFFFFFFFFF:FFFFFFFFFFFFFFFFFF:FFFFFFFFFFFFFFFF:FFFFFFFFFFFFFFFFFFFFFFFFFFFFFF:FFFFFFFFF:FFFFF,FFFFFFFFFFFFFFFFFFFFFFFFFFF:FFF,FFFFFFFFFFFFFFFFFFFFFFFFFFFF
@A01757:128:HWYCLDRX2:1:2101:1524:3537 2:N:0:GGAGCGTC
TCGGACTACCAGGGTATCTAATCCTGTTCGATACCCACACTTTCGTGCATGAGCGTCAGTTGAGCGCCGGTATGCTGCCTTCGCAATCGGAGTTCTGCGTGATATCTATGCATTTCACCGCTACACCACGCGTTCCGCATACTTCTCGCTCACTCAAGAAATCCAGTTTCAACGGCTCGAATAGGTTGAGCATCTCAATTTTACCGCTGTCTTGAGCTTCCGCCGGCGCTCCCTTTAACAGCAATGAGTCG
+
:F:FFFFFFFFFFFF::FFFFFF:FFFFFFFFF:FFF:FFFFF:::FFFFFFFFFFFFFF:FFF:FFFFFFFFFF:FFFFF:FFFFFF,:FFF:FFF:FF:FF,F:FF:F,:FFF,FF,FFF:,FF::FFF,F:FFFFFFFFF,,F:F,F,F,::F:,,FF:F,:FFFFF,F::,FFF,F,,FF:FF,FF:F:,F:,:F:F:,::,F:F:F:FF,,,FF,,:F,,,,:F:F,FF:F:F,,::,,F,:,F::
@A01757:128:HWYCLDRX2:1:2101:7997:3599 2:N:0:GGAGCGTC
TCGGACTACAAGGGTTTCTAATCCTATTTGCTCCCCACGCTTTCGTGCCTGAGCGTCAGCAACAGTCCAGGCGGCCGCCTTCGCCACTGGTGTTCTTCCATATATCTACGCATTTTACCGCTACACATGGAGTTCCACCGCCCTCTCCTGTCCTCGAGCGTGGCAGTTTCCAAAGCCTGTACAGGTTGAGCCCGTACCTTTCACTTCAGACTTGCCACGCCGCCTGCGCACCCTTTACGCCCAATAATTCC
+
FFFFFFFFFFFFFFFF:FFFFFFFFFFFFFFFFFFFFFFFFFFFFFFFFFFFFF:FFFFFF,FFFFFFFFFFFFFFFFFFFF:FFFFFFFFFFFFFFFFFFFFFFFFFFFFFFFFFFFFFF:FFFF,FFFF,:FFFFF:FFFFFFF,FFF:FFFFFFFFFFF,FF:FFF,FFFF,FFFFFF:FF,FFFFFFFFFFFFFFFFFFFFFFF,F:FF,:FFFF:F::FF,F,:FF::FF,F,:,FF,FF,FFF:F
@A01757:128:HWYCLDRX2:1:2101:31774:3630 2:N:0:GGAGCGTC
TCGGACTACAGGGGGTTCGCAGCCTAGTTGCTCCCCACGCTTTCGTGCCGCAGCGGCAGTACCAGGCCAGGCGGCCGCCTTCGCCCCTGGTGTTCTTCCATATAGCTACGCCTTTTACCGCTACACCTGGAGTTCCACCGCCCTCTCCTGTCCTCGAGCGTGGCAGTTTCCCAAGCCTGTCCAGGGTGAGCCCGTACCGTGCCCTTCCGACGTGCCCCGCCGCCTGCGCTCCCTTTACGCCCCATCGGTCC
+
:FFF,F::FF,FF:FFF,,F:,,:,,,,F:FF::F:F::FF,::FFF,:,FFFF,,:,F:F::F,FFFF,F,::F,FFF:,FF:,F,FFF,F:FFF:F:,,F,,:FF,,FFF,,FF:FFFF,F:,F,,FF,FFFF:,FFFF:F,FFFFFFFFF:FF,FF,:FF,:F,,,FF,FFFFF:FFFF,FF:FF,FF::,::,F:F,:,FF,:,F:F,,FF:,F::FFF,,F:FFFF:F,:,:FFF,F,,:F,,,::
@A01757:128:HWYCLDRX2:1:2101:27380:3818 2:N:0:GGAGCGTC
TCGGACTACCAGGGTATCTAATCCTGTTCGATACCCGCGCTTTCGAACCTCAGCGTCAGTTACAGACCAGAGAGCCGCTTTCGCCACTGGTGTTCTTCCATATATCTACGCATTTCACCGCTACACATGGAGTTCCACTCTCCTCTTCTGCACTCAAGTCTCCCAGTTTCCAATGCACTACTCCGGTTAAGCCGAAGGCTTTCACATCAGACTTAAAAGACCGCCTGCGATCCCTTTACGCCCAATAAATC
+
FFFFFFFFFFFFFFFFFFFFFFFFFFFFFFFFFFFFFFFFFFFFFFFFFFFFFFFFFFFFFFFFFFFFFFFFFFFFFFFFFFFFFFFFFFFFFFFFFFFFFFFFFFFFFFFFFFFFFFFFFFFFFFFFFFFFFFFFFFFFFFFFFFFFFFFFFFFFFFFFFFFFFFFFFFFFFFFFFFFFFFFFFFFFFF,FFFFFFF:FFFFFFFFFFFFFFFFFFFFFFFFFF:FFF,FFFF:FFFFFFFFFF,FF:FF
@A01757:128:HWYCLDRX2:1:2101:31087:3818 2:N:0:GGAGCGTC
TCGGACTACAAGGGTATCTAATCCTGTTCGATACCCACGCTTTCGTGCATGAGCGTCAGTTGCGCGCCGGTATGCTGCCTTCGCAATCGGAGTTCTGCGTGATATCTATGCATTTCACCGCTACACCACGCATTCCGCATACTTCTCGCGCACTCAAGGGATGCAGTATCAACGGCAGTACGGGGTTGAGCCCCGCAATTTGACCGCTGACTTGCACCTCCGCCTGCGCACCCTTTAAACCCAATAAAACC
+
FF,FF,,:,FFF,:FFF,,FF:,FFFFFF,FFFFFFFFF,FFF,F::F:FFFF,F:FFFF::FFFF:FF:FFFFF,F::F:F::,FFF:FF,F:,:::,FFF,FF,FFF:F:F,FF:FF::FFFFFFFF,::F,FFF,FFFFFFFFFFFFFFFF:,,,F,FF,F::F,FFFF::FF:F,:FFFFF:F,F,FFF:FF,FFF,FF,FFF:,F,F:,,FFFFF,,F,F,,,,FFF,FFFFFFFFFF,FF::,F:
@A01757:128:HWYCLDRX2:1:2101:2618:3834 2:N:0:GGAGCGTC
TCGGACTACAAGGGTATCTAATCCTGTTTGCTACCCACGCTTTCGAACCTCAGCGTCAGTTACAGACCAGAGAGCCGCTTTCGCCACTGGTGTTCTTACATATATCTACGCATTTCACCGCTACACATGGAGTTCCACTCTCCTCGTCTGCACACAAGTCTCCCAGTTTCCAATGCACTACTCCGGTTAACCCGCAGGCTTTCACATAAGACTTAAAAGACCGCCTGCGATCCATTTGAGCCCAGTAAATC
+
,:FFFFFFFFFFFFF:FFFFFFFFFFF:F:FFFFF:FFF:FFFFFFFF:FFFFFF:F::FFFFFFF:FFFFFFF:FF,F,FF:F,FF:FF,:,FFF:FFFFFFFFFF:F:FF,,FFF,FF:,F,F,F:,:FF,FF:F,:FFF,,:,F,:F::,,FFF:F,,FFFF,,F,FFF:F,F,FF,,FF,,,,FFF,::,,F,,:,,:,:,F,,:,FF,FF,FF,F:,,,,,F,F,,F,F,:,,,FF,,F,F,F,,,
@A01757:128:HWYCLDRX2:1:2101:11360:3881 2:N:0:GGAGCGTC
TCGGACTACAAGGGTATCTAATCCTGTTTGCTACCCACGCTTTCGAACCTCAGCGTCAGTTACAGACCAGAGAGCCGCTTTCGCCACTGGTGTTCTTCCATATATCTACGCATTTCACCGCTACACATGGAGTTCCACTCTCCTCTTCTGCACTCAAGTCTCCCAGTTTCCAATGCACTACTCCGGTTAAGCCGAAGGCTTTCACATCAGACTTAAAAGACCGCCTGCGTTCCCTTTACGCCCAATAAATC
+
FFFFFFFFFFFFFFFF:FFFFFF:FFFFFFFF:FFFFFFFFFFF:FFFFFFFFFFFFFFFFFFFFFFFFFFFFFFFFFFFFFFFFFF:FFFFFFFFFFFFFFFFFFFFFFF:FFFFFFFFFFFFFFFFFFFFFFFFFFFFFFFFFFFFFFFF:FFFFFFFFFFFFFFFF,FFFFFFFFFFFFFFFFFFFFFFFFFF:FFFFFFFFFFFFFFFFFFFFFFF:FFFFFFFFFFFFFFFFFFFFFFFFFFF:FF
@A01757:128:HWYCLDRX2:1:2101:21305:3881 2:N:0:GGAGCGTC
TCGGACTACCAGGGTTTCTAATCCTGTTCGATCCCCACGCTTTCGTGCCTCAGCGTCAGTCAACAGTCCAGGCGGCCGCCTTCGCCACTGGTGTTCTTCCATATATCTACGCATTTTACCGCTACACATGGAGTTCCACCGCCCTCTCCTGTCCTCGAGCGTGGCAGTTTCCAAAGCCTGTACAGGTTGAGCCCGTACCTTTCACTTCAGACTTGCCACGCCGCCTACGCACCCTTTAAACCCAATAAATC
+
FFFFFFFFFFFFFFFFFFFFFFFFFFFFFFFFFFFFFFFFFFFFFFFFFFFFFFFFFFFFFFFFFFFFFFFFFFFFFFFFFFF:FFFFFFFFFFFFFFFFFFFFFFFFFFFFFFFFFFFFFFFFFFFFFFFFFF:FFFFFFFFFFFFFFFFFFFFFFFFFFFFFFFFFFFFFFFFFFFFFFFFFF:FFFFFFFFFFFFFFFFFFFFFFFFFF:F:FFFFFFFFFFFFFFFFF:FFFFF::FF,:FFFFFF,
@A01757:128:HWYCLDRX2:1:2101:4146:3912 2:N:0:GGAGCGTC
TCGGACTACAAGGGTATCTAATCCTGTTCGATACCCACGCTTTCGTGCCTCAGCGTCAGATCGCCGCCGGTATGCTGCCTTCGCAATCGGAGTTCTGCGCAATATCTAAGCATTTCACCGCTACACTGCGCATTCCGCATACCTCTCGACGTCTCAAGACAGCCAGTTTCAACGGCTCGCCGGGGTTGAGCCCCGGGCTTTTACCGCTCACTTAACAGTCCGCCTACGCACCCTATAAACCCAAACAATCC
+
:FFF:F:F:FF,F,FF:FFFFF:FF,,FFFF,FF:FFFFFFFFFFFFFFFFFFF,FFF:FFFFFFFF:FFFFF::FFFFFFFFFFFFF::F,,F:FFFFFFFF,FF,FF:FF::FFFFFFFFFFFFFFFF:FFFF:F,FFFFFFFFF,FF,FFFFFF,F,F,F,F,,FFFFF:FFFFF::,F,:F,,FF,FF,F,F:F,:F,F,FF,F,FFF:F:FF,:F,:F,:,,,FFFFFF,FF:FFF:F,,,FF,,,
@A01757:128:HWYCLDRX2:1:2101:11243:3928 2:N:0:GGAGCGTC
TCGGACTACAAGGGTATCTAATCCTGTTTGCTACCCACGCTTTCGAACCTCAGCGTCAGTTACAGACCAGAGAGCCGCTTTCGCCACTGGTGTTCTTCCATATATCTACGCATTTCACCGCTACACATGGAGTTCCACTCTCCTCTTCTGCACTCAAGTCTCCCAGTTTCCAATGCACTACTCCGGTTAAGCCGAAGGCTTTCACATCAGACTTAAAAGACCGCCTGCGTTCCCTTTACGCCCAATAAATC
+
FFFFFFFFFFFFFFFFFFFFFFFFFFFFFFFFFFFFFFFFFFFFFFFFFFFFFFFFFFFFFFFFFFFFFFFFFFFFFFFFFFFFFFFFFFFFFF:FFF:FFFFF:F:FFFFFF:FFF:FFFFFFFFFFFFF:FFFFFFFFF:FFF:FFFFFFFFFFF:FFFFFFF:FFFFFFFFFFFFFFF:FFFFFFFF,FFFFFF:FFFFFFFFFFFFFFFFFFF::F:F,:FFF:FF,F:,F,F:,:FFFFFFF:FFF
@A01757:128:HWYCLDRX2:1:2101:6677:4131 2:N:0:GGAGCGTC
TCGGACTACAGGGGTTTCTAATCCTGTTCGATACCCACGCTTTCGTGCCTCAGCGTCAGTGTGGAGCCGGCATGCTGCCTTCGCAATCGGAGTTCTGCGCGATATCTATGCATTTCACCGCTACACCGCGCATTCCGCCTGCCTTTCCCCAACTCAAGCCAGCCAGTTTCAACGGCGGGCCGGGGTTGAGCCCCGGGCTTTTACCGCTGACTTAACTCGCCGCCTACGCACCCTTTACGCCCAATCAGTCG
+
FFFFFFF:FFFFFFFFFFFFFFFFFFFF:FFFFF:FFFFFFFFFFFFFFFFFFFFFFFFFFFFFFFFFFFF:FF:FFFFFFFFFFF:F:FFF,FFFFFFFFFF,:F::FFFFFFF:FFFFFFFFFFFFFFFFFFF,FFFFFFF:FF,F:FFFFFFFFFFFFFFF:F,FFFF,FFFFFFFFFFFF:FF:FF,FFFFFFF:FF,FFF:FFF,:FF,FF:F:FFFFFF:F,FF,FFF,FFFFFFFF,FF,,FF,
@A01757:128:HWYCLDRX2:1:2101:26241:4163 2:N:0:GGAGCGTC
TCGGACTACCGGGGTATCTAATCCTGTTCGATACCCACGCTTTCGTGCCTCAGCGTCAGTGTGGAGCCGGCATGCTGCCTTCGCAATCGGAGTTCTGCGCGATATCTATGCATTTCACCGCTACACCGCGCATTCCGCATACTTCTCTCCAACTCGAGACTGCCAGTTTCAACGGCGGGCCGGGGTTGAGCCCCGGGCTTTGACCGCTGACTTAACAGACCGCCTGCGCACCCTTTAAACCCAATAAATCC
+
F:FFFFFFFFFFFFF,FF:FFFFFFFFFFFFFFFFFFFFFFFFFFFFFFFFFFFFFFFFFFFFFFFFFFFFFFFFFFFFFFFFFFFFFFFFFFFFFFFFFFFFF:FFFFF:FFFFFFFFFFFFFFFFFFFFFFFFFFFFF:FFFFFFFFFFFFFFFFFFFFFFFFFFFFFFFFFFFFFFFFFFFFFFFFFFFFFFFF:FFFFFFFFFFFFFFF:FFFFFFFFFF::FFFFFFFFFFFF:FFFFFFFFFFF,
@A01757:128:HWYCLDRX2:1:2101:28330:4178 2:N:0:GGAGCGTC
TCGGACTACAAGGGTTTCTAATCCTGTTTGCTCCCCACGCTTTCGTGTATGAGCGTCAGTTGCGTCCCAGGAGGCTGCCTTCGCCATCGGTGTTCTTCCACATATCTACGCATTTCACTGCTACACGTGGAATTCCACCTCCCTCTGACGCACTCTAGCCAAGCAGTCACATATGCGGTTCCCAGGTTAAGCCCGGGTATTTCACATCTGTCTTACTCAGCCGCCTGCACACCCTTTACGCCCAGTAATTC
+
FFFFFFFFF,FFFFFFFFFFFFFFFFFFFFFFFFFFFFFFFFFFFFFFFFFFFFFFFFFFFFFFFFFFFFFFFFFFFFFFFFFF:FFFFFFFFFFFFFFFFFF,FFFFFFFFFFFFFFF:FFFF,FFF:FFFFFFFFFFFFFFF:FFFFFFFFFFFFFFFFFFFFF,,F:FFFFFF,FFFFFFFFFFFFF:FFFFFFFFFFFFFFFFFF:FFFFFFFFFFF:FFFFFFFF::FFFFFFFFFF:,FFF:FFF
@A01757:128:HWYCLDRX2:1:2101:31539:4257 2:N:0:GGAGCGTC
TCGGACTACAAGGGTATCTAATCCTGTTCGATACCCACACTTTCGTGCATGAGCGTCAGTTGAGCGCCGGTATGCTGCCTTCGCAATCGGAGTTCTGCGTGATATCTATGCATTTCACCGCTACACCACGCATTCCGCATACTTCTCGCTCACTCAAGAAAACCAGTTTCAACGGCTCGAAGAGGTTGAGCCTCTCAATTTTACCGCTGACTTGATCTTCCGCCTGCGCACCCTTTAAACCCAATAAATCC
+
FFFFFFFFFFFFFFFFFFFFFFFFFFFFFFFFFFFFFFFFFFFFFFFFFFFFFFFFFFFFFFFFFFFFFFFFFFFFFFFFFFFFFFFFFFFFFFFFFFFFFFFFFFFFFFFFFFFFFFFFFFFFFFF:FFFFFFFFFFFFFFFFFFF:FFFFFFFFFF:FFFFFFFFFFFFFFFFFFFFFFFFFFFFFFFFFFFFFFFFFFFFFFFFFFF:FF:FFFFFFFFF:FFFFFFFFFFFF:FFFFFFFF:F:,FF
@A01757:128:HWYCLDRX2:1:2101:4571:4272 2:N:0:GGAGCGTC
TCGGACTACAAGGGTATCTAATCCTGTTCGATACCCACGCTTTCGTGCATGAGCGTCAGTTGAGCGCCGGTATGCTGCCTTCGCAATCGGAGTTCTGCGTGATATCTATGCATTTCACCGCTACACCACCCATTCCGCATACTTCTCGCTCACTCAAGAACGCCAGTTTCAACGGCACGACCGGGTTGAGCCCCGAAATTTAACCGCTGACTGGACATACCGCCTCCGCCCCCTTAAAACCCAATAAATCG
+
F:::FF:FFFFFFFFFFFFFF:FFFF,FF,FF,FFFFF:FF,FFFFFFF,FF:FFFFFF:F:FFFFFF::FF:FF,FFF:FF:F:FFF:FF,,:F:,FF:,FFF,F,F:FFF,F:FFFFFFFFFFFFFF,F:,F:FFFFF:F:FFFF,F:FFFFFFF,FFF,FFF,,:FFF,F:,FFFFFF,::F:,:F,F:FFF,F:,F,,,:,F,FF,FF,,FFFF,FFFF,,,:FF,:F,FF,F::FFF,F,,FF:F,
@A01757:128:HWYCLDRX2:1:2101:27444:4272 2:N:0:GGAGCGTC
TCGGACTACAAGGGTATCTAATCCTGTTCGATACCCACGCTTTCGTGACTCAGCGTCAGTAGGGCGCCGGAAGGCTGCCTTCGCAATCTGGGTTCTGCGTGATATCTATGCATTTCACCGCTACAACACGCATTCCGCGTACTTCTCGCCCACTCAAGGCACCCAGTTTCAACGGCTCGACGAGGTTGAGCCCCGCAATTTTACCGCTGACTTAAGCGTCCGCCTACGCACCCTTTAAACCCAATAAATCC
+
,F,:FF,F:FF:,:FFFF:F:F,:F:,:FF:,F,FFF,,FF,FF,FF,:FFF,FFFFF:FFFF:,,,FFF:FF,,FFF:FF,,:FFFF,,,F,::F,::,FF,FFFFFFF:F,FFFF,,:FFFFF,FFFFFF,,FF:FF:F,:F:FFFFF:FFFFF:,:F:FF,FFF,:FFFFF,FFFFFFFFF,F,FFFFF,F:FFFF,FFFFFFFFFFFFFFFFFFFFFFF::FFFF:FFFF,FFFFFFF::F,FFFFF
@A01757:128:HWYCLDRX2:1:2101:32868:4304 2:N:0:GGAGCGTC
TCGGACTACTAGTGTATCTAATCCTGTTCGATACCCACGCTTTCGTGCCTGAGCGTCAGTAGGGCGCCGGTGCGCTGCCTTCGCAATCGGAGTTCTGCGTGATATCTATGCATTTCACCGCTACACCACGCATTCCGCGCACTTCTCGCCCACTCTAGCCCGGCAGTTCCGACGGCTGGGCGGGGTTGAGCCCCGCGATTTGACCGCCGGCTTGCCGTGCCGCCTGCGCACCCTTTAAACCCAATAAATCC
+
FFFFFFFFFFFFFFFFFFFFFFFFFFFFFFFFFFFFFFFF:FFFFFFFFFFFFFFFFFFFFFFFFFFFFFFFFFFFFFFFFFFFF::FFFFFFFFFFFFFFF:FFFF:FFFFFFFFFFFFFFFFFFFFFFFFFFFFFFFFFFFFFFFFFFFFFFFFFFFFFF::FFFFFFFFFFFFFFFFFF,FFFFFFFFF:FFFFF:FFFFFFFFFFFFFFFFFFFFFFFFFFFFFFF:FFFFFFFFFFFFFF:F:FFF
@A01757:128:HWYCLDRX2:1:2101:30834:4382 2:N:0:GGAGCGTC
TCGGACTACAAGGGTATCTAATCCTGTTCGATACCCACACTTTCGTGCATGAGCGTCAGTTGAGCGCCGGTATGCTGCCTTCGCAATCGGAGTTCTGCGTGATATCTATGCATTTCACCGCTACACCACGCATTCCGCATACTTCTCGCTCACTCAAGAAAACCAGTTTCAACGGCTCGAAGAGGTTGAGCCTCTCAATTTTACCGCTGACTTGATCTTCCGCCTGCGCACCCTTTAAACCCAATAAATCC
+
FFFFFFFFFFFF,FFFFFFFF:FFFFFFFFF:FFFFFFFFFFFFF,FFFFFFFFFFFF:FFFFFF::FFFFFF:F,::FFFFFFFFFFFFF:FFFFFFFFFFFFFFFF:F,FFFFFFFFFFFFFFFFFFF:F,FFFFF,FFF:FFFFFFF:FFFFFFFFFF,:FFFFF:FFFFF:F:F,FFFF:F:FFFFFFFFFFFFFFFFFFF,FFF,F:F:F,FFFFFF,FFFF,FFF:FFFFFFFFFFFFFFF:FFF
@A01757:128:HWYCLDRX2:1:2101:18539:4413 2:N:0:GGAGCGTC
TCGGACTACAAGGGTATCTAATCCTGTTCGATACCCACGCTTTCGTGCCTCAGCGTCAGTCCGGCGCCGGTACGCTGCCTTCGCAATCGGAGTTCTGCGCGATATCTATGCATTTCACCGCTACACCGCGCATTCCGCGTACTTCTCGCCGTCTCTAGTCCGACAGTTTCAACGGATCGCCGGGGTTGAGCCCCGGGCTTTTACCGCTGACTTTCCGGACCGCCTCCGCACCCTTTAAACCCACTAAATCC
+
FFFFFFFFFFFFFFFFFFFFFFFFFFFFFFFFFFFFFFFFFFFFFFFFFFFFFF:FFFFFFFFFFFFFFFFFFFFFFFFFFFFFFFFFFFFFFFFFFFFFF::FFFF,FFFFFFFFFF,FFFFFFFFFFFFFFFFFFFFFFFFFFFFFFFFF:FFF,FFFFFFFFFFFFF:,FFFFFFFFFFFFFF:FFFFFFF:F:FFFFF:F,FFFFF:FFFFFFF::FFFFF:FFF,,FF:,,F,:F:FFFF:FFFFF
@A01757:128:HWYCLDRX2:1:2101:21658:4460 2:N:0:GGAGCGTC
GGACTACAGGGGTATCTAATCCTGTTCGATACCCACGCTTTCGTGCCTGAGCGTCAGTAGGGCGCCGGTGCGCTGCCTTCGCAATCGGAGTTCTGCGTGATATCTATGCATTTCACCGCTACACCACGCATTCCGCGCACTTCTCGCCCACTCTAGCCCGGCAGTTCCGACGGCGGACCGGGGTTGAGCCCCGGGCTTTGACCGCTGACTTAACAGACCGCCTGCGCACCCTTTAAACCCAATAAATCCGG
+
FFFFFFFFFFFFFFFFFFFFFFFFFFFFFFFFFFFFFFFFF:FFFFFFFFFFFFFFFFFFFF:FFFFFFFFFFFFFFFFFFFFFFFFFFFFFFFF:F:FFFFFFFFFFF:FFFFFFFFFFFFFFFFFFFFFFFFFFFF,FFFFFFFFFFFFFFFFFFFF:FFFFFFFFFFFFFFFFFFFFFFFFFFFFFFFFFFFFFFFFFF,F:FFF,FFFFFF:FF:FFFF:FFF:F,FF:FFFF:F:FFFFF:F:FF:
@A01757:128:HWYCLDRX2:1:2101:28565:4460 2:N:0:GGAGCGTC
TCGGACTACAAGGGTTTCTAATCCTGTTTGCTCCCCACGCTTTCGTGTATGAGCGTCAGTTGCGTCCCAGGAGGCTGCCTTCGCCATCGGTGTTCTTCCACATATCTACGCATTTCACTGCTACACGTGGAATTCCACCTCCCTCTGACGCACTCTAGCCAAGCAGTCACATATGCGGTTCCCAGGTTAAGCCCGGGTCTTTCACATCTGTCTTACTCAGCCGCCTGCACACCCTTTACGCCCAGTCATTC
+
FFFFFFFFFFFFFFFFFFFFFFFFFFFFFFFFFFFFFFFF,:FFFFFFFFFFFFFFFFF:FFF:FFFFF:FFFF:FF:FFFFFF:FFFFFFFFFFFFFFFFFFF:FFFFFFFF:FFFFFF:FFF,FFFFFF:FFFFF,FF,FFF:FF:FFFF::FFFF,F,FFFFFF:FFFFFFFFF:FFF,F:FF:FF:FFFFFFFF,FF:FFF:,FF,FF:,FFFFFFF,FFF,FFF,FFFFF,FFFFF,FFFF:FF,:
@A01757:128:HWYCLDRX2:1:2101:8558:4507 2:N:0:GGAGCGTC
TCGGACTACAAGGGTTTCTAATCCTATTTGCTCCCCACGCTTTCGTGCCTGAGCGTCAGCAACAGTCCAGGCGGCCGCCTTCGCCACTGGTGTTCTTCCATATATCTACGCATTTTACCGCTACACATGGAGTTCCACCGCCCTCTCCTGTCCTCGAGCGTGGCAGTTTCCAAAGCCTGTACAGGTTGAGCCCGTACCTTTCACTTCAGAATTGCCACGCCGCCTGCGCACCCTTTACGCCCAATCATTCC
+
FFFFFFFFFFFFFFFFFFFFFFFFFFFFFFFFFFFFFFFFFFFFFFFFFFFFFFFFFFFFFFFFFFFFFFFFFFFFFFFFFFFFFFFFFF:FFF:FFFFFFFFFFFFFFFFFFFFFFFFFF:FFFFFFFFFFF:FFFFFFFFFFFFFFFFFFFFFFFFFFFFFFFFFFFFFFFF:FFF,FFFFFF:FF:F:F,:FFF:FF,FFFFFFF:F,:,:F,FF:FFFF,FFFFFFF:,FF:F:F:FFFFFFFF:FF
@A01757:128:HWYCLDRX2:1:2101:14045:4586 2:N:0:GGAGCGTC
TCGGACTACAGGGGTATCTAATCCTATTTGCTCCCCACGCTTTCGTGCCTGAGCGTCAGTAACAGTCCAGGCGGCCGCCTTCGCCACTGGTGTTCTTCCATATATCTACGCATTTTACCGCTACACATGGAGTTCCACCGCCCTCTCCTGTCCTCGAGCGTGGCAGTTTCCAAAGCCTGTACAGGTTGAGCCCGTACCTTTCACTTCAGACTTGCCACGCCGCCTGCGCACCCTTTACGCCCAATCATTCC
+
FFFFFF,FFFFFFF,::FF:FFFFFF:,:FF:FF:FFFFF:FFF:FFF:FFF:FFFF:FFFFFFF::F,FF,FFF:FF:F,FFFF:FFFF:FFFFFF:F,FFFFFFF,FFF,,:FFFFFFFFFFFFFFFFFFFFFF:FFFFFFFFFFF:FFFFFFFFFFFFFFF:FFFFFFF:,FF:FF:F:FFFFFFFFFFF:FF:FFF,FFFFFFFFFF:FFFFFFFFFFFFF:F,FFFFFFF:FF,FFFFFFFFF:F:
@A01757:128:HWYCLDRX2:1:2101:6280:4664 2:N:0:GGAGCGTC
TCGGACTACAAGGGTTTCTAATCCTGTTTGATCCCCACGCTTTCGTCCCTGAGCGTCAATCCAGGCCTAGTGAGCTGCCTTCGCTATCGGTGTTCTGTGTAATATCTATGCATTTCACCGCTACACTACACATTCCGCCCACTTCGACCGAATTCAAGATGTACAGTATCAATGGCAGTTCTGCAGTTAAGCTGCAGGATTTCACCACTGACTTATACATCAGCCTACACACCCTTTAAACCTAAAAAATC
+
FFFFFFFFFFFFFFFFFFFFFFFF:FFFFFFFFFFFFFFFFFFFFFFFFFFFFFFFFFFFFFFFFFFFFFFFFFFFFFF:FFFFFFFFFFFF,FFFFFFFFFFFFFFF::::FFFFFFFFFFFFFFFFFFFFFFF:F:F:FF,F,FFFFFFF:FFFFFFF:FFF,FFFF:F:F::F:F,FFFFF:FFF::,FFFFFF::F:FFFFFFFFFF,F,,FFFF,F:F,FFFFFFFF,,:F:FF,F,::F,,,:FF
@A01757:128:HWYCLDRX2:1:2101:9236:4711 2:N:0:GGAGCGTC
TCGGACTACTGGGGTATCTAATCCTGTTCGATACCCACGCTTTCGTGCCTCAGCGTCAGTGTGGGGCCGGCAGGCTGCCTTCGCAATCGGGGTTCTGCGCGATATCTATGCATTTCACCGCTACACCGCGCATTCCGCCTGCCTTTCCCCAACTCAAGCCAGCCAGTTTCAACGGCGGGCCGGGGTTGAGCCCCGGGCTTTGACCGCTGACATAACAGACCGCCTGCGCACCCTTTAATCCCAATAAATCC
+
FFFFF,FFFFFFFFFFFFF:FFFFFFFFFFFFFFFFFFFFFFFFFFFFFFFFFFFFF:FFFFFFFFFFFFFFFFFFFFFF:F:FFF:FFFFFFFFFFFFFFFFFFFFFFFF,FFFFFFFFFFFFFFFFFFFFFFFFFFFFFFFFFFFFFFFF::FFFFF:FFFF,FF:FFFFFFFF,FFFF:FFF:F,FFFFFFF:,FFFFFFF:F,FFFF,:F,FFFFFF,FF,FFFFFF,FFFFF:,F,FFFFF,F,,F
@A01757:128:HWYCLDRX2:1:2101:1624:4742 2:N:0:GGAGCGTC
TCGGACTACACGGGTATCTAATCCTATTTGCTCCCCACGCTTTCGTGCCTCAGCGTCAGTAACAGGCCAGGCGGCCGCCTTCGCCACTGGTGTTCTTCCATATATCTACGCATTTTACCGCTACACATGGAGTTCCACCGCCCTCTCCTGTCCTCCAGCCTGCCAGTTTCCAAAGCCTGTACCGGTTGAGCCGGTACCTTTCACTTCAGACTTAACAGGCCGCCTACGCACCCTTTACGCCCAATCATTCC
+
FFFFFFFFF:FFFFFFFFFFFFFFFFFFFFFFFFFFFFFFFFFFFFFFFFFFFFFFFFFFFFFFFFFFFFFFFF:FFFFFFFF:FFFFFFFFFFFFFFFFFF:FFFF:FFFFFFFFFFFFFFFFFFFFFFFFFFFF,FFFFFFFFFFFFFFFFFFFFFFFFFFFFFFFFFFFFFFFFFFFFFFFFF:F:F,FFFFFFFFFFFFFFFFFF:FFFFFFFF,FFFFFF:FFFFFFFF,FFFFF:FFFF:FF:FF
@A01757:128:HWYCLDRX2:1:2101:5801:4773 2:N:0:GGAGCGTC
TCGGACTACAGGGGTATCTAATCCTGTTCGATACCCACGCTTTCGTGCCTGAGCGTCAGTAGGGCGCCGGTGCGCTGCCTTCGCAATCGGAGTTCTGCGTGATATCTATGCATTTCACCGCTACACCACGCATTCCGCATACTTCTCGCTCACTCAAGAAGACCAGTTTCAAGGGCAGGGCGGTGTTGAGCACCGACATTTGACCGCTGACTTTACCTTCGGCCTCGGCTCCCTGTAAACCCAAGAAATGC
+
:FFFFFFFFFFFFFFFFFF:FFFFFFFFFFFF,FFFFFF:FFFFFFFFFFFFFFFFF,F::F:FFFF,FFFFFFFFFFFFF:FF,,:F:F,FFFFFFFFFF,:,FF:,FF,FF:F,:FFFFF,,,:,F:FF,,FF,FFFFFF:,,FF,FFF:,FFF,FFFFF,,,F:FF:F,:,F,::F,FFFFF:F,:F,FF:F:F,,:FF,F:F,FFF,F,FF:FF:F,F:FF,,FF,:,FF,F:,,F,F,,,:,,,,F
@A01757:128:HWYCLDRX2:1:2101:17942:4789 2:N:0:GGAGCGTC
TCGGACTACCGGGGTATCTAATCCTGTTCGATCCCCACGCTTTCGTGCCTCAGCGTCAGTCGGGCGCCGGTATGCTGCCTTCGCAATCGGAGTTCTGCGTGATATCTATGCATTTCACCGCTACACCACGCATTCCGCATACTTCTCGCTCACTCAAGAACGCCAGTTTCAACGGCACGACGGGGTTGAGCCCCGAAATTTTACCGCTGACTTGGCATTCCGCCTACGCACCCTTTAAACCCAATAAATCC
+
FFFFFFFFFFFFFFFFFFFFFFF:FFFFFFFFFFFFFFFFFFFFFFFFFFFFFFFFF:FFFFFFFFFFFFFFFFFFFFFFFFFFFFFFFFFFFFFFFFFFFFFFFFFFFFFFFFFFFFFFFFFFFFFFFFFFFFFFFFFFFFFFFFFFFFFFFFFFFFFFFFFFFFFFFFFFFFFFFFFFFFFFFFFFFFFFFFFFFFFFFFFFFFFFFFFFFFFFFFFFFFFFFFFFFFFFFFFFFFFFFFFFFFFFFFF
@A01757:128:HWYCLDRX2:1:2101:28537:4820 2:N:0:GGAGCGTC
TCGGACTACCGGGGTATCTAATCCTGTTCGATACCCACGCCTTCGTGCTTCAGCGTCAGTTGGGCGCCGGTACGCTGCCTTCGCAATCGGAGTTCTGCGTGATATCTATGCATTTCACCGCTACACCACGCATTCCGCGTACTTCTCGCCCACTCAAGGCACCCAGTTTCAACGGCTCGACGAGGTTGAGCCCCGCAATTTTACCGCTGACTTAAGCGTCCGCCTCCGCACCCTTTAAACCCAATAAATCC
+
FFFFFFFFFFFFFFFFFFFFFFFFFFFFFFFFFFFFFFFFFFFFFFFFFFFFFFFFFFF:FFFFFFFFFFFFFFFFFFFFFFFFFFFFFFFFFFFFFFFFFFF:FFFFFFFFFFFFFFFFFFFFFFFFFFFFFFF:FFFFFFFFFFFFFF:FFFFFFFFFFFFFFFFFFFFFFFFFFFFFFFFFFFFFFFFFFFFFF:FFFFFFFFFFFFFFFFF::FFFFFFFF,:FFF,FFF,F,FFFFF:FF,FFFFF
@A01757:128:HWYCLDRX2:1:2101:12418:4867 2:N:0:GGAGCGTC
TCGGACTACTAGGGTATCTAATCCTGTTTGCTACCCACGCTTTCGAACCTCAGCGTCAGTTACAGACCAGAGAGCCGCTTTCGCCACTGGTGTTCTTCCATATATCTACGCATTTCACCGCTACACATGGAGTTCCACTCTCCTCTTCTGCACTCAAGTCTCCCAGTTTCCAATGCACTACTCCGGTTAAGCCGAAGGCTTTCACATCAGACTTAAAAGACCGCCTGCGTTCCCTTTACGCCCAATAAATC
+
FFFFFFFFFFFFFFFFFFFFFFFFFFFFFFFFFFFFFFFFFFFFFFFFFFFFFFFFFFFFFFFFFFFFFFFFFFFFFFFFFFFFFFFFFFFFFFFFF:FFFFFFFFFFFFFFFFFFFFFFFFFF:FFFFFFFFFFFFFFFFFFFFFFFFFFFFFFFFFFFFFFFFFFFFFFF,FFFFFFFFFFFFFFFF,,FFFFF:FFF:FF::,FFFFFF,FF:FF:FFFF:FF:FFF:FFFFFFF:FFFF:FF:FF,,
@A01757:128:HWYCLDRX2:1:2101:2871:4899 2:N:0:GGAGCGTC
TCGGACTAATGGGGTATCTAATCCTGTTCGATACCCACGCTTTCGTGCCTGAGCGTCAGTAGGGCGCCGGAAGGCTGCCTTCGCAATCGGGGTTCTGCGTGATATCTATGCATTTCACCGCTACACCACGCATTCCGCCTTCTTCTCGCCCACTCAAGGCCCCCAGTTTCAACGGCCGGACGGGGTTGAGCCCGGAATTTTTACGGCTGACTTAAAAGCCCGCCTACGCGCCCTTTATAGCCAATAAATCC
+
FFFFFFFFFFFFFFFFFFFFFF:FFFFFFFFFFFFFFFFFFFFFFFFFFFFFFFFFFFFFFFFFFFFF:FFFFFFFFFFFFFFFFFFFFFFFFFFFF:F:F,,FF:F:FFF,FFFF:FFF,::FFFFFFF::FF:FFF:FFFFF,FFFFFF::FF:::FFFFF:FFFFFF:,FFF,FFF,,FFFF:FF,:,:F,:::FFFF:FF,FFFF::F:,,,,:,:FFF,,FFF:,F,F,FF,,F,F,F,F::,F,F
@A01757:128:HWYCLDRX2:1:2101:21775:5165 2:N:0:GGAGCGTC
TCGGACTACAGGGGTATCTAATCCTGTTCGATACCCACGCTTTCGTGCCTCAGCGTCAGTAGGGCGCCGGTATGCTGCCTTCGCAATCGGAGTTCTGCGTGATATCTATGCATTTCACCGCTACACCACGCATTCCGCATACTTCTCGCCCACTCAAGACTGCCAGTTTCAACGGCTGTACGGCGTTGAGCACCGCATTTTTACCGCTGACTTGACTGTCCGCCTACGCACCCTTTAAACCCAATAAATCC
+
FFFFFFFFFF:FFFFFFFFFFFF:::FF:FFFFFFFFFFFFFFFFFFF,FFF:FFFFFFFFFFF::FF:FFFFFFFFF:FF:FFFFF::FFFFFFFFFFFFFFFFFFFFF:FFFFF,FFFFFF:F:FFFFF:FFFFFFFFFFFFFF,,F,FF:FFF:FFFFFFFF:FFFFFFFFFFF:F,FFFFFFFFFF:FF::FFFFFFFFFFFFFFFF:F::FFFFF,,FFFFFFFFFFFFFFFFF,FFFFFFFFFFF
@A01757:128:HWYCLDRX2:1:2101:32533:5290 2:N:0:GGAGCGTC
TCGGACTACACGGGTATCTAATCCTGTTTGCTACCCACGCTTTCGAACCTCAGCGTCAGTAACAGGCCAGGCGGCCGCCTTCGCCACTGGTGTTCTTCCATATATCTACGCATTTTACCGCTACACATGGAGTTCCACCGCCCTCTCCTGTCCTCGAGCGTGGCAGTTTCCAAAGCCTGTACAGGTTGAGCCGGTACCTTTCACTCCAGACTTAGCAGGCCGCCTACGCACCCTTTACGCCCAATCATTCC
+
FFFFF:FFFFFFFFFF:FFF:FFFFFFFFFFFFFFFFFFFF:FFFFFFFFF:FFFFFFFF,FFFFFFFFFFFFFFFFF:FFFFFFFFFFFF:FFFFFFFFF:FFFF:FF:FFFFFFFFFFFFFFFF:FFFF,FFFFFFFFFFFFFFFFFFFFFFFFFFFFFFFFFFFFFFFFFFF:FF:F:FFFFFFF:F:FF:F,F,F:FFFFF:FFFFFF:F::F,FF,::FF,:,FFFFFFFF,FFFFF:,F,FFF:,
@A01757:128:HWYCLDRX2:1:2101:29215:5337 2:N:0:GGAGCGTC
TCGGACTACAGGGGTATCTAATCCTGTTTGATCCCCACGCTTTCGTGCCTCAGCGTCAGTTGGGCGCCGGTATGCTGCCTTCGCAATCGGCGTTCTGCGTGATATCTATGCATTTCACCGCTACACCACGCATTCCGCATACTTCTCGCCCACTCAAGGCTGCCAGTTCCGACGGCTCGACAGGGTTGAGCCCTGACTTTTTACCGCCGGCTTAACAGCCCGCCTGCGCACCCTTTAAACCCAATAAATCC
+
FFFFFFFFFFFFFFFFFFFFFFFFFFFFFFFFFFFFFFFFFFFFFFFFFFFFFFFFFFFFFFFFFFFFFFFFFFFFFFFFFFFFFFFFFFFFFFFFFFFFFFFFFFFFFFFFFFFFFFFFFFFFFFFFFFFF,FFFFFFFFFFFFFFFFFFFFFFFFFFFFFFFFFFFFFFFF:FFFFF,FFFFFFFFFFFFFF:F,FFFFFFFFFFFF:FFFFFFFFFFFFFFF,FFFFFFFFFFFFFFFFFFFFFFFFF
@A01757:128:HWYCLDRX2:1:2101:28221:5400 2:N:0:GGAGCGTC
TCGGACTACAAGGGTATCTAATCCTGTTCGATACCCACGCTTTCGTGCCTGAGCGTCAGTAGGGCGCCGGTGCGCTGCCTTCGCAATCGGAGTTCTGCGTGATATCGATGCATTTCACCGCTACACCACGCATTCCGCGCACTTCTCGCCCACTCTAGCCCGGCAGTTCCGACGGCTGCGCGGGGTTGAGCCCCGCGATTTGACCGCCGGCTTGCCGTGCCGCCTGCGCACCCTTTCAACCCACTCAATCC
+
:FF:FF,F:FF::FFF:FF,:FFFFFF,FFF:FF:FF,FFFFFF:FFFFFFF:FFF:FFF,FFFFFFFFFF:FFFFFFFFFF:,FFFFFFF::FFFF,FFFF:F:F,FFF::,F:F:F:F:FFFF:FFFFFFF,F,FF:FFF,F,F:FF:F:FFFFFFFF:FFF,F:FFFFFFF,FF:,,FFFFFF:FFFF:FFFFFFFFFFF,F:FFFFFFF,FFFF,FFF:FF:::FF:,FF:FF::FFFF:F,F,FFF
@A01757:128:HWYCLDRX2:1:2101:11397:5415 2:N:0:GGAGCGTC
TCGGACTACACGGGTATCTAATCCTGTTTGCTACCCACGCTTTCGAACCTCAGCGTCAGTTACAGACCAGAGAGCCGCTTTCGCCACTGGTGTTCTTCCATATATCTACGCATTTCACCGCTACACATGGAGTTCCACTCTCCTCTTCTGCACTCAAGTCTCCCAGTTTCCAATGCACTACTCCGGTTAAGCCGACGGCTTTCACATCAGACTTAAAAGACCGCCTGCGTTCCCTTTACGCCCAATAAATC
+
FFFFFFFFFFFFFFFFFFFFFFFFFFFFFFFFFFFFFFFFFFFFFFFFF:FFFFFFFFF::FFFFFFFFFFFFFFFFF,FFFFF:F:FFF,F,F:F,F:FFFFFFF:FFFFFFFFFFFFFFFFFFFFFFFFF:FF:FFFFFFF:FFFFFF:FFFF:FFFFF,F:FFFFFFF,FFF:F:FFFFF:F:FFFFFFFFF,FFFFFFFFFFFF,FF:FF:,F,FF:FFFFFFFFF:F:FFFFFFF:FF::F,F,FF
@A01757:128:HWYCLDRX2:1:2101:18114:5619 2:N:0:GGAGCGTC
TCGGACTACAAGGGTTTCTAATCCTGTTCGATACCCACGCTTTCGTGCCTGAGCGTCAGTAGGGCGCCGGTGCGCTGCCTTAGCAATCGGAGTTCTGCGTGATATCTATGCATTTCACCGCTACACCACGCATTCCGCGCACTTCTCGCCCACTCTAGCCCGGCAGTTCCGACGGCTGGGCGGGGTTGAGCCCCGCGATTTGACCGCCGGCTTGCCGTGCCGCCTGCGCACCCTTTAAACCCAATAAATCC
+
FFFFFFFFFFFFFFFFFFFFF:FFFFFFFFFFFFFFFFFFFFFFFFFFFFFFFFFFFFFFFFFFFFFFFFFFFFFFFFFFFFFFFFFFFFFFFFFFFFFFFFFFFFFFFFFFFFFFFFFFFFFFFFFFFFF:,FFFFFFFFFFFFFFFFFFFFFFFFFFFFFFFFFFFFFFFFFFFFFFFFFFFFFFFFFFFFFFFF:FFFFFFFFFFF:FFFFFFFFFFFFFFFFFFFF:FFF,F:F:FFFFFFFF:FFF
@A01757:128:HWYCLDRX2:1:2101:13675:5791 2:N:0:GGAGCGTC
TCGGACTACCGGGGTATCTAATCCTGTTCGATACCCACGCTTTCGTGCATGAGCGTCAGTTGAGCGCCGGTATGCTGCCTTCGCAATCGGAGTTCTGCGTGATATCTATGCATTTCACCGCTACACCGCGCATTCCGCATGCCTCCGCCGCACTCAAGGCCCCCAGTTCCGACGGCTCGGCGGGGTTGAGCCCCGCGATTTCACCGCCGGCTTAAAGGCCCGCCTGCGCACCCTTTAAACCCAATGAATCC
+
FFFFFFFFFFFFFFFFF:FF:FFFFFFFFFFFFFFFFFFFFFFFFFFFFFFFFFFFF:FFFF:FFFFFFFFFFFFFFFFFFFFFFFFFFFFFFF,FFFFFFF,FFFFFFFF,FFFFF:FFFFF:FFFFFFFFFFFFFFFFFFF:FFF:FFFFFFFFFFFFFFFFFFFFFFFFFFFFFFFFFFFFFFFFFFFFFFFFFFFFFFFFFFFFFFFFFFFFFFFFFFFFF:FFFFFFFFFFFFFFFFFFF,FFFFF
@A01757:128:HWYCLDRX2:1:2101:31222:5807 2:N:0:GGAGCGTC
TCGGACTACAAGGGTATCTAATCCTGTTTGCTACCCACGCTTTCGAACCTCAGCGTCAGTTACAGACCAGAGAGCCGCTTTCGCCACTGGTGTTCTTCCATATATCTACGCATTTCACCGCTACACATGGAGTTCCACTCTCCTCTTCTGCACTCAAGTCTCCCAGTTTCCAATGCACTACTCCGGTTAAGCCGAAGGCTTTCACATCAGACTTAAAAGACCGCCTGCGTTCCCTTTACGCCCAATAAATC
+
FFFFFF:FFFFFFFFFFFFFFFFFFFFFFFFFFFFFFFFFFFFFFFFFFFFFFFFFFFFFFFFFFFFFFFFFFFFFFFFFFFFFFFFFFFFFFFFFFFFFFFFFFFFFFFFFFFFFFFFFFFFFFFF:FFFFFFFFFFF:FFFFFFFFFFF:FFF:FFFFFFFFFFFFFFFF:,FFFFFFFFFFFFFFFF,FFFFFFFFFFFFFFFFFFFFFFFFFFFF,FFFFFFF,F:FF:FF:FF,FFFFFFF:FFFF
@A01757:128:HWYCLDRX2:1:2101:8287:5822 2:N:0:GGAGCGTC
TCGGACTACACGGGTTTCTAATCCTATTTGCTCCCCACGCTTTCGTGCCTGAGCGTCAGTAACAGTCCAGGCGGCCGCCTTCGCCACTGGTGTTCTTCCATATATCTACGCATTTTACCGCTACACATGGAGTTCCACCGCCCTCTCCTGTCCTCGAGCGTGGCAGTTTCCAAAGCCTGTACAGGTTGAGCCCGTACCTTTCACTTCAGACTTGCCACGCCGCCTGCGCACCCTTTAAGCCCAATCATTCC
+
FFFFFFFFFFFFFFFFFFF:FFFFFFFFFFFFFFFFFFFFFFFFFFFFFFFFFFFFFFFFFFFFFFFFFFF:F:F,FFFFFFFF:FFFFF:FFFFFFFFFFF:FFFFFFFFFFFFFFFFFFFFFFFFFFFFFFFF:FFFFFFFFFFFFF:FF,FFF:FFFF:FF:FFFFFFFFFFFFFFFFF:FFFFFFFFFFF:FFFF:FFFFFFFFFFFFFFFF:FFFFFF:FFFFFFFFF,FF:,FFFFFFFFFFFF,
@A01757:128:HWYCLDRX2:1:2101:7979:5854 2:N:0:GGAGCGTC
TCGGCTACAAGGGTTTCTAATCCTGTTCGATACCCACGCTTTCGTGCCTGAGCGTCAGTAGGGCGCCGGTGCGCTGCCTTCGCAATCGGAGTTCTGCGTGATATCTATGCATTTCACCGCTACACCACGCATTCCGCGCACTTCTCGCCCACTCTAGCCCGGCAGTTCCGACGGCTGGGCGGGGTTGAGCCCCGCGATTTGACCGCCGGCTTGCCGTGCCGCCTGCGCACCCTTTAAACCCACTAAATCCG
+
FFFFFFFFFFFFFFFFFF:FFFFFFFFFFFFFFFFFFFFFFFFFFFFFFFFFFFFFFFFFFFFFFFFFFFFFFFFFFFFFFFFFFFFFFFFFFFFFFFFFF:FFFFFFFFFFF:FFFFFFFFFFFFFFFFFF:FFFFFFFFFFFFFFFFFFFFFFFFFFFFFFFFFFFF:FFFFFFFFFFFFFFFFFFFFFFFFFFFFFFFF:F:FFF:FFFFFFFFFFFFFFFFFFFFFFFFFFFFFFFFFFF:FFFFFF
@A01757:128:HWYCLDRX2:1:2101:5882:5948 2:N:0:GGAGCGTC
TCGGACTACACGGGTATCTAATCCTGTTCGATCCCCACGCTTTCGTGCCTCAGCGTCAGTTGAGCGCCGGTATGCTGCCTTCGCAAGCGGAGTTCTGCGTGATATCTATGCATTTCACCGCTACACCACGCATTCCGCATACTTCTCGCTCACTCAAGACCTGCAGTTTCAACGGCGATACGGCGTTGAGCACCGCATTTTTACCGCTGACTTAACAGTCCGCCTACGCACCCTTTAAACCCAAAAAATCC
+
FFFFFFFFFFFFFFFFFFFFFFFFF:FFFF::FFFFFFFFFFFFFFFFFFFFFFFFFFFFFFFFFFFFFFFFFFFFF:FFFF:FF:,FF:FF,FFFFFFFFFFFFF,FFFFFFFFFFFFFFFFFFFFFFFFF:FFFFFFFFFF,:FFFFF:FFF:FF,FFF::F:,FFF,:FF,FFFFFFF,,FFFFFFFFFFFFFFF,,:FFFFFFF,FF,::F:F,:F:FFF:FF,FFF:FF,FFF,FFFF,,FF,FF:
@A01757:128:HWYCLDRX2:1:2101:11442:5963 2:N:0:GGAGCGTC
TCGGACTATCAGGGTATCTAATCCTGTTCGATACCCACGCTTTCGTGCCTCAGCGTCAGTGTGGAGCCGGCATGCTGCCTTCGCAATCGGAGTTCTGCGCGATATCTATGCATTTCACCGCTACACCGCGCATTCCGCCTGCCTTTCCCCAACTCAAGCCAGCCAGTTTCAACGGCGGGCCGGGGTTGAGCCCCGGGCTTTTACCGCTGACTTAACTCGCCGCCTACGCACCCTTTAAACCCAATAAATCC
+
FFFFFFFFFFFFFFFFFFFFFFFFFFFFFFFFFFFFFFFFFFFFFFFFFFFFFFFFFFFFFFFFFFFFFFFFFFFFFFFFFFFFFFFFFFFFFFFFFFFFFFFFFFFFFFFFFFFFFFFFFFFFFFFFFFFFFFFFFFFFFFFFFFFFFFFFFFFFFFFFFFFFFFFFFFFFFFFFFFFFFFFFFFFFFFFFFFFFFFFFFFFFFFFFFFFFFFFFFF:FFFFFFFFFFFFFFFFFFFFFFFF:FFFFFF,
@A01757:128:HWYCLDRX2:1:2101:7473:5979 2:N:0:GGAGCGTC
TCGGACTACCGGGTATCTAATCCCTTTCGCTCCCCTGGCCTTCGTGCCTCAGCGTCAGTTAATGTCCAGGAACCCGCCTTCGCCACGAGTGTTCCTCTCGATATCTACGCATTTCACTGCTACACCGAGAATTCCGGTTCCCCCTCCATTACTCTAGTCTCGCAGTATCATGTGCCGTCCGCGGGTTGAGCCCGCGCCTTTCACACACGACTTACGAAACAGCCTACGCACGCTTTACGCCCAGTGATTCC
+
FFFFFFFFFFFFFFFFFFFFFFFFFFFFFFFFFFFFFFFFFFFFFFFFFFFFFFFFFFF:FFFFFFFFFFF,FFF:FFFFFFFFFFFFFFFFFFFFFFFFFFFFFFFFFFFFFFF:FFFFFFFFFFFFFFFFFFFFFFFFF:FFFF:FFFFFFFFFFFFFFF:FFFFFFFF:FFFFFFFFFFFFFFFFFFFFFFFF:FF,F:F:F,:FFFFFFF:F,F,FFFFFF,:FFFFF::FF::FFFFFFFF:F,F,
@A01757:128:HWYCLDRX2:1:2101:22119:5979 2:N:0:GGAGCGTC
TCGGACTACATGGGTATCTAATCCTGTTTGCTACCCACGCTTTCGAACCTCAGCGTCAGTTACAGACCAGAGAGCCGCTTTCGCCACTGGTGTTCTTCCATATATCTACGCATTTCACCGCTACACATGGAGTTCCACTCTCCTCTTCTGCACTCAAGTCTCCCAGTTTCCAATGCACTACTCCGGTTAAGCCGAAGGCTTTCACATCAGACTTAAAAGACCGCCTGCGTTCCCTTTACGCCCAATAAATC
+
FFFFFFFFFFFFFFFFFFFFFFFFFFFFFFFFFFFFFFFFFFFFFFFFFFFFFFFFFFFFFFFFFF:FFFFFFFFFFFFFF:FFFFFFFFFFF:FFFFF,FF:FF:FFFFF:FFFFF:FFFFFFFFFFFF:FFF:FF,FFFFFFFFFFFFF,:FFF::FFFFFFFFFF::FFFFF:FFFF,FFF,FFFF:,FFFFFFFFF:FF,FFFF,FFFFFF:FF,F,,FFFFFFF,FF:FF,F:,FFFF,FF:,F:,
@A01757:128:HWYCLDRX2:1:2101:25744:5995 2:N:0:GGAGCGTC
TCGGACTACAAGGGTATCTAATCCTGTTTGCTACCCACGCTTTCGAACCTCAGCGTCAGTTACAGACCAGAGAGCCGCTTTCGCCACTGGTGTTCTTCCATATATCTACGCATTTCACCGCTACACATGGAGTTCCACTCTCCTCTTCTGCACTCAAGTCTCCCAGTTTCCAATGCACTACTCCGGTTAAGCCGAAGGCTTTCACATCAGACTTAAAAGACCGCCTGCGTTCCCTTTACGCCCAATAAATC
+
FFFFFFFFFFFFFFFFFFFFFFFFFFFFFFFFFFFFFFFFFFFFFFFFFFFFFFFFFFFFFFFFFFFFFFFFFFFFFF::FFFFFFFFFFFF,FFFFFFFFFFFFFFFFFFFFFFFFFFFF:FFFFFFFFFFFFFFFFFFFFFFFFFFFFFFFFFFFFFFFFFFF,FFFFFFFFFFFFFF:FFFFFFF:FFFFF:FFFFFFFFFFFFFFFFFFFFFFFF:FFFFFFFFF:FFFFFFFFFFFFFF,:F,:FF
@A01757:128:HWYCLDRX2:1:2101:18177:6010 2:N:0:GGAGCGTC
TCGGACTACAGGGGTTTCTAATCCTGTTTGCTACCCACGCTTTCGAACCTCAGCGTCAGTTACAGACCAGAGAGCCGCTTTCGCCACTGGTGTTCTTCCATATATCTACGCATTTCACCGCTACACATGGAGTTCCACTCTCCTCTTCTGCACTCAAGTCTCCCAGTTTCCAATGCACTACTCCGGTTAAGCCGAAGGCTTTCACATCAGACTTAAAAGACCGCCTGCGTTCCCTTTACGCCCAATAAATC
+
FFFFFFFFFFFFFFFFFF:FFFFFFFFFFFFFFFFFFFFFFFFFFFFFFFFFFFFFFFFFFFFFFFFF:FFFFFFFFFFFFFFFFFFFFF:FFFFFFFF:FFFF:FFFFFFFFFFFFFFFFFFF:FFFFFFFFFFFFFFFFFFFFFFFFFFFFFFFF,FFFFFFFFFFFFFFFF:FFFFFFFFFFFFFFF:FFFFFFFFFFFFFFFFFFFFFF:FFFF,FF,:FFFFFFFFFFFFFFFFF:FF,FFFFF,F
@A01757:128:HWYCLDRX2:1:2101:26711:6198 2:N:0:GGAGCGTC
TCGGACTACCAGGGTATCTAATCCTGTTCGCTACCCACGCTCTCGTGCTTCAGCGTCAGTCTCAGCCTGGTAAGCTGCCTTCGCTATCGGAGTTCTAAGTCATATCTAAGCATTTCACCGCTACTTGACTTATTCCGCCTACCTCGTCTGTACTCGAGCCCGCCAGTTTTAATGGCAATCCGGGGTTTAGCCCCGACATTTAACCACTAACTTAACAGGCCGCCTACGCACCCTTTAAACCCAATAAATCC
+
FFFFFF:FFFFFFFFF:FFFF,FFFFFFFFFFFFFFFFFFFFFFFFFF:FFFFFFFFFFFFFFFFFFFFFFFFFFFF:F:FF:FFFFFFFFFFFFFFFFFFFFFFFFFFFFFFFFFFFFFFFFFFFFFFFFFFFFFFFFFFFFFFFFFFFFFFFFFFFF,FFFFFFF:FFFFFFFFF:F:FFFFFFFFF,FFFFFFFFFFFF:FF:FF,FFFFF:F:FFFF:FFF,FFF,FFFFFFFFFFFF:,FFFFFF,
@A01757:128:HWYCLDRX2:1:2101:27100:6245 2:N:0:GGAGCGTC
TCGGACACAAGGGTATCTAATCCTGTTCGATACCCACGCTTTCGTGCCTGAGCGTCAGTAGGGCGCCGGTGCGCTGCCTTCGCAATCGGAGTTCTGCGTGATATCTATGCATTTCACCGCTACACCACGCATTCCGCGCACTTCTCGCCCACTCTAGCCCGGCAGTTCCGACGGCTGGGCGGGGTTGAGCCCCGCGATTTGACCGCCGGCTTGCCGTGCCGCCTGCGCACCCTTTAAACCCAATAAATCCG
+
FFFFFFFFFFFFFFFFFFFFFFFFFFFFFFFFFFFFFFFFFFFFF:FFFFFFFFFFFFFFF:F:FFF,FFFFFFFFFFFF:F:::FFFFFFFFFFFFFFFFFFFFFFFF:FFFFFF::,FFFFFFFF::,FFFF,:,:FFFFFFFFFF,FFFFF::F:F:F:,F,FFFFFFFFFFFFFF:FFFF:FFF::FF:FFFFFFFFFF:FFFF:FF:FF,F:F:FFFFFFFFFFF:FF:,:FF::FF:F,F:F::,
@A01757:128:HWYCLDRX2:1:2101:18593:6261 2:N:0:GGAGCGTC
TCGGACTACCAGGGTATCTAATCCTGTTGGCTACCCACGCTTTCGTACCTCAGCGTCAGTTACACACCAGAGAGCAGCTTTCGCCAGTGGTGTTCTGCCATATATCTAAGCATTTCACCGCTACACATGGAGTTCCAGCGCCCTGGTCTGCTATCTAGACCGCCAGTTTCCAGGGCCTGTCCCGGTTGCGCCGGGACCTTTCACTCCTGACTTAGCAGGCCGCCTACGCGCCCTGTACGCCCAATCAGTCC
+
FFFFFF:F:,FFFFFFFFFFFFFFFFFF,F,FFFFFFFF:FFFFF,,F:F,FF,FFFFFFF:F,,,F:,F:,,FF,FF,::FFF:F,,FFFFFFFF,F,F:FFFFF,F,FFFFFF:FFFFFFFFFF,,,FFF,,FF,,F,F:FF,,,,:FF:,FFFFF,FFFFF:FFFFF,F,,F:::F,,,FFF,FF:FFF,,:F,,F,F:::F,F:F,F:F,,,,F,FFFF,,,:FF,,,:::F:,,FFF,,:F:,,,,
@A01757:128:HWYCLDRX2:1:2101:32515:6292 2:N:0:GGAGCGTC
TCGGACTACAGGGGTATCTAATCCTGTTTGCTCCCCACGCTTTCGCACCTCAGCGTCAGTATCAGTCCAGGTGGCCGCCTTCGCCACTGATGTTCCTTCCAATCTCTACGCATTTCACCGCTACACTGGAAATTCCACCACCCTCTACTGTACTCTAGCGAACCAGTTCCAAATGCAGTTCCAAGGTTAAGCCCTGGGCTTTCACATCTGGCTTAGTAAGCCGCCTACGCGCGCTTTACGCCCAGTAATTC
+
FFFFFFFFFFFFFFFF,FFFFFFFFFFFFFFFFFFFFFFFF,FFFFFFFFFFFFFFFFFFFFFFF:FFFFFFF:FFFFFFFFFFFFFFFFFF:FFFF:F:FFFFFFFFFFFFFFFFFFFFFFFFFFFF:FFFFFFFFFFFFFFFFFFFF,FFFFFF::FFFFFFFFFFFFFFFFFFFFFFFFFFF:FFFF:FFFF:FFFFFFFFF:FFF:FFF,FFFF,F:FFFFFFFFF:F,FFFFFF,FFFF:F:FFF:
@A01757:128:HWYCLDRX2:1:2101:15564:6308 2:N:0:GGAGCGTC
TCGGACTACAAGGGTTTCTCATCCTGGTGGCTCCCCACGCTTTCGTGCCTCAGCGTCAGTCAACCGGCCAGCCGGCCGCCTTCGCCACTGGTGTTCTTGCCTATATGTACGCATTTTACGCCTACACATGGAGTTCCACAGCCCACGCCAGCTCTAAAGCCCGCCCTTTACCAGAGCCTCTACCGGTTCAGCCAGTACCTTTCACTCTAGACTTAGCAGGCCGCCTACGCACCCTTAACCCCCAATCATTC
+
FFFFFF,FF,FF:F,F,FF,,F::F,:F:F::FFFFFFF:F:,FFFFFFFFFFFFF:FFFFF,:FFFF,,,,FF,,,:F,,F,F,FFFF:,,::,F,,,::,,:,:,,FF:FFFF,:,F,,,FFF,F,,:FF,FFFFF,F,F,,,,,FF,:,,:F,,FFF:F:FF,,F,:,FFF:F:F,,:,F,F:FF,,:FF:F,F,:FFF:,F,FF,FF,F,FF:,:,F,,F,,F,,FF:F,FF,:F,FF,,::FFF,F
@A01757:128:HWYCLDRX2:1:2101:8250:6417 2:N:0:GGAGCGTC
TCGGACTACAGGGGTTTCTAATCCTGTTCGATACCCACGCTTTCGTGCCTCAGCGTCAGATCGCCGCCGGTATGCTGCCTTCGCAATCGGAGTTCTGCGCAATATCTAAGCATTTCCCCGCTACACTGCGCATTCCGCATACCTCTCGACCTCTCAAGCCAGCCAGTGTCAACGGCTCGCCGGGGGTGAGCCCCGGGCTTTTACCGCTGACTTCTCAGCCCGCCTAGGCACCCTTTAAACGCAATACATCG
+
FFFFFFFFFFFFFFFFFFFFFFFFFFFFFF:F,FFFFFFF:FFFFFFF,FF,FFFFFFFFFFFFFFFF:FFFFFFFFF,FFFFFF:FFFFFFFFFFFFFFF,FFF:FFFFFFF:FF,:,FFF:F:FFFFFFFFFF:FF:F,FFFFF:F,F,FFF:FFF,FFFF:,FF,:F:,:FFFF:F:,FFFF,F:FFFF,:FFF:FF:F,FF:FFF,::F:,:,FF,FFF,:F,F::F:FF:,,,,F,F:,FFF,FF:
@A01757:128:HWYCLDRX2:1:2101:16161:6433 2:N:0:GGAGCGTC
TCGGACTACCGGGGTATCTAATCCTGTTTGCTACCCACGCTTTCGAACCTCAGCGTCAGTTACAGACCAGAGAGCCGCTTTCGCCACTGGTGTTCTTCCATATATCTACGCATTTCACCGCTACACATGGAGTTCCACTCTCCTCTTCTGCACTCAAGTCTCCCAGTTTCCAATGCACTACTCCGGTTAAGCCGAAGGCTTTCACATCAGACTTAAAAGACCGCCTGCGTTCCCTTTACGCCCAATAAATC
+
FFFFFFFFFFFFFF:FFF,FFF:FFFFF:FFFFFFFFFFFF,FFFFFFFFFFFFFFFFFFF,FFFFFFFFFFFFFFFF,FFFFFFFFFFF:FFFFFFFF:FFFFF,FFFFF,FFFFFFFFFF:FFF::FF,FFFFFFFFFFFFFFFFFFFF:FFFFFFFFFFFFFFF:FFFF:FFFFFFFFFFFFFFF:FFFFFFFFFFFFFFFF,FFFFFFFFFFFFFFFFFFFFFFFFFFFFFFFFFFFFFFFFFFFFF
@A01757:128:HWYCLDRX2:1:2101:31819:6433 2:N:0:GGAGCGTC
TCGGACTACAAGGGTTTCTAATCCTATTTGCTCCCCACGCTTTCGTGCCTCAGCGTCAGTAACAGGCCAGGCGGCCGCCTTCGCCACTGGTGTTCTTCCATATATCTACGCATTTTACCGCTACACATGGAGTTCCACCGCCCTCTCCTGCTCTCTAGCCCGCCAGTTTCCAGAGCCTGTACCGGTTGAGCCGGTACCTTTCACTCCAGACTTAGCAGGCCGCCTACGCACCCTTTACGCCCAATCATTCC
+
FFFFFFFFFFFFFFFFFFFFFFFFFFFFFFFFFFFFFFFFFFFFFFFFFFFFFFFFF:FF,FFFFFFFFFFFFFFFFFFFFFFFFFFFFFFF:FFFFFFFFFFFFFFFFFFFFFFFFFFFFFFFFFFFFFFFFFFFFFFFFFFFFFFFFFFFFFFFFFFFFFFFFFFFFFFFFFFFFFFFFFFFFFFFFFFFFFFFFFFFFFFFFFFFFFFFFFFFFF:FFFFFF,FFFF:FFF:F:FFFFFF:F:F:F:F
@A01757:128:HWYCLDRX2:1:2101:24035:6449 2:N:0:GGAGCGTC
TCGGACTACAAGGGTATCTAATCCTGTTCGATACCCACGCCTTCGTGCTTCAGCGTCAGTTGGGCGCCGGTACGCTGCCTTCGCAATCGGAGTTCTGCGTGATATCTATGCATTTCACCGCTACACCACGCATTCCGCGTACTTCTCGCCCACTCAAGGCACCCAGTTTCAACGGCTCGACGAGGTTGAGCCCCGCAATTTTACCGCTGACTTAAGCGTCCGCCTACGCACCCTTTAAACCCAATAAATCC
+
FFFFFFFFFFFFFFFFFFFFFFFFFFFFFFFFFFFFFFFF:FFFFFFFFFFFFFFFFFFFFFFFFFFFFFFFFFFFFFFFFFFFFFFFFFFFFFFFFFFFFFFFFFFFFFFFFFFFFFFFFFFFFFFFFF:FF,FFFF:FFFFFFFFFFFFFFFFFFFFFFFFFFFFFFFFFFFFFFF:FFFFFFFFFFFFFFFFFF,FFFFFFFFFF:FFFFFF:FFFFFFFFFFFFFFFFFFFFFFFF:FF:FFFFFF,
@A01757:128:HWYCLDRX2:1:2101:24677:6464 2:N:0:GGAGCGTC
TCGGACTACAAGGGTATCTAATCCTGTTCGATACCCACGCTTTCGTGCCTCAGCGTCAGATCGCCGCCGGTATGCTGCCTTCGCAATCGGAGTTCTGCGCAATATCTATGCATTTCACCGCTACACCACGCATTCCGCATACTTCTCGCTCACTCAAGAAGACCAGTTTCAACGGCAGGCCGGTGTTGAGCACCGACATTTGACCGCTGACTTAACCTTCCGCCTACGCACCCTTTAAACCCAATAAATCC
+
FFFFFFFFFFFFFFFFFFFFFFFFFFFFFFFFFFFFFFFFFFFFFFFFFFFFFFFFFFFFFFFFFFFFFFFFFFFFFFFFFFFFFFFFFFFFFFFFFFFFF,FFFFFFFFFF:FFFFFFFFFFFFFFFFFFFFFFFFFFFFFFFFFFFFFFFFFFFFF:FFFFFFFFFFFFFFFFFFFFFFFFFFFFFFFF:FFFFFF,FFFFFFFFFFFFFFFFFFFFFFFFFF:FFF,FFFF:FFFF::FFFFFFFFF:
@A01757:128:HWYCLDRX2:1:2101:19190:6637 2:N:0:GGAGCGTC
TCGGACTACAAGGGTATCTAATCCTGTTCGATACCCACGCTTTCGTGCCTGAGCGTCAGTTGTGCACCGGTATGCTGCCTTCGCAATCGGGGTTCTGCGTGATATCTATGCATTTCACCGCTACACCACGCATTCCGCATACCTCTCGCACACTCTAGATCCCCAGTTTCAACGGCTGGATGGGGTTGAGCCCCACGATTTGACCGCTGACTTAAAAATCCGCCTGCGCACCCTTTAAACCCAATAAATCC
+
FFFFFFFFFFFFFFFFFFFFFFFFFFFFFF:FFFFFFFFFF:FFFFFFFFFFFFFFFFFFFFFFFFFFFFF:FFFFFFFFFFFFF,FFFFFF,FFFFFFFFFFFFFFFFFFFFFFFFFFFFFFFFFFFFFFFFFFFFFF:FFFFFFFFFFFFFFFFFFFF:FFFFFFFFFFFFFF:FFFFFFFFFFFFFFF:FFFFFFFFFFFFFFFF:F:FFFFFFFFFFFF:F:FFF:FFFFFFFFFFFFF::FFFFFF
@A01757:128:HWYCLDRX2:1:2101:30626:6652 2:N:0:GGAGCGTC
TCGGACTACAAGGGTATCTAATCCTGTTTGCTACCCACGCTTTCGAACCTCAGCGTCAGTTACAGACCAGAGAGCCGCTTTCGCCACTGGTGTTCTTCCATATATCTACGCATTTCACCGCTACACATGGAGTTCCACTCTCCTCTTCTGCACTCAAGTCTCCCAGTTTCCAATGCACTACTCCGGTTAAGCCGAAGGCTTTCACATCAGACTTAAAAGACCGCCTGCGTTCCCTTTACGCCCAATAAATC
+
FFFFFFFFFFFFFFFFFFFFFFFFFFFFFFFFFFFFFFFFFFFFFFFFFFFFFFFFFFFFFFFFFFFFFFFFFFFFFF:FFFFFFFFFFFFFFFFFFFFFF:FFFFFF:FFFFFFFFFFFFFFFFFFFFF:FFFFFFFFFFFFFFFF:FFF,:F:FFFFFFF::FFFFFFFFFFF:FFFF,FFFFFFFFFF:FFFFFFFF,FFFFFFFFFFFFFF:F:F:FFF,FFFFFF:,F,:FF,:F:FF,:FF,:F,
@A01757:128:HWYCLDRX2:1:2101:19732:6825 2:N:0:GGAGCGTC
TCGGACTACCAGGGTTTCTAATCCTGTTCGATCCCCACGCTTTCGTGCCTCAGCGTCAGTTGAGCGCCGGTATGCTGCCTTCGCAATCGGAGTTCTGCGTGATATCTATGCATTTCACCGCTACACCACGCATTCCGCATACTTCTCGCTCACTCAAGAAGACCAGTTTCAACGGCAGGCCGGTGTTGAGCACCGACATTTGACCGCTGACTTAACCTTCCGCCTACGCACCCTTTAAACCCAATAAATCC
+
FFFFFFFFFFFFFFFFFFFFFFFFFFFFFFFFFFFFFFFFFFFFFFFFFFFFFFFFFFFFFFFFFFFFFFFFFFFFFFFFFFFFFFFFFFFFFFFFFFFFFF:FFFFFFFFFFFFFFFFFFFFFFFFFFFFFFFFFFFFFFFFFFFFFFFFFFFFFFFFFFFFFFFFFFFFFFFFFFFFFFFFFFFFFFFFFFFFFFFFFFFFFFFF::FFFFFFFFFFFFFF:FFFFFFFFFFFFFFFFFFF:F:F:FF,
@A01757:128:HWYCLDRX2:1:2101:6506:6840 2:N:0:GGAGCGTC
TCGGACTACAAAGGTATCTAATCCTGTTCGCTACCCATGCTTTGGAGCCACAGCGTCTGTTGCAGACCAGACAGCCGCCTGCGCCACTGGTGTTCTTCCATATAAATACGAGTTTCACCGCTTCAAATGGGGTTCCAGTCTCCTCTTCTGGACTCGGGTCTCCCAGTTGCGAGTGCACTCCGCGGGTACAGCCGGAGGCTTTCACACGCGACGTTCGCGAGCGCGTGCGGTCGGTGGCCGGCCCGTGTATC
+
FFFFF,:F:F:F:F,F:,,FF,F,::F::,F,:F:,F,,,:,,,FF,,F,,,F,,,,,:,:,,::,:FF:,,::::,F,,,,,,,,F,,:,F:,,,,,F,,F:,,,,,,,,,,,,,,:,F,,,,,,,FF,,F:,FF,,F,,,,,,,:F:,,,,,,,,,F:,,F,,F,,:,,,,,,,,,:,,,,,:F,,,,:,FF,,F,,,,,:,F,,,,,,,F,,F,,,,,F:,:,F,F:,F:,,F,F,:,F:F,,:,,,:
@A01757:128:HWYCLDRX2:1:2101:10791:6903 2:N:0:GGAGCGTC
TCGGACTACACGGGTATCTAATCCTGTTTGCTACCCACGCTTTCGAACCTCAGCGTCAGTTACAGACCAGAGAGCCGCTTTCGCCACTGGTGTTCTTCCATATATCTACGCATTTCACCGCTACACAGGGAGTTCCACTCTCCTCTTCTGCACTCAAGTCTCCCAGTTTGCAATGCACTACTCCGGTTAAGCCGAAGGCTTTCACATCAGACTTAAAAGACCGCCTGCGTTCCCTTGACGCGCAATAACTC
+
F:FFFFFFFFFFFFFFFFFFFFFFFFFFFFFFFFFFFFFFF:FFFFFFFFFFFFFFFFFFFFFFFFFFFFFFFFFFFFFFF:FF:F:,FF,::F,FF:::FF::F,FFFFFFFFF,FFFFFF,F:FF,FF,FFF,,F:FFF::,,FFFFFFF,F:,:FFFFF,F:FFF:,F:,FF,FFFF,FFFFFF,FF:F:FFF::FF,FF,F,FFFF:FF:,FFFFFF::,,FFFFFF:,F,F:FFF:,:,FF,FFFF
@A01757:128:HWYCLDRX2:1:2101:21432:6981 2:N:0:GGAGCGTC
TCGGACTACTGGGGTATCTAATCCGGTTCGCTCCCCACGCTTTCGCGCCTCAGCGTCAGGGTCCCCCCAGCCGGCCGCCTTCGCCACTGGTGTTCCTCCCGATCTCTACGCATTTCACCACTACACCGGGAATTCCACCGGCCTCTAGGGCCCTCCAGTCCGGCAGTCGCCACCGCCCCCTCCCGGTTGAGCCGGGAGATTTCACGGCCGCCTTACCGCACCACCTGCGCGCGCTTTACGCCCAATGAATC
+
FFFFFFFFFFFFFFFFFFFFFFFFFFF,FFFFFFFFFFFFFFFFFFFFFFFFFFFFFFFFFFFFFFFFFFFFFFFFFFFFFFFFFFFFFFFFFFFFFFFFFFFFFFFFFFFFFFFFFFFFFFFFFFFFFFFFFFFFFFFF:FFFFFFFFFF:F:FF,FFFFFFFFFFFFFFFFFFFFFFFFFFFFFFFFFFFFFFFFFFFFFFFFFFFFFFFFFFFFFFFFFFFFFFFFFFFFFF,FFFFFFF,FFFF:,F
@A01757:128:HWYCLDRX2:1:2101:3134:7044 2:N:0:GGAGCGTC
TCGGACTACACGGGTATCTAATCCTGTTCGATCCCCACGCTTTGGTGCCTCAGCGTCAGTCTGGCGCGGGTAGGATGCCTTCGCAATCGGATTTCTGCGCGAGTTGTGTGGGTTGCACCGCAAGACCACGCTTTCGGGGGACTTCGCGCCCACTCTGGGCCGGCTGTTCCGCCGGCTGGGCGGGGGTGAGCCCCGGGAGTGGGCGCGGGGGGTGGCGTGAGGCCGGGGCGCCGCTGGCGCCCCCTGAGTCG
+
,:FFFFFFFFFFFFFF:FFFFFFFFFFF:F,:,FF,F:F,F:::,FF:,F:FF:F,,,F,,,:F,,F:F:,,,:,:::,F,:,:F,FFF,,,F,,:F,:F,,F,,,,,,F,:,,,,,:,F,,,,,FF,,F,,:,,,:,:,,,:,,,FF,,F,,:,,,:,F:F:F:,:,,:,F,:,:,FFF,:FFF,F,,F,,,:FFF,,F:F,F,,,,F,:,,F::F:F,,F,,,:,FF,:FF,,:,F,,,:,,,,,,F:F
@A01757:128:HWYCLDRX2:1:2101:20211:7059 2:N:0:GGAGCGTC
TCGGGAAAACAGGTGTATAAAAAATTTTTGTCACCACACATTAGACCCAAACAGGGACTTTAAATGAACACAAACCCCAAAGCCACAGTTTTTATAAAAGTAAAATAACCCATAAACCCCAAACCACCCAAATAAACATTGCACTAAAAACAACAAAATAAAAAATTTAAAAGGACAAGCAAATGTTTAGACCAAAAATTTAACAAACTAAAATTCAAACCCCCAAAAAACCCATTAAACACAAAAAAAAC
+
FF,,,,,FF:F:F,,,,:F,FF,,,FFF:,,:,F,,,FF,,F,,,,FF,,F,:,,,F:,,FFF,,,,,:F:FF,,FFF,,,,F:,,:,:,,FF,,::F,,,,F,F:FF,:,F,,:FF,FF:FF,:F,,,:,,,,,,::,F,FF:,F:,FF,,:FF,FF,F,,F:,,FF,:FF,,:,F,,F,,:FFFF,,,:FF:F,F:FFF:F,FF,,,,,:,,,FFFF,:,,FF::F:FFFFF,:FFF,F,,,,F:FFF,
@A01757:128:HWYCLDRX2:1:2101:27877:7122 2:N:0:GGAGCGTC
TCGGACTACTAGGGTATCTAATCCTGTTTGCTCCCAACGCTTTCGAGCCTCAACGTCAGTTACAGTCCAGTAAGCCGCCTTCGCCACCGGTGTTCCTCCTAATATCTACGCATTCCACCGCTACACTAGGAATTCCATTAACCTCTCCCGCACTCAAGCTCCACAGTCTTAGAAGCAGCACCCGAGTTCAGCTCTGGGTATTTCACTTCTAACTTAAATTCCCGTCTAGGCACCCTTTACACCCAATAAAT
+
FFFFFFFFFF:FFFFFFFFFFFFFFFFFFFFFFFF,FFFFFFFFFFFFFFFF,FFFFFFFFF:FFFFFFFFFFFF:FFFFFFFFFFF,FFFFFFF:FFFFFFFFFFFFFFFFFF,FFFFFF,F:FFFFFF,:,FFF:,FF:FFFFF:FFFF:FFFF:FF:F:,FFFF:FFFFFFFFFFF,FFFF,F:F,F:FFF,FFF,:F,:F:FF,,F:F:FF,F:,FF,F:,FF:,FFFFF,,FF,FFFF:,F:FF:F
@A01757:128:HWYCLDRX2:1:2101:28122:7138 2:N:0:GGAGCGTC
TCGGACTACACGGGTATCTAATCCTGTTTGCTACCCACGCTTTCGAACCTCAGCGTCAGTTACAGACCAGAGAGCCGCTTTCGCCACTGGTGTTCTTCCATATATCTACGCATTTCACCGCTACACATGGAGTTCCACTCTCCTCTTCTGCACTCAAGTCTCCCAGTTTCCAATGCACTACTCCGGTTAAGCCGAAGGCTTTCACATCAGACTTAAAAGACCGCCTGCGTTCCCTTTACGCCCAATAAATC
+
FFFFFFFFFFFFFFFFFFFFFFFFFFFFFFFFFFFFFFFFFFFFFFFFFFFFFFFFFFFFFFFFFFFFFFFFFFFFFFFFFFFFFFFFFF:FFFFFFFFFFFFFFFFFFFFFFFFFFFFFFFFFFFFFFFFFFFFFFFFFFFFFFFFFFFFFFFFFFFFFFFFF:FFFFFFFFFFFFFFFFFFFFFFFFFFFFFFFFFFFFFFFFFFFFFFFFFFFFF,FFFFFFFFFFFFFFFFFFFFFFFF,:FF,FFF
@A01757:128:HWYCLDRX2:1:2101:17074:7169 2:N:0:GGAGCGTC
TCGGACTACCAGGGTATCTAATCCTGTTCGATACCCACACTTTCGTGCATGAGCGTCAGTAGGGCGCCGGTGCGCTGCCTTCGCAATCGGAGTTCTGCGTGATATCTATGCATTTCACCGCTACACCACGCATTCCGCGCACTTCTCGCCCACTCTAGCCCGGCAGTTCCGACGGCTGGGCGGGGTTGAGCCCCGCGATTTGACCGCCGGCTTGCCGTGCCGCCTGCGCACCCTTTAAACCCAATGAATCC
+
:FFFFFFFFF:FFFFFFFFFFFF:FFFFFF:F,FFFFFFFFFFFFFFFFFFF:FFFFFFFFFFFFFFFFFFFFFFFFFFFFFFFFFFFFFFFFFFFFFFFFFF:FFFFFFFFFFF:FFFFFFFFFFFFFFFFFFFFFFFFFFFFFFFFFFFFFFFFFFFFFFFFFFFFFFFFFFF:FFFFFFFFFFFFFFF:FFFFFFFFFFFFFFFFFFFFFFFFFFFFFFFFFFFFF:FFFFFF:F:FFF:FFFFFFFF
@A01757:128:HWYCLDRX2:1:2101:30273:7169 2:N:0:GGAGCGTC
TCGGACTACTAGGGTATCTAATCTTGTTCGATACCCACGCTTTCGTGCTTCAGCGTCAGTTGGGCGCCGGTATGCTGCCTTCGCAATCGGAGTTCTGCGTGATATCTATGCATTTCACCGCTACACCACGCATTCCGCATACTTCTCGCCCACTCAAGAAAACCAGTTTCAATGGCGATACGAGGTTGAGCCCCGCAATTTTACCACTGACTTAATCTTCGGCCTACGCACCCTTTAAACCCAATCAATCC
+
FFFFFFFFFFFFFFFFFFFFFFFFFFFFFFFFFFFFFFFFFFFFFFFFFFFFFFFFFFFFFFFFFFFFFFFFFFFFFFFFFFFFFFFFFFFFFFFFFFFFFFFFFFFFFFFFFF:FFFFFFFFFFFFFFFFF,FFFFFFFFFFFFFFFFFFFFFFFFFFFF:FFFFFFFFFFFFFFFFF,FFFFFFFFFFFFFFFFF,F:FFF:FFFFFF,FFFFFFFFFFFFFFFFFFFFFFFFF,FFFFFF,:,F:FFF
@A01757:128:HWYCLDRX2:1:2101:29577:7185 2:N:0:GGAGCGTC
TCGGACTACTAGGGTATCTAATCCTGTTCGATACCCACGCTTTCGTGCCTCAGCGTCAGTGTGGGGCCGGCAGGCTGCCTTCGCAATCGGGGTTCTGCGCGATATCTATGCATTTCACCGCTACACCGCGCATTCCGCCTGCCTTTCCCCAACTCAAGCCAGCCAGTTTCAACGGCGGGCCGGGGTTGAGCCCCGGGCTTTTACCGCTGACTTAACTCGCCGCCTACGCACCCTTTAAACCCAATAAATCC
+
FFFFFF:FFFFFFFFFFFFFFFFFFFFFFFFFFFFFFFFFFFFFFFFFFFFFFFF:FFFFFFFFFFFFFFFFFFFFFFFFFFFFFFFFFFFFFFFFFFFFFFFFFFFFFFFFFFFFFFFFFFFF:FFFFFFFFFFFFFFFFFFFFFFFFFFFFFFFFFFFFFFFFFFFFFFFFFFFFFFFFFFFFFFFFFFFFFFFFFFFFF,FFFFFFFFFFFFFFFFFFFFFF,FF::FFFFFF:FFF::FFF::FF:F
@A01757:128:HWYCLDRX2:1:2101:13783:7200 2:N:0:GGAGCGTC
TCGGACTACAAGGGTTTCTAATCCTGTTCGATACCCACACTTTCGTGCATGAGCGTCAGTTGAGCGCCGGTATGCTGCCTTCGCAATCGGAGTTCTGCGTGATATCTATGCATTTCACCGCTACACCACGCATTCCGCATACTTCTCGCTCACTCAAGAAAACCAGTTTCAACGGCTCGAAGAGGTTGAGCCTCTCAATTTTACCGCTGACTTGATCTTCCGCCTGCGCACCCTTTAAACCCAATAAATCC
+
FFFFFFFFFFFFFFFFFFFFFFFFFFFFFFFFFFFFFFFFFFFFFFFFFFFFFFFFFFFFFFFFFFFFFFFFFFFFFFFFFFFFFFFFFFFFFFFFFFFFFFFFFFFFFFFFFFFFFFFFFFFFFFFFFFF:FFFFFFFFFFFFFFFFFFFFFFFFFFFFFFFFFF:FFFFFFFFFFFFFFFFFFFF:FFFFFFFFFFFFFFFFFFFF:F:FFFFFFF:FFFFFFFFFFFFFFF:F:FF:FFF,:,F,FF:
@A01757:128:HWYCLDRX2:1:2101:8449:7232 2:N:0:GGAGCGTC
TCGGACTACAAGGGTATCTAATCCTGTTTGCTACCCACGCTTTCGTACCTCAGCGTCAGTAACAGGCCAGGCGGCCGCCTTCGCCACTGGTGTTCTTCCATATATCTACGCATTTTACCGCTACACATGGAGTTCCACCGCCCTCTCCTGCTCTCTAGCCCGCCAGTTTCCAGAGCCTGTACCGGTTGAGCCGGTACCTTTCACTCCAGACTTAGCAGGCCGCCTACGCACCCTTTACGCCCAATCATTCC
+
FFFFFFFFFFFFFFFFFFFFFFFFFFFFFFFFFFFFFFFFFFFFFFFFFFFFFFFFFFFF:FFFFFFFFFFFFFFFFFFFFFFFFFFFFFFFFFFFFFFFFFFFFFFFFFFFFFFFFFFFFFFFFFFFFFFFFF,:FFFFFFFFFFFFFFFFFFFFFFFFF:FFFFFFFFF,FFFFFFFFFFFFFFFFFF,F:F:,FFFFFFFFFF:F:FF,,:FFFF:FF::FFFF:F:F,FFF:F:F:FF,,F:FFFFF
@A01757:128:HWYCLDRX2:1:2101:21079:7247 2:N:0:GGAGCGTC
TCGGACTACACGGGTATCTAATCCTGTTTGCTACCCACGCTTTCGAACCTCAGCGTCAGTTACAGACCAGAGAGACGCTTTCGCCACTGGTGTTCTTCCATATATCTACGCATTTCACCGCTACACATGGAGTTCCACTCTCCTCTTCTGCACTCAAGTCTCCCAGTTTCCAATGCACTACTCCGGTTAAGCCGAAGGCTTTCACTTCAGACTTGCCACGCCGCCTGCGCACCCTTTACGCCCAATCATTC
+
FFFFFFFFFFFFFFFFFFFFFFFFFFFFFFFFFFFFFFFFFFFFFFFFFFFFFFFFFFFFFFFFFFFFFFFFFFFFFF:FFFFFFFFFFFFFFFF:FFFFFFFFFFFFFFFFFFFFFFFFFFFFFFFFFF,FFFFFFFFFFFFFFFFFFFFFFFFFFFFFFFFFFFFFFFFFFFFFFFFFFFFFFFFFFF,FFFFFFFFFFFFFFFFFFFFFF:FFF:FFFFFFFF:FFFFFFFFFFFFFFFF,F,FFFFF
@A01757:128:HWYCLDRX2:1:2101:1235:7263 2:N:0:GGAGCGTC
TCGGACTACACGGGTTCTAATCCTGTTTGCTACCCACGCTTTCGAACCTCAGCGTCAGTTACAGACCAGAGAGCAGCTTTCGCCACTGGTGTTCTTCCATATATATAGGCATTTCACCGATACAAATGGAGTTCCACTCTCCTCTTCTGGACTCAAGTGTGCCAGTTTCCAATGCAATACTCCGGTTAAGCAGAAGGATTTCTCATCGGAGTTTAAAGTCCGCCTGCGGTGCCTTTACGGCCGATATTTAC
+
F:FFFFFF:F:::FFFFFFFF:FFFF:FFFFF:,FF,FFFFFFFF,FFFFFF,:FFFFFFFF:FF:FFFFF:FF,FFFFFFFF:::FF:FFFFFFFFF,FFFFF,FF,F,FFFFF:F,F,FF,F,::F:FFFFF,F,FFF::::FF,F:,FFFFF:FF,F,:::FF,FF,F:::::,FF:F,:::FF,:FFF,,:FF,F:FF,,,,:,,F,::,,:F,,,,F,,F,,F,F,,,FFF,,F,,:,,F,,,,,:
@A01757:128:HWYCLDRX2:1:2101:24632:7263 2:N:0:GGAGCGTC
TCGGACTACTGGGGTATCTAATCCTGTTCGATACCCACGCTTTCGTGCCTGAGCGTCAGTAGGGCGCCGGTGCGCTGCCTTCGCAATCGGAGTTCTGCGTGATATCTATGCATTTCACCGCTACACCACGCATTCCGCGCACTTCTCGCCCACTCTAGCCCGGCAGTTCCGACGGCTGGGCGGGGTTGAGCCCCGCGATTTGACCGCCGGCTTGCCGTGCCGCCTGCGCACCCTTTAAACCCAATAAATCC
+
FFFFFFFFF:FFFFFFFFFF:FFFFFFFFFFFFF:FFF:FF:FFFF:FF:FFFFFFFFF:FFFFFF:F:FFFFF:FFF,,FFFFFFFFFFFFF:FFFFFFFFFF,FFFFFFFFFFFFFFFFF,FFFFFFFF:F,,:F:FFFFFFFFFFFFF:FFFF:FF,FFFFFFFF:FFF,FFF:FFFFFFFFF:FFFF:FFFFF:FFFFF::FF:F:F:FFFF:FFFFFF::FFFFF:F:F:F,FFFFFFFFF:FFF:
@A01757:128:HWYCLDRX2:1:2101:29432:7310 2:N:0:GGAGCGTC
TCGGACTACAGGGGTATCTAATCCTGTTCGATACCCACGCTTTCGTGCTTCAGCGTCAGTTGGGCGCCGGTATGCTGCCTTCGCAATCGGAGTTCTGCGTGATATCTATGCATTTCACCGCTACACCACGCATTCCGCATACTTCTCGCCCACTCAAGAACATCAGTTTCAACGGCACGACGGGGTTGAGCCCCGAATTTTTACCGCTGACTTGACATTCCGCCTACGCACCCTTTAAACCCAATAAATCC
+
FFFFFFFFFFFFFFFFFFFFFFFFFFFFFFFFFFFFFFFFFFFFFFFFFFFFFFFFFFFFFFFFFFFFFFFFFFFFFFFFFFFFFFFFFFFFFFFFFFFFFFFFFFFFFFFFFFFFFFFFFFFFFFFFFFFFFFFFFFFFFFFFFFF:FFFFFFFFFF:FFFFFFFFFFFFFFFFFFFFFFFFFFFFFFFFFFFFFFFFFFFFFFFFFFFFFFF::F:FFFFFFF:FFFFFFFFFFFFFF,FFFFFFFFFF
@A01757:128:HWYCLDRX2:1:2101:25590:7326 2:N:0:GGAGCGTC
TCGGACTACCAGGTTTTCTAATCCTGTTTGCTACCCACGCTTTCGAACCTCAGCGTCAGTTACAGACCAGAGAGCCGCTTTCGCCACTGGTGTTCTTCCATATATCTACGCATTTCACCGCTACACATGGAGTTCCACTCTCCTCTCCTGCACTCAAGTCTCCCAGTTTCCAATGCACTACTCCGGTTAAGCCGAAGGCTTTCACATCAGACTTAAAAGACCGCCTGCGTTCCCTTTACGCCCAATAAATC
+
FFFFFFFFFFFFFFFFFFFFFFFFFFFFFFFFFFFFFFFFFFFFFFFFFFFFFFFFFFFFFFFFFFFFFFFFFFFFFF:FFFFFFFFFFFFFFFFFFFFFFFFFFFFFFFFFFFFFFFFFFFFFFFFFFFFFFFFFFFFFFFFFFFFFFFFF:FFFFFFFFFFFFFFFFFFFFF,FFFFFFFFFFFFFFFFFFFFFFFFFFFFFFFFFFFFFFFFFFFFFFFFFFFFFFFFFFFFFFFFFFFFFFFFFFFF
@A01757:128:HWYCLDRX2:1:2101:12816:7341 2:N:0:GGAGCGTC
TCGGACTACCAGGGTATCTAATACTATTTCCTCCCCACGATTTCGTGCCTCAGCGTCAGTAACAGGCCAGGCGGCCGCCTTCGCCACTGGTGTTCTTCCATATATCTACGCATTTTACCGCTACACATGGAGTTCCACCGCCCTCTCCTGTCCTCCAGCCTGACAGTTTCCACAGCCTGTACCGGTTGAGCCGGTCCCTTTCACTTCAGACTTAACACGCCGCCTACTCACCCTTTCCTCCAAATCATTCC
+
FF:,,F:F,FFFF,::,FFF:F,F,,,,,,F:FF,:FFF,F,::,:FFFFFFF,:FFFFF,F:FFFFF:,FF,,,FFFF,,,FF,FFF,,F,,,::F,:FFF,:,FF::,FF,F,FFF,,,FFFFFFF,:F:F:FFF,FFFFFF,FFF,F,F::,FFF,FFF,F,,F,FFFF,F,FFFFFFF,F,FFFF::F,F:,,:FF,FFFFF,FF:,,F,FFF,,,FF,FF::,::F,FF,,,,,FF,F,F:F,:,F
@A01757:128:HWYCLDRX2:1:2101:7410:7404 2:N:0:GGAGCGTC
TCGGACTACCAGGGTATCTAATCCTGTTTGCTACCCACGCTTTCGAACCTCAGCGTCAGTTACAGACCAGAGAGCCGCTTTCGCCACTGGTGTTCTTCCATATATCTACGCATTTCACCGCTACACATGGAGTTCCACTCTCCTCTTCTGCACTCAAGTCTCCCAGTTTCCAATGCACTACTCCGGTTAAGCCGAAGGCTTTCACATCAGACTTAAAAGACCGCCTGCGTTCGCTTTACGCCCAATAAATC
+
:F:FFFFFF,FFF:FFFFFFFFFFFFFFF:FFFFFFFFF:FFFFF:FFFFFFFFFFFFFFFFFFFF:FF:FFFFFF:FFFFFFFFFF,FF,FFFFFFFFFFFFFFFFFFFFFFF,FF::FFFFFFFFFF,FFFFFFFFFFF:FFFF:FFF:FFFFFFFFFFF:FF,FFF:FF:F,FF,:FFFFFFF,FFF,,FFF,,FFFF:F:FFFFFFFF,FFFF::FFF:FFFF,F,:F,FF,FFF,:FFF,FFFFFF
@A01757:128:HWYCLDRX2:1:2101:23511:7420 2:N:0:GGAGCGTC
TCGGACTACAGGGGTATCTAATCCTGTTCGATACCCACGCTTTCGTGCCTCAGCGTCAGTCGGGCGCCGGTATGCTGCCTTCGCAATTGGAGTTCTGCGTGATATCTATGCATTTCACCGCTACACCACGCATTCCGCATACTTCTCGCCCACTCAAGACTGCCAGTTTCAACGGCTGTACGGCGTTGAGCACCGCATTTTTACCGCTGACTTGACCGTCCGCCTACGCACCCTTTAAACCCAATAAATCC
+
FFFFFFFFFFFFFFFFFFFFFFFFFFFFFFFFFFFFFFFFFFFFFFFFFFFFFFFFFFFFFFFFFFFFFFFFFFFFFFFFFFFFFFFFF,FFFFFFFFFFFFFFFFFFF:FFFFFFFFFF:FFFFFFFFFFFFFFFFFF:FFF:FFFFFFFFFFF,FF:FFFFF:FFFFFFFFFFFFFFFFF:FFFFFFFFFFFFFFF:FFFFFFFFFFFFFFF:FFFFFFFFFFFFF:F:F:FFFFFFFFFFFFFFFFFF
@A01757:128:HWYCLDRX2:1:2101:11261:7435 2:N:0:GGAGCGTC
TCGGACTACAAGGGTATCTAATCCTGTTCGATACCCGCACTTTCGTGCCTCAGCGTCAGTTGAGCGCCGGTAAGCTGCCTTCGCAATCGGCGTTCTGCGTGATATCTATGCATTTCACCGCTACACCACGCATTCCGCTTACTTCTCACTCACTCAAGAGTGTCAGTTTCAACGGCACGACGGGGTTGAGCCCCGAAATTTTACCGCTGACTTGACACTCCGCCTACGTACTCTTTCCGCCCCATACATCG
+
FFFFFFFFFFFFFFFFFFFFFFFFFFFFFFFFFFFFFFFFFFFFFFFFFFFFFFFFFFFFFFFFFFFFFFFF:FFFFFFFFFFFFFFFFFFFFF:FF:FFFF,F:FF,FFF,FFFFFFFF:F:FFFFFFFFFF::F::,FFFFFFFFFFFFFFFFFFFFFFFFFFFF:FFF:FF:F::F,FFFFF,FF,FFFFFF:,FFFFFFFFFFFFFFFFFF:,F:F:FFFF:F,,::F:,,F,FFF,F,,F::F,F,
@A01757:128:HWYCLDRX2:1:2101:2519:7545 2:N:0:GGAGCGTC
TCGGACTAATGGGGTATCTAATCCTGTTCGATACCCACGCTTTCGTGCCTGAGCGTCAGTAGGGCGCCGGAAGGCTGCCTTCGCATTCGGGGTTCTGCGTGATATCTATGCATTTCACCGCTAGACCACGCATTCCGCCTTCTTCTGGCCCGCTCAAGGCCCCCAGTTTCTACGGCCGGACGGGGTTGTGCGCCGGCGTTTTACGGCTGACTTTAGAGCCCGCATACGCACGCTTTTGACGCAGTATGGAG
+
FFFFFF:::FFFFFFFF,FFFFFFFFFF,:FFF::FFFF:FFFFFF:FFFF,F:F,::F:,FF::FF,,:F,FFFFFF:FFFFFF,:,FFFF,F,:F:FFFFF,F:F::FF,F::F,:,FFFF,,,,F,F,:FF,FF,:,::,F,F,F,F,,FF,F,F:FF,,,,F,:F,,,F:F,,:F:FFFFF:FF:F,,,FF,,,,::F,:,FFFF,,,,,,F:F::,F,,F,,,,,F:,F,,:,,,:F,,:,F,,,,
@A01757:128:HWYCLDRX2:1:2101:15817:7592 2:N:0:GGAGCGTC
TCGGACTACAAGGGTATCTAATCCTGTTCGATACCCACGCTTTCGTGCCTCAGCGTCAGATCGCCGCCGGTATGCTGCCTTCGCAATCGGAGTTCTGCGCAATATCTAAGCATTTCACCGCTACACTGCGCATTCCGCATACCTCTCGACATCTCAAGACAGCCAGTTTCAACGGCTCGCCGGGGTTGAGCCCCGGGCTTTTACCGCTGACTTAACAGTCCGCCTACGCACCCTTTAAACCCAATAAATCC
+
FFFFFFFFFFFFFFFFFFFFFFFFFFFFFFFFFFFFFFFFFFFFFFFFFFFFFFFFFFF,:FFFFFFFFFFFFFFFFFFFFFFFFF:FFFFFFFFFFFFFFFFFFFFFFFFFFFFFFFFFFFFFFFFFFFFF:FFFFFFFFFFFFFFFFFFFFFFFFFFFFFFFFF:FFFFFFFFFFFFFFFFFFF:FFFF,FFFFF:FFFFFFFFFFFFFFF,F:FFFFFFFFFFFFFF,FFFFF:F:FFFFF,FF,:F:
@A01757:128:HWYCLDRX2:1:2101:12825:7670 2:N:0:GGAGCGTC
TCGGACTACCAGGGTATCTAATCCTATTTGCTCCCCACGCTTTCGTGCCTCAGCGTCAGTAACAGGCCAGGCGGCCGCCTTCGCCACTGGTGTTCTTCCATATATCTACGCATTTTACCGCTACACATGGAGTTCCACCGCCCTCTCCTGTCCTCCAGCCTGCCAGTTTCCAAAGCCTGTACCGGTTGAGCCGGTCCCTTTCACTTCAGACTTAACAGGCCGCCTACGCACCCTTTACGCCCCATCATTCC
+
FFFFFFFFFFFFFF:FFFFFF,FFFFF:FFF:FFFFFFFFFF,FFFFFF,FFFFFFF:FF:FFFF:FFF,FFFFFFFFF:FFFFFFFFFFFF,FF::FFFFFFFFF:FFFFF,F:FFFFFF:FFFFFFFFFFFFFF:F,FF:FFFFFFFF:FFFFFF,FFF,FF,FFFFFFFFF,FFF,FFFFFFFFFF:FFFFF,FFF:F:FFFFFFFFFFFFFFFFFFFFFFFF:::,:,FF,F,FF:FF,,,:,::::
@A01757:128:HWYCLDRX2:1:2101:19434:7780 2:N:0:GGAGCGTC
TCGGACTACACGGGTATCTAATCCTATTTGCTCCCCACGCTTTCGTGCCTCAGCGTCAGTAACAGGCCAGGCGGCCGCCTTCGCCACTGGTGTTCTTCCATATATCTACGCATTTCACCGCTACACATGGAGTTCCACCGCCCTCTCCTGCTCTCTAGCCCGCCAGTTTCCAGAGCCTGTACCGGTTGAGCCGGTACCTTTCACTCCAGACTTAGCAGGCCGCCTACGCACCCTTTACGCCCAATCATTCC
+
FFFFFFFFFFFFFF,F:F:FFFFFFFFFFFFF:FFFFFFFFFFFFFFFFFFFFFFFFF:FFFFFFFFFFFFFFFFFFFFFFFFFFFFFFFFFFFFFFFFFFF,FFFFFFFFFFFFFFFFFFFFFFFFFFFFFFFFFFFFFFFFFFFFFF:F:FFFFFFFFFFFFFFFFFFFFFFFFFFFFFFFFFFFFFFFFFFF:FFFF:FFFF:,,FFFF,FFFFFFFFFF:FFFFF,FFFFFFFFFF:FFFF:FFF:F
@A01757:128:HWYCLDRX2:1:2101:13648:7811 2:N:0:GGAGCGTC
TCGGACTACTGGGGTATCTAATCCTGTTCGATACCCACGCTTTCGTGCATGAGCGTCAGTTGCGCGCCGGTATGCTGCCTTCGCAATCGGAGTTCTGCGTGATATCTATGCATTTCACCGCTACACCACGCATTCCGCATACTTCTCGCGCACTCAAGGGATGCAGTTTCAACGGCAGTACGGGGTTGAGCCCCGCAATTTGACCGCTGACTTGCACCTCCGCCTGCGCACCCTTTAAACCCAATAAATCC
+
FFFFFFFFFFFFFFFFFFFFFFFFFFFFFFFFFFFFFFFFFFFFFFFFFFFFFFFFFFFFFFFFFFFFFFF:FFFFFFFFFFFFFFFFF:FFFFFFFFFFFFFF:FFFFFFFF:FFFFFFFFFFFFFFFFFFFFFFFFFFFFFFFFFFFFFFFFFFFFFFFFFFFFFFFFFFFFFFFFFFFFFFFFFFFFF:FFFFF,FFFFFFFFFFFFFFFFFFFFFFFFFFFFFFFFFFFFFFFFFFFFF,FFFFFFF
@A01757:128:HWYCLDRX2:1:2101:25021:7874 2:N:0:GGAGCGTC
TCGGACTACAAGGGTATCTAATCCTGTTCGATACCCACGCTTTCGTGCCTGAGCGTCAGTAGGGCGCCGGTGCGCTGCCTTCGCAATCGGAGTTCTGCGTGATATCTATGCATTTCACCGCTACACCACGCATTCCGCGCACTTCTCGCCCACTCTAGCCAGGCAGTTCCGACGGCTGGGCGGGGTTGAGCCCCGCGATTTGACCGCCGGCTTGCCGTGCCGCCTGCGCACCCTTTAAACCCAATAAATCC
+
FFFFFFFFFFFFFFFFFFFFFFFFFFFFFFFFFFFFFFFFFFFFFFFFFFFFFFFFFFFFFFFFFFFFFFFFFFFFFFFFFFFFFFFFFFFFFFFFFFFFFFFFFFFFFFFFFFFFFFFFFFFFFFFFFFFFFFFFFFFFFFFFFFFFFFFFFFFFFFFF:FFFFFFFFFFFFFFFFFFFFFFFFFFFFF:FFFFFFFFFFFFFFFFFFFFFF:FFFFFFFFF:FFFFFFFFF:FFFFFFF,F:FF::FFF
@A01757:128:HWYCLDRX2:1:2101:1669:7889 2:N:0:GGAGCGTC
TCGGACTACAAGGGTATCTAATCCTGTTCGATACCCACGCTTTCGTGCCTCAGCGTCAGTGTGGAGCCGGCATGCTGCCTTCGCAATCGGAGTTCTGCGCGATATCTATGCATTTCACCGCTACACCGCGCATTCCGCATACTTCTCTCCAACTCGAGACTGCCAGTTTCAACGGCGGGCCGGGGTTGAGCCCCGGGCTTTGACCGCTGACTTAACAGACCGCCTGCGCACCCTTTAAACCCAATAAATCC
+
:FFFFFFFFFFFFFFFFFFFFFFFFFFFFFFFFFFFFFFFFFFFFFFFFFFFFFFFFFFFFFFFFFFFFFFFFFFFFF:FFFFFF:FF::F:FFFFFFFFFFF::::FFF:FFFFFF:FFFFF,FFFFFFFFFFFFFFFFFFFFFFFFFFF,F:FFFF,FFF:FFFF:FFFF:FFFFFFFFF,FFF,,FFFF,F:FFFF:FFF,,FFFFFFFF,,:FFFF,FF,FF:FFFFF,FFFF,FF,F,:F:FFFF,
@A01757:128:HWYCLDRX2:1:2101:25545:7905 2:N:0:GGAGCGTC
TCGGACTACAGGGGTATCTAATCCTGTTCGATACCCACGCTTTCGTGCCTGAGCGTCAGTAGGGCGCCGGTGCGCTGCCTTAGCAATCGGAGTTCTGCGTGATATCTATGCATTTCACCGCTACACCACGCCTTCCGCGCACTTCTCGCCCACTCTAGCCCGGCAGTTCCGACGGCTGGGCGGGGTTGAGCCCCGCGATTTGACCGCCGGCTTGCCGTGCCGCCTGCGCACCCTTTAAACCCAATAAATCC
+
FFFFFFFFFFF:FFFFFFFFFFFFFF:FFFFFFFFFF::FFF:F:FFFFFFFFF,F:FFFF:F,,FFFF:FFFFFF,FFFFFFFF:FF:FFFFFFFFFFFFFFFFFFFFFFFFFF:FFFFFFF:FFFFF,F,F:F,:FFFFFFFFFFFF::FF:FFFF,FFFFF:FFF:F,FFFFFFFFF,:F:F:FF:FFF,,FFFF:::F,FFFF,F,F:::F:F:FFFFF:FFFFFFFFFF,:FFFFFFF:F:FFFFF
@A01757:128:HWYCLDRX2:1:2101:25039:7936 2:N:0:GGAGCGTC
TCGGACTACAAGGGTATCTAATCCTGTTCGATACCCACGCTTTCGTGCCTGAGCGTCAGTAGGGCGCCGGTGCGCTGCCTTCGCAATCGGAGTTCTGCGTGATATCTATGCATTTCACCGCTACACCACGCATTCCGCGCACTTCTCGCCCACTCTAGCCGGCAGTTACCGAGGCTGGGGGGGGGTGGGCCCCCCGGTTTTGACGCCGGGGTGGCGGGCCGCCAGCGGCCCCGTTAAACCCACAAAATGCG
+
FFFFF:F:FFFFFFFFFFFFFFFFFFFFFFFFFFFFFFFFFFFFFFFFFFFFFFFFFFFFFFFFFFFFFFFFFF:FFFFFF:FFFF,FFFFFFFFFFFFFFF:FFFFFF:FFFFFFFFFFFF:FFFFFFFFF,FFFFFFFFFFFFFFFFFFFFFFFFFFF,F,::FF,F,,,,F:,,FF,,FFF,F:,,,FFF,,,,,FF,,:F,,FFF,:,,,F,F,,F:,F,F:,,,,,F,F,,,F,F:,,,,,FF,F:
@A01757:128:HWYCLDRX2:1:2101:21341:8077 2:N:0:GGAGCGTC
TCGGACTACTAGGGTATCTAATCCTGTTCGATACCCACGCTTTCGTGCATGAGCGTCAGTTGAGCGCCGGTATGCTGCCTTCGCAATCGGAGTTCTGCGTGATATCTATGCATTTCACCGCTACACCACGCATTCCGCCTTCTTCTCGCCCACTCAAGGCCCCCAGTTTCAACGGCCGGACGGGGTTGAGCCCCGAATTTTTACCGCTGACTTAAAAGCCCGCCTCCGCACCCTTTAAACCCAATAAATCC
+
FFFFFFFFFFFFFFFFFFFFFFFFFF:FFFFFFFFFFFFF:F:FFFFFFFFFFFF:FFFFFFFFFFFFFFFFFFFFFFFFFFFFFFFFFFFFFFFFFFFFF:FF::F:FFF,:,FF:FFFFFFFFFFFFFFFFFFFFFFF,FFFFFFFFFFFFFFFFFFFFFFFFFF,FFF,FFFFF:F,FFFFFFFFFFF:F:FF,F:F,F:,FFFF,,FFF,F,FFFFFFF:F,FFFF::F:FFF:FF,FF,FF,,FF,
@A01757:128:HWYCLDRX2:1:2101:15682:8171 2:N:0:GGAGCGTC
TCGGACTACCAGGGTATCTAATCCTGTTTGCTCCCCACGCTTTCGCGCCTCAGTGTCAGTTACAGACCAGGAAGCCGCCTTCGCCACTGGTGTTCCTCCATATCTCTACGCATTTCACCGCTACACATGGAATTCCACTTCCCTCTTCTGCACTCAAGTCGACCAGTTTCCAATGACCCTCCACGGTTAAGCCGTGGGCTTTCACATCAGACTTAATCAACCACCTGCGCGCTCTTTACGCCCAATAATTC
+
FFFFFFFFFFFFFFFFFFFFFFFFFFFFFFFFFFFFFFFFFFFFFFFFFFFFFFFFFFFFFFFFFFFFFFFFFFFFFFFFFFFFFFFFFFFFFFFFFFFFFFFFFFFFFFFFFFFFFFFFFFFFFFFFFFFFFFFFFFFFFFFFFFFFFFFFFFFFFFFFFFFFFFFFFFFFFFFFFFFFFFFFFFFFFF:FF:FFFFFFFFFFFFFFFFFFFFF:FFFFFFFFFF:FFFFFFFFFFFFFFFFFFFFF:FF
@A01757:128:HWYCLDRX2:1:2101:21124:8202 2:N:0:GGAGCGTC
TCGGACTACCAGGGTTTCTAATCCTGTTCGATCCCCGCACTTTCGTGCCTCAGCGTCAGTAGGGCGCCGGAAGGCTGCCTTCGCAATCGGGGTTCTGCGTGATATCTATGCATTTCACCGCTACACCACGCATTCCGCATACTTCTCGCCCACTCAAGGCTGCCAGTTCCGACGGCTCGACAGGGTTGAGCCCTGAATTTTTACCGCCGGCTTAACAGCCCGCCTGCGCACCCTTTAAACCCAATAAATCC
+
FFFFFFFFFFFFFFFFFFFFFFFFFFFFFFFFFFFFFFFFFFFFFFFFFFFFFFFFFFFFFFFFFFFFFFF:FFFFFFFFFFFFF:FFFFFFFFFFFFFFFFFFFFFFFFFF:FFFFFFFFFFFFFFFFFFFFFFFFFFFFFFFFFFFFFFFFFFFFFFFFFFFFFFF:FFFF:FFFFFFFFFFFFFFFFFFFF:FFFFFFFFFFFFFFFFF:FFFFFFFFFFFFFFFFFFFFFFFFFFF:F:FFFFF,FF
@A01757:128:HWYCLDRX2:1:2101:20934:8249 2:N:0:GGAGCGTC
TCGGACTACACGGGTATCTAATCCTGTTCGATACCCACGCTTTCGTGCCTCAGCGTCAGTGTGGAGCCGGCATGCTGCCTTCGCAATCGGAGTTCTGCGCGATATCTATGCATTTCACCGCTACACCGCGCATTCCGCATACTTCTCTCCAACTCGAGACTGCCAGTTTCAACGGCGGGCCGGGGTTGAGCCCCGGGCTTTGACCGCTGACTTAACAGACCGCCTGCGCACCCTTTAAACCCAATAAATCC
+
FFFFFFFFFFFFFFFFFFFFFFFFFFFFFFFFFFFFFFFFFFFFFFFFFFFFFFFFFFFFFFFFFFFFFFFFFFFFFFFFFFFFF:FFFFFFFFFFFFFFFFFFFFFFFFFFFFFFFFFFFFFFFFFFFFFFFFFFFFFFFFFFFFFFFFFFFFFFFFFFFFFFFFFFFFFFFFFFFFFFFFFFFFFFFFFFFFFFFFFFFFFFFFFFFFFFFFFFFFF:FFFFFFFFFFFFFFFFFFFFFFF,FFFFFFF
@A01757:128:HWYCLDRX2:1:2101:26304:8375 2:N:0:GGAGCGTC
TCGCACTACACGGGTATCTAATCCTGTTCGATAAACACGCTTTCGGGCATCAGCGTCAGTGTGGTTCCCGCAGGCTGACTTCGCAATCGCCGTACTGCGACATCTCTATGCATTTCACCGCTACACCTCGCAATCCGCATGCCTTTCCCAAACTCAAGCCAGCCAGTATCAACGGCGCGCCCGGGTGGAGCCAAGGGCATTTACCGCTGACATCACTCTACCCAAACACACACATACAACCAAATAAAAAC
+
FF,,FF::FF,F:,,F,::FFF,FF,,FF,FFF,,F:,,:,,,FF,F,,:F,,F,F:FF,FF,,,,,F,FFFF,FFF:FF,FFFFFFFF,,,,,FFFFF,:FF,,F,FF,,,F,:F:,,,,,FF,FF,F:,:,FFF:F,FFF:,,,FFFF,,:,:F,,,,F,:FF,,,:FFF,,,FF,F,F,,F,F,,F,FFF:F,FF,,FFFF,,,F,FF:,,,,:F,FF,F,::F:F:F:F:,,,,FF,F,,,,FF,:,
@A01757:128:HWYCLDRX2:1:2101:17210:8469 2:N:0:GGAGCGTC
TCGGACTACAAGGGTATCTAATCCTGTTTGCTCCCCATGCTTTCGCGCCTCAGCGTCAGTGTTGGCCCAAGTAGCTGCCTTCGCCATTGGTGTTCCTTCTGATATCTACGCATTTCACCGCTACACCAGAAATTCCGCTACTCTCTACCACACTCTAGTTACCCAGTATCAAATGCAATTCCCAGGTTGAGCCCGGGGCTTTCACATCTGACTTAAGTAACCACCTACGCGCCCTTTACGCCCAGTAATTC
+
FFFFFFFFFFFFFFFFFFFFFFFFFFFFFFFFFFFFFFFFFFFFFFFFFFFFFFFFFFFFF:FFFFFF:FFFFFFFFFFFFFFFFFFFFF:FFFFFFFFFFFFFFFFFFFF,FFF:FFFFFFFFFFFFFFFFFFFFFFFFFFFFFFFFFFFFFFFFFFFFFFFFFFFFFFFFFFFFFFFFFFFFFFFFFFFFFFFFFFFF:FF,FFFFFFF:FFFFFFF,FFFFFFFFFFFFFFFFFFFFFFF,:F,FF,F
@A01757:128:HWYCLDRX2:1:2101:8377:8578 2:N:0:GGAGCGTC
TCGGACTACAAGGGTATCTAATCCTGTTCGATACCCACACTTTCGTGCATGAGCGTCAGTTGAGCGCCGGGATGCTGCCTTCGCAATCGGAGTTCTGCGTGATATCTATGCATTGCACCGCTACACCACGCATGCCGCCTACTTCTCGCTCACTCCAGACAACCAGTTTCAACGGCTCGCCGGGGTTGAGCCCCGGGCTGTTACCGCTGACTTTCGACTCCGCCGCCGCGCGCTTTCGACCGGCGGAAGCC
+
FFFFFFFFFFFFFFFF,FFFFFFFFFFFFFF:FFFFFFFFFF:FFF:FFFFFFFFFFFFFFFFFFFFFFF,FFFFFFFFFFFF:,FFFFFFFF,FFFF:,,:,:FF,:FFF,F:::FFF,F:,F,,FF:FF,,,F,FF:F:FF,,,,F:,:,F:F,:F,::,,F,,F:,F,:FFFFF:FFFFFFFF:F,FF,FFFFF,FF,:,F,FF:FF,FF,:,F,F::FFF,,,F,,F,F,,FF,,:F,,F,,,,:,F
@A01757:128:HWYCLDRX2:1:2101:21423:8594 2:N:0:GGAGCGTC
TCGGACTACCGGGGTATCTAATCCTGTTCGATACCCACGCTTTCGTGCCTCAGCGTCAGTCCGGCGCCGGTACGCTGCCTTCGCAATCGGAGTTCTGCGCGATATCTATGCATTTCACCGCTACACCGCGCATTCCGCGTACTTCTCGCCGTCTCTAGTCCGACAGTTTCAACGGCTCGCCGGGGTTGAGCCCCGGGCTTTTACCGCTGACTTTCCGGACCGCCTACGCACCCTTTAAACCCAATAAATCC
+
FFFFFFFFFFFFFFFF:FFFFFFFFFFFFFFFFFFFFFFF:FFFFFFFFFFFFFF:FFFFFFFFFFFFFFFFFFFFFFFFFFFFFFFFFFFFFFFFFFFFFFFF,FFFFFFFFFFF:FFFFFFFFFFFFFFFFFFFFFFFFFFFFFFFFFFFFFFFFFFFFFF::F:FFFFFFFFFF:FFFFFFFFFFFFFFFFFFFF:FFFFF:FFFFFFFFFFFFFFFFFFFF,,FFFFFFF:FFFF::FF:FFFFFF:
@A01757:128:HWYCLDRX2:1:2101:21088:8609 2:N:0:GGAGCGTC
TCGGACTACACGGGTATCTAATCCTGTTCGATCCCCACGCTTTCGTGCCTCAGCGTCAGTCTGGCGCCGGTACGCTGCCTTCGCAATCGGAGTTCTGCGCGATATCTATGCATTTCACCGCTACACCGCGCATTCCGCGTACTTCTCGCCAACTCAAGTCTGCCAGTTTCAACGGCTCGACGGGGTTGAGCCCCGCAATTTTACCGCTGACTAAACGGACCGCCTACGCACCCTTTAAACCCAATAAATCC
+
FFFFFF:FFFFFFFFFFFFF:FFFFFFFFFF:FFFFFFFFFFFFFFFFFFFFFFFFFF:FFFFFFFFFFFFFFFFFFFFFFFFFFFFFFFFFFFFFFFFFFFFFFFFFFFFFFFFFFFFFFFFFFFF:FFF:FF:FFFFFFFFFFFFFFFFFFFFFFFFFF,FFFFFFFF:FFFFFFFFFFFFFFFFFFFFFFFFF,:FFFFFFFFF,:FFF,F:FFFFFFFFF:F:FFF:::F,FFFFFFF:FFFFFFFF
@A01757:128:HWYCLDRX2:1:2101:15781:8656 2:N:0:GGAGCGTC
TCGGACTACAAGGGTATCTAATCCTATTTGCTCCCCACGCTTTCGTGCCTGAGCGTCAGTAACAGTCCAGGCGGCCGCCTTCGCCACTGGTGTTCTTCCATATATCTACGCATTTCACTGCTACACGTGGAATTCCACCTCCCTCTGACGCACTCTAGCCAAGCAGTCACATATGCGGTTCCCAGGTTAAGCCCGGGTATTTCACATCTGTCTTACTCAGCCGCCTGCACACCCTTTACGCCCAGTAATTC
+
FFFFFFFFFFFFFFFFFFFFFFFFFFFFFFFFFFFFFFFFFFFFFFFFFFFFFFFFFFFFFFFFFFFFFFFFFFFFFFFFFFFFFFFFFFFFFFFFFFFFFFFFFFFFFFFFFFFFFFFFFFFFFFFFFFFFFFFFFFFFFFFFFFFFFFFFFFFFFFFFFFFFFFFFFFFFFFFFFFFFFFFFFFFFFFFFFFFFFF,FFFFFFFFFFFFFFFFFFFFFFFFFFFFFFFFFFFFFFFFFF:FFFF:FFFF
@A01757:128:HWYCLDRX2:1:2101:19913:8672 2:N:0:GGAGCGTC
GGGGGGGGGGGGGGGGGGGGGGGGGGGGGGGGGGGGGGGGGGGGGGGGGGGGGGGGGGGGGGGGGGGGGGGGGGGGGGGGGGGGGGGGGGGGGGGGGGGGGGGGGGGGGGGGGGGGGGGGGGGGGGGGGGGGGGGGGGGGGGGGGGGGGGCGGCGGGCGGGGGGGGGCGGGGGGGGGGTGGGGGGGGGGGGGGGAGGGGGCGCGCCAGAGGGGGGGGCGGGCCGCTGGGCGCTCCGGGGCTAGGGGGGCTC
+
:FFFFFFFFFFFFFFFFFFFFFFF:FFFFF:F:FFFFF:FFFF:FFFFFFFF::F,:FFFFFFF:FFFFFF,F,::F,F:F::F,F:F,:,,,F:::,FF::F:F:F:,:FF,:FFF:,F,F,FF:FF,F:,,FF,,,F,:F,FF:,F,:,:F,FF,,F,::,F,,,,,,:,F:,,,,,,:,,::,,,,,,,,,:,,,,:,,,,,,,F,:,,,,,,:,,,,,,,:,,,,,,,,,,,,,,,,,F,,,,,::,
@A01757:128:HWYCLDRX2:1:2101:21377:8703 2:N:0:GGAGCGTC
TCGGACTACCGGGGTATCTAATCCTGTTCGATACCCACGCTTTCGTGCCTCAGCGTCAGTCCGGCGCCGGTACGCTGCCTTCGCAATCGGAGTTCTGCGCGATATCTATGCATTTCACCGCTACACCGCGCATTCCGCGTACTTCTCGCCGTCTCTAGTCCGACAGTTTCAACGGCTCGCCGGGGTTGAGCCCCGGGCTTTTACCGCTGACTTTCCGGACCGCCTACGCACCCTTTAAACCCAATAAATCC
+
FFFFFFFFFFFFFFFFFFFFFFFFFFFFFFFFFFFFFFFFFFFFFFFFF:FFFFFFF:FFFFFFFFFFFFFFFFFFFFFFFFFFFFFFFFFFFFFFFFFFFFFFFFFFFFFFFFFFFFFFFFFFFFFFFFFFFFFFFFFFF:FFFFFFFFFFFFFFFFFFFF:FFFFFFF:FFFFFFFFFFFFFFF:FFFFFFFFFFFFFFFFFFFFFFFFFFF::FFFFFFFFF:FFFFFFFFFF::FFF:FFFFFFF:F
@A01757:128:HWYCLDRX2:1:2101:8404:8719 2:N:0:GGAGCGTC
TCGGACTACAAGGGTATCTAATCCTGTTCGATACCCACACTTTCGTGCATGAGCGTCAGTTGAGCGCCGGTATGCTGCCTTCGCAATCGGAGTTCTGCGTGATATCTATGCATTTCACCGCTACACCACGCATTCCGCGCACTTCTCGCCCACTCTAGCCCGGCAGTTCCGACGGCTGGGCGGGGTTGAGCCCCGCGATTTGACCGCCGGCTTGCCGTGCCGCCTACGCACCCTTTAAACCCAATAAATCC
+
FFFFFFFFFF:FFFF,FFFFFFFFFFFFFFFFFFFF,FF:F:FFFFFFFFFFFFFFFFFFFFFFFFFFFFFFFFFFFFFFFFFFF:FFFFF:FFFFFFFFFFFF:F:FFFFFFFFFFFFFFFFFFFFFFFFFFFFFFFFFFF:FFFFFF::FFFFFFFFFFFFFFF:FFFFFFFFFFFFFFFFFFFFFFFFFFFFFF:F:FFFFFFFFFFF:FFFFFFFFFFFFFFFFF,FFFFFFFFFFFFFF:F:FF:F
@A01757:128:HWYCLDRX2:1:2101:32000:8719 2:N:0:GGAGCGTC
TCGGACTACAAGGGTTTCTAATCCTGTTTGCTACCCACGCTTTCGAACCTCAGCGTCAGTTACAGACCAGAGAGCCGCTTTCGCCACTGGTGTTCTTCCATATATCTAAGCATTTCACCGCTACACATGGAGTTCCACTCTCCTCTTCTGCACTCAAGTCTCCCAGTTTCCAATGCACTACTCCGGTTAAGCCGAAGGCTTTCACATCAGACTTAAAAGACCGCCTGCGTTCCCTTTACGCCCAATAAATC
+
FFFFF,F,FF:FFF,,FFFFFFF,::F:FF:,FFFF::FF,FFF:F:F:FFFFFFFF,F:,F::FFF,F,F,FFFFF,:FFFFFFFF:FF:::FF,FFFFFFFFFFFF,FFF:FF:FFFFFF,FF,::FF,FFF:FF:FFF::,FFFFF:F,FFF:FFFFFFF::F:FF:FFFFF,:FFFFFFFFFF:FFF:FFF:FFFFF:F,FFFF:F:F:F,F,,FFFFFFFFFFFF:F,FFF:FFF:FF,F,F,FF,
@A01757:128:HWYCLDRX2:1:2101:19741:8750 2:N:0:GGAGCGTC
TCGGACTACAGGGGTATCTAATCCTGTTCGATACCCACGCTTTCGTGCCTCAGCGTCAGTCTGGAGCCGGTACGCTGCCTTCGCAATCGGGGTTCTGCGCGATATCTAAGCATTTCACCGCTACACCGCGCATTCCGCGTACTTCTCTCCAACTCCAGCCCGCCAGTTTCAACGGCTCGCCGGGGTTGAGCCCCGGGCTTTTACCGCTGACTTAACAGGCCGCCGGCGCCCCCTTTAAACCCAATAAATCC
+
FFFFFFFFFFFFFFFFFFFFFFFFFFFFFFF:FFFFFFFFF:FFFFFFFFFFFFFFFFFFFFFFFFFFFFFFFFFFFFFFFFFFFFFFFFFFFFFFFFF:FF,FFFFFF:FFFFFFFFFFFF,FFFFFFFFF:FFFFFFFFFFFFFFF:FF,FFFFFFF:FFFF,FFFFF:FFF:FFF:FFFFFF,FF:FF:FFFFFFF,FF,FFFFF,:F:FFFF,F,:FFF:,F:F:,:FF,,FFFFF:FFFF:F,F,F
@A01757:128:HWYCLDRX2:1:2101:5132:8782 2:N:0:GGAGCGTC
TCGGACTACTAGGGTATCTAATCCTGTTCGATCCCCACGCTTTCGTGCCTCAGCGTCAGTCTGGCGCCGGTACGCTGCCTTCGCAATCGGAGTTCTGCGCGATATCTACGCATTTCACCGCTACACATGGAGTTCCACTCTCCTCTTCTGCACTCAAGTCTCCCAGTTTCCAATGCACTACTCCGGTTAAGCCGAAGGCTTTCACATCAGACTTAAAAGACCGCCTGCGTTCCCTTTACGCCCAATAAATC
+
FFFFFFFFFFFFFFFFFFFFFFFFFFFFFFFFFFFFFFFFFFFFFFFFFFFFFFFFFFFFFFFFFFFFFFFF,FFFFFFFFFFFFFFFFFFFFFFFFFFFFFFFFFFFFFFFFFFFFFFFFFFFFFFFFFFFFFFFFFFFFFFFFFFFFFFFFFFFFFFFF:FFFFFFFFFFFFFFFFFF:FFFFFF:,FFFFFFFFFFF,FFFFFFF:FFFFFF,:FFFF:FF::FFF,F:FFF:F,FFF:F,FFFFF,:
@A01757:128:HWYCLDRX2:1:2101:7618:8797 2:N:0:GGAGCGTC
TCGGACTACTAGGGTATCTAATCCTGTTTGCTACCCACGCTTTCGAACCTCAGCGTCAGTTACAGACCAGAGAGCCGCTTTCGCCACTGGTGTTCTTCCATATATCTACGCATTTCACCGCTACACATGGAGTTCCACTCTCCTCTTCTGCACTCAAGTCTCCCAGTTTCCAATGCACTACTCCGGTTAAGCCGAAGGCTTTCACATCAGACTTAAAAGACCGCCTGCGTTCCCTTTACGCCCAATAAATC
+
FFFFFFFFFFFFFFFFFFFFFFFFFFFFFFFFFFFFFFFFF:FFFFFFFFFFFFFFFFFFFFFFFFFFFFFFFFFFFFFFFFFFFFF:FFF:FFFF::FFFFFFFFFFFFFFFFFFFF:FFFFF:F:FFFFFF:FFFFFFFFFFF:FFFFFF:,,,FFFFFFFFF,FFF:FF:F:FFFFFFFFFFFF:F:F:F:FFF,FFFFF,FF,FFF,FFF,FF,,FF:,FFFF,,FF,F:FF:FF,FFF,F,,F,,:
@A01757:128:HWYCLDRX2:1:2101:31421:8876 2:N:0:GGAGCGTC
TCGGACTACACTGGTATCTAATCCTGTTCGATACCCACGCTTTCGTGCCTCAGCGTCAGATCGCCGCCGGTATGCTGCCTTCGCAATCGGAGTTCTGCGCAATATCTAAGCATTTCACCGCTACACTGCGCATTCCGCATACCTCTCGACATCTCAAGACAGCCAGTTTCAACGGCTCGAAGAGGTTGAGCCTCTCAATTTTACCGCTGACTTGATCTTCCGCCTGCGCACCCTTTAAACCCAATAAATCC
+
FFFFFFFFFFFFFFFFFFFFFFFFFFFFFFFFFFFFFFFFFFFFFFFFFFFFFFFFFFFFFFFFFFFFFFFFFFFFFFFFFFFFFFFFFFFFFFFFFFFF:FFFFFFFFFFFFFFFFFFFFFFFFFFFFFFFFFFFFFFFFFFFFFFFFFFFFFFFFFFFFFFFFFFFFFFFFFFFFFFFFFFFFFFFFFFFFFFFFFFFFFFFFFFFFFFFFFFFFFFFFFFFF:FFFFFFFFFFFFFFFFF:F,FFFFF
@A01757:128:HWYCLDRX2:1:2101:13051:8970 2:N:0:GGAGCGTC
TCGGACTAACAAGGGTTTCTAATCCTGTTCGATACCCACGCTTTCGTGCCTCAGCGTCAGTGTGGGGCCGGCAGGCTGCCTTCGCAATCGGGGTTCTGCGCGATATCTATGCATTTCACCGCTACACCGCGCATTCCGCCTGCCTTTCCCCAACTCAAGCCAGCCAGTTTCAACGGCGGGCCGGGGTTGAGCCCCGGGCTTTTACCGCTGACTTAACTCGCCGCCTACGCACCCTTTAAACCCAATAAATC
+
FFFFFFFFFFFFFFFFFFFFFFFFFFFFFFFFFFFFFFFFFFFFFFFFFFFFFFFFFFFFFFFFFFFFFFFFFFFFFFFFFFFFFFFFFFFFFFFFFFFFFFFF,FFFFFFF:FFFFFFFFFFFFFFFFFFFF:FFFFFFF:FFF:FFFFFFFFFFF,FFFFFFF,FFFFFFFFFFFFFFFFFFFF,FF:F::FFFFFFF:FFFFFFFF::FFFFFFFFFFFFFFFF:FFF:FFFFFFFFFFFF,FFF::F
@A01757:128:HWYCLDRX2:1:2101:18954:8985 2:N:0:GGAGCGTC
TCGGACTACCGGGGTATCTAATCCTGTTCGATCCCCGCACTTTCGTGCCTCAGCGTCAGTAGGGCGCCGGAAGGCTGCCTTCGCAATCGGGGTTCTGCGTGATATCTATGCATTTCACCGCTACACCTCGCATTCCGCCTTCTTCTCGCCCACTCAAGGCCCCCAGTTTCAACGGCCGGACGGGGTTGAGCCCCGAATTTTTACCGCTGACTTAAAAGCCCGCCTACGCACCCTTTAAACCCAATAAATCC
+
FFFFFFFFFFFFFFFFFFF,FFFFFFFF:FFFFFFFFFFFFFFFFFFFFFFFFFFFFFFFFFFFFFFFFFFFFFFFFFFFFFFFFFFFFFFFFFFFFFFFFF,F,FFFFFFFFFFFFFFFFFFFFFFFFFFFFFFFFFFFFFFFFFFFFFFFFFFFFFFFFFFFFFFFFFFFFFFFFFFFFFFFFFFFFFFFFFFFFFFFFFFF:FFFFFFFFFFFFFFFFFFFFFFFFFFFF:FFFFFFFFFFFFFFFFF
@A01757:128:HWYCLDRX2:1:2101:17390:9001 2:N:0:GGAGCGTC
TCGGACACCAGGGTATCTAATCCTGTTTGCTACCCACGCTTTCGAACCTCAGCGTCAGTTACAGACCAGAGAGCCGCTTTCGCCACTGGTGTTCTTCCATATATCTACGCATTTCACCGCTACACATGGAGTTCCACTCTCCTCTTCTGCACTAAAGTCTCCCAGTTTCCAATGCACTACTCCGGTTAAGCCGAAGGCTTTCACATCAGACTTAAAAGACCGCCTGCGTTCCCTTTACGCCCAATAAATCC
+
FFFFFFFFFFFFFFFFFFFFFFFFFFFFFFFFFFFFFFFFFFFFFFFFFFFFFFFFFFFFFFFFFFFFFFFFFFFFF:FFFFFFFFFFFFFFFFFFFFFFFFFFFF:FFFFFFFFFFFFFFFFFF:FFFFFFFF:FFFFFFFFFFFFFFFFFFFFFFFFFFFFF,FFFFFFFFFFFFFFFFFFFFFFFF,FFFFFFFFFFFFFFFFFFFFFFFFFFFFFF,FFFFFFFFFFFFFFF:FFF:FFFFFFFFF,
@A01757:128:HWYCLDRX2:1:2101:4598:9142 2:N:0:GGAGCGTC
TCGGACTACTGGGGTTTCTAATCCTGTTCGATCCCCGCACTTTCGTGCCTCAGCGTCAGTAGGGCGCCGTAAGCCTGCCTGCGCAAGCGGGGTGCTGCGTGATCTCAATGCATATCAACGCTACACCAGGCATACCGCATAATTCTCGATCACTCAAGAAGGACAGTGTCAAGGGCTGGCCGGTGTTGAGCACCGAGATTTCTCCGCTGACTTAAACTTCGGCCTAGGCTCGCTGTAAAGGCCTGACCTCG
+
,F:FFF:FFFFFFFFFFFFFFFF,FFFF:FFF,FFFFFF:F,FFFFFFFFFF:FFFFFFF:,FFFF,,,,FFF,,,,FF,,,,,FF,:,F:,F,F,FF,:FF,,,F,,FF,,,::,F,,,F:,,F,F:,:F,F,FF:,FFF:,,,F,,,,F:FF,:,F::,,F:F,F,,F,,,:FF,,:,,:::,:,,:,,F,::F,F:FF,,F,,,,::,,,,:,,F,F,:,,::,,F,F,,F:F,,,:,,F,,,:,,,,
@A01757:128:HWYCLDRX2:1:2101:20564:9142 2:N:0:GGAGCGTC
TCGGACTATAGGGTATCTAATCCTGTTCGATACCCACGCTTTCGTGCCTCAGCGTCAGTCTGGAGCCGGTACGCTGCCTTCGCAATCGGGGTTCTGCGCGATATCTAAGCATTTCACCGCTACACCGCGCATTCCGCGTACTTCTCTCCAACTCCAGCCCGCCAGTTTCAACGGCTCGCCGGGGTTGAGCCCCGGGCTTTTACCGCTGACTTAACAGACCGCCTGCGCACCCTTTAAACCCAATAAATCCG
+
FFFFFFFFFFFFFFFFFFFFFFFFFFFFFFFFFFFFFFFF:FFFFFFFFFFFFFFFFFFFFFFFFFFFFFFFFFFFFFFFFFFFFFFFFFFFFFFFFFFFF:,FFFFFFFFFFFFFFFFFFFFFFFFFFFFFF:FFFFFFFFFFFFFFFFFFFFFFFFFF:FFFFFFFFFFFFFFFFFFFFFFFFFFFFFFFFFFFFFFFFFFFFFFFFFFFFFFFFFFFFFFFFFFFFFFFFFF:FFFFFFFFFFFFFFF
@A01757:128:HWYCLDRX2:1:2101:2618:9157 2:N:0:GGAGCGTC
TCGGACTACAGGGGTATCTAATCCTGTTCGCTCCCCTAGCTTTCGCGCCTCAGCGTCAGTGGCGGCCCAGAGATCTGCCTTCGCCATCGGTGTTCTTCCCGATATCTGCGCATTCCACCGCTACACCGGGAATTCCGATCTCCCCTACCGCACTCGAGGCGCCCAGTTCGGGACCCGGCTCGGGGTTGAGCCCCGAGGGTAGAGGTCGCGCTTAGGCACCCGCCTCCGCGCGCTTTACGCGCAATGAATCC
+
FFFF:FFFFFFFFF:FFFFFFFFFFFFFFFFFFFFFFF:FFFFF:FFFFFFFFFFF:FFFFFFFFFFFFFFFFFFFFFFFFFFFFF,:FFFFFFFF:F,:FFFFFFFF,FF::FFFFF:FF:FFFFFFFF:FFFFFFFFFFF:FFFF:FFFFFFFFFFF:F,F,FF:FFFFF::F:FF:,FFFFFFFF:FF:,:F,FF,:,F:FFF,,::::F,FFF,:,FFF,:,FFFF:F,,F,,:FF,F:,:F,,::,
@A01757:128:HWYCLDRX2:1:2101:24985:9157 2:N:0:GGAGCGTC
TCGGACTACAAGGGTATCTAATCCTGTTCGATACCCGCACTTTCGTGCCTCAGCGTCAGTTGAGCGCCGGTAAGCTGCCTTCGCAATCGGCGTTCTGCGTGATATCTATGCATTTCACCGCTACACCACGCATTCCGCTTACTTCTCACTCACTCAAGAGTGTCAGTTTCAACGGCACGACGGGGTTGAGCCCCGAAATTTTACCGCTGACTTGACACTCCGCCTACGCACCCTTTAAACCCAATAAATCC
+
FFFFFFFFFFFFFFFFFFFFFFFFFFFFFFFFFFFFFFFFFFFFFFFFFFFFFFFFFFFFFFFFFFFFFFFFFFFFFFFFFFFFFFFFFFFFFFFFFFFFFFFFFFFFFFFFFFFFFFFFFFFFFFFFFFFFFFFFFFFFFFFFFFFFFFFFFFFFFF:FFFFFFFFFFFF,FFFFFFFFFFFFFFFFFFFFFFFFFFFFFFF::F:F,:FFF:FFFFFF,FFFF,FFF,F:FFFFFFFFFFF:FF:FFFF
@A01757:128:HWYCLDRX2:1:2101:19913:9236 2:N:0:GGAGCGTC
TCGGACACAAGGGTTTCTAATCCTGTTTGCTCCCCACACTTTCGTGCCTCAACGTCAGTTACAGTCCAGTAAGTCGCCTTCGCCACTGGTGTTCCTCCTAATATCTACGCATTTCACCGCTACACTAGGAATTCCACTTACCTCTCCTGCACTCAAGAAAAGTAGTTTTAGTTGCAGTTCCTCAGTTAAGCCGAGGGATTTCACAACGGACTTATCTGGCCGCCTACACGCTCTTTACGCCCAATAATTCC
+
FFFFFFFFFFFFFFFFFFFFFFFFFFFFFFFFFFFFFFFFFFFFFFFFFFFFFFFFFFFFFFFFFFFFFFFFFFFFFFFFFFFFFFFFFFFFFFFFFFFFFFFFFFFFFFFFFFFFFFFFFFFFFF,FFFFFFFFFFFFFFFFFFFFFFFFFFFFFFFFFF:F:FFFFFFFFFFFFFFFFFFFFFFFFFFFFFFFFF:FFFFFFFFFFFF:FFFFFFFFFF:FFF:FFFFFFFFFFFFFFFFFFFFFFFFF
@A01757:128:HWYCLDRX2:1:2101:26530:9298 2:N:0:GGAGCGTC
TCGGACTACAAGGGTATCTAATCCTGTTCGATACCCACGCTTTCGTGCCTCAGCGTCAGTGTGGAGCCGGCATGCTGCCTTCGCAATCGGAGTTCTGCGCGATATCTATGCATTTCACCGCTACACCGCGCATTCCGCATACTTCTCTCCAACTCGAGACTGCCAGTTTCAACGGCGGGCCGGGGTTGAGCCCCGGGCTTTGACCGCTGACTTAACAGACCGCCTGCGCACCCTTTAAACCCAATAAATCC
+
FFFFFFFFFFFFF::FFFFFFFFF:FF:FFFFFFFFFF:F,FFFFFFFFFFFFFFFFFFFFFFFFFFFFF:FFFFF:FFFFF:FFFFF:FFFF,FFFFFFFFFFFFF:FFFFF:FFF:FFFFF:FFFFF:FF:FFFFFFFFFFFFFFFFFFFFF::FFFFFFFFFFFFFFFFFFFFFFFFFFFFFFFFFFF:FF:FFFFF:FFF,FFFFFFFF,FFFFFF:FFF:FFFFFFFFFFFFFFFFFF:FFFF::F
@A01757:128:HWYCLDRX2:1:2101:27344:9424 2:N:0:GGAGCGTC
CGGACTACGGGGTATCTAATCCTGTTTGCTACCCACGCTTTCGAACCTCAGCGTCAGTTACAGACCAGAGAGCCGCTTTCGCCACTGGTGTTCTTCCATATATCTACGCATTTCACCGCTACACATGGAGTTCCACCGCCCTCTCCTGCTCTCTAGCCCGCCAGTTTCCAGAGCCTATACCGGTTGAGCCGGTACCTTTCACTCCCGACTTAGCAGGCCGCCTCCGCACCCTTTACGCCCAATCATTCCGG
+
FFFFFFFFFFFFFFFFF:FFFFFFFFFFFFFFFFFFFFFFFFFFFFFFFFFFFFFFFFFFFFFFFFFFFFFFFFFFFFFFFFFFFFFFFFFFFFFFFFFFFFFFFFFFFFFFFFFFFF,FFFFFFFFFFFFFFF,FFFFFFFF,,FFF:FF,FF,FFFFFFFFFFFFFFFFFFFFFFFFFFFFFFFFFFFFFFFFFFFFFFFFFF,:FFFFFFF::FFFFFFFFFFF:FFFF,FFFFFFFFF,::,FFFFF
@A01757:128:HWYCLDRX2:1:2101:18195:9518 2:N:0:GGAGCGTC
TCGGACTACAAGGGTTTCTAATCCTGTTCGATACCCACGCTTTCGTGCCTGAGCGTCAGTAGGGCGCCGGTGCGCTGCCTTCGCAATCGGAGTTCTGCGTGATATCTATGCATTTCACCGCTACACCACGCATTCCGCGCACTTCTCGCCCACTCTAGCCCGGCAGTTCCGACGGCTGGGCGGGGTTGAGCCCCGCGATTTGACCGCCGGCTTGCCGTGCCGCCTGCGCACCCTTTAAACCCAATCAATCC
+
FFFFFFFFFFFFFFFFFFFFFFFF:FFFFFFFFFFFFFFFFFFFFFFFFFFFFF:FFFFFFFFFFFFFFFFFFFFFFFF:FFFFFFFFFFFFFF:FFFFFFF:FF:,F,F,FFFFFFFF:FFFFFFFF:FFFF:FFFFFFFFFFFFF:FF:FF,FFFFFFF:FFFFFFFFFF:FF,FFFF:FF:F:F:FFFFFFFFFF:FFFFFFFFFFFFFFFFFFFFFFFF:FFF:FF:FFFFF:FFFFFF,F,:FFFF
@A01757:128:HWYCLDRX2:1:2101:28673:9565 2:N:0:GGAGCGTC
TCGGACTACAAGGGTTTCTAATCCTGTTCGATCCCCGCACTTTCGTGCCTCAGCGTCAGTAGGGCGCCGGAAGGCTGCCTTCGCAATCGGGGTTCTGCGTGATATCTATGCATTTCACCGCTACACCACGCATTCCGCCTTCTTCTCGCCCACTCAAGGCCCCCAGTTTCAACGGCCGGACGGGGTTGAGCCCCGAATTTTTACCGCTGACTTAAAAGCCCGCCTACGCACCCTTTAAACCCAATAAATCC
+
FFFFFFFFFFFFFFFFFFFFFFFFFFFFFFFFFFFFFFFFFFFFFFFFFFFFFFFFFFFFFFFFFFFFFFF,FFFFFFFFFF:FFFFFFFFFFFFFFFFFFFFFFFFFFFFFFFFFFFFFF:FFFFFFFFFFFFFFFFFFFFFFFFFFFFFFFFFFFFFF:FFFFFFFFFF:FFFFFFF:FFFFFFFFFFFF:FFFFF,FFFFFFFFFFFFFFFF,FFFFFFFFFFFFF:FFFFFFFF:FFFF,FF,FFFF
@A01757:128:HWYCLDRX2:1:2101:28700:9612 2:N:0:GGAGCGTC
TCGGACTACTAGGGTTTCTAATCCTGTTCGATACCCACACTTTCGTGCATGAGCGTCAGTTGAGCGCCGGTATGCTGCCTTCGCAATCGGAGTTCTGCGTGATATCTATGCATTTCACCGCTACACCACGCATTACGCGTACTTCTCGCCCACTCAAGGCACCCAGTTTCAACGGCTCGACGAGGTTGAGCCCCGCAATTTTACCGCTGACTTAAGCGTCCGCCTACGCACCCTTTAAACCCAATAAATCC
+
FFFFFFFFFFFFFFFFFFFFFFFFFFFFFFFFFFFFFFFFFFFFFFFFFFFFFFFFFFFFFFFFFFFFFFFFFFFFFFFFFFFFFFFFFFFFFFFFFFFFFF,FFF:FFFFFFFFFFFFFFFFFFFFFFFFFFF:FFFFFFFFFFFFFFFFFFFFFFFFFFFFF:FFFFFFFFFFFFFFFFFFFFFFFFFF,FFFFF,FFFFFFFFFFFF:FFF,:FFFFFFFFFFFFFFFFFFFFFFFFFFFFFFFFFFF
@A01757:128:HWYCLDRX2:1:2101:25364:9627 2:N:0:GGAGCGTC
TCGGACTACCGGGGTATCTAATCCTGTTCGATACCCACGCTTTCGTGCCTGAGCGTCAGTAGGGCGCCGGTGCTCTGCCTTCGCAATCGGAGTTCTGCGTGATATCTATGCATTTCACCGCTACACCACGCATTCCGCGCACTTCTCGCCCACTCTAGCCCGGCAGTTCCGACGGCTGGGCGGGGTTGAGCCCCGCGATTTGACCGCCGGCTTGCCGTGCCGCCTGCGCACCCTTTAAACCCAATAAATCC
+
FFFFFFFFFFFFFFFFFFFFFFFFFFFFFFFFFFFFFFFFFFFFFFFFFFFFFFFFFFFFFFFFFFFFFFFFFFFFFFF:FFFFFFFF:FFFFFFFFFFFFFFF:FF,FFFFFFFFFFFFF:FFFFFFFFF:FFFFFFFFFFFFFFFFFFFFFFFFFFFFFFFF:FFFFFFFFFFFFFFFFFFFF:FFFFF:FFFFFF,:FFFFFFFFFFFFFFFFFFFFFFFFFFFF:F:FFFFFFF:FF:F,F,FFF:,
@A01757:128:HWYCLDRX2:1:2101:17906:9674 2:N:0:GGAGCGTC
TCGGACTACCAGGGTATCTAATCCTGTTCGATACCCACACTTTCGTGCATGAGCGTCAGTAGGGCGCCGGTGCGCTGCCTTCGCAATCGGAGTTCTGCGTGATATCTATGCATTTCACCGCTACACCACGCATTCCGCGCACTTCTCGCCCACTCTAGCCCGGCAGTTCCGACGGCTGGGCGGGGTTGAGCCCCGCGATTTGACCGCCGGCTTGCCGTGCCGCCTGCGCACCCTTTAAACCCAATGAATCC
+
FFFFFFFFFFFFFFFFFFFFFFFFFFFFFFFFFFFFFFFFFFFFFFFFFFFFFFFFFFFFFFFFFFFFFFFFFFFFFFFFFFFFFFFFFFFFFFFFFFFFFFFFFFFFFFFFFFFFFFFFFFFFFFFFFFF:FFFFFFFFFFFFFFFFFFFFFFFFFFFFFFFFFFFFFFFFFFFFFFFFFFFFFFFFFFFFFFFFFFFFFF:FFFFFFFFFFFFFFFFFFFFFFFFFFFFFFFFF,F:FFFF:FFF:FF:
@A01757:128:HWYCLDRX2:1:2101:2284:9706 2:N:0:GGAGCGTC
TCGGACTACCAGGGTATCTAATCCTGTTCGATACCCACGCTTTCGTGCCTCAGCGTCAGTGTGGAGCCGGCATGCTGCCTTCGCAATCGGAGTTCTGCGCGATAGCTATGCATTTCACCGCTACACCGCGCATTCCGCATACTTCTCTCCAACTCGAGACTGCCAGTTTCACCGGCGGGCCGGGGGTGAGCCCCGGGCTTTGACCGCTGACGTCACAGACCGCCTGCGCACCCGTTCAACCCAATAACGCC
+
FFFFFFF:FFFFFFFFFFFFFFFFFFF,FFFF:FFFFFFFFFFFFFFFFFF:FFFFFFFFFFFFF:FFFFFFFF:FFFFF,,FF:FFFFF,FFFFF:,FFF,,::F:,FFF:FF,,FF,:,F,F::FFFFF,F,F,F,,FF:F,,,FFFF:FF:FF,F,,,F:,FFF:,,F,F::,FFF,FF:FF,,FFF,FFFFFFF,:,F,:,:::F:F,F,:F,FF,,FF,,F:FF,,,F,:,,,F,FF,,,F,,,:,
@A01757:128:HWYCLDRX2:1:2101:22037:9721 2:N:0:GGAGCGTC
TCGGACTACAAGGGTTTCTAATCCTGTTCGCTCCCCTAGCTTTCGCGCCTCAGCGTCAGTCGTGGCCCAGAAGGCCGCCTTCGCCGCCGGTGTTCTTCCTAATATCTACGCATTTCACCGCTACACTAGGAATTCCACTTCCCTCTCCTGTACTCAAGCCACACAGTTTTAAGTGCCGCCCCGGGGTTAAGCCCCGGTCTTTCACACCTAACTTACATGGCCACCTACGCACCCTTTACGCCCAGTAATTC
+
FFFFFFFFFFFFFFFFFFFF:FFFFFFFFFFFFFFFFFF:FFFFFFFFFFFFFFFFFFFFFFFFFFFFFFFFFFFFFFFF,FF:FFFFFFFFFFFFFFFFFFFFFFFFFFFFFFFFFFFFFFFFFFFFFFFFFFFFFFFFFFFFFFFFFFFF:FF:FFFFFFFFFFFF:FFFFFFFFFFFFFFFFFFFF:FFFFFFFFFF,FFFFFF:F,:FFFF,FFF,FFFFFF:FFFFFFFFFFFFFFFFF:FFFFFF
@A01757:128:HWYCLDRX2:1:2101:21115:9784 2:N:0:GGAGCGTC
TCGGACTACAAGGGTTTCTAATCCTGTTCGATACCCACGCCTTCGTGCTTCAGCGTCAGTTGGGCGCCGGTACGCTGCCTTCGCAATCGGAGTTCTGCGTGATATCTATGCATTTCACCGCTACACCACGCATTCCGCATACTTCTCTCCAACTCGAGACTGCCAGTTTCAACGGCGGGCCGGGGTTGAGCCCCGGGCTTTGACCGCTGACTTAACAGACCGCCTGCGCACCCTTTAAACCCAATAAATCC
+
FFFFFFFFFFFFFFFFFFFFFFFFFFFFFFFFFFFFFFFFFFFFFFFFFFFFFFFFFFFFFFFFFFFFFFFFFFFFFFFFFFFFFFFFFFFFFFFFFFFFFFFFFFFFFFFFFFFFFFFFFFFFFFFFFFFFFFFFFFFFFFFFFFFFFFFFFFFFFFF:FFFFFFFFFFFFF:FFFFFFFFFFFFFFFFFFFFFFFFFFFFFFFFFF,FFFFFFFFFFF:FFFFFFFFFFFFFFFFFFF,FF:FFFFFF:
@A01757:128:HWYCLDRX2:1:2101:14823:9815 2:N:0:GGAGCGTC
TCGGACTACTAGGGTATCTAATCCTGTTCGCTCCCCATGCTTTCGCGCCTCAGCGTCAGGTACAGTCCAGAAAGTCGCCTTCGCCACTGGTGTTCCTCCTAATATCTACGCATTTCACCGCTACACTAGGAATTCCACTTTCCTCTCCTGCCCTCAAGACACCCAGTTTTAAATGCAGTCTCCAGGTTGAGCCCGGAGTTTTCACATCTCACTTAAGTTCCCGCCTACGCGCCCTTTACACCCAGTAAATC
+
FF:FFFFFFFFFFFFFFF:FFFFFF:FFFFFFFFFFFF:FFFFFFFFFFFFFFFF:FFFFFF:FF:FFFFFFFFFFFF:FFFF,FFF:FF:FF,FFFFFFFFFFFFFFFFFFFFF:F,FFFFF,FFF:::FFFFFFFFF:F::FFF:FFFFFFFFFF:,,F:FFFFF:FFFF:FFFFFFFFFFFFFFFFFFFFFFFFFFFFFF,F,F:F:F::F:FFFFF:F,:FFFFFFFFFFFFF,FFF:::FF,FF,F
@A01757:128:HWYCLDRX2:1:2101:14290:9862 2:N:0:GGAGCGTC
TCGGACTACAAGGGTATCTAATCCTATTTGCTCCCCACGCTTTCGGGACTGAGCGTCAGTTGCACCCCAGATCGCCGCCTTCGCCACTGGTGTTCCTCCATATATCTACGCATTTCACCGCTACACATGGAATTCCGCGATCCTCTGATGCTCTCTAGCTGCCCGGTTTCCACGGCTTACCGAAGTTTAGCTTCGGTCTTTCACCGCAGACCCTTGCTGCCGCCTGCTCCCTCTTTACGCCCAATGATTCC
+
FFFFFFFFFFFFFFFFFFFFFFFFF::FFFFFFFFFFFFFFFFFFFFFFFFFFFFFFFFFFFFFFFFFFFFFFFFFFFFFFFFFFFFFFFFFFFFFFFFFFFFFFFFFFFFFFFFFFFFFFFFFFFFFFFFFFFFFFFFFFFFFFF:FFFFFFFFFFFFFFFFFFFFFFFFFFFFFFFFFFFFFFFFFF:FFFFFFFFFFFF:FFFFFFFFFFFFFFFF:FFFFFFFFF:FFFFFFFF:FFFF,FF:FFFF
@A01757:128:HWYCLDRX2:1:2101:31521:9893 2:N:0:GGAGCGTC
TCGGACTACTGGGGTATCTAATCCTGTTCGCTCCCCCAGCTTTCGCGCCTCAGCGTCAGTGACGGCCCAGAGAGCTGCCTTCGCCATCGGTGTTCTTCCCGATATCTGCGCATTCCACCGCTACACCGGGAATTCCGCTCTCCTCTACCGCACTCGAGCCGCCCAGTCCGGGACCCGGCCCGGGGTTGAGCCCCGGGGTTAGAGGTCCCGCTTAGGCGGCCGCCTACGCGCGCTTTACGCCCAATGAATCC
+
FFFFFFFFFFFFFFFFFFFFFFFFFFFFFFFFFFFFFFFFFFFFFFFFFFFFFFFFFFFFFFFFFFFFFFFFFFFFFFFFFFFFFF,FFFFFFFFFFFF:FFFFFFFFFFFFFFFFFF:FFFFFFFFFFFF:FFFFFFFFFFFFFFFFF:FFFFFFFFFFFFFFFFFF:FFFF:FFFFFF:FFFFFFFFFFFFFFFFFFF:FFFFFFFFFFFFFFFF,FFFFFFFFFFFFFFFFFFFFFFFFFFF:FFFFF
@A01757:128:HWYCLDRX2:1:2101:7826:9909 2:N:0:GGAGCGTC
TCGGACTACAGGGGTATCTAATCCTGTTTGCTACCCACGCTTTCGAACCTCAGCGTCAGTTACAGACCAGAGAGCCGCTTTCGCCACTGGTGTTCTTCCATATATCTACGCATTTCACCGCTACACATGGAGTTCCACTCTCCTCTTCTGCACTCAAGTCTCCCAGTTTCCAATGCACTACTCCGGTTAAGCCGAAGGCTTTCACATCAGACTTAAAAGACCGCCTGCGTTCCCTTTACGCCCAATAAATC
+
FFFFFFFFFFFFFFFFFFFFFFFF:FFFFFFFFFFF:FFFFFFFFF:FFFFFFFFFF:FFFFFFFFFFFFFFFFFFFFFFFFFFF:FF:FFF:FFFF:FFFFFFFFFFFFFFFFFFFFFFFFFFFFFFFFFF:FFF,FFFFFFFFFFFFFFFFFFFFFFFFF:F:FFFFFFFF:FFFFF,FFF:FFFF,:FFFFFFFFF,FFFFFFFFF:F,FFFFFF:,FFFFFFFFF:,FFFFFFFFFF:F:FF:FFFF
@A01757:128:HWYCLDRX2:1:2101:14009:9909 2:N:0:GGAGCGTC
TCGGACTACAAGGGTATCTAATCCTATTTGCTCCCCACGCTTTCGGGACTGAGCGTCAGTTGCACCCCAGATCGCCGCCTTCGCCACTGGTGTTCCTCCATATATCTACGCATTTCACCGCTACACATGGAATTCCGCGATCCTCTGATGCTCTCTAGCTGCCCGGTTTCCACGGCTTACCGAAGTTTAGCTTCGGTCTTTCACCGCAGACCCTTGCTGCCGCCTGCTCCCTCTTTACGCCCAATGATTCC
+
FFFFFFFFFFFFFFFFFFFF,FFFF::FFFFFFFFFFFFFFFFFFFFFFFFFFFFFFFFFFFF:FFFFFFFFFFFFFFFFFFFFFFFFFFFFFFFFFFFF,FFFFFFFFFFFFFFFFFFFF:FFFFFFFFFFFFFFFFFFFFFFFFFFFFFFFFFFFFFFFFFFFFFFFFFFF::FFFFFFFF,FFFFFFFFFFFFFFFFFFFFFFFFFFFFFFFFFF:FFFFFFFFFFFFFFFFFFFFFF:FFFF,FFFF
@A01757:128:HWYCLDRX2:1:2101:27606:9909 2:N:0:GGAGCGTC
TCGGACTACCGGGGTATCTAATCCTGTTCGATACCCGCACTTTCGTGCCTCAGCGTCAGTTGAGCGCCGGTAAGCTGCCTTCGCAATCGGCGTTCTGCGTGATATCTATGCATTTCACCGCTACACCACGCATTCCGCATACTTCTCGCCCACTCAAGAACACCAGTTTCAACGGCGAAGCGAGGTTGAGCCCCGCGATTTGACCGCTGACTTGACATTCCGCCTACGCACCCTTTAAACCCAATAAATCC
+
FFFFFFFFFFFFFFFFFFFFFFFFFFFFFFFFFFFFFFFFFFFFFFFFFFFFFFFFFFFFFFFFFFFFFFFFFFFFFFFFFFFFFFF:FFFFFFFFFFFFFFFF,FFFFFFFF:FFFFFFFFFFFFFFFFFFFFFF:FFF:FFFFFFFFFFFFFFFFFFFFFFFFFFFFFFFFFFFFFFFFFFFFFF:FFFFFFFFFFFFF,,FFFFF:FFFFF::FF:FFFFFF:FFFFFFFFFFF,FFFFF,FF,FF,F
@A01757:128:HWYCLDRX2:1:2101:25247:10050 2:N:0:GGAGCGTC
TCGGACTACCAGGGTATCTAATCCTGTTTGCTACCCACGCTTTCGAACCTCAGCGTCAGTTACAGACCAGAGAGCCGCTTTCGCCACTGGTGTTCTTCCATATATCTACGCATTTCACCGCTACACATGGAGTTCCACTCTCCTCTTCTGCACTCAAGTCTCCCGGTTTCCAATGCACTAGTCCGGTTATGCCGAAGGCGTTGGCATCAGCCTTCATGGACCGCGTGCGGTCCCTTGTCGCCGACGACGTC
+
FFF:FFFFFFFFFFF:FFFFFFFFFFFFFFFFFFFFFFFFFFFFFF:FFF:FFFFFFFFFFFFFFFFFFFF:FFFFFF:FFFF:FFFFFFFF:F:F,,FFFFFFFF,,FFF:F:,FFF,::,,,F:FFF:::FF,F,F,,:F:::,F,FFF:,F,,:FFFF:,F,:FF:F,F,F:,,FFF,FF:F:,F:,F,F:,,FFF:::,,,FFF,F,,F,,,,,F:,FFF,,F:F,,:,,,::FFF,,,,,,,:,::
@A01757:128:HWYCLDRX2:1:2101:32479:10050 2:N:0:GGAGCGTC
TCGGACTACAAGGGTTTCTAATCCTATTTGCTCCCCACGCTTTCGTGCCTCAGCGTCAGTAACAGTCCAGGCGGCCGCCTTCGCCACTGGTGTTCTTCCATATATCTACGCATTTTACCGCTACACATGGAGTTCCACCGCCCTCTCCTGCTCTCTAGCCCGCCAGTTTCCAGATCCTGTACCGGTTGAGCCGGTACCTTTCACTCCAGACTTAGCAGGCCGCCTACGCACCCTTTACGCCCAATCATTCC
+
FFFFFFFFFFFFFFFFFFFF:FFFFFFFFFFFFFFFFFFFFFFFFFFFFFFFFFFFFFFFFFFFFFFFFFFFFFFFFFFFFFFFFFFFFFFFFFFFFFFF:FF:FFFFFFFFFFFFFFFFFFFFFFFFFF:FFFFFFFFFFFFFFFFFFFF:FFFFFFFFFFFFFFFFFFFFFFFFFFFFFFFFFFFFFFFFFFF,FFFFFFFFFFFFFFFFFFFFFFFFFFFFFF:F::FFFFFF:F:FFFF,F:F:F,:
@A01757:128:HWYCLDRX2:1:2101:7274:10175 2:N:0:GGAGCGTC
TCGGACTACTAGGGTATCTAATCCTGTTCGATCCCCACGCTTTCGTGCCTCAGCGTCAGTCTGGCGCCGGTACGCTGCCTTCGCAATCGGAGTTCTGCGCGATATCTATGCATTTCACCGCTACACCGCGCATTCCGCGTACTTCTCGCCAACTCAAGTCTGCCAGTTTCAACGGCTCGACGGGGTTGAGCCCCGCAATTTTACCGCTGACTTAACGGACCGCCTCCGCACCCTTTAAACCCAATAAATCC
+
FFFFFFFFFFFFFFF:FFFFFFFFFF:FFFFFFFFFFFFFFFFFFFFFFFFFFFFFFFFFFFFFFFFFFFFFFFFFFFFFFFFFFFFFFFFFFFFFFFFFFFFF:FFFFFFFFFFFFFFFFFFFFFFFFFFFFFFFFFFFFFFFFFFFFFFFFFFFFFFFFFFFFFFFFFFFFFFFFFFFFFFFFFFFFFFFFFFFF,FFFFFFFFFFFFFFFFFFFF:FFFFFF,FFFFFFFFFF:FFFFFF,FF:FFFF
@A01757:128:HWYCLDRX2:1:2101:3332:10207 2:N:0:GGAGCGTC
TCGGACTACACGGGTATCTAATCCTGTTCGATACCCACGCTTTCGTGTATGAGCGTCAGTTGCGTCCCAGGAGGCTGCCTTCGCCATCGGTGTTCTTCCACATATCTACGCATTTCACTTCTACACGTGGAATTCCACCTCCCTCTGACGCACTCTAGCCAAGCAGTCACATATGCGGTTCCCAGGTTAAGCCCGGGTATTTCACATCTGTCTTACTCAGCCGCCTGCACACCCTTTACGCCCAGTAATTC
+
FFFFFFFFFFFFFFFFFFFFFFFFFFFFFFFFFFFFFFFFF:FFFFFFFFFFFFFFFFFFFFFFFFFFFFFFFFFFFFFFFFFFFF:FFFFFFFFFFFFFFFFF:FFFFFFFFFFFFFFFFFFFFFFFFFFFFFFFFFFFFFFFFF:FFFFFFFFFFFFFFFFFFF,FFFF:,FFFFF,FFFFF:FFFFF:FFFFFF,FFFFFFFF:FF,FFFFFFFFFF:F,F:FFFFFFFFFFFFFFFFF,FFF:FFFF
@A01757:128:HWYCLDRX2:1:2101:8657:10254 2:N:0:GGAGCGTC
TCTGACTACCAGGGTATCTAATCCTATTTGCTCCCCACGCTTTCGTGCCTCAGCGTCAGTAACAGGCCAGGCGGCCGCCTTCGCCACTGGTGTTCTTCCATATATCTACGCATTTTACCGCTACACATGGAGTTCCACCGCCCTCTCCTGCTCTCTAGCCCGCCAGTTTCCAGAGCCTGTACCGGTTGAGCCGGTACCTTTCACTCCAGACTTAGCAGGCCGCCTACGCACCCTTTACGCCCAATCATTCC
+
FFFFFFFFFFFFFFFFFFFFFFFFFFFFFFFFFFFFFFFFFFFFFFFFFFFFFFFFFFFFFFFFFFFFFFF:FFFFFFFFFFFFFFFFFFF:FFFFFFFFFFFFFFFFFFFFFFFFFFFFFFFFFFFFFFFFFFFFFFFF:FFFFF:FFFFFFFFFFFFFFFFFFFFFFFFFFFFFFFFFFFFFFFFF:FFFFFFFFFFFFFFFFFFFF:F:FFF:FFFFFFFFFFFFFFFFFFFFFFFFF:F::,FFFFF
@A01757:128:HWYCLDRX2:1:2101:30807:10254 2:N:0:GGAGCGTC
TCGGACTACAAGGGTATCTAATCCTGTTCGATACCCACGCTTTCGTGCATGAGCGTCAGTTGCGCGCCGGTATGCTGCCTTCGCAATCGGAGTTCTGCGTGATATCTATGCATTTCACCGCTACACCACGCATTCCGCATACTTCTCGCGCACTCAAGGGATGCAGTTTCAACGGCAGTACGGGGTTGAGCCCCGCAATTTGACCGCTGACTTGCACCTCCGCCTGCGCACCCTTTAAACCCCATAAATCC
+
FFFFFFFFFFFFFFFFFFFF:FFFFFFFFFFFFFFFFFFF:FFFFFFF:FFFFFFFFF:FFFFFFFFFFFFFFFFFFFFFFFFFFFFFFFFFFFFFFFFFFF,FFFFFFF:FFFFFFFFFFFFFFFFFFFFFFFFF:FFFFFF:FFFFFFFFFFFFFFFFFFFFFFFFFFFFFFFFFFFFFFFFF,FFFFFFFFFFFFFFFF:FFFFFFFF:FFF:FFFFFFFF:FFFFFFFF:FFFFFFFF,:FFFFFFF
@A01757:128:HWYCLDRX2:1:2101:31647:10300 2:N:0:GGAGCGTC
TCGGACTACACGGGTATCTAATCCTGTTCGATACCCACGCCTTCGTGCTTCAGCGTCAGTTGGGCGCCGGTACGCTGCCTTCGCAATCGGAGTTCTGCGTGATATCTATGCATTTCACCGCTACACCATGCATTCCGCGTCCTTCTCGCCCACTCAAGGCACCCAGTTTCAACGGCTCGACGAGGGTGAGCCCCGCAATTTTACCGCTGACTTAACAGTCCGCCTACGCCGCCGTTAAACCCAATAAATCC
+
FFFFFFFFF::FFFFFFFFFFFFFFFFF,F,F,FFFFF:F,FFFFFFF:FFFFFFFFFFFFFFF:FFF:F,F:FFFFFFFFFFFFFF,FFFFFFFF:FFFF:FF,FF,:FFFFFFFFFFFFFFF,F,FFFFFFFFFFF:F,F,FFFFF,FFFFFFFFF,F,:FFF:FFF::,:,FFF,FFF:F,:,F,F,FF,FFF:,,FFFFFF:F,,FFFF,FFFFFFFFFF,FF,F,,F:,FF:F,FFFFFFFFFF:F
@A01757:128:HWYCLDRX2:1:2101:13955:10347 2:N:0:GGAGCGTC
TCGGACTACAAGGGTATCTAATCCTGTTTGCTACCCACGCTTTCGAACCTCAGCGTCAGTTACAGACCAGAGAGCCGCTTTCGCCACTGGTGTTCTTCCATATATCTACGCATTTCACCGCTACACATGGAGTTCCACTCTCCTCTTCTGCACTCAAGTCTCCCAGTTTCCAATGCACTACTCCGGTTAAGCCGAAGGCTTTCACATCAGACTTAAAAGACCGCCTGCGTTCCCTTTACGCCCAATAAATC
+
FFFFFFFFFFFFFFFFFFFFFFFFFFFFFFFFFFFFFFFFFFFFFFFFFFFFFFFFF:FFFFFFFFFFFFFFFFFFFFFFFFFFFFFFFFFFFFFFFFFFFFFFFFFFFFFFFFFFFFFFFFFFFFFFFFFFFFFF:FFFFFFFFFFFFFFFFFFFF,FFFFFFFFFFFFFFFFFFFFFFFFFFFFFFFF:FFFFFFFFFFFFFFFFFFFFFFFFFFFFFF:FFF:FFFFFFFFFFFF,:FFFFFFF:FFF
@A01757:128:HWYCLDRX2:1:2101:17653:10488 2:N:0:GGAGCGTC
TCGGACTACAAGGGTATCTAATCCTGTTCGATACCCACGCTTTCGTGCCTGAGCGTCAGTTGGGCGCCGGTATGCTGCCTTCGCAATCGGAGTTCTGCGTGATATCTATGCATTTCACCGCTACACCACGCATTCCGCATACTTCTCGCCCACTCTAGCAAGCCAGTTTCAACGGCTCGCCGAGGTTGAGCCCCGGGCTTTTACCGCTGACTTAACAGCCCGCCTACGCACCCTTTAAACCCAATAAATCC
+
FFFFFFFFFFFFFFFFFFFFFFFFFFFFFFFFFFFFFFFFFFFFFFFFFFFFFFFFFFFFFFF:FFFFFFFFFFFFFFFFFFFFF:FFFFFFFFFFFFFFFFFFFFFFFFFFFFFFFFFFF:FFFF:FFFF:FFFFFFFFFFFFFFF:FFFFFFFFFFFF,FF:FFFFFFFFFFFFFFFFFFFFFFFFFFFFFFFFF:F:FFFFFFFFFFFFF:FFFFFFFFFFFFF:FFFFFFFFF:FFFFFFFFF,FFF
@A01757:128:HWYCLDRX2:1:2101:10095:10551 2:N:0:GGAGCGTC
TCGGACTACCGGGGTATCTAATCCTGTTTGCTACCCACGCTTTCGAACCTCAGCGTCAGTTACAGACCAGAGAGCCGCTTTCGCCACTGGTGTTCTTCCATATATCTACGCATTTCACCGCTACACATGGAGTTCCACTCTCCTCTTCTGCACTCAAGTCTCCCAGTTTCCAATGCACTACTCCGGTTAAGCCGAAGGCTTTCACATCAGACTTAAAAGACCGCCTGCGTTCCCTTTACGCCCAATAAATC
+
FFFFFFFFFFFFFFFFFFFFFFFFFFFFFFFFFFFFFFFFFFFFFFFFFFFFFFFFFFFFFFFFFFFFFFFFFFFFFFFFFFFFFFFFFF::FFFFFFFFFFFFFFFFFFF:FFFFF:FFFFFFFFFFFF:FFFFFFFFFF:FFFFFFFFF,FFFFFFFFFFFFFFFFFFFFFFFFFFFFFFFFFFFFFF:FFFFFFFFF,FFFFFFFFFFFFFF,FF,F,FFFFFFFFFFFFFFFFFF:FFFF:FFFFFF
@A01757:128:HWYCLDRX2:1:2101:10746:10676 2:N:0:GGAGCGTC
TCGGCTACAAGGGTTTCTAATCCTGTTTGCTACCCACGCTTTAGAACCTCAGCGTCAGTTACAGACCAGAGAGCCGCTTTCGCCACTGGTGTTCTTCCATATATCTACGCATTTCACCGCTACACATGGAGTTCCACTCTCCTCTTCTGCACTCAAGTCTCCCAGTTTCCAATGCACTACTCCGGTTAAGCCGAAGGCTTTCACATCAGACTTAAAAGAACGCCTGCGTTCCCTTTACGCCCAATAAATCC
+
FFFFFFFFFFFFFFFFFFFFFFFFFF:FFFFFFFFFFFFFFFFFF:FFFFFFFFFFFFFFFFFFFFFFFFFFFFFFFFFFFFFFFFFFFFFFFFFFFFFFFFFFFFFFFF:FFFF:FFFFFFF,FFFFFF,FFFFFFFFFFFFFFFFFFFFFFFFFFFFF:FFFFFFFFFFFFFF,FFF:FFFF:FFFFF:FFFFFFFFFFFFFFFF:FF:FFFFF,FF:FFF:F::FFF:F:FFF,FFF,FF,FF,,FF,
@A01757:128:HWYCLDRX2:1:2101:26811:10755 2:N:0:GGAGCGTC
TGGACTACCAGGGTATCTAATCCTGTTCGATACCCACACTTTCGTGCATGAGCGTCAGTTGAGCGCCGGTATGCTGCCTTCGCAATCGGAGTTCTGCGTGATATCTATGCATTTCACCGCTACACCGCGCATTCCGCGTACTTCTCGCCAACTCAAGGCTGCCAGTTTCAACGGCTCGACGGGGTTGAGCCCCGCAATTTTACCGCTGACTTAACGGACCGCCTACGCACCCTTTAAACCCAATAAATCCG
+
FFFFFFFFFFFFFFF:FFFFFFFFFFFFFFFFFFFFFFFFFFFFFFFFFFFFFFFFFFF:FFFFFFFFFFFFFFFF,FFFFFFF,FF:F:F:FFFFFFFFF:F,FF:FFFFF:FFFFFFFF:F:FFFFF,F,:FFFFF,FFFFFFFF,FFFFFFFFF,FFFFF:FFFFF:FFFFF:FFFFFFFFF:FFFFFFFFFF,FFFFF:FFF:,,F:FF,FF:FFFFFFFFFFFFFFFFF,,FFFFF,FF:FF:FFF
@A01757:128:HWYCLDRX2:1:2101:14326:10770 2:N:0:GGAGCGTC
TCGGACTACAAGGGTATCTAATCCTATTTGCTCCCCACGCTTTCGGGACTGAGCGTCAGTTGCACCCCAGATCGCCGCCTTCGCCACTGGTGTTCCTCCATATATCTACGCATTTCACCGCTACACATGGAATTCCGCGATCCTCTGATGCTCTCTAGCTGCCCGGTTTCCACGGCTTACCGAAGTTTAGCTTCGGTCTTTCACCGCAGACCCTTGCTGCCGCCTGCTCCCTCTTTACGCCCAATGATTCC
+
FFFFFFFFFFFFFFFFFFF:FFFFFFFFFFFFFFFFFFFFFFFFFFFFFFFFFFFFFFFFFFFFFFFFFFFFFFFFFFFFFFFFFFFFFFFFFFFFFFFFFFFFFFFFFFFFFFFFFFFFFFFFFFFFFFFFFFFFFFFFFFFFFFFFFFFFFFFFFFFFFFFFFFFFFFFFFFFFFFFFFFFFFFFFFFFFFFFFFFFFFFFFFFF:FFFFFFFFFFFFFFF,FF:F:FFFFFFFFFFFFF,FFFFFFFF
@A01757:128:HWYCLDRX2:1:2101:16342:10817 2:N:0:GGAGCGTC
TCGGACTACAGGGGTATCTAATCCTGTTCGATACCCACGCTTTCGTGCCTCAGCGTCAGTGTGGAGCCGGCATGCTGCCTTCGCAATCGGAGTTCTGCGCGATATCTATGCATTTCACCGCTACACCGCGCATTCCGCATACTTCTCTCCAACTCGAGACTGCCAGTTTCAACGGCGGGCCGGGGTTGAGCCCCGGGCTTTGACCGCTGACTTAACAGACCGCCTGCGCACCCTTTAAACCCACTACATCC
+
FFFFFFFFFFFFFFFF:F:FFFFF:FFFFFFFFFFFFFFFFFFFFFFFFFFFFFFFFFFFFFFFFFFFFFFFFFFFFFFFFFFF:FFFFFFFFFFFFFF:FF:FFFFFFFFFFFFFFFFFFFFFFFFFFFFFFFFFFFFFFFFFFFFFFFFFFFFFFF:FFFFFFFFFFFF:FFFFFFFFFFFFFFFFFFFFFFFFFFFFFFFFFFFFFFFFFFFFFF:FFF:FF:FFFFFFFFFF:FFFF:,,FF,:FFF
@A01757:128:HWYCLDRX2:1:2101:27751:10817 2:N:0:GGAGCGTC
TCGGACTACTAGGGTATCTAATCCTGTTCGATACCCACGCTTTCGTGCCTCAGCGTCAGATCGCCGCCGGTATGCTGCCTTCGCAATCGGAGTTCTGCGCAATATCTATGCATTTCACCGCTACACCACGCATTCCGCGCACTTCTCGCCCACTCTAGCCCGGCAGTTCCGACGGCTGGGCGGGGTTGAGCCCCGCGATTTGACCGCCGGCTTGCCGTGCCGCCTGCGCACCCTTTAAACCCCATAAATCC
+
FFFFFFFFFFFFFF:FFFFFFFFFFFFFFFFFF:FFFFFFFFFFFFFF,FFF::FFFF:FFFFFFF:FF:FFFFFFFFFFFFFFFFFF:FFFFFFFFFFFFFF:FF:FFFFFFFFFFFFFFFFFFFFFFFFF:FFFFFFFFFFFFFFFFFFFFFFFFFFFFFFFFFFFFFFFFFFFFFFFFFF:FFFFFFFFFFFFFFFFFFFFF:FFF:FFFFFFF:FF:FFFFFFFFF,FFF,FFFFF,F,FF:F,FFF
@A01757:128:HWYCLDRX2:1:2101:27742:10833 2:N:0:GGAGCGTC
TCGGACTACTAGGGTATCTAATCCTGTTCGTTACCCACGCTTTCGTGCCTCAGCGTCGGATCGCCGCGGGTCTGGTGCCTTGGCTATCGGCGGTGTGGGGAAGTTGTGGGGGTTGCTGGGCTCGGCCACGGGTTGCGCGGGGGGGTCGGGGGCGGTCGGGGGGCGGGGGCGCGGGGTGGGCGGGGGGGGGGGGGGGGCGGGGAGGGGGGGGGTGGGGGGGGGCGGGGGGGGGGGGTCGGGGCGGGCGGGGG
+
::FFFFF:FFFFFFFFF:FF,,FF:FFF,F,,FF:::FFFFFFFFFF,F,,,F,::,,F,,FF,:F::,FF,FF,FF,,,F,FF,:,F:F,F,:,FF:F:,,,,,F,,,F,:,,,,,,FF,,,,,,,,,:,F,,:,F,::,,,F:,,F,:,F,,,,,F,::FF,,FF,F,F,FFF,,FFF,FFFFFFF,F,,,,F,F,,F,F,,F:F,F,:F,F,,F:F,FF,:F,F,F,F,FF:,:,,,,,F,F,FF:,F
@A01757:128:HWYCLDRX2:1:2101:24334:10848 2:N:0:GGAGCGTC
TCGGACTACAGGGGTTTCTAATCCTGTTCGATACCCACGCTTTCGTGCCTCAGCGTCAGATCGCCGCCGGTATGCTGCCTTCGCAATCGGAGTTCTGCGCAATATCTAAGCATTTCACCGCTACACTGCGCATTCCGCATACCTCTCGACGTCTCAAGACAGCCAGTTTCAACGGCTCGCCGGGGTTGAGCCCCGGGCTTTTACCGCTGACTTAACAGTCCGCCTACGCACCCTTTAAACCCAATAAATCC
+
FFFFFFFFFFFFFFFFFFFFFFFFFFFFFF:FFFFFFFFFFFFFFFFFFFFFFFFFFFFFFFFFFFFFFFFFFFFFFFFFFFFFFFFFFFFFFFFFFFFFFFFFFFFFFFFFFFFFFFFFFFFFFFFFFFFFFFFFFFFFFFFFFFFFFFFFFFFFFFFFFFFFFFFFFFFFFFFFFF:FFFFFFFFFFFFFFFFFFFFFFFFFFFFFFFFFFFFFFFFFFFFFFFFFFFFFFFFFFFF:FFFFFFFFFFF
@A01757:128:HWYCLDRX2:1:2101:14380:10864 2:N:0:GGAGCGTC
TCGGACTACAAGGGTATCTAATCCTATTTGCTCCCCACGCTTTCGGGACTGAGCGTCAGTTGCACCCCAGATCGCCGCCTTCGCCACTGGTGTTCCTCCATATATCTACGCATTTCACCGCTACACATGGAATTCCGCGATCCTCTGATGCTCTCTAGCTGCCCGGTTTCCACGGCTTACCGAAGTTTAGCTTCGGTCTTTCACCGCAGACCCTTGCTGCCGCCTGCTCCCTCTTTACGCCCAATGATTCC
+
FFFFFFFFFFFFFFFFFFFFFFFFFFFFFFFFFFFFFFFFFFFFFFFFFFFFFFFFFFFFFFFFFFFFFFFFFFFFFFFFFFFFFFFFFFFFFFFFFFFFFFFFFFFFFFFFFFFFFFFFFFFFFFFFFFFFFFFFFFFFFFFFFFFFFFFFFFFFFFFFFFFFF:FFFFFFFFFFFFFFFFFFFFF:FFFFF:FFFFFFFF:F:FFF:FF,FFFFFF::FFFFFFFFF:FFFFFF:FFFFFFFF,F,FFF
@A01757:128:HWYCLDRX2:1:2101:6506:10911 2:N:0:GGAGCGTC
TCGACTACAGGGGTTTCTAATCCTGTTCGATACCCACGCTTTCGTGCCTCAGCGTCAGATCGCCGCCGGTATGCTGCCTTCGCAATCGGAGTTCTGCGCAATATCTAAGCATTTCACCGCTACACTGCGCATTCCGCATACCTCTCGACGTCTCAAGACAGCCAGTTTCAACGGCTCGCCGGGGTTGAGCCCCGGGCTTTTACCGCTGACTTAACAGTCCGCCTACGCACCCTTTAAACCCAATAAATCCG
+
FFFFFFFFFFFFFF:FFFFFFFFFFFFFFFFFFFFFFFFF,FF:FFFFFFFFFFFFFFFFFFFFFFFFFFFFFF:FFFFFFFFFFFFFFFFFFFFFFFFFF,,FFFF:FFFFF:FFF,FFFFFFFFFFFFFFFF:FFFFFFFFFFFFFFFFFFFFFF,FFFFFFFFF:FFFFFFFFFFFFFFFFFFFFFFFFFFFFFF:FF,FF:FFFFFFF,:FF:FFFFFFFFFFF:FFFFFF,FFFFFF,FFF:FFFF
@A01757:128:HWYCLDRX2:1:2101:1443:11036 2:N:0:GGAGCGTC
TCGGACTACAAGGGTTTCTAATCCTGTTCGATACCCACGCTTTCGTGCATGAGAGTCAGTTGAGCGCCGGTATGCTGCCTTCGCAATCGGAGTTCTGCGTGATATCTATGCATTTCACCGCTACAACACGCATTCCGAATACTTCTCTCTCACTCAAGAACGCCAGTTTCAACGGCAAGACGGTGTTGAGCCCCGAAATTTTACCTCTGACTTGACATTCCGCATGCGCACCCTTTAATCCCAATATATCC
+
FF,FF,:FFFFFF,FFF,:FF:FFF,:F,,F,FF:F,FF,FFF,FF::F:FFF,F:FF,F,FFFFF:::FF::,FF::,,FF,:F,FF,F,,,F,,F,F,,FF:F,FF,F,FF,:,:,F:F:F:FFF:F::F,,F,,,F,F,,F:F,,FF:F:,,F,,,F::,:F,F,F,F,:,:F,,F,:FF,,FFFFF,:,,FFFFFF:FFF,,,::::FFFF:FFF,,,F,,FF:F,F,:F,FF,:F,,F,,FF,,,,
@A01757:128:HWYCLDRX2:1:2101:16224:11146 2:N:0:GGAGCGTC
TCGGACTACAATGGTATCTAATCCTGTTCAATCCCCACGCTTTCGTGCCTCAGCGTCAGTCTGGCGCCGGTACGCTGCCTTCGCAATCGGAGTTCTGCGCGATATCTATGCATTTCACCGCTACACCGCGCATTCCGCGTACTTCTCGCCCACTCAAGTCTGCCAGTTTCAACGGCTCGACGGGGTTGAGCCCCGGGCTTTTACCGCTGACTTAACAGACCGCCTGCGCACCCTTTAAACCCAATAAATCC
+
FFFFFFFFFFF,FFF:FFFFFFFFFF:FFFFFFFFFFFFFFFFFFFFFFFFFFFFFFFFFFFFFFFFFFFFFFFFF:FFFFFFFF,FFFFFFFFFFFFFFFFFF,FFFFFFFFFFFFFFFFFFFFFFFFFFFFFFFFFFFFFFFFFFFF:,FFFFFFFFFFFFFFFFFFFFFFFFF:FFFFFFFFFFFFFFFFFFFFFFFFF:FFFFFF,FFFFFFFFF:FFFFFFFFFFFFF,F:FF:FFFF,FF:FFF:
@A01757:128:HWYCLDRX2:1:2101:28980:11193 2:N:0:GGAGCGTC
TCGGACTACAAGTGTATCTAATCCTGTTCGATCCCCACGCTTTCGTGCCTCAGCGTCAGTCTGGCGCCGGCATGCTGCCTTCGCAATCGGAGTTCTGCGCGATATCTATGCATTTCACCGCTACACCGCGCATTCCGCATACTTCTCTCCAACTCGAGACTGCCAGTTTCAACGGCGGGCCGGGGTTGAGCCTCTCAATTTTACCGCTGACTTGATCTTCCGCCTGCGCACCCTTTAAACCCAATAAATCC
+
FFFFFFFFFFFFFFFFFFFFFFFFFFFFFFFFFFFFFFFFFFFFFFFFFFFFFFFFFFFFFFFFFFFFFFFFFFFFFFFFFFFFFFFFFFFFFFFFFFFFFFFFFFFFFFFFFFFFFFFFFFFFFFFFFFFFFFFFFFFFFFFFFFFFFFFFFFFFFFFFFFFFFFFFFFFFFFFFFFFFFFFFFFFFFFFFFFFFFFFFFFFFFF:FFFFFFFFFFF,FFF::FF:FF:FFFFFFFFFFF:F,:FF:FF,
@A01757:128:HWYCLDRX2:1:2101:5990:11240 2:N:0:GGAGCGTC
TCGGACTACCGGGGTTTCTAATCCTATTTGCTCCCCACGCTTTCGTGCCTGAGCGTCAGTAACAGTCCAGGCGGCCGCCTTCGCCACTGGTGTTCTTCCATATATCTACGCATTTTACCGCTACACATGGAGTTCCACCGCCCTCTCCTGTCCTCGAGCGTGGCAGTTTCCAAAGCCTGTACAGGTTGAGCCCGTACCTTTCACTTCAGACTTGCCACGCCGCCTGCGCACCCTTTACGCCCAATCATTCC
+
FFFFFFFFFFFFFFFFFFFFFFFFF:FFFFFFFFFFFFFFFFFFFFFFFFFFFFFFFFFFFFFFFFFFFFFFFFFFFFFFFFFFFFFFFFFFFFFFFFFFFFFFFFFFFFFFFF:FFFFFFFF:FFFFFFFFFFFFFF:FFFFFFFFFFFFF:FFFFFFFFFFFFFFFFFFFFFFFFFFFFF,FFFFFFFFFF:FFFFFF:FFFFFFFFFFF:FFFFFFFF:FF:FFFF:FFF:FFF,FFFFF:FF::F:F
@A01757:128:HWYCLDRX2:1:2101:27516:11287 2:N:0:GGAGCGTC
TCGGACTACAAGGGTATCTAATCCTATTTGCTCCCCACGCTTTCGTGCCTCAGCGTCAGTAACAGGCCAGGCGGCCGCCTTCGCCACTGGTGTTCTTCCATATATCTGCGCATTTTACCGCTACACATGGAGTTCCACCGCCCTCTCCTGCTCTCTAGCCCGCCAGTTTCCAGAGCCTGTACCGGTTGAGCCGGTACCTTTCACTCCAGACTTAGCAGGCCGCCTACGCACCCTTTACGCCCAATCATTCC
+
FFFFFFFFFFFFFFFFFFFFFFFFFF:FFFFFFFFFFFFFFFFFFFFFFFFFFFFFFFFFFFFFFFFFFFFFFFFFFFFFFFFFFFFFFFFFFFFFFFFFF:FFFFFFFFFFFFFFFFFFFFFFFFFFFFFFFFFFFFFFFFFFFFFFFFFFFFFFFFFFFFFFFF:FFFFFFFFFFFFFFFFFFFFFF:FFFFFFFFFFFFFFFF:FFFFFFF:FFFFFFFFFFF:FFFFFFFFF:FFFFFF:F,F,:FF
@A01757:128:HWYCLDRX2:1:2101:24768:11318 2:N:0:GGAGCGTC
TCGGACTACAGGGGTATCTAATCCTGTTTGCTCCCCACGCTTTCGTGCCTCAGTGTCAGTTACAGTCCAGAGAGCCGCCTTCGCAACTGGTGTTCCTCCTAATATCTACGCATTTCACCGCTACACTAGGAATTCCACTCTCCTCTCCTGCACTCAAGTTCCCCAGTTTCAAAGGCTTACTACGGTTGAGCCGGAGCCTTTCACCACTGACTTAAGAAACCACCGACGCACCCTGTACGCCCAGAAATTCC
+
FFFFFFFFFFFFFFFF,FFFF,:F:FFFFFFFFF::F,FF,::FF:FF:,:FF,FFF:FFFFFFFF:FF,FFFF:FFFFFFFF,,FFF:F:F::FF,FF:F,FF:FF,FFFFFFFFFFFFFF,,F,,FF,F,::FF,FFFFF:FFFFF,FF:,,FF,FF,FFFF:,FF:FFF:,FFF:FFFF:,:,,,,,FF:,,FF:F,:,FFF,FF,,F:F,,,FF::::FF,FF,F:::,,,F:F:,FF:,,,F,FF,
@A01757:128:HWYCLDRX2:1:2101:20564:11334 2:N:0:GGAGCGTC
TCGGACTACAAGGGTATCTAATCCTGTTCGATACCCACGCTTTCGTGCCTCAGCGTCAGATCGCCGCCGGTATGCTGCCTTCGCAATCGGAGTTCTGCGCAATATCTAAGCATTTCACCGCTACACTGCGCATTCCGCATACCTCTCGACATCTCAAGACAGCCAGTTTCAACGGCTCGCCGGGGTTGAGCCCCGGGCTTTTACCGCTGACTTAACAGTCCGCCTACGCACCCTTTAAACCCAATAAATCC
+
FFFFFFFFFFFFFFFFFFFFFFFFFFFFFFFFFFFFFFFFFFFFFFFFFFFFFFFFFFFFFFFFFFFFFFFFFFFFFFFFFFFFF,FFFFFFFFFFFFFFFFFFFFFFFFFFFFFFFFFFFFFFFFFFFFFFFFFFFFFFFFFFFFFFFFFFFFFFFFFFFFFFFFFFFFFFFFFFFFFFFFFFFFFFFFFFFFFFFFFFFFFFFFFFFFFFFFFFFFFFFFFFF,FFFFFFFFFFFFFFFFF:FFFFFFF
@A01757:128:HWYCLDRX2:1:2101:14398:11365 2:N:0:GGAGCGTC
TCGGACTACAAGGGTATCTAATCCTGTTGGCTCCCCCAGCTTTCGCGCCTCAGCGTCAGTGACGGCCCAGCAGGCTGCCTTCGCCATCGGTGTTCGTCCCGATATCTGCGCATTCCACCGCTACACCGGGAATTCCGCCTGCCTCTACAGCACTCGAGCCGCCCAGTTCGGAACCCGGCCCGAGGTTGAGCCCCGGGATTAGAGGTTCCGCTTAGGCAGCCCCCTACGCGCGCTTTACGCCCACTGAATCC
+
FFFFFF:FFFFFFF:F,FFFFFF:FF,:,F:FFFFF,F::FF:F,FFFFFFFFFFF:FFFFFF::FFFFFFF:FF,:F:FFFFFFFFFF:FFF:F,FFFFF::,,FFFFFFFF,,FFFFFFFFFFFFFF:FFFFFF:FFFFFFFF:FF,FFFFFF:FFF::FFFFFFF,:FFF,FF:FFFF:F:FFFFFFFFFF:FF,,F:FFF:F:,FF::FFF,FFFFF,F:FF,FFF,,FFFFFFF:F:F:FFF,F,F
@A01757:128:HWYCLDRX2:1:2101:16604:11365 2:N:0:GGAGCGTC
TCGGACTACCAGGGTATCTAATCCTGTTCGATACCCACGCTTTCGTGCCTCAGCGTCAGTGTGGAGCCGGCATGCTGCCTTCGCAATCGGAGTTCTGCGCGATATCTATGCATTTCACCGCTACACCGCGCATTCCGCATACTTCTCTCCAACTCGAGACTGCCAGTTTCAACGGCGGGCCGGGGTTGAGCCCCGGGCTTTGACCGCTGACTTAACAGACCGCCTGCGCCCCCTTTAAACCCAATAAATCC
+
FFFFFFFFFF:FFFFFFFFFFFFFFFFFFFFFFFFFFFFFFFFFFFFFFFFFFFFFFFFFFFFFFFFFFFFFFFFFFFFFFFFFFFFFFFFFFFFFFFFFFFF,FFFFFFFFFFFFFFFFFFFFFFFFFFFFFFFFFFFF,FFFFFFFFFFFFFFF,FFFFFFFFFFFFFFFF:FFFFFFFFFFFFFFF:FFFFFFFFFFFFFFFFFFFFFFFFFFFFFFFFFFFFFFF,FFFFFFFF:FFFF,FF:FFFF
@A01757:128:HWYCLDRX2:1:2101:25355:11490 2:N:0:GGAGCGTC
TCGGACTACCGGGGTATCTAATCCTGTTCGATCCCCACGCTTTCGTGCCTCAGCGTCAGTCTGGCGCCGGTACGCTGCCTTCGCAATCGGAGTTCTGCGCGATATCTATGCATTTCACCGCTACACCGCGCATTCCGCGTACTTCTCGCCAACTCAAGTCTGCCAGTTTCAACGGCTCGACGGGGTTGAGCCCCGCAATTTTACCGCTGACTTAACGGACCGCCTACGCACCCTTTAAACCCAATAAATCC
+
FF:FFFFF:FFFFFFFF:FFFFFFFFFFFFFFFFFFFFFFFFFFFFF:FFFFFFFFFFFFFFFFFF,F:FFFF,FF:FFFFF,FF:FFFFFFFF:FF,F,FFFFFF:FFFFFFFFFFFFFF:FFFFFFF:FF,FFFFF:::FFFFFFFFF:FFFFFFFFFFFFFFFF,FFFFFFFFFFFFFFFFFFFFFFFFFFFFF,FFF,FF:FFF,FFFFFFF:FFFFFFFFFFFFFFFFFFFFFFFFFFFFFFFFF:
@A01757:128:HWYCLDRX2:1:2101:12527:11537 2:N:0:GGAGCGTC
TCGGACTACAAGGGTTTCTAATCCTATTTGCTCCCCACGCTTTCGTGCCTGAGCGTCAGTAACAGTCCAGGCGGCCGCCTTCGCCACTGGTGTTCTTCCATATATCTACGCATTTTACCGCTACACATGGAGTTCCACCGCCCTCTCCTGTCCTCGAGCGTGGCAGTTTCCAAAGCCTGTACAGGTTGAGCCCGTACCTTTCACTTCAGACTTGCCACGCCGCCTGCGCACCCTTTACGCCCAATCATTCC
+
FFFFFFFFFFFFFFFFFFFFFFFFFFFFFFFFFFFFFFFFFFFFFFFFFFFFFFFFFFFF,FFFFFFFFFFFFFFFFFFFFFFFFFFFFFFFFFFFFFFFFFFFFFFFFFFFFFFFFFFFFFFFFFFFFFFFFFFFFFFFFFFFFFFFF:FF:FFFFFFFFFFFFFFFFFFFFFFFFFFFFFFFFFFFFFFFFFFFFFFFFFFFFFFFFFFFFFFFFFFFFFFFFFFFFFF:FF,FFF:FFFFFFFFF,FF
@A01757:128:HWYCLDRX2:1:2101:15555:11647 2:N:0:GGAGCGTC
TCGGACTACAAGGGTATCTAATCCTGTTCGATACCCACACTTTCGTGCATGAGCGTCAGTTGAGCGCCGGTATGCTGCCTTCGCAATCGGAGTTCTGCGTGATATCTATGCATTTCACCGCTACACCACGCATTCCGCATACTTCTCGCTCACTCAAGAAAACCAGTTTCAACGGCTCGAAGAGGTTGAGCCTCTCAATTTTACCGCTGACTTGATCTTCCGCCTGCGCACCCTTTAAACCCAATAAATCC
+
FFFFFFFFFFFFFF:F,FFFFFFFFFFFFF,F:FFFFFFFFFFFFFFFFFFFFF:FFFFFFFFFFFFFFFFFFFFFFFFFFFFFF,FFFFFFFFFFFFFFFFFFFFFFFFFFFFFFFFFFFFFFFFFFFFFFFFFFFFFFFFFFFFFFFFFFFFFFFFFF:FFFFF:FFFFFFFFFFFFFFFFFFFFFFFFFFFFFFFFFFFFFFFFFFFFFFFFFFFFF:FFFFFFF:FFFFFFFFFFFFFF,FFFFFF,
@A01757:128:HWYCLDRX2:1:2101:1307:11741 2:N:0:GGAGCGTC
TGGGGCGGCGGGGGGTTGGGGTGGGGGTGGGGGGGGGGGGGGGGGGGCGTGGGGGTGGGGGGGGGGGGGGGGGGGGGGGGGGGGGGGGGGGGGGGGTGGGGGGGGGGGGGGGGTGGGGGGGGGGGGGGGGGGGGGGGGGGGGGGGGGGGGGGGGGGGGGGGGGGGGGGGGGGGGGGGGGGGGGGGGGGGGGGGGGGGGGTGGGGGGGGTGGGGGGGGGGGGGGGGGGGGGGGGGGGGGGGGGGCGGGGGGG
+
,,FF,,,,,,,FFF:,,:F:,,::,,:,,F:,FFF,,,F:::,FFF::,,:FFFF,,,F:::FFF,FF,FFFFFF:FFF,FFFFF:FFFFF:FFF,,FFF,,F:F:FFFFFFF,FFFFF:F,FFF:F,FF:FFFFF,F:FFFF:FF::F:FF,FFFFFFFFF:F,F:,FFF,FFFF:FF::FF:FF::,FF:F::,:F,,F:FF,,:F,,,:F,FFFFFFFFF::F,FFF:FFF,F:FFFF,F,,F,,:FF
@A01757:128:HWYCLDRX2:1:2101:14588:11757 2:N:0:GGAGCGTC
TCGGACTACACGGGTATCTAATCCTGTTCGATCCCCACGCTTTCGTGCCTCAGCGTCAGTCTGGCGCCGGTACGCTGCCTTCGCAATCGGAGTTCTGCGCGATATCTATGCATTTCACCGCTACACCGCGCATTCCGCGTACTTCTCGCCAACTCAAGTCTGCCAGTTTCAACGGCTCGACGGGGTTGAGCCCCGCAATTTTACCGCTGACTTAACGGACCGCCTAAGCACCCTTTAAACCCAATAAATCC
+
FFFFFFFFFFFFFFFFFFFFFFFFFF:FFFFFFFFFFFFFFFFFFFFFFFFFFFFFFFFFFFFF:FFFFFFFFFFFFFFFFFFFF:FFFFFFFFFFFFFFFFFFFFFFFFFFFFFFFFFFFFFFFFFFFFFFFFFFFFFFFFFFFFFFFFFFFFFFFFFFFFFFFFFFFFFFF:FFFFFFF,,FFFFFFFFFFFFFF,FFFFF,FFFFFFFFF:FFFFFFFFFFFF,FFFFFFFFFFFFFFFFF,F:FFF,
@A01757:128:HWYCLDRX2:1:2101:22092:11757 2:N:0:GGAGCGTC
TCGGACTACCGGGTATCTAATCCTGTTCGCTACCCATGCTTTCGAGCCTCAGCGTCAGTTGCAGACCAGAGAGCCGCCTTCGCCACTGGTGTTCTTCCATATATCTACGCATTTCACCGCTACACATGGAGTTCCACTCTCCTCTTCTGCACTCAAGTCTCCCAGTTTCCAATGCACTACTCCGGTTAAGCCGAAGGCTTTCACATCAGACTTAAAAGACCGCCTGCGTTCCCTTTACGCCCAATAAATCC
+
FFFFFFFFFFFFFFFFFFFFFFFFFFFFFFFFF:FFFFFFFFFFFFFFFFFFFFFFFFFFFFFFFFFFFFFFFFFFFFFFFFFFF:FFFFFFFFFFFFFFFFFFFFFFFFFFFFF:FFFFF:FFFFFFFFFFFFFFFFFFFFFFFFFFFFFFFF:FFFFFFFFFFFFFFFFFFFFFFF,FFFFFFFFFFFFFFFFF:FFFFF:FFFFFFFFFFFFFFFFFFFFF::FFFFFF:FFFFF:FFFFFFFFFF::
@A01757:128:HWYCLDRX2:1:2101:1244:11819 2:N:0:GGAGCGTC
TCGGACTACTAGGGTATCTAATCCTGTTCGATACCCACGCTTTCGTGCCTCAGCGTCAGTGTGGAGCCGGCATGCTGCCTTCGCAATCGGAGTTCTGCGCGATATCTATGCATTTCACCGCTACACCGCGCATTCCGCATACTTCTCTCCAACTCGAGACTGCCAGTTTCAACGGCGGGCCGAGGTTGAGCCCCGGGCTTTGACCGCTGACTTAACAGACCGCCTGCGCACGCTTTAAACCCAATAAATCC
+
FFFFFFFFFFFFFFFFFFFFFFFFFFFFFFFFFFF:FFFFFFFFFFF:FFFFFFFFFFFFFFFFFFFFFFFFFFFFFFFFFFF:FFFFF:FFFFFFFF:FFFFFFFFFFF,FFFF:F,FF:FFF:::FFFFFFFF,FF:FF:FF:F,FF:FFF::FFFFFF:F,FFFFFFF,,F:F:F:F,F,,,FF,FFF:,F:FFFFFFFF::F,FFFFFFF:FFF::,FF,F:FFFFF,FF,FF:F::F,:FF:FF,,
@A01757:128:HWYCLDRX2:1:2101:4237:11866 2:N:0:GGAGCGTC
TCGGACTACAGGGGTATCTAATCCTGTTTGCTCCCCACGCTTTCGTGCATGAGCGTCAGTGTTAGCCCAGGGGGCTGCCTTCGCCATCGGTGTTCCTCCACATCTCTACGCATTTCACTGCTACACGTGGAATTCCACCCCCCTCTGCCACACTCTAGCTTGCCAGTAACAAGCGCAGTTCCCAGGTTAAGACCGGGCATTTCACACCAGTCTTAGCAAACCGCCTGCGCACGCTTAACGCCCAGTAATTC
+
FF:FF,FFFFF:F,,FFF,FFFF,:F:F:,F,:F:,::,FFFF:FFFFF,FF:,,,FFFFFFFFFFFFFFFFFF:F,::::F,FFF:F,,FFFFF,FFFF,F:::FF:,FFF,FFFFF:FFF,FF,FF:,F,,,F:::FFFF,FFFF,F::F,:,FFFF,F,,,F,F,::,F:,,:F,:FF::F:,F,:F::F,F,F,F,:F,FFF::,,,FFF:,FFFF,:,,:F,,,FF,,,,F,:F,F,F,,FFF,F:
@A01757:128:HWYCLDRX2:1:2101:25635:11913 2:N:0:GGAGCGTC
TCGGACTACTAGGGTATCTAATCCTGTTCGATACCCACGCTTTCGTGCCTCAGCGTCAGTCGGGCGCCGGTATGCTGCCTTCGCAATCGGAGTTCTGCGTGATATCTATGCATTTCACCGCTACACCACGCATTCCGCGTACTTCTCGCCCACTCAAGGCACCCAGTTTCAACGGCTCGACGAGGTTGAGCCCCGCAATTTTACCGCTGACTTAAGCGTCCGCCTACGCACCCTTTAAACCCAATAAATCC
+
FFFFFFFFFFFFFFFFFFFFFFFFFFFFFFFFFFFFFFFFFFFFFFFFFFFFFFFFFFFFFFFFFFFFFFFFFFFFFFFFFFFFFFFFFFFFFFFFFFFFFFFFFFFFFFFFFFFFFFFFFFFFFFFFFFFFFFFFFFFFFFFFFFF:FFFFFFFFFFFFFFFF:F:FFFFFFFFFFFFFFFFFFFFFFFFFFFFF:,F:FFFFFFFF::FFFFFFFFFF:FFFFFF:F::FFFFFFF,FFFFF:FF,FFF
@A01757:128:HWYCLDRX2:1:2101:20320:12038 2:N:0:GGAGCGTC
TCGGACTACAAGGGTATCTAATCCTGTTCGATACCCACGCTTTCGTGCCTCAGCGTCAGATCGCCGCCGGTATGCTGCCTTCGCAATCGGAGTTCTGCGCAATATCTAAGCATTTCACCGCTACACTGCGCATTCCGCATACCTCTCGACATCTCAAGACAGCCAGTTTCAACGGCTCGCCGGGGTTGAGCCCCGGGCTTTTACCGCTGACTTAACAGTCCGCCTACGCACCCTTTAAACCCAATAAATCC
+
FFFFFFFFFFFFFFFFFFFFFFFFFFFFFFFFFFFFFFFFFFFFFFFFFFFFFFFFFFFFFFFF:FFFFF,FFFFFFFFFFFFFFFFFFFFFFFFFFFFFFFFFFFFFFFFFFF,FFFFFFFFFFFFFFFFFFFFFFFFFFFFFFFFF:FFFFFFFFFFFF:FFFFFFFFFF:FFFFF:FFFFFFFFFFFFFFFFFFFF:FFFFFFFFFFFFFFFFFFFFFF:FFFFFFFF:FF,F,FFF:F:F,,F:FF,
@A01757:128:HWYCLDRX2:1:2101:24460:12038 2:N:0:GGAGCGTC
TCGGACTACAAGGGTATCTAATCCTGTTTGCTCCCCTAGCTTTCGTGCCTCAGTGTCAGTAATGGTCCAGTGAGCCGCTTTCGCCACAGGTGTTCCTTCCGATATCTACGCATTTCACCGCTACACCGGAAATTCCACTCACCTCTCCCATACTCAAGCCCGGCAGTTTCTTGTGCAGACTTCAAGTTGAGCCTGAAGATTTCACACAAGACTTGCAGAACCACCTACGCACCCTTTACGCCCAATAATTC
+
FFFFFFFFFFFFFFFFFFFFFFFFFFFFFFFFFFFFFFFFFFFFFFFFFFFFFFFFFFFFFFFFFFFFFFFFFF:FF,FFFF:FFFFFFFFF:FFFFFFFFFFFFF:FFFFFFFFFFFFFFFFFFFFFFFF:FFFFFFFFFFFFFFFFFFFFFF:FFFF:FFFF,FFFFFFFFFFFFFFFFFFFF:FFFFFFFFFF::FFFFFFFFF::,::FFFFFFFFFFFFFFFF,FFFFFFF,FF:FFFFFFFF::F
@A01757:128:HWYCLDRX2:1:2101:31403:12070 2:N:0:GGAGCGTC
CGGACTACTGGGGTATCTAATCCTGTTTGATCCCCACGCTTTCGTGCCTCAGCGTCAGTTGGGCGCCGGTATGCTGCCTTCGCAATCGGCGTTCTGCGTGATATCTATGCATTTCACCGCTACACCACGCATTCCGCATACTTCTCGCCCACTCAAGGCTGCCAGTTCCGACGGCTCGACAGGGTTGAGCCCTGAATTTTTACCGCCGGCTTAACAGCCCGCCTGCGCACCCTTTAAACCCAATAAATCCG
+
FFFFFFFFFFFFFFFFFF:FFFFFFFFFFFFFFFFFFFFFFFFFFFFFFFFFFFFFFFFFFFFFFFFFFFFFFFFFFFFFFFFFFFFFFFFFFFFFFFF:FF:FFFFFFFFFFFFFFFFFFFFFFFFFFF,FFFFFFFFFFFFFFFFFFFF:FFFFFFFFFFFFFFFFFFFFFFFFFFFFFFFFFFFFFFFFFFFFFFFFFFFF:FFF:FF:FFFFFFFF:FFF::FF:FFFFFF,FFFFFFF:F:FFFFF
@A01757:128:HWYCLDRX2:1:2101:19045:12085 2:N:0:GGAGCGTC
TCGGACTACAAGGGTATCTAATCCTGTTCGATCCCCGCACTTTCGTGCCTCAGCGTCAGTAGGGCGCCGGAAGGCTGCCTTCGCAATCGGGGTTCTGCGTGATATCTATGCATTTCACCGCTACACCACGCATTCCGCCTTCTTCTCGCCCACTCAAGGCCCCCAGTTTCACCGGCCGGACGGGGTTGAGCCCCGAATTTTTACCGCTGACTTAAAAGCCCGCCTACGCACCCTTTAAACCCAATAAATCC
+
FFFFFFFFFFFFFFFFFFFFFFFFFFFFFFFFFFFFFFFFFFFFFFFFFFFFFFFFFFF:FFFFFFFFFFFFFFFFFFFFFFFFFFFFFFFFFFFFFFFFFFFFFFFFFF:FFFFFFFFFFFFFFFFFFFFFFFF:FFFFFFFFFFFF:FFFFFFFFFFFFFFFFFFFFF:,FFFFFFFFFFFFFFFFFFFFFF:FFFFF:FFF:FFFFFFFFFFFF:FFFFF:F:FFFFFFFF,F,F:F:FF,FFF,FF,
@A01757:128:HWYCLDRX2:1:2101:10963:12148 2:N:0:GGAGCGTC
TCGGATAAAGGGGTTTCTAATCCTGTTTGCTACCCACGCTTTCGAACCTCAGCGTCAGTTACATACCAGAGAGCCGCTTTCGCCACTGGTGTTCTTACATATATCTAAGCAAATCACCGCTACACATGGAGTTACACACTCCTCTTCTGCACTCAAGACTCCAAGTTTCCAATGCACTAATCCGGTTAAGCCGAAGGCTTTCACATCAGACTTAAAAGACCGCCTCAGTTCCCATAACGCCCAATAAATAC
+
FFFFFF:,:,,:,F,FFFFFF,FFF,::,FFF,,FFF,FFFFFFFFFFFFFF:,FFFFFFFFF,FF:FF:FFFF:F,:FFF,::FF,FFFFFF,,FFFF:F,F:,FF,FFF,,,FFFF:FFFFFFF,F:F,:FFFFF,FFFFFFF:,:FFFF:FFF,,F:FF,,,,:,FFFFF,F:,,F,FF,,,,:FFF:,,FF::,F:FFF,F,FF:FF,,:,FF,FFF,FF,,F:,F,F::,,F:F:,FF,,FFF:,,
@A01757:128:HWYCLDRX2:1:2101:23827:12164 2:N:0:GGAGCGTC
TCGGACTACAAGGGTTTCTAATCCTGTTCGATACCCACACTTTCGTGCCTCAGCGTCAGTGTGGAGCCGGCATGCTGCCTTCGCAATCGGAGTTCTGCGCGATATCTATGCATTTCACCGCTACACCACGCATTCCGCGCACTTCTCGCCCACTCTAGCGCGGCAGTTCCGACGGCTGGGCGGGGTTGAGCCCCGCGATTTGACCGCCGGCTTGCCGTGCCGCCTGCGCAGCCTTTAAGCCCAATCAATCG
+
FFFFFFFFFFFFFFFFFFFFFFFFFFFFFFFFFFFFFFFFFFFFFFF:FFFFFFFFFFFFFFFFF:FFFFFFFF:F:FFFFFFFFFFFFFFFFF:FFF:FFFFF:FFFFFFFFFF:F,,FFF::FFFFFFFFFFFFFFFFFFF:FFFFFFFFFFFFFFF,FFFFFFFFFFFFFFF:,FFF:FFFFFFFFFF,FFF,F,,FFFF,FFF,FF::FF,FFFF::FF,FF,FFF,FF,,F,,,FFF,,F,:,F::
@A01757:128:HWYCLDRX2:1:2101:31358:12211 2:N:0:GGAGCGTC
TCGGACTACAAGGGTATCTAATCCTGTTCGATACCCACGCTTTCGTGCCTCAGCGTCAGTGTGGGGCCGGCAGGCTGCCTTCGCAATCGGGGTTCTGCGCGATATCTATGCATTTCACCGCTACACCGCGCATTCCGCCTGCCTTTCCCCAACTCAAGCCAGCCAGTTTCAACGGCGGGCCGGGGTTGAGCCCCGGGCTTTTACCGCTGACTTAACTCGCCGCCTACGCACCCTTTAAACCCAATAAATCC
+
FFFFFFFFFFFFFFFFFFFFFFFFFFFFFFFFFFFFFFFFFFFFFFFFFFFFFFFFFFFFFFFFFFFFFFFFFFFFFFFFFFFFFFFFFFFFFFFFFFFF:FFFFFFFFFFFFFFFFFFFFFFFFFFFFFFFFFFFFFFFFFFF:FFFFFFFFFFFFFFFFFFF:FFFFFFFFFFFFFFFFFFFFFFFFFFFFFFFFFFFFFFFFFFF,FFFF,FFFFFFF:FFFFFFFFFFFFFFFFFFFFF:F:FFFF,
@A01757:128:HWYCLDRX2:1:2101:30996:12273 2:N:0:GGAGCGTC
TCGGACTACAAGGGTATCTAAGCCTGTTCGATACCCACGCTTTCGTGCCTGAGCGTCAGTTGAGCGCCGGTATGCTGCCTTCGCAATCGGAGTTCTGCGTGATATCTATGCATTTCACCGCTACACCACGCATTCCGCATACTTCTCGCTCACTCAAGGCTGCCAGTTTCAACGGCCGGCCGGTGTTGAGCACCGACATTTTACCGCTGACTTAACAGTCCGCCTGCGCACCCTTTAAACCCAATAAATCC
+
FFFFFFFFFFFFFFFFFFFFFFFFFFFFFFFFFFFFFFFFFFFFFFFFFFFFFFFFFFFFFFFFFFFFFFFFFFFFFFFFFFFFF:FFFFFFFFFFFFFFFF:FFFFFFFF:FFFFFFFFFFFFFFFFFFFFFFFFFFFFFFFFFFFFFFFFFFFFFFFFFFFFFFFFFFFFFFFFFFFFFFFFFFFFFFFFFFFFF,FFFFFFFFFFFFFFFFFFFFFFFFFFFFFFFFFFFFFFFFFFFFF,FFFFFFF
@A01757:128:HWYCLDRX2:1:2101:20907:12305 2:N:0:GGAGCGTC
TCGGACTACAAGGGTATCTAATCCTGTTTGCTACCCACGCTTTCGAACCTCAGCGTCAGTTACAGACCAGAGAGCCGCCTTCGCCACTGGTGTTCTTCCATATATCTACGCATTTTACCGCTGACTTAACAGGCCGCCTACGCACCCTTTACGCCCAATCATTCCGGATAACGCTCGCCACCTACGTATTACCGCGGCTGCTGGCACGTAGTTAGCCGTGACTTCCTCGAAAGGTAATATCACTTCACCAG
+
F:FFFFFFFFFFFFFFFFFFFFFFFFFFFFFFFFFFFFFFFFFFFFFFFFFFFFFFFFFFFFFFFFFFFFFFFFFFFFFFFFFFFFFFFFFFFFFFFFFFFFFFFFFFFFFFFFFFFFFFFFFFFFFFFFFFFFFFFFFFFFFFFFFF,FFFFFFFFFFFFFFFFFFFFFFF:FFFFFFFFFFFFFFFFFFFFFFFFFFFFF,FFFFFFFFFFFFFFFFFFFFFFFFFFFFFF,FFFFFFFFFFFFFF:F,
@A01757:128:HWYCLDRX2:1:2101:14778:12430 2:N:0:GGAGCGTC
TCGGACTACAAGGGTTTCTAATCCTGTTTGCTACCCACGCTTTCGAACCTCAGCGTCAGTTACAGACCAGAGAGCCGCTTTCGCCACTGGTGTTCTTCCATATATCTACGCATTTCACCGCTACACATGGAGTTCCACTCTCCTCTTCTGCACTAAAGTCTCCCAGTTTCCAATGCACTACTCCGGTTAAGCCGAAGGCTTTCACATCAGACTTAAAAGACCGCCTGCGGTCCCTTTACGCCCATTTAATC
+
FFFF:FFFFFFFFFFFFFFFFFFFFFFFFFFFFFFFFFFFF:FFFFFFFFFFFFF:FFFFFFFFFF:FFFFFFFFFFFFFFFFFFFFFFFFFFF,FFFF:F:FF:FFFFFFFFFFFFFFFF:FF:FFFFFFFFFFFFFF:FFFFF:FFFF:FF:F:FFFF:FFF:FFFF:F,:FFFFFF::FFFFF:FF:FF:F:FFF,:F:,:F,:F:FFF:F::,::::F:,:,:FF,:,,,:::,FF:FF,,,,:,,,
@A01757:128:HWYCLDRX2:1:2101:24487:12430 2:N:0:GGAGCGTC
TCGGACTACAGGGGTATCTAATCCTATTTGCTCCCCACGCTTTCGTGCCTGAGCGTCAGTAACAGTCCAGGCGGCCGCCTTCGCCACTGGTGTTCTTCCATATATCTACGCATTTTACCGCTACACATGGAGTTCCACCGCCCTCTCCTGTCCTCGAGCGTGGCAGTTTCCAAAGCCTGTACAGGTTGAGCCCGTACCTTTCACTTCAGACTTGCCACGCCGCCTGCGCACCCTTTACGCCCAATCATTCC
+
FFFFFFFFFFFFFFFFFFFFFFFF:FFFFFFFFFFFFFFFFFFFFFFFFFFFFFFFFFFFFFFFFFFFFFFFFFFFFFFFFFFFFFFFFFFFFFFFFFFFFFFFFFFFFFFFFFFFFFFFFFFFFFFFFFFFFFFFFFFFFFFFFFFFFFFFFFFFFFFFFFFFFFFFFFFFFFFFF:FFFFFFFFFFFFFFFFFFFFFFFFFFFFFFFF:FFFFFFFFFFFFFFFFFFFFFFFFFFFFFFFFFFF:F:,F
@A01757:128:HWYCLDRX2:1:2101:13612:12446 2:N:0:GGAGCGTC
TCGGACTACAAGGGTATCTAATCCTGTTCGATCCCCACGCTTTCGTGCCTCAGCGTCAGTTGGGCGCCGGTATGCTGCCTTCGCAATCGGCGTTCTGCGTGATATCTATGCATTTCACCGCTACACCACGCATTCCGCATACTTCTCGCCCACTCAAGACTGCCAGTTCCGACGGCTCGACAGGGTTGAGCCCTGAATTTTTACCGCCGGCTTAACAGCCCGCCTGCGCACCCTTTAAACCCAATAAATCC
+
FFFFFF:FFFFFFFF:FFFFFF:FFFFFFFFFFFFFFFFFFFFFFFFFFFFFFFFFFFFFFFFFFFFFFFFFFFFFFFFFFFFFFFFFF:FFFFFFFFFFFFFFFFFFFFFF:FFFFFFFFF:FFFFFFFF,FFFFFFFFFFFFFFFFFFFFFFFFFFFFFFFF,FFFFFFFFFFF,FFFFFFFFFFFFFFFFFFF,FF:F,FFFFFFFFFFFFF:FFF,FFFF,FFF:FFFFFFFFF:FFFF:FFF:F::
@A01757:128:HWYCLDRX2:1:2101:4291:12524 2:N:0:GGAGCGTC
TCGGACTACACGGGTATCTAATCCTGTTCGATACCCACGCTTTCGTGCATGAGCGTCAGTTGCGCGCCGGTATGCTGCCTTCGCAATCGGAGTTCTGCGTGATATCTATGCATTTCACCGCTACACCACGCATTCCGCATACTTCTCGCGCACTCAAGGGATGCAGTTTCAACGGCAGTACGGGGTTGAGCCCCGCAATTTGACCGCTGACTTGCACCTCCGCCTGCGCACCCTTTAAACCCAATAAATCC
+
FFFFFFFFFFFFFFFFFFFFFFFFFFFFFFFFFFFFFFFFFFFFFFFFFFFFFFFFFFFFFFFFFFFFFFFFFFFFFFFFFFFFFFFFFFFFFFFFFFFFFFFF:FFFFFFFFFFFFFFFFFFFFFFFFFFFFFFFFFFFFFFFFFFFFFFFFFFFFFFFFFFFFFFFFFF:FFFFFFFFFFFFFFFF:FFFFFFFFFFFFFF:FFFFFFFFFFFFFFFFFFF,F:FFFFFFFFFFFFFFFFF:FFFFFFF
@A01757:128:HWYCLDRX2:1:2101:4960:12743 2:N:0:GGAGCGTC
TCGGACTACAGGGGTATCTAATCCTGTTTGCTACCCACGCTTTCGAACCTCAGCGTCAGTTACAGACCAGAGAGCCGCTTTCGCCACTGGTGTTCTTCCATATATCTACGCATTTCACCGCTACACATGGAGTTCCACTCTCCTCTTCTGGACTCAAGTCTCCCAGTTTACAATGCACTAGACCGGTTAAGCCGAAGGCTTTCACAACAGACGTAACAGACCGCCTCCGTAGCCTTTACCCCGACAAAATC
+
FFFF:FFFF,FFFFFFFFFFFFFFFFFFFFFFFFFFF:FFF:FFFFFFFFFFFFFFFFFFFFFFFFFF:FFFFFFF:FF:FFFFF:F:FFFF:F:F,FF,,FFF,F:,FFF:FFFFF:FFFFF,:,:,FF,F,::F:FFFFFF:FF,FFF,FF:,F:,FFFFFF:F,F:FF::FF,FFFF:,:,FFFFFF::,,,:FF,F:F,,F,,F:FF,,,:,,,FF,,,,:F,,,,,:F,,FF,,:,F,,F:,,FFF
@A01757:128:HWYCLDRX2:1:2101:28664:12837 2:N:0:GGAGCGTC
TCGGACTACCAGGGTATCTAATCCTGTTCGATACCCACGCTTTCGTGCCTCAGCGTCAGATCGCCACCGGTATGCTGCCTTCGCAATCGGAGTTCTGCGCAATATCTAAGCATTTCACCGCTACACCGCGCATTCCGCATACTTCTCTCCAACTCGAGACTGCCAGTTTCAACGGCGGGCCGGGGTTGAGCCCCGGGCTTTGACCGCTGACTTAACAGACCGCCTGCGCACCCTTTAAACCCAATAAATCC
+
FFFFFFFFFFFFFFFFFFFFFFFFFFFFFFFFFFFFFFFFFFFFFFFFFFFFFFFFFFFFFFFFFFFFFFFFFFFFFFFFFFFFFFFFFFFFFFFFFFFFFFFFFFFF,FFFFFFFFFFFFFFFFFFFFFFFFFFFFF,FFFF:FFFFFFFFFFF,FFFFFFFFFFF,FFFFF,FF:FFFFFFFFFFFFFFFFFFF:FFFFFFFFFFF:FF:FFFFFFFFFFFF:FFFFFFFFFFFFFFF:FF,FF:FFFF
@A01757:128:HWYCLDRX2:1:2101:22480:12868 2:N:0:GGAGCGTC
TGGACTACTAGGGTTTCTAATCCTGTTCGATACCCACGCTTTCGTGCCTGAGCGTCAGTTGTGCACCGGTATGCTGCCTTCGCAATCGGGGTTCTGCGTGATATCTATGCATTTCACCGCTACACCACGCATTCCGCATACCTCTCGCACACTCTAGATCCCCAGTTTCAACGGCTGGATGGGGTTGAGCCCCACGATTTGACCGCTGACTTAAAAATCCGCCTGCGCACCCTTTAAACCCAATAAATCCG
+
FFFFFFFFFFFFFFFFFFFFFFFFFFFFFFFFFFFFFFFFFFFFFFFFFFFFFFFFFFFFFFFFFFFFFFFFFFFFFFFFFFFFFFFFFFFFFFFFFFFFFFFFFFFFFFFFFFFFFFFFF,FFFFFFFFFFFFFFFFFFFFFFFFFFFFFFFFF:FFFFFFFFFFFFFFFFFFFFFFFFFFFFFFFFFFFFFFFFFFFFFFFFFFFFF:FFFFFFFFFF:FFFFFFFFFFFF:FFFFFFFFF:FF:FFFF
@A01757:128:HWYCLDRX2:1:2101:19940:12915 2:N:0:GGAGCGTC
TCGGACTACAGGGGTATCTAATCCTGTTCGATACCCACGCTTTCGTGCATGAGCGTCAGTTGAGCGCCGGTATGCTGCCTTCGCAATCGGAGTTCTGCGTGATATCTATGCATTTCACCGCTACACCACGCATTCCGCATACTTCTCGCTCACTCAAGAACGCCAGTTTCAACGGCACGACGGGGTTGAGCCCCGAAATTTTACCGCTGACTTGACATTCCGCCTGCGCACCCTTTAAACCCAATAAATCG
+
FFFFFFFFFFFFFFFFFFFFFFFFFFFFFFFFFFFFFFFFFFFFFFFFFFFFFFFFFFFFFFFFFFFFFFFFFFFFFFFFFFFFFFFF,FFFFFFFFFFFFFFFFFFFFFFFFFFFFFFFFFFFFFFFFFFFFFFFFF:FFFFFFFFFFFFFFFFFFFF:FFFFFFFFFFFFFFFFFFFFFFFFFFFFFFFFFFFFFFF:FFFFFFFFFFFFFF,F:FFFFFFF::FFFF,FFF,F,FFFFF:FF,FFFF,
@A01757:128:HWYCLDRX2:1:2101:19334:12931 2:N:0:GGAGCGTC
TCGGACTACACGGGTATCTAATCCCTTTCGCTCCCCTGGCCTTCGTGCCTCAGCGTCAGTTAATGTCCAGGAACCCGCCTTCGCCACGAGTGTTCCTCTCGATATCTACGCATTTCACCGCTACACATGGAGTTCCACTCTCCTCTTCTGCACTCAAGTCTCCCAGTTTCCAATGCACTACTCCGGTTAAGCCGAAGGCTTTCACATCAGACTTAAAAGACCGCCTGCGTTCCCTTTACGCCCAATAAATC
+
FFFFFFFFFFFFFFFFFFFFFFFFFFFFFFFFFFFFFFFFFFFFFFFFFFFFFFFFFFFFFFFFFFFFFFFFFFFFFFFFFFFFFFFFFFFFFFFFFFFFFFFFFFFFFFFFFFFFFFFFFFFFFFFFFFFFFFFFFFFFFF:FFFFFFFFFFFFFFFFFFFFFFFFFFFFF:FFF:FFFFFFFFFFFF:FFFFFFF:FFFFFFFFFFFFFFFFFFFFFFFF,FFFF:FFFFFFFFFF:FFFFFF:FFF:F
@A01757:128:HWYCLDRX2:1:2101:21260:12947 2:N:0:GGAGCGTC
TCGGACTACAAGGGTATCTAATCCTGTTCGATACCCACACTTTCGTGCATGAGCGTCAGTTGAGCGCCGGTATGCTGCCTTCGCAATCGGAGTTCTGCGTGATATCTATGCATTTCACCGCTACACCACGCATTCCGCATACTTCTCGCTCACTCAAGAAAACCAGTTTCAACGGCTCGAAGAGGTTGAGCCTCTCAATTTTACCGCTGACGTGATCTTCCGCCTGCGCACCCTTTAAACCCAATAAATCC
+
FFFFFFFFFFFFFFFFFFF:FFFFFFFFFFFFFFFFFFFFFFFFFFFFFFFFFF:FFFFFFFFFFFFFFFFFFFFFFFFFFFFFFFFFFFFFFFFFFFFFFF:FFFFFFFFFFFFFFF:FFFFFFFFFFFFFFFFFFFFFFFFFFFFFF:FFFFFFFF:FFFFFFFFFFFFFFFFFFFFF:FFFF,FFFFF:FFFFFFFF:F:FFFFFFFF,FF:::FFFFFF:FFFFFFF:FF,,:F,F:F:FF:F:FF:
@A01757:128:HWYCLDRX2:1:2101:22191:12962 2:N:0:GGAGCGTC
TCGGACTACCAGGGTATCTAATCCTGTTCGATACCCACGCTTTCGTGCCTGAGCGTCAGTAGGGCGCCGGTGCGCTGCCTTCGCAATCGGAGTTCTGCGTGATATCTATGCATTTCACCGCTACACCACGCATTCCGCGCACTTCTCGCCCACTCTAGCCCGGCAGTTCCGACGGCTGGGCGGGGTTGAGCCCCGCGATTTGACCGCCGGCTTGCCGTGCCGCCTGCGCACCCTTTAAACCCAATAAATCC
+
,FFFFFFFFFFFFFFFFFFF:FFFFFF:FFFF:FFFFFFFF:FFFFFFFFFFFFFFFFFFFFFFFFFFFFFFFFFFFFF:FFFFF,FFFFFFFFFFFFFFFF,:,F:FFFF:FFFFFFFFFFFFFFFFFFF:FFFFFFFFFFFFFFFFFFFFFFFFFFFFFFFFFFFFFFFFFFFFFFFFFFFFFFFFFFF:FFFFFFFFFF:FFFFFFFFFFFFFF:FFFFFFF::FFFFFFFFFFFFF:F:,FFFFFF:
@A01757:128:HWYCLDRX2:1:2101:7970:13009 2:N:0:GGAGCGTC
TCGGACTACCAGGGTATCTAATCCTGTTCGATACCCACGCTTTCGTGCCTCAGCGTCAGATCGCCGCCGGTATGCTGCCTTCGCAATCGGAGTTCTGCGCAATATCTAAGCATTTCACCGCTACACTGCGCATTCCGCATACCTCTCGACGTCTCAAGACAGCCAGTTTCAACGGCTCGCCGGGGTTGAGCCCCGGGCTTTTACCGCTGACTTAACAGTCCGCCTACGCACCCTTTAAACCCAATAAATCC
+
FFFFFFFFFFFFFFFFFFFFFFFFFFFFFFFFFFFFFFFFFFFFFFFFFFFFFFFFFFFFFFFFFFFFFFFFFFFFFFFFFFFFFFFF:FFFFFFFFFFFF:FFFFFFFFFFFFFFFFFFFFFFFFFFFFFFFFFFFFFFFFFFFFFFFFFFFFFFFFFFFFFFFFFFFFFFFFFFFFFFFFFFFFF:FFFFFF:FFFFFFFFFFFFFFFF:FFFFFFFFFFFF:FF:FFFFFFFFFFFFFF,FFFFFFF,
@A01757:128:HWYCLDRX2:1:2101:14877:13103 2:N:0:GGAGCGTC
TCGGACTACAAGGGTATCTAATCCCTTTCGCTCCCCTGGCCTTCGTGCCTCAGAGTCAGTTAATGTCCAGGAACCCGCCTTCGCCACGAGTGTTCCTCTCGATATCTACGCATTTCACTGCTACACCGAGAATTCCCGTTCACCCTCCATTACTCTAGTCTCGCAGTATCATGTGACGTCCGCGGGTTGAGCCCGCGCCTTTAACACACGACTTACGAAACAGCCTACCCACGCTTTACGCCCACTGATTC
+
:F,,F,,F,:FF,,F,F,FFF,,,:FFFF,FFFF,FFF:,F,:,FF:,F,FFF,F:,F,::FFF,,FF:FFF:FFF,,,,FF,FF:F::FF:,F,F,,F,,FFFF,F:F,,,FF,FF,F:,:FFF:FFF,FF,,,,,,:FF,F:,,,F,F:FFF,F,:FF,F,:F:F:FF,F:,F,:,:F,FFFFF:F,F,:,F:F,,:F,,,FFFFFF,F,:FFFFFFFFFF,F:FF,FF,,,F,FFF:,,,F,FFF::F
@A01757:128:HWYCLDRX2:1:2101:13367:13244 2:N:0:GGAGCGTC
TCGGACTACACGGGTATCTAATCCTGTTCGATACCCACGCTTTCGTGCCTCAGCGTCAGTCTGGAGCCGGTACGCTGCCTTCGCAATCGGGGTTCTGCGCGATATCTAAGCATTTCACCGCTACACCGCGCATTCCGCGTACTTCTCTCCAACTCCAGCCCGCCAGTTTCAACGGCTAGCCGGGGTTGAGCCCCGGGCTTTTACCGCTGACTTAACAGGCCGCCTGCGCACCCTTTAAACCCACTCAATCC
+
FFFFFFFFFFFFFFFFFFFFFFFFFFFFFFFFFFFFFFFFFFFFFFFFFFFFFFFFFFFFFFFFFFFFFFFFFFFFFFFFFFFFFFF,FFFFFFFFFFFFFF,F:FFFFFFFFFFFFFFFFF:FFFFF:FFFFFFFFFFFFFF,FFFFF:FFF:F,FFFFFFFFFFFFFFF:FFFFFFFFFF:FF:FFFFFFFF:FFFFF:F::FFFFFFFF:F,F:FF:FFFFF:FFF:,:F,FF,F,F:F,F,,,:,:F
@A01757:128:HWYCLDRX2:1:2101:14407:13416 2:N:0:GGAGCGTC
TCGGACTACCAGGGTATCTAATCCCTTTCGCTCCCCTGGCCTTCGTGCCTCAGCGTCAGTTAATGTCCAGGAACCCGCCTTCGCCACGAGTGTTCCTCTCGATATCTACGCATTTCACTGCTACACCGAGAATTCCGGTTCCCCCTCCATTACTCTAGTCTCGCAGTATCATGTGCCGTCCGCGGGTTGAGCCCGCGCCTTTCACACACGACTTACGAAACAGCCTACGCACGCTTTACGCCCAGTGATTC
+
FFFFFFFFFFFFFFFFFFFFFFFFFFFFFFFFFFFFFFFFFFFFFFFFFFFFFFFFFFFFFFFFFFFFFFFFFFFFFFFFFFFFFFFFFFFFFFFFFFFFFFFF:FFFFFFF:FFFFFFFFFFFFFFFFFFFFFFFFFFFFFFFFFFFFFFF:FFFFFFFFFFFFFFF:FFFFFFFFFFFFFFFFFFFFFFFFFFFFFFFFFFFFFF:FFFFFFFFFFF:FFFFFFFFFFFFFFFFFFFFFFFFFFFF:FF
@A01757:128:HWYCLDRX2:1:2101:7581:13432 2:N:0:GGAGCGTC
TCGGACTACTAGGGTATCTAATCCTATTTGCTCCCCACGCTTTCGTGCCTCAGCGTCAGCAACAGGCCAGGCGGCCGCCTTCGCCACTGGTGTTCTTCCATATATCTACGCATTTTACCGCTACACATGGAGTTCCACCGCCCTCTCCTGCTCTCCAGTCCTCCAGTTTCCAAAGCCATGCATGAGTTGAGCTCATGCGTTTCACTCCAGACTTGCAGGACCGCCTGCGCACCCTTTACGCCCAATCATTC
+
FFFFFFFFFFFFFFFF:F,FFFFFFFFFFFFFFFFFFFFFFFFFFFFFFFF,FFFFFFFFFFFFFFFFFFFFFFFFFFFFFFFFFFFFFFFFFFFFFFFFFFFFFFFFFFFFFFFFFFFFFFFFFFFFFFFFFFFFFFFFFFFFFFFFFFFFFFFFFFFFFFFFFFF,FFFFFFFFFFFFFFF:FFFFFFFFFFFFFFFFFFFFFFFFFFF:FFFFFFFFFFFFF:FFFFFFFFFFFFFFFFFFFF:FFFF
@A01757:128:HWYCLDRX2:1:2101:19244:13495 2:N:0:GGAGCGTC
TTGGACTACAAGGGTATCTAATCCTATTTGCTCCCCACGCTTTCGTGCCTGAGCGTCAGTAACAGACCAGGCGGCCGCCTTCGCCACTGGTGTTCTTCCATATATCTACGCATTGTACCGCTACACATGGAGTGCCACCGCCCTCTCCTGTCCGCGAGCGTGGCGGTTTCGACGGCCTGTCCTGGTTGAGCCCGTAGCTTTCAGTTCTGGCGTGGCGGGCGGCCTGGGCCGCGGTTACGCGCGGTGATGCG
+
:FFFFFFFFFFFFFFFFFFFFFFFFFFFFFFF:FF:FFFFFFF:F,FF:F::FFFF,FFFFF,FF,FFF,FF:FFFFFFF,::FFFFFFF,FF,:,FF,,:F,,:F,F,FF,FFFF,,FFFF,F:::,FF:FF,,FF,,F:F,,,F,:FF:F,,FF,F:F,FF:,F:,,:,,,,F,:,F:,,,FF,,FFFF,FF:,,:,:,,,,:FF:F,:,FF,,,:F,,F:,:F:::,:,,:,:,,F,:F,,,:,,::F
@A01757:128:HWYCLDRX2:1:2101:13340:13510 2:N:0:GGAGCGTC
TCGGACTACTAGGGTATCTAATCCTGTTCGATACCCACGCTTTCGTGCCTGAGCGTCAGTAGGGCGCCGGTGCGCTGCCTTCGCAATCGGAGTTCTGCGTGATATCTATGCATTTCACCGCTACACCACGCATTCCGCGCACTTCTCGCCCACTCTAGCCCGGCAGTTCCGACGGCTGGGCGGGGTTGAGCCCCGCGATTTGACCGCCGGCTTGCCGTGCCGCCTGCGCACCCTTTAAACCCAATAAATCC
+
FFFFFFFFFFFFFFFFFFFFFFFFFFFFFFFFFFFFFFFFFFFFFFFFFFFFFFFFFFFFFFFFFFFFFFFFFFFFFFFFFFFFF:FFFFFFFFFFFFFFFFFFFFFFFFFFFFFFFFFFFFFFFFFFFFFFFFFFFFFF:FFFFFFFFFFFFFFFFFFFFFFFFFFFFFFFFFFFFFFFFFFFFFFFFFFFFFFFFFFFFFFFFFFFFFFFFFFFFF:FFFF:FFFFFFFFFFFFF,,FFFF:FFFFFFF
@A01757:128:HWYCLDRX2:1:2101:19678:13651 2:N:0:GGAGCGTC
TCGGACTACCGGGGTATCTAATCCTGTTCGATACCCACGCTTTCGTGCCTGAGCGTCAGTAGGGCGCCGGTGCGCTGCCTTCGCAATCGGAGTTCTGCGTGATATCTATGCATTTCACCGCTACACCACGCATTCCGCGCACTTCTCGCCCACTCTAGCCCGGCAGTTCCGACGGCTGGGCGGGGTTGAGCCCCGCGATTTGACCGCCGGCTTGCCGTGCCGCCTGCGCACCCTTTAAACCCAATAAATCC
+
FFFFFFFFFFFFFFF:FF:FFFFFFFFFFFFFFFFFFFFFFFFFFFFFFFFFFFFFFFF,:FFFFFFFFFFFFFFFFFFFFFFFF:FFFFFFFFFFFFFFFFFF:F:FFFFF::FFFFFFFFFFFFFFFFFFFFFFFFFF:FFFFFFFFFFFFFFF,FFFF:FF::FFF:FFFFFFFFFFFFFFFF:FFFFFFFFFF::FFFFFFFFFF,FFFFFFFFFFFFFFF:FFF:FFFFFFFF:FFFF,FFFFFFF
@A01757:128:HWYCLDRX2:1:2101:11767:13730 2:N:0:GGAGCGTC
TCGGACTACAAGGGTTTCTAATCCCTTTCGCTCCCCTGGCCTTCGTGCCTCAGCGTCAGTTAATGTCCAGGAACCCGCCTTCGCCACGAGTGTTCCTCTCGATATCTACGCATTTCACTGCTACACCGAGAATTCCGGTTCCCCCTCCATTACTCTAGTCTCGCAGTATCATGTGCCGTCCGCGGGTTGAGCCCGCGCCTTTCACACACGACTTACGAAACAGCCTACGCACGCTTTACGCCCAGTGATTC
+
FFFFFFFFFFFFFFFFFFFFFFFFFFFFFFFFFFFFFFFFFFFFFFFFFFFFFFFFFFFFFFFFFFFFFFFFFFFFFFFFFFFFFFFFFFFFFFFFFFFFFFFFFFFFFFFFFFFFFFFFFFFFFFFFFFFFFFFFFFF:FFFFFFFFFFFFFFFFFFFFFFFFFFFFFFFF:FFFFFFFFFFFFFFFFFFFFFFFFFF,FFFFFFFFFFFFFF,FFFFFF:FFFFFFFFFF:FFFFF,FFFFFFF:FFFF
@A01757:128:HWYCLDRX2:1:2101:8142:13777 2:N:0:GGAGCGTC
TCGGACTACAAGGGTATCTAATCCTATTTGCTCCCCACGCTTTCGTGCCTCAGCGTCAGTCACAGGCCAGGCGGCCGCCTTCGCCACTGGTGTTCTTCCATATCTCTGCGCATTTTACCGCTACACATGGAGTTCCACCGCCCTCTCCTGTCCTCAAGTCTGCCAGTTTCTGAATGAAAGACGAGTTGAGCTCATCACTTTGCCTTCAGACTGAACAGACCGCCTGAGCCCCCTTTACGCCCAAACATTCC
+
FFFFFFFFFFFFFFFFFFFFFFFFF::FFFFFFFFFFFF:FFFFFFFFFFFFF,FFFFFF:,:F:F,FFF::FFFFFFFFFFFF,FFFFF,F:FFF:::,:FF,FFFF,FFFFFF:FFFFFFFF:F,FFF,FFFFFFFF,,FFFFF:FF:::FFFFFFFFFF:FFFFFFFF:,FFFFF:F,F,,FFFFFFF,F:F:,,FFFFF,:FFF,F:F:FFFFFFFF,,:,:,,F,:FFF:FFFFFFF:,,FF,:F,
@A01757:128:HWYCLDRX2:1:2101:21350:13886 2:N:0:GGAGCGTC
TCGGACTACTAGGGTATCTAATCCTGTTCGATCCCCACGCTTTCGTGCCTCAGCGTCAGTCTGGCGCCGGTACGCTGCCTTCGCAATCGGAGTTCTGCGCGATATCTATGCATTTCACCGCTACACCGCGCATTCCGCGTACTTCTCGCCAACTCAAGTCTGCCAGTTTCAACGGCTCGACGGGGTTGAGCCCCGCAATTTTACCGCTGACTTAACGGACCGCCTACGCACCCTTTAAACCCAATAAATCC
+
FFFFFFFFFFFFFFFFFFFFFFFFFFFFFFFFFFFFFFFFFFFFFFFFFFFFFFFFFFFFFFFFFFFFFFFFFFFFFFFFFFFFFFFFFFFFFFFFFFFFFFFFFFFFFFFFFFFFFFFFFF,FFFFFFFFFFFFFFFFFFFFFFFFFFFFFFFFFFFFFFFFFFFFFFFFFFFFFFFFFFFFFFFF:FFFFFFFFFFFFFF:FFFFFFF:FFFFF:FFFFFFFFFFFFF:FF,FFFFFF:F,FFF:,FFF
@A01757:128:HWYCLDRX2:1:2101:29107:13886 2:N:0:GGAGCGTC
TCGTACTACAAGGGTATCTAATCCTGTTTGCTACCCACGCTTTCGAACCTCAGCGTCAGTTACAGACCAGAGAGCCGCTTTCGCCACTGGTGTTCTTCCATATATCTACGCATTTCACCGCTACACATGGAGTTCCACTCTCCTCTTCTGCACTCAAGTCTCCCAGTTTCCAATGCACTACTCCGGTTAAGCCGAAGGCTTTCACATCAGACTTAAAAGACCGCCTGCGTTCCCTTTACGCCCAATAAATC
+
FFFFFFFFFFFFFFFFFFFFFFFFFFFFFFFFFFFFFFFFFFFFFFFFFFFFFFFFFFFFFFFFFFFFFFFFFFFFFFFFFFFFFFFFFFFFFF:FFFFFFF:FFFFFFFFFFFFFFFFFFFFFFFFFFFFFFFFFFFFFFFFFFFFFFFFFFFFFFFFFFFFFFFFFFFFFFFFFFFFFFFFFFFFFFFF:FFFFFFFFFF,FFFF:FFFFFFF:FFFFFFF:FFF:FFFFF,FFFFFFFFFFFFFF:FF
@A01757:128:HWYCLDRX2:1:2101:12228:13902 2:N:0:GGAGCGTC
TCGGACTACTAGGGTATCTAATCCTGTTCGATACCCACGCTTTCGTGCCTCAGCGTCAGTGTGGAGCCGGCATGCTGCCTTCGCAATCGGAGTTCTGCGCGATATCTATGCATTTCACCGCTACACCGCGCATTCCGCATACTTCTCTCCAACTCGAGACTGCCAGTTTCAACGGCGGACCGGGGTTGAGCCCCGGGCTTTGACCGCTGACTTAACAGACCGCCTGCGCACCCTTTAAACCCAATAAATCC
+
FFFFFFFFFFFFFFFFFFFFFFFFFFFFFFFFFFFFFFFFFFFFFFFFFFFFFFFFFFFFFFFFFFFFFFFFFFFFFFFFFFFFFFFFFFFFFFFFFFFFFFF:FFFFFFFFFFFFFFFFFFFFFFFFFFFFFFFFFFFFFFFFFFFFFFF,FFFFFFFFFFFF:FFFFFFFFFFFFFFFFF:FFFFFFFFFFFFFFFFFFFFFFFFFFFFFF:FFFFFFFFFFFFFFFFFFF:FFFFFFFF,FF:FFFFF
@A01757:128:HWYCLDRX2:1:2101:23737:13980 2:N:0:GGAGCGTC
TCGGACTACAAGGGTATCTAATCCTATTTGCTCCCCACGCTTTCGTGCCTGAGCGTCAGTAACAGTCCAGGCGGCCGCCTTCGCCACTGGTGTTCTTCCATATATCTACGCATTTTACCGCTACACATGGAGTTCCACCGCCCTCTCCTGTCCTCGAGCGTGGCAGTTTCCAAAGCCTGTACAGGTTGAGCCCGTACCTTTCACTTCAGACTTGCCACGCCGCCTGCGCACCCTTTACGCCCAATCATTCC
+
FFFFFFFFFFFFFFFFFFFFFFFFFFFFFFFFFFFFFFFFFFFFFFFFFFFFFFFFFFFFF:FFFFFFFFFFFFFFFFFFFFFFFFFFFFFFFFFFFFFFFFFFFFFFFFFFFFFFFFFFFFFFFFFFFFFFFFFFFFFFFFFFFFFFFFFFFFFFFFFFFFFF:FFFFFFFFFFFFF:FF:F:FFFFFF,FFFFFFFFFFFFFFFF,FFFF:FFF::FFFFFFFFFFFFF:FFFFFFFF:FF,FF,FFF,
@A01757:128:HWYCLDRX2:1:2101:26829:14011 2:N:0:GGAGCGTC
TAGGACTACTAGGGTATCTAATCCTGTTTGCTACCCACGCTTCCGAACCTCAGCGTCAGTTACAGACCAGAGAGCCGCTTTCGCCACTGGTGTTCTTCCATATATCTACGCATTTCACCGCTACACATGGAGTTCCACTCTCCTCTTCTGCACTCAAGTCTCCCAGTTTCCAATGCACTACTCCGGTTAAGCCGAAGGCTTTCACATCAGACTTAAAAGACCGCCTGCGTTCCCTTTACGCCCAATAAATC
+
:,,FFF,FFFFFFFFF:FFFFFFFFFFFF,::FFFFFF,FFFFF:FFF::FFFFFFFF:FFF,F:F:FFFFFFFFF:FF,F,FFF:FFFFF::FFFFFFF,FFF,FF:FFFFFFFFFFFFFFFFFFFFFF:FFFFFFFFFFFFFF,FFFFFFFFFFFFFFFFFFFFFFFFFFFFFFFFFFFFFFFFFFFF:FFFFFFFFFFFFFFFF:FFFFFFFFFFFFFFFFF:FFFFFF,FFFFFFFFF::F,FF,FF
@A01757:128:HWYCLDRX2:1:2101:8965:14105 2:N:0:GGAGCGTC
TCGGACTACAAGGGTATCTAATCCTATTTGCTCCCCACGCTTTCGTGCCTGAGCGTCAGTAACAGTCCAGGCGGCCGCCTTCGCCACTGGTGTTCTTCCATATATCTACGCATTTTACCGCTACACATGGAGTTCCACCGCCCTCTCCTGTCCTCGAGCGTGGCAGTTTCCAAAGCCTGTACAGGTTGAGCCCGTACCTTTCACTTCAGACTTGCCACGCCGCCTGCGCACCCTTTACGCCCAATCATTCC
+
FFFFFFFFFFFFFFFFFFFFFFFFFFFFFFFFFFFFFFFFFFFFFFFFFFFFFFFFFFFFFFFFFFFFFFFFFFFFFFFFFFFFFFFFFFF:FFFFFFFFFFFFFFFFFFFFFFFFFFFFFFFFFFFFF:FFFFFFFFFF:FFFFFFFFFFFFFFFFFF:FFFFFFFFFFFFFFFFFF:FFFF:FFFFFFFFFFF,FFFFF,,FFFFFFFFFFFFFFFFFFFFFFFF:FFFFF:FFF,FFFFFFFFFFF,F
@A01757:128:HWYCLDRX2:1:2101:21694:14168 2:N:0:GGAGCGTC
TCGGACTACACGGGTATCTAATCCTGTTTGCTACCCACGCTTTCGAACCTCAGCGTCAGTTACAGACCAGAGAGCCGCTTTCGCCACTGGTGTTCTTCCATATATCTACGCATTTCACCGCTACACATGGAGTTCCACTCTCCTCTTCTGCACTCAAGTCTCGCAGTTTCCAATGCCCTCCTCCGGTTAAGCCGAAGGCTTTCACATCAGACTGAAAAGTCCGCCTGCGTTCCCTTTACGCCCACTCATTC
+
FFFFFFFFFFFFFFFFFFFFFFFFFFFFFFFFFFFFFFFF:FFFF,FFFFFFFFFFF,FFFFFFFFFFFFFF,F:FFFFFF:FF:FFFFF,F:FF:F,:FF::FFFF,FFFFFFFFFFFF,F:,,,FFFFFFFF,F,FFFFF:F:::FFFFF,FFF,FF:,F,F,F,FFFFFFFF:,FFFF:FFFF,FFFF:FFF:FFF,F,,FFF,F:FFFF,F::FF,F:FFFFFFFFFFFF:,F,FFF:FFFFFF:FF
@A01757:128:HWYCLDRX2:1:2101:8675:14199 2:N:0:GGAGCGTC
TCGGACTACAAGGGTATCTAATCCTATTTGCTCCCCACGCTTTCGTGCCTGAGCGTCAGTAACAGTCCAGGCGGCCGCCTTCGCCACTGGTGTTCTTCCATATATCTACGCATTTTACCGCTACACATGGAGTTCCACCGCCCTCTCCTGTCCTCGAGCGTGGCAGTTTCCAAAGCCTGTACAGGTTGAGCCCGTACCTTTCACTTCAGACTTGCCACGCCGCCTGCGCACCCTTTACGACCAATCATACC
+
FFFFFFFFFFFFFFFF:FFFF::FFFFFFFFFF:FFFFFFF:FFF,FFFFFF:FFFFFFFFFFF:FFFFFFF::FFFFFFF:F:FFFFFFFF,FFFFF,FFFFFFFFFF:F:FFFFF:FFFFF:FFFF:FF,FFFFF,:FF:FFFFF:F:FF,:::FFF:F:FFF:FFFFFFFF,FFF:FF:FF:FF:FFFF,FFFF:FFFFFFFFFFFFFF:FFFFF,FFFFF,::FFFFFFF:F:,:,FF:FFFFF,,F
@A01757:128:HWYCLDRX2:1:2101:18882:14215 2:N:0:GGAGCGTC
TTGGACTACAAGGGTATCTAATCCTATTTGCTCCCCACGCTTTCGTGCCTGAGCGTCAGTAACAGTCCAGGCGGCCGCCTTCGCCACTGGTGTTCTTCCATATATCTACGCATTTTACCGCTACACATGGAGTTCCACCGCCCTCTCCTGTCCTCGAGCGTGGCAGTTTCCAAAGCCTGTACAGGTTGAGCCCGTACCTTTCACTTCAGACTTGCCACGCCGCCTGCGCACCCTTTACGCCCCATCAGTCC
+
FFFFFFFFFFFFFFFFFFFF:FFFFFFFFFFFFFFFFFFFFFFFFFFFFFFFFFFFFFFFFFFFFFFFFFFFFFFFFFFFFFFFFFFFFFFF:FFFFFFFFFFFFFFFFFFFFF:FFFFFFFFFFFFFFFFFFFFFFFFFFFFFFFFFFFFFFFFFFFFFF:FFFFFFFFFFFF:FFFFFFFFFFFFF,FFFFFFFFFFF:FFFF:FFFFFFF,:FFF:FF:FFFFFFFF::FF,F,FFFFF,F,FF,,,:
@A01757:128:HWYCLDRX2:1:2101:6795:14262 2:N:0:GGAGCGTC
TCGGACTACAAGGGTATCTAATCCTGTTCGATACCCGCACTTTCGTGCCTCAGCGTCAGTTGAGCGCCGGTAAGCTGCCTTCGCAATCGGCGTTCTGCGAGATATCTATGCATTTCACCGCTACACCACGCATTCCGCTTACTTCTCACTCACTCAAGAGAGTAAGTTTCAACGGCACGACGGGGTTGAGCCCCGAAATTTTACAGCTGACTTGACACTCGGCGTCAGCACCCTTTAAACCCAATAAATCA
+
FFFFFFFFF:FFFFFF:F:FFFFFFF,FFFFFFFFF,FFFFFFFF:F:FFFFFFF:FFFFFFF:FFFF:FFFFFF:F:FFFFFFFF,FFFF:FFFFF:,,FFFFFFF::FFFF:FFFFFFFFFFFFFFFFFFFFFFFFFF:FFFFFFF,FF:FFFF:FFF,FFFF,FFF,,FF,::,FFF,:,FFFFFFF,:FFFFF:F,:FFFF,FF:FFF,,FFFF:F,,:,:,,:,,FFFF,,F,FFF:F,,F,FFF:
@A01757:128:HWYCLDRX2:1:2101:23719:14293 2:N:0:GGAGCGTC
TCGGACTACCAGGGTATCTAATCCTGTTCGATACCCACGCTTTCGTGCATGAGCGTCAGTTGAGCGCCGGTATGCTGCCTTCGCAATCGGAGTTCTGCGTGATATCTACGCATTTTACCGCTACACATGGAGTTCCACCGCCCTCTCCTGCTCTCTAGCCCGCCAGTTTCCAGAGCCTGTACCGGTTGAGCCGGTACCTTTCACTCCAGACTTAGCAGGCCGCCTACGCACCCTTTACGCCCAATCATTCC
+
FFFFFFFFFFFFFFFFFFFFFFFFFFFFFFFFFFFFFFFFFFFFFFFFFFFFFFFFFFFFFFFFFFFFFFFFFFFFFFFFFFFFFFFFFFFFFFFFFFFFFFFFFFFFFFFFFFFFFFFFFFFFFF:FFFFFFFFFFFFFFFFFFFFFFFFFFFFFFFFFFFFFFF:FFFFFF:FFFFFFFFFFFFFFFFFFFFF:FFFFFFFFFFFFF::FFF:F,FFFFFFFFFF:FFFF:FFFFFFF:FF:FFF:FFF
@A01757:128:HWYCLDRX2:1:2101:13910:14340 2:N:0:GGAGCGTC
TCGGACTACCAGGGTATCTAATCCTGTTTGCTACCCACGCTTTCGAACCTCAGCGTCAGTTACAGACCAGAGAGCCGCTTTCGCCACTGGTGTTCTTCCATATATCTACGCATTTCACCGCTACACATGGAGTTCCACTCTCCTCTTCTGCACTCAAGTCTCCCAGTTTCCAATGCACTACTCCGGTTAAGCCGAAGGCTTTCACATCAGACTTAAAAGACCGCCTGCGTTCCCTTTACGCCCAATAAATC
+
FFFFFFFFFFFFFFF:F:FFFFFFFF:FFFFFFFFFFFFFF:FFF,F,FFFFFFFFFFF:FFFFFFFFFFFFFFF:FF::FFF:FFFFFF:F:FFF,FFF,F:,FFFFFFFFFFFF:FFFF,FF:FFFFFFFFFFFFFFFFFFF:F,:FFFFFFFF,FFFFFFFFFFFF:FFFFFFFFFF,FFFFF:FFFFFFFFFFFF,FFFF:FFFFFFFF,FFFFFFFFF:F:FFF,FFF:FFFFFFFFFFF:FFFFF
@A01757:128:HWYCLDRX2:1:2101:14633:14403 2:N:0:GGAGCGTC
TCGGACTACACGGGTATCTAATCCTGTTCGATACCCACGCTTTCGTGCCTCAGCGTCAGATCGCCGCCGGTATGCTGCCTTCGCAATCGGAGTTCTGCGCAATATCTAAGCATTTCACCGCTACACTGCGCATTCCGCATACCTCTCGACGTCTCAAGACAGCCAGTTTCAACGGCTCGCCGGGGTTGAGCCCCGGGCTTTTACCGCTGACTTAACAGTCCGCCTACGCACCCTTTAAACCCAATAAATCC
+
FFFFFFFFFFFFFFFFFFFFFFFFFFFFFFFFFFFFFFFFFFFFFFFFFFFFFFFFFFF:FFFFFFFFFFFFFFFFFFFFFFFFFFFFFFFFFFFFFFFFFFFFFFFFFFFFFFFFFFFFFFFFFFFFFFFFFFFFFFFFFFFFFFFFFFFFFFFFFFFFFFFFFFFFFFFFFFFFFF:FFFFFFFFFFFFFFFFFF:FFFFFFFFFFFFFFF:::FFFFFFFF:FFFFFFFFF:FFFFFFF,::FFFFF:
@A01757:128:HWYCLDRX2:1:2101:6578:14544 2:N:0:GGAGCGTC
TCGGACTACTAGGGTATCTAATCCTGTTCGATCCCCACGCTTTCGTGCCTCAGCGTCAGTCTGGCGCCGGTACGCTGCCTTCGCAATCGGAGTTCTGCGCGATATCTATGCATTTCACCGCTACACCACGCATTCCGCATACTTCTCGCCCACTCTAGCAAGCCAGTTTCAACGGCTGGATGGAGTTGAGCTCCACGATTTTACCGCTGACTTGATAACCCGCCTACGCACCCTTTAAACCCAATAAATCC
+
FFFFFFF:FFFFFFFFFFFFF:FFFFFFFFF:FFFFFFFFFFFFFFFFFFFFFFFFFFFFFFFFFFFFFFFFFFFFFFFFFFFFFF:FFFFFFFFFFFFFFFFFFFF,FFFFFFFFFFFFFFFFFFFFFFFFFFFFFFFFFFFFFFFFFFFFFFFF:FFF:FFF:FFFF:FFFFFFFFF,F:FFFFFFFFFFFF:FFFFFFFFF:FFF:FFFF:FFFFFFFFFFF:FFFFFFFFFFF,:FF:::FFFFFFF
@A01757:128:HWYCLDRX2:1:2101:31295:14575 2:N:0:GGAGCGTC
TCGGACTACCAGGGTTTCTAATCCTGTTCGATACCCGCACTTTCGTGCCTCAGCGTCAGTAGGGCGCCGGTATGCTGCCTTCGCAATCGGGGTTCTGCGTGATATCTATTCATTTCACCGCTACACCACGCATCCCGCATACTTCTCGCCCACTCAAGGCACCCAGTTCCGACGGCAGGCCGGGGTTGAGCCCCGACATTTGACCGCCGGCTTAAATGCCCGCCTACGCACCCTTTAAACCCAATAAATCC
+
FFFFFFFFFFFFFFFFFFFFFFFFFFFFFFFFFFFFFFFFFFFFFFFFFFFFFFFFFFFFFFFFFFFFFFFFFFFFFFFFFFFFFFFFF:F:FFFFFFFFFF:FFFFFFFFFFFFFFFFFFFFFFFFFFFFFFFFFFFFFFFFFFFFFFF:FFFFFFFFFFFFFFFFFFFFFFFFFFFFFFFFFF:FF:FFFFFFF,FFFF:FFFFFFFFFFFFFFF:FFFFFFFFF,FFFFF:FFF:FFFFF,FF,FFF:
@A01757:128:HWYCLDRX2:1:2101:31069:14747 2:N:0:GGAGCGTC
TCGGACTACCGGAGTATCTAATCCTGTTCGATACCCACGCTTTCGTGCATGAGCGTCAGTTGAGCGCCGGTATGCTGCCTTCGCAATCGGAGTTCTGCGTGATATCTATGCATTTTACCGCTACACATGGAGTTCCACCGCCCTCTCCTGCTCTCTAGCCCGCCAGTTTCCAGAGCCTATACCGGTTGAGCCGGTACCTTTCACTCCAGACTTAGCAGGCCGCCTCCGCACCCTTTACGCCCACTCATTCC
+
FFFFFFFFFFFFFFFFFFFFFFFFFFFFFFFFFFFFFFFFFFFFFFFFFFFFFFFFFFFFFFFFFFFFFFFFFFFFFFFFFFFFFFFFFFFFFFFFFFFFFFFFFFF:FFFFFFFFFFFFFFFF:FFFFFFFFFFFFFFFFFFFFFFFFFFFFFFFFFFFFFFFFFFFFFFFFFFFFF:F:FFFFFFFFFFFFFFFFFFFFFFFFFFFFFFFF,FFFFFFFFFFF,FFFFFFFFF:FFFFFFF:F:FFFFF
@A01757:128:HWYCLDRX2:1:2101:23592:14794 2:N:0:GGAGCGTC
TCGGACTACTGGGGTATCTAATCCTGTTTGCTACCCACGCTTTCGAACCTCAGCGTCAGTTACAGACCAGAGAGCCGCTTTCGCCACTGGTGTTCTTCCATATATCTACGCATTTCACCGCTACACATGGAGTTCCACTCTCCTCTTCTGCACTCAAGTCTCCCAGTTTCCAATGCACTACTCCGGTTAAGCCGAAGGCTTTCACATCAGACTTAAAAGACCGCCTGCGTTCCCTTTACGCCCAATAAATC
+
FFFFFFFFFFFFFFFFFFFFFFFFFFFFFFFFFFFFFFFFFFFFFFFFFFFFFFFFFFFFFFFFFFFFFFFFFFFFFF:FFFFFFFFFFFFFFFFFFF:FFFFFFFFFFFFFFFFFFFFFFFFFFFFFFFFFFFF,FFFFFFF:FFFFFFFFFFFFFFFFFFFFFFFFFFFFFFFFFFFFFFFFFFFFFF:FFFFFFFFFFFFFFFFFFF,FFFFFFFFF:FFFF:F,FFF:FFFFFF,FFFF,,FF,FFF
@A01757:128:HWYCLDRX2:1:2101:18069:14810 2:N:0:GGAGCGTC
TCGGACTACAAGGGTATCTAATCCTGTTTGCTACCCACGCTTTCGAACCTCAGCGTCAGTTACAGACCAGAGAGCCGCTTTCGCCACTGGTGTTCTTCCATATATCTACGCATTTCACCGCTACACATGGAGTTCCACTCTCCTCTTCTGCACTCAAGTCTCCCAGTTTCCAATGCACTACTCCGGTTAAGCCGAAGGCTTTCACATCAGACTTAAAAGACCGCCTGCGTTCCCTTTACGCCCAATAAATC
+
FFFFFFFFFFFFFFFFFFFFFFFFFFFFFFFFFFFFFFFFFFFFFFFFFFFFFFFFFFFFFFFFFFFFFFFFFFFFFFFFFFFFFFFFFFFFFFFFF:FFFFFFFFFFFFFFFFFFFFFFFFFFFFFFFFFFFFFFFFFFFFFFFFFFFFFFFFFFFFFFFFFFFFFFFFFFFFFF:FFFF:FFFFFFFF,FF:FF:FFFFFFFFFFFFFFF,FFFFFFFFFFFFFFFF:FFF:FFF,F:FFF,FFFFFFF
@A01757:128:HWYCLDRX2:1:2101:31774:14873 2:N:0:GGAGCGTC
TCGGACTACCAGGGTTTCTAATCCTGTTCGATACCCACACTTTCGTGCATGAGCGTCAGTTGAGCGCCGGTATGCTGCCTTCGCAATCGGAGTTCTGCGTGATATCTATGCATTTCACCGCTACACCACGCATTCCGCATACTTCTCGCTCACTCAAGAAAACCAGTTTCAACGGCTCGAAGAGGTTGAGCCTCTCAATTTTACCGCTGACTTGATCTTCCGCCTGCGCACCCTTTAAACCCAATAAATCC
+
FFFFFFFFFFFFFFFFFFFFFFFFFFFFFFFFFFFFFFFFFFFFFFFFFFFFFFFFFFFFFFFFFFFFFFFFFFFFFFFFFFFFFFFFFFFFF:FFFFFFFFFFFFFFFFFFFFFFFFFFFFFFFFFFFFFFFFFFFFFFFFFFFFFFFFFFFFFFFFF:FFFFFFFFFFF:FFFFFF:FF:FFFFFFFFFFFFFFFFFFFFFFFFFFFFFFFFF:FFFFFFFFFFFFF:FFFFFFFFFF:FFFFFFFFFF
@A01757:128:HWYCLDRX2:1:2101:3794:14888 2:N:0:GGAGCGTC
TCGGACTACTGGGGTATCTAATCCTGTTCGATCCCCACGCTTTCGTGCCTCAGCGTCAGTTGAGCGCCGGTATGCTGCCTTCGCAATCGGAGTTCTGCGTGATATCTATGCATTTCACCGCTACACCACGCATTCCGCATACTTCTCGCTCACTCAAGAAGACCAGTTTCAACGGCAGGCCGGTGTTGAGCACCGACATTTGACCGCTGACTTATGCTTCCGCCTCCGCAGCCTTTAAACCCAATAAATCC
+
FFFFFFFFFFFFFFFFFFFFFFFFFFF:FFFFFFFFFFFFFFFFFFFFFFFFFFFFFFFFFFFFFFFFFFFFFFFFFFFFFFFFFFFFFFFFFFFFFFFFF,FFF,F,FFFF,:FFFF:FFFF:FFFFFFF,FFFFFFFFFFFFFFF,F::::FFFFFF,F,FFFFFFFFF:FFFFFFF:FFFFFFFFFFFFF,FFF,F,FFFF,F:F,,FF,,,,FF,F,:F,F,::FF,F:FF,,,:F,F,,FFF:FF,
@A01757:128:HWYCLDRX2:1:2101:25870:14888 2:N:0:GGAGCGTC
CGGACTACCAGGGTATCTAATCCTGTTCGATACCCACGCTTTCGTGCATGAGCGTCAGTTGAGCGCCGGTATGCTGCCTCCCGTAGGAGTATCTTAGCAGATCGGAAGAGCGTCGTGTAGGGAAAGAGTGTAGATCTCGGTGGTCGCCGTCTCATTAAAAAGGGGGGGGGGGGGGGGGGGGGGGGGGGGGGGGGGGGGGGGGGGGGGGGGGGGGGGGGGGGGGGGGGGGGGGGGGGGGGGGGGGGGGGGGG
+
FFFFFFFFFFFFFFFFFFFFFFFFFFFFFFFFFFFFFFFFFFFFFFFFFFFFFFFFFFFFFFFFFFFFFFFFFFFFFFFFFFFFFFFFFFFFFFFFFFFFFFFFFFFFFFFFFFFFFFFFFFFFFFFFFFF:FFFFF:FFFFF,,F:,F,,:,,:,,F,::,,:FFFFFFFFFFFFFFFFFFFFFFFFFFFFFFFFFFFFFFFFFFFFFFFFFFFFFFFFFFFFFFFFFFFFFFFFFFFFFFFFFFFFFFF
@A01757:128:HWYCLDRX2:1:2101:32217:15076 2:N:0:GGAGCGTC
TCGGACTACAAGGGTATCTAATCCTGTTTGCTACCCACGCTTTCGAACCTCAGCGTCAGTTACAGACCAGAGAGCCGCTTTCGCCACTGGTGTTCTTCCATATATCTACGCATTTCACCGCTACACATGGAGTTCCACTCTCCTCTTCTGCACTCAAGTCTCCCAGTTTCCAATGCACTACTCCGGTTAAGCCGAAGGCTTTCACATCAGACTTAAAAGACCGCCTGCGTTCCCTTTACGCCCAATAAATC
+
FFFFFFFFFFFFFFFFFFFFFFFFFFFFFFFFFFFF:FFFFFFFFFFFFFFFFFFFFFFFFFFFFFFFFFFFFFFFFF:FFFFFFFFFFFFFFFFFFFFFFFFFFFFFFFFFFFFFFFFFFFFFFFFFFFFFFFFFFFFFFFFFFFFFFFFFFFFFFFFFFFFFFFFFFFFFF:FFFFFFFFFFFFFFFF:FFFFFFFFFFFFF:F::F:FFFFFFFF:,FFFFFF,F,FFFFFFFFFFFFFFFF,FFFF:
@A01757:128:HWYCLDRX2:1:2101:20961:15123 2:N:0:GGAGCGTC
TCGGACTACAAGGGTATCTAATCCTGTTCGATACCCACGCTTTCGTGCCTGAGCGTCAGTAGGGCGCCGGTGCGCTGCCTTCGCAATCGGAGTTCTGCGTGATATCTATGCATTTCACCGCTACACCACGCATTCCGCGCACTTCTCGCCCACTCTAGCCCGGCAGTTCCGACGGCTGGGCGGGGTTGAGCCCCGCGATTTGACCGCCGGCTTGCCGTGCCGCCTGCGCACCCTTTACGCCCAATCATTCC
+
FFFFFFFFFFFFFFFFFFFFFFFFFFFFFFF:FFFFFFFFFFFFFFFFFFFFFFFFFFFFFFFFFFFFFFFFFFFFFFFFFFFFFFFFFFFFFFFFFFFFFFFFFFFFFFFFFFF:FFFFFFFFFFFFFFFFFFFFFFFFFFFFFFFFFFFFFFFFFFFF:FFFFFFFF:FF:FFFFFFFFFFFFFFFFFFFFFF:FFFFFFFF:FFFFFFFFFFFFFFFFFFFF,FFFFFFFFFF,FFFFFF,F:FFF::
@A01757:128:HWYCLDRX2:1:2101:17580:15217 2:N:0:GGAGCGTC
TGGACTACAAGGGTTTCTAATCCTATTTGCTCCCCACGCTTTCGTGCCTGAGCGTCAGTAACAGTCCAGGCGGCCGCCTTCGCCACTGGTGTTCTTCCATATATCTACGCATTTTACCGCTACACATGGAGTTCCACCGCCCTCTCCTGTCCTCGAGCGTGGCAGTTTCCAAAGCCTGTACAGGTTGAGCCCGTACCTTTCACTTCAGACTTGCCACGCCGCCTGCGCACCCTATACGCCCAATCATTCCG
+
FFF,FFFF,F:FF,FFFFFFFFF,FFFFFFFFFFFFFFFFFFFFFFFFFFFFF::F,FFF:FFFFFFFFFFFF:FFFFFFFFFFFFFFFFFFFFF:FFFFFFFFFFFFFF:F::FFF,FFFFF,FFFFFFFFF:FFFFFFFFFFFFFFFFFFFFF::FFFFFFFFFFFFF:FF,:FFFFFFFF,FFFF:FFFFFFFF,FFFFFFFFFFF,FFFFF:FF:FFFFFFFFFFFFFF,FFFF:FF:F:FFFF:FF
@A01757:128:HWYCLDRX2:1:2101:5963:15264 2:N:0:GGAGCGTC
TCGGACTACTAGGGTATCTAATCCTGTTCGATCCCCACGCTTTCGTGCCTCAGCGTCAGTCGGGCGCCGGTATGCTGCCTTCGCAATCGGAGTTCTGCGTGATATCTATGCATTTCACCGCTACACCACGCATTCCGCCTTCTTCTCGCCCACTCAAGGCCCCCAGTTTCAACGGCCGGACGGGGTTGAGCCCCGAATTTTTACCGCTGACTTAAAAGCCCGCCTACGCACCCTTTAAACCCAATAACTCC
+
FFFFFFFFFFFFFFFFFFFFFFFFFFFFFFFFFFFFFFFFFFFFFFFF:FFFFFFFFFFFFFFFFFFFFFFFFFFFFFFFFFFFFFFFFFFFFFFFFFFFFF,:,F,FFFFFFF:FFFFFFFFFFFFFFFFFFFFFFFFF::FFFFF,F:FFFFFFFFFFFFFFFFFFF:,:F:FFFFFFF,FFFFFF:F:FFFFFFFFFFFFF::FFFFFFFFFFFFFFFFFF:FFFFFF,FFFF,FFFF,F,,:F,F:F
@A01757:128:HWYCLDRX2:1:2101:27823:15327 2:N:0:GGAGCGTC
TCGGACTACACGGGTATCTAATCCTGTTCGATACCCACGCTTTCGTGCCTCAGCGTAAGTGTGGGGCCGGCAGGCTGCCTTCGCAATCGGGGTTCTGCGCGATATCTATGCATTTCACCGCTACACCGCGCATTCCGCCTGCCTTTCCCCAACTCAAGCCAGCCAGTTTCAACGGCGGGCCGGGGTTGAGCCCCGGGCTTTTACCGCTGACTTAACTCGCCGCCTACGCACCCTTTAAACCCAATAAATCC
+
FFFFFFFFFFFFFFFFFFF,FFFFFFFFFFFFFFFFFFFFFFFFFFFFFFFFFFFFFFFFFFFFFFFFFFFFFFFFFFFFFFFFFFFFFFFFFFFFFFFFFF:FFFFFFFFFFFFFFFFFFFFFFFFFFFFFFFFFFFFFFFFFFFFFFFFFFFFFFFFFFFFFFFFFFFFFFFFFFFFFFFFFFFFFFFFFFFFFFFFFFFFFFFFFFFFF:FFFF::FFFFFF:FFF,FFFFFF:FFFFFFFF,FFFFF
@A01757:128:HWYCLDRX2:1:2101:6343:15389 2:N:0:GGAGCGTC
TCGGACTACAAGGGTTTCTAATCCTGTTCGATACCCACGCCTTCGTGCTTCAGCGTCAGTTGGGCGCCGGTACGCTGCCTTCGCAATCGGAGTTCTGCGTGATATCTATGCATTTCACCGCTACACCACGCATTCCGCGTACTTCTCGCCCACTCAAGGCACCCAGTTTCAACGGCTCGACGAGGTTGAGCCCCGCAATTTTACCGCTGACTTAAGCGTCCGCCTACGCACCCTTTAAACCCAATAAATCC
+
FFFFFFFFFFFFFFFFFFFFFFFFFFFFFFFFFFFFFFFFFFFFFFFFFFFFFFFFFFFFFFFFFFFFFFFFFFFFFFFFFFFFF:FFFFFFFFFFFFFFFFFFFFFFFFFFFFFFFFFFFFFFFFFFFFFFFFFFFFFFFFFFFFFFFFFFFFFFFFFFFFFFF:FFFFFFFFFFFFFFFFFFFFFFFFFFFFFFF,FFFFFFFFFFFFFFFFFFFFFFFFFFFFF:FFFFFF:FFFFFFF,:FFFFFFF
@A01757:128:HWYCLDRX2:1:2101:4481:15483 2:N:0:GGAGCGTC
TCGGACTACACGGGTATCTAATCCTGTTCGATACCCACACTTTCGTGCATGAGCGTCAGTTGAGCGCCGGTATGCTGCCTTCGCAATCGGAGTTCTGCGTGATATCTATGCATTTCACCGCTACACCACGCATTCCGCATACTTCTCGCTCACTCAAGAAAACCAGTTTCAACGGCTCGACGAGGTTGAGCCGCTCAATTTTCCCGCTGACTTGATCTTCGGCGTGGGCGCGCTTGAACCCCAATAAGGGG
+
FFF:FFFFFFFFFFFFFF:,FF:FFFFFFFFFFFFFFFFFFFFFFFFFFFFFFFFFFFFFFFFF:FFFFFF,FFFFFFFFFFFFFFFFFFFFFFFF:F:FFF,F,FF:FF:,FFFFFF:FF:FFFFF,FFFFFF,FFF:F:FF,FFFF:,F,FFF,:FFFF:F,FF:FFFF:::F,FFFF:F:FFFFF,FF:,FFFF,,,FF,,:,FF:,,F,,:,FF,FFFFF,F,FF,F,,::,F,,FFF,,:,,:,,,
@A01757:128:HWYCLDRX2:1:2101:31819:15515 2:N:0:GGAGCGTC
TCGGACTACAAGGGTATCTAATCCTGTTTGCTACCCACGCTTTCGAACCTCAGCGTCAGTTACAGACCAGAGAGCCGCTTTCGCCACTGGTGTTCTTCCATATATCTACGCATTTCACCGCTACACATGGAGTTCCACTCTCCTCTTCTGCACTCAAGTCTCCCAGTTTCCAATGCACTACTCCGGTTAAGCCGAAGGCTTTCACATCAGACTTAAAAGACCGCCTGCGTTCCCTTTACGCCCAATAAATC
+
FFFFFFFFFFFFFFFFFFFFFFFFFFFFFFFFFFFFFFFFFFFFFFFFFFFFFFFFF:FFFFFFFFFFFFFFFFFFFFFFFFFFFFFFFFFF,FFFFFFFFFFFFF:FFFFFFFFFFFFFF:FFFFFFFFFFFFFFFFFFFFFFF,FFF:FFFFFFFFFFF:FFF:FFFFFFFFFFFFFFFFFFFFFFFFFFFFF:FFFFFF:FFFFF:FFFFF:FFF:FFFFFFFFFFFFFFFFFFFF:FFFFFFFFF,F
@A01757:128:HWYCLDRX2:1:2101:5972:15562 2:N:0:GGAGCGTC
TCGGACTACAGGGGTATCTAATCCTGTTCGATACCCACGCTTTCGTGCCTCAGCGTCAGTGTGTAGCCGGCATGCTGCCTTCGCAATCGGAGTTCTGCGCGATATCTATGCATTTCACCGCTACACCGCGCATTCCGCATACTTCTCTCCAACTCGAGACTGCCAGTTTCAACGGCGGGCCGGGGTTGAGCCCCGGGCTTTGACCGCTGACTTAACAGACCGCCTGCGCACCCTTTAAACCCATGAAATCC
+
FFFFFFFFFFFFFFFFFFFFFFFFFFFFFFFFFFFFFFFFFFFFFFFF:FFFFFFFF,FF:FFFFFFFFFFFFFFFFFFFFFFFF:FFFFFFFFFFFFFFFFF,FF:FFFFFFFFFF:FFFFFFF,FFFFFFFFFFFFFFFFFFFFFFF:FFFFF:FFFFFFFF:F:FFFFFF:FF:FF:FFFFFFF::FFFFFFFFFF,FF:FFFFFFFFF:FFFFFFFFFFFFF:FFFFFFF,FFFF:FF,,,FF,F,F
@A01757:128:HWYCLDRX2:1:2101:15799:15608 2:N:0:GGAGCGTC
TCGGACTACAGGGGTATCTAATCCTGTTCGATACCCGCACTTTCGTGCCTCAGCGTCAGTTGAGCGCCGGTAAGCTGCCTTCGCAATCGGCGTTCTGCGTGATATCTATGCATTTCACCGCTACACCACGCATTCCGCATACTTCTCGCCCACTCAAGGCACCCAGTTCCGACGGCAGGCCGGGGTTGAGCCCCGACATTTGACCGCCGGCTTAAATGCCCGCCTACGCACCCTTTAAACCCAAGAAATCC
+
FFFFF:FF:FFFF:FFFFFFFFF:FF:FFFF:FF,FFFFFFFFF:FFFF:FFFFFFFFFFFFF:FFFF,F,FFFFF::FFFF::FFFFFFFFFFFF:FFF,FFFF:FFFFFFF,FFFFFFF:FFF:FFF,,FFFF:FFFFFF:F,FFF,FFFF,FF,FFFFFFF,:FFF:FFFFFF:,FF:FFFFFFF,F:FFFFF:FF:,FFFF,FFF,F,FF,FF,FFFFFF,FF:FFF,FF,:,F,FFF,F,FF,:,F
@A01757:128:HWYCLDRX2:1:2101:10782:15624 2:N:0:GGAGCGTC
TCGGACTACACGGGTATCTAATCCTGTTCGCTCCCCTAGCTTTCGCGCCTCAGCGTCAGTCGTGGCCCAGAAGGCCGCCTTCGCCGCCGGTGTTCTTCCCAATATCTGCGCATTCCACCGCTACACTGGGAATTCCGCCTTCCCCTACCAGACTCAAGCCTGCCGGTATCGGGGGCGGACCGGGGTTGAGCCCCGGTATTTGACCCCCGACCTAACAGGCCGCCTACGCGCGCTTTACGCCCAATGACTCC
+
FFFFFFFFFFFFFFFFFFFF:FFFFFFFFFFFFFFFFFFFFFFFFFFFFFFFFFFFFFFFFFFFFFFFFFFFFFFFFFFFFFFFFFFFFFFFFFFFFFFFFFF:FFFFFFFFFFF,FFFFFF,FFFFFFFFFF,FFFFF,FF:FFFFFFFFFFFF:FFFFFFFFFFFFFFFFFFFFFFFFFFFFFF,FFFFFFFFFF::FFFF::FFFFFFFFF,F,FFFFFF:FF:FF:FFFF,F,FFFFF::F:FF:FF
@A01757:128:HWYCLDRX2:1:2101:10203:15687 2:N:0:GGAGCGTC
TCGGACTACTAGGGTATCTAATCCTGTTTGCTCCCCACGCTTTCGCACCTCAGTGTCAGTATCAGTCCAGGTGGCCGCCTTCGCCACTGATGTTCCTTCCCATCTCTACGCATTTCACCGCTACACAGGAAATTCCGCCACCCTCTACTGTACTCTAGTCTGCCAGTTCGAAATGCAGTTCCCAGGTTAAGCCCGGGGCTTTCACATCTCGCTTAACAAACAACCTACGCGCGCTTTACGCCCAGTAATTC
+
FFFFFFFFFFFFFFFFFFFFFFFFFFFFFFFFFFFFFFFFFFFFFFFFFFFFFFFFFFFFFFFFFFFFFFFFFFFFFFF::FFFFFFFFFFFF:FFFFFF,FFFFFFF:FFFFFF:FFFFFFF:FFFFFF::,FFFFFFF::FFFFF:FFFF,FFFFF:FF:FFFFFFF,FF:FF:FFFFFF,FFFFFFFFFFFFFF,F,,FF,,FFFFFFFFF,:FF:FF:FFF,F,,FF::F:FFF::F,:,F,:F,FF
@A01757:128:HWYCLDRX2:1:2101:20898:15702 2:N:0:GGAGCGTC
CGGACTCTGGGTATCTAATCCTGTTCGATACCCACGCTTTCGTGCCTGAGCGTCAGTAGGGCGCCGGTGCGCTGCCTTCGCAATCGGAGTTCTGCGTGATATCGATGCCGTTTACCGCTACACATGGAGTTCCACCGCCCTCTCCTGCTCTCCAGTCCTCCAGTTTCCAAAGCCATGCATGAGTTGAGCTCATGCGTTTCACTCCAGACTTGCAGGACCGCCTGCGCACCCTGTACGCCCCCTCATTCCGG
+
,F:FFFF,FF:F,FFFFFFFF::FFF:,FFF:FFFF::FFFFFFFFFFFFFFFFFFFFFF:FFFFFF:FFFFFFFFFFF:F:FF:FFFF,F,FFFFF:FFF:F,F,F,,,FF:F:FF:,,:F:FFFFFFFFF:FFFFFFFF:FF:FFF,FFFFFFF:,FFF::FFF:FF:FFFFFFFFF,F::FF:,:FF,FFF:F,,F:F:FFFFFF,F:F:,F,F,FFF,F:F:FF::FFFFFFFFF:,FFF,,FF:FF
@A01757:128:HWYCLDRX2:1:2101:25681:15749 2:N:0:GGAGCGTC
TCGGACTACAGGGGTATCTAATCCTGTTCGATACCCACGCTTTCGTGCCTCAGCGTCAGTGTGGAGCCGGCATGCTGCCTTCGCAATCGGAGTTCTGCGCGATATCTATGCATTTCACCGCTACACCGCGCATTCCGCATACTTCTCTCCAACTCGAGACTGCCAGTTTCAACGGCGGGCCGGGGTTGAGCCCCGGGCTTTGACCGCTGACTTAACAGACCGCCTGCGCACCCTTTAAACCCAATAAATCC
+
FF:FFFFFFFFFFFFFFFFFFFFFFFFFFFFFFFFFFFFFFFFFFFFFFFFF:FFFFFFFFFFFFFFFFFFFFFFFFFFFFFFFF,FFFFFFFFFFFFFFFFFFFFFFFFF,FFFFFFFFFFFFFFFFFFFFFFFFFFFFFFFFFFFFFF:FFFFFFFFFFFFFFFFFFFFFFFFFFFFFFFFFFFFFFFFFFFFFFF:F:FFFF:FFFFFFFF,FFFF:FFF:FF,FFFFF:F,FFFFFFFF,FFFFF:F
@A01757:128:HWYCLDRX2:1:2101:14208:15765 2:N:0:GGAGCGTC
TCGGACTACCGGGGTATCTAATCCTGTTTGCTACCCACGCTTTCGAACCTCAGCGTCAGTTACAGACCAGAGAGCCGCTTTCGCCACTGGTGTTCTTCCATATATCTACGCATTTCACCGCTACACATGGAGTTCCACTCTCCTCTTCTGCACTCAAGTCTCCCAGTTTCCAATGCACTACTCCGGTTAAGCCGAAGGCTTTCACATCAGACTTAAAAGACCGCCTGCGTTCCCTTTACGCCCAATAAATC
+
FFFFFFFFFFFFFFFFFFFFFFFFFFFFFFFFFFFFFFFFFFFFFFFFFFFFFFFFFFFFFFFFFFFFFFFFFFFFFFFFFFFFFFFFFF:FFFFFFFFF::FFFFFFFF:FFFFFFFFFFF:FFF,FFF,FFFF,FFFFFFFFF:FFFFFFFFFFFFFFFFFF:FF:FFF,FFFFFFFFFFFFFFFFFFF:FFFFFFFFFFFFFF:FFF:FFFFF:F:FFF:FF:FFF:FFFFFFF,FFFFF,FFFF,FF
@A01757:128:HWYCLDRX2:1:2101:19488:15765 2:N:0:GGAGCGTC
TCGGACTACAGGGGTATCTAATCCTGTTAGATACCCACGCTTTCGTGCCTGAGCGTCAGTAGGGCGCCGGTGCGCTGCCTTCGCAATCGGAGTTCTGCGTGATATCTATGCATTTCACCGCTACACCACGCGTTACGCGCACTTCTCGCCCACTCTAGCCCGGCAGTTCCGACGGCTGGGCGGGGTTGAGCCCCGCGATTTGACCGCCGGCTTGCCGTGCCGCCTGCGCACCCTTTAAACCCAATAAATCC
+
FFFFFFFF:FFFFFFFFFFFFFFFFFFF,FFFFFFFFFFFFFFFFFFFFFFFFFFFFFFFFFFFFFFFFFFFFFFFFFFFFFFFFFFFFFFFFFFFFFFFFFFFFFFFFFFFFFFFFFFFFFFFFFFFFFF,FFFFFFFFFFFFFFFFFFFFFFFFFFFFFFFFFFFFFFFFFFFFFFFFFFFFFFFFFFF:FFFFFFFFFFFFF:FFFFFFFFFFFFFFFFFFF,FFFFFFFFFFF:FF::::FFF,F::
@A01757:128:HWYCLDRX2:1:2101:20274:15812 2:N:0:GGAGCGTC
TCGGACTACCAGGGTATCTAATCCTGTTCGATACCCACGCTTTCGTGCTTCAGCGTCAGTTGGGCGCCGGTATGCTGCCTTCGCAATCGGAGTTCTGCGTGATATCTATGCATTTCACCGCTACACTGCGCATTCCGCATACCTCTCGTCGTCTCAAGACAGCCAGTTTCAACGGCTCGCCGGGGTTGAGCCCCGGGCTTTTACCGCTGACTTAACAGTCCGCCTACGCACCCTTTAAACCCAATAAATCC
+
FFFFFFFFFFFFFFFFFFFFFFFFFFFFFFFFFFFFFFFFFFFFFFFFFFFFFFFFFFFFFFFFFFFFFFFFFFFFFFFFFFFFFFFFFFFFFFFFFFFFFFFFFFFFFFFFFFFFF,FFFFFFFFFFFFFFFFFFFFFFFFFFFFFF,FFFFFFFFFFFFFFFFFF:FFFFFFFFFFFFFFFFFFFFFFFFFFFFFF:FFFF,:FFFFFFFFF,FFFFF,FF:FFFFFFF:FFFFF:FF:FF,F:,FFF,
@A01757:128:HWYCLDRX2:1:2101:5701:15906 2:N:0:GGAGCGTC
TCGGACTACAGGGGTATCTAATCCTGTTCGATACCCACGCTTTCGTGCCTCAGCGTCAGTGTGTAGCCGGCATGCTGCCTTCGCAATCGGAGTTCTGCGCGATATCTATGCATTTCACCGCTACACCGCGCATTCCGCATACTTCTCTCCAACTCGAGACTGCCAGTTTCAACGGCGGGCCGGGGTTGAGCCCCGGGCTTTGACCGCTGACTTAACAGACCGCCTGCGCACCCTTTAAACCCAATAAATCC
+
FFFFFFFFFFFFFFFFFFFFFFFFFFFFFFFFFFFFFFFFFFFFFFFFFFFFFFFFFFFFFFFFFFFFFFFFFFFFFFFFFFFFFFFFFFFFFFFFFFFFFFFFFFFFFFFFFFFFFFFFFFFFFFFFFFFFFFFFFFFFFFFFFFFFFFFFFFFFFFFFFFFF::FFFFFFFFFFFFFFFFFFFF:FFFFFFFFFFFFFFFFFFFFF:F:FFFFFFFFFFFF,FFFFFFFFFFFF:FFFFFFFFFF:FFF
@A01757:128:HWYCLDRX2:1:2101:11641:16047 2:N:0:GGAGCGTC
TCGGACTACCAGGGTATCTAATCCTGTTCGATACCCGCACTTTCGTGCCTCAGCGTCAGTAGGGCGCCGGTATGCTGCCTTCGCAATCGGGGTTCTGCGTGATATCTATGCATTTCACCGCTACACCACGCATTCCGCATACTTCTCGCCCACTCAAGGCACCCAGTTCCGACGGCAGGCCGGGGTTGAGCCCCGACATTTGACCGCCGGCTTAAATGCCCGCCTACGCACCCTTTAAACCCAATAAATCC
+
FFFFFFFFFFFFFFFFFFFFFFFFFFFFFFFFFFFFFFFFFFFFFFFFFFFFFFFFFFFFFFFFFFFFFFFFFFFFFFFFFFFFFFFFFFFFFFFFFFFFFFFFFFFFFFFFFFFFFFFFFFFFFFFFFFFFFFFFFFFFFFFFFFFFFFFFFFFFFFFFFFFFFFFFF:FFFFFF:FFFFFFFFFFFFFFFFFFFFFFFFFFF:FFFFFFFFFF:FFFFFFFFFFFFFFFFFFFFFFFF,FFFFFF:FF:
@A01757:128:HWYCLDRX2:1:2101:22227:16063 2:N:0:GGAGCGTC
TCGGACTACAAGGGTATCTAATCCTATTTGCTCCCCACGCTTTCGTGCCTCAGCGTCAGCAACAGGCCAGGCGGCCGCCTTCGCCACTGGTGTTCTTCCATATATCTACGCATTTTACCGCTACACATGGAGTTCCACCGCCCTCTCCTGCTCTCCAGTCCTCCAGTTTCCAAAGCCATGCATGAGTTGAGCTCATGCGTTTCACTCCAGACTTGCAGGACCGCCTGCGCACCCTTTACGCCCAATCATTC
+
FFFFFFFFFFFFFFFFFFFFFFFFFFFFFFFFFFFFFFFFFFFFFFFFFFFFFFFFFFFFFFFFFFFFFFFFFFFFFFFFFFFFFFFFFFFFFFFFFFFFFFFFFF:FFFFFFF:FFFFFFFFFFFFFFFFFFFFFFFFFFFFFFFFFFFFFFFFFFFFFFFFFFFFFFFFFFFFFFFFFFFFFFFFFFFFFFF:FFFFFFFFFFFFFFFFFFFF:FFFFFFFFFFFFFFFFFFFFFFF,FFFFFFF::FF
@A01757:128:HWYCLDRX2:1:2101:14787:16078 2:N:0:GGAGCGTC
TCGGACTACCCGGGTATCTAATCCTGTTTGCTACCCACGCTTTCGAACCTCAGCGTCAGTTACAGACCAGAGAGCCGCTTTCGCCACTGGTGTTCTTCCATATATCTACGCATTTCACCGCTACACATGGAGTTCCACTCTCCTCTTCTGCACTCAAGTCTCCCAGTTTCCAATGCACTACTCCTGTTAAGCCGAAGGCTTTCACATCAGACTTAAAAGACCGCCTGCGTTCCCTTTACGCCCAATAAATC
+
FFFFFFFFFFFFFFFFFF,FFFFFFFFFFFFFFFFFFFFFFFFFFFFFFFFFFFFF:FFFFFFFFFFFFFFFFFFFFFFFFFFFF:FFFF,FFFFFFFF,FFFFFFFFFFF,:FF:FFFFFFFFFFFFFFFFFFFFFFFFFFFFFFFFF:FFFFFFFFFFFFFFFFFFF:F:FFFFFFFFFFFFFFFFFFFFFFFFFFFFFFFFFFFFFFFFFF:F,F:FFFF:FFFFFFFFFFF,FFF:FFF:F,,FFF:
@A01757:128:HWYCLDRX2:1:2101:18276:16110 2:N:0:GGAGCGTC
TCGGACTACAAGGGTTTCTAATCCTATTTGCTCCCCACGCTTTCGTGCCTCAGCGTCAGTCAACAGGCCAGGCGGCCGCCTTCGCCACTGGTGTTCTTCCATATATCTACGCATTTTACCGCTACACATGGAGTTCCACAGCCCTCTCCTGCTCTCTAGCCCGCCAGTTTCCAGAGCCTGTACCGGTTGAGCCGGTACCTTTCACTCCAGACTTAGCAGGCCGCCTACGCACCCTTTACGCCCAATCATTC
+
FFFFFFFFFFFFFFFFFFFFFFFFFFFFFFFFFFFFFFFFFFFFFFFFFFFFFFFFFFFFFFFFFFFFF:FFFFFFFFFF:FFFFFFFFFFFF,FFFFFFFF:FFFFFFF:FFFFFFFFFFFFFFFFFFFFFFF:FFFF,FFFFFFFFFFF:FFFFFFFFFFFFFFFFFFF,FFFFFFFFFFFFFFFFFFFFFFFFF:FFFFFFFFF:FFFFFFF:FFF:FFFFFFFFFFFFFFFF:FFFFFFFF:FF,FF
@A01757:128:HWYCLDRX2:1:2101:6379:16141 2:N:0:GGAGCGTC
TCGACTACAAGGGTATCTAATCCTATTTGCTCCCCACGCTTTCGTGCCTGAGCGTCAGTAACAGTCCAGGCGGCCGCCTTCGCCACTGGTGTTCTTCCATATATCTACGCATTTTACCGCTACACATGGAGTTCCACCGCCCTCTCCTGTCCTCGAGCGTGGCAGTTTCCAAAGCCTGTACAGGTTGAGCCCGTACCTTTCACTTCAGACTTGCCACGCCGCCTGCGCACCCTTTACGCCCAATCATACCG
+
FFFFFFFFFFFFFFFFFFFFFF:F,FFFFFFFFFFFF:FFFFFFFFFFFFFF:FFFFFFFFFF:FF,::F:FF:FF:FFFFFFFFFFFFFFFFFFFFFFFFFFFFF:FFFFFFFFFFFF:F:FFFFFFFFF:FF:FF,FFFFF,FFFFFF::F:,:FF:FFFFFFFFFF:FFF:FFF:F,,FFFFFF:FFFFFF,F,FF,FFFFFFF:F,F:FF,F,:FFFF,FFFFFFF,,,FFF,,F:FFFFFFF,FFF
@A01757:128:HWYCLDRX2:1:2101:13440:16157 2:N:0:GGAGCGTC
TCGGACTACCAGGGTTTCTAATCCTATTTGCTCCCCACGCTTTCGTGCGTCAGCGTCAGTCACAGGCCAGGCGGCCGCCTTCGCCACTGGTGTTCTTCCAGATCTCTGCGCATTTTAACGCTACACATGGAGTTCCACCGCCCTCTCCTGTCCTCAAGTCTGCCAGTGTCTGAATGACAGACGAGTTGAGCTCATCCCTTTGCCTGCAGACTGAACAGACCGCCTGCGCCCCCTTTACGCGCAATAATTCC
+
FFFFFFFFF:,F:FF::,,FF,,FFF,:F:FFF:FFFFFF:F:FFFF,,F,,:FFF:,FFFFF,:F,F:FFFFFFFFF::FF:FFFFFFF,FF,::,::,,,,:FFFFF:F:F:FFF:,FF::,,FFF:F,FF::FF:FFFFFFF,F:F:F,F:F,::FFFFF,FFF:::FFFFFF,,FFF:FFF,FF:F,,F,,,F,FF:FFFF,:,,,:FF,:F,:F:,FF,F,FF:,,F,:F,::FF:F:,F,,,FF,
@A01757:128:HWYCLDRX2:1:2101:19045:16157 2:N:0:GGAGCGTC
TCGGACTACAAGGGTTTCTAATCCTGTTCGATACCCACGCTTTCGTGCCTCAGCGTCAGTGTGGAGCCGGCATGCTGCCTTCGCAATAGGAGTTCTGCGCGATATCTATGCATTTCACCGCTACACCGCGCATTCCGCATACTTCTCTCCAACTCGAGACTGCCAGTTTCAACGGCGGACCGGGGTTGAGCCCCGGGCTTTGACCGCTGACTTAACAGACCGCCTGCGCACCCTTTAAACCCAATAAATCC
+
FFFFFFFFFFFFFFFFFFFFFFFFFFFFFFFFFFFFFFFFFFFFFFFFFFFFFFFFFFFFFFFFFFFFFFFFFFFFFFFFFFFFFFFFFFFFFFFFFFFFFF:FFFFFFFFFFFFFFFFFFF:FFFFFFFFFFFFFFFFFFFFFFFFFFFFFFFFFFFFFFFFFFFFFFFFFFFFFFFFFFFFFFFFFFFFFFFFFFFFFFFFFFFFFFFF:FFFFFFFFFFFFFF:FFFFFFFFFFFFFFFF:FFFFFFF
@A01757:128:HWYCLDRX2:1:2101:32868:16203 2:N:0:GGAGCGTC
TCGGACTACAAGGGTATCTAATCCTGTTCGATACCCACGCTTTCGTGCCTCAGCGTCAGATCGCCGCCGGTATGCTGCCTTCGCAATCGGAGTTCTGCGCAATATCTAAGCATTTCACCGCTACACTGCGCATTCCGCATACCTCTCGACATCTCAAGACAGCCAGTTTCAACGGCTCGCCGGGGTTGAGCCCCGGGCTTTTACCGCTGACTTAACAGCCCGCCGACGCACCCTTTAAACCCCATAAATCC
+
FFFFFFFFFFFFFFFFFFFFFFFFFFFFFFF:FFFFFFFFFFFFFFFFFFFFFFFFFFF:FFFFFFFFFFFFFFFFFFFFFFFFFFFF:FFFFFFFFFFFFFFF:FFFFFFFFFFFFF,FFFFFFFF,:FFF::FFF,F:FFFFFFFFFFFFFFFFFFF:F,FF:FFFFFFFFF:FFFFFFFFFFF:,,,FF:FF:FFF,FFFFFFFFF:FFFFFF:,F,FFFF,F::FFFFFFFF:FFFFF,FFFF:FFF
@A01757:128:HWYCLDRX2:1:2101:24731:16235 2:N:0:GGAGCGTC
TCGGACTACCCGGGTATCTAATCCTGTTCGATACCCACGCTTTCGTGCCTCAGCGTCAGTGTGGGGCCGGCAGGCTGCCTTCGCAATCGGGGTTCTGCGCGATATCTATGCATTTCACCGCTACACCGCGCATTCCGCCTGCCTTTCCCCAACTCAAGCCAGCCAGTTTCAACGGCGGGCCGGGGTTGAGCCCCGGGCTTTTACCGCTGACTTAACTCGCCGCCTACGCACCCTTTAAACCCAATAAATCC
+
FFFFFFFFFFFFFFFFFFFF,FFFFFFFFFFFFFFFFFFFFFFFFFFFFFFFFFFFFFFFFFFFFFFFFFFFFFFFFFFFFFFFFFFFFFFFFFFFFFFFFF:FFFFFFFFFFFFFFFFFFFFFFFFFFFFFFFFFF:FFFFFFFFFFFFFFFFFFFFFFFFFFFFFFFFFFFFFFFFFFFFFFFFFFFFFFFFFFFFFFFFFFFFFFFFFFFFFFFFFFFFFFF:FFFFFFFFFF:FFFF:FFFFFFFFF
@A01757:128:HWYCLDRX2:1:2101:6569:16313 2:N:0:GGAGCGTC
TCGGACTACAAGGGTTTCTAATCCTATTTGCTCCCCACGCTTTCGTGCCTCAGCGTCAGCAACAGGCCAGGCGGCCGCCTTCGCCACTGGTGTTCTTCCATATATCTACGCATTTTACCGCTACACATGGAGTTCCACCGCACTCTCCTGCTCTCCAGTCCTCCAGTTTCCAAAGCCATGCATGAGTTGAGCTCATGCGTTTCACTCCAGACTTGCAGGACCGCCTGCGCACCCTTTACCCCCAATCATTC
+
FFFFFFFFFFFFF:FFFFFFFFFFFFFFFFFFFFFFFFFFFFFFFFFFFFFFF:FFFFFFFFFFFF:FFFFFFFFFFFFFFFFFFFFFFFFF:FFFFFFFFFFFFFFFFFFFFFFFF,FFFFFFFFFFFFF:FFFFFF,:FFFFFF,FFFFFFFFFFFFFFFFFFF,FFFFFF,FFFFF,:FFFFFF:FF:FFFFFFFFFFFFFFFFFFFFF:F,FFFFFFF,FFF:FFFFFF,FFFFF,FFFF:::,FFF
@A01757:128:HWYCLDRX2:1:2101:20265:16391 2:N:0:GGAGCGTC
TCGGACTACCAGGGTATCTAATCCTGTTTGCTCCCCACGCCTTCGAGCCTCAACGTCAGTTACAGTCCAGTAAGCCGCCTTCGCCGCCGGTGTTCCTCCTGATATCTACGCATTTCACCGCTACACCAGGAATTCCGCTTACCTCTCCTGCACTCCAGCTTCACAGTTTCCAGAGCAGTTCCGGGGTTGGGCCCCGGCATTTCACTCCAGACTTGCGCTGCCGTCTACGCTCCCTTTACACCCAGTAAATC
+
FFFFFFFFFF,FFFFFFFFFFFFFFF:FFFFFFFFFFFFFFFFFFFFFFFFFFFF:FFFFFFFFFFFFFFFFFFFFFFFFFFFFFFFFFFFFFFFFFFFFFFFFFFF:FFFFFFFFF:FFFFFFFFFF,FFFFFFFFFFFFFFFFFFFFFFFFFFFFFFFFFFFFFFFFFFFFFFFFFFFFFFFFFFFFFFFFFFFFFFFFFFFFFF,:FFFFFFF:FFFFFFFFFFFFFFFFFFFFFFFFF:FF,FFFFF
@A01757:128:HWYCLDRX2:1:2101:25599:16391 2:N:0:GGAGCGTC
TCGGACTACCGGGGTATCTAATCCTGTTCGATACCCACGCTTTCGTGCCTCAGCGTCAGTGTGGGGCCGGCAGGCTGCCTTCGCAATCGGGGTTCTGCGTGATATCTAAGCATTTCACCGCTACACTGCGCATTCCGCATACCTCTCGACGTCTCAAGACAGCCAGTTTCAACGGCTCGCCGGGGTTGAGCCCCGGGCTTTTACCGCTGACTTAACAGTCCGCCTACGCACCCTTTAAACCCAATAAATCC
+
FFFFFFFFFFFFFFFFFFFF,FFFFFFFFFFFFFFFFFFFFFFFFFFFFFFFFFFFFFFFFFFFFFFFFFFFFFFFFFFFFFFFFFFFFFFFFFFFFFFFFFFFFFFFFFFFFFFFFFFFFFFFFFFFFFFFFFFFFFFFFFFFFFFFFFFFFFFFFFFFFFFFFFFFF:FFFFFFFFFFFFFFFFFFFFFFFFFFFFFFFFFFFFFFFFFFFFFFF:FF:FF:FFFFF:FFFFFFFFFFFFF,FFFFFF:
@A01757:128:HWYCLDRX2:1:2101:32090:16391 2:N:0:GGAGCGTC
TCGGACTACAAGGGTATCTAATCCTGTTTGCTACCCACGCTTTCGAACCTCAGCGTCAGTTACAGACCAGAGAGCCGCTTTCGCCACTGGTGTTCTTCCATATATCTACGCATTTCACCGCTACACATGGAGTTCCACTCTCCTCTTCTGCACTCAAGTCTCCCAGTTTCCAATGCACTACTCCGGTTAAGCCGAAGGCTTTCACATCAGACTTAAAAGACCGCCTGCGTTCCCTTTACGCCCAATAAATC
+
FFFFFFFFFFFFFFFFFFFFFFFFFFFFFFFFFFFFFFFFFFFFFFFFFFFFFFFFFFFFFFFFFFFFFFFFFFFFFFFFFFFFFFFFFFFFFFFFFFFFFFFFFFFFFF:FFFFFFFFFFFFFFFFFFFFFFF,FFFFFFFFFFFFFFFFFFFFFFFFFFFFFFFFFFFFFFF:FFFFFFFFF:,FFFF,FFFFF,FFFFFFFFFFFFF:FFFFFFFFFFFFFFFFFFFFFFFFFFFFFFFF:FFFF::F
@A01757:128:HWYCLDRX2:1:2101:13096:16407 2:N:0:GGAGCGTC
TCGGACTACAAGGGTATCTAATCCTGTTTGCTACCCACGCTTTCGAACCTCAGCGTCAGTTACAGACCAGAGAGCCGCTTTCGCCACTGGTGTTCTTCCAAATATCCACGCATTTCACCGCTAAACATGGAGTTCCACTCTCCTCTTCTGCACTCAAGTCTCCCAGTTTCCAAAGCACTACTCCGGTTAAGCCGAAGGCTTTCACATCAGACTTAAAAGACCGCCTGCGTTACCATTACGCCCAATAAATC
+
:FFFFF:FFFF:F:,F::FFF:F,::FFFF:FFF,,F,:F::FFFFFF,:,F:F,:FFF:FFFFFF:F:FF,F,FF:F:FFF:FFFF:,F,F:,FF,,F:,FFF::FFFFFF,:FFF,,F,,::,FF,FF,F:FF,F:FFF,:F,FFFF:FFF:F::,F,,,F:F:F::,FFF,,F,FF:,,FF:::F,FFFFF,,,FF,:,,,,:FF,,FF:,FF:F,FF,,,F,F,,FF,F,,:FF,,F,F:,F:FFFF
@A01757:128:HWYCLDRX2:1:2101:12997:16423 2:N:0:GGAGCGTC
TCGGACTACACGGGTATCTAATCCTGTTCGATCCCCACGCTTTCGTGCCTCAGCGTCAGTCTGGCGCCGGTACGCTGCCTTCGCAATCGGAGTTCTGCGCGATATCTATGCATTTCACCGCTACACCGCGCATTCCGCGTACTTCTCGCCAACTCAAGTCTGCCAGTTTCAACGGCTCGACGGGGTTGAGCCCCGCAATTTTACCGCTGACTTAACAGTCCGCCTACGCACCCTTTAAACCCAATAAATCC
+
FFFFFFFFFFFFF::FFFFF:FFFFFFFFFFFFFFFFFFFFFFFFFFFFFFFFFFFFF:FFFFFFFFFFFFFFFFFFFFFFFF:FFFFFFFFFFFFFFFFFFFFFFFFF:FFFFFFFFFFFFFFFFFFFFFFFFFFFF:FFFFFFFF:FFF,FFFFFFFFFFFFFFFF::FFFFFFFFFFF,FFFFFFFFFFFFFFF:FFFFFF,FFF:FFFFFFF:F:FFF:FF:FFFFF:FF:FFFFFFFFFFFFFFFF
@A01757:128:HWYCLDRX2:1:2101:24388:16454 2:N:0:GGAGCGTC
TCGGACTACAATGGTATCTAATCCTGTTCGATACCCACGCTTTCGTGCTTCAGCGTCAGTTGGGCGCCGGTATGCTGCCTTCGCAATCGGAGTTCTGCGTGATATCTATGCATTTCACCGCTACACCACGCATTCCGCATACTTCTCGCCCACTCAAGAACACCAGTTTCAACGGCGAAGCGAGGTTGAGCCCCGCGATTTGACCGCTGACTTGACATTCCGCCTACGCACCCTTTAAACCCAATAAATCC
+
FFFFFFFFFFFFFFFFFFFFFFFFFFFFFFFFFFFFFFFFFFFFFFFFFFFFFFFFFFFFFFFFFFFFFFFFFFFFFFFFFFFFFFFFFFFFFFFFFFFFFFFFFFFFFFFFFFFFFFFFFFFFFFFFFFFFFFFFFFFFFFFFFFFFFFFFFFFF:F:FFFFFFFFFFFFFFFFFFFFFFFFFFFFFFFFFFFFFFFFFFFFFFFFFFFFFFFFFFFFFFFFFFFFFFFFFFFFFFFFFFFFFFFFFFFF
@A01757:128:HWYCLDRX2:1:2101:1551:16485 2:N:0:GGAGCGTC
TAGGACTACCCGGGTATCTAATCCTGTTCGATACCCACGCTTTCGTGCCTGAGCGTCAGTAGGGCGCCGGTGCGCTGCCTTCGCAATCGGAGTTCTGCGTGATATCTATGCATTTCACCGCTACACCACGCATTCCGCGCACTTCTCGCCCACTCTAGCCCGGCAGTTCCGACGGCTGGGCGGGGTTGAGCCCCGCGATTTGACCGCCGGCTTGCCGTGCCGCCTGCGCACCCTTTAATCCCAATAAATCC
+
FF:FFFFFFFFFFFF:FFFFFF,FFFFFFFFFFFFFFFFFF:F:FFFF:FFFFFFFFFFFFFFFFF,F,FFFFFFFFFFFFFFFFFFFFFFFFFFFFFFFFFFFFFF,FFFF,FFFFFFFFFF::FFFFFFFFFF,FFFFF,FF:FFFFFFFFFFFFFF::FFFFF,FFFFF:FF:,FFFFFFFFFFFF:FF,FFFF::FFFF,FF,FFF,F:F::FFFF,FF,FFFF,:::,FFF,:FF,:,:,F::FF,
@A01757:128:HWYCLDRX2:1:2101:2266:16564 2:N:0:GGAGCGTC
TCGGACTACAAGGGTATCTAATCCTGTTCGATACCCACGCTTTCGTGCATGAGCGTCAGTTGAGCGCCGGTATGCTGCCTTCGCAATCGGAGTTCTGCGTGATATCTATGCATTTCACCGCTACACCACGCATTCCGCATACTTCTCGCTCACTCAAGAACGCCAGTTTCAACGGCACGACGGGGTTGAGCCCCGAAATTTTAACGCTGAATTGACATACCGCCTCAGCACCCTTTAAACCCAAAAAATCG
+
FFF,FF,F:F:,F::FF:,,:F,FFFFFFFFF:FFFF:FFF::::F::FFF:FF:FFF:FFFFFF:FFF,FFFFFFFFFF,FFFFFFF,FF:FFFFFFF,FF,F,F,:FFFFFFFFFFFFFFFFFFFFF:FF:FFFFFFF,,FFFFFF,FFFFFFFF:::FFFFF:F,FFFFFF,FFF,:::F:FFF:FFFFFFFFFFFF,F,,F,:,,F,,:,FFFF,FF,F,F,,,FFFF,:F,FF::F,FF,FFFFF,
@A01757:128:HWYCLDRX2:1:2101:12246:16564 2:N:0:GGAGCGTC
TCGGACTACTGGGGTTTCTAATCCCTTTCGCTCCCCTGGCCTTCGTGCCTCAGCGTCAGTTAATGTCCAGGAACCCGCCTTCGCCACGAGTGTTCCTCTCGATATCTACGCATTTCACTGCTACACCGAGAATTCCGGTTCCCCCTCCATTACTCTAGTCTCGCAGTATCATGTGCCGTCCGCGGGTTGAGCCCGCGCCTTTCACACACGACTTACGAAACAGCCTACGCACGCTTTACGCCCAGTGATTC
+
FFFFFFFFFFFFFFFFFFFFFFFFFFFFFFFFFFFFFFFFFFFFFFFFFFFFFFFFF,FF:FFFFFFFFFFFFFFFFFFFFFFFFFFFFFFFFFFFFFFFFFFFFFFFFFFFFFFFFFFFFFFFFFFFFFFFFFFFFFFFFFFFFFFFFFFFFFFFFFFFFFFFFFFFFFFFFFFFFFFF:FFFFFFFFFFFFFFFFFFFFFFFFFFF,FFFFFFFF:F:FFFFFFFFF:FFFFFFFFFFFFFF:FF:FFF
@A01757:128:HWYCLDRX2:1:2101:14778:16595 2:N:0:GGAGCGTC
TCGGACTACCAGGGTATCTAATCCTGTTTGCTACCCACGCTTTCGAACCTCAGCGTCAGTTACAGACCAGAGAGCCGCTTTCGCCACTGGTGTTCTTCCATATATCTACGCATTTCACCGCTACACATGGAGTTCCACTCTCCTCTTCTGCACTCAAGTCTCCCAGTTTCCAATGAACTACTCCGGTTAAGCCGAAGGCTTTCACATCAGACTTAAAAGACCGCCTGCGTTCCCTTTACGCCCAATAAATC
+
FFFFFFFFFFFFFFFFFFFFFFFFFFFFFFFFFFFFFFFFFFFFFFFFFFFFFFFFFFFFFFFFFFFFFFFFFFFFFFFFFFFFFFFFFF,FFFFFFFFFFFFFFFF:FFFFFFFFFFFFFFFFFFFFFFFFFFF:FFFFF:FFFFFFFFFFFFFFFFFFFFFFF:FFFFF,FFF,FFFFFFFFFFFFFFFFFFFFFFFFFFFFFFF:FFFFFFFFFFFFFFFFFF:FF,FFFFFFFFFFFFFFFFFFFFF
@A01757:128:HWYCLDRX2:1:2101:22761:16642 2:N:0:GGAGCGTC
TCGGACTACCAGGGTATCTAATCCTGTTCGATACCCACGCTTTCGTGCCTCAGCGTCAGTGTGGGGCCGGCAGGCTGCCTTCGCAATCGGGGTTCTGCGCGATATCTATGCATTTCACCGCTACACCGCGCATTCCGCGTACTTCTCGCCAACTCAAGTCTGCCAGTTTCAACGGCTCGACGGGGTTGAGCCCCGCAATTTTACCGCTGACTTAACGGACCGCCTACGCACCCTTTAAACCCAATAAATCC
+
FFFFFFFFFFFFFFFFFFFFFFFFFFFFFFFFFFFFFFFFFFFFFFFFFFFFFFFFFFFFFFFFFFFFFFFFFFFFFFFFFFFFFFFFFFFFFFFFFFFFFFFFFFFFFFFFFFFFFFFFFFFFFFFFFFFFFFFFFFFFFFFFFFFFFFFFFFF:FFFFFFFFFFFFFFFFFFFFFFFFFFFFFFFFFFF:FF:FF,FFFFFFFFFFF:FF,FFFFFFFFFFFFFFFFFFFFFFFFFFFFFF,FFFFFFF
@A01757:128:HWYCLDRX2:1:2101:25735:16689 2:N:0:GGAGCGTC
TCGGACTACTAGGGTATCTAATCCTGTTCGATACCCACGCTTTCGTGCCTCAGCGTCAGTCGGGCGCCGGTATGCTGCCTTCGCAATCGGAGTTCTGCGTGATATCTATGCATTTCACCGCTACACCACGCATTCCGCGTACTTCTCGCCCACTCAAGGCACCCAGTTTCAACGGCTCGACGAGGTTGAGCCCCGCAATTTTACCGCTGACTTAAGCGTCCGCCTACGCACCCTTTAAACCCAATAAATCC
+
FFFFFFFF:FFFF:F,FFFFFFF::F:FFFFFFFFFFFFF::FFFFFFFFFFFFFFF,,FFFFFFFFFFFFFFFFFFFFFFFFFFFFFFFFFF,FFFFF:,FF:FFFFFF:FFFFFFFFFFFFFFFFFF:FFFFFFFFFFFFFFFFFFFFFFFFFFFFFFFFFF::F:FFFF:FFFFFFF,FFFFFFFFFFFFFFFFFF:FFFFFFFFFFFFFF,,F,FF:FFFFFF,FFF:FF,FFFFF:FFF:FFFFF:
@A01757:128:HWYCLDRX2:1:2101:14380:16720 2:N:0:GGAGCGTC
GGGGGGGGGGGGCGGGCGGGTCATAGTATATATACAACCACAAAAGGCTCAAACACGCAAAAAGACCCGGCAGAAGGCTACACCACAAAACCTACAAGAGAGAAAAAAAAAAAAAAAAAAAAAAAAAAAAGAAAACCCAAAAAAACCACATAAAAACAAAAACACAACAAAAACAACACCACCGAGGCGGCGCCGCCCGGGGGGCGCTCAAAGCAGAAACACCTACAGCGCCCAACAAAAAAAAAAAAACA
+
:FFFFF:F::,,,,,:,,,,,,,,,,,,,:,,,,,,,,,F,:,,,,,,,:,,,,::,,,,,,,,,,,,,,,,,,,,,,,,,,,,,,:,,,,,,,,,,,,,,,,,FFF,F,F,F:,F,,F:,:,F,FF:,,,,FF,F,,,:,,F,,,,,,F,,F,,:,:::,,:F,,,,,,::,,,,,,,F,,,,,,,:,,,,,,,:,,,,,,,,,:F,,:,,,,,,,,,,F:,,,,:,,,,F,,,,:,,:,FFFFFFFF,F
@A01757:128:HWYCLDRX2:1:2101:6289:16736 2:N:0:GGAGCGTC
TCGGACTACTAGGGTATCTAATCCTGTTCGATACCCACGCTTTCGTGCCTGAGCGTCAGTAGGGCGCCGGTGCGCTGCCTTCGCAATCGGAGTTCTGCGTGATATCTATGCATTTCACCGCTACACCACGCATTCCGCGCACTTCTCGCCCACTCTAGCCCGGCAGTTCCGACGGCTGGGCGGGGTTGAGCCCCGCGATTTGACCGCCGGCTTGCCGTGCCGCCTGCGCACCCTTTAAACCCAATAAATCC
+
FFFFFFFFFFFFFFFFFFFFFFFFF,FFFFFFFFF:F:F:FFFFF:FFFF:FFFFF:FFFFFFFFF:F:FFFFFFFFFFFFFFFFFFF:FFFFFFFFF:FFFFFFFFFFFFFFFFFFF:FFFFF:F:FFFF:FFFFFFFFFFFFFFF,FFFFFFFFFFFFFFFFFFFFFFFFFF:FFFFFFFF:FF:FFFFFFFFFFFFFFFF,:FFFFFFFFF:FF:FFFFFFFFFFFF:,FF:FFFFFFFF,FF,::FF
@A01757:128:HWYCLDRX2:1:2101:29333:16752 2:N:0:GGAGCGTC
TCGGACTACCAGGGTATCTAATCCTGTTCGATACCCACGCTTTCGTGCCTCAGCGTCAGTGTGGAGCCGGCATGCTGCCTTCGCAATCGGAGTTCTGCGCGATATCTATGCATTTCACCGCTACACCGCGCATTCCGCATACTTCTCTCCAACTCGAGACTGCCAGTTTCAACGGCGGGCCGGGGTTGAGCCCCGGGCTTTGACCGCTGACTTAACAGACCGCCTGCGCACCCTTTAAACCCAATAAATCC
+
FFFFFFFFFFFFFF:FFFFFFFFFFF:FFFFFFFFFFFFFF:FFFFFFFFFFFFFFFFFFFFFFFFFFFFFFFFFFFFFFFFFFFFFFFFFFFFFFFFFFFFFF,FFFFFFFFFFFFFFFFFFFFFF:FFFFFFFFFFFFFFFFFFF:FFFFFFFFFFFFFFFFFFFFFFFFF,FFFFFFFF:FFFF:FFFFFFFFFFFFFFFFFFFFFFFFFFFFFFF:,FFFFF,FF:FFFFFFFFFF:FF:F:FFFF,
@A01757:128:HWYCLDRX2:1:2101:23213:16767 2:N:0:GGAGCGTC
TCGGACTACACGGGTATCTAATCCTGTTTGCTACCCACGCTTTCGAACCTCAGCGTCAGTTACAGACCAGAGAGCCGCTTTCGCCACTGGTGTTCTTCCATATATCTACGCATTTCACCGCTACACATGGAGTTCCACTCTCCTCTTCTGCACTCAAGTCTCCCAGTTTCCAATGCACTACTCCGGTTAAGCCGAAGGCTTTCACATCAGACTTAAAATACCGCCTGCGTTCCCTTTACGCCCAATAAATC
+
FFFFFFFF:FFFFFFFFF:FFFFFFFFFFFFFFFFFFFFFFFFFFFFFFFFFFFFFFFFFFFFFFFFFFFFFFFFF:FFFFFFFFFFFFFFFFFFFFFFFFFFFFFF,FFFFFFFFFFF::FFFFFFFFFFFFFFFFFFFFFFFFFFFF:FFFFFFFFFFFFFFFFFFFFFFFF,FFFFFFFFFFFFFFFF,FFFFFF:,FF:FFFFFF,FF,FFFFF,FFFFFFFF,F,::FF:FFF,FFFFFFFFFFFF
@A01757:128:HWYCLDRX2:1:2101:25644:16814 2:N:0:GGAGCGTC
TCGGACTACAAGGGTATCTAATCCTGTTTGCTACCCACGCTTTCGAACCTCAGCGTCAGTTACAGACCAGAGAGCCGCTTTCGCCACTGGTGTTCCTCCATATATCTACGCATTTCACCGCTACACATGGAGTTCCACTCTCCTCTTCTGCACTCAAGTCTCCCAGTTTCCAATGCACTACTCCGGTTAAGCCGAAGGCTTTCACATCAGACTTAAAAGACCGCCTGCGTTCCCTTTACGCCCAATAAATC
+
FFF:F:FFFFFFFFFFFFFFFFFFFF:FFFFF:FF:FFFFFFFFFFFFFFFFFFFFFFFFFFFFFFFFFFFFFFFFFFFFFFFFFFFFFFFFFFFFFFFFFFFFFFFFFFFFFFFFFFFFFFFFF:FFFFFFFFF:FFFFFFFFFFFFFFFFFFFFFFFFFFFFFFFFFFFFFFFFFFFFFFFFFFFFFFFFFFFFFFFFFFFFFFFFFFFFFFFF:FF:FFFFFFFFF,FFFFFFF:FFFFFFFFFFFFF
@A01757:128:HWYCLDRX2:1:2101:7798:16877 2:N:0:GGAGCGTC
TCGGACTACACGGGTATCTAATCCTGTTCGATACCCACGCTTTCGTGTCTCAGCGTCAGATCGCCGCCGGTATGCTGCCTTCGCAATCGGAGTTCTGCGCAATATCTAAGCATTTCACCGCTACACTGCGCATTCCGCATACCTCTCGACGTCTCAAGACAGCCAGTTTCAACGGCTCGCCGGGGTTGAGACCCGGGCTTTTACCGCTGACTTAACAGTCCGCCTACGCACCCTTTAAACCCAATAAATCC
+
FFFFFFFFFFFFFFFFFFFFFFFFFFFFFFFFFFFFFFFFFFFFFFFFFFFFFFFFFFFFFFFFFFFFFFFFFFFFFFFFFFFFFFFFFFFFFFFFFFFFFFFFFFFFFFFFFFFFFFFFFFFFFFFFFFFFFFFFFFFFFFFFFFFFFFFFFFFFFFFFFFFFFFFFFFFFFFFFFFFFFFFF:FFFFFFFFFFFFFFFFFFFFFFFFFFFFFFFFFFF,FFFFFF,FFFFFF:F:FFFFFFFF:FFF::
@A01757:128:HWYCLDRX2:1:2101:25644:16877 2:N:0:GGAGCGTC
TCGGACTACAAGGGTATCTAATCCTGTTTGCTACCCACGCTTTCGAACCTCAGCGTCAGTTACAGACCAGAGAGCCGCTTTCGCCACTGGTGTTCTTCCATATATCTACGCATTTCACCGCTACACATGGAGTTCCACTCTCCTCTTCTGCACTCAAGTCTCCCAGTTTCCAATGCACTACTCCGGTTAAGCCGAAGGCTTTCACATCAGACTTAAAAGACCGCCTGCGTTCCCTTTACGCCCAATAAATC
+
FFFFFFFFFFFFFFFF:FFFF:FFFFFFFFFFFFFFFFFFFFFFFFFFFFFFFFFFFFFFFFFFFFFFFFFFFFFFFFFFFFFFFFFFFFFFFFFFFFFFFFFFFFFFFFFFFFFFFFFFFFFFFFFFFFFFFFFFFFFFFFFFFFFFFFFFFFFFFFFFFFFFFFFFFFFFFFFFFFFFFFFFFFFFFFFFFFFFFFFFFFFFFFFFFFFFFFFFFFFFFFFFFFFFFFFFFFFFFFFFFFFFFFFFFFF
@A01757:128:HWYCLDRX2:1:2101:28393:16908 2:N:0:GGAGCGTC
TCGACTACTGGGGTATCTAATCCTGTTCGATACCCGCGCTTTCGAGCATCAGCGTCAGTTCCGCTGCAGCAAGCTGCCTTCGCAATCGGGGTTCTTCGTCATATCTAAGCATTTCACCGCTACACGACGAATTCCGCCTGCTTTCCGCGGACTCAAGCACGCCAGTTCGCGCTGCAAGGCCCGGGTTGAGCCCGGACATTTCACAGCACGCTTGACATGCGGCCTACGCTCCCTTTAAACCCAATAAATCC
+
FFFFFFFFFFFFFFFFFFFFFFFFFFFFFFFFFFFFFFFFFFFFFFFFFFFFFFFFFFFFFFFFFFFFFFFFFFFFFFFFFFFFFFFFFFFFFFFFFFFFFFFFFFFFFFFFFFFFFFFFFFFFFFFFFFFFFFFFFFFFFFFFFFFFFFF:FFFFFFFFFFFFFFFFFFFFFFFFFFFFFFFFFFFFFFFFFFFFFFFFFFFFFF:FFFFFFFFFFFFFFF:FF:FFFFFFFFFF:FF:F:F,FFFFFFF
@A01757:128:HWYCLDRX2:1:2101:6641:16939 2:N:0:GGAGCGTC
TCGGACTACAGGGGTTTCTAATCCTGTTCGATCCCCACGCTTTCGTGCCTCAGCGTCAGTCTGGCGCCGGTACGCTGCCTTCGCAATCGGAGTTCTGCGCGATATCTATGCATTTCACCGCTACACCGCGCATTCCGCGTACTTCTCGCCAACTCAAGTCTGCCAGTTTCAACGGCTCGACGGGGTTGAGCCCCGCAATTTTACCGCTGACTTAACGGACCGCCTACGCACCCTTTAAACCCAATAAATCC
+
FFFFFFFFFFFFFFFFFFFFFFFFFFFFFFFFFFFFFFFFFFFFFFFFFFFFFFFFFFFFFFFFFFFFFFFFFFFFFFFFFFFFFFFFFFFFFFFFFFF:FFFFFFFFFFFFFFFFFFFFFFFFFFFFFFFFF,FFFFFFFFF:FF:FFFFFFF:FFFFFF:FFFFFFFFFFF::FFFFFF:FFFFFFFFFFF:FFF:FF:FFF:FF:FFFFFFFF,:FFF,FFFFF:FFFFFFFF,,FFF,FFF,FFF:F
@A01757:128:HWYCLDRX2:1:2101:12274:17018 2:N:0:GGAGCGTC
TCGGACTACAGGGGTATCTAATCCTGTTCGATACCCACGCTTTCGTGCCTCAGCGTCAGTCCGGCGCCGGTACGCTGCCTTCGCAATCGGAGTTCTGCGCGATATCTATGCATTTCACCGCTACACCGCGCATTCCGCGTACTTCTCGCCGTCTCTAGTCCGACAGTTTCAACGGCTCGCCGGGGTTGAGCCCCGGGCTTTTACCGCTGACTTAACAGAGCGCCTGCGCACCCTTTAAACCCAATAAATCG
+
FFFF:FFFF:F:FFFF,,:FFF,F,F,:FFFF,FFF,FFFFFFFFFFFFFF,:FF:FFFFFFFFFFFF:FFFFFFFF:FFFFFFFFFFFFFFFF:FFF::,FFF,F::FFFF:FFFF:FFF:FFFFFFFFFFFFF::::FFFFF:,:FFFFF:FFF:FF:FFF:FF:FFFF::FFFF:F:FFFFFFFFFFF::FFFFFFFF,,:FFFFFFFF::,FFFF,,:F:F,::F,F,FFFFF,:FFF,FFF:,FF,
@A01757:128:HWYCLDRX2:1:2101:9471:17112 2:N:0:GGAGCGTC
TCGGACTACAAGGGTATCTAATCCTGTTTGCTACCCACGCTTTCGTACCTCGGCGTCAGTAACAGGCGAGGCGGCCGCCGTCGCCACTGGTGTTCTTCCATATATCTGCGCGTTTGGCCGCTAGACATGGGGTTCCTCCGCCCTCTCGGGCTCTGTCGCGCGCGCGGGGGCGGAGCCGGGTGCGGTTGGGCCGGGGGGGGGCGGTGCGGTCTTGGGGGGGGGCGGCGGGCCGCGGGGCGCGCGGGCGGGGG
+
FF:FF,F:FF:FFFF:,:::FFFF,::::F,:F,F,F:F,,:FFFF:F,,F,F,F,,,F,,,,,FF,,:FFFFF,,F:,,,FFFF,,FFF,F::::,::,,,F:,,,,,F:,:::,,,,FF:,,,,,,FF,F:FF:,,,,,:,,:,,,,F,,,:,,,F:,,FF:,F:,,,,,F,FF,,::,,,FF,,F,,,,:F,,,,,:::,F,F,,F,:,,:,,:FF,,F,,:,,:,F,,::F,,,F,,,F,:,,:,,F
@A01757:128:HWYCLDRX2:1:2101:9408:17190 2:N:0:GGAGCGTC
TCGGACTACAAGGGTATCTAATCCTGTTTGCTACCCACGCTTTCGTACCTCAGCGTCAGTAACAGGCCAGGCGGCCGCCTTCGCCACTGGTGTTCTTCCATATATCTACGCATTTTACCGCTACACATGGAGTTCCACCTCCCTCTCCTGCTCTCTAGACCGACAGTTTGCAGAGCCTGTCCCGGTTGAGCCCGTAGCTTTAACTCCAGACTTAGAGGGCCGCCTAGGCAGCCGTTACGCCCAATCATTGC
+
FFFFFFFFFFFFFFFFF:FFFFFFFFFFFFFFFF:FFFFFFFFFFFFFFFFFFFFFFFFFFFFF,FFFF:,F,F:FFFFFFFF:FFF,FF:FFFFFFFFF:FFFFFFF:FFFFFF:F:F::F:FF:,FFF:FFFFFFF,,F:FFFFF,FFFFFFFFFF,F,F,FFFF,F,,FF,:FF,FFF,,FF,F:,F,:,,F,,F,F:,:FFFF,F:F,,,F,,:,,FF,,F,,FF:,F,,FF,::F,F,,F::FF,F
@A01757:128:HWYCLDRX2:1:2101:23863:17206 2:N:0:GGAGCGTC
TCGGACTACAAGGGTATCTAATCCTGTTCGATACCCACGCTTTCGTGCCTGAGCGTCAGTAGGGCGCCGGTGCGCTGCCTTCGCAATCGGAGTTCTGCGTGATATCTATGCATTTCACCGCTACACCACGCATTCCGCGCACTTCTAGCCCACTCTAGCCCGGCAGTTCCGACGGCTGGGCGGGGTTGAGCCCCGCGATTTGACCGCCGGCTTGCCGTGCCGCCTGCGCACCCTGTAAACCCAATAAATCC
+
FFFFFFFFFFFFFFFFFFFFFFFFF:FFFFF:FFFF:FFFFFFFFFFFFFFFFFFFFFF:FFF:FFFFFFFFFFFFFFFFFFFFFFFF,FFF,:F::FFFFFF,:F:FFFFFFFFFFFFF,FFFF,FFFFFFFFF,FFFFFFFFFF,FFFFFFFFFFFFFFF:FFFFFF:FFFFFFFF:FFFF:FFFFFFFFFFFFFFFFFFFF,F:FF,F:FFF,FF,FF,:FFF,FFFF,FF,,,F:F,,F:F,FFF,F
@A01757:128:HWYCLDRX2:1:2101:5801:17237 2:N:0:GGAGCGTC
TCGGACTACAAGGGTATCTAATCCTGTTCGATACCCACGCTTTCGTTCCTCAGCGTCAGTGTGGGGCCGGCAGGCTGCCTTCGCAATCGGGGTTCTGCGCGATATCTATGCATTTCACCGCTACACCGCGCATTCCGCCTGCCTTTCCCCAACTCAAGCCAGCCAGTTTCAACGGCTCGACGGGGTTGAGCCCCGCAATTTTACCGCTGACTTAACGGACCGCCTACGCACCCTTTAAACCCAATAAATCC
+
FFFFFFFFFFFFFFFFFFFFFFFFFFFFFFFFFF:FFFFFFFFFFFFFFFFFFFFFFFFFFFFFFFFFFFF:FFFFFFFFFFFFF,FFFFFFFFFFFFFFFFFFFFFFFFFFFFFFFFFFFFFFFFFFFFFFFFFFFFFFFFFFFFFFFFFFFFFFFFFFFFFFFFFFFFF:FFFFFFFFFFFFFFFFFFFFFFFFFFFFFFF:FFFFF:FFFFFFFFFF,FFFFFFFFF:FFFFFFFFFFFFFFFFFF:F
@A01757:128:HWYCLDRX2:1:2101:3287:17268 2:N:0:GGAGCGTC
TCGGACTACAAGGGTTTCTAATCCAGTTTGCTCCCCACGCTTTCGAGCCTCAACCTCAGTTACAGTCCAGCAGGCCGCCTTCGCCACCGGTGTTACACATCATATCTACGAATTACACCGCAACACCAGGAAAACCGACTGCCTCACAAGCACTACAATAAAAAAGTTTAAAGAACACTCCAGGGATTGGGCACCCCACATAAAATCCAGAAAAGCAAAACCGACTACCCACCATATAAACCCAATGAAAC
+
,F::FF:F:FF:,,F,:::FF,F:,,,F:,,,F,::FF,:,:F::FFFFFFFF,,,FF::FF,F,,,FF,,F,,:F,FF,:F,,FFF,,,,,,,,,:,,:,FFFF,,F,,,FFF,,F,,,,,F,F,,F,,FF:,F,,,,,,:::::,,F,,F:F,FF,::F,F,F,,,F,,F:F,:F,,:,,,:,,F,,,:,,FF,,,,:,,,FF,,FF,:FF,,,F,F:,F,,,:FF,,F:,F,:FF,F,,,F,F,F,,,
@A01757:128:HWYCLDRX2:1:2101:32768:17378 2:N:0:GGAGCGTC
TCGGACTACAAGGGTATCTAATCCTGTTTGCTACCCACGCTTTCGAACCTCAGCGTCAGTTACAGACCAGAGAGCCGCTTTCGCCACTGGTGTTCTTCCATATATCTACGCATTTCACCGCTACACATGGAGTTCCACTCTCCTCTTCTGCACTCAAGTCTCCCAGTTTCCAATGCACTACTCCGGTTAAGCCGAAGGCTTTCACATCAGACTTAAAAGACCGCCTGCGTTCCCTTTACGCCCAATAAATC
+
FFFFFFFFFFFFFFFFFFFFFFFFFFFFFFFFFFFFFFFFFFFFFFFFFFFFFFFFFFFFFFFFFFFFFFFFFFFFFFFFFFFFFFFFFFFFFFFFFFFFFFFF:FFFFFFFFF:F:FFFFFFFFFFFFFFFFFFF:FFFFFFFFFFFF,FFFFFFFFFFFFFFFFFFFFFFFFFFFFF,FFFFFFFFFFFFFFFFFFFFFFFFFFFFF:FFFFF,F,:,FFFFFF:FF::FFF,FFFFFFF:F:FFF,FF
@A01757:128:HWYCLDRX2:1:2101:27679:17487 2:N:0:GGAGCGTC
TCGGACTACTGGGGTATCTAATCCTGTTCGATACCCACGCTTTCGTGCCTCAGCGTCAGTGTGGAGCCGGCATGCTGCCTTCGCAATCGGAGTTCTGCGCGATATCTATGCATTTCACCGCTACACCGCGCATTCCGCATACTTCTCTCCAACTCGAGACTGCCAGTTTCAACGGCGGGCCGGGGTTGAGCCCCGGGCTTTGACCGCTGACTTAACAGACCGCCTGCGCACCCTTTAAACCCAATAAATCC
+
FFFFFFFFFFFFFFF:FFFFFFFFF:FFFFFFFFFFFFFFFFFFFFFF:FFFFFFFFFFFFFFF:FFFFFFFFFFFFFFFFFFFFFFFFFFFFFFFFFFFFF:FFFF,FFFFFFFFFFFFFFFFFFFFFFFFFF:FFFFFFFFFFFFFFFFFFFFFFFFFFFFFFFFFFFF:FFFFFFFFFFFFFFFFFFFFFFFFFFFFFFFFFFFFFFFFFFFFFFFF:FFFFFFFFF:FFFFFFFFFFF:,FF,FFFF
@A01757:128:HWYCLDRX2:1:2101:19171:17534 2:N:0:GGAGCGTC
TCGGACTCCCGGGTATCTAATCCTGTTTGCTACCCACGCTTTCGAACCTCAGCGTCAGTTACAGACCAGAGAGCCGCTTTCGCCACTGGTGTTCTTCCATATATCTACGCATTTCACCGCTACACATGGAGTTCCACTCTCCTCTTCTGCACTCAAGTCTCCCAGTTTCCAATGCACTACTCCGGTTAAGCCGAAGGCTTTCACATCAGACTTAAAAGACCGCCTGCGTTCCCTTTACGCCCAATAAATCC
+
:FFFFFFFFFFFFFFFFFFFFF:FFFF:FFFFFFFFFFFFFFFFFFFFFFFFFFFFFFFFFFFFF:FFFFFFFFFFFFFFFFFFFF:F:FFF,FFFFFFFFFFFFFFFFFFFFFFFFFFFFFFFFFFFFFFFFFFFFFFFF:FF,FFFFFFFFFF:FFFF:FFFFFFFFFFFFFFFFFFFFFFFFFFF:FFFFFFF:,FFFFFFFFFFFF:FF,,:F,FFF:FFF,:FFFFF:FFF,F:FFF:FFFF:FFF
@A01757:128:HWYCLDRX2:1:2101:30743:17534 2:N:0:GGAGCGTC
TCGGACTACCAGGGTTCTAATCCTGTTTGCTACCCACGCTTTCGAACCTCAGCGTCAGTTACAGACCAGAGAGCCGCTTTCGCCACTGGTGTTCTTCCATATATCTACGCATTTCACCGCTACACATGGAGTTCCACTCTCCTCTTCTGCACTCAAGTCTCCCAGTTTCCAATGCACTACTCCGGTTAAGCCGAAGGCTTTCACATCAGACTTAAAAGACCGCCTGCGTTCCCTTTCAGCCCAATAAATCC
+
FFFFFFFFFFFFFFFFF:FFFFFFFFFFFFFFFFFFFFFFFF,FFFFF,FF:F:FFFFFFFFFFFFF:FF:FFFF:FF:F:FFFFFFFFFFFF,:FFFFFF,FF:FFF:FF:FFFFFF,F:F,,FFF,FF,FF,FF::FF,FFFFFFFF,FF,FFF:FF,:FFF,FFF:FFFFFFF:F,FFF:FFFF:FF,FFF,,FFFFFFFFFFFFFFFFFFFFF,FFFFF:F,FF:FF:FFFF,F,FFFFFF,:,:FF
@A01757:128:HWYCLDRX2:1:2101:4408:17550 2:N:0:GGAGCGTC
TCGGACTACAAGGGTATCTAATCCTGTTCGATACCCACGCTTTCGTGCTTCAGCGTCAGTTGGGCGCCGGTATGCTGCCTGCGCAATCGGAGTTCTGCGTGATAGCTATGCATTTCACCGCTACACCACGCATTCCGCATACTTCTCGCCCACACAAGACCGCCAGTTTCATCGGGGATCCGAGGTTGAGCCCCGCGATTTGACCGCTGAGAGGACAGTCGGCCTCCGCACCCTGTCAACCAAAGAAATCC
+
:FFFFF,FFFFFF::FF,FF:F:FFFFFFFF,FF:FF:FFFFFFFFFFFFFFFFFFF,F:F:FFFFFFFFFFFFFFFFFFF,F:FF:,FF:FFF:FFFFF,F,:,:,FFF,:F,,,,FFF,::,FFFF,FF,,,:FFFFFF,F,:FF,FFFFF,FFFF:,F,FF,:,F,:F,FF,,:F,,,:F,,:F:FF,F:F:,,,,FF:,:,F,,:,:,,FF,F,,F:FF:,,,:F,,,F,,F,,,F,:,,,,,,,:F
@A01757:128:HWYCLDRX2:1:2101:18575:17566 2:N:0:GGAGCGTC
TCGGACTACAGGGGTATCTAATCCTGTTCGATCCCCACGCTTTCGTGCCTCAGCGTCAGTCTGGCGCCGGTACGCTGCCTTCGCAATCGGAGTTCTGCGCGATATCTATGCATTTCACCGCTACACCGCGCATTCCGCGTACTTCTCGCCAACTCAAGTCTGCCAGTTTCAACGGCTCGACGGGGTTGAGCCCCGCAATTTTACCGCTGACTTAACGGACCGCCTACGCACCCTTTAAACCCAATAAATCC
+
FFFFF:,FFFFF:FFFFFFFFFFFFFFFFFF,FF:FFFFFFFFFFFF:F:F:F:FFFFF:FFFFFFFFF:FFFFFFFFFFFFF:FFF:FFF:FFFF::F:FFFFFFFFF::FFF:FFFF::FFFFFFFFFFFFFFFF:FFFFFF:FFFFFFFFFFFFFFFFF:FF:FFFF:FFFFFFFFFF:FFFFF:FFFFFFFF,FFF:FFFFFFF:F:F:FFFF,F,FFFFF,FFFF:,FFFFFFFFF,:FFFF:FF:
@A01757:128:HWYCLDRX2:1:2101:1425:17675 2:N:0:GGAGCGTC
TCGGACTACTAGGGTATCTAATCCTGTTTGCTCCCCACGCTTTCGTGTATGAGCGTCAGTTGCGTCCCAGGAGGCTGCCTTCGCCATCGGTGTTCTTCCACATATCTACGCATTTCACTGCTACACGTGGAATTACACCTCCCTCTGACGCACTCTAGCCAAGCAGTCACATATGCGGTTCCCAGGTTAAGCCCGGGTATTTCACATCTGTCTTACTCAGCCGCCTGCACACCCTTTACGCCCAGTAATTC
+
FFFFFFFFFFFFFFFFFFFFFFFFFFFFFFFFFFFFFFFFFFFFFFFFFFFFFFFFFFFFFFFFFFFFFFFFFFFFFFFFFFFFFFFFFFFFFFFFFFFFFFFFFFFFFFFFFFFFFFFFFFFFFFFFFFFFFFFFFFFFFFFFFFF,FFFFFFFFFFFFFFFFFF:FFFFFFFFFFFFFF:FFFFFFFFFFFFFFFFFFFFFFFFFFFFFFFFF,FFFFFFFFF:FFF:FFF:,FF:FFF:FFFFF:FFF
@A01757:128:HWYCLDRX2:1:2101:27914:17738 2:N:0:GGAGCGTC
TCGGACTACATGGGTATCTAATCCTGTTTGCTCCCCACGCTTTCGAGCCTCAGCGTCAGTTATCGTCCAGTAAGCCGCCTTCGCCACTGGTGTTCCTCCTAATATCTACGCATTTCACCGCTACACTAGGAATTCCGCTTACCTCTCCGACACTCCAGTCCGCCAGTTTCCAATGCACTCCCGGGGTTGAGCCCCGGGTTTTCACATCAGACTTGGCAGACCGCCTACGCTCCCTTTACACCCAGTAAATC
+
FFFFFFFFFFFFFFFFFFFFFFFFFFF,FFFFFFFFFFFFFFFFFFFFFFF:FFFFFFFFFFFFFFFFFFFFFFFFFFFFFFFFFFFFFFFFFFFFFFFFFFFFFFFFFFFFFFFFFFFFFF:FFFFFFFFFFFFFFF:FFF:FFFFFFFFFFFFF:FFFFFFF:FFF:FFFFFFFFFFFFFFFFF:FFFFFF:FFFFFFFFFFFFFFFFFFFFFFFFFFFFFF:F,FFFF:FFFFFFFFFFF:F:,F,FF
@A01757:128:HWYCLDRX2:1:2101:12084:17754 2:N:0:GGAGCGTC
TCGGACTACAGGGGTATCTAATCCTGTTCGATACCCACGCTTTCGTGCATGAGCGTCAGTTGAGCGCCGGTATGCTGCCTTCGCAATCGGAGTTCTGCGTGATATCTATGCATTTCACCGCTACAACACGCATTCCGCATACTTCTCGCTCACTCAAGAAAACCAGTTTCAACGGCTCGAAGAGGTTGAGCCTCTCAATTTTACCGCTGACTTGACATTCCGCCTACGCACCCTTTAAACCCAATACATCC
+
FFFFFFFFFFFFFFF:FFFFFFFFFFFFFFFFFFFFFFFFFFFFFFFFFFFFFFFFFFFFFFFFFFFFFFFFFFFFFFFFFFFFFFFFFFFFFFFFFFFFFFFFFFFFFFFFFFFF:FFFFFFFFFFFFFFFFFFFFFFFFFFFFFFFFFFFFFFFFFFFFFFFFFFFFF:FFFFFFF:FFF:FFFFFFFF:FFFFFFFFFFFFFFFF,FF:FF,FFFFF:FF,F,FFFFFFFFFFF:FFFFF,FF,FFF,
@A01757:128:HWYCLDRX2:1:2101:24813:17754 2:N:0:GGAGCGTC
TCGGACTACAAGGGTATCTAATCCTGTTCGATCCCCACGCTTTCGTGCCTCAGCGTCAGTTGAGCGCCGGTATGCTGCCTTCGCAATCGGAGTTCTGCGTGATATCTATGCATTTCACCGCTACACCACGCATTCCGCATACTTCTCGCTCACTCAAGACCTGCAGTTTCAACGGCGATACGGCGTTGAGCACCGCATTTTTACCGCTGACTTACAAATCCGCCTACGCACCCTTTAAACCCAATAAATCC
+
FFFFFF:FF:FFFF:FFFFFFFFFFFFFFFF:FFFFFFFFFF:FFFFFFFFFFFFFFFFFFFFFFFFFFFFFFFFF:FFFFFFFFFFFFFFFFFF:FFFFFFFFFFFFFFFFFFFFFFFFFFFFFFFFFFFFFFFFFFFF:FFFFFFFFFFFFFFFFFFFFFFFFFFFFFFFFFFFFFFFFFFFFFFFFFFFFFFF:FFFFFFFFFFFFFFFFFFFFF:FFF:FF:FF:FFFFFFFFFFFF,,FFF:,FF,
@A01757:128:HWYCLDRX2:1:2101:15483:17785 2:N:0:GGAGCGTC
TCGGACTACCAGGGTATCTAATCCTGTTCGATACCCACACTTTCGTGCATGAGCGTCAGTTGAGCGCCGGTATGCTGCCTTCGCAATCGGAGTTCTTCGTGATATCTATGCATTTCACCGCTACACCATGCATTCCGCATACTTCTCGCTGACTCAAGAAAACCAGTTTCAACGGCTCGACGAGGTTGAGCCTCTCAATTTTACCGCTGGCGTGATCTTCCGCCTGCGCAGCCTTTACGCCCCGTAATTCC
+
FFFFFFFFFFFFFFFFFF:FFFFFFFFFFF:F:FFFFFFFFFFFFFFFFFFFFF:FFFFFF,FF,FFFFFFFF:F:FFFFFFFFFFFFFFFFFFF:,F,:,FFFFFFFFFFFFFFFFF,FFFFFFFFFFFFFFF:FFFF,FFF:FFFFF,,:FFFFF,,,FF,FFFFF,FFFF:FF,:,:,F,FF,FFFFFF:FFFF::FF,,FFFF:,,,,FFFFFF:F,,FF,FF::F,FF,FFFF:FFF,FFF:F,,F
@A01757:128:HWYCLDRX2:1:2101:24939:17785 2:N:0:GGAGCGTC
TCGGACTACCAGGGTATCTAATCCTGTTCGATCCCCACGCTTTCGTGCCTCAGCGTCAGTCTGGCGCCGGTACGCTGCCTTCGCAATCGGAGTTCTGCGCGATATCTATGCATTTCACCGCTACACCACGCATTCCGCATACTTCTCGCGCACTCAAGGGATGCAGTTTCAACGGCAGTACGGGGTTGAGCCCCGCAATTTGACCGCTGACTTGCACCTCCGCCTGCGCACCCTTTAAACCCAATAAATCC
+
FFFFFFFFFFFFFFFFFFFFFFFFFFFFFFFFFFFFFFFFFFFFFFFF,FFFFFFFFFFFFFFFFFFFFFFFFFFFFFFFFFFFFFFFFFFFFFFFFFFFFFFFFFFFFFFFFFFFFFFFFFFFFFFFFFFFFFFFFFFFFFFFFFFFF,FFFFFFFF::FFFFF:FFFFFFF:FFF:FFFFFFFFFFFFFF:F:FFFFFFFFFFFFFF:FFFFFFFFFFFFFFFF:FFFFFFFFFFFFF:FFFFF:FFFF
@A01757:128:HWYCLDRX2:1:2101:28546:17801 2:N:0:GGAGCGTC
TCGGACTACTGGGGTTTCTAATCCTGTTCGATCCCCACGCTTTCGTGCCTCAGCGTCAGTCTGGCGCCGGTACGCTGCCTTCGCAATAGGAGTTATGCGCGATATCTATGCATTTCACCGCTACACCGCGCATTCCGCGTACTTCTCGCCAACTCAAGTCTGCCAGTTTCAACGGCTCGACGGGGTTGAGCCCCGCAATTTTACCGCTGACTTAACGGACCGCCTACGCACCCTTTAAACCCAATAAATCC
+
FFFFFFFFFFFFFFFFFFFFFFFFFFF,FFFFFFFFFFFF:FFFFFFFFFFFFFFFFFFFFFFFFFFFFFFFFFFFFFFFFFFFFFFFFFFFFFFFFFFFF:FFFFFFFFFFFFFFFFFFFF:FFFFFFFFFFFFFF:FFFFFFFFFFFFFFFFFF,FFFF,FFF:F:FFFFFFFFFFFFFF:FFFFFFFFFFFFFF,FFFFF,FFFFFFF,FFFFFFFF:FFFFFFFFFFFF,FFFFFFFFFFFFFFF::
@A01757:128:HWYCLDRX2:1:2101:21802:17989 2:N:0:GGAGCGTC
TCGGACTACAAGGGTATCTAATCCCTTTCGCTCCCCTGGCCTTCGTGCCTCAGCGTCAGTTAATGTCCAGGAACCCGCCTTCGCCACGAGTGTTCCTCTCGATATCTACGCATTTCACTGCTACACCGAGAATTCCGGTTCCCCCTCCATTACTCTAGTCTCGCAGTATCATGTGCCGTCCGCGGGTTGAGCCCGCGCCTTTCACACACGACTTAGGAAACAGCCTACGCACGCTTTACGCCCAGTGATTC
+
FFFFFFFFFFFFFFFFFFFFFFFFFFFFFFFFFFFFFFFFFFFFFFFFFFFFFFFF:FFFFFFFFFFFFFFF,FFFFFFFFFFFFFFFFFFFFFFFFFFFFFFFFFFFFFFFFFFFF:FFFFFF:FFFFFFFFFF,FFFFFFFFFFFFF:F:F:FFFFF:FFFFFFFF:FFFFFFFFFFFFFFFF:FFFFFFFFFFFFFFFFFFF::FFFFFF:F,FF,,FFFFF,FFFFFFFFFFFFFFFFFFFFFFF:F
@A01757:128:HWYCLDRX2:1:2101:27905:18161 2:N:0:GGAGCGTC
TCGGACTACAAGGGTATCTAATCCTATTTGCTCCCCACGCTTTCGTGCCTCAGCGTCAGTAACAGGCCAGGCGGCCGCCTTCGCCACTGGTGTTCTTCCATATATCTACGCATTTTACCGCTACACATGGAGTTCCACTCTCCTCTTCTGCACTCAAGTCTCCCAGTTTCCAATGCACTACTCCGGTTAAGCCGAAGGCTTTCACATCAGACTTAAAAGACCGCCTGCGTACCCTTTACGCCCAATAAATC
+
FFFFFFFFFFFFFFFF,FFFFFFFFFFFFFFFFFFFFFFFFFFFFFFFFFFFFFFFFFFFFFFFFFFF,FFFFFFFFFFFFFFF:FFFFF,FFFFFFFFFFFFF:FFFFFFFFFFFFFFFFF:FFFF:FFFFFFFFFF:FFF,:FFFFFFFF,:FFFFFFFFFFFFFF:FFFFFFFFFFF:FFFFFFFF:,FFFFFF:FFFF,FFFFFFFFFFFFFF:,FFF:FFF,FFF,FFFFFFF:FFFFFFF,FFFF
@A01757:128:HWYCLDRX2:1:2101:21314:18208 2:N:0:GGAGCGTC
TCGGACTACTAGGGTATCTAATCCTGTTCGATACCCACGCTTTCGTGCCTCAGCGTCAGTTACAGACCAGAGAGCCGCTTTCGCCACTGGTGTTCTTCCATATATCTACGCATTTCACCGCTACACATGGAGTTCCACTCTCCTCTTCTGCACTCAAGTCTCCCAGTTTCCAATGCACTACTCCGGTTAAGCCGAAGGCTTTCACATCAGACTTAAAAGACCGCCTGCGTTCCCTTTACGCCCAATAAATC
+
FFFFFFFFFFFFFFF:FFFFFFFFFFFFFFFFFFFFFFFFFFFFFFFFFFFFFFFFFFFFFFFFFFFFFFFFFFFFFFFFFFFFFFFFFFFFFFFFFFFFFFFFFFFFFFFFFFFFFFFFFFFFFFFFFFFFFFFFFFFFFFFFFFFFF:FFFFFFFFFFFFFFFFFFFFFFFFFF:FFFFFFFFFFFFF:FFFFFFFFFF:FFFFF,F:FFFFF,F:F:FFFFFFFFFFFF,FFFFFFFFFF:FFFFFF:
@A01757:128:HWYCLDRX2:1:2101:23240:18223 2:N:0:GGAGCGTC
TCGGACTACTAGGGTATCTAATCCTGTTCGATACCCACGCTTTCGTGCCTCAGCGTCAGTGTGGAGCCGGCATGCTGCCTTCGCAATCGGAGTTCTGCGCGATATCTATGCATTTCACCGCTACACCGCGCATTCCGTATACTTCTCTCCAACTCGAGACTGCCAGTTTCAACGGCGGGCCGGGGTTGAGCCCCGGGCTTTGACCGCTGACTTAACAGACCGCCTGCGCACCCTTTAAACCCAATAAATCC
+
FFFFFFFFFFFFFFFFFFFFFFFFFFFFFFFFFFFFFFFF:FFFFFFFFFFFFFFFFFFFFFFFFFFFFFFFFFFFFFFFFFFFFFFFFFFFFFFFFFFFFFFFFFFFFFFFFFFFFFFFFFFFFFFFFFF:FFFFFFFFFFFFFFFFFFFFFFFFFFFFFFFF:FFFFFFFFFFFFFFFFFFFFFFFFFFFFFFFFFFFFFFFFFFFFFFFFFFFFFFF,FFFFFFFFFFFFFFFF:FFFFF:FF,:FFF
@A01757:128:HWYCLDRX2:1:2101:4987:18239 2:N:0:GGAGCGTC
TCGGACTACCGGGGTATCTAATCCTGTTCGATACCCACGCTTTCGTGCCTGAGCGTCAGTAGGGCGCCGGTGCGCTGCCTTCGCAATCGGAGTTCTGCGTGATATCTATGCATTTCACCGCTACACCGCGCATTCCGCATACTTCTCTCCAACTCGAGACTGCCAGTTTCAACGGCGGGCCGGGGTTGAGCCCCGGGCTTTGACCGCTGACTTAACAGACCGCCTGCGCACCCTTTAAACCCAATAAATCC
+
FFFFFFFFFFFFFFFFFFFFFFFF:FFFFFFFFFFFFFFFFFFFFFFFFFFFFFFFFFFFFFFFFFFFFFFFFFFFFFFF,FFFFFFFFFFFFFFFFFFFFF:FFFFFFFFFFFFFFFFFFF:FFF:FFFFFFFFFFF:FFFFFFFFFFFFFFFFFFFFFFFFFFFFFFFFFFFFFFFFFFFFFF:FF,FFFFFFFFFFFFFFFFFFFFFFFFFFFFFFFFFFFFFFFFFF:FFFF,:F:FFFFF::,FFF
@A01757:128:HWYCLDRX2:1:2101:27959:18255 2:N:0:GGAGCGTC
TCGGACTACTAGGGTATCTAATCCTGTTCGATACCCACGCTTTCGTGCCTCAGCGTCAGTGTGGAGCCGGCATGCTGCCTTCGCAATCGGAGTTCTGCGCGATATCTATGCATTTCACCGCTACACCGCGCATTCCGCATACTTCTCTCCAACTCGAGACTGCCAGTTTCAACGGCGGGCCGGGGTTGAGCCCCGGGCTTTGACCGCTGACTTAACAGACCGCCTGCGCACCCTTTAAACCAAATAAATCC
+
FFFFFFFFFFFFFFFFFFFFFFFFFFFFFFFFFFFFFFFFFFFFFFFFFFFFFFFFFFFFFFFFFFFFFFFFFFFFFFFFFFFFFFFFFFFFFFFFFFFF:FFFFFFFFFFFFFFFFFFFFFFFFFFFFFFFFFFFFFFFFFFFFFFFFFFFFFF:FF:FFFFFFFF:FFFFFFFFFFFFFFFFFFFFFFFFFFF,FFFFFFFFFFFFF:FFFFFFFFFFFFF::FFFFFFFFFFFFFFFFFF:FF,FFF:
@A01757:128:HWYCLDRX2:1:2101:31973:18317 2:N:0:GGAGCGTC
TCGGACTACAGGGGTATCTAATCCTGTTCGATACCCACGCTTTCGTGCCTCAGCGTCAGTGTGGAGCCGGCATGCTGCCTTCGCAATCGGAGTTCTGCGCGATATCTATGCATTTCACCGCTACACCGCGCATTCCGCATACATCTCTCCAACTCGAGACTGCCAGTTTCAACGGCGGGCCGGGGTTGAGCCCCGGGCTTTGACCGCTGACTTAACAGAACGCCTGCGCACCCTTTAAACCCAAGAAATCC
+
FFFFFFFFF,:FFFFFFFFFFFFFFFFF:FFFFFFFFFFFFFFFF,:FFF:FFFFFFFFF,F:,F,FFFFF,:FFFFFFFFFFFFF:FFFF,FF:F,FF,FFF,FFFF,FFFFFFFFFFFFFFFFFFFFFFFFFF,,FF,,F,FFF,F:::FFFFFFFFFFFFFFFFFFF,FFFFF,F,,FFF,FFFFFFFFFFFFFFFFF,FF:F,F,:FFFF,:F:F,F,FF:FFFF::FFFFF,FFFFFFF,:FFFFF
@A01757:128:HWYCLDRX2:1:2101:17906:18380 2:N:0:GGAGCGTC
TCGGACTACAAGGGTATCTAATCCTGTTTGCTCCCCATGCTTTCGCTTCTCAGCGTCAGTTACAGCCCAGAGACCTGCCTTCGCCATCGGTGTTCCTCCTGATCTCTGCGCATTCCACCGCTACACCAGGAATTCCAGTCTCCCCTACTGCACTCTAGTTAGCCCGTACCCACTGCACACCCGGGGTTAAGCCCCGGGCTTTCCCAGCCGACGCGACAAACCGCCTACAAGCTCTTTACGCCCAAGAATTC
+
FFFFFFFFFFFFFFFFFFFFFFFFFFFF:FFFFFFF,:FFFFFFFF:FFFFFFFFFFFFFFF,FFFF:FFF:FFFFFFFFFFFFF:FF:FFFFFFFFFFFFFF,FFFFFFFFFFFFFFF:FFF:FFFFFFFFFFFFFF,:FF,FFFFF,:F:F:FFFFFFFFFFFFFFF:FFF:FFF,FFFFFFF:F,FFFFFFFFFFFFFF,,:FFF,:,F:FF,,,,F:F,F,,FFF,,F,,FFF,:FFFFF,,F,:,:
@A01757:128:HWYCLDRX2:1:2101:21811:18380 2:N:0:GGAGCGTC
TCGGACTACTAGGGTTTCTAATCCTGTTCGCTCCCCTAGCTTTCGCGCCTCAGCGTCAGTGTCGGCCCAGAGGTCTGCCTTCGCCATCGGTGTTCTTCCCGATATCTGCGCATTCCACCGCTACACCGGGAATTCCGACCTCCCCTACCGCACTCGAGACCGCCAGTTCGGGACCCGGCCTGAGGTTGAGCCCCAGGATTAGAGGTCCCGCTTAACGGTCCGCCTGCGCGCGCTTTACGCCCAATGAATCC
+
FFFFFFFFFFFFFFFFFFFFFFFFFFFFFFFFFFFFFFFFFFFFFFFFFFFFFFFFFFFFFFFFFFFFFFFFFFFFFFFFFFFFFFFFFFFFFFFFFFFFFFFFFFFFFFFFFFFFFFFFFFFFFFFFFFFFFFFFFFFFFFFFFFFFFFFFFFFFFFFFFFFFFFFFFFFFFFFFFFFFFFFFFFFFFFFFFFFFFFFFF,F:FFFFFFFFFFFFFFFFFFFFFFFFFFFFFFFFFFFFFFFFFFFFFFF
@A01757:128:HWYCLDRX2:1:2101:22083:18411 2:N:0:GGAGCGTC
TCGGACTACAAGGGTATCTAATCCTGTTCGATACCCGCGCTTTCGAGCATCAGCGTCAGTAATGCTGCGGCACGCTGCCTTCGCAATCGGAGTTCTTCGTGATATCTAAGCATTTCACCGCTACACCACGAATTCCGCGTGCCTTCCGCACACTCAAGCCCGCCAGTTAGCGCTGCAGGACCGTGGTTGAGCCACGGCGTTTCACAGCACGCTTGACAGGCGGCCTACGCTCCCTTTAAACCCAATAAATC
+
FFFFFFFFFFFFFFF:FFFFF,FFFFFFFFFFFFFFFFFFFFFFFFFFFFFFFFFFFFFFFFFFFFFFFFFFFFFFFFFFFFFFFFFF:FFFFFFF:FFFFFFFFFFFFFFFFFFFFFFFFFFFFFF:FFFFFFFFFFFFFFFFFFFFFFFFFFFFFFFFFFFFFFFFFFF:FFFF,FFFFFFFFFFFFFFFFFFFFFFFFFFFFFF,FFFFFFFFFFFFFFFFF:FFFFFFFFFFFFFFFFFFFFFFFFF
@A01757:128:HWYCLDRX2:1:2101:4372:18427 2:N:0:GGAGCGTC
GGCTACTGGGTTTCTAATCCTGTTCGATACCCACGCCTTCGTGCTTCAGCGTCAGTTGGGCGCCGGTACGCTGCCTTCGCAATCGGAGTTCTGCGTGATATCTATGAATTTCACCGCTACACCACGCATTCCGCGTACTTCTCGCCCACTCAAGGCACCCAGTTTCTACGGCTCGACGAGGTTGAGCCCCGCAATTTTACCGCTGACTTAAGCGTCCGCCTACGAACCCTTTAAACCCAATAAATCCGGCT
+
FFFFFFFFFFFFFFFFFFFFFFFFFFFFFFFFFFFFFFFFFFFFFFFFFFFFF,FFFFFFFFFFFFFFFFFFFFFFFFFFFFFFFFFF:FFFFFFFFFFFFFFF,FF:FFFFFFFFFFFF:FFFFFFFFFFFFFFFFFFFFFFFF:FFFFFF,FFFFFFFFFFFFF:FFFFFFFFFFFFFFFFFFFFFFFFFF,:F:FF,FFFFFF:FF,FF:FFFF:FFFF::F:FFFFFFF,,F:FFFFFFF:FFF:,F
@A01757:128:HWYCLDRX2:1:2101:11270:18443 2:N:0:GGAGCGTC
TCGGACTAAAGGGTATCTAATCCTGTTCGATACCCACGCTTTCGTGCCTCAGCGTCAGATCGCCGCCGGTATGCTGCCTTCGCAATCGGAGTTCTGCGCAATATCTAAGAATTTCACCGATACACTGCGCATTCCGCATACCTCTCGACGTCTCAAGACAGCCAGTTTCAACGGCTCGCCTGGGTTGAGCCCCGGGCTTTTACCGCTGACTTAACAGTCCGCCTACGCACCCTTTAAACACAATAAATCCG
+
FFF:FFFFFFFFFFFFFFFFF:,FFFF:FFFF:FF:FFFF,FFFFFF:FFFFF:FFFFFFFFFFFFFFFFFF,FFF,:FFFFFF:FFF:FFFFFFF,FF,FFFFFF:F:,FFFFF,:F:,FFFFFFFF::F,F:F,FFFF,:FFFF,FF,:FFFFFFF,F::,,,,F:,FFFF,FF,FFF,:,:,FF:,F,,F,F,FFF:FF,F::FFFFFFFFF,FFF,FF,FFFF,F,,:FF:FFF,,FFFFFFFFF,:
@A01757:128:HWYCLDRX2:1:2101:21359:18443 2:N:0:GGAGCGTC
TCGGACTACACGGGTATCTAATCCTGTTTGCTACCCACGCTTTCGAACCTCAGCGTCAGTTACAGACCAGAGAGCCGCTTTCGCCACTGGTGTTCTTCCATATATCTACGCATTTCACCGCTACACATGGAGTTCCACTCTCCTCTTCTGCACTCAAGTCTCCCAGTTTCCAATGCACTACTCCGGTTAAGCCGAAGGCTTTCACATCAGACTTAAAAGACCGCCTGCGTTCCCTTTACGCCCAATAAATC
+
FFFFFFFFFFFFFFFFFFFFFFFFFFFFFFFFFFFFFFFFFFFFFFFFFFFFFFFFFFFFFFFFFFFFFFFFFFFFFFFFFFFFFFFFFFFFFFFFFFFFFFFFFFFFFFFFFFFFFFFFFFFFFFFFFFFFFFFFFFFFFFFFFFFFFFFFFFFFFFFFFFFFFFFFFFFFFFFFFFFFFFFFFFFFFFFFFFFFFFFFFFFFFFFFFFFFFFFFFFF,FFFFFFFFFFFFFFFFFFF:FFFFFFFFFFF
@A01757:128:HWYCLDRX2:1:2101:30409:18552 2:N:0:GGAGCGTC
GGGGGGGGGGGGGGGGGGGGGGGGGGGGGGGGGGGGGGGGGGGGGGGGGGGGGGGGGGGGGGGGGGGGGGGGGGGGGGGGGGGGGGGGGGGGGGGGGGGGGGGGGGGGGGGGGGGGGGGGGGGGGGGGGGGGGGGGGGGGGGGGGGGGGGGGGGGGGGGGGGGGGGGGGGGGGGGGGGGGGGGGGGGGGGGGGGGGGGGGGGGGGGGGGGGGGGGGGGGGGGGGGGGGGGGGGGGGGGGGGGGGGGGGGGG
+
:FFFFFFFFFFFFFFFFFFFFFFFFFFFFFFFFFFFFFFFFFFFFFFFFFFFFFFFFFFFFFFFFFFFFFFFFFFFFFFFFFFFFFFFFFFFFFFFFFFFFFFF:FFFFFFF:FFFFFF:FFFFFFFFFFFFFFFFFFFFFFFFFFFFFFFFFFFFFFFFFFFFFF:FFFFFFFFFFFFFFFFFFFFFFFFFFFFFFFFFFFFFFFFFFFFFFFFFFFFFFFFFFFFFFFFFFFFFFFFFFFFFFFFFFF:
@A01757:128:HWYCLDRX2:1:2101:19732:18568 2:N:0:GGAGCGTC
TGGACTCCACGGGTATATAATCCTGTTCGATACCCACGCCTTCGTGCTTCAGCGTCAGTTGGGCGCCGGTACGCTGCCTTCGCAATCGGAGTTCTGCGTGATATCTATGCATTTCACCGCTACACCACGCATTCCGCGTACTTCTCGCCCACTCAAGGCACCCAGTTTCAACGGCTCGACGAGGTTGAGCCCCGCAATTTTACCGCTGACTTAAGCGTCCGCCTACGCACCCTTTAAACCCAATAAATCCG
+
FFFFF:,FFFFFFFF:FFFFFFFFFFFFFFFFFFFFFFFFFFFFFFFFFFFFFFFFFFF,FFFFFFFFFFFFFFFFFF,,FFFF:FFFFFFF,FFFFFF:F:FFFF,FFFFFFFFFFFFFF:FFFFFFFFFFFFF:FFF:FFFFFFFFFFFFFFFFFFFFFFFFFFFFFFFFF:FFFFFFFFFFFF,FF:FFFFFFFFFFF:FFFFFFFFFFFFFFFFFFFFFF:FFFFFFFFFFFFFFFFFFFFFFFF,F
@A01757:128:HWYCLDRX2:1:2101:15112:18584 2:N:0:GGAGCGTC
TCGGACTACACGGGTATCTAATCCTGTTCGATACCCACGCTTTCGTGCCTCAGCGTCAGTGTGGAGCCGGCATGCTGCCTTCGCAATCGGAGTTCTGCGCGATATCTATGCATTTCACCGCTACACCGCGCATTCCGCATACTTCTCTCCAACTCGAGACTGCCAGTTTCAACGGCGGGCCGGGGTTGAGCCCCGGGCTTTGACCGCTGACTTAACAGACCGCCTGCGCACCCTTTCAACCCAATAAATCC
+
FFFFF:FFFFFFF:FF:FFFFFFFF:FFFFFFFFFFFFFFFFFFFFFFFFFFFFFFFFFFFFFFFFFFFFFFFFFFFFFFFFFFFFFFFFFFFFFFFFFFFF,:FFFFFFFFFF:FFFFFFF:FFFFFFFF,FFFFFFFFF:F:FFFF:FFFFFFF:FF,FFFFFFFFFF,FFFF:FFFFFFFFFF:FFFFFFFFFFFF:FFF::FFFFFF:FF,F,FFFFFFFFF:FFF:F:F:F,FFFFFF,F,FF,FF
@A01757:128:HWYCLDRX2:1:2101:11885:18630 2:N:0:GGAGCGTC
TCGGACTACAAGGGTATCTAATCCTATTTGCTCCCCACGCTTTCGTGCCTCAGCGTCAGTAACAGGCCAGGCGGCCGCCTTCGCCACTGGTGTTCTTCCATATATCTACGCATTTTACCGCTACACATGGAGTTCCACCGCCCTCTCCTGTCCTCCAGCCTGCCAGTTTCCAAAGCCTGTACCGGTTGAGCCGGTACCTTTCACTTCAGACTTAACAGGCCGCCTACGCACCCTTTACGCCCAATCATTCC
+
FFFFFFFFFFFFFFF:FFFFFFFF:FFFFFFFFFFFFFFFFFFFFFFFFFFFFF:FFFFFFFFFFF:FFFFFFFFFFFFFFFFF:FFFFF:F:FFF:FFFFFFFFFFFF,:FFF:FFF:FFFFFFFFFF,FF:FFFFF,:FFFFFFFFFFFFFFFFFFFFFFFFFF:FFFFFFFFFFF,FFFF,FFFFFFFFFFF:,FF,FFFFF,FFF,FFF:FFFF:FFFFFF:FFFFFF,F:FFFFF:F:FFFFFFF:
@A01757:128:HWYCLDRX2:1:2101:30617:18662 2:N:0:GGAGCGTC
TCGGACTACAAGGGTATCTAATCCTGTTCGATACCCACACTTTCGTGCATGAGCGTCAGTTGAGCGCCGGTATGCTGCCTTCGCAATCGGAGTTCTGCGCGATATCTATGCATTTCACCGCTACACCACGCATTCCGCGTACTTCTCGCCCACTCAAGGCACCCAGTTTCAACGGCTCGACGAGGTTGAGCCCCGCAATTTTACCGCTGACTTAAGCGTCCGCCTACGCACCCTTTAAACCCAATAAATCC
+
FFFFFFFFFFFFFFFFFFFFFFFFFFFFFFFFFFFFFFFFFFFFFFFFFFFFFFFFFFFFFFFFFFFFFFFFFFFFFFFFFFFFFFFFFFFFFFFFFFFFFF,FFF:FFFFFFFFFFFFFFFFFFFFFFFFFFFFFFFFFFFFFFFFFFFFFFFFFFFFFFFFFFFFFFFFFF:FFFFFFFFFFFFFFFFFFFFFFFFFFFFFFFFFFFFF:FFFFFFFFFFFFFFFFFFFFFFFFFFFFFF:FF:FFFFF
@A01757:128:HWYCLDRX2:1:2101:4598:18693 2:N:0:GGAGCGTC
TCGGACTACAAGGGTATCTAATCCTGTTCGATACCCACGCTTTCGTGCCTCAGCGTCAGTGTGGAGCCGGCATGCTGCTTTCGCCTCTGGTGTGCTTCGGTATGTGTGCGGCGTTCGCCGGTGGGGAGGGCGTGCCGCTGTCGGCTTCGGGGGGGCGGTGTCGCGGTTGGGCGGGGGCGGGGCCGGTGCCGGCGGGGGCGTGCGCCTCTGCGGGGGGCGGCGGGCGGCGGGCGGGGGGGGCGGAGTGGGTG
+
FFF:FFFFFF:FFF,F,,:F:FFFFF,F:FFF,,,FF:FFF,::FFFF,,,:,::F,,FFFFFFFFF,FF,,FF,FF:,::,F,,,F,FF:F,F,::F,,:,:,,,,,:F:,F,,,,,,F,,,F,,,:FF,F,,,,,,,,:,,,,,,,FF,,FF:,,F,,,,,F,F,,F,,,,,F,F,,,,,F,FF,,,,FF:F,:F,,F,,,,,,,,,F,,,,F:,,:,,,:,,::,F,:,F,FFF:FF,F,FF,,,,,,
@A01757:128:HWYCLDRX2:1:2101:21142:18724 2:N:0:GGAGCGTC
TCGGACTACCAGGGTATCTAATCCTGTTTGCTACCCACGCTTTCGTGCCTCAGCGTCAGATCGCCGCCGGTATGCTGCCTTCGCAATCGGCGTTCTGCGTGATATCTATGCATTTCACCGCTACACCACGCATTCCGCTTACTTCTCAATCACTCAATGGCGTCAGTTTCAACGGCACTACGGGGGTGAGCCCCGAAATTTTACCGATGACTCGACACTCCGCCTACGCAGCCGTTAAACCCAAAAAATCC
+
FFFFFFFFFFFFFFFFFFFFFFFFF,FFFFFFFFFFFF,FFFFFFFFFFFFFF,FFFFF,FF:FF,,,:F:FFFFFFFFFFFFFFFFFFFFFFFFFFFFFFFFFFFFF,FFFFFFFFFFFFFFFFFFFFF,FFFFFFF,F,F,FF:F,,FFFFFFFFF,::F,FFFFFFFFFF,FFFF,::,,FF,F::FFFFFFFFF,FFFFFF,,,,,,,F:FFFF::F:F,,F:FF:,FF,FFFFFFFFF,,:FF,,F
@A01757:128:HWYCLDRX2:1:2101:9715:18787 2:N:0:GGAGCGTC
TCGGACTACCCGGGTATCTAATCCTGTTTGCTACCCACGCTTTCGAACCTCAGCGTCAGTTACAGACCAGAGAGCCGCTTTCGCCACTGGTGTTCTTCCATATATCTACGCATTTCACCGCTACACATGGAGTTCCACTCTCCTCTTCTGCACTCAAGTCTCCCAGTTTCCAATGCACTACTCCGGTTAAGCCGAAGGCTTTCACATCTGACTTAACATACCGCCTGCGTTCCCTTTACGCCCAATAAATC
+
FFFFFFFFFFFFFFFFFFFFFFFFFFFFFFFFFFFFFFFFFFFFF:FFFFFFFFFF:FFFFFFFFFFF:FFFFFFFFF:FFFFFFFF,FF,FFFFFFFFFFF,FFF:FFFF,FFFFFFFFFF:FFFF:FFFFF::FFF,FFF:FFFFFFFFFFFFFFFF:F,FFFFFF,F:F::FFFFFFFFFFFFFF:,FFFFFFF:FFFFFFFFFF,FFFFF:F,F,FF,,FFFF:F:FFFF,FFF:FFFF,FFF,FFF
@A01757:128:HWYCLDRX2:1:2101:12093:18803 2:N:0:GGAGCGTC
TCGGACTACAGGGGTATCTAATCCTGTTCGATCCCCACGCTTTCGTGCCTCAGCGTCAGTCGGGCGCCGGTATGCTGCCTTCGCAATCGGAGTTCTGCGTGATATCTATGCATTTCACCGCTACACCACGCATTCCGCGCACTTCTCGCCCACTCTAGCCCGGCAGTTCCGACGGCTGGGCGGGGTTTAGCCCCGCGATTTGACCGCCGGCTTGCCGTGCCGCCTGCGCACCCTTTAAACCCAATAAATCC
+
FFFFFFFFFFFFFFFFFFFFFFFFFFFFFFFFFFFFFFFFFFFFFFFFFFFFFFFFFFFFFFFFFFFFFFFFFFFFFFFFFFFFFFFFFFFFFFFFFFFFFFFFFFF,FFFFFFFFFFFFFFFFFFFFFFFFFFFFFFFFFFFFFFFFFFFFFFFFFFFFFFFFFFFFFFFFFFFFFFFFFFFFFFF:FFFFFFFFFF:FFFFFFFFFFFFFFFFFFFFFFFF:FFFFFFFFFFFFFFFFFFF:FF:FFFF
@A01757:128:HWYCLDRX2:1:2101:30644:18865 2:N:0:GGAGCGTC
TCGGACTACAGGGGTATCTAATCCTGTTTGCTACCCACGCTTTCGAACCTCAGCGTCAGTTACAGACCAGAGAGCCGCTTTCGCCACTGGTGTTCTTCCATATATCTACGCATTTCACCGCTACACATGGAGTTCCACTCTCCTCTTCTGCACTCAAGTCTCCCAGTTTCCAATGCACTACTCCGGTTAAGCCGAAGGCTTTCACATCAGACTTAAAAGACCGCCTGCGTGCCCTTTACGCCCAATAAATC
+
FFFFFFFFFFFFFFFFFFFFFFFFFFFFFFFFFFFFFFFFFFFFFFFFFFFFFFFFFFFFFFFFFFFFFFFFFFFFFF:FFFFFFFFFFFFFFFFF:FFFFFFFFFFFFFFFFFFFFFFFFFFFFFFFFF:FFFFFF:FFFFFFFFFF:FFFFFFFFFFFF:FFFFFFFFFFFFFFFFF:FFFFFFFF,F:FFFFFFFFF:FFFFFFFFFFFFFFFFFFFFFFFFFFFFF,,FF:FFF,FFFFF:FF:,:F
@A01757:128:HWYCLDRX2:1:2101:27208:18897 2:N:0:GGAGCGTC
TCGGACTACCAGGGTATCGAATCCTGTACGATACCCACGCTTTCGTGCCTCAGCGTCAGTGTGGAGCCGGCATGCTGCCTACGCAATCGGAGTTATGCGTGCTATCTATGCATTTCACCGCTACACCACGCATTCCGCGCACTTCTCGCCCACTCTAGCCCGGCAGTTCCGACGGCTGGGCGGGGTTGAGCCCCGCGATTTGACCGCCGGCTTGCCGTGCCGCCTGCGCACCCTTTACACCCAATAAATCC
+
FFFF,,:FFFF:,,FF:F,F:,F,,,,,FFFF,F,,F,FFF,,:F,,F,FFF,FF,FF:FF,FFF:FFF,,F,,,F:F,F,F,FFF,,:,FF,,,F,:F,,,,FF,FFF,F:,,FFF,:F:FF:,,:FF,FFFFF,FFF:,FF:,:FFFF,FFF,FF,FFFFFFFFF:FFF::FF::FFF:FFFFFFFFFF::FFFFF:F:FFFFFFF:FF,:F,FFFF:FFF,FFFFFFF,F,F,F,,F:FF,FF,FF:,
@A01757:128:HWYCLDRX2:1:2101:4571:18928 2:N:0:GGAGCGTC
TCGGACTACACGGGTATCTAATCCTGTTCGATACCCACGCCTTCGTGCTTCAGCGTCAGTTGGGCGCCGGTACGCTGCCTTCGCAATCGGAGTTCTGCGTGATATCTATGCATTTCACCGCTACATCACGCATTCCGCGTACTTCTCGCCCACTCAAGGCACCCAGTTTCAACGGCTCGACGAGGTTGAGCCCCGCAATTTTACCGCTGACTTAAGCGTCCGCCTCCGCACCCTTTACACCCAATACATCC
+
FFFFFFFFFFFFFFFF:FF,FFFFFF:FFF,F:FFFFFFFF:FFFFFFFFFFFFFFFFFFFFFFFFFFFFFFFFFFFFFFFFFFFFFFFFFFFFFFFFFFFFF::F:FFFFFFFFFFFFFFFFF:FFFFFFFFFFFFFF:FFFFFFFFFFFFF:FFFFFFFFFFFFF,FFFFFFFFFFFFFFFFF,FFFFFFFFFFFF:F:FFFFFFF,FFFFF,:FFFF::FFF,::FF:FF,:F:,FFFFF,FF:,:FF
@A01757:128:HWYCLDRX2:1:2101:16288:18991 2:N:0:GGAGCGTC
TCGGACTACCGGGGTATCTAATCCTGTTTGCTCCCCACGCTTTCGTGCCTCAGTGTCAGTTACAGTCCAGAGAGCCGCCTTCGCAACTGGTGTTCCTCCTAATATCTACGCATTTCACCGCTACACTAGGAATTCCACTCTCCTCTCCTGCACTCAAGTTCCCCAGTTTCAAAGGCTTACTACGGTTGAGCCGTAGCCTTTCACCTCTGACTTAAGAAACCACCTACGCACCCTTTAAGCCCAATAAATCC
+
FFFFFFFFFF:FFFFFFFFFFFFFFFFFFFFFFFFFFFFFFFFFF:FFFFFFF,FFFFFFFFFFFFFFFFFFFFFFFFFFFFFF,FF:FFFFFFFFFFFFFFFFFFFFFFFFFFFFFFFFFFFFFF,FFFFFFFF,FFFFFFFFFF,F:FFFFFF,FFFF:F:FFFFFFFFFFFFFF:F:FFF,FFF:,::F:F:F:::FF,F:FFFF:FFFF::,FFF,FFFF,FF,:F:FF:FFF,,FFFFFFFFFF,:
@A01757:128:HWYCLDRX2:1:2101:23710:19038 2:N:0:GGAGCGTC
TCGGCTACTAGGGTATCTAATCCCTTTCGCTCCCCTGGCCTTCGTGCCTCAGCGTCAGTTAATGTCCAGGAACCCGCCTTCGCCACGAGTGTTCCTCTCGATATCTACGCATTTCACTGCTACACCGAGAATTCCGGTTCCCCCTCCATTACTCTAGTCTCGCAGTATCATGTGCCGTCCGCGGGTTGAGCCCGCGCCTTTCACACACGACTTACGAAACAGCCTACGCACGCTTTACGCCCAGTGATTCC
+
FFFFFFFFFFFFFFFFFFFFFFFFFFFFFFFFFFFFFFFFFFFFFFFFFFFFFFFFFFFFFFFFF:FFF:FFFFFFFFFFFFFFFFFFFFFFFFFFFFFFFFFFFFFFFFFFFF::FFFFFFFFFFF:FFFFFFFFFFFFFFFFFFFF,FFFFFFFFFFFFFFFFF:FF:FF:FFFFFFFF:FFFFFFF:FFFFFFFFFFFFFFFFFFFFFFFFFFFFFFF:FFFFFFFFFFFFFFFF:FFFFFFFFFFFF
@A01757:128:HWYCLDRX2:1:2101:15908:19053 2:N:0:GGAGCGTC
TCGGACTACTGGGGTATCTAATCCTGTTCGCTACCCATGCTTTCGAGCCTCAGCGTCAGTTGCAGACCAGAGAGCCGCCTTCGCCACTGGTGTTCTTCCATATATCTACGCATTCCACCGCTACACATGGAGTTCCACTCTCCTCTTCTGCACTCAAGTTCAACAGTTTCTGATGCAATTCTCCGGTTGAGCCGAAGGCTTTCACATCAGACTTATTGAACCGCCTGCACTCGCTTTACGCCCAATAAATC
+
FFFFFFFFFFFFFFFFFFFFFFFFFFFFFFFFFFFFFFFFFFFFFFFFFFFFFFFFFFFFFFFFFFFFFFFFFFFFFFFFFFFFFFFFFFFFFFFFFFFFFFFFFFFFF:FFFFFFFFFFFFFFFFFFFFFFFFFFFFFFFFFFFFFFFFFFFFFFFFFFFFFFFFFFFFFFFFFFFFFFFFFFFFFFFFFFFFFFFFFFFFFFFFFFFFFFFFFFFFFFFFFFFFF:FFFFFFFFFFFFFFFF:FFFFFF
@A01757:128:HWYCLDRX2:1:2101:17237:19069 2:N:0:GGAGCGTC
TCGGACTACCAGGGTATCTAATCCTGTTTGCTACCCACGCTTTCTAACCTCAGCGTCAGTTACAGACCAGAGAGCCGCTTTCGCCACTGGTGTTCTTCCATATATCTACGCATTTCACCGCTACACATGGAGTTCCACTCTCCTCTTCTGCACTCAAGTCTCCCAGTTTCCAATGCACTACTCCGGTTAAGCCAAAGGCTTTCACATCAGACTTAAAAGACCGCCTGCGTTCCCTTTACGCCCAATAAATC
+
FFFFFFFFFFFFFFFFFFFFFFFFFFFFFFFFFFFFFFF,FFFF,:FFFFFFF,FFFFFFFFFFFFF,FFFFFFFFF::FFFFF:FFFFFF:,FFFFFFFFFFFFF:FF,FFFFFFFFFFFFFF:FF:FFFFFFFFFFFFF:FFF:FF,FFFFFFFFFFFFFFF::FFF:FFF,FFFFFFFF:FFFFF,FFFF:,F::::FFFFFFFFFF,FFF,FFFFF:FFFFFFFFF::F,FFF,FFFFFF:,FFF,:
@A01757:128:HWYCLDRX2:1:2101:26006:19069 2:N:0:GGAGCGTC
TCGGACTACAAGGGTATCTAATCCTGTTTGCTACCCACGCTTTCGAACCTCAGCGTCAGTTACAGACCAGAGAGCCGCTTTCGCCACTGGTGGTCTTCCATATGTCTACGCATTTCACCGCTACACATGGAGTTCCACTCTCCTCTTCTGCACTCAAGTCTCCCAGTTTCCAATGCACGACTCCGGTTAAGCCGACGGCTTGCACATCAGCCTTAAACGACCGCCTGCGGTGCCTTGACGCCCACTGCCTC
+
FFFFFF,FFFFFFFFFFFFFFFFFFFFFF,FFFFFF:FFFFFFFFFFFF,FFFFF:FFF:FFFFFFFFFFFF:FFFFFFFFF:FF,FFFFFFFF:,FFFF,FF,,:,FFF:FF,:,FFFFF,FF:FF:F:FF:FF,:F:FF:F,,,,FFFF,F,FF:FFF,FFF::,FFF:,FFF:,,,FFF::FF:F,FF,FF:::F:,F,F:,:FF,F,F,::::,F:,FF,:,FFF,,,:F,,,:FF:,F,,,,,F::
@A01757:128:HWYCLDRX2:1:2101:1859:19085 2:N:0:GGAGCGTC
TCGGACTACCAGGGTATCTAATCCTGTTCGATACCCACGCCTTCGTGCTTCAGCGTCAGTTGGGCGCCGGTACGCTGCCTTCGCAATCGGAGTTCTGCGTGATATCTATGCATTTCACCGCTACACCACGCATTCCGCGTACTTCTCGCCCACTCAAGGCACCCAGTTTCAACGGCTCGACGAGGTTGAGCCCCGCAATTTTACCGCTGACTTAAGCGTCCGCCTACGCACCCTTTAAACCCAATAAATCC
+
FFFFFFFFFFFFFFFFFFFFFFFFFFFFFFFFFFFFFFFFFFFFFFFFFFFFFFFFFFFFFFFFFFFFFFFFFFFFFFFFFFFFFFFFFFFFFFFFFFFFFFFFFFFFFFFFFFFFFFFFFFFFFFFFFFFFFFFFFFFFFFFFFFFFFFFFFFFFFF:FFFFFFFFFFFFFFFFFFF:FFFFFFFFFFFFFFFFF,:FFFFFFFFFF:FFFFF:F:FFF:FF:FF::FFFFFFFFFFFFFFFFFFFFFFF
@A01757:128:HWYCLDRX2:1:2101:9968:19163 2:N:0:GGAGCGTC
TCGGACTACTGGGGTATCTAATCCTGTTTGCTACCCACGCTTCCGAACCTCAGCGTCAGTTACAGACCAGAGAGCCGCTTTCGCCACTGGTGTTCTTCCATATATCTACGCATTTCACCGCTACACATGGAGTTCCACTCTCCTCTTCTGCACTCAAGTCTCCCAGTTTCCAATGCACTACTCCGGTTAAGCCGAAGGCTTTCACATCAGACTTAAAAGACCGCCTGCGTTCCCTTTACGCCCAATAAATC
+
FFFFFFF:FFFFFFFFFF,FFFFFFFFFFFF:FF:FF:FF,FFFFFFF:FFFFFFFFFFFFFFFFF::FFFFFFFFF::FFFFFFFFFFFFFFFF:FFFFFFFFFFFFF:F::FFFFFFFFFFFFFFFFFFFFFFFFFFFFFFFFFFFFFFFFFFFFFFFFFFFFFFFFFFFFFFFFFFFFFFFFFFFFFFFFFFFFFFFFFFFF,FFFFFFFFF:FFFFFFFFF:FFFFFF:FFFFFF,FFFF:FFFF:,
@A01757:128:HWYCLDRX2:1:2101:7735:19179 2:N:0:GGAGCGTC
TCGGACTACTAGGGTTTCTAATCCTGTTTGCTCCCCACGCTTTCGAGCCTCAGCGTCAGAAACGTTCCAGAGCGCCGCCTTCGCCACCGGCCTTCCTCCCGATCTCTACGCATTTCACCGCTACACCGGGAATTCCGCGCTCCTCTCCCGTCCTCTAGCCCAGCAGTCCCCTCCGACTGTTCCAGGTTAAGCCTGAAGATTTCACAGAGGGCTTACCGAACCGCCTACGCTCCCTGTACGCCCCGTCAATC
+
FFFFFFFFF:FFFFFFFFFFFFFFFFFFFFFFFFFFFFFFFFFFFFFFFFFFFFFFFFFFFFFFFFFFFFFFFFFFFFFFFFFFFFFFFFFFFFFFFFFFFFFFFFF:FFFFFFFFFFFFFFFFF:FFFFFFFFFFFFFFFFFFFFFFFFFFFFFFFFFFFFFFFFFFFFF:FFFFFF:FFFFFFFFFFFFFFFFFFFFFFFFFFFFFFFFFFFFFFFFFFFFFFFFFFFFFFFF,F,FFFF,:F,:FFFF
@A01757:128:HWYCLDRX2:1:2101:22752:19257 2:N:0:GGAGCGTC
TCGGACTACAAGGGTATCTAATCCTGTTCGATACCCACACTTTCGTGCATGAGCGTCAGTTGAGCGCCGGTATGCTGCCTTCGCAATCGGAGTTCTGCGTGATATCTATGCATTTCACCGCTACACCACGCATTCCGCATACTTCTCGCTCACTCAAGAAAACCAGTTTCAACGGCTCGAAGAGGTTGAGCCTCTCAATTTTACCGCTGACTTGATCTTCCGCCTGCGCACCCTTTAAACCCAATAAATCC
+
FFFFFFFFFFFFFFFFFFFFFFFFFFFFFFFFFFFFFFFFFFFFFFFFFFFFFFFFFFFFFFFFFFFFFFFFFFFFFFFFFFFFFFFFFFFFFFFFFFFFFFFFFFFFFFFFFFFFFFFFFFFFFFFFFFFFFFFFFFFFFFFFFFFFFFFFFFFFFFFFFFFFFFFFFFFFFFFFFFFFFFFFFFFFFFF:FFFF:FFFFFFFFFFFFFFFFFFFFFFFFFFFFFFFFF:FFFFFFF,FFFF:FF::FF,
@A01757:128:HWYCLDRX2:1:2101:19705:19398 2:N:0:GGAGCGTC
TCGGACTACAAGGGTATCTAATCCTGTTTGCTCCCCACGCTTTCGAGCCTCAACGTCAGTCATCGTCCAGCAAGCCGCCTTCGCCACTGGTGTTCCTCCTGATATCTACGCATTTCACCGCTACACCAGGAATTCCACTTGCCTCTCCGACACTCTAGATATGCAGTTTCCAATGCAATTCCGGGGTTGGGCCCCGGATTTTCACATCAGACTTGCTTATCCGTCTACGCTCCCTTTACACCCAGTAAATC
+
FFFFFFFFFFFFFFFFFFF:FFFFFFFFFFFFFFFFFFFFFFFFFFFFFFFFFFFFFFFFFFFFFFFFFFFFFFFFFFFF:FFFFFFFFFFFFFFFFFFFFFFFFFFFF:FFFFFFFFFFFFFFFFFFFFFFFFFFFFFFFFFFFFFFFF:FFFFFFFFFFFFFFFFFFFFF:FFFFFFFFFFFFFFFFFFFFFF::FFFFFFFFFFF:FFFFFFFFFF:FFFFFFF:FFFFFFFFFFFFFF:::F,FFFF
@A01757:128:HWYCLDRX2:1:2101:27254:19445 2:N:0:GGAGCGTC
TCGGACTACCAGAGTATCTAATCCTGTTCGATACCCACGCTTTCGTGCCTGAGCGTCAGTAGGGCGCCGGTGCGCTGCCTTCGCAATCTGAGTTCTGCGTGATATCTATGCATTTCACCGCTACACCACGCATTCCGCGCACTTCTCGCCCACTCTAGCCCGGCAGTTCCGACGGCTGGGCGGGGTTGAGCCCCGCGATTTGACCGCCGGCTTGCCGTGCCGCCTGCGCACCCTTTAAACCCAATACATCC
+
FFFFFFFFFFFFFFFFFFFFFFFFFFFFFFFFFFFFFFFFFFFFFFFFFFFFFFFFFFFFFFFFFFFFFFFFFFFFFFFFFFFFFFFF,FFFFFFFFFFFFF,FFFFFFFFFFFFFFFFFFFFFFFFFFFF,FFFFFFF:FF:FFFFFFFFFFFFFFFFFFFFFFFFFFFFFFFFFFFFFFFFFF:FFFFF:FFFFF:FFFFF::FF:F:FFFFFFFFFFFF:F,FFFFF,F::,:F:FF:FF,:,:,:F:
@A01757:128:HWYCLDRX2:1:2101:24406:19492 2:N:0:GGAGCGTC
TCGGACTACAGGGGTATCTAATCCTGTTTGCTACCCACGCTTTCGAACCTCAGCGTCAGTTACAGACCAGAGAGCCGCTTTCGCCACTGGTGTTCTTCCATATATCTACGCATTTCACCGCTACACATGGAGTTCCACTCTCCTCTTCTGCACTCAAGTCTCCCAGTTTCCAATGCACTACTCCGGTTAAGCCGAAGGCTTTCACATCAGACTTAAAAGACCGCCTGCGTTCCCTTTACGCCCAATAAATC
+
FFFFFFFFFFFFFFFFFFFFFFFFFFFFFFFFFFFFFFFFFFFFFFFFFFFFFFFFFFFFFFFFFFFFFFFFFFFFFFFFFFFFFFFFFFFF,FFFFFFFFFFFFFFFFFFFF,FFFF,FFFFFFFFFFF:FFFFFFF:F,FFFFFFFFFFFFFFFFFFFFFFFFFFFFFFFF:FFFFFFF:FFFFFFFFFFFFF,FFFFF:FFFFFFFFFFFFF:FF:FFFFFFFFFFFFFFF,FFFFFFFF,F:FFFF:
@A01757:128:HWYCLDRX2:1:2101:25663:19507 2:N:0:GGAGCGTC
GGGGGGGGGGGGGGGGGGGGGGGGGGGGGGGGGGGGGGGGGGGGGGGGGGGGGGGGGGGGGGGGGGGGGGGGGGGGGGGGGGGGGGGGGGGGGGGGGGGGGGGGGGGGGGGGGGGGGGGGGGGGGGGGGGGGGGGGGGGGGGGGGGGGGGGGGGGGGGGGGGGGGGGGGGGGGGGGGGGGGGGGGGGGGGGGGGGGGGGGGGGGGGGGGGGGGGGGGGGGGGGGGGGGGGGGGGGGGGGGGGGGGGGGGGG
+
FFFFFFFFFFFFFFFFFFFFFFF:FFFFFFFFFFFFFFFFFFFFFFFFFFFFFFFFFFFFFFFFFFFFFFFFFFFFFFFFFFFFFFFFFFFFFFFFFFFFF:FFFFFFFFF:FFFFFFFFFFFFFFFFFF:FFFFF:FFFFFFFFFFF:F:FFFFFF:FFFFFF:FFFFFFFFFF:FFFFF:FFFFFFFFF:F,FFFFFFFFFFFFFFFFFFFF:F:FFF:F:FFFF:FFFFF:FF:F:FF:FFF,:FFFF
@A01757:128:HWYCLDRX2:1:2101:28899:19507 2:N:0:GGAGCGTC
TCGGACTACCAGGGTATCTAATCCTGTTTGCTACCCACGCTTTCGAACCTCAGCGTCAGTTACAGACCAGAGAGCCGCTTTCGCCACTGGTGTTCTTCCATATATCTACGCATTTCACCGCTACACATGGAGTTCCACTCTCCTCTTCTGCACTCAAGTCTCCCAGTTTCCAATGCACTACTCCGGTTAAGCCGAAGGCTTTCACATCAGACTTAAAAGACCGCCTGCGTTCCCTTTACGCCCAATAAATC
+
FFFFFFFFFFFFFFFFFFFFFFFFFFFFFFFFFFFFFFFFFFFFF:FFFFFFFFFFFFFFFFFFFFFFFFFFFFFFFFFFFFFFFFFF:F:FFFFFF:F,FFFFFFFFFFFFFFFFFFFFFFFFFFFFFFFFFFFFF::FFFFFFFF:FFFFFFFFFFFFFFFFFFFFFFFFFF,:FFFFFFFFFFFFFF:FFFFF,:,FFF:FFFFFFFFFFFFFFF,:FFFFFFF:FFF,FFFFFFFFFFFFFFFFFFF
@A01757:128:HWYCLDRX2:1:2101:2582:19523 2:N:0:GGAGCGTC
TCGGACTACTGGGGTATCTAATCCTGTTCGATACCCACGCTTTCGTGCCTGAGCGTCAGTAGGGCGCCGGTGCGCTGCCTTCGCAATCGGAGTTCTGCGTGATATCTATGCATTTCACCGCTAAACCACGCATTCCGCGCACTTCTCGCCCACTCTAGCCCGGCAGTTCCGACGGCTGGGCGGGGTTGAGCCCCGCGATTTGACCGCCGGCTTGCCGTGCCGCCTGCGCACCCTTTAAACCCAATATATCC
+
FFFFFFFFFFFFFFFFFFFFFFFFFFFFFFFFFFFFFFFFFFFFFFFFFFFFFF:FFFFFFFFFFFFFFFFFFFFFFFFFFFFFFFFF:FFFFFFF:FFFFFFFFF,FF::FFFFFF:,::FF,FFFFFFF:F:FFFFFFFFF,FFF:F:FF:FFFFFFFFFFFFFF,F:FFF,FFFFFF,FFFFF:FFFF:FFFFFFF:FF:FFFFFF,F,F:::FFF,FFF,:FFFFF,FF:,F,,,F,F,,FF,,,F,
@A01757:128:HWYCLDRX2:1:2101:11342:19570 2:N:0:GGAGCGTC
TCGGACTACTAGGGTATCTAATCCTGTTTGCTACCCACGCTTTCGAACCTCAGCGTCAGTTACAGACCAGAGAGCCGCTTTCGCCACTGGTGTTCTTCCATATATCTACGCATTTCACCGCTACACATGGAGTTCCACTCTCCTCTTCTGCACTCAAGTCTCCCAGTTTCCAATGCACTACTCCGGTTAAGCCGAAGGCTTTCACATCAGACTTAAAAGACCGCCTGCGTTCCCTTTACGCCCAATAAATC
+
FFFFFFFFF:FFFFFFFFFFFFFFFFFFFFFFFFFFFFFFFFFFFFFFFFFFFFFFF:FFFFFFFFFFFFFFFFFFFFFFFFFFFFFFFFF,:F:FF:FFFFFF::FFFFFFFFFFF,F:FFFFFFFF:F:,FF:FFFFFFFF:FFFFFFFFFFFFFFFFFFFF,:FFF,FFFF::FF:FFF:FF:,F:,,FFFFFFFFFFFFF,FFFFFFFFFFFFF,FF:FFF:,F,FFF,FFFFFF:FFFFFFFFFFF
@A01757:128:HWYCLDRX2:1:2101:29460:19633 2:N:0:GGAGCGTC
TCGGACTACCAGGGTATCTAATCCTGTTTGCTACCCACGCTTTCGAACCTCAGCGTCAGTTACAGACCAGAGAGCCGCTTTCGCCACTGGTGTTCTTCCATATATCTACGCATTTCACCGCTACACATGGAGTTCCACTCTCCTCTTCTGCACTCAAGTCTCCCAGTTTCCAATGCACTACTCCGGTTAAGCCGAAGGCTTTCACATCAGACTTAAAAGACCGCCTGCGTTCCCTTTACGCCCAATAAATC
+
FFFFFFFFFFFFFFFFFFFFFFFFFFFFFFFFFFFFFFFFFFFFFFFFFFFFFFFFFFFFFFFFFFFFFFFFFFFFFFFFFFFFFFFFFFFF:FFFFFFFFFFFFFFFFFFFFFFFFFFFFFFFFFFFFFFFFFFFFFFFFFFFF,FFFF:FF:FFFFFFFFFFF:FFFFFFF:FFFFFFFFFFFFFFF,,FFFFFFFFFFFFFFF:,FFFF,FFFFF::FFFFFF:FFFFFFFFF,FFFFFF,FF:F,FF
@A01757:128:HWYCLDRX2:1:2101:11785:19680 2:N:0:GGAGCGTC
TCGGACTACTAGGGTATCTAATCCTGTTCGATACCCACGCTTTCGTGCCTCAGCGTCAGATCGCCGCCGGTATGCTGCCTTCGCAATCGGAGTTCTGCGCAATATCTAAGCATTTCACCGCTACACTGCGCATTCCGCATACCTCTCGACGTCTCAAGACAGCCAGTTTCAACGGCTCGCCGGGGTTGAGCCCCGGGCTTTTACCGCTGACTTAACAGTCCGCCTACGCACCCTTTAAACCCAATAAATCC
+
FFFFFFFFFFFFFFFFFFFFFFFFFFFFFFFFFFFFFFFFFFFFFFFFFFFFFFFFFFFFFFFFFFFFFFFFFFFFFFFFFFFFFFFFFFFFFFFFFFFFFFFFFFF:FFFFFFFFFFFFFFFFFFFFFFFFFFFFFFFFFFFFFFFFFFFFFFFFFFF:FFFFFFFFFFFFFFFFFFFFFFFFFFFFFFFFFFFFFFFFFFFFFFFFFFFFFFFFFFFFFFFFF:FFFFFFFFFFFFFFFFFFFFFFFFF
@A01757:128:HWYCLDRX2:1:2101:2799:19711 2:N:0:GGAGCGTC
TCGGACTACAAGGGTATCTAATCCTGTTCGATACCCACGCTTTCGTGCCTCAGCGTCAGTCCGGCGCCGGTACGCTGCCTTCGCAAGCGGAGTTCTGCGCGATATCTAAGCATTTCACCGCTACACCTCGCATTCCGCGTACATCTCGCAGTCTCTAGTCCGACAGTTTCAACGGCTCGACGGGGTTGAGCCCCGGGCTTTTACCGGTGACTTTACCGACCCCCGACGCACCCTTTAAACCCAATAAATCC
+
FFFFFFFFF:FFFFF:FFFFF:FFFFFFFFFF:FFFFFF:FFFFF,:FFF:FFFFFFFFFF,:,,,FF:F,,,FFFFFFF:FFF:F,FFF:,FFF:FF,FFF:,FFF::FFFFFFFFFFFFFFFFFF,FF:,FFF,,F,,,F,FFFFF,,F:FFFFFF,F,F:FFFFFFFFF,:FFFFF,F:,,F,F:,,:FFFFFFF:FFF:FF:,,F:,,::,,,,,,F,:F,:,::,,FF,FF,F,FFF:::,,FF,F
@A01757:128:HWYCLDRX2:1:2101:5972:19758 2:N:0:GGAGCGTC
TCGGACTACAAGGGTTTCTAATCCTGTTCGATACCCACGCTTTCGTGCCTGAGCGTCAGTAGGGCGCCGGTGCGCTGCCTTCGCAATCGGAGTTCTGCGTGATATCTATGCATTTCACCGCTACACCACGCATTCCGCATACTTCTCGCTCACTCAAGAAAACCAGTTTCAACGGCTCGAAGAGGTTGAGCCTCTCAATTTTACCGCTGACTTGATATTCCGCCTGCGCACCCTTTAAACCCAATAAATCC
+
FFFFFFFFFFFFFFFFFFFFFFFFFFFFFFFFFFFFFFFFF:FFFFFFFFFFFFFFFFFFFFFFFFFFFFFFFFFFFFFFFFFFFFFFFFFFFFFFF:FFFFF,FF:FFFFFFFFFFFFFFFFFFFFFFFFFFFFFFFFFFFFFFFFFFFFFFFFFFFFFFFFF:FFFFFF:FFFFFFFFFFF:FFFFFFF:FFFFFFF:FFF,F:F:FFFFFFFFFFFFF,F,F,F:FFFFFF,,FF:FF,F:,FF:,,:
@A01757:128:HWYCLDRX2:1:2101:24487:19789 2:N:0:GGAGCGTC
GCGGACAAACAGGTAAAATAATCATTTTTCAACCCAACGACTACAACCCACAACTACAGTAAAAATCCAGTAACCCGAATTCGCCGACGGTTTAAATCCTCAAAAATACGAATTAAACCCATACACAAGAAATACCCAATACATATCATCCAAACAAGCTACAAATTTACCAGAGAATAAACCGGTTACGCCCACGGCATTAAACTCAAAAATTCAACACCCCAATACGAACCATTAACACCAATAAAAAC
+
,,F,,::,:F,FF,:F,,,::,F:F,FFF,,:FFF,:F,:,F,,,F:F,,,,:FF,,:,F,,,,,,,,F,:F:,FF,,,F,F,:,:FF:,F,F,F,,F,F,,,FF,,,F,,FFF:,:FF,,,,,,:F:F::FF:F,:FFF,FF,,FFFF,,:F:,,,,FF::,,:,FF:F,:,F,,,F,:FF,:F:F,:F,FF,:F,F:F,,,:,F:,F:F:F,,,,F,,,F,,FF,F,:,F,:FF:,F,FF,:F,:F,F,
@A01757:128:HWYCLDRX2:1:2101:6533:19820 2:N:0:GGAGCGTC
TCGGACTACAAGGGTATCTAATCCTGTTTGCTACCCACGCTTTCGAACCTCAGCGTCAGTTACAGACCAGAGAGCCGCTTTCGCCACTGGTGTTCTTCCATATATCTACGCATTTCACCGCTACACATGGAGTTCCACTCTCCTCTTCTGCACTCAAGTCTCCCAGTTTCCAATGCACTACTCCGGTTAAGCCGAAGGCTTTCACATCAGACTTAAAAGACCGCCTGCGTTCCCTTTACGCCCAATAAATC
+
FFFFFFFFFFFFFFFFFFFFFFFFFFFFFFFFFFFFFFFFFFFFFFFFFFFFFFFFFFFFFFFFFFFFFFFFFFFFFFFFFFFFFFFFFFFFFFFFFFFFFFFFFFFFFFFFFFFFFFFFFFFFFFFFFFFFFFFFFFFFF,FFFFFFFFFFF:FFFFFFFFFFFFFFFFFFFFFFFFFFFFFFFFFFFFFFFFFFFFFFFFFFFFFFFFFFFF:FFFFFF:FFFFFFFFFFFFFFFFFFFFFFF:F,,FF
@A01757:128:HWYCLDRX2:1:2101:9281:19820 2:N:0:GGAGCGTC
TCGGACTACACGGGTTTCTAATCCTATTTGCTCCCCACGCTTTCGTGCCTCAGCGTCAGTAACAGGCCAGGCGGCCGCCTTCGCCACTGGTGTTCTTCCATATATCTACGCATTTTACCGCTACACATGGAGTTCCACCGCCCTCTCCTGCTCTCTAGCCCGCCAGTTTCCAGAGCCTATACCGGTTGAGCCGGTACCTTTCACTCCAGACTTAGCAGGCCGCCTACGCACCCTTTACGCCCAATCATTCC
+
FFFFFFFFFFFFFFFFFFFFFFFFF,:FFFFFFFFFFFFFFFFFFFFFFFFFFFFFFFFFFFFFFFFFFFFFFFFFFFFFFFFFFFFFFFFFFFFFFFFFFFFFFFFFFFFFFFFFFFFFFFFFFFFFFFFFFFFFFFFFFFFFFFFFFFFFFFFFFFFFFFFFFFFFFFFFFFFFFF:FFFFFFFFFFFFFFFFFFFFFFFFFFFFFFFFFFFFFFFFFFFFFF:FFFFFFFFFFFFFFFFFFFFFFFFF
@A01757:128:HWYCLDRX2:1:2101:31828:19820 2:N:0:GGAGCGTC
TCGGACTACCGGGGTATCTAATCCTGTTTGCTACCCACGCTTTCGAACCTCAGCGTCAGTTACAGACCAGAGAGCCGCTTTCGCCACTGGTGTTCTTCCATATATCTACGCATTTCACCGCTACACAAGGAGTTCCACTCTCCTCTTCTGCACTCAAGTCTCCCAGTTTCCAATGCACTACTCCGGTTAAGCCGAAGGCTTTCACATCAGACTTAAAAGACCGCCTGCGTTCCCTTTACGCCCAATAAATC
+
FFFFFFFFFFFFFFFFFFFFFFFFFFFFFFFF:FFFFFFFFFFFFFFFFFFFFFFFFFFFFFFFFFFFFFFFFFFFFF,FFFFFFFFFFFFFFFF:FFFFFFFFFFFFFFFFFFFFFFFFFFFFFFF,FFFFFFFFFFFFFFFFFFFFFFFFFFFFFFFFFFFFFFFFFFFFF,FFFFFFFFFFF:FFFF:FFFFFFFFFFFF:FFFFFFFFFFF:FFFFFFFFFFFFFFFFFFFFFFFFFFFF::F,FFF
@A01757:128:HWYCLDRX2:1:2101:21007:19836 2:N:0:GGAGCGTC
TCGGACTACACGGGTTTCTAATCCTGTTCGATCCCCACGCTTTCGTGCCTCAGCGTCAGTCGGGCGCCGGTATGCTGCCTTCGCAATCGGCGTTCTGCGTGATATCTATGCATTTCACCGCTACACCGCGCATTCCGCATACTTCTCTCCAACTCGAGACTGCCAGTTTCAACGGCGGGCCGGGGTTGAGCCCCGGGCTTTGACCGCTGACTTCACAGACCGCCTGCGCACCCTTTAGACCCAATAGATCC
+
FFFFFFFFFFFFFFFFFFFFFFFFFFFFFFFFFFFF:FFFFFFFFFFFFFFFFFFFFFF,FFFF:FFFFFFFFFFFFFF,FFFFF:FFFFFFFFFFFFFFFFF,:FFF:F:FFFFFFFFFF,FFF:FFFFFFFFFFFFFFFFFFFFFFFFFFFFFF,FF:FFFFFF:FFFF,FFFFFFF:FFFFFF,FFFF,FFFFFFF,FF,F:FFFFF:FFFFFFFF,,FF,FFFF:FF:::FF,,:FFFF,:,,,,:,
@A01757:128:HWYCLDRX2:1:2101:20636:19852 2:N:0:GGAGCGTC
TCGGACTACAAGGGTATCTAATCCTGTTTGCTACCCACGCTTTCGAACCTCAGCGTCAGTTACAGACCAGAGAGCCGCTTTCGCCACTGGTGTTCTTCCATATATCTACGCATTTCACCGCTACACATGGAGTTCCACTCTCCTCTTCTGCACTCAAGTCTCCCAGTTTCCAATGCACTACTCCGGTTAAGCCGAAGGCTTTCACATCAGACTTAAAAGACCGCCTGCGTTCCCTTTACGCCCAATAAATC
+
FFFFFFFFFFFFFFFFFFFFFFFFFFFFFFFFFFFFFFFF:FFFFFF,FFFFFFFFFFFFF,FFFFFFFFFFFFFFFFFFFFFFF,FFFFFFFFFFF,FFFFFFFFFF:FFFFFF:FFFFFFFFFFFF:F:FFF:FFFFFFFFFFFF:FFFFFFFFFFFFFFFFFFFFFFFFFFFFFFFF,:FF:FFFFFFFFFFFFFFFF:,FFFFFF:FFFFFFF:FF:,F:FFFF:FFFFFFFFFF,FFFFFFFFFFF
@A01757:128:HWYCLDRX2:1:2101:5511:19867 2:N:0:GGAGCGTC
TCGGACTACAGGGGTTTCTAATCCTGTTCGATACCCACACTTTCGTGCATGAGCGTCAGTTGAGCGCCTGTATGCTGCCTTCGCAATCGGAGTTCTGCGTGATATCTATGCATTTCACAGCTACACCACGCATTCCGCATACTTCTCGCTCACTCAAGAAAACCAGTTTCAACGGCAATAAGAGGTTGCGCCTCTCACTTTTACCGCTCACTTGAACTTGAGCCTGAGCACCCTTTAACCCCAATAAATCA
+
FF,FFFFFFFF:,:F:F:FFF:F,FF:F:FFFF,FFFFFFFFFF:FF,FF:F:,::,F,FF,F,,:,:,:FF:,F,,,,:FF,:F,,F,,F,:FF,:F,F,,F:FFF:,F:FFFFFF,F,F,FFFF,:,F,FFF::F:FFFFF,:F,F,:F,FF:FFF:FFF,,F:F,FFF,F,,,,,,FF,:,:FF,,,FFF:FF:::F:,F,::FF,,,:F,F,,F,,,,F,,,,,FF:,,::F,F,F,:,:F,:,F::
@A01757:128:HWYCLDRX2:1:2101:15302:19883 2:N:0:GGAGCGTC
TCGGACACAGGGGTTTCTAATCCTGTTCGATACCCACGCTTTCGTGCCTCAGCGTCAGATCGCCGCCGGTATGCTGCCTTCGCAATCGGAGTTCTGCGCAATATCTAAGCATTTCACCGCTACACTGCGCATTCCGCATACCTCTCGACATCTCAAGACAGCCAGTTTCAACGGCTCGCCGGGGTTGAGCCCCGGGCTTTTACCGCTGACTTAACAGTCCGCCTACGCACCCTTTAAACCCAATAAATCCG
+
FFFFFFFFFFFFFFFFFFFFFFFFFFFFFFFFFFFFFFFFFFFFFFFFFFFFFFFFFFFFFFFFFFFF:FFFFFFFFFFFFFFFFFFFFFFFFFFFFFFFFFFFFF:FFFFFFFFFFFFFFFFFFFFFFF:FFFFFF:FFFFFFFFFFFFFFFFFFFFFFFFFFFFFFF::FFFFFFFFFFFFFFFFFFFFFFF:FFFFFFFFFFFFFFFFFFFFFFFFFFFFFFFFFFF:FFFFF:F,FFF,FFFFFFFF
@A01757:128:HWYCLDRX2:1:2101:29541:19899 2:N:0:GGAGCGTC
TCGGACTACACGGGTATCTAATCCTATTTGCTCCCCACGCTTTAGGGACTCAGCGTCTGTTTCTTCCCAGATCGTCGCCTTCGCCACTGGTGTTCCTCCATATATCTACGCATTTCACCGCTACACATGGAATTCCACCATCCTCTTTAGAACTCTAGCCTGCCGGTTTCTTCGCCTTGCAATGGGTAAGCCACTGCCTTTTAACAATAGACCCTCCAGGCCGCCTGCTCCCTCTGTCCGCCCAATGAATC
+
FF,FFFFFFFFFFFFFF:FFF:,,FFFFFFFFFFFFFF:FFFF,FFFFF:FFFFFF:FF:FFFF:FFFFFFFFFFFFF::FFFFFFFFF:FFF,FFF,,FFFFFF:F:::FFFFFFFFFFFFFFFF:FFFFFFFFFFF,FF::FFFFFFFF:FFFFF,F,,FF,FFF,FFF,FF:FF,,F:,F::,FFFFFF:FF,,FFFFF,FFFFFF:FF,FFFFF:,FFFFF:,FFF,FFF,:F,:,:FF,F:,:,,,
@A01757:128:HWYCLDRX2:1:2101:5177:20040 2:N:0:GGAGCGTC
TCGGACTACTAGGGTATCTAATCCTGTTCGATACCCACGCTTTCGTGCCTGAGCGTCAGTTGTCCACCGGTATGCTGCCTTCGCAATCGGGGTTCTGCGTGATATCTATGCATTTCACCGCTACACCACGCATTCCGCATACCTCTCGCACACTCTAGATCCCCAGTTTCAACGGCTGGATGGGGTTGAGCCCCACGATTTGACCGCTGACTTAAAAATCCGCCTGCGCACCCTTTAAACCCAATAAATCC
+
FFFFFFFFFFFFFFFFFFFFFFFFFFFFFFFFFFFFFFF:FFFFFFFFFFFFFFFFFFFFFFFFFFFFFFFFFFFFFFFFFFFFFFFFFFFFFFFFFFFFFFFF:FFFFFFFFFFFFFFFFF:FFF,,FFFFFFFFFFFFFFFFFFFFFFFFFFFFFFFFFFFFFFFFFFFFFFFFFFFFFF:FFFFFFFFFFFFFF:FFFFFF:FFFFFFFFFFF:FFFFFFFFFFFF,FFFFFF,FFFFFF,F,FFFFF
@A01757:128:HWYCLDRX2:1:2101:7708:20040 2:N:0:GGAGCGTC
TCGGACTACAAGGGTATCTAATCCTGTTCGATCCCCACGCTTTCGTGCCTCAGCGTCAGTCTGGCGCCGGTACGCTGCCTTCGCAATCGGAGTTCTGCGCGATATCTATGCATTTCACCGCTACACCGCGCATTCCGCGTACTTCTCGCCAACTCAAGTCTGCCAGTTTCAACGGCTCGACGGGGTTGAGCCCCGCAATTTTACCGCTGACTTAACGGACCGCCTACGCACCCTTTAAACCCAATAAATCC
+
FFFFFFFFFFFFFFFFFFFFFFFFFFFFFFF:FFFFFFFFFFFFFFFFF:FFFFFFFFFFFFFFFFFFFFFFFFFFFFFFFFFFFFFFFFFF:FFFFFFFFFF:FFFFFFFFFF,FFFFFFFFFFFFFFFFFFFFFFFFFFFFFFFFFFFFFFFFFFFFFFFFFFFFFFF:FFFFFFFF:F:FFFFFFFFF:FFFFFFFFFFFFF,FFFFF:FFFFFFFFFF,FFFFFFFFFFF:F,:FFFF,FF:F:F,F
@A01757:128:HWYCLDRX2:1:2101:22815:20055 2:N:0:GGAGCGTC
TCGGACTACACGGGTATCTAATCCTGTTCGATACCCACGCTTTCGTGCCTCAGCGTCAGTGTGGAGCCGGCATGCTGCCTTCGCAATCGGAGTTCTGCGCGATATCTATGCATTTCACCGCTACACCGCGCATTCCGCATACTTCTCTCCAACTCGAGACTGCCAGTTTCAACGGCGGACCGGGGTTGAGCCCCGGGCTTTGACCGCTGACTTAACAGACCGCCTGCGCACCCTTTAAACCCAATAAATCC
+
FFFFFFFFFFFFFFFFFFFFFFFFFFFFFFFFFFFFFFFFFFFFFFFFFFFFFFFFFFFFFFFFFF:FFFFFFFFFFFFFFFFFFFFFFFFFFFFFFFFFFFFFFF:FFFFFFFFFFFFFFFFFFFFFFFFFFFFFFFFFFFFFFFFFFFFFFFFFFFFFFFFFFFFFFFFFFFFFFF:FFFFFFFFFFFFFFFFFFFFFFFFFFFFFFF:FFFFFFFFFFFFFFFFFF,:FFFFFFF:FFFFFF:F:FF:
@A01757:128:HWYCLDRX2:1:2101:32850:20087 2:N:0:GGAGCGTC
TCGGACTACTGGGGTATCTAATCCTGTTCGATACCCACGCTTTCGTGCCTGAGCGTCAGTTGTGCACCGGTATGCTGCCTTCGCAATCGGGGTTCTGCGTGATATCTATGCATTTCACCGCTACACCACGCATTCCGCATACCTCTCGCACACTCTAGATCCCCAGTTTCAACGGCTGGATGGGGTTGAGCCCCACGATTTGACCGCTGACTTAAAAATCCGCCTGCGCACCCTTTAAACCCAATAAATCC
+
FFFFFFFFFFFFFFFFFFFFFFFFFFFFFFFFFFFFFFFFFFFFFFFFFFFFFFFFFFFFFFFFFFFFFFFFFFFFFFFF:FFFFFFFFFFFFFFFFFFFFFFFFF:FFFF:FFFFFFFFFFFFFFFFFFFF:FFFFFFFFFFFFFFFFFFFFFFFFFF:FFFFFFFFFFFFFFFFFFF:FFFFFFFFFFFFFFFFFFF:FFFFFFFF:FFFFFFFFFFFFFF,FFFFFF:F:F:F::FF:F::F,F,FF,
@A01757:128:HWYCLDRX2:1:2101:20518:20149 2:N:0:GGAGCGTC
TCTGACTACAAGGGTATCTAATCCCTTTCGCTCCCCTGGCCTTCGTGCCTCAGCGTCAGTTAATGTCCAGGAACCCGCCTTCGCCACGAGTGTTCCTCTCGATATCTACGCATTTCACTGCTACACCGAGAATTCCGGTTCCCCCTCCATTACTCTAGTCTCGCAGTATCATGTGCCGTCCGCGGGTTGAGCCCGCGCCTTTCACACACGACTTACGAAACAGCCTACGCACGCTTTACGCCCAGTGATTC
+
FFFFFFFFFFFFFFFFFFFFF:FFFFFFFFFFFFFFFFFFFFFFFFFFFFFFFFFFFFFFFFFFFFFFFFFFFFFFFFFFFFFFFFFFFFFFFFFFFFFFFFF:FFFFFFFFFFFFFFFFFFFFFFFFFFFFFFFFFFFFFFFFF,F:FFFFFFFFFFFFFFFFF:FFFFFFFF:FFFFFF,FFFFFFFFFFFFFFFFFFFFFFFFFFFFFFFFFF:FFFFFF,FFF:FFFFFFFF:F:FF,FFFF:FFFF
@A01757:128:HWYCLDRX2:1:2101:18186:20181 2:N:0:GGAGCGTC
TCGGACTACAAGGGTATCTAATCCTGTTCGATACCCACGCTTTCGTGCCTGAGCGTCAGTAGGGCGCCGGTGCGCTGCCTTCGCAATCGGAGTTCTGCGTGATATCTATGCATTTCACCGCTACACCACGCATTCCGCGCACTTCTCGCCCACTCTAGCCCGGCAGTTCCGACGGCTGGGCGGGGTTGAGCCCCGCGATTTGACCGCCGGCTTGCCGTGCCGCCTGCGCACCCTTTAAACCCAATAAATCC
+
FFFFFFFFFFFFFFFFFFFF:FFFFFFFFFFFFFFFFFFFFFFFFFFFFFFFFFFFFFFFFFFFFFFFFFFFFFFFFFFFFFFFFFFFFFFFFFFFFFFFFF:FFFFFFFFFFFFFFFFFFFFFFFFFFFFFFFFFFFFFFFFFFFFFFFFFFFFFFFFFFFFFFFFFFF:FFFFFFFFFFFFFFFFFFF:FFFFFFFFFFFFFFFFFFFFFFFFFFFFFFFFFF:FFFF:FFFFFFFFFF:F,:FFFFFF
@A01757:128:HWYCLDRX2:1:2101:3025:20196 2:N:0:GGAGCGTC
TCGGACTACAAGGGTATCTAATCCTGTTCGATCCCCGCACTTTCGTGCCTCAGCGTCAGTAGGGCGCCGGAAGGCTGCCTTCGCAATCGGGGTTCTGCGTGATATCTATGCATTTCACCACTACACCACGCATTCCGCATACTTCTCGCCCACTCAAGAACACCAGTTTCAACGGCGAAGCGAGGTTGAGCCCCGCGATTTGACCGCTGACTTGACATTCCGCCTACGCACCCTTTAAACCCACTAAATCC
+
FFFFFFFFFFFFFFFFFFFFFFFFFFFFFFFFFFFFFFFFFFFFFFFFFFFFFFFFFF:FF:FFFFFFFFFFFFFFFFFFFFFFFFFFFFFFFFFFFFFFFFFF:FFFFFFFFFFFFFF:FFF:FFFFFFFFFFFF:FFFFFFFFFFFFFFFFFFFFFF,FFFFFFF:FFFFFFFFFFFFFFFFFFFFFFFFFFFFF,,:FFFFFFF:FF,:FFF:FFFFFFF,:FF::FFFFF:FF,:FFF,:FF::FF:
@A01757:128:HWYCLDRX2:1:2101:20500:20337 2:N:0:GGAGCGTC
TCGGACTACAAGGGTATCTAATCCTGTTCTATACCCGCGCTTTCGAGCATCAGCGTCAGTAATGCTGCGGCACGCTGCCTTCGCAATCGGAGTTCTTCGTGATATCTAAGCATTTCACCGCTACACCACGAATTCCGCGTGCCTTCCGCACACTCAAGCCCGCCAGTTCGCGCTGCAGGACCGTGGTTGAGCCACGGCGTTTCACAGCACGCTTGACAGGCGGCCTACGCTCCCTTTAAACCCAATAAATC
+
FFFFFFFFFFFFFFFFFFFFFFFFFFFFFFFFFFFFFFFFFFFFFFFFF:FFFFFFFFFFFFFFFFFFFFFFFFFFFFFFFFFFFFFFFFF:FFFFFFFFFFFFFFFFFFFFFFFFFFFFFFFFFFFFFFFFFFFFFFFFFFFFFFFFFFFFFFFFFFFFFFFFFFFFFFFFFFFFFFFFFFFFFFFFFFFFFFFFFFFFFFFFFFF:FFFFFFFFFFFFFFFFFFFFFFFFFFFFF:FFFFF:FFF:FF:
@A01757:128:HWYCLDRX2:1:2101:6388:20541 2:N:0:GGAGCGTC
TCGGACTACAAGGGTATCTAATCCTGTTCGATACCCACGCTTTCGTGCCTCAGCGTCAGTCGGGCGCCGGTATGCTGCCTTCGCAATCGGAGTTCTGCGTGATATCTATGCATTTCACCGCTACACCACGCATTCCGCATACTTCTCGCCCACTCAAGACCGACAGTTTCAACGGCGGAAAGAGGTTGAGCCTCTCGATTTTACCGCTGACTTTCCAGTCCGCCTACGCACCCTTTAAACCCAATAAATCC
+
FFFFFFFFFFFFFFFFFFFFFFFFFFFFFFFFFFFFFFFFFFFFFFFFFFFFFFFFFFFFFFFFFFFFFFFFFFFFFFFFFFFFFFFFFFFFFFFFFFFFFFFFFFFFFF:FFFFFFFFFFFFFFFFFFFFFFFFFFFFFFFFFFFFFFFFFFFFFFFFFFFFFFFFFFFFFFFFFFFF,FFFFFFFFFFFFFFFFF:::FFFFFFFFFFFF:FFFFF,FFFF,FF,FFFFFFF:FFFFFFFFF:FFFFF:
@A01757:128:HWYCLDRX2:1:2101:15031:20635 2:N:0:GGAGCGTC
TCGGACTACCGGGGTATCTAATCCTATTTGCTCCCCACGCTTTCGTGCCTCAGCGTCAGTCAACAGGCCAGGCGGCCGCCTTCGCCACTGGTGTTCTTCCTTATATCTACGCATTTCACCGCTACACAAGGAATTCCGATGACCTCTCCGGTACTCACGAATAACAGTTTCAAATGCAGTTTATGAGTTAAGCCCATAGATTTCACACCTGACTTGCATCCCCGCCGACGCGCCCTTTACACCCAGTAAAT
+
FFFFFFFFFFFFFFFFFFFF:,FF,FFFFFFFFFFFFFFFFFFFFFFFFFFFFFFFFFFFFFFFF:FFF::FFF::FFFFF:FFF:FF:FFFFFFFFF:FFFF::FFF,FFFFFFFFFFF:FFFFFFFF:FFFFFF:FF,FFFFFFFFFF:F:FFFF,FFFFFFFFFFFFFFFFFFFFFFFF,FFFFFFFFFFFF:FF,FFFFFFFFFFFFFFFFF:FFFFFFFFF,F:FFFFFFFFFFFFFFFFFFF,FF
@A01757:128:HWYCLDRX2:1:2101:12183:20650 2:N:0:GGAGCGTC
TCGGACTACAGGGGTTTCTAATCCTATTTGCTCCCCACGCTTTCGTGCCTGAGCGTCAGTAACAGTCCAGGCGGCCGCCTTCGCCACTGGTGTTCTTCCATATATCTACGCATTTTACCGCTACACATGGAGTTCCACCGCCCTCTCCTGTCCTCGAGCGTGGCAGTTTCCAAAGCCTGTACAGGTTGAGCCCGTACCTTTCACTTCAGACTTGCCACGCCGCCTGCGCACCCTTTACGCCCACTCATTCC
+
FFFF:FFFFFFFFFFFFFFFFFFF:::FFFFFFFFFFFFFFFFFFFFFFFFFFFFFFFFFFFFFFFFFFFFFFFF:FFFFFFFFFFFFFF,FFFFFFFFFFFFF:FFFFFFFFFFFFFFFFFF:FFFF:FFFFFFFFFFFFFFFFFFFFFFFFFFFFFFF:FFFFFFFFFFFF:FFFFFFFFFFF:FFF:FFF:FF:F:FFFFFFFF:FFFFFF::FFFFFFFFFFFFFFFFF:FFFFFFFFF:F:F,F:F
@A01757:128:HWYCLDRX2:1:2101:30662:20713 2:N:0:GGAGCGTC
TCGGACTACAAGGGTATCTAATCCTGTTCGATACCCACGCTTTCGTGCCTCAGCGTCAGATCGCCGCCGGTATGCTGCCTTCGCAATCGGAGTTCTGCGCAATATCTAAGCATTTCACCGCTACACTGCGCATTCCGCATACCTCTCGACATCTCAAGACAGCCAGTTTCAACGGCTCGCCGGGGTTGAGCCCCGGGCTTTTACCGCTGACTTAACAGCCCGCCTACGCACCCTTTAAACCCAATAAATCC
+
FFFFFFFFFFFFFFFFFFFFFFFFFFFFFFFFFFFFFFFFFFFFFFFFFFFFFFFFFFFFFFFFFFFFFFF:FFFFFFFFFFFFFFFFFFFFFFFFFFFFFFFFFFFFFFFF:FFFFFFFFFFFF:FFFF:FFFFFFFFFFFFFFFFFFFFFFFFFFFFFFFFFFFFFFFFFFFFFFFFFFFFFFFFFFFFFFFFFFFFFFFFFFFFFFFFFFFFFFFFFFFFFFF:FFFFFFFFFFFFFFFFFFFF:FF:
@A01757:128:HWYCLDRX2:1:2101:11107:20760 2:N:0:GGAGCGTC
TCGGACTACAAGGGTATCTAATCCTGTTCGATCCCCACGCTTTCGTGCCTCAGCGTCAGTCTGGCGCCGGTACGCTGCCTTCGCAATCGGAGTTCTGCGCGATATCTATGCATTTCACCGCTACACCACGCATTCCGCATACTTCTCGCCCACTCTAGCCCGGCAGTTCCGACGGCTGGGCGGGGTTGAGCCCCGCGATTTGACCGCCGGCTTGCCGTGCTGCCTGCGCACCCTTTAAACCCAATAAATCC
+
:F:FFFFFFFFFFFFFFFFFFFFFFFFFFFFFFFFFFFFFFFFFFFFFFFFFFFFFFFFFFFFFFFFF:FFFFFFFFFFFFFFFFFFF:FFFFFFFFFFFFFFFFFFFFFFFFFFFFFFFF:FF:FFFFFFFFFFFFFFFFFFFFFFFFFFFFFFFFFF:FFFFFFFFFFFFFFFFFFFFFFFFFFFFFFFFFFFFFFFFFFFFFFFFFFFFFFFFFFFFFFFFFFFFFFFFFFFFFFFFFFF:F,F:FFF
@A01757:128:HWYCLDRX2:1:2101:14281:20932 2:N:0:GGAGCGTC
TCGGACTACAGGGGTTTCTAATCCTGTTTGCTACCCACGCTTTCGAACCTCAGCGTCAGTTACAGACCAGAGAGCCGCTTTCGCCACTGGTGTTCTTCCATATATCTACGCATTTCACCGCTACACATGGAGTTCCACTCTCCTCTTCTGCACTCAAGTCTCCCAGTTTCCAATGCACTACTCCGGTTAAGCCGAAGGCTTTCACATCAGACTTAATAGACCGCCTGCGGTCCCTTAACGCCCAATAAATC
+
FF:FF::FFFFFF:FFFFFFF:FFFFFF,:F::F:F:FF:FFFFFFF:F:FFFF::FFFF:FFFFF:FFFFFF,FF:FF:FF:,F:FF,FF:,F,,FF:FFFF,F,,FF,,FF:FFFFF:F,FFF:FFF:FF:F:FF,:F,,FFF,FF::FFF::F,,F,,F:FFFFFF:F:F,,FFF:FFFFF,,F:FF,F:,FF,,:F,:FFFFFFF:F,F,F:,F,FF,F,,:F,,,,FF,:F,FF,F:FFF,FFF,F
@A01757:128:HWYCLDRX2:1:2101:15383:20995 2:N:0:GGAGCGTC
TCGGACTACCAGGGTATCTAATCCTGTTTGCTACCCACGCTTTCGAACCTCAGCGTCAGTTACAGACCAGAGAGCCGCTTTCGCCACTGGTGTTCTTCCATATATCTACGCATTTCACCGCTACACATGGAGTTCCACTCTCCTCTTCTGCACTCAAGTCTCCCAGTTTCCAATGCACTACTCCGGTTAAGCCGAAGGCTTTCACATCAGACTTAAAAGACCGCCTGCGTTCCCTTTACGCCCAATAAAAC
+
FFFFFFFFFFFFFFFFFFFFFFFFFFFFFFFFFFFFFFFFFFFFFFFFFFFFFFFFFFFFFFFFFFFFFFFFFFFFFFFFFFFFFFFFFF,FFFFFFFFFFFFFFFFFFFFFFFFFFFFFFFFFFFFFFFFFFFFFFFFF:F:,:FFFFFFFF,FF:FFFFFFF:FFFF:FFF:FFF:FFF:FFFFFFF:,FFFFFFFF,FFFFFFFFFFFFFFFFFF:FFFFFFFFFF,FF:F:FFFFFFFF,FFFFF,:
@A01757:128:HWYCLDRX2:1:2101:7292:21042 2:N:0:GGAGCGTC
CGACTACAGGGTATCTAATCCTATTTGCTCCCCACGCTTTCGTGCCTCAGCGTCAGTAACAGGCCAGGCGGCCGCCTTCGCCACTGGTGTTCTTCCATATATCTACGCATTTTACCGCTACACATGGAGTTCCACCGCCCTCTCCTGCTCTCTAGCCCGCCAGTTTCCAGAGCCTATACCGGTTGAGCCGGTCCCTTTCACTCCAGACTTAGCAGGACGCCTACGCACCCTTTACGCCCAATCATTCCGGA
+
FFFFFFFFFFFFFFFF,FFFFFFFFFFFFFFFFFFFFFFFFFFFFFFFFFFFFFFFFFFFFFFFFFFFFFFFFFFFFFFFFFFFFFFFFFFFFFFFFFFFFFFF,FFFFFFFF,FFFFFFF:FFFFFFFFFFFFFFFFFFFFFFFFFFFFFFF,FFF:FFFFFFFFFF::FFFFFFFFFFFFFFFFFF:FFF,FFFFFFFFFFFFFFFF::FF:FFFFFFFFFFFFFFFFFFFFF,FFFFFFFF:FFFFF:
@A01757:128:HWYCLDRX2:1:2101:27877:21089 2:N:0:GGAGCGTC
TCGGACTACAGGGGTATCTAATCCTGTTCGATACCCACGCTTTCGTGCTTCAGCGTCAGTTGGGCGCCGGTATGCTGCCTTCGCAATCGGAGTTCTGCGTGATATCTATGCATTTCACCGCTACACCACGCATTCCGCATACTTCTCTCCCACTCAAGAACACCAGTTTCAACGGCGAAGCGAGGTTGAGCCCCGCGATTTGACCGCTGACTTGACATTCCGCCTACGCACCCTTTAAACCCAATAAATCC
+
FFFFFFFFFFFFFFFFFFFFFFFFFFFFFFFFFFFFFFFFFFFFFFFFFFFFFFFFFFFFFFFFFFFFFFFFFFFFFFFFFFFFFFFFFFFFFFFFFFFFFFFFFFFFFFFFFFFFFFFFF:FF:FFFFFFFFFFFFFFFFFFFFFFFFFFFFFFFFFFFFFFFFFFFFFFFF:FFFF,FFFFFFFFFFFF:FFFFFF,FFFFFFFFFFF:FFF,FF:FFFFFFF:FFF:FFFFFFF:,FFF:,:F,:F:,
@A01757:128:HWYCLDRX2:1:2101:27299:21183 2:N:0:GGAGCGTC
TCGGACTACCCGGGTATCTAATCCTGTTTGCTCCCCACGCTTTCGAGCCTCAACGTCAGTTACTGTCCAGTAAGCCGCCTTCGCCACTGGTGTTCCTCCTAATATCTACGCATTTCACCGCTACACTAGGAATTCCACTTACCTCTCCAGCACTCTAGCATGGCAGTTTCCAAAGCAGTTCAGGGGTTAAGCCCCTGCCTTTCACTTCAGACTTGCCGCGCCGTCTACGCTCCCTTTACACCCAGTAAATC
+
FFFFFFFFFFFFFFFFFFFFFFFFFFFFFFFFFFFFFFFFFFFFFFFFFFFFFFFFFFFFFFFFFFFFFFFFFFFFFFFFFFFFFFFFFFFFFFFFFFFFFFFFFFFFFFFF:FFFFFFFFFFFFFFFFFFFFFFFFFFFFFFFFFFFFFFFFFFFFFFFFFFFFFF:FFFFFFFFFFFFFFFFFFFFFFFFFFFFFFFFFFFFFFFFFFFFFFFFFFFFFFFFFFFFFFFF:FF,F,FFFFF:FF,,:FF
@A01757:128:HWYCLDRX2:1:2101:1814:21230 2:N:0:GGAGCGTC
TCGGACTACAGGGGTATCTAATCCTGTTCGATACCCACGCTTTCGTGCCTCAGCGTCAGTCGGGCGCCGGTATGCTGCCTTCGCAATCGGAGTTCTGCGTGATATCTATGCATTTCACCGCTACACCACGCATTCCGCATACTTCTCGCCCACTCAAGATCCCCAGTTTCAACGGCCGGCCCGGGTTGAGCCCGGACATTTTACCGCTGACTTAAAAATCCGCCTACGCACCCTTTAAACCCAATAAATCC
+
FFFFF:FFFFFFFFFFF:FFFFFFFFFFFFFFFFFFFFFFFFFFFFFFFFFFFFFFFFFFFFFFFFFFFFFFFFFFFFFFFFFFFFFF:FFFFFFFF:FFFFFFFFFFFFFFFFFFFFFFFFF,FFF:FFFFFFFFFFFFFFFFFFFFFFFF:FFFFF:FFF:FFFFFFFF:FF:F:FFF::FFFFF:FFF,FF,F,FFFFFF,FFFFFFFFFFF:FFFF::FFF:FFFFF:FFF:FFFFFFFFFFFFFF,
@A01757:128:HWYCLDRX2:1:2101:11577:21261 2:N:0:GGAGCGTC
TCGGACTACAAGGGTATCTAATCCTGTTTGCTCCCCACGCTTTCGCACCTCAGCGTCAATATGTGTCCAGTGAGTCGCCTTCGCCACTGGTGTTCTTCCGAATATCTACGAATTTCACCTCTACACTCGGAATTCCACTCACCTCTCCACAATTCTAGCGATGCAGTCTTAAAGGCAGTTCCGGAGTTAAGCTCCGGGCTTTCACCTCTAACTTACAAAGCCGCCTACGCGCGCTTTACGCCCAGTAATTC
+
FFFFFFFFFFFFFFFFFFFFFFFFFFFFFFFFFFFFFFFFFFFFFFFFFFFFFFFFFFFFFF,:FFFFFFFFFF:FFFFFFFFFFFFFFFFFFFFFFFFFFFFFFFFFFFFFFFFFFFFFFFFF,FFFFFFFFFFFFFFFFFFFFFFF:F:F:FFFFFFFF::FFFFFF:FFFFFF,FFF,FFFFFFFFFFFFF:F,FFFF,FFFFFFF:::FFFFFFFFFFFFFF,FFFFFFFFFFFFFFFF,F:,,FFF
@A01757:128:HWYCLDRX2:1:2101:20654:21261 2:N:0:GGAGCGTC
TCGGACTACTAGGGTATCTAATCCTGTTCGATACCCACACTTTCGTGCATGAGCGTCAGTTGAGCGCCGGTATGCTGCCTTCGCAATCGGAGTTCTGCGTGATATCTATGCATTTCACCGCTACACATGGAGTTCCACTCTCCTCTTCTGCACTCAAGTCTCCCAGTTTCCAATGCACTACTCCGGTTAAGCCGAAGGCTTTCACATCAGACTTAAAAGACCGCCTGCGTTCCCTTTACGCCCAATAAATC
+
FFFFFFFFFFFFFFFFFFFFFFFFFFFFFFFFFFFFFFFFFFFFFFFFFFFFFFFFFFFFFFFFFFFFFFFFFFFFFFFFFFFFFFFFFFFFFFFFFFFFFFFF:FFFFFFFFFFFFFFFFFFFFFFFFFFFFFFFFFFFFFFFFFFFFFFFFFFFFFFFFFFFFFFFFFFFFFFFFFFFFFFFFFFFFFFFFFFFFFFFFFFFF:FFFFFFFFFF:FFFFFFFFFFFFFFF:FFFFFFFFFFFFF:FFFF
@A01757:128:HWYCLDRX2:1:2101:31530:21277 2:N:0:GGAGCGTC
TCGGACTACAAGGGTATCTAATCCTGTTCGATACCCGCACTTTCGTGCCTCAGCGTCAGATCGCCGCCGGTATGCTGCCTTCGCAATCGGAGTTCTGCGCAATATCTAAGCATTTCACCGCTACACTGCGCATTCCGCATACCTCTCGACATCTCAAGACAGCCAGTTTCAACGGCTCGCCGGGGTTGAGCCCCGGGCTTTTACCGCTGACTTAACAGTCCGCCTACGCACCCTTTAAACCCAATAAATCC
+
FFFFFFFFFFFFFFFFFFFFFFFFFFFFFFFFFFFFFFFFFFFFFFFFFFFFFFFFFFFFFFFFFFFFFFFFFFFFFFFFFFFFFFFFFFFFFFFFFFFFFFFFFFFFFFFFFFFFFFFFFFFFFFFFFFFFFFFFFFFFF:FFFFFFFFFFFFFF:FFFFFFFFFFFFFFFF:FFFFFFFFFFFFFFFFFFFFFFFF:FFFFFF:FFFFFFFFFFFFFFFFFFFFFFFF:FFFFFFF:FFFF:F:F,FF,
@A01757:128:HWYCLDRX2:1:2101:24523:21324 2:N:0:GGAGCGTC
TCGGACTACAAGGGTATCTAATCCTGTTCGATACCCACGCTTTCGTGCCTCAGCGTCAGTGTGGGGCCGGCATGCTGCCTTCGCAATCGGAGTTCTGCGCGATATCTAAGCATTTCACCGCTACACTGCGCATTCCGCATACCTCTCGACGTCTCAAGACAGCCAGTTTCAACGGCTCGCCGGGGTTGAGCCCCGGGCTTTTACCGCTGACTTAACAGTCCGCCTACGCACCCTTTAAACCCAATAAATCC
+
FFFFFFFFFFFFFFFFFFFFFFFFFFFFFFFFFFFFFFFFFFFFFFFFFFFFFFFFFFFFFFFFFFFFFFFFFFFFFFFFFFFFFFFFFFFFFFFFFFFFFF:FFFFFFFFFFFFFFFFFFFFFFFFFFFFFFFFFFFFFFFFFFFFFFFFFFFFFFFFFFFFFFFFFFFFFFFFFFFFFFFFFFFFFFFFFFFFFFFFFFFFFFFFFFFFFFFFFFFFFFFFFFFFFFFFFFFFFFFFFFFF,FFFFFFF
@A01757:128:HWYCLDRX2:1:2101:10384:21386 2:N:0:GGAGCGTC
TCCCACAAACGGGGTATCTACTCCTGTTCGCACCACTCGCTTTCGCGCCTCCGCGACAGTCGTGGCCCAGAACCCCGCCATCGCCGCCGGTGTGCTTCCCAATATCAGCACATACCACCGCAACACTGGAAAAACCTCCTTCCAATACCACACTCAAGCCAGCCTGTAAAGGGAGCGATACAGGTTTGAGCCCCGAAATTTTACTCACAAACTAACTGGCCGCCTACCACCCCTTTACGCCCAATCATACC
+
F,,,:,,F,FF::FF,FF,,FF,F,:FFF,F,F:,F:,,,F,,,FF,,::F,FF,,F:F::,F,,F:,::::,,FF,,,::FF,,:FF,FF,,,F,F,FFFFF:F::FF,F:F,,F,FF:F,FFFF:F:,F:,,F:,::F,,F,,FFFFFF,F,,FF,FF:,,F,:F::,,:F,,F:F,F:,FF:F,,F,FF:,,FFF,F,,,FF:,F,,:,FFF,::,FF,F,,FF,F,F:,FF::,::F,FF,::,,FF
@A01757:128:HWYCLDRX2:1:2101:21287:21418 2:N:0:GGAGCGTC
TCGGACAACAAGGGTTTCTAATCCTGTTCGCTCCCCTAGCTTTCGCGCCTCAGCGTCAGTCGTGGCCCAGAAGGCCGCCTTCGCCGCCGGTGTTCTTCCCAATATCTGCGCATTCCACCGCTACACTGGGAATTCCGCCTTCCCCTACCAGACTCAAGCCTGCCGGTATCGGGGGCGGACCGGGGTTGAGCCCCGGTATTTGACCCCCGACCTAACAGGCCGCCTACGCGCGCTTTACGCCCAATGAATCC
+
FFFFFFFFFFFFFFFFFFFFFFFFFFFFFFFFFFFFFFFFFFFFFFFFFFFFFFFFFFFFFFFFFFFFFFFFFFFFFFFFFFFFFFFFFFFFFFFFFFFFFFFFFFFFFFFFFFFFFFFFFFFFFFFFFFFFFFFFFFFFFFFFFFFFFFFFFFFFFFFFFFFFFFFFFFFFFFFFFFFFFFFFFFFFFFFFFFFFF,FFFFFFFFFFFFFFFFFFFFFFFFFFFFFFFFFFFFFFFFFFFFFFF:F,FFF
@A01757:128:HWYCLDRX2:1:2101:29206:21480 2:N:0:GGAGCGTC
TCGGACTACCGGGGTTTCTAATCCTGTTTGCTACCCACGCTTTCGAACCTCAGCGTCAGTTACAGACTAGAGAGCCGCTTTCGCCACTGGTGTTCTTCCATATATCTACGCATTTCACCGCTACACATGGAGTTCCACTCTCCTCTTCTGCACTCAAGTCTCCCAGTTTCCAATGCACTACTCCGGTTAAGCCGAAGGCTTTCACATCAGACTTAAAAGACCGCCTGCGTTCCCTTTACGCCCAATACATC
+
FFFFFFFFFFFFFFFFFFFFFFFFFFFFFFFFFFFFFFFFFFFFFFFFFF:FF,F:FFFF:FFFFFFFFFF:FFFFFFFFFFFFFFFFFFFF:::F,FFFFFFFFFFFFFFFFFF:F:FFF:FF:,FFFFFFFFF:FF:F:FFFFFFFFFFFFF,FFF:F,FFFFF:FFFFFFFFFFFF:FFFFF:FFFFFF,FF,FFFFF::FFF:F,FFFF,FFFFFFF:,FF:FFFF,FF,FFFFFFFFFF,FF,:,:
@A01757:128:HWYCLDRX2:1:2101:29243:21480 2:N:0:GGAGCGTC
TCGGACTACCGGGGTTTCTAATCCTGTTTGCTACCCACGCTTTCGAACCTCAGCGTCAGTTACAGACACGAGAGCCGCTTTCGCCACTGGTGTTCTTCCATATATCTACGCATTTCACCGCTACACATGGAGTTCCACTCTCCTCTTCTGCACTCAAGTCTCCCAGTTTCCAATGCACTACTCCGGTTAAGCCGAAGGCTTTCACATCAGACTTAAAAGACCGCCTGCGTTCCCTTTACGCCCAATAAATC
+
FFFFFFFFFFFFFFFFFFF:FFFF:FFFFFFFFFFFFFFFFFFFFFFFFFFFFFFFFFFFFFFFFFF,,F:FFFFFFF,:FFFFFFFFFF,FFFFFFFFF:FFF,FF:F:FFFFFFFFFFFFFFFFF,F:FFFFFFFFFFFFFFFF:FFFFFFFFFFFFFFFFFFFFFFFFFFFFFFFFFFFFF:FFFFFFFFFFFFFFFFFFFFFFFFFFFFFFFFF:FFFFFFFFFFFFFFFFFFFF:FFF,FF:FFFF
@A01757:128:HWYCLDRX2:1:2101:11975:21512 2:N:0:GGAGCGTC
TCGGACTACAAGGGTATCTAATCCTGTTCGATCCCCACGCTTTCGTGCCTCAGCGTCAGTCTGGCGCCGGTACGCTGCCTTCGCAATCGGAGTTCTGCGCGATATCTATGCATTTCACCGCTACACCACGCATTCCGCATACTTCTCGCCCACTCTAGCCCGGCAGTTCCGACGGCTGGGCGGGGTTGAGCCCCGCGATTTGACCGCCGGCTTGCCGTGCTGCATGCGCACCCTTTAAACCCAATAAATCC
+
,FFFFFFFFFFFF:FFFFFFFFFFFFFFFFFFFFFFFFFFF:FFFFFFFFFFFFFFFFF,F:FFFFFFFFF,,FFFFFFFFFFFF:FFFFFFFFFFFFFFFFF,FFF,FF,FFFFFFFFFFFFFFFF:FFF:FFFFFFFFF::FFFFFF,FFFFFFFFF:FFF:FF,:FF:,FFFFFFFF::FFFF:FFFFF:FF::,,FF:,F:F,F,FFF,FFFFFF:FFF,:FFFF:FFFFFFF,,FFFF::F,,F,F
@A01757:128:HWYCLDRX2:1:2101:17137:21559 2:N:0:GGAGCGTC
TCGGACTACAAGGGTATCTAATCCTGTTCGATACCCACGCTTTCGTGCCTCAGCGTCAGATCGCCGCCGGTATGCTGCCTTCGCAATCGGAGTTCTGCGCAATATCTAAGCATTTCACCGCTACACTGCGCATTCCGCATACCTCTCGACGTCTCAAGACAGCCAGTTTCAACGGCTCGCCGGGGTTGAGCCCCGGGCTTTTACCGCTGACTTAACAGTCCGCCTACGCACCCTGTCAACCCAATAAATCC
+
FFFFFF:FFFFFFFFFFFFFFFFFFFFFFFF:FFFFFFFFFFFFFFFFFFFFFFFFFFFF,FFFFFFFFF:FFFFFFFFFFFFFFFFFFFFFFFFFFFFFFFF:FFFFF:FFFFFFFFFFFF:FFFFFFFF,,FF:FFFFFFFFFFFFFFFFFFFFFFFFFFFF,FFFFFFFFFFFFFF:FF:FFFFF:FFFFFFFFFF:FFFFFFFFFF:FFF,,FFFFFFFFFF:F:F:FFF,F,FF,:F,FF,F,F::
@A01757:128:HWYCLDRX2:1:2101:9697:21637 2:N:0:GGAGCGTC
TCGGACTACAAGGGTTTCTAATCCTGTTTGCTCCCCACGCTTTCGCGCCTCAGCGTCAGTTCCGGTCCAGTGAGCCGCCTTCGCCACTGGTGTTCCTCCCAATATCTACGCATTTCACCGCTACACTGGGAATTCCACTCACCTCTCCCGGTCTCAAGCCAAACAGTCTGGCATGCAGTTCCTCGGTTAAGCCGAGGGATTTCACCCGCCACTTGTCAGGCCGCCTACGCGCCCTTTACGCCCAATAATTC
+
FFFFFFFFFFFFFFF:FFFFFFFFFFFFFFFFFFFFFFFFFFFFFFFF::FF:F,FFFFFFFF:FFFFFF:FF,,::F:::FFFFFFF,F,FFFFFF,,FFFFFF:FF:,FFFFF:FFF,:FFFFFF:F:FFFFFFFFFFFFFFFFFF::F,FFFFFFFF:F:FFFFFF:FFFFFFFFFFFFFF:FFFF:FFFFFFFFFFFFFFF:FFFF:FFFFFF,FFF:FFFFFFFF,F:FFFFFF:F,FFFFFFFFF
@A01757:128:HWYCLDRX2:1:2101:30978:21668 2:N:0:GGAGCGTC
TCGGACTACTGGGGTATCTAATCCTGTTTGCTACCCACGCTTTCGAACCTCAGCGTCAGTTACAGACCAGAGAGCCGCTTTCGCCACTGGTGTTCTTCCATATATCTACGCATTTCACCGCTACACATGGAGTTCCACTCTCCTCTTCTGCACTCAAGTCTCCCAGTTTCCAATGCACTACTCCGGTTAAGCCGAAGGCTTTCACATCAGACTTAAAAGACCGCCTGCGTTCCCTTTACGCCCAATAAATC
+
FFFFFFFFFFFFFFFFFFFFFFFFFFFFFFFFFFFFFFFFFFFFFFFFFFFFFFFFFFFFFFFFFFFFFFFFFFFFFF:FFFFFFFFFFFFF:FFFFFFFFFFFFFFFFFF:F,FFFF:FFFFFFFFFFFFFFFFFFFFFF,FFFFFFFFFFFFFFFFFFFFFFFFFFFFFFFFFFFFFFFFFFFFFFFFFFFFF,FFFFFFFFFFFFFFFF:FF:FFFFFFFFFFFFFFF:FFFFFFFFFFFFFF,FFFF
@A01757:128:HWYCLDRX2:1:2101:16776:21684 2:N:0:GGAGCGTC
TCGGACTACAAGGGTATCTAATCCTGTTCGATACCCACGCTTTCGTGCCTCAGCGTCAGATCGCCGCCGGTATGCTGCCTTCGCAATCGGAGTTCTGCGCAATATCTAAGCATTTCACCGCTACACTGCGCATTCCGCATACCTCTCGACGTCTCAAGACAGCCAGTTTCAACGGCTCGCCGGGGTTGAGCCCCGGGCTTTTACCGCTGACTTAACAGTCCGCCTACGCACCCTTTAAACCCAATAAATCC
+
FFFFFFFFFFFF:FFFFFFFFFFFFFFFFFFFFFFFFFFFFFFFFFFFFFFFFFFFFFFFFFFFFFFFFFFFFFFFFFFFFFFFF:FFFFFFFFFFFFFFFFF,FFFFFFFFFFFFFFFFFFFFFFFF:FFFFFFFFFFFFFFFFFFFFFFFFFFFFFFFFFFFFFFFFFFFFFFFFFFFFFFFFFFFFFFFFFFFFFFFFFFFFF:FFFFFF:FFFFFFFFF,FFFFF:F,FF,FF,FFFFFFF:F,FFF
@A01757:128:HWYCLDRX2:1:2101:7798:21793 2:N:0:GGAGCGTC
TCGGACTACAAGGGTTTCTAATCCTGTTTGCTACCCACGCTTTCGAACCTCAGCGTCAGTTACAGACCAGAGAGCCGCTTTCGCCACTGGTGTTCTTCCATATATCTACGCATTTCACCGCTACACATGGAGTTCCACTCTCCTCTTCTGCACTCAAGTCTCCCAGTTTCCAATGCACTACTCCGGTTAAGCCGAAGGCTTTCACATCAGACTTAAAAGACCGCCTGCGTTCCCTTTACGCCCAATAAATC
+
FFFFFFFFFFFFFFFFFFFFFFFFFFFFFFFFFFFFFFFFFFFFFFFFFFFFFFFFFFFFFFFFFFFFFFFFFFFFFFFFFFFFFFFFFFFFFFFFFFFFFFFFFFFFFFFFFFFFFFFFFFFFFFFFFFFFFFFFFFFFFFFFFFFFFFFFFFFFFFFFFFFF:FFFFFFFFFFFFFFFFFFFFFFFFFFFFFF,FFFFFFFFFFFF:FFFFFFFFFFFFFFFFF:FFFFFF:FFFFFFFFFF,:F,FF:
@A01757:128:HWYCLDRX2:1:2101:30572:21809 2:N:0:GGAGCGTC
TCGGACTACAGGGGTATCTAATCCTGTTTGCTACCCACGCTTTCGAACCTCAGCGTCAGTTACAGACCAGAGAGCCGCTTTCGCCACTGGTGTTCTTCCATATATCTACGCATTTCACCGCTACACATGGAGTTCCACTCTCCTCTTCTGCACTCAAGTCTCCCAGTTTCCAATGCACTACTCCGGTTAAGCCGAAGGCTTTCACATCAGACTTAAAAGACCGCCTGCGTTCCCTTTACGCCCAATAAATC
+
FF,FF:FFFF::F:FFFFFFFF:FF:FFFFF:FF,FFF,FF::F,FFFF:FFFF:FF:F,,FFF:F:F:FF,F:FF:FFFF,FFFFFF:FF:,FFFF,FF,FFF,::F:,:FFFF,F,,FF,FFFFF:F:FFFFF:FFFFFF:FFFFFFFFFFFFFFFFF:,FFFFFFFFFFF:FFFFFFFFFFF,F:FFFFFFFFF:FFFF:FFFFFFFFF:FFFFFFF:FF:FFFFF:FFFFFFFFF:FFFFFFF:F:F
@A01757:128:HWYCLDRX2:1:2101:1859:21934 2:N:0:GGAGCGTC
TCGGACTACCGGGGTATCTAATCCTGTTTGCTACCCACGCTTTCGAACCTCAGCGTCAGTTACAGACCAGAGAGCCGCTTTCGCCACTGGTGTTCTTCCATATATCTACGCATTTCACCGCTACACATGGAGTTCCACTCTCCTTTTCTGCACTCAAGTCTCCCAGTTTCCAATGCACTACTCCGGTTAAGCCGAAGGCTTTCACATCAGACTTAAAAGACCGCCTGCGATCCCTTTACGCCCAATAAATC
+
FFFFFFFFFFFFFFF:FFF:FFFFFFFFFFFFFFFFFFFFFFFFFFFFFFFFFFFFFFFFFFFFFFFFFFFFFFFFFFFFFFFFFFFFFFFFFFFF:FFFF,FFFFFFFFFF:FFFFFFFF:FFFFFF:F:FFF:FF,FFF:FFFFFFF:FFFFFFFFFFF,FFFFFFFFFFFFFFF,FFFFFF:F:FFF,F,:FFF:FFFFFFF:FFFFFF,F,F:FFF:FF:FFF:F,FF,,F,FF:FFFFF,FFFF,,
@A01757:128:HWYCLDRX2:1:2101:27534:21934 2:N:0:GGAGCGTC
GGGGGGGGGGGGGGGGGGGGGGGGGGGGGGGGGGGGGGGGGGGGGGGGGGGGGGGGGGGGGGGGGGGGGGGGGGGGGGGGGGGGGGGGGGGGGGGGGGGGGGGGGGGGGGGGGGGGGGGGGGGGGGGGGGGGGGGGGGGGGGGGGGGGGGGGGGGGGGGGGGGGGGGGGGGGGGCGGGTGGGGGGGGCGGGGGGGGGGGGGGGGGCTGTGGGTGGGGGGGGGCGGCGCGGGGGGGGCGGACGGGGGGAGGG
+
FFFFFFFFFFFFFFFFFFFFFFFFFFFFFFFFFFFFFFFFFFFFFFFFFFFFFFFFFFFFFFFFF,FFFFFFFFF:FFFFFF:FF:FFFF,:FFFFFF:F,::F:FFF,F:FFFF:F:F:F,F::,:FFFFF::,:FFF,,:,F,::,:,F:,,,F,:FF,,,,:,,,::,,FF,F,F,,,,,,,,,,,,,,,,:,,,,,,:,:,,,,,::,,,,,,:,::,,,,,,,,,,,,,,,,,,,,,:,,,,,,,,
@A01757:128:HWYCLDRX2:1:2101:1488:21950 2:N:0:GGAGCGTC
TCGGACTACCGGGGTATCTAATCCTGTTTGCTACCCACGCTTTCGAACCTCAGCGTCAGTTACAGACCAGAGAGCCGCTTTCGCCACTGGTGTTCTTCCATATATCTACGCATTTCACCGCTACACATGGAGTTCCACTCTCCTTTTCTGCACTCAAGTCTCCCAGTTTCCAATGCACTACTCCGGTTAAGCCGAAGGCTTTCACATCTGACTTAAAAGACCGCGTGCGTTCCCTTTACGCCCAATAAATC
+
FFFFFFFFFFFFFFFFFFFFFFFFFFFFFFFFFFFFFFFFFFFFFFFFFFFFFFFFFFFFFFFFFFFFFFFFFFFFF,FFF:F::FFFFFFFFF,FF:FFF:FF:,FFFFFFFFF,:FFF:F,FF:FFFFFFFF,FF,FFF:,FFFFFFFF::F:FFFF:FF,FFFFFF,FF,FFFFFFFFFFFFFFFFFFFFFFFFF:F:F:FFFFF,FF,FF,FF,,,FFFF,FF::FFF:,FFF,F,F,F,,F,,FFF
@A01757:128:HWYCLDRX2:1:2101:29143:21997 2:N:0:GGAGCGTC
TCGACTACCCGGGTATCTAATCCTGTTCGATACCCACGCTTTCGTGCCTGAGCGTCAGTAGGGCGCCGGTGCGCTGCCTTCGCAATCGGAGTTCTGCGTGATATCTATGCATTTCACCGCTACACCACGCATTCCGCGCACTTCTCGCCCACTCTAGCCCGGCAGTTCCGACGGCTGGGCGGGGTTGAGCCCCGCGATTTGACCGCCGGCTTGCCGTGCCGCCTGCGCACCCTTTAAACCCAATAAATCCG
+
FFF:FFFFFFFFFFFFFFF:FFFFFFFFFFFFFFFFFFF:FFFFFFFFFFFFFFFFFFFFFFFFFFFFFFFFFFFFFFFFFFFF:FFFFFFFF:FFFFFFFF:FFF:FFFF:FFFFFFFFFFFFFFFFFFFFFFFFFFFFFFFFFFFFFFFFFFFFFFFFF:FFFFFFFFFFFFFFFFFFFFFFFFFFFFFFFFFFFFFFFF:FFFFFFFFFFF:FFFFFFFFFFFFFFF:FFFFF:FFFFF,FFFFFFFF
@A01757:128:HWYCLDRX2:1:2101:25554:22044 2:N:0:GGAGCGTC
TCGGACTACACGGGTATCTAATCCTGTTTGCTACCCACGCTTTCGAACCTCAGCGTCAGTTACAGACCAGAGAGCCGCTTTCGCCACTGGTGTTCTTCCATATATCTACGCATTTCACCGCTACACATGGAGTTCCACTCTCCTCTTCTGCACTCAAGTCTCCCAGTTTCCAATGCACTACTCCGGTTAAGCCGAAGGCTTTCACATCAGACTTAAAAGACCGCCTGCGTTCCCTTTACGCCCAATAAATC
+
FFFFFFFFFFFFFFFFFFFFFFFFFFFFFFFFFFFFFFFFFFFFFFFFFFFFFFFFFFFFFFFFFFFFFFFFFFFFFFFFFFFFFFFFFFFFFFFFFFFFFFFFFFFFFFFFFFF:FFFFFFFF,F,FFFFFFFFFFFFFFFFFFFFFFFFFFFFFFFFFFFFFFFFFFFFFFFFFFFFFFFFF:FFFFFFFFFFFFFFFFFFFFFFFFFFFFFFFFFFFFFFFFFFFFFFFFFFFFFFFFFFFFFFFF,:
@A01757:128:HWYCLDRX2:1:2101:29206:22044 2:N:0:GGAGCGTC
TCGGACTACAGGCGTATCTAATCCTGTTCGATCCCCACGCTTTCGTGCCTCAGCGTCGCTCTGGCGCCCGTACGCTGCCTTCGCCATCGGAGTTCTGCGCGATATCTCTGCATTTCACCGCTACACCGCGCATTCCGCCTACTTCTCGCAAACTCAAGTCTGCCAGTATCAACGGCTCGACGGGCTTGATCCCCGCAATTTTACCGCTGACTTAACGGACCGCCTACGCACCCTTTAAACCCAATAAATCC
+
FFFFFF,FFF,:,:FFFFF:FFF,,F:F:FF:FFF:::,FFFFF:FFFFFFFF,F:FF,,FFFFFFF:,FFFF,:F,FFFFFF:,FFFFFFFFFFFFFFFF,,:,FF,FF:FFFFFFFF:FFFF:FF:FFFFFFF::F,FFFFFFFF,F,,FF:F::FFFF,FFF,F,F::FF,,FF:FF:FFF,:FFF,F,FFFF:::F,F,FFFF:,FFF:FF,F,F:FFFF:,F:FFFF:F:,FF:,F:F:FFFFF:F
@A01757:128:HWYCLDRX2:1:2101:22815:22060 2:N:0:GGAGCGTC
TCGGACTACAAGGGTATCTAATCCTGTTTGCTACCCACGATTTCGAACCTCAGCGTCAGTTACAGACCAGAGAGCCGCTTTCGCCACTGGTGTTCTTCCATATATCTACGCATTTCACCGCTACACATGGAGTTCCACTCTCCTCTTCTGCACTCAAGTCTCCCAGTTTCCAATGCACTACTCCGGTTAAGACGAAGGCGTTCACATCAGACTTAAAAGACCGCCTGCGTTCCCTTTAAGCACAATAAATC
+
FFFFFF,F:FF,FFFFFF,FFF::FFF:F,FFF:,FF:F,,FFF,FF,FFFF:FFF:,,F,F:F:F:FF::,F:F,,FFF,,,F,:,:,,,:FFFF,F,::FFFFF:F:,,F,F:,FFFFFFF:F,FF,,,F,F:F,FFFFF::,F,FF:F:F:,FF,,F,,,F,FF,FF,FFF,::FF,:FF:,,,FF,FF:FF:,:,,:F::F:,,:FF,FFF:FF:F,FFFFFF,FFF,:F,,FF,FFFFFFFF,:F,
@A01757:128:HWYCLDRX2:1:2101:12816:22310 2:N:0:GGAGCGTC
TCGGACTACTAGGGTATCTAATCCTGTTCGATACCCACACTTTCGTGCATGAGCGTCAGTTGAGCGCCGGTAAGCTGCCTTCGCAATCGGCGTTCTGCGTGATATCTATGCATTTAACCGCTACACTGCGCATTCCGCATACCTCTCGACATCTCAAGACAGCCAGTTTCAACGGCTCGCCGGGGTTGAGCCCCGGGCTTTGACCGCTGACTTAACAGACCGCCTCCGCACCCTTTAAACCCAATAAATCC
+
FFFFFF,FFFFFFFFFFFFFFFFFFFFFFFFFFFFFFFFFFFFFFFFFFFFFFFFFFFF:FFFFFFFF:FFFFFFFF:F::F:FFFFFFFFFFFFFFFFFFF:FFFFFFFF:FFFFFFFFFF:FFFFFFFFFFFFFFFF,FFFFFFFFFFFFFFFFFFFFFFFFFF:FFF,FFFFFFFFFFFFFFF,FFFFFFFFFF:FFFFFFFFFFFFFFFF,FFFFFF:FF,,:FFF,FFFFF:FFF:FF,F,,FF,:
@A01757:128:HWYCLDRX2:1:2101:29613:22404 2:N:0:GGAGCGTC
TCGGACTCCAGGGTATCTAATCCTGTTCGATACCCACGCTTTCGTGCATGAGCGTCAGTTGAGCGCCGGTATGCTGCCTTCGCAATCGGAGTTCTGCGTGATATCTATGCATTTCACCGCTACACCACGCATTCCGCATACTTCTCGCTCACTCAAGAACGCCAGTTTCAACGGCACGACGGGGTTGAGCCCCGAAATTTTACCGCTGACTTGACATTCCGCCTGCGCACCCTTTAAACCCAATAAATCCG
+
FFFFFFFFFFFFFFFFFFFFFFFFFFFFFFFFFFFFFFFFFFFFFFFFFFFFFFFFFFFFFFFFFFFFFFFFFFFFFFFFFFFF,FFFFFFFFFFFFFFF:FFFFFFFFFFFFFFFFFFFFFFFFFFFFFFFFFFFFFFFFFFFFFFFFFFFFF:FFFFFFFFFFFFFFFFFFFF:FFFFFFFFFFFFFF:FFFFFFF:FFFF:FFFFF:FFFFFFFFFFFF,FFFFF,FFFF,F,F:FFFFFFFFFFFFF
@A01757:128:HWYCLDRX2:1:2101:10511:22451 2:N:0:GGAGCGTC
TCGGACTACCAGGGTTTCTAATCCTGTTTGCTACCCACGCTTTCGAACCTCAGCGTCAGTTACAGACCAGAGAGCCGCTTTCGCCACTGGTGTTCTTCAATATATCTACGCATTTCACCGCTACACATGGAGTTCCACTCTCCTCTTCTGCACTCAAGTCTCCCAGTTTCCAATGCACTACTCCGGTTAAGCCGAAGGCTTTCACATCAGACTTAAAAGACCGCCTGCGTTCCCTTTACGCCCAGTACATC
+
FFFFFFFFFFFFFFFFFFFFFFFFFFFFFFFFFFFFFFFFFFFFFFFFFFFF:FFFFFF:FFFFFFFFFFFFFFFFFFFFFFF:F,FFFFFFFFFFFFFFFFFFFFFFFFFF:FF:F,FF::F,FF:F:FFFFFF::FFFFFFF::FFF:FF,FFF,FFFF::F,:FFF:F:FFFFFFFF:FF:FF,F,FF:FFFFFFF,FF,FF:FFFFFFF:F,,:F:,FFF,F:FFF::FF:FFF,FF,FF,,FF:FF
@A01757:128:HWYCLDRX2:1:2101:13024:22482 2:N:0:GGAGCGTC
TCGGACTACACGGGTATCTAATCCTGTTCGATACCCACGCTTTCGTGCCTGAGCGTCAGTAGGGCGCCGGTGCGCTGCCTTCGCAATCGGAGTTCTGCGTGATATCTATGCATTTCACCGCTACACCACGCATTCCGCGCACTTCTCGCCCACTCTAGCCCGGCAGTTCCGACGGCTGGGCGGGGTTGAGCCCCGCGATTTGACCGCCGGCTTGCCGTGCCGCCTGCGCACCCTTTAAACCCAATAAATCC
+
FFFFFFFFFFFFFFFFFFFFFFFF:FFFFFFFFFFFFFFFFFFFFFFFFFFFFFFFFFFFFFFFFFFFFFFFFFFFFFFFFFFFFFFFFFFFFFFFFFFFFFFFFFFFFFFFFFFFFFFFFFFFFFFFFFFFFFFFFFFF:FFFFFFFFFFFFFFFFF:FFFFFFFFFFFFFFFFFFFFFFFFFFFFFFFFFFFFFFFFFFFFFFFFFFFFFFFFFFFFFFFFFFFFFF,FFFF:FFFFFFFFFFFFFF:F
@A01757:128:HWYCLDRX2:1:2101:12418:22561 2:N:0:GGAGCGTC
TCGGACTACACGGGTATCTAATCCTGTTCGCTACCCACGCTCTCGTGCTTCAGCGTCAGTCGCAGTCTGGTAAGCTGCCTTCGCTATCGGAGTTCTAAGTTATATCTAAGGATTTCACCGCTACACGACGAATTCCAGCATCCCTGTGTGCACTCAAGACCACCAGTTTCAACTGCGAGGTACGGTTGAGCCGCACGATTTTACCGCTGACTTGACAGTCCGCCTACGCTCCCTTTAAACCCAATAAATCC
+
FFFFFFFFFFFFFFFFFFFF:FFFFFFFFFFFFFFFFFFFFFFFFFFFFFFFFF:FFFFFFFFFFFFFFFFFFFFFFFFFFFFFFFFFFFFFFFFFFFFFFFFFFFFFFF:FFFFFFFFFFFFFF,FF:FFFFFFFFFFFFF:FFFFFFFFFFFFFFF:FFFFFFFFFFFFFF:FFFFFFFFFFFFFFFFFFFF:FFFFFFFFFFFFFFFFFFFFFFFFFFFFFFFFFFFFFFFFFFFFFFFFFFFFFFFF
@A01757:128:HWYCLDRX2:1:2101:29884:22561 2:N:0:GGAGCGTC
TCGGACTACAGGGGTATCTAATCCTGTTCGATACCCACGCTTTCGTGCCTGAGCGTCAGTAGGGCGCCGGTGCGCTGCCTTCGCAATCGGAGTTCTGCGTGATATCTATGCATTTCACCGCTACACCACGCATTCCGCGCACTTCTCGCCCACTCTAGCCCGGCAGTTCCGACGGCTGGGCGGGGTTGAGCCCCGCGATTTGACCGCCGGCTTGCCGTGCCGCCTGCGCACCCTTTAAACCCAATAAATCC
+
FFFFFFFFFFFFFFFFFFFFFFFFFFFFFFFFFFFFFFFFFFFFFFFFFFFFFFFFFFFFFFFFFFFFFFFFFFFFFFFFFFFFFFFFFFFFFFFFFFFFFFFFFFFFFFFF:FFFFFFFFFFF:FFF:FFFFFFFFFFFF::FFFFFFFF:FFFFFFFFFFFFFFFFFFFFFFFFFFFFFFFF:FFFFFFFFFFFF,,FFFFFFFFFF:FFFFFFFFFF:FFFFFFFFF,FFFFF,FF:FFFF,,F:FFF
@A01757:128:HWYCLDRX2:1:2101:29098:22670 2:N:0:GGAGCGTC
TCGGACTACAAGGGTATCTAATCCTGTTCGATACCCACGCTTTCGTGCATGAGCGTCAGTTGCGCGCCGGTATGCTGCCTTCGCAATCGGAGTTCTGCGTGATATCTATGCATTTCACCGCTACACCACGCATTCCGCATACTTCTCGCGCACTCAAGGGATGCAGTTTCAACGGCAGTACGGGGTTGAGCCCCGCAATTTGACCGCTGACTTGCACCTCCGCCTGCGCACCCTTTAAACCCAATAAATCC
+
FFFFFFFFFFFFFFFFFFFFFFFFFFFFFFFFFFFFFFFFFFFFFFFFFFFFFFFFFFFFFFFFFFFFFFFFFFFFFFFFFFFFFFFFFFFFFFFFFFFFFFFFFFFFFFFFFFFFFFFFFFFFFFFFFFFF:FFFFFFFFFFFFFFFFFFFFFFFFFFFFFFFFFFFFFFFFFFFFFFFFFFFFFFFFFFFFFFFFFF:FFFFFFFFFFFFF,FFFFFFFFFFFFFFFFFFFFFFFFFFFFFF:FF:FFF
@A01757:128:HWYCLDRX2:1:2101:20862:22686 2:N:0:GGAGCGTC
TCGGACTACAAGGGTATCTAATCCTGTTTGCTACCCACGCTTTCGAACCTCAGCGTCAGTTACAGACCAGAGAGCCGCTTTCGCCACTGGTGTTCTTCCATATATCTACGCATTTCACCGCTACACATGGAGTTCCACTCTCCTCTTCTGCACTCAAGTCTCCCAGTTTCCAATGCACTACTCCGGTTAAGCCGAAGGCTTTCACATCAGACTTAAAAGACCGCCTGCGTTCCCTTTACGCCCAATAAATC
+
FFFFFFFFFFFFFFFFFFFFFFFFFFFFFFFFFFFFFFFFFFF:FFFFFFFFFFFFFFFFFFFFFFFFFFFFFFFFFFFFFFFFFFFFFFFFFFFFFFFFFFFF,FFFFFFFFFFFFFFFFFFFF,FFFFFFFFFFFFFFFFFFFFFFFFFFFFFFFFFFFFFFFFFFF:FFFFFFFFFF:FFF:FFFFF,FFFFFFFFF:FFFFFFFFF:FFFFFFFFFF:FFFFFFFF::F:FFFFFFFFF,FFFFFFF
@A01757:128:HWYCLDRX2:1:2101:15194:22701 2:N:0:GGAGCGTC
TCGGACTACAAGGGTATCTAATCCTGTTCGATACCCACGCTTTCGTGCATGAGCGTCAGTTGCGCGCCGGTATGCTGCCTTCGCAATCGGAGTTCTGCGTGATATCTATGCATTTCACCGCTACACCACGCATTCCGCATACTTCTCGCGCACTCAAGGGATGCAGTTTCAACGGCAGTACGGGGTTGAGCCCCGCAATTTGACCGCTGACTTGCACCTCCGCCTGCGCAGGCTTTAGACCCAATAAATCC
+
FFFFFFFFFFFFFFFFFFFFF:FF:FFFFFFFFF,FFFFFFFFFFFFFFFFFFFFFFFFFFFFFFFFFFFFFFFFFFFFFFFFF:FFFFFFFF:FF:FFFFF,FFFFFFFF:FFF:FFFFFF:FFFFFFFFF:FF:FF::F:FF:FFF,FFFFF::FF:FF::FF:FFF:FFF:FFF:FFFFFFF,FFFFFFFFFF,FF,:FF:,:F:FFF:F:F:,FFFFFFF,F,FF:,:F:,:F,F,FF,FF:,F:,,
@A01757:128:HWYCLDRX2:1:2101:14543:22795 2:N:0:GGAGCGTC
TCGGACTACCAGGGTATCTAATCCTGTTTGCTACCCACGCTTTCGAACCTCAGCGTCAGTTACAGACCAGAGAGCCGCTTTCGCCACTGGTGTTCTTCCATATATCTACGCATTTCACCGCTACACATGGAGTTCCACTCTCCTCTTCTGCACTCAAGTCTCCCAGTTTCCAATGCACTACTCCGGTTAAGCCGAAGGCTTTCACATCAGACTTCAAAGACGGCCTGCGTTCCCTTTACGCCCAAGACATC
+
FFFFFFFFFFFFFFFFFFFFFFFFFFFFFFFFF:FFFFFFFFFFFFFFFFFFFFFFF:FFFFFFFFFFFFFFFFFFFF,FF,F:FFFFFF:FFFFFFF:FFFFFFFFFF:FFFF:,,FFFFFFFFFFFFFFFFFFF,FF:FF:,:,FF:FFF:,,,:F:FFF:FFFFFF::FFFFF,FF,:F:FFFF:F:F:FFFFFFF,FFF,FFFF,F::FF,,:,F,F,F,:FF:FFF,F:,F:::F,,F:,,FF,FF
@A01757:128:HWYCLDRX2:1:2101:29351:22795 2:N:0:GGAGCGTC
TCGGACTACAAGGGTATCTAATCCTGTTCGATCCCCACGCTTTCGTGCCTCAGCGTCAGTTGAGCGCCGGTATGCTGCCTTCGCAATCGGAGTTCTGCGTGATATCTATGCATTTCACCGCTACACCACGCATTCCGCATACTTCTCGCCCACTCAAGACCGACAGTTTCAACGGCGGAAAGAGGTTGAGCCTCTCGATTTTACCGCTGACTTTCCAGTCCGCCTACGCACCCTTTAAACCCAATAAATCC
+
FFFFFFFFFFFFFFFFFFFF:FFFFFFFFFFFFFFFFFFFFFFFFFFFFFFFFFFFFFFFFFFFFFFFFFFFFFFFFFFFFFFFFFFFFFFFFFFFFFFF,F,FFFFF:FFFFFFFFFFFFFFFFFFFFFFFFFFFFFFFFFFFFF:FFFFFFFFFFFFFFFFFFFFFF:FFFFFFFFFF:FFFFFFFFFFFFFFFFFFFFFFF::FF,FFF,FFFFFFFFFFFF:,FFFFFFFFF:FFFFF,FFFFFFFF
@A01757:128:HWYCLDRX2:1:2101:24768:22811 2:N:0:GGAGCGTC
TCGGACTACCAGGGTATCTAATCCTGTTTGATACCCGCACTTTCGAGCCTCAGCGTCAGTTACACTCCGGAAACCTGCCTTCGCGATCGGTCGTCTTCATGATATCTAAGCATTTCACCGCTACACCATGAATTCAGGCTTCCCTGCGTGTACTCAAGACCGGCAGTTTCAACTGCAATTCCGGGGTTGAGCCCCGAACTTTCACACCTGACTTAACGGCCCGCCTACGCTCCCTTTAAACCCAATAAATC
+
FFFFFFFFFFFFFFFFFFFFFFFFFFFFFFFFFFFFFFFFFFFFFFFFFFFF:FFFFFFFFFFFFFFFFFFFFFFFFFFFFFFFFF:FFFFFFFFFFFFFFFFFFFFFFFFFFFFFFFFFFFFFFFFFFFFFFFFFFFFFFFFFFFFFFFFFFFFFFFFFF:FFFFFFFFFFFFFFFFFFFFFF:FFFFFFFFFFFF,FFFFFFFF,FFFFFFFFFFFFFFFFFFFFFFFFFFFFFFFFF:FFF:F::FFF
@A01757:128:HWYCLDRX2:1:2101:14389:22842 2:N:0:GGAGCGTC
TCGGACTACCAGGGTATCTAATCCTGTTTGCTACCCACGCTTTCGAACCTCAGCGTCAGTTACAGACCAGAGAGCCGCTTTCGCCACTGGTGTTCTTCCATATATCTACGCATTTCACCGCTACACATGGAGTTCCACTCTCCTCTTCTGCACTCAAGTCTCCCAGTTTCCAATGCACTACTCCGGTTAAGCCGAAGGCTTTCACATCAGACTTAAAAGACCGCCTGCGTTCCCTTTACGCCCAATAAATA
+
FFFFFFFFFFFFFFFFFFFFFFFFFFFFFFFFFFFFFFFFFFFFFFFFFFFFFFFFFFFFFFFFFFFFFFFFFFFFFFFFFFFFFFFFFFFFFFFF:FFFF:FFFFFFFFFFFFFFF:FFFFFFFFFFFFFFFFF::FFFFFFFFFFFFFF:FFFFFFFFFFFFFFFFFFFFFFFFFFF:FFFFFFFFFFFFFFFFFFFFFFFFFFFFFF::FFFF,FFF:FFFF:F:FFFF,FF,F,FFFFFFFF:FF,:
@A01757:128:HWYCLDRX2:1:2101:20853:22983 2:N:0:GGAGCGTC
TCGGACTACAAGGGTTTCTAATCCTGTTCGATACCCACACTTTCGTGCCTGAGCGTCAGTCGCAGACTGGTAAGCTGCCTTCGCAATCGGAGTTCTTCGTGATATCTATGCATTTCACCGCTACACCACGAATTCCGCCTACCTCGCCTGAACTCAAGCGCGCCAGTTCAAACGGCTCGACGGGGTTGAGCCCCGCTATTTTACCGCTTGCTTGACACGCCGCCTGCGCACCCTTTAAACCCAATAAATCC
+
FFFF:FFFFFFFFFFFFF:FFFFFFFFFFFFFFFFFFFFFFFFFFFFFFFFFFFFFFFFFFFFFFFFFFFFFFFFFFFFFFFFFFFFFFFFFFFFFFFFFFF:F:FFFFFF:F:FF::FFFFFFFFFFFFFFFFFFFFFF:FFFFFFFFFFFFFFFFFFFFFFFFFFFFFFFFFFFFFFFFF:FFFFFFFFFFFFFFFFFFFFF:FFFFFFFFFFFFFFF:FFFF:FFFFFFFF::FFFF::,,F:F:FFF
@A01757:128:HWYCLDRX2:1:2101:32136:23140 2:N:0:GGAGCGTC
TCGGACTACAATGGTATCTAATCCTGTTCGATCCCCGCGCTTTCGTGCCTCAGCGTCAGTGGCGGCACGGCACGCTGCCTTCGCAATCGGGGTTCTGCGCGATATCTATGCATTTCACCGCTACACCGCGCATTCCGCATGCCTCCGCCGCACTCAAGGCCCCCAGTTCCGACGGCTCGGCGGGGTTGAGCCCCGCGATTTCACCGCCGGCTTAAAGGCCCGCCTGCGCACCCTTTAAACCCAATGAATCC
+
FFFFFFF:FFFFFFFFFFFFFFFFFFFFFFFFFFFFFFFFFFFFFFFF,FFFFFFFFFFFFFFFFFFFFFFFFFFFFFFFFFFFFFFFFFFFFFFFFFFFFFFFFFFFFFFFFFFFFFFFFFFFFFFFFFFFFFFFFFFFFFFFFFFFFFFFFFFFFFFFFFFFFFFFFFFFFFFFFFFFFFFFFFFFFFFFFFFFFFFFFFFFFFFFFFFFFF:FFFFFFFFFFFFFFFFFFFFFFFFFFF:FF:FFFFF
@A01757:128:HWYCLDRX2:1:2101:28528:23156 2:N:0:GGAGCGTC
TCGGATACTCGGGTATCTAATCCTGTTCGATCCCCGCACTTTCGTGCCTCAGCGTCAGTCTGGAGCCGGTACGCTGCCTTCGCAATCGGGGTTCTGCGCGATATCTAAGCATTTCACCGCTACACCGCGCATTCCGCGTACTTCTCTCCAACTCCAGCCCGCCAGTTTCAACGGCTCGCCGGGGTTGAGCCCCGGGCTTTTACCGCTGACTTAACCTTCCGCCTACGCACCCTTTAAACCCAATAAATCCG
+
FFFFFFFFFFFFFFFFFFFFFFFFFFFFFFFFFFFFFFFFFFFFFFFFFFFFFFFFFFFFFFFFFFFFFFFFFFFFFFFFFFFFFFF:FFFFFFFFFFFFFFFFFF:FFFFFFFFFFFFFFFFFFFFFFFFFFFFFFFFFFFFFF:FF:FFFFFFF:FFFFFFFFFFFFFFFFFFFFFFFFFFFFFFFFFFFFFFFFFFFF,FFFFFFFF:FFFFFFFFFFFFF::FFF,FFFFFFFFFFFFFFF,FFFFF
@A01757:128:HWYCLDRX2:1:2101:30309:23234 2:N:0:GGAGCGTC
GGGGGGGGGGGGGGGGGGGGGGGGGGGGGGGGGGGGGGGGGGGGGGGGGGGGGGGGGGGGGGGGGGGGGGGGGGGGGGGGGGGGGGGGGGGGGGGGGGGGGGGGGGGGGGGGGGGGGGGGGGGGGGGGGGGGGGGGGGGGGGGGGGGGGGGGGGGGGGGGGGGGGGGGGGGGGGGGGGGGGGGGGGGGGGGGGGGGGGGGGGGGGGGGGGGGGGGGGGGGGGGGGGGGGGGGGGGGGGGGGGGGGGGGGGG
+
FFFFFFFFFFFFFFFFFFFFFFFFFFFFFFFFFFFFFFFFFFFFFFFFFFFFFFFFFFFFFFFFFFFFFFFFFFFFFFFFFFFFFFFFFFFFFFFFFFFFFFFFFFFFFFFFFFFFFFFFFFFFFFFFFFFFFFFFFFFFFFFFFFFFFFFFFFFFFFFFFFFFFFFFFFFFFFFFFFFFFFFFFFFFFFFFFFFFFFFFFFFFFFFFFFFFFFFFFFFFFFFFFFFFFFFFFFFFFFF:FFFFFFFF,FF
@A01757:128:HWYCLDRX2:1:2101:12536:23265 2:N:0:GGAGCGTC
TCGGACTACTGGGGTATCTAATCCTGTTCGATACCCACGCTTTCGTGCCTCAGCGTCAGTGTGGAGCCGGCATGCTGCCTTCGCAATCGGAGTTCTGCGCGATATCTATGCATTTCACCGCTACACCACGCCTTCCGCGCACTTCTCGCCCACTCTAGCCCGGCAGTTCCGACGGCTGGGCGGGGTTGAGCCCCGCGATTTGACCGCCGGCTTGCCGTGCCGCCTGCGCTCGCTTTAAAACCAATAACTCC
+
FFFFFFFFFFFFFFF:FFFFFFFFFFFFFF:F:FFFFFFFFFF,FFFF:FFFFF:FF:FFFFFFFFFFFFFFFFFFFFFFFFFFF::F:FFFFFFFFFFFF,::F:F:FFFF::FF,F:F::FFF:FF:FF,,F:,FFF,::FF:,FFF,,,,F:F,FF:FFFF,F::FFFF:FF,:F:F,FFFFF,F,FF:F:FFF,F,FF::FF,:FFF::F,:FFF:FF::,F:F:,:,:F,:F,,,:F::,,:FF,,
@A01757:128:HWYCLDRX2:1:2101:9326:23281 2:N:0:GGAGCGTC
TCGGACTACAGGGGTATCTAATCCTGTTCGATACCCACGCTTTCGTGCCTCAGCGTCAGTCTGGAGCTGGTACGCTGCCTTCGCAATCGGGGTTCTGCGCGATATCTAAGCATTTCACCGCTACACCGCGCATTCCGCGTACTTCTCTCCAACTCCAGCCCGCCAGTTTCAACGGCTCGCCGGGGTTGAGCCCCGGGCTTTTACCGCTGACTTAACAGACCGCCTGCGCACCCTTTAAACCCAATAAATCC
+
FFFFFFFFFFFFFFFFFFFFFFFFFFFFFFFF:FFFFFFFFFFFFFFFFFFFFFFFFFFFFFFF:FFFFFFFFFFFFFF,FFFFFFFFFFFFFFFFFFFF:FFFFFFFFFFFFFFFFFFFFFFFFFFFFFFFFFFF,FFFFFFFFF,FFFFFFFFFFFFFFFFFF:FFFFFFFFFFFFF,FFFFFFFFFFFFFFFFFFFFFF:F,F,FFFF::FFFF,FFFFFF,FFFFFF:F,FF,FFFFFFFFFFFFFF
@A01757:128:HWYCLDRX2:1:2101:6244:23484 2:N:0:GGAGCGTC
TCGGACTACACGGGTATCTAATCCTGTTTGCTACCCACGCTTTCGAACCTCAGCGTCAGTTACAGACCAGAGAGCCGCTTTCGCCACTGGTGTTCTTCCATATATCTACGCATTTCACCGCTACACATGGAGTTCCACTCTCCTCTTCTGCACTCAAGTCTCCCAGTTTCCAATGCACTACTCCGGTTAAGCCGAAGGCTTTCACATCAGACTTAAAAGACCGCCTGCGTTCCCGTTACCCCCAATAAATC
+
:F,FFF:FF:::FFF:FF:F:FFF,F:FF:FFFFFFFFFFF,FFFFFFFFFF:FFF:FF:FFFFFF,F,FFFF:FF:FF,FFF:F:F,FF,F,,FFFFF:,F:F:F,FFFFFFFFFFFFFFFFFFF:F:F:F,FFFFFFFFFFFF:FF,FFF:,F,F,FF:FF:FF::FF:F:::FF,:FFFF:,,,FF:,:F:FF,,F,,FFFFFFF,FFFFFFFFF:FF:FFFF,F,F,FF:,F,:,,FFFF,FFF,,F
@A01757:128:HWYCLDRX2:1:2101:4110:23516 2:N:0:GGAGCGTC
TCGGACTACAGGGGTTTCTAATCCTGTTCGATACCCACGCTTTCGTGCCTGAGCGTCAGTAGGGCGCCGGTGCGCTGCCTTCGCAATCGGAGTTCTGCGTGATATCTATGCATTTCACCGCTACACCACGCATTCCGCGCACTTCTCGCCCACTCTAGCCCGGCAGTTCCGACGGCTGGGCGGGGTTGAGCCCCGCGATTTGACCGCTGACTTAAACTTCCGCCTACGCACCCTTTAAACCCAATAAATCC
+
FFFFFFFFFFFFFFFFFFFF:F:FF:FFFFFFFFF:FFFFFFFF:FFFFFFFFFF:FFFFFFFFFFFFFFFFFFFFF:FFFFFFFFFFFFF:FFFFFFFFFFFFF:FFF::FFFFFF,F:FFFFFFFFFFFFFFFFFFFF:FFF,FF,F:FFF:,FFFFFFF:FFFFFFFFF,FF:F:FFF,FFFFFFFFFFFFFFFFFFFFF,F:FFFFFFFFF,F:FFFFFFFFFFF:FFFF,:,,FFF,F,F,FF:FF
@A01757:128:HWYCLDRX2:1:2101:15429:23516 2:N:0:GGAGCGTC
CGGACTCTGGGGTATCTAATCCTATTTGCTCCCCACGCTTTCGTGCCTGAGCGTCAGTAACAGTCCAGGCGGCCGCCTTCGCCACTGGTGTTCTTCCATATATCTACGCATTTTACCGCTACACATGGAGTTCCACCGCCCTCTCCTGTCCTCCAGCCTGCCAGTTTCCAAAGCCTGTACCGGTTGAGCCGGTACCTTTCACTTCAGACTTAACAGGCCGCCTACGCACCCTTTACGCCCAATCATTCCGG
+
F:FFF:F,::FF:FFFFFFFFF,FFFFFFFFFFFFFFFFFFFF,,FFFFFFFFFFFFFFF::FFFFFFFFFFFFFFFFFFFFFFFFFFFFFFFFFFF:FFFFFFF:FFFFFFFFFFFFFFF:FFFFFFFFFF,FFFFFFFF:FFFFF,FFFFFFFFFFF,FF,F,FFFFF:FFFFFFFFF:FFFFFF,FFFFF,FFF:FFFFF:F:FFFF:FFFF:F,FFFFF:FFFFFFF:FFFF:FFFFFF,F:::FF,
@A01757:128:HWYCLDRX2:1:2101:24008:23594 2:N:0:GGAGCGTC
TCGGACTACAAGGGTATCTAATCCTGTTCGATACCCACGCTTTCGTGCCTCAGCGTCAGATCGCCGCCGGTATGCTGCCTTCGCAATCGGAGTTCTGCGCAATATCTAAGCATTTCACCGCTACACTGCGCATTCCGCATACCTCTCGACATCTCAAGACAGCCAGTTTCAACGGCTCGCCGGGGTTGAGCCCCGGGCTTTTACCGCTGACTTAACAGCCCGCCTACGCACCCTTTAAACCCAATAAATCC
+
:FFFFFFFFFFFFFF,FFFFFFFFFFF:FFF:FFFFFFFFFFFFFFFFFFFFFFFFFFFFFFFFFFFFFFFFFFFFFFFFFFFFFFFFFFFFFFFFFFFFF,FFFFF:FFFFFFFFFFFFFFFFFFFFFF,FFFFFF:FFFFFFFFFFFFFFFFFFFFFFF:FFFFF:FFFFFFFFFFFFFFFFFFFF:FFF,FF:FFFFFFF:FFF:FFF,FFFFFFFF:FFFFFFFFF:FFFFFFFFF,:FFFFF,F:F
@A01757:128:HWYCLDRX2:1:2101:8739:23672 2:N:0:GGAGCGTC
TCGGACTACAAGGGTATCTAATCCTATTTGCTCCCCACGCTTTCGTGCCTGAGCGTCAGTAACAGTCCAGGCGGCCGCCTTCGCCACTGGTGTTCTTCCATATATCTACGCATTTTACCGCTACACATGGAGTTCCACCGCCCTCTCCTGTCCTCGAGCGTGGCAGTTTCCAAAGCCTGTCCAGGTTGAGCCCGTACCTTTCACTTCAGACTTGCCCCGCCGCCTGCGGACCCTTTACGCCCCATCATTCC
+
FFFFFFFFFFFFFFFFFFFFFFFFFFFFFFFFFFFFFFFFFFFFFFFFFFFFFFFFFFFFFF:FFFFFFFFFFFFFFFFFFFFFFFFFFFFFFFFFFFFF,FF:F:FFFFFFFFFFFF:FFFFFFF::FFFFFFF,F:FFFF,FFFFFFFFFFFFFFFFFFFFF,FFFFFF::FFF:FFF,FFFF:FF:FFFFFF,:,FFFFFFF,:,,:,:F,F,,FFF,FF:F:,F,::F,,FF,FFF:F,,:F,,F:,
@A01757:128:HWYCLDRX2:1:2101:9842:23766 2:N:0:GGAGCGTC
TCGGACTATAGGGGTTTCTAATCCTGTTCGATACCCACGCTTTCGTGCTTCAGCGTCAGTTGGGCGCCGGTATGCTGCCTTCGCAATCGGAGTTCTGCGTGATATCTATGCATTTCACCGCTACACCACGCATTCCGCGCACTTCTCGCCCACTCTAGCCCGGCAGTTCCGACGGCTGGGCGGGGTTGAGCCCCGCGATTTGACCGCCGGCTTGCCGTGCCGCCTGCGCACCCTTTAAACCCAATAAATCC
+
FFFFFFF:FFFFFFFFFFFFFFFFFFFFFFFFFFFFFFFFFFFFFFFFFFFFFFFFFFF:FFFFFFFFFFFFFFFFFFFFFFFFFFFFFFFFFFFFFFFFFF:FFFFFFFFFFFFFFFFFFFFFFFFFFFFFFFFFFFFFFFFFFFFFFFFFFFFFFFFFFFFFFFFFFFFFFFFFFFFFFFFFFFFFFFFFFFFFFFFFFFFFFFFFFFFFFFFFFFFFFFFFFFFFFFFFFFFFFFFFFFFFFFFFFFF
@A01757:128:HWYCLDRX2:1:2101:32181:23813 2:N:0:GGAGCGTC
TCGGACTACCAGGGTATCTAATCCCTTTCGCTCCCCTGGCGTTCGTGCCTCAGCGTCAGTTAAAGTCCACGAACCCGCCTTCGCCACGAGTGTTCCTCTCGATATCTACGCATTTCACTGCTACACCGAGAATTCCGGTTAACCCTCCTGTACTCTAGTCTCCCAGTATCATGTGCCGACCGCGGGTTGAGCCCGCGCCTTTCACACACGACTTAAGAAGCAGCCTACGCCCGCTTTACGCCCAGGTATTC
+
FFFFFFFFF:FFFFFFFFFFFFFFFFFF,FF:FFFF,FFF,FFFFFFFFFFFFFFF:FFF:F,,F,FFF,,FFFFFFFFFFFFFFFF,FFFFFFFFFF,F,FF,FFFFFFFFFFFFFFFFFFF:FFF,FFFFFFFF,FF,,:F,FFFF,:,FFFFFFF,FFF,FFFFFFF,F,FF,F,,,F,F:::FFFFFF,FFFFFFFFFFFFFF:::FFF::,FF:,F,FFF,FFF,,FFF,FFFFFFF:F:,,,FFF
@A01757:128:HWYCLDRX2:1:2101:5656:23876 2:N:0:GGAGCGTC
TCGGACTACCAGGGTATCTAATCCTGTTTGCTACCCACGCTTTCGAACCTCAGCGTCAGTTACAGACCAGAGAGCCGCTTTCGCCACTGGTGTTCTTCCATATATCTACGCATTTCACCGCTACACATGGAGTTCCACTCTCCTCTTCTGCACTCAAGTCTCCCAGTTTCCAATGCACTACTCCGGTTAAGCCGAAGGCTTTCACATCAGACTTAAAAGACCGCCTGCGTTCCCTTTACGCCCAATAAATC
+
FFFFFFFFFFFFFFFFFFFFFFFFFFFFFFFFFFFFFFFFFFFFFFFFFFFFFFFFFFFFFFFFFFFF,FFFFFFFFFFFF:FFFFFFFF,FFFFFFFF:FFFF:FFFFFF,FFFFFFFFFFFFFFFFFFF:FFFFFFFFFF,,FFFFFFFF,:FFFFFFFF,FFFFFFFF,FFFFFF,:FFFFF,FFFF:FFFFFF:FF:FFFFFFFFFFFFFFFFFFFFF:FF::FF,FFFFFFFFFF,FF:F,FF,FF
@A01757:128:HWYCLDRX2:1:2101:20790:23876 2:N:0:GGAGCGTC
TCGGACTACAGGGGTATCTAATCCTGTTTGCTACCCACGCTTTCGAACCTCAGCGTCAGTTACAGACCAGAGAGCCGCTTTCGCCACTGGTGTTCTTCCATATATCTACGCATTTCACCGCTACACATGGAGTTCCACTCTCCTTTTCTGCACTCAAGTCTCCCAGTTTCCAATGCACTACTCCGGTTAAGCCGAAGGCTTTCACATCAGACTTAAAAGACCGCCTGCGTTCCCTTTACGCCCAATAACTC
+
FFFFFFFFFFFFFFFFFFFFFFFFFFFFFFFFFFFFFFFFFFFFFFFFFFFFFFFFF:FFFFFFFFFFFFFFFFFFFFF:FFFFFFFFFFFF,FFFFFFFFFFFFFFFFFFFFFFFFFFFFFFFFFFFFFFFFFFFFFFFFFF:F,FFFFFFFFFFFFFFFF:FFFFFFFFFF:,FFFFFF:FF,FFFFF:FFFFF,F:F,FFFFFFFFFFFFF:FFF:FFFFFFFF:FF,F::FFF:FFFFFFFFFF,FF
@A01757:128:HWYCLDRX2:1:2101:27606:23876 2:N:0:GGAGCGTC
TCGGACTACAAGGGTTTCTAATCCTGTTTGCTACCCACGCTTTCGAACCTCAGCGTCAGTTACAGACCAGAGAGCCGCTTTCGCCACTGGTGTTCTTCCATATATCTACGCATTTCACCGCTACACATGGAGTTCCACTCTCCTCTTCTGCACTCAAGTCTCCCAGTTTCCAATGCACTACTCCGGTTAAGCCGAAGGCTTTCACATCAGACTTAAAAGACCGCCTGCGTTCCCTTTACGCCCAATAAATC
+
FFFFFFFFFFFFFFFFFFFFFFFFFFFFFFFFFFFFFFFFFFFFFFFFFFFFFFFFFFFFFFFFFFFFFFFFFFFFFFFFFFFFFFFFFF:FFFFFFFFFFFFFFFFFFFFFFFFFFFFFFFFFFF:FFFFFFFFFFFFFFFFFFFFFFFFFFFFFFFFFFFFFFFFFFFFFFF:FFFFFFFFFFFFFFF:FFFFFFFFFFFFFFFFFFFFFFF:FFF:FFFFFFFFFFFFFFF:FFFFFFFFFFFF,:FF
@A01757:128:HWYCLDRX2:1:2101:16568:23891 2:N:0:GGAGCGTC
TCGGACTACCGGGGTATCTAATCCTGTTCGATACCCGCACTTTCGTGCCTCAGCGTCAGTTGAGCGCCGGTAAGCTGCCTTCGCAATCGGCGTTCTGCGTGATATCTATGCATTTCACCGCTACACCACGCATTCCGCTTACTTCTCACTCACTCAAGGGCGTAAGTTTCAACGGCACGACGGGGTTGAGCCCCGAAATTTTACCGCTGACTTGACACTCCGCCTACGCACCCTTTAAACCCAATAAATCC
+
FFFFFFFFFFFFFFFFFFFFFFFFFFFFFFFFFFFFFF:FFFFFFFFFFFFFFFFFFFFFFFFFFFFFFFF:FFFFFFFFFFFFFFFFFFFFFFFF:FFFFFF:FFFFFFFFFFFFFFFFFFFFFFF:FFFF,FFFFFFFFFFFFFFFFFFFFFFFFFFFFFFFFFFFFFFFF:FFFFFFFFFFFF,FFFFFFFF,FFFFFF:FFF:F,F:F:FFFFFF:FFFFFFF:FFFFFF:FFFFFFFFFF::::,F
@A01757:128:HWYCLDRX2:1:2101:6180:23938 2:N:0:GGAGCGTC
TCGGACTACAAGGGTATCTAATCCTGTTTGCTACCCACGCTTTCGAACCTCAGCGTCAGTTACAGACCAGAGAGCCGCTTTCGCCACTGGTGTTCTTCCATATATCTACGCATTTCACCGCTACACATGGAGTTCCACTCTCCTCTTCTGCACTCAAGTCTCCCAGTTTCCAATGCACTACTCCGGTTAAGCCGAAGGCTTTCACATCAGACTTAAAAGACCGCCTGCGTTCCCTTTACGCCCAATAAATC
+
FFFFFFFFFFFFFFFFFFFFFFFFFFFFFFFFFFFFFFFFFFFFFFFFFFFFFFFFFFFFFFFFFFFFFFFFFFFFFFFFFFFFFFFFFFFFFFFFFFFFFFFFFFFFFFFFFFFFFFFFFFFFFFFFFFFFFFFFFFFFFFFFFFFFFFFFFFFFFFFFFFFFFFFFFFFFFFFFFFFFFFFFFFFF:F:FF:FFFFFFFFFFFF:FFFFFFFFFFFF:FFF:FFFFFFFFFFFFFFFFFFFFFF:FFFF
@A01757:128:HWYCLDRX2:1:2101:1090:23954 2:N:0:GGAGCGTC
TCGGACTACCCGGGTATCTAATCCTGTTCGATACCCACGCTTTCGTGCCTGAGCGTCAGTAGGGCGCCGGTGCGCTGCCTTCGCAATCGGAGTTCTGCGTGATATCTATGCATTTCACCGCTACACCACGCATTCCGCGCACTTCTCGCCCACTCTAGCCCGGCAGTTCCGACGGCTGGGCGGGGTTGAGCCCCGCGATTTGACCGCCGGCTTGCCGTGCCGCCTGCGCACCCTTTAAACCCAATAAATCC
+
FFFFF:FFFFFFFFFFFFFFFF:FFFFFFFFFFFFFFFFFFFF:FFFFFFFFFFFFF,FFFFFFFFFFFFFFFFFFFFFFF:FFFFFFFFFFFFFFF:FFFFFFF,FFFFFFFFF,FF:FFFFFFFFF:FF:FFFFF:FFF:FFFFFFFFFFFFFF:FFFFFFF:FFFFFFFFFFFFFFFFFFFFFFFFFFFFFFFFF:FFFF::FFFFFFF,F,FFFF:,FFFFFFFFF:FFF:F:F:F,FF,F:,FFFF
@A01757:128:HWYCLDRX2:1:2101:6912:24079 2:N:0:GGAGCGTC
TCGGACTACAAGGGTATCTAATCCTGTTCGATACCCACGCTTTCGTGCCTCAGCGTCAGTGTGGAGCCGGCATGCTGCCTTCGCAATCGGAGTTCTGCGCGATATCTACGCGTTGCACCGCTACACATGGAGTTCCACTCTCCTCTTCTGCACTCAAGTCTCCCAGTTTCCAATGCACTACTCCGGTTAAGCCGCAGGCTTTCACATCAGACTTAACAGACCGCCTGCGGTCCCGTTACGCCCAATAGATC
+
FFFFFFFFFFFFFFF:FFFFFF:FFFFFFFFFFFFFF:FFFFFFF:FFFFFFFFFFF:FFFFFFFFFFFFF:FFFFFF,FFFFFF,FFFFFFFFFFFFFFFF,:,FFF:FF,F:,,:F,FFF,::FFF:F,F:F,,:F,FFFF:F:F:FFF,F,FFFF,FFFF,,FF,F:,,FFF,:FFF,F,,FFF:,,FFFF::FF:,,:F,F,,F:F:F:F,::,FF,FF,FFFF::,:,,:FF,FF,:F,:,,,,,F
@A01757:128:HWYCLDRX2:1:2101:15935:24111 2:N:0:GGAGCGTC
TCGGACTACAAGGGTTTCTGATCCTGTTCGCTACCCATGCTTTCGAGCCTCAGCGTCAGTTGCAGACCAGAGAGCCGCCTTCGCCACTGGTGTTCTTCCATATATCTACGCATTCCACCGCTACACATGGAGTTCCACTCTCCTCTTCTGCACTCAAGTTCAACAGTTTCTGATGCAATTCTCCGGTTGAGCCGAAGGCTTTCACATCAGACTTATTGAACCGCCTGCACTCGCTTTACGCCCAATAAATC
+
FFFFFFFFFFFFFFFFFFFFFFFFFFFFFFFFFFFFFFFFFFFFFFFFFFFFFFFFFFFFFFFFFFFFFFFFFFFFFFFFFFFFFFFFFFFFFFFFFFFFFFFFFFFFFFFFFFFFFFFFFFFFFFFFFFFFFFFFFFFFFFFFFFFFFFFFFFFFFFFFFFFFFFFFFFFFFFFFFFFFFFFFFFFFFFFFFFFFFFFFFFFFFFFFFFFFFFFFFFFFFFFFFFFFFFFFFFF:FFF:FFFFFFFFFFF
@A01757:128:HWYCLDRX2:1:2101:4110:24173 2:N:0:GGAGCGTC
TCGGACTACCAGGGTATCTAATCCTGTTCGATACCCACGCCTTCGTGCTTCAGCGTCAGTTGGGCGCCGGTACGCTGCCTTCGCAATCGGAGTTCTGCGTGATATCTATGCATTTCACCGCTACACCACGCATTCCGCATACTTCTCGCCCACTCAAGAACATCAGTTTCAACGGCACGACGGGGTTGAGCCCCGAATTTTTACCGCTGACTTGATATTCCGCCTACGCACCCTTTAAACCCAATAAATCC
+
FF::FFFF:FFFFFFFFF,FFFFF:FF:F:FFFF:FFF::F::FFFFF,F:F:F:F,FFFFF::FFFFFFFFFF:FF,FFFFFFFFFFF,FF:F:FFFF:FF:F,F:FF,FF,FFF:FF:FFFFF:FFF,F:,,FFF,FF,,F,:F:F,FFFFFFFFFF,FFFFF,,FFF:FFFFFFFFFF:,FF:F,FF,FFF,FF,F,:F::FFFFF::F,FF:F:FFF:FFFFFFFFF,FF,F,,FF,F:F:,F,FF,
@A01757:128:HWYCLDRX2:1:2101:26530:24173 2:N:0:GGAGCGTC
CGGACTACAGGGGTATCTAATCCTATTTGCTCCCCACGCTTTCGTGCCTCAGCGTCAGTCAACAGGCCAGGCGGCCGCCTTCGCCACTGGTGTTCTTCCATATATCTACGCATTTTACCGCTACACATGGAGTTCCACCGCCCTCTCCTGCTCTCTAGCCCGCCAGTTTCCAGAGCCTGTACCGGTTGAGCCGGTACCTTTCACTCCAGACTTAGCAGGCCGCCTCCGCACCCTTTACGCCCAATCATTCC
+
FFFFF:FFFF:F,F,FFFFFFF:FF:FFFFFFFF:FF:FFF,FF,FFFFFFFFFFFFFFFFF,FF:FF,:FFFF,:,FFF,,:FFFFFFF:FF::FFFFFFFFF:,FF:FFFFFFFFF:F:FFFFFFFFFFFFFFFFFFFFFFFFFFFFFFFFFFF:FFFFFFFFFFF:FF,FFFFFFFFFFFFFFFFFFFFFFFFFFFFFFFFFFFFFFF::FFF:FFFFFFFF:FFFFF::,FFF,FFFFF,F:,FFFF
@A01757:128:HWYCLDRX2:1:2101:1949:24189 2:N:0:GGAGCGTC
TCGGACTACTAGGGTATCTAATCCTGTTCGATACCCACGCTTTCGTGCCTCAGCGTCAGTCTGGCGCCGGTACGATGCCTTCGCAATCGGAGTTCTGCGCGATATCTATGCATTTCAGCGCTACACCGCGCATTCCGCGTACTTCTCGCCAACTCAAGTCTGCCAGTTTCAACGGCTCGACGGGGTTGAGCCCCGCAATTTTAGCGCTGAGTTATCGGGCCGCCTAGCCGCCCTTTAAAGCCCATAAATCG
+
::FFFFF:F,FFFFF:F:FFFF:FF:FF:FFFF,FFFFFFFFF,:FFFFFFFFFFFF:FF,FF:F,F::FF:::,FFF,FF,FFFF:,F:FFFFFFFFF:FFFFF,:F,FF,:FFFF,:F,FF,:F:FFFF:FFFF:,FFFFFFFFF,,F,FFF:FF:F:FFF,FFFFFF:F,FF:,:F:F::FFF::,F:F,FFF:FFFF,:,,F,::F,,:,,,FF,,::F,:,,,F,,F,,FF:,F,,,,F,::,F,,
@A01757:128:HWYCLDRX2:1:2101:9796:24251 2:N:0:GGAGCGTC
TCGGACTACTGGGGTATCTAATCCTGTTTGCTACCCACGCTTTCGAACCTCAGCGTCAGTTACAGACCAGAGAGCCGCTTTTGCCACTGGTGTTCTTCCATATATCTACGCATTTCACCGCTACACATGGAGTTCCACTCTCCTCTTCTGCACTCAAGTCTCCCAGTTTCCAATGCACTACTCCGGTTAAGCCGAAGGCTTTCACATCAGACTTAAAAGACCGCCTGCGTTCCCTTTACGCCCAATAAATC
+
FFFFFFFFFFFFFFFFFFFFFFFFFFFFFFFFFFFFFFFFFFFFFFFFFFFFFFFFFFFFFFFFFFFFFFFFFFFFFF:FFFFFFFFFFFFFFFFFF:FFFFFFFFFF:FF,FFFFF:FFFFFFFFFFFFFFFF:F:FFFFFFFFFFFFF:FFFFFFFFFF:FFFFFFF:,F:FFF,FFFFFFFFFFFFF:FFFFFFFFFFFFFFFFFFFFFFF,FF::FFFFFFFFFFFF,FF:FFF:FFFFFFFFF,FF
@A01757:128:HWYCLDRX2:1:2101:6388:24298 2:N:0:GGAGCGTC
TCGGACTACACGGGTATCTAATCCTATTTGCTCCCCACGCTTTCGTGCCTCAGCGTCAGTCAACAGGCCAGGCGGCCGCCTTCGCCACTGGTGTTCTTCCATATATCTACGCATTTTACCGCTACACATGGAGTTCCACCGCCCTCTCCTGCTCTCTAGCCCGCCAGTTTCCAGAGCCTGTACCGGTTGAGCCGGTACCTTTCACTCCAGACTTAGCAGGCCGCCTACGCACCCTTTACGCCCCATCATGC
+
FFFFFFFFFFFFFFF:FFFFFFFFFFFFFFFFFFFFFFFFFFFFFFFFFFFFFFFFFFFFFFFFFFFFFFFFFFFFFFFFFFFFFFFFFFFFFFFFFFFFFFFFFFFFFFFFFFFFFFFFFFFFFFFFFFFFFFFFFFFFFF:FFFFF:FFFFFFFFFFFF:FFFFFFFFFFFFFFF:FFF:FFFFFFFFFFFFFFFFFFFFFFFFF:FFFFFFFFF:FFFFFF:FFF:FFFFFFFF:FFFF,F:,FFF,F
@A01757:128:HWYCLDRX2:1:2101:26702:24314 2:N:0:GGAGCGTC
TCGGACTACTGGGGTATCTAATCCTGTTCGATACCCACGCTTTCGTGCCTCAGCGTCAGTGTGGAGCCGGCATGCTGCCTTCGCAATCGGAGTTCTGCGCGATATCTATGCATTTCACCGCTACACCGCGCATTCCGCATACTTCTCTCCAACTCGAGACTGCCAGTTTCAACGGCGGGCCGGGGTTGAGCCCCGGGCTTTGACCGCTGACTTAACAGACCGCCTGCGCACCCTTTAAACCCAATAAATCC
+
FFFFFFFFFFFFFFFFFFFFFFFFFFFFFFFFFFFFFFFFFFFFFFFFFFFFFFFFFFFFFFFFFFFFFFFFFFFFFFFFFFFFFFFFFFFFFFFFFFFFFFFFFFFF,FFFFFFFFFFFFFFFFFFFFFFFFFFFFFFFFFFFFFFFFFFFFFFFFFFFFFFFFFFFFFFFFFFFFFFFFFFFFFFFFFFFFFFFFFFFFFFFFFFFFFFF,FFFFFFFFFF:F:FFFFFFFFFFFFFFFFFFFFFFFF:
@A01757:128:HWYCLDRX2:1:2101:24758:24330 2:N:0:GGAGCGTC
TCGGACTACTAGGGTATCTAATCCTGTTCGATACCCACGCTTTCGTGCCTCAGCGTCAGTCGGGCGCCGGTATGCTGCCTTCGCAATCGGAGTTCTGCGTGATATCTATGCATTTCACCGCTACACCACGCATTCCGCATACTTCTCGCCCACTCAAGACCGACAGTTTCAACGGCGGAAAGAGGTTGAGCCTCTCGATTTTACCGCTGACTTTCCAGTCCGCCTACGCACCCTTTAAACCCAATCAATCC
+
FFFFFFFFFFFFFFFFFFFFFFFFFFFFFFFFFFFFFF:FFFFFFFFFFFFFFFFFFFFFFFFFFFFFFFFFFFFFFFFFFFFFFFFFFFFFFFFFFFFFFFFFFFFFFFFFFFFFFFFFFFFFFFFFFFFFFFFFFFFFFFFFFFFFFFFFFFFFFFFFFFFFFFFFFFFFFFFFFFFFFFFFFFFFFFFFFFFFFFFFFFFFFFFF:FFFFFFFFFFFFFFFFFFFF::FFFFF:,FFFFFF:,F,FFF
@A01757:128:HWYCLDRX2:1:2101:18340:24361 2:N:0:GGAGCGTC
TCGGACTACACGGGTATCTAATCCTGTTTGCTACCCACGCTTTCGAACCTCAGCGTCAGTTACAGACCAGAGAGCCGCTTTCGCCACTGGTGTTCTTCCATATATCTACGCATTTCACCGCTACACATGGAGTTCCACTCTCCTTTTCTGCACTCAAGTCTCCCAGTTTCCAATGCACTACTCCGGTTAAGCCGAAGGCTTTCACATCAGACTTAAAAGACCGCCTGCGTTCCCTTTACGCCCAATAAATC
+
FFFF,FFFFFFFFF,F:FF:FFFFFFFFFFFFFFFFFFFFFFFFFF:FFFFFFFF:FFFFFFFFFFFFFFFFFFFFFFFFFFFFFFFFFFFFFFFFFFFFFFFFFFFFFFFF:FFFFF:FFFFFFFFFFF:FFF:FFFFFFFFFFFFFFF,FFFFF,,FFFFFFFFFFFFF,FFFFFFF,FFFF:FFFFF:FFFF:FFFFFFF:FFFFFFFFFFF:FFFFF,FFFF:FFFFFFFF,FFFFFFF,FF,FFFF
@A01757:128:HWYCLDRX2:1:2101:15619:24439 2:N:0:GGAGCGTC
TCGGACTACAGGGGTATCTAATCCTGTTCGATACCCACGCTTTCGTGCCTGAGCGTCAGTAGGGCGCCGGTGCGCTGCCTTCGCAATCGGAGTTCTGCGTGATATCTATGCATTTCACCGCTACACCACGCATTCCGCGCACTTCTCGCCCACTCTAGCCCGGCAGTTCCGACGGCTGGGCGGGGTTGAGCCCCGCGATTTGACCGCCGGCTTGCCGTGCCGCCTGCGCACCCTTTAAACCCAATAAATCC
+
FFFFFFF:FFFFFFFFFFFFFFFFFFFFFFFFFFFFFFFFFFFFFFFFFFFFFFFFFFFFFFFFFFFFFFFFFFFFFFFFFFFFFFFFFFFFFFFFFFFFFFFFFFFFFFFFFFFFFFFFFFFFFFFFFFFFFFFFFFFFFFFFFFFFFFFFFFFFFFFFFFFFFFFFFFFFFFFFFFFFFFFFFFFFFFFFFFFFFFF:FFFFFFFFFFFFFFFFFFFFFFFFFFF::,:FFFFFFFFFFFFF,FF,FFF
@A01757:128:HWYCLDRX2:1:2101:19777:24471 2:N:0:GGAGCGTC
TAGGACTACTAGGGTATCTAATCCTGTTCGATACCCACGCTTTCGTGCCTCAGCGTCAGTGTGGAGCCGGCATGCTGCCTTCGCAATCGGAGTTCTGCGCGATATCTATGCATTTCATCGCTACACCGCGCATTCCGCATACTTCTCTCCAACTCGAGACTGCCAGTTTCAACGGCGGGCCGGGGTTGAGCCCCGGGCTTTGACCGCTGACTTAACAGACCGCCTGCGCACCCTTTAAACCCAATAAATCC
+
FFFFFFFFFFFFFFFFFFFFFFFFFFFFFFFFFFFFFFFFFFFFFFFFFFFFFFFFFFFFFFFFFFFFFFFFFFFFFFFFFFFFF,FFFFFFFFFFFFFFFFFFFFFFFFFFFFFFFFFFFF,FFFFFFFFFFFFFFFFFFFFFFFFFFFFFFFFF:FFFFFFFFFFFFFFFFFFFFFFFFFFFFFFFFFFFFF:FFFFFFFFFFFFFFFFFFF,FFF:FFFFFF,,F:FFFFFFFFFFFFFF:F:,:FFF
@A01757:128:HWYCLDRX2:1:2101:9887:24502 2:N:0:GGAGCGTC
TCGGACTACAGGGGTATCTAATCCTGTTTGCTACCCACGCTTTCGAACCTCAGCGTCAGTTACAGACCAGAGAGCCGCTTTCGCCACTGGTGTTCTTCCATATATCTACGCATTTCACCGCTACACATGGAGTTCCACTCTCCTCTTCTGCACTCAAGTCTCCCAGTTTCCAATGCACTACTCCGGTTAAGCCGAAGGCTTTCACATCAGACTTAAAAGACCGCCTGCGTTCCCTTTACGCCCAATAAAGC
+
FFFFFFFFFFFFFFFFFFFFFFFFFFFFFFFFFFFFFFFFFFFFFFFFFFFFFFFFFFFFFFFFFFFFFFFFFFFFFFFFFFFFFFFFFFFFFFFFFFFFFFFFFFFFFFF:FFFFFF:FFFFFFFFFFFFFFFFFFFFFFFFFFFFFFF:FFFFFFFFFFFFFFFFFFFFFFFFFFFFFFFFFFFFFFFFFFFF:FFFFFFFFFF:FFF:FFF,F:FF:FFFF:FFFFFFF,FFFFFFF,FFF,F,::,:
@A01757:128:HWYCLDRX2:1:2101:9851:24533 2:N:0:GGAGCGTC
TCGGACTACAGGGGTATCTAATCCTGTTTGCTACCCACGCTTTCGAACCTCAGCGTCAGTTACAGACCAGAGAGCCGCTTTCGCCACTGGTGTTCTTCCATATATCTACGCATTTCACCGCTACACATGGAGTTCCACTCTCCTCTTCTGCACTCAAGTCTCCCAGTTTCCAATGCACTACTCCGGTTAAGCCGACGGCTTTCACAGCAGACTTAAAAGACCGCCTGCGGTCCCTTTACGCCCAATACATC
+
FFFFFFFFFFFFFFFFFFFFFFF:FFFFFFFF:FFFFFFFFFFFFFFFFFFFFFF:F:F:FFFFFFFFFFFFFFFFF:FFFFFFFFFFFFFF:FFFFFFFFFFFFFF:FFFFFFFFFFFFFFF,FFFFFFFFFFF,FFFFFFFFF:::FF,:FFFFFFFFFFF::F:FF:FF::FF:F,FFF,FFF:FFFF:FFF,FFFFF:FFFF:F::FF:FF,F,F:F:F,FFF:F,::::,,F,FFFFF,,:,,:,F
@A01757:128:HWYCLDRX2:1:2101:20274:24549 2:N:0:GGAGCGTC
TGGACTACAGGGGTATCTAATCCTGTTCGATACCCACGCTTTCGTGCCTCAGCGTCAGTGTGGGGCCGGCAGGCTGCCTTCGCAATCGGGGTTCTGCGCGATATCTATGCATATCACCGCTACACCGCGCATTCCCCCTGCCTTTCCCCAACTCAAGCCAGCCAGATACAACGGCGGGCCGGGGTTGAGCCCCGGGCTATAACCCCTGACTTAACTCGCCGCCTACGCACCCTTTAAACCCAATAAATCCG
+
:FFFFFF,F::FFFFFFFFFFFFF,::,FF:F,:FFFFF,FFFFFF:F,:F::::FFFF:FF:F::F,FFF:FF,F,FFFF:FFFFF,F,:,F:FF,FFFFFF,FFFF,:F,,FF:FFFFFFFFF,FF:FF,FFF,F:FFFFF:,,FF:FFF:FFFFFF:F:FF,,:,FFFF:FFFF,,,F,,F:F,F:FFFF:,FF,,F,:,F,F,,FFFFFFF,:F,FF,FFFF:FFF:FFF,,FFF:FFF,FFFFFF,
@A01757:128:HWYCLDRX2:1:2101:31403:24627 2:N:0:GGAGCGTC
TCGGACTACTGGGGTATCTAATCCTGTTCGATACCCACGCTTTCGTGCCTGAGCGTCAGTTGTGCACCGGTATGCTGCCTTCGCAATCGGGGTTCTGCGTGATATCTATGCATTTCACCGCTACACCACGCATTCCGCATACCTCTCGCACACTCTAGATCCCCAGTTTCAACGGCTGGATGGGGTTGAGCCCCACGATTTGACCGCTGACTTAAAAATCCGCCTGCGCACCCTTTAAACCCAATAAATCC
+
FFFFFFFFFFFFFFFFFF,FFFFFFFFFFFFFFFFFFFFFFFFFFFFFFFFFFFFFFFFFFFFFFFFFFFFFFFFFFFFFFFFFFFFFFFFFFFFFFFFFFF:FFFFFFFFFFFFFFFFFFFFFFFFFFFFF:FFFFFFFFFFFFFFFFFFFFFFFFFFFFFFFFFFFFFFFFFFFFFFFFFFFFFFFFFFFFFFFFFFFFFFFFFFFFFFFFF:FFFFFFFF:FFFFFFFFFF:FFFFFFF,FFFFFFFF
@A01757:128:HWYCLDRX2:1:2101:22706:24690 2:N:0:GGAGCGTC
TCGGACTACTAGGGTATCTAATCCTGTTTGCTACCCACGCTTTCGAACCTCAGCGTCAGTTACAGACCAGAGAGCCGCTTTCGCCACTGGTGTTCTTCCATATATCTACGCATTTCACCGCTACACATGGAGTTCCACTCTCCTCTTCTGCACTCAAGTCTCCCAGTTTCCAATGCACTACTCCGGTTAAGCCGAAGGCTTTCACATCAAACTTAAAAGACCGCCTGCGTTCCCTTTACGCCCAATAAATC
+
FFFFFFFFFFFFFFFFFFFFFFFFFFFFFFFFFFFFFFFFFFFFFFFFFFFFFFFFFFFFFFFFFFFFFFFFFFFFFF:FFFFFFFFFFFFFFFFFFFFFFFFFFFFFFFFFFFFFFFFFFFFFFFFFFFFFFFFFFFFFFFF,:FFFFFFF:FFFFFFFFFFFFFFFF:FFFFFFFFFFFFFF:FFFFF,FFFFFF:FFFFFFFFFFFFF,FFFFFFFFFFFFFFF,FFF,FFFFFF:FFFFFFFFFFFF
@A01757:128:HWYCLDRX2:1:2101:25979:24721 2:N:0:GGAGCGTC
TCGGACTACAAGGGTATCTAATCCTGTTCGATACCCACGCTTTCGTGCCTCAGCGTCAGTGTGGAGCCGGCATGCTGCCTTCGCAATCGGAGTTCTGCGCGATATCTATGCATTTCACCGCTACACCGCGCATTCCGCATACTTCTCTCCAACTCGAGACTGCCAGTTTCAACGGCGGGCCGGGGTTGAGCCCCGGGCTTTGACCGCTGACTTAACAGACCGCCTGCGCACCCTTTAAACCCAATAAATCC
+
FFFFFFFFFFFFFFFFFFFFFFFFFFFFFFFFFFFFFFFFFFFFFFFFFFFFFFFFFFFFFFFFFFFFFFFFFFFFFFFFFFFFFFFFFFFFFFFFFFFFFFFFFFFFFFFFFFFFFFFFFFFFFFFFFFFFFFFFFFFFFFFFFFFFFFFFFFF:FFFFFFFFFFFFFF:FFFFFFFFFFFFFFFFFFFFFFFFFFFFFFFFFFFFFFFFFFFFFFFFFF:FFF:FFFF:FFFFFFFFFFFFFFFFFFFF
@A01757:128:HWYCLDRX2:1:2101:19126:24878 2:N:0:GGAGCGTC
TAGGACTACTAGGGTATCTAATCCTGTTCGATACCCACGCTTTCGTGCCTCAGCGTCAGTGTGGAGCCGGCATGCTGCCTTCGCAATCGGAGTTCTGCGCGATATCTATGCATTTCATCGCTACACCGCGCATTCCGCATACTTCTCTCCAACTCGAGACTGCCAGTTTCAACGGCGGGCCGGGGTTGAGCCCCGGGCTTTGACCGCTGACTTAACAGACCGCCTGCGCACCCTTTAAACCCAATAAATCC
+
FFFFFFFFF:FFFFFFFFFFFFFFFFFFFFFFFFFFF:FFFFFFFFFFFFFFFFFFFFFFFFFFF,FFFFF:,FFFFFFFFFFFFFFF:FFFFFFFFFFFFF,FFFFFFFFFFFFFF:FFFFFF:F:FFFF:FFFFFFFFFF:FFFFFFF:FFFFFFFFFFF:FFFFFFFFFFFFF::F,F,::FFFFFF:FFFF,FF:FF,FFFF,:,,F,FFF::FFFF,FFFFFFFFFFF,FFFFFFFFF,FF:FF:F
@A01757:128:HWYCLDRX2:1:2101:11903:24956 2:N:0:GGAGCGTC
TCGGACTACTGGGGTATCTAATCCTGTTCGATACCCACACTTTCGTGCATGAGCGTCAGTTGAGCGCCGGTATGCTGCCTTCGCAATCGGAGTTCTGCGTGATATCTATGAATTTCACCGCTACACCACGCATTCCGCATACTTCTCGCTCACTCAAGAAAACCAGTTTCAACGGCTCGAAGAGGTTGAGCCTCTCAATTTTACCGCTGACTTGATCTTCCGCCTGCGCACCCTTTAAACCCAATAAATCC
+
FFFFFFFFFFFFFFFF:FFFFFFFFFFFFFFFFFFFFFFFFFFFFFFFFFFFFFFFFFFFFFFFFFFFFFFFFFFFFFFFFFFFFFFFFFFFFFFFFFFFFFFFFFFFFFFFFFFFFFFFFFFFFFFFFFFFFFFFFFFFFFFFFFFFFFFFFFFFFFFFFFFFFFFFFF:FFFFFFFFFFFFFFFFFFF:FFFFF,FFFFFFF,FFFFFFFFFFFF:FF:::FFF,FFFF:FFFFFFFF:FF,FFFFFF,
@A01757:128:HWYCLDRX2:1:2101:14986:25003 2:N:0:GGAGCGTC
TCTGACTACAAGGGTATCTAATCCTGTTCGATCCCCACGCTTTCGTGCCTCAGCGTCAGTTGAGCGCCGGTATGCTGCCTTCGCAATCGGAGTTCTGCGTGATATCTATGCATTTCACCGCTACACCACGCATTCCGCATACTTCTCGCTCACTCAAGAAGACCAGTTTCAACGGCAGGCCGGTGTTGAGCACCGACATTTGACCGCTGACTTAACCTTCCGCCTACGCACCCTTTAAACCCAATAAATCC
+
FFFFFFFFFFFFFFFFFFFFFFFFFFFFFFFFFFFFFFFFFFFFFFFFFFFFFFFFFFFFFFFFFFFFFFF,FFFFFFFFFFFFFFFFFFFFFFFFFFFF:FFF:FFFFFFFFFFFFFFFFFFFFFFFFFFFFFFFFF:F:FFFFFFFFFFFFFFFFFFFFFF:FFFFFF:FFFFFFFFFFFFFFFFFFFFFFFFFF,FFFFFFFFFFFFFFFFFFFFFFFFF:FFFFF,FF:FFF:FFF:FF,FFF:F:F
@A01757:128:HWYCLDRX2:1:2101:22580:25066 2:N:0:GGAGCGTC
TCGGACTACAAGGGTATCTAATCCTGTTCGATACCCACGCTTTCGTGCTTCAGCGTCAGTCGGGCGCCGGTATGCTGCCTTCGCAATCGGAGTTCTGCGTGATATCTATGCATTTCACCGCTACACCACGCATTCCGCATACTTCTCGCCCACTCAAGATCATCAGTTTCAACGGCTGGATGGAGTTGAGCTCCACGATTTTACCGCTGACTTGATAACCCGCCTACGCACCCTTTAAACCCAATAAATCC
+
:FFFFFFFFF,FFFFFFFFFFFF,FF::FF,FF:FFFFF:F,FFFFFFFFFFFFFFFFFFFFFFFFFFFFF,F:FFFFFFFFFFFFFFFFFFFFFFFFFFFFFF:FFFFFFFFFFFFFFFFFFFFFFFFFFFFFFFFFFFFFFFFFFFFFFFFFFFFFFFFFFFFFFFFFFFFFFFFFFFFFFFFFFFFFFFFFFFFFFFFFFFFFFFFFFFFFFFFFFF:FFFF:FFFFFF:F:FFFFF,FF,FF,F:F,
@A01757:128:HWYCLDRX2:1:2101:26232:25128 2:N:0:GGAGCGTC
TCGGACTACAAGGGTTTCTAATCCTGTTCGCTCCCCTAGCTTTCGCGCCTCAGCGTCAGTGGCGGTCCAGAGATCTGCCTTCGCCATCGGTGTTCTTCCCGATATCTGCGCATTCCACCGCTACACCACGCATTCCGCATACTTCTCGCTCACTCAAGAACGCCAGTTTCAACGGCACGACGGGGTTGAGCCCCGAAATTTTACCGCTGACTTGACATTCCGCCTGCGCACCCTTTAAACCCAATAAATCC
+
FFFFFFFFFFFFFFFFFF:FFFFFFFFFFFFFFFFFFFFFFFFFFFFFFFFFFFFFFFFFFFFFFFFFFFFFFFFFFFFFFFFFFFFFFFFFFFFFFFFFFFFFFFFFFFFFFFFFFFFFFFFFFFFFFFFFFFFFFFFFFFFFFFFFFFFFFFFFFFFFFFFFFFFFFFFFFFFFFFFFFFFFFFFFFFFFFFFFFFFFFFFFFFFFFFFFFFFFFFFFFFF::FFFFFFFFFFFFFFFFFFFFFFFFFF
@A01757:128:HWYCLDRX2:1:2101:17969:25160 2:N:0:GGAGCGTC
TCGGACTACAGGGGTATCTAATCCTGTTTGCTACCCACGCTTTCGAACCTCAGCGTCAGTTACAGACCAGAGAGCCGCTTTCGCCACTGGTGTTCTTCCATATATCTACGCATTTCACCGCTACACATGGAGTTCCACTCTCCTCTTCTGCACTCAAGTCTCCCAGTTTCCAATGCACTACTCCGGTTAAGCCGAAGGCTTTCACATCAGACTTAAAAGACCGCCTGCGTTCCCTTTACGCCCAATAAATC
+
FFFFFFFFFFFFFFFFFFFFFFFFFFFFFFFFFFFFFFFFFFFFFFFFFFFFFFFFFFFFFFFFFFFF:FFFFFFFFFFFFFFFFFFFFF,FF:FFFFFFFFFFFFFFFFFFFFFFFFFFFFFFFFFFFFFFFFFFFFFFFFFFFFFFFFFFFFFFFFFFFFFFFFFFFFFFF:FFFFFFFFFFFFFFFF:FFFFFFFFFFFFFFFFFFFFFFFFFFFF:FFFFF:FFFFF,FFFFFFF:FFF:FFFFFFF
@A01757:128:HWYCLDRX2:1:2101:7003:25175 2:N:0:GGAGCGTC
TCGGACTACAGGGGTATCTAATCCTGTTTGCTACCCACGCTTTCGAACCTCAGCGTCAGTTACAGACCAGAGAGCCGCTTTCGCCACTGGTGTTCTTCCATATATCTACGCATTTCACCGCTACACATGGAGTTCCACTCTCCTCTTCTGCACTCAAGTCTCCCAGTTTCCAATGCACTACTCCGGTTAAGCCGAAGGCTTTCACATCAGACTTAAAAGACCGCCTGCGTACCCTTTACGCCCAATAAATC
+
FFFFFFF:FFFFFFF::FFFFFFFFFFF:FFFFFFFFFFFFFFFFFFFFFFFFFFFFFFFFFFFFFFF,FFFFFFFFFFFFFFFFF:FFFFFFFFFFFFF,FFFF,FF:FF,FFFF,,FFF:FFFFFFFFFFFFFFF:F:F:F,FFFFFFFFFFFFF,FFF,FFFFFFFFFFFFFFFFFFFFFFFFFFF,,FFFFFF,FF,FFFFFF:F,:FFF:FFF:FF:F:F::F:F,FFF::FF:FF:FFFFFFFFF
@A01757:128:HWYCLDRX2:1:2101:26784:25269 2:N:0:GGAGCGTC
TCGGACTACCCGGGTATCTAATCCTGTTCGATACCCACGCTTTCGTGCATGAGCGTCAGTTGAGCGCCGGTATGCTGCCTTCGCAATCGGAGTTCTGCGTGATATCTATGCATTTCACCGCTACACCACGCATTCCGCATACTTCTCGCTCACTCAAGAACGCCAGTTTCAACGGCACGACGGGGTTGAGCCCCGAAATTTTACCGCTGACTTGACATTCCGCCTGCGCACCCTTTAAACCCAATAAATCC
+
FFFFFFFFFFFFFFFFFFFFFFFFFFFFFFFFFFFFFFFFFFFFFFFFFFFFFFFF:FFFFFFFFFFFFFFFFFFFFFFFFFFFFFFFFFFFFFFFFFFFFFFFFFFFFFFFFFFFFFFFFFFFFFFFFFFFFFFFFFFFFFFFFFFFFFFFFFFFFFFFFFFF,FFFFFFFFFFFFFF:FFFFFFFFFFFFFFFFFFFFFFFFFFFFFFF,FFFF,FFFFFFFFFFFFFFFFFFFFFFFF:FFFFF,FFF
@A01757:128:HWYCLDRX2:1:2101:15058:25285 2:N:0:GGAGCGTC
TCGGACTACAAGGGTATCTAATCCCTTTCGCTCCTCTGGCCTTCGTGCCTCAGCGTCAGTTAATGTCCAGGAACCCGCCTTCGCCACGAGTGTTCCTCTCGATATCTACGCATTTCACTGCTACACCGATAATTCCGGTTCCCCCTCCATTACTCTAGTCTCGCAGTATCATGTGCCGTCCGCGGGTTGAGCCCGCGCCTTTCACACACGACTTACGAAACAGCCTACGCACGCTTTACGCCCAGTGATTC
+
FFFFFFFFFFFFFFFFFFFFFFFFFF,FFFFF:FFFFFFFFFFFFFF:FFFFFFF:FFFFF:FFFFFF:FF:FFFFFFFFFFFFFFFFFFFFFFFFFFFFFFFF:FFFFFFFFFFFFFFFFFFFFFFFFFFFFFFFFFFFFFFFFFFFF,FFFFFFFFFFFFFFFFF:FFFFFFFFFFFFFFFFFFFFFFFF:FFFFFFFFFFFFFFFFF:F:FFFFF,FFFFFFFFFFF:FFFFFFFFFFFF,FFFFFFF
@A01757:128:HWYCLDRX2:1:2101:7292:25332 2:N:0:GGAGCGTC
TCGGACTACAAGGGTTTCTAATCCTGTTTGCTACCCACGCTTTCGAACCTCAGCGTCAGTTACAGACCAGAGAGCCGCTTTCGCCACTGGTGTTCTTCCATATATCTACGCATTTCACCGCTACACATGGAGTTCCACTCTCCTCTTCTGCACTCAAGTCTCCCAGTTTCCACTGCACTACTCCGGTTAAGCCGAAGGCTTTCACATCAGACTTAAAAGACCGCCTGCGTTCCCTTTACGCCCAATAAATC
+
FFFFFFFFFFFFFFFFFFFFFFFFFFFFFFFFFFFFFFFFFFFFFFFFFFFFFFFFFFF,FFFFFFFFFFFFFFFFF,FFFFFFFFFFFF,FFFFFF:FFFFFFFFFFFFFFFFF,FFFFFF:FFF:FFF:F:FF::FFFFFFFFFFFFF:FFFF,FFFFFFFFFFF:FFFF,FF::FFFFFFFFFFFFFFFFF:FFFFFFF:,:FFF,FF,FFFF,,FFFF:,:FFFF,::,F,:F,F:FFF,FF,F:,F
@A01757:128:HWYCLDRX2:1:2101:8648:25426 2:N:0:GGAGCGTC
TCGGACTACTAGGGTATCTAATCCTGTTCGATCCCCACGCTTTCGTGCCTCAGCGTCAGTCTGGCGCCGGTACGCTGCCTTCGCAATCGGAGTTCTGCGCGATATCTATGCATTTCACCGCTACACCGCGCATTCCGCGTACTTCTCGCCAACTCAAGTCTGCCAGTTTCAACGGCTCGACGGGGTTGAGCCCCGCAATTTTACCGCTGACTTAACGGACCGCCTACGCACCCTTTAAACCCAATAAATCC
+
FFFFFFFFFFFFFF:FFFFFFFFFFFFFFFFFFFFFFFFFFFFFFFFFFFFFFFFFFFFFFFFFFFFFFFFFFFFFFFFFFFFFFFFFFFFFFFFFFFFFFF,FFFFFFFFFFFFF:FFFFFFFFFFFFFFFFFFFFFFFFFFFFFFFFFF:FFFFFFFFFFFFFFFFFFFFFFFFFF:FFFFFFFFFFFFFFFFFF,FFFF:FFFFFFFFFFFFFFFFFFFFFFFFFFF:FFFFFFFFFFFF,F:FFF:F
@A01757:128:HWYCLDRX2:1:2101:19334:25426 2:N:0:GGAGCGTC
TCGGACTACAAGGGTATCTAATCCTGTTCGATACCCACGCTTTCGTGCATGAGCGTCAGTTGAGCGCCGGTATGCTGCCTTCGCAATCGGAGTTCTGCGTGATATCTATGCATTTCACCGCTACACCACGCATTCCGCATACTTCTCGCTCACTCAAGAACGCCAGTTTCAACGGCACGACGGGGTTGAGCCCCGAAATTTTACCGCTGACTTGACATTCCGCCTGCGCACCCTTTCAACCCAATAAATCC
+
FFFFFFFFFFFFFFFFFFFFFFFFFFFFFFFFFFFFFFFFFFFFFFFFFFFFFFFFFFFFFFFFFFFFFFFFFFFFFFFFFFFFFF:::FFFF:FFFFFFFF,FFF:FFF:FFFF:FF,FFFFFFFF,FFFF:FFFFFFFFFFFFFFFFF:FF:FF:FFFFFFFFFFFFFFFFFFFFFFFFFFFF::FFFF:FFFFFFFFFF:FFFFFF:F:FFFFF:FF:FF:FFFFFF:F:F,F,FFF:F:,F,FFFF:
@A01757:128:HWYCLDRX2:1:2101:18204:25441 2:N:0:GGAGCGTC
TCGGACACAAGGGTATCTAATCCTGTTCGATACCCGCACTTTCGTGCCTCAGCGTCAGTAGGGCGCCGGTATGCTGCCTTCGCAATCGGGGTTCTGCGTGATATCTATGCATTTCACCGCTACACCACGCATTCCGCATACTTCTCGCCCACTCAAGGCACCCAGTTCCGACGGCAGGCCGGGGTTGAGCCCCGACATTTGACCGCCGGCTTAAATGCCCGCCTACGCACCCTTTAAACCCAATAAATCCG
+
FFFFFFFFFFFFFFFFF:FFFFFFFFFFFFFFFFFFFFFFFFFFFFFFFFFFFFFFFFFFFFFFFFFFFFFFFFFFFFFFFFFF:FFFFFFFFFFFFFFFFFF:FFFFFFFFFFFFFFFFFFFFFFFFFFFFFFFFFFFFFFFFFFFFFFFFFFFFFFFFFFFFFFFFFFFFFFFFFFFFFFFFF:FFFFFFFFFFFFFFFFFFFFFFFFFFFFFFFFFFFF:FFFF:FFFFFFFFF::FFFFFFFFFFFF
@A01757:128:HWYCLDRX2:1:2101:18611:25551 2:N:0:GGAGCGTC
TCGACTACAGGGGTATCTAATCCTGTTTGCTACCCACGCTTTCGAACCTCAGCGTCAGTTACAGACCAGAGAGCCGCTTTCGCCACTGGTGTTCTTCCATATATCTACGCATTTCACCGCTACACATGGAGTTCCACTCTCCTCTTCTGCACTCAAGTCTCCCAGTTTCCAATGCACTACTCCGGTTAAGCCGAAGGCTTTCACATCAGACTTAAAAGACCGCCTGCGTTCCCTTTACGCCCAATAAATCC
+
FFFFFFFFFFFFFFFFFFFFFFFFFFFFFFFFFFFFFFFF:FFFFFFFFFFFFFFFFFFFFFFFFFFFFFFFFFFFFFFFFFFFFFFFFFFFFFFFFFFFFFFFFFFFFFFFFFFFFFFFF:FFFFFFFFFFFFFFFFFFFFFFFFFFFFFFFFFFFFFFFFFFFFFFFFFFFFFFFFFF:FFFFFFFF:FFFFFFFFFFFFFFFFFFFFFFFFF:FFFFFFFFFFFFFFFFFFFFFFFFFFFFFF:FFF,
@A01757:128:HWYCLDRX2:1:2101:19407:25551 2:N:0:GGAGCGTC
GGGGGGGGGGGGGGGGGGGGGGGGGGGGGGGGGGGGGGGGGGGGGGGGGGGGGGGGGGGGGGGGGGGGGGGGGGGGGGGGGGGGGGGGGGGGGGGGGGGGGGGGGGGGGGGGGGGGGGGGGGGGGGGGGGGGGGGGGGGGGGGCGGGGGGGGGGGCGGCGGCGGGGCGGGGCGCGCGGGGCAGCAGCGCGGATCGGACCCGGGGGGATGGAGGAGGGCAGACGCGCGCGCCCAACCGCAGGGGAAGCACCG
+
FFFFFFFFFFFFFFFFFFFFFFFFFFFFFFFFFFFFFFFF:FFFFFFFFFFFFFFFFFFFFF::FFFFF,,F:F:FFFFFF:FFF::::F,,,,::,:,:,F,:,,F:,:,F:FF,F,F:F,F,::,:,:FF,,,,,,,,,,,,,,:,:,,,,,:,:,,F,,:,,,,,,,,,F,,,,,,,,,,,,,,,:,,:,,,,,,,:,,,,,,,,,,,,,,,,,,,F,,,,,,,,,,,,,F,F,,,,,,,,,,,,,,,
@A01757:128:HWYCLDRX2:1:2101:15682:25614 2:N:0:GGAGCGTC
TCGGACTACAGGGGTATCTAATCCTGTTCGATACCCGCGCTTTCGAGCTTCAGCGTCAGTAACGCTGCGGCAGGCTGCCTTCGCAATCGGGGTTCTTCGTGATATCTAAGCATTTCACCGCTACACCACGAATTCCGCCTGCCTTCCGCGCACTCAAGGTCTCCAGTTCGCGCCGCACTCTCATGGTTGAGCCACAAAATTTCACGGCACGCTTAAAGACCGGCCTACGCTCCCTTTAAACCCAATAAATC
+
FFFFFFFFFFFFFFFFFFFFFFFFFFFFFFFFFFFFFFFFFFFFFFFFFFFFFFFFFFFFFFFFFFFFFFFFFFFFFFFFFFFFFFFFFFFFFF:F:FFFFFFFFFFFFFFFFFFFFFFFFFFFFFFFFFFFFFFFFFFFFFFFFFFFFFFFFFFFFFFFFFFFFFFFFFF:FFFFFFFFFF:FFFF:FFFFFFFFF:FFFFFFFFFF:F:F:F,F,F:FFFFFFF:FFF:FFF:FFFFF:FFF:FF:FFF
@A01757:128:HWYCLDRX2:1:2101:19732:25614 2:N:0:GGAGCGTC
TCGGACTACAAGGGTATCTAATCCTGTTCGATCCCCACGCTTTCGTGCCTCAGCGTCAGTTGAGCGCCGGTATGCTGCCTTCGCAATCGGAGTTCTGCGTGATATCTATGCATTTCACCGCTACACCACGCATTCCGCATACTTCTCGCTCACTCAAGAAGACCAGTTTCAACGGCAGGCCGGTGTTGAGCACCGACATTTGACCGCTGACTTAACCTTCCGCCTACGCACCCTTTAAACCCAATAAATCC
+
FFFFFFFFFFFFFFFFFFFFFFFFFFFFFFFFFFFFFFFFFFFFFFFFFFFFFFFFFFFFFFFFFFFFFFFFFFFFFFFFFFFFFFFFFFFFFFFFFFFFFFFFFFFFFFFFFFFFFFFFFFFFFFFFFFFFFFFFFFFFFFFFFFFFFFFFFFFFFFFFFFFFFFFFFFFFFFFFFFFFFFFFFFFFFFFFFFFFFFFFFFFFFFFFFFFFFF:FFFFFFFFFFFF:F,FFFFFFFFFFFFFFF:FFFFF
@A01757:128:HWYCLDRX2:1:2101:10728:25676 2:N:0:GGAGCGTC
TCGGACTACTAGGGTATCTAATCCTATTTGCTCCCCACGCTTTCGTGCCTCAGCGTCAGCAACAGGCCAGGCGGCCGCCTTCGCCACTGGTGTTCTTCCATATATCTACGCATTTTACCGCTACACATGGAGTTCCACCGCCCTCTCCTGCTCTCCAGTCCTCCAGTTTCCAAAGCCATGCATGAGTTGAGCTCATGCGTTTCACTCCAGACTTGCAGGACCGCCTGCGCACCCTTTACGCCCAATCATTC
+
FFFFFFFFFFFFFFFFFFFFFFF,FFFFFFFFFFFFFFFFFFFFFFFFFFFFFFFFFFFFFFFFFFFFFFFFFFFFFFFFFFFFF:FFFFFFFFFFFFFFFFFFFFFFFFFFFFFFFFFFFFFFFFFFFFFFFFFFFFFFFFFFFFFFFFFFFFFFFFFFFFF:FFFFFFF:FFFF:FFFF:FFFFFFFFFFFFF:FFFFFF,FFFF,FFFFFFFFFFFF,FFFFFFFFFFFF:F,F,FFF,FF,F:FF,F
@A01757:128:HWYCLDRX2:1:2101:18340:25676 2:N:0:GGAGCGTC
TGGACTACCAGGGTATCTAATCCTGTTCGATACCCACGCTTTCGTGCCTCAGCGTCAGTTACAGACCAGAGAGCCGCTTTCGCCACTGGTGTTCTTCCATATATCTACGCATTTCACCGCTACACATGGAGTTCCACTCTCCTCTTCTGCACTCAAGTCTCCCAGTTTCCAATGCACTACTCCGGTTAAGCCGAAGGCTTTCACATCAGACTTAAAAGACCGCCTGCGTTCCCTTTACGCCCACTAAATCC
+
FFFFFFFFFFFFFF:FFFFFFFFFFFFFFFFFFFFFFFFFFFFFFFFFFFFFFFFFFFFFFFFFFFFFFFFFFFFFFFFFFFFFFFFFFFFFF:FFFFFFFFFFFF:FFFFFFFFFFFFFFFFFFFFFFFFFF,FFFFFFFFFFFFFF:FFFFFFFFFFFFFFF,FFFFFF,F,FFFFFFFFFFFFFFFFFFFFFFFF:FFFFFFFFFFFFFFFFFFFFFF,FF,F:F,FFFF,FFFFFFFFF:FF:FFF:
@A01757:128:HWYCLDRX2:1:2101:27181:25739 2:N:0:GGAGCGTC
TCGGACTACAAGGGTATCTAATCCTGTTTGCTACCCACGCTTTCGTGCTTCAGCGTCAGTTAAAGCCCAGCAGGCCGCCTTCGCCACTGGTGTTCCTCCCGATCTCTACGCATTTCACCGCTACACCGGGAATTCCGCCTGCCTCTACTTCACTCAAGCCCTACAGTTTCAAAAGCGGTTCACGGGTTAAGCCCATGGATTTCACTTCTGACTTGCAGGGCCGCCTACGCACCCTTTACACCCAGTAAATC
+
FFFFFFFFFFFFFFFFFFFFFFFFFFFFFFFFFFFFFFFFFFFFFFFFFFFFFFFFFFFFFFFFFFFFFFFFFFFFFFFFFFFFFFFFFFFFFFFFFFFFFFFFFFFFFFFFFFFFFFFFFFFFFFFFFFFFFFFFFFFFFFFFFF:FFFFFFFFFFFFFFFFFFFFFFFFFFFFFFFFFFFFFFFFFFFFFFFFFFFFFFFFFFFFFFFFFFFFFFFFFFFFFFF:FFFFFFFFFFFFFFFFFFFFFFFF
@A01757:128:HWYCLDRX2:1:2101:22815:25755 2:N:0:GGAGCGTC
TCGGACTACACGGGTATCTAATCCTGTTCGATACCCACGCTTTCGTGCCTGAGCGTCAGTAGGGCGCCGGTGCGCTGCCTTCGCAATCGGAGTTCTTCGTGATATCTATGCATTTCACCGCTACACCACGAATTCCGCCTACCTCGCCTGAACTCAAGCGCGCCAGTTCAAACGGCTCGACGGGGTTGAGCCCCGCTATTTTACCGCTTGCTTGACACGCCGCCTGCGTTCCCTTTACGCCCAATAAATCC
+
FFFFFFFFFFFFFFFFFFFFFFFFFFFFFFFFFFFFFFFFFFFFFFFFFFFFFFFFFFFFFFFFFFFFFFFFFFFFFFFFFFF:FFFFFFFFFFFFFFFFFFFFFFFFFFFFFFFFFFFFFFFFFFFFFFFFFFFFFFFFFFFFFFFFFF:FFFFFFFFFFFFFFFFFFF,,FFFFFFFFFFFFFFFFFFFFFFFFFFFFFFFF,FFFFFFFFFFFFFFFFFFFFFFFFFF:FFFF,FFFFFFFF:FFFFF
@A01757:128:HWYCLDRX2:1:2101:9127:25786 2:N:0:GGAGCGTC
TCGGACTACAAGGGTATCTAATCCTGTTCGATACCCACGCTTTCGTGCCTCAGCGTCAGTGTGGGGCCGGCAGGCTGCCTTCGCAATCGGGGTTCTGCGCGATATCTATGCATTTCACCGCTACACCGCGCATTCCGCCTGCCTTTCCCCAACTCAAGCCAGCCAGTTTCAACGGCGGGCCGGGGTTGAGCCCCGGGCTTTTACCGCTGACTTAACTCGCCGCCTACGCACCCTTTAAACCCAATAAATCC
+
FFFFFFFFFFFFFFFFFFFFFFFFFFF:FFFFFFFFFFFFFF:FFFFFFFFF:FFFFFFFFFFFFFFFFFFFFFF:FFFF,FFFFFFFFFFFFFFFFFFFFF,F,,,FFFFFFFFF:FFFFFFFFFFFFFFF:FFFFFFFFFFFFFFFFF:FFFFFFFFFFFFFF,FFFFFFFFFFFFFFFFFF:FFFFFFFFFFFFFFFFFFF,FF,FFFFFFFF:F:F,FFFF:,,FF:FFF,FFF:FF:FFFFFFFFF
@A01757:128:HWYCLDRX2:1:2101:15049:25801 2:N:0:GGAGCGTC
TCGGACTACAAGGGTATCTAATCCCTTTCGCTCCTCTGGCCTTCGTGCCTCAGCGTCAGTTAATGTCCAGGAACCCGCCTTCGCCACGAGTGTTCCTCTCGATATCTACGCATTTCACTGCTACACCGATAATTCCGGTTCCCCCTCCATTACTCTAGTCTCGCAGTATCATGTGCCGTCCGCGGGTTGAGCCCGCGCCTTTCACACACGACTTACGAAACAGCCTACGCACGCTTTACGCCCAGTGATTC
+
FFFFFFFFFFFFFFFFFFFFFFFFFFFFFFFFFFFFFFFFFFFFFFFFFFFFFFFFFFFFFFFFFFFFFFFFFFFFFFFFFFFFFFFFFFFFFFFFFFFFFFFFFFFFFFFFFFFFFFFFFFFFFFFFFFFFFFFFFFFFFFFFFFFFFFFFFFFFFFFFFFFFFFFFFFFFFFFFFFFFFFFFFFFFFFFFFFFFFFF:FFFFFFFFFFFFFFFFFFFFFFF:FFFFFFFF:FFFFFFFFFFFFFFFFFF
@A01757:128:HWYCLDRX2:1:2101:24496:25911 2:N:0:GGAGCGTC
TCGGACTACAAGGGTATCTAATCCTGTTTGCTACCCACGCTTTCGAACCTCAGCGTCAGTTACAGACCAGAGAGCCGCTTTCGCCACTGGTGTTCTTCCATATATCTACGCATTTCACCGCTACACATGGAGTTCCACTCTCCTCTTCTGCACTCAAGTCTCCCAGTTTCCAATGCACTACTCCGTTTAAGCCGAAGGCTTTCACATCAGACTTAAAAGACCGCCTGCGTTCCCTTTACGCCCAATAAATC
+
FFFFFFFFFFFFFFF:FFFFFFFFFFF:FFFFFFFFFFFFFFFFFFFFFFFFFFFFFFFFFFFFF:FFFFFFFFFFFFFFFFFFFFFFFFFFFFFFF:FFF:FFFFFFFFFF:FFFFFFFFFFFFFFFFFFFFFFFFFFFFFFFFFFFFFFFFFFF:FFFFFFFFFFFFF,:FFFFFFF:FFFFFFFFFFFFFFFFFFFFFFFFF,FFFFFFFFFFFFFFFFFFFFFFF:FF:FF,F,FF::FFFFF:F,:
@A01757:128:HWYCLDRX2:1:2101:2519:25927 2:N:0:GGAGCGTC
TCGGACTACTGGGGTATCTAATCCTGTTCGATACCCACGCTTTCGTGCCTGAGCGTCAGTAGGGCGCCGGTGCGCTGCCTTCGCAATCGGAGTTCTGCGTGATATCTATGCATTTCACCGCTACACCACGCATTCCGCGCACTTCTCGCCCACTCTAGCCCGGCAGTTCCGACGGCTGGGCGGGGTTGAGCCCCGCGATTTGACCGCCGGCTTGCCGTGCCGCCTGCGCACCCTTTAAACCCAATAAATCC
+
FFFFFFFFFFFFFFFFFFFFFFFFFFFFFFFFFFFFFFFFFFFFFFFFFFFFFFFFFFFFFFFFFFFFFFFFFFFFFFFFFFFFFFFFFFFFFFFFFFFFFFFFFFFFFFF:FFFFFFFFFFFFFFFFFFFFFFFFFFFFFFFFFFFFFFFFFFFFFFF:FFFFFFFFFFFFFFFFFFFFFFFFFFFFFFFFFFFFFFFFFFF,FFFFFFFFFFFFFFFFFFF,FFFFF:FFFFFFF,FF,FFFF,FFFFF
@A01757:128:HWYCLDRX2:1:2101:13386:25989 2:N:0:GGAGCGTC
TCGGACTACCAGGGTATCTAATCCTGTTCGATACCCACGCTTTCGTGCTTCAGCGTCAGTTGGGCGCCGGTATGCTGCCTTCGCAATCGGAGTTCTGCGTGATATCTATGCATTTCACCGCTACACCACGCATTCCGCATACTTCTCGCCCACTCAAGAACATCAGTTTCAACGGCACGACGGGGTTGAGCCCCGAATTTTTACCGCTGACTTGATATTCCGCCTACGCACCCTGTCAACCCAATCAGTCC
+
,FF,FFFF,FFF:,FF:FFFF:FFFF:,FFFFF:FFFF:::FF::FFFF:FFF:FF:,F,F:FF:F:FFFFFFFFFFFF:FFF:F:FFFFFF,FFFFFFFFFF:FF:FF,FFFF:F::FFFFFFFFFFFFFF:,FFFFFFF,FFF,FFFFFFF:FFFFF,FFFF:F:FFF:,FFF::FFFFFFFFF:FFFFFFFF:FFF:FFFFFFFFFF:F:FFFF:FF:FFFFFFFF:::FF,F::,F:,F,:,:,,F,
@A01757:128:HWYCLDRX2:1:2101:31295:26036 2:N:0:GGAGCGTC
TCGGACTACACGGGTATCTAATCCCTTTCGCTCCCCTGGCCTTCGTGCCTCAGCGTCAGTTAATGTCCAGGAACCCGCCTTCGCCACGAGTGTTCCTCTCGATATCTACGCATTTCACTGCTACACCGAGAATTCCGGTTCCCCCTCCATTACTCTAGTCTCGCAGTATCATGTGCCGTCCGCGGGTTGAGCCCCGCAATTTTACCGCTGACTTATCTTTCCGCCTGCGCACCCTTTAAACCCAATAAATC
+
FFFFFFFFFFFFFFFFFFFFFFFFFFFFFFFFFFFFFFFFFFFFFFFFFFFFFFFFFFFFFFFFFFFFFFFFFFFFFFFFFFFFFFFFFFFFFFFFFFFFFFFFFFFFFFFFFFFFFFFFFFFFFFFFFFFFFFFFFFFFFFFFFFFFFFFFFFFFFFFFFFFFFFFFFFFFFFFFFFFFFFFFFFFFFFFFFFFFFFFFFFFFFF:FFFFFFFFFFF:FF:FFFF:FFFFFFFFFFFFFF:FFFFFFFFF
@A01757:128:HWYCLDRX2:1:2101:18141:26209 2:N:0:GGAGCGTC
TCGGACTACAAGGGTATCTAATCCTGTTTGCTCCCCACGCTTTCGTGCCTCAGTGTCAGTTACAGTCCAGAGAGCCGCCTTCGCAACTGGTGTTCCTCCTAATATCTACGCATTTCACCGCTACACTAGGAATTCCACTCTCCTCTCCTGCACTCAAGTTCCCCAGTTTCAAAGGCTTACTACGGTTGAGCCGTAGCCTTTCACCTCTGACTTAAGAAACCACCTACGCACCCTTTACGCCCAGTAAATCC
+
FFFFFFFFFFFFFFFFFFFFFFFFFFFFFFFFFFFFFFFFFFFFFFFFFFFFFFFFFFFFFFFFFFFFFFFFFFFFFFFFFFFFFFFFFFFFFFFFFFFFFFFFFFFFFFFFFFFFFFFFFFFFFF:,FFFFFFFFFFFFFFFFFFFFFFFFFFFFFFFFFFFFFFF:FFFFFFFFFFFFF:FF:FFFFFFFFFFFFFFFFFFFFFFFFFFFFFFFFFFFFFFFF::FFFFFFFFFFF:FF:FFFFF,FFF
@A01757:128:HWYCLDRX2:1:2101:17942:26271 2:N:0:GGAGCGTC
GGGGGGGGGGGGGGGGGGGGGGGGGGGGGGGGGGGGGGGGGGGGGGGGGGGGGGGGGGGGGGGGGGGGGGGGGGGGGGGGGGGGGGGGGGGGGGGGGGGGGGGGGGGGGGGGGGGGGGGGGGGGGGGGGGGGGGGGGGGGGGGGGGGGGGGGGGGGGGGGGGGGGGGGGGGGGGGGGGGGGGGGGGGGGGGGGGGGGGGGGGGGGGGGGGGGGGGGGGGGGGGGGGGGGGGGGGGGGGGGGGGGGGGGGGG
+
FFFFFFFFFFFFFFFFFFFFFFFFFFFFFFFFFFFFFFFFFFFFFFFFFFFFFFFFFFFFFFFFFFF:FFFFFFFFFFFFFFFFFFFFFFFFFFFFFFFFFFFFFFFFFFFFFFFF:FFFFFFFFFFFFFFFFFFFFFFFFFFFFFFFFFFFFFFFFFFFFFFFFFFFFFFFFFFFFFFFFFFFFFFFFFFFFFFFFFFFFFFFFFFFFFFFFFFFFFFFFFFFFFFFFFFFFFFFFFFFFFFFFFFFFFF
@A01757:128:HWYCLDRX2:1:2101:12689:26349 2:N:0:GGAGCGTC
TCGGACTACCAGGGTATCTAATCCTGTTTGCTACCCACGCTTTCGAACCTCAGCGTCAGTTACAGACCAGAGAGCCGCTTTCGCCACTGGTGTTCTTCCATATATCTACGCATTTCACCGCTACACATGGAGTTCCACTCTCCTCTTCTGCACTCAAGTCTCCCAGTTTCCAATGCACTACTCCGGTTAAGCCGAAGGCTTTCACATCAGACTTTAAAGACCGCCTGCGTTCCCTTTACGCCCAATAAATC
+
FFFFFFFFF:FFFFFFFFFFFFFFFFFFFFFFFFFFFFFFFFFFFFFFFFFFFFFFFFFFFFFFFFFFFF::FFFFFF,FFFFFFFFFFF:FFFFFFFFFFF:FFFFF:FF:FFFFFFFFFFFFFFFFFFFFFFFFFFFFFFFFFFFFFF,F,FFFFF:FF,FFFFFFF:FF:FFFFFFFF:FFFFFFFFFFF,FFFFFFFFFFFFFFF,FFFF,FFF,FFFFFFF:FFFFFFFFFFFF,FFF,FFFF,FF
@A01757:128:HWYCLDRX2:1:2101:12789:26365 2:N:0:GGAGCGTC
TCGGACTACCAGGGTATCTAATCCTGTTTGCTACCCACGCTTTCGAACCTCAGCGTCAGTTACAGACCAGAGAGCCGCTTTCGCCACTGGTGTTCTTCCATATATCTACGCATTTCACCGCTACACATGGAGTTCCACTCTCCTCTTCTGCACTCAAGTCTCCCAGTTTCCAATGCACTACTCCGGTTAAGCCGAAGGCTTTCACATCAGACTTAAAAGACCGCCTGCGTTCCCTTTACGCCCAATAAATC
+
FFFFFFFFFFFFFFFFFFFF,FFFFFFFFFFFFFFFFFFFFFFFFFFFFFFFFFFFFFFFFFFFFF:FFFFFFFFF:FFFFFFFFFFFFF,FF:FFFFFFFFFFFFFFFFFFFFFFFFFFFF:FFFFFFFFFFFFFFFFFFFFFFFFF:FFFFFFFFFFFFFFF,FFFFFFFFFFFFFFFFFFFFFFFFFFFFFFFFFFFFFF,F:FFFFFFFFFFFF:FFFFFFFFFFFFF:FFFFFFFFFFFFFFF:F:
@A01757:128:HWYCLDRX2:1:2101:20961:26365 2:N:0:GGAGCGTC
TCGGACTACTAGGGTATCTAATCCTGTTTGCTACCCACGCTTTCGAACCTCAGCGTCAGTTACAGACCAGAGAGCCGCTTTCGCCACTGGTGTTCTTCCATATATCTACGCATTTCACCGCTACACATGGAGTTCCACTCTCCTCTTCTGCACTCAAGTCTCCCAGTTTCCAATGCACTACTCCGGTTAAGCCGAAGGCTTTCACATCATACTTAAAAGACCGCCTGCGTTCCCTTTACGCCCAATAAATC
+
FFFFFFFFFFFFFFFFFFFFFFFFFFFFFFFFFFFFFFFFFFFFFFFFFFFFFFFFFFFFFFFFFFFFFFFFFFFFFFFFFFFFFFFFFF,FFFFFFFFFFFFFFFFFFFF:FFFFFFFFFFFFFFFFFFFFFFFFFFFF:FF:FFFFFFFFFFFFFFFFFFFFFFFFF:FFFFF:FFFFFFFFFFFFFF,FFFFFFFFFFFFFFFFFF:FFFFFFFF,F:FFFFFFFFFF,:FFFF:FF,FFFFFFF,FF
@A01757:128:HWYCLDRX2:1:2101:22507:26412 2:N:0:GGAGCGTC
TCGGACTACAGGGATATCTAATCCTGTTTGCTACCCACGCTTTCGAACCTCAGCGTCAGTTACAGACCAGAGAGCCGCTTTCGCCACTGGTGTTCTTCCATATATCTACGCATTTCACCGCTACACATGGAGTTCCACTCTCCTCTTCTGCACTCAAGTCTCCCAGTTTCCAATGCACTACTCCGGTTAAGCCGAAGGCTTTCACATCAGACTTAAAAGACCGCCTGCGTTCCCTTTACGCCCAATAAATC
+
F:FFFFF,FFFFFFFFFFFFFF,FFFFFFFFFFFFFFFFFFFFFF:,FFFFFFFFFFFFFFFFFFFFFFFFFFF:FFFF,FFFFFFFFFFFF:F:FF:FFFFFFFFFF::FFFFFFFFFF,FFFFFFFFFFFFFFFFFFFFFFFFFFF:,FFFFF:FFFFFFFF,FFFFFFFF,,FFFFFFFFF:FFF,FFFFFFFFFFFFFFFFFFFFFFFFFFF:FFFFFFFF:FFFFFFFFFFFFFFFFFFFFFFF:F
@A01757:128:HWYCLDRX2:1:2101:24379:26428 2:N:0:GGAGCGTC
TCGGTACTGGGTATCTAATCCTGTTCGATCCCCGCACTTTCGTGCCTCAGCGTCAGTAGGGCGCCGGAAGGCTGCCTTCGCAATCGGGGTTCTGCGTGATATCTATGCATTTCACCGCTACACCACGCATTCCGCCTTCTTCTCGCCCACTCAAGGCCCCCAGTTTCAACGGCCGGACGGGGTTGAGCCCCGAATTTTTACCGCTGACTTAAAAGCCCGCCTACGCACCCTTTAAACCCAAAAAATCCGGA
+
FFFFFFFFFFFFFFFFFFFFFFFFFFFFFFFFFFFFF:FFF:FFFFFFFFFFFFFFFFFFFFF:FFFFFFFFFFFFFF,FFFFFFFFFFFFFFF:FFFFFFFFFFFF:FFFFFFFFFFFFFFFFFFFFFFFFF:FFFF:FFFFFFFFF:FFFFFFFFFFFFFFFFFFFFFF::FF:FFFF:FFFFFF,FFFFFFFFF,FFFFFFFFFFFFFFFF:F,FFFFF,F:FFFFFFFFFFFFFFFF,FFFF::FFF
@A01757:128:HWYCLDRX2:1:2101:30653:26459 2:N:0:GGAGCGTC
TCGGACTACAGGGGTATCTAATCCTGTTTGCTCCCCTAGCTTTCGCGCCTCAGCGTCAGTGATGGCCCAGAAGGCCGCCTTCGCCACCGGTGTTCTTCCCGATATCTGCGCATTCCACCGCTACACCGGGAATTCCGCCTTCCCCTACCACACTCAAGCCAGCCGGTATCGGGAGCGAGACGGGGTTGAGCCCCGAAATTTGACTCCCGACCTAACTGGCCGCCTACGCGCGCTTTACGCCCAATGAATCC
+
FFFFFFFFFFFFFFFFFFFFFFFFFFFFFFFFFFFFFFFFFFFFFFFFFFFFFFFFFFFFFFFFFFFFFFF:FFFFFFFFFFFFFFFFFFFFFFFFFFFFFFF:FFFFFFFFFFFFFFFFFFFFFFFFFFF,FFFFFFFFFFFFFFFFFFFFFFFFFFFFFFFFFFF:FFFFF:FFFFFFFFFFFFFFFFFFFFFF:FFFFFFFFFFF::FFF,FFFFFFFFFFF,FFFFFFFFFF:FFFFFF:F,FFF::
@A01757:128:HWYCLDRX2:1:2101:21929:26475 2:N:0:GGAGCGTC
TCGGACTACCGGGGTATCTAATCCCGTTCGCTCCCCTAGCTTTCGCACCTCAGCGTCAGTCACCAGCCAGGACCCTGCCTTCGCCTTTGGTGTTCCTCCGGATATCTACGCATTTCACCACTCCACCCGGAATTCCAGGTCCCTCTCTGGCCCTCAAGTCCGGCCGTCTGTCGCACCCTCGGGCAGTTAAGCCACCCGCTGTCACGCGACACGCGCCGCACCGCCTGCGTGCCCTTTACGCCCAGTAACTC
+
FFFFFFFFFFFFFFFFFFFFFFFFFFFFFFFFFFFFFFFFFFFFFFFFFFFFFFFFFFFFFFFFFFFFFFFFFFFFFFFFFFFFFFFFFFFFFFFFFFFFFFFFFFFFFFFFFFFFFFFFFFFFFFFFFFFFFFFFFFFFFFFFFFFFFFFFFFFFFFFFFFFFFFFFFFFFFF:FFFFFFFFFFFFFFFFFFFFFFFFFFFFFFFFFFFFFFFFFFFFFFFFFFFFFF:FFFFFFFFFFFFFFFFF:FFF
@A01757:128:HWYCLDRX2:1:2101:22553:26490 2:N:0:GGAGCGTC
TCGACTACAGGGGTATCTAATCCTGTTCGATACCCACGCCTTCGTGCTTCAGCGTCAGTTGGGCGCCGGTACGCTGCCTTCGCAATCGGAGTTCTGCGTGATATCTACGCATTTCACCGCTACACACGGAATTCCGCCTGCCTCTCCAACACTCAAGAACTACAGTTTCAAATGCAGGCTATGGGTTGAGCCCATAGATTTCACTCCCAACTTGCGCCTCCGCCTACACGCCCTTTACACCCAGTAAATCC
+
FFFFFFFFFFFFF:FFFFFFFFFFFFFFFFFFFFFFFFFFFFFFFFFFFFFFFFFFFFFFFFFFFFFFFFFFFFFFFFFFFFFFFFFFFFFFFFFFFFFFFFFFFFFFFFFF:FFFFFFFF:FFFFFFFFFFFFFFFFFFFFFFFFFFFFFFFFFFFFFFFFFFFFFFFFFFFFFFFFFFFFFF:FFFFFFFFFF,FFFFFFFFFFFF:FFFFFFFFFFFFFFFF:FF:FFF:F:F:FFFF:FFFFFF:FF
@A01757:128:HWYCLDRX2:1:2101:24153:26600 2:N:0:GGAGCGTC
TCGGACTACAAGGGTTTCTAATCCTGTTCGATACCCACGCTTTCGTGCCTCAGCGTCAGTGTGGAGCCGGCATGCTGCCTTCGCAATCGGAGTTCTGCGCGATATCTATGCATTTCACCGCTACACCACGCATTCCGCTTACTTCTCACTCACTCAAGAGTGTCAGTTTCAACGGCACGACGGGGTTGAGCCCCGAAATTTTACCGCTGACTTGACACTCCGCCTACGCACCCTTTCAACCCAATAAATCC
+
FFFFFFFFFFFFFFFFFFFFFFFFFFFFFFFFFFFFFFFFFFFFFFFFFFFFFFFFFFFFFFFFFFFFFFFFFFFFFFFFFFFFFFFFFFFFFFFFFFFFFFFFFFFFFFFFFFFFFFFFFFFFFFFFFFFFFFFFFFFFFFFFFFFFFFFFF:FFFFFFFFFFFFFFFFFFFFFFFFFFF:FFFFFFFFFFFFFFFFFFFFFFFFFFFF:FFFFF::FFFFFFF:FFFFFFFFFF,FFF:FF,FFFFFFF
@A01757:128:HWYCLDRX2:1:2101:7473:26835 2:N:0:GGAGCGTC
TCGGACTACAGGGGTATCTAATCCTGTTCGATACCCACGCTTTCGTGCCTCAGCGTCAGTGTGGAGCCGGCATGCTGCCTTCGCAATCGGAGTTCTGCGCGATATCTATGCATTTCACCGCTACACCGCACATTCCGCATACTTCTCTCCAACTCGAGACTGCCAGTTTCAACGGCGGGCCGGGGTTGAGCCCCGGGCTTTGACCGCTGACTTAACAGACCGCCTGCGCACCCTTTAAACCCACTAAATCC
+
FFFFFFFFFFFFFFFFFFFFFFFFFFFFFFFFFFFFFFFFFFFFFFFFFFFFFFFFFFFFFFFFFFFFFFFFFFFFFFFFFFFFFFFFFFFFFFFFFFFFFFFFFFFFFFFFFFFFFFFFFFFFFFFFFFFFFFFFFFFFFFFFFFFFFFFFFFFFFFFFFFFFFFFFFFFFFFFFFFFFFFFFFFFFFFFFFFFFFFFFFFFFFFFFFFFFF,FFF:FFFFFFFFFFFFFFFFFFFFFFFFF,FFFFFFF
@A01757:128:HWYCLDRX2:1:2101:13069:26913 2:N:0:GGAGCGTC
TCGGACTACCGGGGTATCTAATCCTGTTTGCTACCCACGCTTTCGAACCTCAGCGTCAGTTACAGACCAGAGAGCCGCTTTCGCCACTGGTGTTCTTCCATATATCTACGCATTTCACCGCTACACATGGAGTTCCACTCTCCTCTTCTGCACTCAAGTCTCCCAGTTTCCAATGCACTACTCCGGTTAAGCCGAAGGCTTTCACATCAGACTTAAAAGACCGCCTGCGTTCCCTTTACGCCCAATAAATC
+
FFFFFFFFFFFFFFFFFFFFFFFFFFFFFFFFFFFFFFFFFFFFFFFFFFFFFFFFFFFFFFFFFFFFFFFFFFFFFFFFFFFFFFFFFFFFFFFFFFFFFFFFFFFFFFFFFFFFFFFFFFFFFFFFFFFFFFFFFFFFFFFFFFFFFFFFFFFFFFFFFFFFFFFFFFFFFFFFFFFFFFFFFFFFFF:FFFFFFFFFFFFFFFFFFFFFFFFFFF,FFFFFFFFFFFF:FFFFFF:FFFFFFFFFFFF
@A01757:128:HWYCLDRX2:1:2101:13042:27023 2:N:0:GGAGCGTC
TCGGACTACCGGGGTATCTAATCCTGTTTGCTACCCACGCTTTCGAACCTCAGCGTCAGTTACAGACCAGAGAGCCGCTTTCGCCACTGGTGTTCTTCCATATATCTACGCATTTCACCGCTACACATGGAGTTCCACTCTCCTCTTCTGCACTCAAGTCTCCCAGTTTCCAATGCACTACTCCGGTTAAGCCGAAGGCTTTCACATCAGACTTAAAAGACCGCCTGCGTTCCCTTTACGCCCAATAAATC
+
FFFFFFFFFFFFFFFFFFFFFFFFFFFFFFFFFFFFFFFFFFFFFFFFFFFFFFFFFFFFFFFFFFFFFFFFFFFFFFFFFFFFFFFFFFFFFFFFFFFFFFFFFFFFFFFF:FFFFFFFFF:FFFFFFFFFFFFFFFFFFFFFFFFFFFFFFFFFFFFFFFFFFFFFFFFFFFFFFFFFFFFFFFFFFF,FFFFFFFFFFFFF:FFFFFFFFFFFFFFFF:FFFFFFFFFFF:FFFF:FFFFFFFFFFFF
@A01757:128:HWYCLDRX2:1:2101:29631:27101 2:N:0:GGAGCGTC
TCGGACTACAAGGGTATCTAATCCTATTTGCTCCCCACGCTTTCGTGCCTGAGCGTCAGTAACAGTCCAGGCGGCCGCCTTCGCCACTGGTGTTCTTCCATATATCTACGCATTTTACCGCTACACATGGAGTTCCACCGCCCTCTCCTGTCCTCGAGCGTGGCAGTTTCCAAAGCCTGTACAGGTTGAGCCCGTACCTTTCACTTCAGACTTGCCACGCCGCCTGCGCACCCTTTACGCCCAATCATTCC
+
FFFFFFFFFFFFFFFFFFFFFFFFFFFFFFFFFFFFFFFFFFFFFFFFFFFFFFFFFFFFFFFFFFFFFFFFFFFFFFFFFFFFFFFFFFFFFFFFFFFFFFFFFFFFFFFFFFFFFFFFFFFFFFFFFFFFFFFFFFFFFFFFFFFFFFFFFFFFFFFFFFFFFFFFFFFFFFFFFFFFFFFFFFFFFF:FFFFFFFFFF:FFFFFF:FFFFFFFFFFFFFFFF::F:FFFFF,F:F,FFFF,FFFFFF:
@A01757:128:HWYCLDRX2:1:2101:31304:27117 2:N:0:GGAGCGTC
TCGGACTACAAGGGTTTCTAATCCTGTTCGATACCCACGCTTTCGTGCCTCAGCGTCAGTGTGGAGCCGGCATGCTGCCTTCGCAATCGGAGTTCTGCGCGATATCTATGCATTTCACCGCTACACCGCGCATTCCGCATACTTATCTCCAACTCGAGACTGCCAGTTTCAACGGCGGGCCGGGGTTGAGCCCCGGGCTTTGACCGCTGACTTAACAGACCGCCTGCGCACCCTTTAAACCCAATAAATCC
+
FFFFFFFFFFFFFFFFFFFFFFFFFFFFFFFFFFFFFFFFFFFFFFFFFFFFFFFFFFFFFFFFFFFFFFFFFFFFFFFFFFFFFFFFFFFFFFFFFFFFFFFFFFFFFFFFFFFFFFFFFFFFFFFFFFFFFFFFFFFFFFFFFFFFFFFFFFFFFFFFFFFFFFFFFFFFFFFFFFFFFFFFFFFFFFFFFFFFFFFFFFFFFFFFFFFF:FFFFFFFFF:FF,:FFFFFFFFFFFFFFFFFFFF:FFF
@A01757:128:HWYCLDRX2:1:2101:11659:27132 2:N:0:GGAGCGTC
TCGGACTACAAGGGTATCTAATCCTGTTTGCTACCCACGCTTTCGAACCTCAGCGTCAGTTACAGACCAGAGAGTCGCTTTCGCCACTGGTGTTCTTCCATATATCTACGCATTTCACCGCGACACATGGAGTTCCACTCTCCTCTTCTGCACTAAAGTCTCCCAGTTTCCAATGCACTACTCCGGTTAAGCCGAAGGCTTTAACAACAGAATTAAAAGACCGCCAGCGTTACCATTACGCCCAATACATA
+
FFFFFFFFFFFFFFF:FFFFFFFFFFFFFFFFFFFFFFFFFFFFFFFFFFFFFFFFFFFFFFFFFFFFFFFFFFFFFF:FF:,,F:F,:FFF:F:FFFFFFF,FF:,FF,FFFFF,F,F,F,F,:,F,::F::F:FFFF:F,F,,,F,F,FFF:,:F,F,F,FF,,,FF,F,:,,FFF,F,FFF,FF:FF,F:,,F,FF::F,FFF,::,,:,FFFFF,F,F::F,,,F,F:F,FFF:,FFFFFF,,,F,,
@A01757:128:HWYCLDRX2:1:2101:11442:27164 2:N:0:GGAGCGTC
TCGGACTACAGGGGTATCTAATCCTGTTCGCTCCCCTAGCTTTCGCGCCTCAGCGTCAGTCGTGGCCCAGAAGGCCGCCTTCGCCGCCGGTGTTCTTCCCAATATCTGCGCATTCCACCGCTACACTGGGAATTCCGCCTTCCCCTACCAGACTCAAGCCTGCCGGTATCGGGGGCGGACCGGGGTTGAGCCCCGGTATTTGACCCCCGACATAACAGGCCGCCTACGCGCGCTTTAAGCCCAATGAATCC
+
FFFFFFFFFFFFFFFFFFFFFFFFFFFFFFFFFFFFF:FFFFFFF,FFFFFFFFFF:FFFFFFFFFFF:FFFFFF,FFFFFFFF,F,FFFFFFFFFFF,FF,FFFFFF,FFFFFFFFFFFFFFFFFFFFFFFFFFFFFFFFFFFFFFFF::FFFFFFFFFF,FF::FF,FF,,FFF,,F:FFFFFFFFFFFFFFF,:FFFFFFFF:FFFFF,FFFFFFFFFFFFFFFFF,F:FFFFF,,FF::FFFFFFFF
@A01757:128:HWYCLDRX2:1:2101:13123:27164 2:N:0:GGAGCGTC
TCGGACTACAAGGGTATCTAATCCTGTTCGATACCCACGCTTTCGTGCCTCAGCGTCAGTCCGGCGCCGGTACGCTGCCTTCGCAATCGGAGTTCTGCGCGATATCTATGCATTTCACCGCTACACCGCGCATTCCGCGTACTTCTCGCCGTCTCTAGTCCGACAGTTTCAACGGCTCGCCGGGGTTGAGCCCCGGGCTTTTACCGCTGACTTTCCGGACCGCCTACGCACCCTTTAAACCCAATAAATCC
+
FFFFFFFFFFFFFFFFFFFFFFFFFFFFFFFFFFFFFFFFFFFFFFFFFFFFFFFFFFFFFFFFFFFFFFFFFFFFFFFFFFFFFFFFFFFFFFFFFFFFFFFFFFFFFFFFFFFFFFFFFFFFFFFFFFF:FFFFFFFFF:FFFFFFFFFFFFFFFFFFFFFFFFFFFFFFFFFFF:FFFF:FF:FFFFF:FFFFF:FFFFFFFFFF:FFFFFFFFFF:FFFFFFFFFFFFFFFFFF:FFFF,FF,FFFF
@A01757:128:HWYCLDRX2:1:2101:23213:27195 2:N:0:GGAGCGTC
TCGGACTACAGGGGTTTCTAATCCTGTTTGCTACCCACGCTTTCGAACCTCAGCGTCAGTTACAGACCAGAGAGCCGCTTTCGCCACTGGTGTTCTTCCATATATCTACGCATTTCACCGCTACACATGGAGTTCCACTCTCCTCTTCTGCACTCAAGTCTCCCAGTTTCCAATGCACTACTCCGGTTAAGCCGAAGGCTTTCACATCAGACTGAAAAGACCGCCTGCGTGCCCTTTACGCCCAATACATC
+
FFFFFFFFFFFFFFFFFFFFFFFFFFFFFFFFFFFFFFFFFFFFFFF:FFFFFFFFFFFFFFFFFFFFFFFFFFF:FF:FFFFFFFFFFFFFFFFFFF:F:FFFFFFFFFFFFFF:FFFF:FFFFFFFFFF:FF::,:FFF:F:::FFFFF:FFF::FFFF,FF,FF,FF:F:FF:FFFF:F:FFF:FFFFFFF,:FFF:FFFF:F,:,F:FF:,FF:F:FFF:FFF:FF,:,FFFF::FFF:F,FF,:FF
@A01757:128:HWYCLDRX2:1:2101:12310:27226 2:N:0:GGAGCGTC
TCGGACTACAGGGGTATCTAATCCTATTTGCTCCCCACGCTTTCGTGCCTCAGCGTCAGTAACAGGCCAGGCGGCCGCCTTCGCCACTGGTGTTCTTCCATATATCTACGCATTTTACCGCTACACATGGAGTTCCACCGCCCTCTCCTGCTCTCTAGCCCGCCAGTTTCCAGAGCCTGTACCGGTTGAGCCGGTACCTTTCACTCCAGACTTAGCAGGCCGCCTACGCACCCTTTACGCCCAATCATTCC
+
FFFFFFFFFFFFFFFFFFFFFFFFFFFFFF,FFFFFFFFFFFFF:FFFFFFFFFFFFFFFFFFFF,FFFF,FFFFFFFFFFFFFFFFFFFFFFFFFFFFFFFFFFFFFFFFFFFFFFFF:FFFFFFFFFFF,FFFFFFFFFFFF:FFFFFFFF:FFFFFFFFFFFFFFFFFFFF:FFF:FFFFFFFFFFFFFF:FFFFFFF:FFFFFFFFF:FF,FF:FFFFFFFFFFFFFFFFFFFF:FF,F:FFFFFF:
@A01757:128:HWYCLDRX2:1:2101:27516:27226 2:N:0:GGAGCGTC
TCGGACTACAAGGGTATCTAATCCTGTTCGATACCCACGCTTTCGTGCCTCAGCGTCAGATCGCCGCCGGTATGCTGCCTTCGCAATCGGAGTTCTGCGCAATATCTAAGCATTTCACCGCTACACTGCGCATTCCGCATACCTCTCGACGTCTCAAGACAGCCAGTTTCAACGGCTCGCCGGGGTTGAGCCCCGGGCTTTTACCGCTGACTTAACAGTCCGCCTACGCACCCTTTAAACCCAATAAATCC
+
FFFFFFFFFFFFFFFFFFFFFFFFFFFFFFFFFFFFFFFFFFFFFFFFFFFFFFFFFFFFFF,FFFFFFFFFFFFFFFFFFFFFFFFFFFFFFFFF:FFFFF,FFFFFFFF:FFFFFFFFFF,FFFFFFFFFFFFFFF,FFFFFFFFFFFFFFFFFFFFFFFFF:FFFFFFFFFFFFFFFFFFFFFFFFFFFFF:F:FF:FFFF,FF:FF:FFFFFFF:F:FF,FFFFFF:FFFF:F,FFFF,,F,,FFFF
@A01757:128:HWYCLDRX2:1:2101:22064:27242 2:N:0:GGAGCGTC
TCGGACTACCCGGGTATCTAATCCTGTTCGATACCCACGCTTTCGTGCTTCAGCGTCAGTTGGGCGCCGGTATGCTGCCTTCGCAATCGGAGTTCTGCGTGATATCTATGCATTTCACCGCTACACCACGCATTCCGCGCACTTCTCGCCCACTCTAGCCCGGCAGTTCCGACGGCTGGGCGGGGTTGAGCCCCGCGATTTGACCGCCGGCTTGCCGTGCCGCCTGCGCACCCTTTAAACCCAATAAATCC
+
FFFFFFFFFFFFFFFFFFFFFFFFFFFFFFFFFFFFFFFFFFFFFFFFFFFFFFFFFFFFFFFFFFFFFFFFFFFFFFFFFFFFFFFFFFFFFFFFFFFFFFFFFFFFFFFFFFFFFFFFFFFFFFFFFFFFFFFFFFFFF:FFFFF:FFFFFFFFFFFFFFFFFFFFFFFFFFFFFFFFFFFFFFFFFFFFFFFFFF:FFFFFFFFFFFFFFFFFFFFFF:FFF:FFFF:FFFFFFFFFFF:,FFF:FFF
@A01757:128:HWYCLDRX2:1:2101:11315:27258 2:N:0:GGAGCGTC
TCGGACTACAAGGGTATCTAATCCTGTTCGATCCCCACGCTTTCGTGCCTCAGCGTCAGTCGGGCGCCGGTATGCTGCCTTCGCAATCGGCGTTCAGCGTGATATCTATGCATTTCACCGCTACACCACGCATTCCGCATACTTCTCGCTCACTCAAGAACGCCAGTTTCAACGGCACGACGGGGTTGAGCCCCGAAATTTTACCGCTGACTTGACATTCCGCCTGCGCACCATTTAAACCCAATAAATCA
+
FFFFFFF:F,F,:FF:F::FFFFFFF,F:FFF::FFFF:FF:F:,FF:F:FF:,FFFFF,:FFFFFFFF,F:FFF:FFF::FFFF,FFFFF:,F:FFF:,FFFFFFFFF,FFF,FFFFFF:FFF::F:FFF,FFFF:,FFFFFFF:F,FFF,F::FF:,,F:,FF::,:FFFF,F,F::FF::FFFF:F::FF:,F:FFF,,FF,F,F,FFF:,:FFF,F,:,,,,:F,FFF,F:,:FFF,,FFFFF,,F,
@A01757:128:HWYCLDRX2:1:2101:7618:27305 2:N:0:GGAGCGTC
TCGGACTACAAGGGTATCTAATCCTGTTCGATACCCACACTTTCGTGCATGAGCGTCAGTTGAGCGCCTGTATGCTGCCTTCGCAATCGGAGTTCTGCGTGATATCTATGCATTTCACCGCTACACCACGCATTCCGCATACTTCTCGCTCACTCAAGAAAACCAGTTTCAACGGCTCGAAGAGGTTGAGCCTCTCAATTTTACCGCTGACTTGATCTTCCGCCTGCGCACCCTTTAAACCCAATGAATCC
+
FFFFFFFFFFFFFFFFFFFFFFFFFFFFFFFFFFFFFFF:FFFFFFFFFFFFFFFFFFFFFFFFFFFFFFFFFFFFFFFFFFFFFFFF:FFFFFFFFFFFFFFFFFFFFFFFF,FFF:FFFF:F:FFFFFF:FFFFFFFFFFFFFFFFFFFFFFFF:FFF,F:F,F,FFFFFFFFFFFFFFFFFFF:F:FF,FF:FFFFFF:F:FFFFFFFFFF:F:F:F:FF:F:FFF,::FF,F:F,F:FF,:,,,:F,
@A01757:128:HWYCLDRX2:1:2101:30382:27336 2:N:0:GGAGCGTC
TCGGACTCAAGGGTTTCTAATCCTGTTCGATACCCACGCTTTCGTGCCTCAGCGTCAGTGTGGAGCCGGCATGCTGCCTTCGCAATCGGAGTTCTGCGCGATATCTATGCATTTCACCGCTACACTGCGCATTCCGCATACCTCTCGACATCTCAAGACAGCCAGTTTCAACGGCTCGCCGGGGTTGAGCCCCGGGCTTTTACCGCTGACTTAACAGTCCGCCTACGCACCCTTTAAACCCAATAAATCCG
+
FFFFFFFFFFFFFFFFFFFFFFFFFFFFFFFFFFFFFFFF:FFFFFFFFFFFFFFFFFFFFFF:FFFFFFFFFFFFFFFFFFFF,FFFFFFFFFFFFFFFF:,FFF:FFFF:FFFFFFFFFFFFFFFFFFFFFFFFFFFFFFFFFFFFFFFFFFFFFFFFFFF:FFFFFFFFFFFFFFFFFFFFFFFFFFFFFFFFFFFFFFFFFFFFFFF:FFFFFF:F:FFFFFFFFFFFFFFFFFFFFFFFFFFFFF:
@A01757:128:HWYCLDRX2:1:2101:6081:27367 2:N:0:GGAGCGTC
TCGGATACAGGGGTTTCTAATCCTGTTCGATACCCACGCTTTCGTGCCTCAGCGTCAGTCGGGCGCCGGTATGCTGCCTTCGCAATCGGAGTTCTGCGTGATATCTACGCATTTCACCGCTACACATGGAGTTCCACTCTCCTCTTCTGCACTCAAGTCTCCCAGTTTCCAATGCACTACTCCGGTTAAGCCGAAGGCTTTCACATCAGACTTAAAAGACCGCCTGCGTTCCCTTTACGCCCAATAAATCC
+
FFFFFFFFFFFFFFFFFFFFFFFFFFFFFFFFFFFFFFFFFFFFFFFFFFFFFFFFFFFFFFFFFFFFFFFFFFFFFFFFFFFFFFF:FFFFFFFFFFFFFFFFFFFFFFFFFFFFFFFFFFFFFFFFFFFFFFFFFFFFFFFFFFFFFFFFFFFFFFFFFFF:FF:FFFFFFFFFFFFFFFFFFFFFFFFFFFFFFFFFFFFF,FFFFFFFFF,FFFFFFFF:FFFF,FFFFFFFFF:FFF::F:,:FFF
@A01757:128:HWYCLDRX2:1:2101:11071:27367 2:N:0:GGAGCGTC
TCGGACTACAAGGGTTTCTAATCCTGTTTGCTACCCACGCTTTCGAACCTCAGCGTCAGTTACAGACCAGAGAGCCGCTTTCGCCACTGGTGTTCTTCCATATATCTACGCATTTCACCGCTACACATGGAGTTCCACTCTCCTCTTCTGCACTCAAGTCTCCCAGTTTCCAATGCACTACTCCGGTTAAGCCGAAGGCTTTCACATCAGACTTAAAAGACCGCCTGCGTTCCCTTTACGCCCAATAAATC
+
FFFFFFFFFFFFFFFFFFFFFFFFFFFFFFFFFFFFFFFFFFFFFFFFFFFFFFFFFFFFFFFFFFFFFFFFFFFFFFFFFFFFFFFFFFFFFFFFFFFFFFFFFFFFFFFFFFFFFFFFFFFFFFFFFFFFFFFFFFFFFFFFFFFFFFFFFFF,FFFFFFFFFFFFFFFFFF,FFFFFF:FFFFFFFFFF::FFFF:FFFFFFFFFF,,FFFFFFF:FFFF:FFF:F,:FFFFFFFFFFFFFFFFFFFF
@A01757:128:HWYCLDRX2:1:2101:3622:27398 2:N:0:GGAGCGTC
TCGGACTACCAGGGTATCTAATCCTGTTTGCTACCCACGCTTTCGAACCTCAGCGTCAGTTACAGACCAGAGAGCCGCTTTCGCCACTGGTGTTCTTCCATATATCTACGCATTTCACCGCTACACATGGAGTTCCACTCTCCTCTTCTGCACTCAAGTCTCCCAGTTTCCAATGCACTACTCCGGTTAAGCCGAAGGCTTTCACATCAGACTTAAAAGACCGCCTGCGTTCCCTTTACGCCCATTAAATC
+
FFFFFFFFFFFFFFFFFFFFFFFFFFFFFFFFFFFFFFFFFFFFF:FFFFFFFFFFFFFFFFFFFFFFFFFFFFFFFFFFFFFFFFFFFF:FFFFFFFF:FFFFFFFFFFFFFFFFFFFFFFFFFFFFFFFFFFFFFFF:FFFFFFFFFFFFFFFFFFFFFFFFFFFFFFFFFFFFFFFFFFFFFFFFFFFFF:FFFFFFFFF:FFFFFFFFFFF:FFFFF:FF::FFFFFFFFF,F:,FF,F,,:F:FFF
@A01757:128:HWYCLDRX2:1:2101:16071:27414 2:N:0:GGAGCGTC
TCGGACTACAAGGGTATCTAATCCTGTTCGATCCCCACGCTTTCGTGCCTCAGCGTCAGTCGGGCGCCGGTATGCTGCCTTCGCAATCGGAGTTCTGCGCGATATCTATGCATTTCACCGCTACACCGCGCATTCCGCCTGCCTTTCCCCAACTCAAGCCAGCCAGTTTCAACGGCGGGCCGGGGTTGAGCCCCGAAATTTTACCGCTGACTTGACATTCCGCCTGCGCACCCTTTAAACCCAATAAATCC
+
FFFFFFFFFFFFFFFFFFFFFFFFFFFFFFFFFFFFFFFFFFFFFFFFFFFFFFFFFFFFFFFFFFFFFFFFFFFFFFFFFFFFFFFFFFFFFFFFFFFFFFFFFFFFFFFFFFFFFFFFFFFFFFFFFFFFFFFFFFFFFFFFFFFFFFFFFFF:FFFFFFFFFFFFFFFFFFFFFFFFFFFFFFF,FFFFFFFFFFFFFFFFFFFFFFFFFFFFFFFFFFFFFFFFFFFFFFFF,FFFFFFFF:FFF,F
@A01757:128:HWYCLDRX2:1:2101:13322:27445 2:N:0:GGAGCGTC
TCGGACTACAAGGGTATCTAATCCTGTTCGATACCCACGCTTTCGTGCCTCAGCGTCAGTGTGGAGCCGGCATGCTGCCTTCGCAATCGGAGTTCTGCGCGATATCTATGCATTTCACCGCTACACCACGCATTCCGCCTTCTTCTCGCCCACTCAAGGCCCCCAGTTTCAACGGCCGGACGGGGTTGAGCCCCGAATTTTTACCGCTGACTTAAAAGCCCGCCTACGCACCCTTTAAACCCAATAAATCC
+
FFFFFFFFFFFFFFFFFFFFFFFFFFFF,FFFFFFFFFFFFFFFFFFFFFFFFFFFFFFFFFFFFFFFFFFFFFFFFFFFFFFFFFFFFFFFFFFFFFFFFFFFFFFFFFFFFFFFFFFFFFFFFFFFFFFFFFFFFFFFFFFFFFFFFFFFFFFFFFFFFFFFFFFFFFF:FFFFFFFFFFFFFFFFFFFFFFFFFFFFF:FFFFFFF:FFFFFFF,FFFFFFFFFFFFFFFF:F,:FFFFFFF,FFFFF
@A01757:128:HWYCLDRX2:1:2101:22336:27492 2:N:0:GGAGCGTC
TCGGACTACAAGGGTATCTAATCCTGTTCGATACCCACGCTTTCGTGCATGAGCGTCAGTTGAGCGCCGGTATGCTGCCTTCGCAATCGGAGTTCTTCGTGATATCTATGCATTTCACCGCTACACCACGCATTCCGCATACTTCTCGCTCACTCAAGAACGCCAGTTTCAACGGCACGACGGGGTTGAGCCCCGAAATTTTACCGCTGACTTGACATTCCGCCTGCGCACCCTTTAAACCCAATAAATCC
+
FFFFFFFFFFFFFFFFFFFFFFFFFFFFFFFFFFFFFFFFFFFFFFFFFFFFFFFFFFFFFFFFFFFFFFFFFFFFFFFFFFFFFFFFFFFFFFFFFFFFFFFFFFFFFFFFFFFFFFFFFFFFFFFFFFFFFFFFFFFFFFFFFFFFFFFFFFFFFFFFFFFFFFFFFFFFFFFFFFFFFFFFFFFFFFFFFFFFFFFFFFFF:FFFFFFFFFFFF:FFFFFFFFFFF,FFFFF:FFFFF:F,F,FFFF:
@A01757:128:HWYCLDRX2:1:2101:23194:27508 2:N:0:GGAGCGTC
TCGGACTACAGGGATATCTAATCCTGTTTGCTACCCACGCTTTCGAACCTCAGCGTCAGTTACAGACCAGAGAGCCGCTTTCGCCACTGGTGTTCTTCCATATATCTACGCATTTCACCGCTACACATGGAGTTCCACTCTCCTCTTCTGCACTCAAGTCTCCCAGTTTCCAATGCACTACTCCGGTTAAGCCGAAGGCTTTCACATCAGACTTAAAAGACCGCCTGCGTTCCCTTTACGCCCAATAAATC
+
FFFFFFFFFFFFFFFFFFFFFFFFFFFFFFFFFFFFFFFFFFFFFFFFFFFFFFFFFFFFFFFFFFFFFFFFFFFFFF:FFFFFFFFFFF:FFFFFFFFFFFFFFFFFFFFFFFFFFFFFFFFFFFFFFFFFFFFFFFFFFFFFFFFFFFFFFFFFFFFFFFFFF:FFFFFFFFFFFFFFFFFFFFFF:FFFFFFFFFFFFF:FFFFFFFFFFFFFFF:FFFFFFFFFFF,,FF,FFFFFFFFFFFF,FFF
@A01757:128:HWYCLDRX2:1:2101:8034:27524 2:N:0:GGAGCGTC
TCGGACTACTAGGGTATCTAATCCTGTTCGATACCCACGCTTTCGTGCCTCAGCGTCAGTCCGGCGCCGGTACGCTGCCTTCGCAATCGGAGTTCTGCGCGATATCTATGCATTTCACCGCTACACCGCGCATTCCGCGTACTTCTCGCCAACTCAAGTCTGCCAGTTTCAACGGCTCGACGGGGTTGAGCCCCGCAATTTTACCGCTGACTTAACGGACCGCCTACGCACCCTTTAAACCCAATAAATCC
+
FFFF:FFF:FFFFFFFF,:FFFFFFFFFFFFFFFFFFFFFFF:FFFFF:FFFFFFFFFF:FF,FFFFFFFFFFFFF:FF:F:FFFFFFFFFF:FFFFF,FFFFFFFFFFFFF,FFFFFFFF:FFFFFFFFFFFFFFFFFFFFFFFFFFFFFFFFFFFFFFFFFFFFFFF:FFFFFFFFFFFFFFFFFFFFFFFFFFFFFFFF::FFFFFFFFFFFFFFF:FFF:FFF:FFFFFFFFFFFFFFF:FF,FFF,
@A01757:128:HWYCLDRX2:1:2101:8440:27571 2:N:0:GGAGCGTC
TCGGACTACAAGGGTATCTAATCCTGTTCGATACCCACGCTTTCGTGCCTGAGCGTCAGTAGGGCGCCGGTGCGCTGCCTTCGCAATCGGAGTTCTGCGTGATATCTATGCATTTCACCGCTACACCACGCATTCCGCGCACTTCTCGCCCACTCTAGCCCGGCAGTTCCGACGGCTGGGCGGGGTTGAGCCCCGCGATTTGACCGCCGGCTTGCCGTGCCGCCTGCGCACCCTTTAAACCCAATAAATCC
+
FFFFFFFFFFFFFFFFFFFFFFFFFFFFFFFFFFFFFFFFFFFFFFFFFFFFFFFFFFFFFFFFFFFFFFFFFFFFFFFFFFFFFFFFFFFFFFFFFFFFFF,FFFFFFFFFFFFFFFFFFFFFFFFFFFFFFFFFFFFFFFFFFFFFFFFFFFFFFFFFFFFFF:FFFFFFFFFFFFFFFFFFFFFFFFFFFFFFFFFFFFFFFFFFFFFFFFFF:FFFFFFF:FFFFFFFF,FFFFFF,FF,F,FFFFF
@A01757:128:HWYCLDRX2:1:2101:24668:27712 2:N:0:GGAGCGTC
TCGGACTACAAGGGTTTCTAATCCTGTTTGCTCCCCACGCTTTCGCGCCTCAGCGTCAATACCGGTCCAGGTGGCCGCCTTCGCCACTGATGTTCCTCCAGATATCTACGGATTTCACTCCTACACCTGGAATTCCGCCACCCTCTCCCGGATTCAAGTCGCGCAGTATCAAGGGCTGTTCCACGGTTGAGCCGTGGGATTTCACCCCCAACTTACACAACAGCCTACGCGCGCTTTACGCCCAGTAATTC
+
FFFFFFFFFFFFFFFFFFFFFFFFFFFFFFFFFFFFFFFFFFFFFFFFFFFFFFFFFFFFFFFFFFFFFFFFFFFFFFFFFFFFFFFFFFFFFFFFFFFFFFF:FFFFFFFFFFFFFFFFFFFFFFFFFFFFFFFFFFFFFFFFFFFFFFFFFFFFFFFFFFFFFFFFFFFFFFFFFFFFFFFF,FFFFFFFFFFFFFFFFFFFFFFFFFFFFFFFFFF,FFF:FFFFFFFFFFFFF:FFFFFFFFFFFFF
@A01757:128:HWYCLDRX2:1:2101:16414:27759 2:N:0:GGAGCGTC
TCGGACTACAAGGGTATCTAATCCTGTTCGATCCCCACGCTTTCGTGCCTCAGCGTCAGTCGGGCGCCGGTATGCTGCCTTCGCAATCGGAGTTCTGCGCGATATCTATGCATTTCACCGCTACACCGCGCATTCCGCCTGCCTTTCCCCAACTCAAGCCAGCCAGTTTCAACGGCGGGCCGGGGTTTAGCCCCGAAATTTTACCGCTGACTTGACATTCCGCCTGCGCACCCTTTAAACCCACTAAATCC
+
FFFFFFFFFFFFFFFF:FFFFFFFFFFFFFFFFFFFFFFFFFFFFFFFFFFFFFFFFFFFFFFFFFFFFFFFFFFFFFFFFFFFFFFFFFFFF:FFFFFFFF,F:FFFFFFFFFFFFFFFFFFF:FFFFFFFFFFFFFFFFFFFFFF,FFFFFFFFFFFFFFFFFFFF,FF:FFFFFFF:FFFFFFFFFFF:FFFF:FFFFFFFFFF:FFF:FFFF,,FFFFF,FFFFF:FFF,FFF,FFFFF,FF,FFFF
@A01757:128:HWYCLDRX2:1:2101:22887:27790 2:N:0:GGAGCGTC
TCGGACTACAGGGATATCTAATCCTGTTTGCTACCCACGCTTTCGAACCTCAGCGTCAGTTACAGACCAGAGAGCCGCTTTCGCCACTGGTGTTCTTCCATATATCTACGCATTTCACCGCTACACATGGAGTTCCACTCTCCTCTTCTGCACTCAAGTCTCCCAGTTTCCAATGCACTACTCCGGTTAAGCCGAAGGCTTTCACATCAGACTTAAAAGACCGCCTGCGTTCCCTTTACGCCCAATAAATC
+
FFFFFFFFFFFFFFFFFFFFFFFFFFFFFFFFFFFFFFFFFFFFFFFFFFFFFFFFF:FFFFFFFFFFFFFFFFFFFFFFFFFFFFFFFFFFFFFFFFFFFFFFFFFFFFFFFFF:FFFF:FFFFFFFFFFFFFFFFFFFFFF:FFFFFFFFFFFFFFFFFFFFFFFFFFFFFFFFFFFFFFFFFFFFFFFFFFFFFFFFFFF:FF:FFFFFFFFFFFF:FFFFFFFFF,FFFF:FF:FFFFFFFF:F:FF
@A01757:128:HWYCLDRX2:1:2101:22996:27978 2:N:0:GGAGCGTC
CGGACTACAAGGGTATCTAATCCTGTTCGATACCCACGCCTTCGTGCTTCAGCGTCAGTTGGGCGCCGGTACGCTGCCTTCGCAATCGGAGTTCTGCGTGATATCTATGCATTTCACCGCTACACCACGCATTCCGCGTACTTCTCGCCCACTCAAGGCACCCAGTTTCAACGGCTCGACGAGGTTGAGCCCCGCAATTTTACCGCTGACTTAAGCGTCCGCCTACGCACCCTTTAAACCCAATAAATCCG
+
FFFFF:FFFFFFFFFFFFFFFFFFFFFFFFFFFFFFFFFFFFFFFFFFFFFFFFFFFFFFFFFFFFFFFFFFFFFFFFFFFFFF:FFFFFFFFFFFFFFFFFFFFF:FFFFFFFFFFFFFFFFFFFFFFFFFFFFFFFFFFFFFFFFFFFFFFFF:FFFFFFFFFFFFFFFFFFFFFFFFFFFFFFFFFFFFFFFFFFFFFFFFFFFFFFFFFFFFFFFFFFFFFFFFFFFFFFFFFFFFFFFFFFFFF:F
@A01757:128:HWYCLDRX2:1:2101:30373:28009 2:N:0:GGAGCGTC
TCGGACTCAAGGGTTTCTAATCCTGTTCGATACCCACGCTTTCGTGCCTCAGCGTCAGTGTGGAGCCGGCATGCTGCCTTCGCAATCGGAGTTCTGCGCGATATCTATGCATTTCACCGCTACACTGCGCATTCCGCATACCTCTCGACATCTCAAGACAGCCAGTTTCAACGGCTCGCCGGGGTTGAGCCCCGGGCTTTTACCGCTGACTTAACAGTCCGCCTACGCACCCTTTAAACCCAATAAATCCG
+
FFFFFFFFFFFFFFFFFFFFFFFFFFFFFFFFFFFFFFFF:FFFFFFFFFFFFF:FFFFFFFFFFFFFFFFFFFFFFFFFFFFFFFFFFFFFFFFFFFFFFFFFFFFFFFFFFFFFFFFFFFFFFFFFFFFFFFFFFFFFFFFFFFFFF:FFFFFFFFFFFFFFFFFFFFFF:FFFFFFFFFFFF:FFFFFFFFFF:F,FFF,FFFFFFFF:,FFFFFFFFFFFFFFFFFFFFFF,F,FFFFF:FF:FFFF
@A01757:128:HWYCLDRX2:1:2101:11342:28056 2:N:0:GGAGCGTC
TCGGACTACAAGGGTTTCTAATCCTGTTCGATACCCACGCTTTCGTGCCTGAGCGTCAGTAGGGCGCCGGTGCGCTGCCTTCGCAATCGGAGTTCTGCGTGATATCTATGCATTTCACCGCTACACCACGCATTCCGCGCACTTCTCGCCCACTCTAGCCCGGCAGTTCCGACGGCTGGGCGGGGTTGAGCCCCGCGATTTGACCGCCGGCTTGCCGTGCCGCCTGCGCACCCTTTAAACCCAATAAATCC
+
FFFFFFFFFFFFFFFFFFFFFFFFFFFFFFFFFFFFFFFFFFFFFFFFFFFFFFFFFFFFF:FFFFFFFFFFFFFFFFFFFFFFFFFFFFFFFFFFFFFFFFFFFFFFFFFFFFFFFFFFFFFFFFFFFFFFFFFFFFF:FFFFFFFFFFFFFFFFF:FFFFFFFFFFFFFFFFFFFFFFFFFFFFFFFFFFFFFFFFFFF:F:FFFFFFFFFFFFFFFFFFFFFFFFF,:FFFFF:F:FFFF,:FFFFFF
@A01757:128:HWYCLDRX2:1:2101:3929:28087 2:N:0:GGAGCGTC
GGGGGGGGGGGGGGGGGGGGGGGGGGGGGGGGGGGGGGGGGGGGGGGGGGGGGGGGGGGGGGGGGGGGGGGGGGGGGGGGGGGGGGGGGGGGGGGGGGGGGGGGGGGGGGGGGGGGGGGGGGGGGGCGGGGGGGGGGGGGGGACGCGGGGCGGGGGGGGGGCGGGACGCGGGGCGGGCCGGGGGGGGGCGAGGGCGGGGCCGGGCGGGGGCCCGGGGGGGGCCGGGGGGGGCGCCCCGCGGCCGCGGCCCG
+
FFFFFFFFFFFFFFFFFFFFFFFFFFFFFFFF:FFFFFF:FFFFFFFF:FFF:FFF:F,FFFFF:FFFF,:F::FF,FF,F:,FF:FF,,,,,:,FF,FF,F,FF:::F:FF,F,:,::,F,,::,,F,,F,,,,:,,:,,:,,:,,:,F,F,,F,:,,,:,,,,,,,F,,,,,,,,,,,,:,,,,,:,,:,,:,,,,,,,F,,,,,,:,,,,,,F,,,::,,,,,,,,,:,,,,,,,,,,,,F:,,:,,,
@A01757:128:HWYCLDRX2:1:2101:25699:28087 2:N:0:GGAGCGTC
TGGACTACTGGGGTATCTAATCCTGTTCGATACCCACGCTTTCGTGCCTCAGCGTCAGTGTGGAGCCGGCATGCTGCCTTCGCAATCGGAGTTCTGCGCGATATCTATGCATTTCACCGCTACACCGCGCATTCCGCATACTTCTCTCCAACTCGAGACTGCCAGTTTCAACGGCGGGCCGGGGTTGAGCCCCGGGCTTTGACCGCTGACTTAACAGACCGCCTGCGCACCCTTTAAACCCAATAAATCCG
+
FFFFFFFFFFFFFFFFFFFFFFFFF:FFFFFFFFFFFFFFFFFFFFFFFF:FFFFFFFFFFFFFFFFFFFFF:FFFFFF:FFFFFFFFFFFFFFFFFFFFFF:FFFFFFFFFFFF:FFFFF,FFFFFFFFFFFFFFFFFFFFFFFFFFFFFFFFF,F:FFFFFFFFFFFFFFFFFFFFFFFFFFFFFFF:FFFFFFFFFFFFFF:FF:FFF:FFFFF:F:FFFFFFF:FFFFFFFFF:FFFFFFFFFFFFF
@A01757:128:HWYCLDRX2:1:2101:29414:28228 2:N:0:GGAGCGTC
TCGGACTACCAGGGTATCTAATCCTGTTTGCTACCCACGCTTTCGAACCTCAGCGTCAGTTACAGACCAGAGAGCCGCTTTCGCCACTGGTGTTCTTCCATATATCTACGCATTTCACCGCTACACATGGAGTTCCACCCCCCTCTCCTGAACTCCAGCAAACCAGTTTCAAAAGCCTGTACCGGTTGAGCCCGTACCTTTAACTTCAGAATTAACAGGCCGCCTACGAACCCATTAAGCCCAATAATTCC
+
FFFFFFFFFFFFFFF:FFFFFFFFFFFFFFFFFFFFFFFFFFFFFFFFFF:FFFFFFFFFFF:FFFFF:FFFFFFFFF,FFFFFFFFFFFFFFF:FFF:F,FFFFFFFFFFFFF:FFFFFFFFF,FFF:FFFFFFFFF,,,FFFFF,FFF,,FFF:FFFF,,FFFFFFFF::FFFFF,:FF,,,FFF,,,FF,F,FF:,F,,F,,,FF,F,:FFF,F:,F,:FFFFF,,F,F,:FFF,,FFFFF:,FF,,,
@A01757:128:HWYCLDRX2:1:2101:7084:28260 2:N:0:GGAGCGTC
TCGGACTACAAGGGTATCTAATCCTGTTCGATCCCCACGCTTTCGTGCCTCAGCGTCAGTCTGGCGCCGGTACGCTGCCTTCGCAATCGGAGTTCTGCGCGATATCTATGCATTTCACCGCTACACCGCGCATTCCGCGTACTTCTCGCCAACTCAAGTCTGCCAGTTTCAACGGCTCGACGGGGTTGAGCCCCGCAATTTTACCGCTGACTTAACGGACCGCCTCCGCACCCTTTAAACCCAATAATTCC
+
FFFF:::FFFFFFFFF,F,FFFFFFFFFF:F:FFF,FFFF:F,FFF:FF:FFFFFF,FFFFF:FF:FFFFFFFFFFFFFFFFFFF:FFFFFFF:F:FFFF:F,F,,,:F:FF,F,FFF,,,:FFF,FFFFF:FFFFFFF::FF:FFFFFFF:F,FF,F:FFFF,:FFF:::FFFFFFFFFFFFFFFFFFFFFFFFFFFFFFF:FFFFFFFFF,FFFF:FFFFF,F,FF::FFFFFF,:F,FFF,FF,,,F:
@A01757:128:HWYCLDRX2:1:2101:23484:28322 2:N:0:GGAGCGTC
TCGGACTACAGGGGTATCTAATCCTGTTTGCTCCCCACGCTTTCGCACCTCAGCGTCAATACCGGGCCAGTGCGCCGCCTTCGCCACTGGTGTTCTTGCGAATATCTACGAATTTCACATCTACACAAGCAGTTCCGCACCCCTCTCCCGGAATCGAGACTCGCAGTATCGACGGCAGTTCTGGAGTTGAGCTCAGGGATTTCACCCCAGCCTTCATGAGCCGCCTACGCGCCCTTTACGCCCAGTAATTC
+
FFFFFFFFFFFFFF:FFF:FF:FFFFFFFFFFFFFFFFF,FFFFFFFF:FFFFFFFF,,FFFFFF,FFFF:,,FFFFFFFFFFFFFFFF,:FFFF,F,F,FFFFFFFFFFFFFFFFFF:,FFFFFF,,FFFFFFFF,F,:,F:FF:FFFFFF,FF,FFF:FF,F,:FFFF,F,FFF,FFFF,,,,FF:FFFFFF,:FFF:FF:FF,:F:,F:F:F:,,:,FF:F,F,FFFFF:,:FFFFFFFFFF:,,F::
@A01757:128:HWYCLDRX2:1:2101:9706:28416 2:N:0:GGAGCGTC
TCGGACTACCAGGGTTTCTAATCCTGTTCGATACCCACGCTTTCGTGCCTCAGCGTCAGTGTGGAGCCGGCATGCTGCCTTCGCAATCGGAGTTCTGCGCGATATCTATGCATTTCACCGCTACACCGCGCATTCCGCGTACTTCTCGCCAACTCAAGTCTGCCAGTTTCAACGGCTCGACGGGGTAGAGCCCCGCAATTTTACCGCTGACTTAACGGACCGCCTACGCACCCTTTAAACCCAATAAATCC
+
FFFFFFFFFFFFFFFFFFFFFFFFFFFFFFFFFFFFFFFFFFFFFFFFFFFFFFFFFFFFFFFFFFFFFFFFFFFFFFFFFFFFFFFFFFFFFFFFFFFFFFFFFFFFFFFFFFFFFFFFFFFFFFFFFFFFFFFFFFFFFFFFFFFFFFFFFFFFFFFFFFFFFFFFFFFFFFFFFFFFFFFFFFFFFF:FFFFFF:FFFFFF:FFFFFFFFFFFFFFFFFFFF:FFFFFFFFFF,FFFFFFFFFFFFFF
@A01757:128:HWYCLDRX2:1:2101:28031:28494 2:N:0:GGAGCGTC
TCGGACTCAAGGGTATCTAATCCTGTTCGATACCCACGCTTTCGTGCCTGAGCGTCAGTAGGGCGCCGGTGCGCTGCCTTCGCAATCGGAGTTCTGCGTGATATCTATGCATTTCACCGCTACACCACGCATTCCGCGCACTTCTCGCCCACTCTAGCCCGGCAGTTTCGACGGCTGGGCGGGGTTGAGCCCCGCGATTTGACCGCCGGCTTGCCGTGCCGCCTGCGCACCCTTTAAACCCAATAAATCCG
+
FFFFFFFFFFFFFFFFFFFFFFFFFFFFFFFFFFFFFFFFFFFFFFFFFFFFFFFFFFFFFFFFFFFFFFFFFFFFFFFFFFF:FFF:FFFFFFFFFFFFFFF:FFFFFFFFFFFFFFFFF:FFFFFFFF::FFFFFFFFFFFFFF:FFFFFFFFFFFFFFFFFFF:FFFFFFFFFFFFFFFFFFFFFFFFFFFFFF:FF:F:FFFFFFF:FFFFFFFFFFFFFFFFFFF:FFFF:,:FFFF,F,,FFFFF
@A01757:128:HWYCLDRX2:1:2101:14886:28526 2:N:0:GGAGCGTC
TCGTACTACCAGGGTATCTAATCCTGTTCGATACCCACGCTTTCGTGCTTCAGCGTCAGTCGGGCGCCGGTATGCTGCCTTCGCAATCGGAGTTCTGCGTGATATCTATGCATTTCACCGCTACACCTCGCATTCCGCATACTTCTCGCCCACTCAAGATCATCAGTTTCAACGGCTGGATGGAGTTGAGCACCGACATTTGACCGCTGACTTAACCTTCCGCCTACGCACCCTTTAAACCCAATAAATCC
+
FFFFFFFFFFFFFFFFFFFFFFFFFFFFFFFFFFFFFFFFFFFFFFFFFFFFFFFFFFFFFFFFFFFFFFFFFFFFFFFFFFFFFFFFFFFFFFFFFF:FFFFFFFFFFFFFFFFFFFFFFFFFFFFFFFF:FFFFFFFFFFFFFFFFFFFFFFFFFFFFFFFFFFFFFF:FFFFFFFFF:FFFFFFFFFFFFFFFFFFFFFFFFFFFFFFFFFFFF:FFFFF:FFFFFFFFFFFFFFFFFFF:FFFFFF:
@A01757:128:HWYCLDRX2:1:2101:18186:28761 2:N:0:GGAGCGTC
TCGGACTACCCGGGTATCTAATCCTGTTCGATCCCAACGCTTTCGTGCCTCAGCGTCAGTTGAGCGCCGGTATGCTGCCTTCGCAATCGGAGTTCTGCGTGATATCTATGCATTTCACCGCTACACCACGCATTCCGCATACTTCTCGCTCACTCAAGAAGACCAGTTTCAACGGCAGGCCGGTGTTGAGCACCGACATTTGACCGCTGACTTAACCTTCCGCCTACGCACCCTTTAAACCCAATAAATCC
+
FFFFFFFFFF:FFFFFFFFFFFFFFFFFFFFFFFFFFFFFFFFFFFFFFFFFFFFFFFFFFFFFFFFFFFFFFF:FFFF:FFFFFFFFFFFFFFFFFFFFFFFFFFFFFFFFFFFFFFFFFFFFFFFFFFFF,FFFFFFFFFFFFFFFFFFFFFF:FFFFF:FFFFFFFFFFFFFF:FF:FFFFFFFF,FFFFFFFFFF:FFFF:FFFFFFFFF:,FFFFFFFF,F:FFF:FFFFFFFFFFF:FF,F:FFF
@A01757:128:HWYCLDRX2:1:2101:24144:28776 2:N:0:GGAGCGTC
TCGACTACTGGGGTATCTAATCCTGATCGATACCCACGCTTTCGTGCCTGAGCGTCAGTAGGGCGCCGGTGCGCTGCCTTCGCAATCGGAGTTCTGCGTGATATCTATGCATTTCACCGCTACACCACGCATTCCGCGCACTTCTCGCCCACTCTAGCCCGGCAGTTCCGACGGCTGGGCGGGGTTGAGCCCCGCGATTTGACCGCCGGCTTGCCGTGCCGCCTGCGCACCCTTTAAACCCAATACATCCG
+
,F::F:F:,:,:F,:,::F:FF,FF,FF:FFFFF,FF,F:F:FF::FFF,FFFFFFFFFFFFF,F,F:FFF:FFFF,::FF,,:FFFF,FFFFFFFFFFFFFFFFFFFF:FF:FF:FFFFFFFFFFFFFFFF:FFFFFFFFFF:FFFF,F:FFFF,FFFFFFFFFFFF:FFFFFFFFFFFFFFFFFF,FFFFFFFFF,FFFFFFFFFFFF,FFFFFFFFFFF:FFFFFF:FFFFFF,FFF:F,,F,FF::F
@A01757:128:HWYCLDRX2:1:2101:16577:28886 2:N:0:GGAGCGTC
TCGGACTACAAGGGTATCTAATCCTATTTGCTCCCCACGCTTTCGTGCCTGAGCGTCAGTAACAGTCCAGGCGGCCGCCTTCGCCACTGGTGTTCTTCCATATATCTACGCATTTTACCGCTACACATGGAGTTCCACCGCCCTCTCCTGTCCTCGAGCGTGGCAGTTTCCAAAGCCTGTACAGGTTGAGCCCGTACCTTTCACTTCAGACTTGCCACGCCGCCTGCGCACCCTTTACGCCCAATCATTCC
+
FFFFFFFFFFFFFFF:FFFFF,FF:FF,FFFFFFFF:FF,FFFFFFFF:,:FFFFFFF::FF:F,FFFF,FFFFFFFFFFFFFFF,FFFFFFFFFF,:FFFFFFFFFF,:FFFFFFFFFFFFFF:FFFF:FFFFFF,F,FF:FFF:FFFF:F,FFFFFFFFF:F,F,FFFFFFFFFF:FFF:FFFFFFFFFFFF,,FFFFFFFFF,::FFFFFF:FFFF:FFFFFFFF:F::FFFFFF:FFF:::FF,FFF
@A01757:128:HWYCLDRX2:1:2101:27624:28886 2:N:0:GGAGCGTC
TCGGACTCAAGGGTATCTAATCCTGTTCGATACCCACGCTTTCGTGCCTGAGCGTCAGTAGGGCGCCGGTGCGCTGCCTTCGCAATCGGAGTTCTGCGTGATATCTATGCATTTCACCGCTACACCACGCATTCCGCGCACTTCTCGCCCACTCTAGCCCGGCAGTTTCGACGGCTGGGCGGGGTTGAGCCCCGCGATTTGACCGCCGGCTTGCCGTGCCGCCTGCGCACCCTTTAAACCCAATAAATCAG
+
FFFFFFFFFFFFFFFFFFFFFFFFFFFFFFFFFFFFFFFFFFFFFFFFFFFFFFFFFFFFFFFFFFFFFFF:FFFFFFFFFFFFFFFFFFFFFFFFFFF:FFF:FF,FFFFF:FFFFFFFF:FFFFFFFFFFFFFFFFFFFFFFFFFFFFFFFFF:FFFFFFF:FFFFFFFFFFFFFFFFFFFFFFFFFFFFFFFFFFFFFFFFFFFF:FFFFFFFFF:FFFFFFFFFFFFFFFFF:FFFFF,:,FFFF,F
@A01757:128:HWYCLDRX2:1:2101:29921:28948 2:N:0:GGAGCGTC
CGGACTATCGGGTATCTAATCCTGTTCGATACCCACGCTTTCGTGCATGAGCGTCAGTTGAGCGCCGGTATGCTGCCTTCGCAATCGGAGTTCTACGTGATATCTATGCATTTCACCGCTACACCACGCATTCCGCATACTTCTCGCTCACTCAAGAACGCCAGTTTCAACGGCACGACGGGGTTGAGCCTCTCAATTTTACCGCTGACTTGATCTTCCGCCTGCGCACCCTTTAAACCCAATAAATCCGG
+
FFFFFFFFFFFFFFFFFFFFFFFFFFFFFF:FFFFFFFFFFFFFFFFFFFFFFFFFFFFFFFFFFFFFFFFFFFFFFFFFFFFFFFFFFFFFFFFFFFFFFFFFFFFFFFFFFFFFFFFFFFFFFFFFFFFFFFFFFFFFFFFFFFF:FFFFFFFFFFFFFFFFFFFFFFFFFFFFFF:FFFFFFFFFF:FFFFFFFFFFFFFFFFFFFFFFFFFFFFFFFFFFFFFFFFFFFFF:FFFFF:FFFFF:FFF
@A01757:128:HWYCLDRX2:1:2101:14787:28980 2:N:0:GGAGCGTC
TCGGACTACTAGGGTATCTAATCCTGTTTGCTACCCACGCTTTCGAACCTCAGCGTCAGTTACAGACCAGAGAGCCGCTTTCGCCACTGGTGTTCTTCCATATATCTACGCATTTCACCGCTACACATGGAGTTCCACTCTCCTCTTCTGCACTCAAGTCTCCCAGTTTCCAATGCACTACTCCGGTTAAGCCGAAGGCTTTCACATCAGACTTAAAAGACCGCCTGCGTTCCCTTTACGCCCAATAAATC
+
FFFFFFFFFFFFFFFFFFFFFFFFFFFFFFFFFFFFFFFFFFFFFFFFFFFFFFFFFFFFFFFFFFFFFFFFFFFFFFFFFFFFFFFFFF:FFFFFFFFFFFFFFFFFFFFFFFF:FFFFFFFFFFFFFFFFFFFFFFFFFFFFFFFFFFFFFFFFFFFFFFFFFFFFFFFFFFF:FFFFFFFFFFFFF:,FFFFF::FFFFFFFFFFFFFFFFFF:F:FFFFFFF:FFFFF:FFFFF,FFFFFFFFFFFF
@A01757:128:HWYCLDRX2:1:2101:1597:29089 2:N:0:GGAGCGTC
TCGGACTACTGGGGTATCTAATCCTGTTAGATACCCACGCTTTCGTGCCTCAGCGTCAGTGTGGAGCCGGCATGCTGCCTTCGCAATCGGAGTTCTGCGCGATATCTATGCATTTCACCGCTACACCGCGCATTCCGCATACTTCTCTCCAACTCGAGACTGCCAGTTTCAACGGCGGGCCGGGGTTGAGCCCCGGGCTTTGACCCCTGACTTTACAGACCGCCTTCGCACCCTTTAAGCCCAATCATTTC
+
F:FFF,FF:::FFFF,F:FFFFFFFFFF,F,F,F:FFFF:FFF:F,F,FFFFFFFFFFFF::F,FFFF,FF,:FF,FF:,FFFFFFF:FFFFFFFFF:,F,FFFFFFF,FFFFFFFF:FFFFFFF,FF,FFFFFF:FF,,:F:FFF,FF,F:FFF,FFFFFFFF:FFFFFF:F:FF::F,:F,FFFFFF:,,F,FFF,FFF,F,,,,::,FFF,F,::,:F,F,,,::,FF:::FF,,,FFF,,F,FF,,:
@A01757:128:HWYCLDRX2:1:2101:5692:29105 2:N:0:GGAGCGTC
GGGGGGGGGGGGGGGGGGGGGGGGGGGGGGGGGGGGGGGGGGGGGGGGGGGGGGGGGGGGGGGGGGGGGGGGGGGGGGGGGGGGGGGGGGGGGGGGGGGGGGGGGGGGGGGGGGGGGGGGGGGGGGGGGGGGGGGGGGGGGGAGGGGGGGGGGGGGGGGGGGGGGGCGGCGGGGCCGCGCGGGGGGCCGGCGCGGGGGCGTGGCGGCGCGCGCGGCGGGGCCGATGCGCGCGGCGCACGGAGCGACCCACA
+
FFFFFFFFFFFFFFFFFFFFFFFFFFFFFFFFFFFFFFF:FFFFFFFF:FFFFFFF:FFFFFFFF:FFF:FFF:FF:FFFFF:F:F::,,,F:F:F,FFF:FF:FFFFFFFFF:FFF,,:::F:FF,,,F:F,,::,,,,F,,,:,F,,,,,,,:,,:,,,,:,,,,:,:,,,,,,::,,,:,,,,,,,,,,,,,,,,,,,,,,,,F,F,,,,,,,,,,,,,,,,,:,,,,,,,,,,,,,:,,,,::,,,:
@A01757:128:HWYCLDRX2:1:2101:24279:29105 2:N:0:GGAGCGTC
TCGGACTACAGGTGTATCTAATCCTGTTCGATACCCACGCTTTCGTGCCTGAGCGTCAGTAGGGCGCCGGTGCGCTGCCTTCGCAATCGGAGTTCTGCGTGATATCTATGCATTTCACCGCTACACCACGCATTCCGCATACTTCTCGCTCACTCAAGGCTGCCAGTTTCAACGGCCGGCCGGTGTTGAGCACCGACATTTTACCGCTGACTTAACAGTCCGCCTGCGCACCCTTTAAACCCAATAAATCG
+
FFFFFFFFFFFFFFF:FFFFFFFFFFFFFFFFFFFFFFFFFFFFFFFFFFFFFFFFFFFFFFFFFFFFFFFFFFFFFFFFFFFFF:FFFFFFFFFFFFFFFFFFFFFFFFFFFFFFFFFFFFFFFFFFFFFFFFFFFFFFF,FFFFF:FFFFFFFF,FFFFFFF,FFFFFF:FFFFFFFFFFFFFFFFFFFFFFFFFFF:FFFFFFFFFFFFFFFFFFFF:FFFFFFFFFFFFFFFF,FFFFFFF:::FF,
@A01757:128:HWYCLDRX2:1:2101:30843:29105 2:N:0:GGAGCGTC
TCGGACTACTAGGGTATCTAATCCTGTTCGATACCCACACTTTCGTGCATGAGCGTCAGTTGAGCGCCGGTATGCTGCCTTCGCAATCGGAGTTCTGCGTGATATCTATGCATTTCACCGCTACACCACGCATTCCGCATACTTCTCGCCCACTCAAGAACACCAGTTTCAACGGCGAAGCGAGGTTGAGCCCCGCGATTTGACCGCTGACTTGACATTCCGCCTACGCACCCTTTAAACCCAATAAATCC
+
FFFFFFFFFFFFFFFFFFFFFFFFFFFFFFFFFFFFFFFFFFFFFFFFFFFFFFFFFFFFFFFFFFFFFFFFFFFFFFFFFFFFFFFFFFFFFFFFFFFFFFFFFFFFFFFFFFFFFFFFFFFFFFFFFFFFFFFFFFFFFFFFFFFFFFFFFFFFFFFFFFFFFFFFFFFFF,FFFFF:FFFFFFFFFFFFFFFFFFFFFFFFFFFFFFFFFFFFFFFFFFFFFFFFFFFFFFFFFFFF,FFFFFFFFF:
@A01757:128:HWYCLDRX2:1:2101:4237:29152 2:N:0:GGAGCGTC
TCGGACTACCGGGGTATCTAATCCTGTTCGATCCCCGCACTTTCGTGCCTCAGCGTCAGTAGGGCGCCGGAAGGCTGCCTTCGCAATCGGGGTTCTGCGTGATATCTATGCATTTCACCGCTACACCACGCATTCCGCGTACTTCTCGCCCACTCAAGGCACCCAGTTTCAACGGCTCGACGAGGTTTAGCCCCGCAATTTTACCGCTGACTTTAGCGTCCGCCTACGCTCCCTTTAACCCCAATAAATCC
+
FFFFFFFFFFFFFFFFFFFFFFFFFFFFFFFFFFFFFFFFFFFFFFFFF:FFFFFFFFFF:FFFFFFFFFF,FFFFFFFFFFFFF:FFFFFFFFFFFFFFFFFF:FF:FFF,FFFFFFFFFFFFFFFF:FF::FFFFFFFFF:FFFFFFF:,FFF,FFFF,FFFFF:F:FFFFFFF::F,F:,FFFF,FF:FFFFFF,:FF,FF:FFFF,,F:,FFFF:,FF:,F:FFF:F,FF,:,:,F:F,,:,:,F,F
@A01757:128:HWYCLDRX2:1:2101:23005:29277 2:N:0:GGAGCGTC
TCGGACTACTAGGGTATCTAATCCTGTTTGCTACCCACGCTTTCGAACCTCAGCGTCAGTTACAGACCAGAGAGCCGCTTTCGCCACTGGTGTTCTTCCATATATCTACGCATTTCACCGCTACACATGGAGTTCCACTCTCCTCTTCTGCACTCAAGTCTCCCAGTTTCCAATGCACTACTCCGGTTAAGCCGAAGGCTTTCACATCAGACTTAAAAGACCGCCTGCGTTCCCTTTACGCCCAATAAATC
+
FFFFFF:FFFF:FFFFFFFFFFFFFFFFFFFFFFFFFFFFFFFFFFFFFFFFFFFFFFFFFFFFFFFFFFFFFFFFFF:FFFFFFFFFFFFFFFFFFFFFFFFFFFFF:FFFFFFFFFFFFFFFF:FFFFFFFFFFFFFFFFFFFFFFFFFFFFFFFFFFFFFFFFFFFFFFFFFFFFFF::FFFFFFFF:FF:F:FFFFFFFFFFFFF:FF,FFFFFFFFFFFFFFFFFFFFFFFFF,FFFFFFFFF::F
@A01757:128:HWYCLDRX2:1:2101:17128:29371 2:N:0:GGAGCGTC
TCGGACTACTGGGGTATCTAATCCTGTTCGATCCCCACGCTTTCGTGCTTCAGCGTCAGTTGGGCGCCGGTATGCTGCCTTCGCAATCGGAGTTCTGCGTGATATCTATGCATTTCACCGCTACACCACGCATTCCGCATACTTCTCGCCCACTCAAGAACACCAGTTTCAACGGCGAAGCGAGGTTGAGCCCCGCGATTTGACCGCTGACTTAACAGGCCGCCTGCGCACCCTTTAAACCCAATAAATCC
+
FFFFFFFFFFFFFFFFFFFFFFFFFFFFFFFFFFFFFFFFFFFFFFFFFFFFFFFFFFFFFFFFFFFFFFFFFFFFFFFFFFFFFFFFFFF:FFFFFFFFFFFFFFFFFFFFFFFFFFFFFFFFF:FFFFF:F:FFFFFFFFFF,FF:FFFFFFFFFFFFFFFFFFFFFFFFFFFFFFF:FFFFFFFF:F,FFFFFFFFFF:FFFFFFFFFFF:FFFF,FFFFFFFFFFFFF:FFF,FFFFFFFFFF:FFF
@A01757:128:HWYCLDRX2:1:2101:29975:29481 2:N:0:GGAGCGTC
TCGGACTACAAGGGTATCTAATCCTATTTGCTCCCCACGCTTTCGTGCCTGAGCGTCAGTAACAGTCCAGGAACCCGCCTTCGCCACGAGTGTTCCTCTCGATATCTACGCATTTCACTGCTACACCGAGAATTCCGGTTCCCCCTCCATTACTCTAGTCTCGCAGTCTCATGTGCCGTCCGCGGGTTGAGCCCGCGCCTTTCACACACGACTTACGAAACAGCCTACGCACGCTTTACGCCCAGTGATTC
+
FFFFFFFFFF:FFFFFF:FFFFFFFFF:F:FFFFFF:FFFFFFFFFFFFFFFFFFFFFFFFFFFF,FF::F:FFFFFFFFFFFFFFFFFFFFFFFFFF,FFFFFFFFFFFFFFFFFFFFFFFFFFFF:FFFFFF:FFFFFFFF,FFF::F:FFFF,FFFFF:FFFFF,:FFF,FFFFFFFFFF::FFFFFFF,FFFFFFFFFFFFFFFF:FFF:FFFFF,,:F,FFFFFFFF,FFFFFFFFFF:,F,FFF:
@A01757:128:HWYCLDRX2:1:2101:12246:29496 2:N:0:GGAGCGTC
TCGGACTACAAGGGTTTCTAATCCTATTTGCTCCCCACGCTTTCGTGCCTCAGCGTCAGTCAACAGGCCAGGCGGCCGCCTTCGCCACTGGTGTTCTTCCATATATCTACGCATTTCACCGCTACACTAGGAATTCCACTTACCTCTCCTGCACTCGAGCACAGCAGTATCAGAAGCAGCCCCGGGGTTAAGCCCCGATATTTCACTTCTGACTAACTGCGCCGCCTACGCACCCTTTACGCCCAGTAATT
+
FFFFFFFFFFFFFFFFFFFFFFFF:FFFFFFFFFFFFFFFFFFFFFFFFFFFFFFFFFFFFFFFFFFFFFFFFFFFFFFFFFFFFFFFFFFFFFFFFFFFFFFFFFFFFFFFFFFFFFFFFFFFFFFFFFFFFFFFFFFFFFFFFFFFFFFFFFFFFFFFFFFFFFFFFFF:FFFFFFFFFFFFFFFFFFF:F,FFFFF::FFFFFFFFF:::FFFFFFFFFFFFFFFFFFFFFFFFFFF:FFFFFFFFFF
@A01757:128:HWYCLDRX2:1:2101:24659:29512 2:N:0:GGAGCGTC
TCGGACTACAAGGGTATCTAATCCTGTTTGATCCCCACGCTTTCGCACCTGAGCGTCAGTCTTCGTCCAGGGGGCCGCCTTCGCCACCGGACTTCTTCGAGATCTCTAAGCATTTCACCGCTACACCTGGAATTCTACCCCCCTCTACGACACTCAAGCTAGCCAGTAACATATGCAGTTCGCAGGTTGAGCCCGGGGATTGCACAACTGACTGAACAAACCGCCTCCGAGCGCTTTACGCCCAGTAATAC
+
FFFFFFFFF,FFFFF,FFFFFF:FFFFF,F,F,FFFFFFFFFFFF:,FFFFFFFFFFFF:FF,,,FFF,F,F:FF,FFF,FFFFFF,FFF,:FFF,,F,FFFFFF:F,,FFFFFFFFFFFFFFFFFF:,F:FFFF,,F:F,F,FFF:F,F,FFFFFFFF,,FFFFFFF,F,,,:FF:F,,F,F,F,FF,,,FF::FF,:FF,,,F,,F,,,,FF,F:F,FFF,F:F,:FF,F,,FF,FFFFF,FF,FFF:F
@A01757:128:HWYCLDRX2:1:2101:9200:29543 2:N:0:GGAGCGTC
GGGGGGGGGGGGGGGCGGGGGGGGGGGGGGGGGGGGGGGGGGGGGGGGGGGGGGGTGGGGGGGGGGGGGGGGGGGGGGGGGGGGGGGGGGTGGGGCGGGGGGTGGGGGCGGGGGGGGGCGGGGGGGGGGGGGGGGGGGGGGGGGCGCGGGGGCGGGGGGGGGGGGGGGGGGGGGGGGGGTGGGGGGTGGGGCGGGGGGGGGGGGGGGGGGGCGGGGGGGGGCGGCGGGGGGGGCTGGGGGCCGGGGGGGTG
+
:,FF::,:,FFFFFF,F,FF:,,F,FF,,F,,FFF:,:F,:F:,F,FFF,:,F:F,F:FFF:FF,:FF:F::,F::F,F,,,F:F:,,FF,F,::,,,,FF,,:F::F,FF:FFFFFF,F,F,F:F:,FFFF,,::,:F::F,F,,,F,,:F,::,,FF,F:,F,F:F,FF:FF,,FF,,F:F,FF,,F:F,FFFFFFF,FF:FFF::,,,,F,,FF,,FF,F:,,:,F,F:,,,::,,F,:,,:F,::,,
@A01757:128:HWYCLDRX2:1:2101:29035:29575 2:N:0:GGAGCGTC
TCGGACTACCGGGGTTTCTAATCCTGTTTGCTACCCACGCTTTCGAACCTCAGCGTCAGTTACAGACCAGAGAGCCGCTTTCGCCACTGGTGTTCTTCCATATATCTACGCATTTCACCGCTACACATGGAGTTCCACTCTCCTTTTCTGCACTCAAGTCTCCCAGTTTCCAATGCACTACTCCGGTTAAGCCGAAGGCTTTCACATCAGACTTAAAAGTCCGCCTGCGGTCCCTTTACGCCCAATCAATC
+
FFFFFFFFFFFFFFFFFF:FFFFFFFFFFFFFFFFFFFFFFFFFFFFFFFFF:FFF:FFFFFFFFFFFFFFFFFFFFFFFF:FFFFFFFFFFFFFFF,FFF,FFFFFFFFFF,FFFFFFFFFFFFF:FFF,FFFFF:FFF:FFF,FFFFFFFFFF:FF,FFF:FFFF,FFF,FFFF:FFFFFFFFFFF,FFFFFFFFF,F:FFFF,FF,FFF,FF,,FF,FFFFF:FFF,,:F:F,F,FFF:F:FF:,FFF
@A01757:128:HWYCLDRX2:1:2101:7600:29810 2:N:0:GGAGCGTC
TCGGACTACCAGGGTATCTAATCCTGTTCGATACCCACGCTTTCGTGCCTCAGCGTCAGTCCGGCGCCGGTACGCTGCCTTCGCAATCGGAGTTCTGCGTGATATCTATGCATTTCACCGCTACACCACGCATTCCGCGTACTTCTCGCCGTCTCTAGTCCGACAATTTCAACGGCTCGCCGGGGTTGAGCCCCGGGCTTTTACCGCTGACTTTCCGGACCGCCTACGCACCCTTTAAACCCAATAAATCC
+
FFFFFFFFFFFFFFFFFFFFFFFFFFFFFFF:FFFFFFFFFFFFFFFFFFFFFFFFFFFFFFFFFFFFFFFFFFFFFFFFFFF:FFFFFFFFFFF,FFFFFFFFFFFFFFFFFFFFFFFFFFFFFFFFFFFF:FFFFFFFFFFFFFFFFFFFFFFFFFFFFFFFF,FFFF:FFF:FFFFFFFFFFF,FFFFFFFFFF:FFFFFFFFFFFFFFFFFFFFF,FFFF:FFFFFFFFF,FFFFFFFFFF,FFFFF
@A01757:128:HWYCLDRX2:1:2101:27950:29857 2:N:0:GGAGCGTC
TCGGACTACAAGGGTTTCTAATCCTGTTCGATACCCGCACTTTCGTGCCTCAGCGTCAGTTGAGCGCAGGTAAGCTGCCTTCGCAATCGGAGTTCTGCGTGATATCTATGCATTTCACCGCTACACCACGCATTCCGCATACTTCTCGCCCACTCAAGACTGCCAGTTTCAACGGCTGTACGGCGTTGAGCACCGCATTTTTACCGCTGACTTGACTGTCCGCCTACGCACCCTTTAAACCCAATAAATCC
+
FFFFFFFFFFFFFFFFFFFFFFFFFFFF:FFFFFFFFFFFFFFFFFFFFFFFFFFFFFFFFFFFFFFFFFFFFFFFFFF:FFFFFFF:FFFFFFFFFFFFFFFFFFFFFFFFFFFFFFFFFFFFFFF:FFFFFFFFFFFF,FFFFFFFFFFFF:FFFFFFFFFF:FFFFFF:FFFFFFF,,FFFFFFFFFFF,FFFFFFFF:FFFFFFFFFFFFFFFFFF,:FFFFFFF:FFFFFFFF,F,FFF:,F,FFF
@A01757:128:HWYCLDRX2:1:2101:32334:29997 2:N:0:GGAGCGTC
TCGGACTACTAGGGTATCTAATCCTGTTCGATACCCACGCTTTAGTGCCTGAGCGTCAGTTGGGCGCCGGTATGCTGCCTTCGCAATCGGAGTTCTGCGTGATATCTATGCATTTCACCGCTACACCACGCATTCCGCATACTTCTCGCCCACTCTAGCAAGCCAGTTTCAACGGCTTGTCGGGGTTGAGCCCCGAAATTTTACCGCTGACTTAACTCGCCGCCTGCGCACCCTTTAAACCCAGTAAATCC
+
FFFFFFFFFFFFFFFFFFFFFFFFFFFFFFFFFFFFFFFFFFFFFFFFFFFFFFFFFFFFFFFFFFFFFFFFFFFFFFFFFFFFFFFFFFFFFFFFFFFFFF:F,FFFFFFFFF:FFFFFFFFFFFFFFFFFF:FFFFFFFFFF:FFFFFFFFFFFFFFFFFFFFFFFFFFFFFFFFFFFFF:FFFFFFFF:FFFFFFFFFFFFFFFFF:FFFF,FFFFFFFF,FFFFFFFFF:,F,::FFFF,,FFFFFF
@A01757:128:HWYCLDRX2:1:2101:32823:29997 2:N:0:GGAGCGTC
TCGGACTACAGGGGTATCTAATCCTGTTTGCTCCCCACGCTTTCGAGCCTCAACGTCAGTTACAGTCCAGTAAGCCGCCTTCGCCACTGGTGTTCCTCCTAATATCTACGCATTTCACCGCTACACTAGGAATTCCACTTACCTCTCCTGCACTCCAGTCATACAGTTTCCAAAGCAGTTCAGGGGTTGAGCACCTGCATTTCACTCCAGACTTGCATTACCGTCTACGCTCCCTTTACACCCAGTAAATC
+
FFFFFFFFFFFFFFFFFFFFFFFFFFFFFFFFFFFFFFFFFFFFFFFFFFFFFFFFFFFFFFFFFFFFFFFFFFFFFFFFFFFFFFFFFFFFFFFFFFFFFFFFFFFFFFFFFFFFFFFFFFFFFFF:FFFFFFFFFFFFFFFFFFFFFFFFFFFFFFFFFFFFFFFFFFFFFFFFFFFFFFFFFFFFFFFFF:FFFFFFFFFFFFFFFFFFFFFFFFFFFFFFFFFFFFFFFFFFFFFFFFF,:FF,FFF
@A01757:128:HWYCLDRX2:1:2101:24930:30170 2:N:0:GGAGCGTC
TCTGACTACAAGGGCTTCTAATCCTGTTCGATACCCACGCTTTCGTGCCTCAGCGTCAGATCGCCGCCGGTATGCTGCCTTCGCAATCGGAGTTCTGCGCAATATCTAAGCATTTCACCGCTACACTGCGCATTCCGCATACCTCTCGACGTCTCAAGACAGCCAGTTTCAACGGCTCGCCGGGGTTGAGCCCCGGGCTTTTACCGCTGACTTAACAGTCCGCCTACGCACCCTTTAAACCCAATAAATCC
+
FFFFFFFFFFFFFFFFFFFFFFFFFFFFFFFFFFFFFFFFFFFFFFFFFFFFFFFFFFFFFFFFFFFFFFFFFFFFFFFFFFF:FFFFFFFFFFFFFFFFFFFFFFFFFFFFFFFFFFFFFFFFFFFFFFFFFFFFFFFFFFFFFFFFFF:FFFFFFFFFFFFFFFFFFFF:FFFFFFFFFFFFFFFFFFFFFFFFFFFFF,FFFFFFFFFFFFFFFFFFFFF:F:FFFFFFFFFFFF:FFFFFF,F,FFF
@A01757:128:HWYCLDRX2:1:2101:11812:30185 2:N:0:GGAGCGTC
TCGGACTACAGGGGTATCTAATCCTGTTCGCTCCCCTAGCTTTCGCGCCTCAGCGTAAGTCGTGGCCCAGAAGGCCGCCTTCGCCGCCGGTGTTCTTCCCAATATCTGCGCATTCCACCGCTACACTGGGAATTCCGCCTTCCCCTACCAGACTCAAGCCTGCCGGTATCGGGGGCGGACCGGGGTTGAGCCCCGGTATTTGACCCCCGACCTAACAGGCCGCCTACGCGCGCTTTACGCCCAATGAATCC
+
FFFFFFFFFFFFFFFFFFFFFFFFFFFFFFFFFFFFFFFFFFFFFFFFFFFFFFFF:FFFFFFFFFFFFFFFFFFFFFFFFFFFFFFFFFFFFFFFFFFFFFFFFFFFFFFFFFFFFFFFFFFFFFFFFFFFFFFFFFFFFFFFFFFFFFFFFFFFFFFFFFFFFFFFFFFFFFFFFFFFFFFFFFFFFFFFFFFFF,:FFFFF:FFFFFFFFFFFFFFFFFFFF,FFF:FFFFFF,F,FFFF,F:FFF:,
@A01757:128:HWYCLDRX2:1:2101:22426:30217 2:N:0:GGAGCGTC
TCGGACTACTCGGGTATCTAATCCTGTTCGATACCCACGCTTTCGTGCCTCAGCGTCAGTCTGGAGCCGGTACGCTGCCTTCGCAATCGGGGTTCTGCGCGATATCTAAGCATTTCACCGCTACACCGCGCATTCCGCGTACTTCTCTCCAACTCCAGCCCGCCAGTTTCAACGGCTCGCCGGGGTTGAGCCCCGGGCTTTTACCGCTGACTTAACAGGCCGCCTGCGCACCCTTTAAACCCAATAAATCC
+
FFFFFFF:FFFFFFFFFFFFFFFFFFFFFFFFFF:FFFFF:FFFFFFFFFFFFFFFFFF,FFFFFFF:FFFFFFFFFFFFFFFFFFFFFFFFFFFFFFFFFFFFFFF:FFFFFFFFFF:FFF,FFFFF:FF,FFFFFFF,F:FFFFFFFFFFF,F:FFFFFF:FF,F,FFFFFFF:FFF:FFFFFFFFFFF:FFFF:,F::FFFFFFF:F:FFFFFFFFFFFF,,FFFFFFF:,,FFFFFFFFFFFFFFFF
@A01757:128:HWYCLDRX2:1:2101:15013:30248 2:N:0:GGAGCGTC
TCGGACTACTAGGGTATCTAATCCTATTTGCTCCCCACGCTTTCGTGCCTGAGCGTCAGTAACAGTCCAGGCGGCCGCCTTCGCCACTGGTGTTCTTCCATATATCTACGCATTTTACCGCTACACATGGAGTTCCACCGCCCTCTCCTGTCCTCGAGCGTGGCAGTTTCCAAAGCCTGTACAGGTTGAGCCCGTACCTTTCACTTCAGACTTGCCACGCCGCCTGCGCACCCTTTACGCCCAATCATTCC
+
FFFFFFFFFFFFFFFFFFFFFFFFFFFFFF:FFFFFFFFFFFFFFFFFFFFFFFFFF:FFFFFFFFFFFFFFFFFFFFFFFFFFFFFFFFFFFFFFF:FFFFFFFFFFFFFFFFFFFFFFFFFFFFFFFFFFFFFFFFFFFFFFFFFFFFFFFFFF:FFFFFFFFFFFF:FF::FFFFFFFFFFFFFFFFFFFFFFFFFFFFFFFFFFFFFFFFFFFF:FFFFFF:FFFFFFFFFFFFFFFFFF,FFF:FF
@A01757:128:HWYCLDRX2:1:2101:14724:30311 2:N:0:GGAGCGTC
TCTGACTACTACGTTATATAAACATAATAGCTAACCACGCTTTCATGACTGAGAGTAAAAAACATTCCAGTCGGCCTACTAAACTACTATTGTTGTTACATATAACTACTCATTTTAGAGCTACACATGGACTTCAACAGAACTCTAATGACCTCGAGCGTGTCTGATTCCAAACCCTGTCCAGGATCAGAACGAACCTGTCACTACAGAGTTGGCACGAAGCCTGCGCAGCCTGTCCTCCCCATCAGTAC
+
FF,FFFFFFF:,,:,F,,FF,,:,F,,,,F,:,,FF,,,FFFF,,,F:,F:F,,,,,F,,F,,,:F,F,F:FFF,F,,,F,,,,,FF,,,,FFF,F:,FFFF::,FFFF,FFFF,F,,F,F,F,,F,,FFF,,,,,,F,F,:F:F,,,,F,F,,:F,FF,,,,F:,,:FF,F,,,FFF,,,F:FF,,,,F::F,,,FF,F,F,FFF,F,F,FFF,:F,F,,,FFF:FFFF,:,F:,,F,:FF,F,FF,F,:
@A01757:128:HWYCLDRX2:1:2101:19515:30373 2:N:0:GGAGCGTC
TCGGACTACACGGGTTTCTAATCCTATTTGCTCCCCACGCTTTCGTGCCTCAGCGTCAGTAACAGGCCAGGCGGCCGCCTTCGCCACTGGTGTTCTTCCATATATCTACGCATTTTACCGCTACACATGGAGTTCCACCGCCCTCTCCTGCTCTCTAGCCCGCCAGTTTCCAGAGCCTATACCGGTTGAGCCGGTACATTAAACTCAAGACTTAGCAGGCCGCCTACGCACCCTTTACGCCCAATCATTCC
+
FF:FF::FF:FF::F:FFFFF:,FFFFF:FF,FF,FF:F:F:FFF:FFFFF:F:,:FFFFFF:FF,FFF:FFF,FF:FFFFFF,FFFFFFF,:,:,F:FFFFFFF::FF,FFF,:FFFF,:FFFF,FF,,:,,:FF:FFFFFFF:F,FF:FFFF,FFFF:FF,FF,F:F,FFF:::FF::FF::FFF,F:,F::FFF,FF,,FFF:FF,FFF:F,,F,,:FFF,F:F:FFFF,FF:F:,FF,F:F,,F,,,
@A01757:128:HWYCLDRX2:1:2101:32687:30389 2:N:0:GGAGCGTC
TCGGACTACAAGGGTATCTAATCCTGTTCGATACCCGCGCTTTCGAGCTTCAGCGTCAGTAACGCTGCGGCAGGCTGCCTTCGCAATCGGGGTTCTTCGTGATATCTAAGCATTTCACCGCTACACCACGAATTCCGCCTGCCTTCCGCGCACTCAAGGTCTCCAGTTCGCGCCGCACTCTCATGGTTGAGCCACAAAATTTCACGGCACGCTTAAAGACCGGCCTACGCTCCCTTTAAACCCAATAAATC
+
FFFFFFFFFFFFFFFFFFFFFFFFFFFFFFFFFFFFFFFFFFFFFFFFFFFFFFFFFFFFFFFFFFFFFFFFFFFFFFFFFFFF:FFFFFFFFFFFFFFFFFFFFFFFFFFFFFFFFFFFFFFFFFFFFFFFFFFFFFFFFFFFFFFFFFFFFFFFFFFFFFFFFFFFFFFFFFFFFFFFFFFFFFFFFFFFFFFF:FFFFFF:FFFF:FFFFFFF:F:FFFFFFFFFFFFF,FFFFFFFFFFFFFF:FFF
@A01757:128:HWYCLDRX2:1:2101:31069:30405 2:N:0:GGAGCGTC
TCGGACTACCCGGGTATCTAATCCTGTTTGCTACCCACGCTTTCGAACCTCAGCGTCAGTTACAGACCAGAGAGCCGCTTTCGCCACTGGTGTTCTTCCATATATCTACGCATTTCACCGCTACACCACGAATTCCGAGTGCCTTCCGCACACTCAAGCCCGCCAGTTCGCGCTGCAGGACCGTGGTTGAGCCACGGCGTTTCACAGCACTCTTGACAGGCGGCCTACGCTCCCTTTAAACCCAATAAATC
+
FF:FFFFFFFFFFFFFFFFFFFFFFFFFFFFFFFFFFFFFFFFFFFFFFFF:FFFFFFFFFFFFFFFFFFFFFFFFFFFFF::FFFFFFF,FFFFFF:FFFFFFF:FFFFFFFFFFFFFFFFFFFFFFFFFFFFFFF,FFF,FFF:FFFFFFFFFFFFFFFFF:FFFFFFFFFFFFFFFF:FF:FFFFFFFFFFF,:FFFFFFF:FFFFF,FFFFF,FFFFFFFFFFF:FFF,FFFFFFFFFFFFFF:FFF
@A01757:128:HWYCLDRX2:1:2101:31946:30420 2:N:0:GGAGCGTC
TCGGACTACAAGGGTATCTAATCCTGTTCGATACCCACGCTTTCGTGCCTCAGCGTCAGATCGCCGCCGGTATGCTGCCTTCGCAATCGGAGTTCTGCGCAATATCTAAGCATTTCACCGCTACACTGCGCATTCCGCATACCTCTCGACGTCTCAAGACAGCCAGTTTCAACGGCTCGCCGGGGTTGAGCCCCGGGCTTTTACCGCTGACTTGATATTCCGCCTACGCACCCTTTAAACCCAATAAATCC
+
FFFF:FFFFFFFFFFFFFFFFFFFFFFFFFFFFFFFFFFFFFFFFFFFFFFFFFFFFFFFFFFFFFFFFFFFFFFFFFFFFFFFFFFFFFFFFFFFFFFFF:FFFFFFFFFFFFFFFFFFFFFFFFFFFFFFFFFFFFFFFFFFFF:FF:FFFFFFFFFFFFFFF:FFFFFFFFFFFFFFFFFFFFFFFFFFFFFFFF:FFFFF:FFFFFFFFFFFF:F:FFFFF:FFFFF:FFFF:,FFFFF,FFFFFFF
@A01757:128:HWYCLDRX2:1:2101:7563:30436 2:N:0:GGAGCGTC
TCTGACTACAGGGGTATCTAATCCTGTTTGCTACCCACGCTTTCGAACCTCAGTGTCAGTATGATGCCAGGAGGCTGCCTTCGCCATCGGTATTCCTTCAGATCTCTACGCATTTCACCGCTACACCTGAAATTCTACCTCCCTCTCACCTACTCTAGCCCAACAGTATCAGATGCAGTTCCCAGGTTAAGCCCGGGGATTTCACATCTGACTTATCAAGCCACCTACGCTCGCTTTACGCCCAGTAATTC
+
FFFFFFFFFFFFFFFFFFFFFFFFFFFFFFFFFFFFFFFFFFFFFFFFFFFFFFFFFFFFFFFFFFFFFFFFFFFFFFFFFFFFFFFFFF:FFFFFFFFFFFFFFFFFFFFFFFFFFFFFFFFFFFF:FF:FFFFFFFFFF,FFFFFFFFFFFFFFFFFFFFFFF,FFFF:FFFFFFFFFFFFFFFFFFFF:FF:FFFFFFFFF:FFFF,FFFFFFFF:FFFFFFFFFFFFFFFFFFFFFFFF:FFFFFFF
@A01757:128:HWYCLDRX2:1:2101:20907:30436 2:N:0:GGAGCGTC
TCGACTACTAGGGTATCTAATCCTGTTTGCTACCCACGCTTTCGAACCTCAGCGTCAGTTACAGACCAGAGAGCCGCTTTCGCCACTGGTGTTCTTCCATATATCTACGCATTTCACCGCTACACATGGAGTTCCACTCTCCTCTTCTGCACTCAAGTCTCCCAGTTTCCAATGCACTACTCCGGTTAAGCCGAAGGCTTTCACATCAGACTTAAAAGACCGCCTGCGTTCCCTTTACGCCCAATAAATCC
+
FFFFFFFFFFFFFFFFFFFFFFFFFFFFFFFFFFFFFFFF:FFFFFFFFFFFFFFFFFFFFFFFFFFFFFFFFFFFFFFFFFFFFFFFFFFFFFFFFFFFFFFFFFFFFFFFFFFFFFFFFFFFFFFFFFFFFFFFFFFFFFFFFFFFFFFFFFFFFFFFFFFFFFFFFFFFFFFFFFFFFFFFFFFFFFFFFFFFFFFFFFFFFFFFFFFFFFFFFFFFFFFFF:F:FFFFFFFFFFFFFFFFFFFFFF:
@A01757:128:HWYCLDRX2:1:2101:30219:30499 2:N:0:GGAGCGTC
TCGGACTACAAGGGTATCTAATCCTGTTTGCTACCCACGCTTTCGAACCTCAGCGTCAGTTACAGACCAGAGAGCCGCTTTCGCCACTGGTGTTCTTCCATATATCTACGCATTTCACCGCTACACATGGAGTTCCACTCTCCTCTTCTGCACTCAAGTCTCCCAGTTTCCAATGCACTACTCCGGTTAAGCCGAAGGCTTTCACATCAGACTTAAAAGACCGCCTGCGTTCCCTTTACGCCCAATAAATC
+
FFFFFFFFFFFFFFFFFFFFFFFFFFFFFFFFFFFFFFFFFFFFFFFFFFFFFFFFFFFFFFFFFFFFFFFFFFFFFF:FF,FFFFFFFFFFFFFFFFFFFFFFFFFFFFF,FFFFFFFFFFFFFFFFFFFFFFF:FFFFFFFFFFFFFFFFFFFFFFFFFFFFFFFFFFFFFFFFFFFFFFFFFFFFFFFFFFFFFFFFFFF::,FFFFFFFFFFFFFFF,FFFFFFFFFFFFFFFFF:FFF:FFF,FF:
@A01757:128:HWYCLDRX2:1:2101:18918:30592 2:N:0:GGAGCGTC
TCGGACTACAAGGGTATCTAATCCTGTTCGATCCCCACGCTTTCGTGCCTCAGCGTCAGTCTGGCGCCGGTACGCTGCCTTCGCAATCGGAGTTCTGCGCGATATCTATGCATTTCACCGCTACACCGCGCATTCCGCGTACTTCTCTCCAACTCGAGACTGCCAGTTTCAACGGCGGGCCGGGGTTGAGCCCCGGGCTTTGACCGCTGACTTAACAGACCGCCTGCGCACCCTTTAAACCCACTAACTCC
+
FFFFFFFFFFFFFFFFFF,FFFFFFFFFFFFFFFFFFFFFFFFFFFFFFFFFFFFFFFFFFFFFFFFFFFFFFFFFFFFFFFFFF:F:FFFFFFFFFFFFFFFFFFFFFFFFFFFF:FFFFFFFFFFFFFFFF:FFFFFF,FFFFFFFFFFFF:FFFFF,FFF:F:FFFF:F:FFFFFFFFFFFF:FFFFFFFFFFF:,F,FFFFFFFFF,:FF,F:FF:FFF,F::FFF:FF,FF,,::FFFF,,F,FF,
@A01757:128:HWYCLDRX2:1:2101:11496:30608 2:N:0:GGAGCGTC
TCGGACTACAGGGGTATCTAATCCTGTTTGCTCCCCACGCTTTCGAGCCTCAACGTCAGTTACAGTCCAGTAAGCCGCCTTCGCCACTGGTGTTCCTCCTAATATCTACGCATTTCACCGCTACACTAGGAATTCCACTTACCTCTCCTGCACTCCAGCCGTACAGTTTCCAGAGCAGTCCGGGGGTTGAGCCCCCGCCTTTCACTCCCAACTTGCCAATCCGCCTGCGCTCCCTTTACACCCAGTAATTC
+
FFFFFFFFFFFFFFFFFFFFFFFFFFFFFFFFFFFFFFFFFFFFFFFFFFFFFFFFFFFFFFFFFFFFFFFFFFFFFFFFFFFFFFFFFFFFFFFFFFFFFFFFFFFFFFFFFFFFFFFFFFFFFFFFFFFFFFFFFFFFFFFFFFFFFFFFFFFFFFFFFF,FFFFFFFFFF,FFFFFFFFFFFFFFFFFFFFFFFFFFFFFFFFFFFFFFFFFFFFFFFFFFFFFFFFFF:FFFFFFFFFFFFF,FFFF
@A01757:128:HWYCLDRX2:1:2101:27995:30718 2:N:0:GGAGCGTC
TCGGACTACAAGGGTATCTAATCCTGTTCGATCCCCGCGCTTTCGTGCCTCAGCGTCAGTGGCGGCACGGCACGCTGCCTTCGCAATCGGGGTTCTGCGCGATATCTATGCATTTCACCGCTACACCACGCATTCCGCGCACTTCTCGCCCACTCTAGCCCGGCAGTTCCGACGGCTGGGCGGGGTTGAGCCCCGCGATTTGACCGCCGGCTTGCCGTGCCGCCTGCGCACCCTTTAAACCCAATAAATCC
+
FFFFFFFFFFFFFFFFFFFFFFFFFFFFFFFFFFFFFFFFFFFFFFFFFFF:FFFFFFFFFFFFFFFFFFFFFFFFFFFFFFFFFFFFFFFFFFFFFFFF:F:FFFFFFFFFFFFF,FFFFFFFFFFFFFFFFFFFFFFFFFFFFFFFF:F,FFFFFFFFFFFFFFFFFFFFFFFFFFFFFFFFF:FFFFFFFFFFFFF,:FFF:FFFFFFFFFFFFFFFFFFFFFFFFFFFFF,FF:FFFFF:F:FFFFF
@A01757:128:HWYCLDRX2:1:2101:5195:30749 2:N:0:GGAGCGTC
TTGGACTACAGGGGTTTCTAATCCTGTTCGCTACCCATGCTTTCGAGCCTCAGCGTCAGTTGCAGACCAGAGAGCCGCCTTCGCCACTGGTGTTCTTCCATATATCTACGCATTCCACCGCTACACATGGAGTTCCACTCTCCTCTTCTGCACTCAAGTTCAACAGTTTCTGATGCAATTCTCCGGTTGAGCCGAAGGCTTTCACATCAGACTTATTGAACCGCCTGCACTCGCTTTACGCCCAATAAATC
+
,F:FFFFF:FFFFFFFFFFFFF:FFF:FFFFFFF:FFFFFF:FFFFFFFFFFFFFFFFFFFFFFFFFFFFFFFFFFFFF:FF:FFFFF,FFFFFFFFFFFFFFFF:FFFFFFFFFFFFFFFFFFF,FFF:F,FFFF:,FFFFFF:,FFF,FFFFFFF,FFFFFFF:FFFFF,FFF,FFFF:FFFF:,FFFF:F,:F:FFFFFFFFFFFFFFFFFFFFFFFF:FFFFFFFFFF:FFFFFF,FFFFFFFF:F,
@A01757:128:HWYCLDRX2:1:2101:32506:30765 2:N:0:GGAGCGTC
TCGGACTACCGGGGTATCTAATCCTGTTCGATACCCACGCTTTCGTGCCTGAGCGTCAGTAGGGCGCCGGTGCGCTGCCTTCGCAATCGGAGTTCTGCGTGATATCTATGCATTTCACCGCTACACCACGCATTCCGCGCACTTCTCGCCCACTCTAGCCCGGCAGTTCCGACGGCTGGGCGGGGTTGAGCCCCGCGATTTGACCGCCGGCTTGCCGTGCCGCCTGCGCACCCTTTAAACCCAATAAATCC
+
FFFFFFFFFFFFFFFFFFFFFFFF:FFFFFFFFFFFFFFFF:FFFFFFFFFFFFFFFFFFFFFFFFFFFFFFFFFFFFFFFFFFFFFFFFFFFFFFFFFFFFFF:FFFFFFFFFFFFFFFFFFFFFFFFFFFFFFFFFFFFFFFFFFFFFFFFFFFFFFFFFFFFFFFFFF:FFFFFF,FFFFFFFFFFFFFFFFFFFFFF:FFFFFFFFFFFFFFFFFFFFFFFFFFFFFFFFFFF:FFFFFFFFFFFFF
@A01757:128:HWYCLDRX2:1:2101:32542:30765 2:N:0:GGAGCGTC
TCGGACTACCGGGGTATCTAATCCTGTTCGATACCCACGCTTTCGTGCCTGAGCGTCAGTCGGGCGCCGGTGCGCTGCCTTCGCAATCGGAGTTCTGCGTGAGATCTATGCATTTCACCGCTACACCACGCCTTCCGCGCACTTCTCGCCCACGCTAGCCCGGCAGTTCCGACGGCGGGGCGGGGTTGAGCCCCGCGATTTGACCGCCGGCTTGCCGTGCCGCCTGCGCACGCTGTCAACCCGCTCACTCC
+
FFFFFFFFFFFFFF:F:F,,FFFFFFF:FFFFF,FFF:FFFFF:F:FF,FFFFFFFFF,F,FFFFFFFFF,FFF:FFFF:FFFFFFFFF:,FF:FFFFF:FF,F,FF:FF:,,:,FF,FFFF,F:,FFFFF::,,,FF,FFFFFF:FFFF:,,,,FFFF,FFFFF:FFFFF:F:,F,FF:::FFFF:FFFF,FFFFFF:,,F,,:F,F,FF,F,::F,F,FFF,,FF,F::::FFF:,,FF:,FFF,,,F:
@A01757:128:HWYCLDRX2:1:2101:16297:30812 2:N:0:GGAGCGTC
TCGGACTACAAGGGTATCTAATCCTGTTTGCTACCCACGCTTTCGAACCTCAGCGTCAGTTACAGACCAGAGAGCCGCTTTCGCCACTGGTGTTCTTCCATATATCTACGCATTTCACCGCTACACATGGAGTTCCACTCTCCTCTTCTGCACTCAAGTCTCCCAGTTTCCAATGCACTACTCCGGTTAAGCCGAAGGCTTTCACATCAGACTTAAAAGACCGCCTGCGTTCCCTTTACGCCCAATAAATC
+
FFFFFFFFFFFFFFFFFFFFFFFFFFFFFFFFFFFFFFFF:FFFFFFFFFFFFFFFFFFFF:FFF:FFFFFFFFFFFF,FFFFFFFFFFFFF:FF,F:FF,:FFFFF,FFFFFFFFFFFFF:F,FFFFFFFFFFFF:FFFFFFFFFFFFFF::FFFFFFFF:FFFF:FF:FFFFFFF::F:FFFFFF:,FFFFF:FFF:FF:FFF::F,FFF,:F,F,:FFFFFF,FFF::FFFF,FFFFFFFF,F:,F,F
@A01757:128:HWYCLDRX2:1:2101:2781:30827 2:N:0:GGAGCGTC
TCGGACTACTGGGGTATCTAATCCTGTTCGATACCCACGCTTTCGTGCCTGAGCGTCAGTAGGGCGCCGGTGCGCTGCCTTCGCAATCGGAGTTCTGCGTTATATCTATGCATTTCACCGCTACACCACGCATTCCGCGCACTTCTCGCGCACTCTAGCCCGGCAGTTCCGACGGCTGGGCGGGGTTGAGCCCCGGGATTTGACCCCCGGCTTGCCGGGCGGCATGGGCTGGCTTTAGAGCCAAGAACTCG
+
,FFFFF,FFFF:FFFFF:FFFF::,,FF,FFFF,F:F::,FF:,F:FF,F,FF,:F:FFF:F,F:F,FFFF,F,:::::FFF:,,FF,,:F,,::F:,F:,:F:F,FFFF,::F:,F::F,FF,,,,F:FF:F:FFF:F:::,,,F:,F,,,,FFF,F::,FFF,,,,,:,FFFFFFF:FFFFFFF,FFF:F:,,,FF,,,F,,:,,,,,::F:,,F,:F,F::,:,:F,,,:FF,,,,F,,,,,:,FFF:
@A01757:128:HWYCLDRX2:1:2101:20518:30827 2:N:0:GGAGCGTC
TCGGACTACCAGGGTATCTAATCCTGTTCGATACCCACGCTTTCGTGCATGAGCGTCAGTTGCGCGCCGGTATGCTGCCTTCGCAATCGGAGTTCTGCGTGATATCTATGCATTTCACCGCTACACCACGCATTCCGCATACTTCTCGCGCACTCAAAGGATGCAGTTTCAACGGCAGTACGGGGTTGAGCCCCGCAATTTGACCGCTGACTTGCACCTCCGCCTGCGCACCCTTTAAACCCAATAAATCC
+
FFFFFFFFFFFFFFFFFFFFFFFFFFFFFFFFFFFFFFFFFFFFFFFFFFFFFFFFFFFFFFFFFFFFFFFFFFFFF:FFFFFFFFFFFFFFFFFFFFFFFFF:FFF:FFFFFFFFFFFFFFFFFFFFFFFFFFFFFFFFFFFFFFFFFFFFFFFFFFFFFFFFFFFFFFFFFFFFFF,FF:FFFFFFFFFFFFFFF:FF:FFFFFFFFFFFF:FFFFFFFFFFF:FFFFFFFFFFF:FF:FFFFFF,FF:
@A01757:128:HWYCLDRX2:1:2101:21974:30843 2:N:0:GGAGCGTC
TAGGACTACACGGGTATCTAATCCTGTTCGATCCCCACGCTTTCGTGCCTCAGCGTCAGTCTGGCGCCGGTACGCTGCCTTCGCAATCGGAGTTCTGCGCGATATCTATGCATTTCACCGCTACACCGCGCATTCCGCGTACTTCTCGCCAACTCAAGTCTGCCAGTTTCAACGGCTCGACGGGGTTGAGCCCCGCAATTTTACCGCTGACTTAACGGACCGCCTACGCACCCTTTAAACCCAATAAATCC
+
FFFFFFFFFFFFFFFFFFFFFFFFFFFFFF:FFFFFFFFFFFFFFFFFFFFFFFFFFFFFFFFFFFFFFFF:FFFFFFFFFFFFFFFFFFFFFFFFFFFFFFFFFFF:FFFFFFFFFFFFFFFFFFFFFFFFFFFFFFFF:FFFFFFFFFFFFFFFFFFFFFFFFFFFFFFFFFFFFFFFFFFFFFF:FFFFFFFFF,FFFF:,FFFFFFFF:FFF:FF:,FFFFFFFFFFFFFFFFFFFFFFFFFFFFFF
@A01757:128:HWYCLDRX2:1:2101:21947:30953 2:N:0:GGAGCGTC
TCGGACTACTAGGGTATCTAATCCTGTTCGATACCCACGCTTTCGTGCCTCAGCGTCAGTGTGGGGCCGGCAGGCTGCCTTCGCAATCGGGGTTCTGCGCGATATCTATGCATTTCACCGCTACACCGCGCATTCCGCCTGCCTTTCCCCAACTCAAGCCAGCCAGTTTCAACGGCGGGCCGGGGTTGAGCCCCGGGCTTTTACCGCTGACTTAACTCGCCGCCTACGCACCCTTTAAACCCAATAAATCC
+
FFFFFFFFFFFFFFFFFFFFFFFFFFFFFFFFFFFFFFFFFFFFFFFFFFFFFFFFFFFFFFFFFFFFFFFFFFFFFFFFFFFFFFFFFFFFFFFFFFFFFFF:FFFFFFFFFFFFFFFFFFFFFFFFFFFFFFFFFFFFFFFFFFFFFFFFFFFFFFFFFFFFFFFFFFFFFFFFFFFFFFFFFF:FFFFFFFFFFFFFFFFFFFFFFFFFF::FFFFFFFFFFFFFFFFFFFF:FFFFFF:F:FF,F,F
@A01757:128:HWYCLDRX2:1:2101:2627:31250 2:N:0:GGAGCGTC
TCGGACTACTGGGGTATCTAATCCTGTTCGATACCCACGCTTTCGTGCCTGAGCGTCAGTAGGGCGCCGGTGCGCTGCCTTCGCAATCGGAGTTCTGCGTGATATCTATGCATTTCACCGCTACACCACGCATTCCGCGCACTTCTCGCCCACTCTAGCCCGGCAGTTCCGACGGCTGGGCGGGGTTGAGCCCCGCGATTTGACCGCCGGCTTGCCGTGCCGCCTGCGCACCCTTTAAACCCAATAAATCC
+
FFFFFFFFFFFFFFFFFFFFFFFFFFFFFFFFFFFFFFFFFFFFFFFFFFFFFFFFFFFFFFFFFFFFFFFFFFFFFFFFFFFFFFFFFFFFFF:FFFFFFFFF,FFFFFFFFFFFFF:FFFFFFFFFFFFFFFFFFFFFFFFFFFF:FFFFFFFF:FF:FFFFFFFFFFFFFFFFFFFFFFFFFFFFFFFFFFFFFFF:F:FFFFFFF:FFFFFFFFFFFFFFF:FFFFFFFFFFF:FFFFF,,,,FFFF
@A01757:128:HWYCLDRX2:1:2101:30662:31297 2:N:0:GGAGCGTC
TCGGACTACCAGGGTATCTAATCCTGTTCGATACCCACGCTTTCGTGCTTCAGCGTCAGTTGGGCGCCGGTATGCTGCCTTCGCAATCGGAGTTCTGCGTGATATCTATGCATTTCACCGCTACACCACGCATTCCGCATACTTCTCGCCCACTCAAGATCAGCAGTTTCAACGGCACGACGGGGTTGAGCCCCGAGCTTTTCCCGCTGACTTGTCACTCCGCCTACGCCCCCTTTGAGCCCAATACAGGC
+
FFFFFFFFFFFFFFF:FFFFFFFFFF:F:F:FFFFF,FFFFFFFFFFFFF,FFFFFFFF:FFFFFFF:FFFFFFFFFF:FFFFF:F,FFF:FFFFFF,FFFF,:F:F,:F:FFFFFFFFFFFFFFFFFFFFFF,,FFF,:F::FF::::,:F,FF,,FFF,,,F:F,:F,:,:FFF,FF,FFFFF,,F,F,:FFFF,:F:F,,,FF:F:F,F,F,:,:,,,F:F,:,FF,,,:,FF,,,::::,,:F,,,,
@A01757:128:HWYCLDRX2:1:2101:9462:31313 2:N:0:GGAGCGTC
TCGGACTACACGGGTATCTAATCCTGTTTGCTACCCACGCTTTCGAACCTCAGCGTCAGTTACAGACCAGAGAGCCGCTTTCGCCACTGGTGTTCTTCCATATATCTACGCATTTCACCGCTACACATGGAGTTCCACTCTCCTCTTCTGCACTCAAGTCTCCCAGTTTCCAATGCACTACTCCGGTTAAGCCGAAGGCTTTCACATCAGACTTAAAAGACCGCCTGCGTTCCCTTTACGCCCAATAAATC
+
FFFFFFFFFFFFFFFFFFFFFFFFFFFFFFFFFFFFFFFFFFFFFFFFFFFFFFFFFFF:FFFFFFFFFFFFFFFFFFFFFFFFFFFFFFFFFFFFFFFFFFF:FFFFFFFFFFFFFFFFFFFFFFFFFFFFFFFFFFFFF:FFFF:FFFFFFFFF:FFFFFFFFFFFFFFFFFFFFFFFFFFFFFFFFFFFFFFFFFFFFFFFFFFFFFFFFFF,F,:,FF:FFFFFF,FFFFFFFFFFFFFFFF:FF,F
@A01757:128:HWYCLDRX2:1:2101:12626:31407 2:N:0:GGAGCGTC
TCGGACTACAGGGGTATCTAATCCTGTTCGATACCCACGCTTTCGTGCCTGAGCGTCAGTAGGGCGCCGGTGCGCTGCCTTCGCAATCGGAGTTCTGCGTGATATCTATGCATTTCACCGCTACACCACGCATTCCGCGCACTTCTCGCCCACTCTAGCCCGGCAGTTCCGACTGCTGGGCGGGGTTGAGCCCCGCGATTTGACCGCCGGCTTGCCGTGCCGCCTGCGCACCCTTTAAACCCAATAAATCC
+
FFFFFFFFF:FFFFFFFFFFFFFFFFFFFFFFFFFFFFFFFFFFFFFFFFFFFFFFFFFFFFFFFFFFFFFFFFFFFFFFFFFFFFFFFFFFFFFFFFFFFFFFFFFFFFFFFFFFFFFFFFFFFFFFFFFFFFFFFFFFFFFFFFFFFFFFFFFFFFFFFFFFFFFFFFFFFFFFFFFFFFFFFFFFFFFFFFFFF:FFFFFFFFF:FFFFFFFFFFFFFFFFFFFFF:FFFFFFFFFFFFFFFFFFFFF
@A01757:128:HWYCLDRX2:1:2101:26106:31454 2:N:0:GGAGCGTC
TCGGACTACCGGGGTATCTTAGCAGATCGGAAGAGCGTCGTGTAGGGAAAGAGTGTAGATCTCGGTGGTCGCCGTATCATTAAAAACGGGTGGGGGGGGGGGGGGGGGGGGGGGGGGGGGGGGGGGGGGGGGGGGGGGGGGGGGGGGGGGGGGGGGGGGGGGGGGGGGGGGGGGGGGGGGGGGGGGGGGGGGGGGGGGGGGGGGGGGGGGGGGGGGGGGGGGGGGGGGGGGGGGGGGGGGGGGGGGGGGGG
+
FFFFFFFFFFFFFFFFFFFFFFFFFFFFFFF:FFFFFFFF,F,FFFF:FFFFFFFFFFFFF:FFF,FFFFF:FF,,::F:FFFF,,,,,,,,F,,FFF,,:F,FF:FFFFFFFFFFF,FFFFFFFFFFFFFFFFFFFFFFFFFFFFFFFFFFFFFFF:FFFFF:FFFFFFFFFFFFFFFFFFFFFFFFFFFFFFFFFFFFFFFFFFFFFFFFFFFFFFFFFFFFFFFFFFFFFFFFFFFFFFFF:FFFFFF
@A01757:128:HWYCLDRX2:1:2101:30472:31469 2:N:0:GGAGCGTC
TCGGACTACAGGGGTATCTAATCCTGTTCGATACCCACGCTTTCGTGCTTCAGCGTCAGTCGGGCGCCGGTATGCTGCCTTCGCAATCGGAGTTCTGCGTGATATCTATGCATTTCACCGCTACACCACGCATTCCGCATACTTCTCGCCCACTCAAGAAAACCAGTTTCAACGGCGGGCCGGGGTTGAGCCCCGGGCTTTGACCGCTGACTTAACAGACCGCCTGCGCACCCTTTAAACCCAATAATTCC
+
FFFFFFFFFFFFFFFFFFFFFFFFFFFFFFFFFFFFFFFFFFFFFFFFFFFFFFFFFFFFFFFFFFFFFFF,FFFFFFFF:FFFFFFFFFFFFFFFFFFFFFFFFFF:FFFF:FFFFFFFFFFFFFF:FFFFFFFFFFFFFFFFFFFFFFFFFFFFFFFFFFF:FFF:FFFFFFFFFFFFFFFFFFFFFFFFFFFFFFFFFFFFFFFFFFFFFF:FFFFFFFF:F,FFF:FFFFFFF,FFFFFFFFF,FFF
@A01757:128:HWYCLDRX2:1:2101:13747:31563 2:N:0:GGAGCGTC
TCGGACTACTAGGGTATCTAATCCTGTTCGATACCCACGCTTTCGTGCCTCAGCGTCAGATCGCCGCCGGTATGCTGCCTTCGCAATCGGAGTTCTGCGCAATATCTAAGCATTTCACCGCTACACTGCGCATTCCGCATACCTCTCGACGTCTCAAGACAGCCAGTTTCAACGGCTCGCCGGGGTTGAGCCCCGGGCTTTTACCGCTGACTTAACAGTCCGCCTACGCACCCTTTAAACCCAATAAATCC
+
FFFFFFFFFFFFFFFFFFFFFFFFFFFFFFFFFFFFFFFFFFFFFFFFFFFFFFFFFFFFFFFFFFFFFFFFFFFFFFFFFFFFFFFFFFFFFFFFFFFFFFFFFFFFFFFFFFFFFFFFFFFFFFFFFFFFFFFFFFFFFFFFFFFFFFFFFFFFFFFFFFFFFFFFFFF:FFFFFFFFFFFFFFFFFFFFFFFFFFFFFFFFFFFFFFFFFFFFFFFFFFFFFFFFF:FFFFFF,FFFFFF:FFFFFFF
@A01757:128:HWYCLDRX2:1:2101:29875:31563 2:N:0:GGAGCGTC
TCGGACTACCCGGGTATCTAATCCTGTTTGCTACCCACGCTTTCGAACCTCAGCGTCAGTTACAGACCAGAGAGCCGCTTTCGCCACTGGTGTTCTTCCATATATCTACGCATTTCACCGCTACACCACGAATTCCGAGTGCCTTCCGCACACTCAAGCCCGCCCGTTCGCGCTGCAGGACCGTGGTTGAGCCACGGCGTTTCACAGCACGCTTGACAGGCGGCCTACGCTCCCTTTAACCCCAATACATC
+
F:,FF,F,FFFF,F:FFFFFFF,:F,,,:,:::FFFFF,FFFF,,FFF,FFF,,,:,FFFFFFF,FFFF:FFFF:FFF,:,F,F,,,F,FFF,F:FFF,FFFF,FFFFFFFF,FFFFF:FF,FFF,:FFFFFFFFFFFFFFFFFFFF,F:F:F:FFFFFFFFFF,F,FFFFFFFFF,FF:FFF:FF::F:FFF,FFFFF,F,FFFFFF:FFF:,F:FFF:FFFFFFFF:FFF,F,FFF,,:FF,,:F,FFF
@A01757:128:HWYCLDRX2:1:2101:3920:31579 2:N:0:GGAGCGTC
TCGGACTACAAGGGTATCTAATCCTGTTTGCTCCCCACGCTTTCGCGCCTCAGCGTCAGTTATTGTCCAGCAGGCCGCCTTCGCCACTGGTGTTCCTCCGTATATCTACGCATTTCACCGCTACACACGGAATTCCGCCTGCCTCTCCAACACTCAAGGCCCCCAGTTTCAACGGCCGGACGGGGTTGAGCCCCGAATTTTTACCGCTGACTTAAAAGCCCGCCTACGCACCCTTTAAACACAATAATTCC
+
FFFFFFFFFFFFFFFFFFFFFFFFFFFFFFFFFFFFFFFFFFFFFFFFFFFFFFFFF:FFFFFFFFFFFFFFFFFFFFFFFFFFFFFFFFF:FFFFFFFFFFFFF:,FFFFFFF,FFFFFFF,:FFFFFFF:FFF:FFFFFFFFFFFFFFFFFFFFFFFFFFFF:F:FFFFFFFF,FFFFFF:FFFFFFF,FFFFFF:FFFFF:FF,::FFFFF,FF:F,FFFFFFFFFFFFFFFFF,:FFF,FFFF,:F,
@A01757:128:HWYCLDRX2:1:2101:5584:31579 2:N:0:GGAGCGTC
TCGGACTACTAGGGTATCTAATCCTGTTCGATACCCACGCTTTCGTGCCTCAGCGTCAGTGTGGAGCCGGCATGCTGCCTTCGCAATCGGAGTTCTGCGCGATATCTATGCATTTCACCGCTACACCGCGCATTCCGCATACTTCTCTCCAACTCGAGACTGCCAGTTTCAACGGCGGGCCGGGGTTGAGCCCCGGGCTTTGACCGCTGACTTAACAGACCGCCTGCGCACCCTTTAAACCCAATAAATCC
+
FFFFFF,,FFFFFFFFFFFFFFFFF:F:,FFFFFFFFFFFFF:FF:F::F:FFFFF:FF:F:FFFFFFF:FFFFFFFF:FFFFF:FFF,FFFFFFFFFFFFFF:FFF,:FFFFFFFFFFFF:FFFFFFFFFF:FFFFFFFFFFFFFFFF:FFFFFFFFF:FFFF:F:FFFFFFFFFFFFFFFFFFFFFFFF:FFFF:FFFFFFFFFFFF:FFFFFF:,:FFFFFFFFFF,FFFFFFFF,FFF:FF,F:F:F
@A01757:128:HWYCLDRX2:1:2101:26747:31626 2:N:0:GGAGCGTC
TGGACTACAAGGGTTTCTAATCCTATTTGCTCCCCACGCTTTCGTGCCTCAGCGTCAGTAACAGGCCAGGCGGCCGCCTTCGCCACTGGTGTTCTTCCATATATCTACGCATTTTACCGCTACACATGGAGTTCCACCGCCCTCTCCTGCTCTCTAGCCCGCCAGTTTCCAGAGCCTGTACCGGTTGAGCCGGTACCTTTCACTCCAGACTTAGCAGGCCGCCTACGCACCCTTTAAACCCAATAAATCAG
+
:FFFFFFF:FFFFFFFFFFFFFFFFFFFFFFFFFFFFFFFFFFFFFFFFFFFFF:FFFFFFFFFFFFFFFFFFFFFFFFFFFFFFFFFFFFFFFFFFFFFFFFFFFF:FFFFFFF,FFFFF:FFFFFFFFFFFFFFFFFFFFFFFFFFFFFFFFF:,FFFFFF,FFFFFFFFFFFFFFFF:FF:FFFFFFFFFFFF,FFFFFFFFFFFFFFFF,FFFFFF:FFFFFFFFFFFFFFF::F,FFFFFFFFF:F
@A01757:128:HWYCLDRX2:1:2101:3540:31704 2:N:0:GGAGCGTC
TCGGACTACAGGGGTATCTAATCCTGTTCGATACCCACGCTTTCGTGCTTCAGCGTCAGTTGGGCGCCGGTATGCTGCCTTCGCAATCGGAGTTCTGCGTGATATCTATGCATTTCACCGCTACACCACGCATTCCGCATACTTCTCGCCCACTCAAGAACACCAGTTTCAACGGCGAAGCGAGGTTGAGCCCCGCGATTTGACCGCTGACTTGACATTCCGCCTACGCACCCTTTAAACCCAATAAATCC
+
FFFFFFFFFF:FFFFFFFFFFFFFFFFFFFFFFFFFFFFFFFFFFFFFFFFFFFFFFFFFFFFFFFFFFFF:FFFFFFFFFFFFFFFFFFFFFFFFF:FF:FFF:F::FFFFFFFFFFFFFFFFFFF:FFFFFFFFFFF:FFF:FFFFFFFFFFFF:FFFFFFF:FFFFFFFF:FFFFFFFFFF:F:FFF:FFFFFFFFFFFFFFFFFFFFFFFFFFFFFFFFF,FFFFFFFFFFF:F:F,F:FFFFF::F
@A01757:128:HWYCLDRX2:1:2101:28058:31704 2:N:0:GGAGCGTC
TCGGACTACACGGGTATCTAATCCTGTTCGATACCCACGCTTTCGTGCCTGAGCGTCAGTAGGGCGCCGGTGCGCTGCCTTCGCAATCGGAGTTCTGCGTGATATCTATGCATTTCACCGCTACACCACGCATTCCGCGCACTTCTCGCCCACTCTAGCCCGGCAGTTCCGACGGCTGGGCGGGGTTGAGCCCCGCGATTTGACCGCCGGCTTGCCGTGCCGCCTGCGCACCATTTAAACCCAATAAATCC
+
FFFFFFFFFFFFFFFFFFFFFFFFFFFFFFFFFFFFFFFFFFFFFFFFFFFFFFFFFFFFFFFFFFFFFFFFFFFFFFFFFFFFFFFFFFFFFFFFFFFFFFFFFFFFFFFFFFFFFFFFFFFFFFFFFFFFFFFFFFFFFFFFFFFFFFFFFFFFFFFFFFFFFFFFFFFFFFFFFFFFFFFFFFFFFFFFFFFFFFFFFFFFFFFFFFFFFFFFFFFFFFFFF::FF,FFFFFFFFFFFFFFFF,FF:,
@A01757:128:HWYCLDRX2:1:2101:20021:31751 2:N:0:GGAGCGTC
TCGGACTACACGGGTATCTAATCCTGTTCGATACCCACGCTTTCGTGCATGAGCGTCAGTTGCGCGCCGGTATGCTGCCTTCGCAATCGGAGTTCTGCGTGATATCTATGCATTTCACCGCTACACCACGCATTCCGCATACTTCTCGCCCACTCGAGCCCGGCAGTTTCAACGGCTGTACGGGGTTGAGCCCCGCAATTTTACCGCTGACTTGGCAGGCCGCCTACGCACCCTTTCAACCCAATAAATCC
+
FFFFFFF:FFFFFFFFFFFFFFFFFFFFFFFFFFFFFF:FFFFFFFFFFFFFFFFFFFFFFFFFFFF:FFF:FFFFFFFFFFFFFFFFFFFFFFFFFFFFFFF,FFF,FFFFFFFFFFFFFFFF:FFFFFFF::FFFFFFF,FFFFFFFFFFFFFFFFFFFFFFFFFFFF,FFFF::FF:FFFFFFFFFFFFFFFFF,FFFFFFF::FFFFFFFFFFFFFFFFF:FFFFF,FFFFFFFF:FFFF,FFFFFF
@A01757:128:HWYCLDRX2:1:2101:18837:31923 2:N:0:GGAGCGTC
TCGGACTACAAGGGTTTCTAATCCTGTTTGCTACCCACGCTTTCGAACCTCAGCGTCAGTTACAGACCAGAGAGCCGCTTTCGCCACTGGTGTTCTTCCATATATCTACGCATTTCACCGCTACACATGGAGTTCCACTCTCCTCTTCTGCACTCAAGTCTCCCAGTTTCCAATGCACTACTCCGGTTAAGCCGAAGGCTTTCACATCAGACTTAAAAGACCGCCTGCGTTCCCTTTACGCCCAATAAATC
+
FFFFFFFFFFFFFFFFFFFFFFFFFFFFFFFFFFFFFFFFFFFFFF:FFFFFFFFFFFFFFFFFFFFF:FFFFFFFFFFFFFFFFFFFFF:FFFFFFFFFFFFFFFFFFFFFFFFFFFFF:F,FFFFFFF:FFFFFFFFFFFF::FFFFFF:FFF:FF:FFFFF:FFFF:FF,FFFFFFFFFFFFFFFFFFFFFFFFFFFFFFFFFFFFFFFFFFF:FFFFFFFFFFF:FFFFF:FFF:FFFF,FFFFF:F
@A01757:128:HWYCLDRX2:1:2101:16984:32346 2:N:0:GGAGCGTC
TCGGACTACAGGGGTATCTAATCCTGTTCGATACCCACGCTTTCGTGCCTCAGCGTCAGATCGCCGCCGGTATGCTGCCTTCGCAATCGGAGTTCTGCGCAATATCTAAGCATTTCACCGCTACACTGTGCATTCCGCATACCTCTCGACGTCTCAAGACAGCCAGTTTCAACGGCTCGCCGGGGTTGAGCCCCGGGCTTTTACCGCTGACTTAACAGTCCGCCTACGCACCCTTTAAACCCAATAAATCC
+
FFFFFFFFFFFFFFFFFFFFFFFFFFFFFFFF:FFFFFFF:FFFFFFFFFFFFFFFFFFFFFFFFFFFFFFFFFFFFFFF:FFFFFFFFFFFFFFFFFFFF:FFFFFFFFF:F,FFFFFFFFFFFFFFFFFFFFFFFFFFFFFFFFFFFFFFFFFFFFFFFFFFFFF:FFFFFF:FFFFFFFFFFFFFFFFFFFFFFFFFFF,FFFFF:FFFFFFFFFFFFFFFF:FFFF:FF:FFF,F:FFFFFFFFFFF
@A01757:128:HWYCLDRX2:1:2101:30382:32346 2:N:0:GGAGCGTC
TCGGACTACAGGGGTATCTAATCCTGTTCGCTCCCCCAGCTTTCGCGCCTCAGCGTCAGTGACGGCCCAGAGAGCTGCCTTCGCCATCGGTGTTCTTCCCGATATCTGCGCATTCCACCGCTACACCGGGAATTCCGCTCTCCTCTACCGCACTCGAGCCGCCCAGTCCGGAACCCGGCCCGAGGTTGAGCCCCGGGGTTAGAGGTTCCGCTTAGCCGGCCGCCTACGCGCGCTTTACGCCCAATGAATCC
+
FFFFFFFFFF:FFFFFFFFFFFFFFFFF,F:FFFFFF:,FFFFFF,FFFFFFFFFFFFFF,,FF:,FF:F,F:FFFFFFFFFFFFFFFFFFFFFFFFFF,FFFFFFFFFFFFFF:FFFFFFFFFFFF:FF,,FFF:FFF,FF,FFFFF:FFFFFFFFFFF,FFFFFF:,,FF:::F:FFFFFFF:,F::FFFFFF:,,,FFFFF,FFFFFF,FFF:,FFFF:FFFFFFFFFFF,FFFF:FFFFFFF:FFFF
@A01757:128:HWYCLDRX2:1:2101:21432:32409 2:N:0:GGAGCGTC
TCGGACTACAAGGGTTTCTAATCCTGTTTGCTACCCACGCTTTCGAACCTCAGCGTCAGTTACAGACCAGTGAGCCGCTTTCGCCACTGGTGTTCTTCCATATATCTACGCATTTCACCGCTACACATGGAGTTCCACTCTCCTCTTCTGCACTCAAGTCTGCCAGTTTCCCATGGAGTACTCCGGTTAAGCCGAAGGCTTTCGCATCAGACTTAAAGGACCGCCTGCGTTCGGTTTACGCCCAATAACTC
+
FFFFFFFFFFFFFF:FFF:,:FF:FFFFFF,FFFF:FFFFFFFFFFFFFFF:FFFFFF:FF::FFF:FFF,FFF:FFF,FFF:FFFFFFFFFFFFFF:FFFF,F,FFFFFF,,F:,F,,FFF,FF:F:FF,FF:FFF,:,:,F,FFFFFF,,,FFFF:F,F,,,FF,FF,F,,FF,F,FF,F:FF:F:,:F,:F,,FF::,:F,FFFFF:,FF,,,F,:F,:FF,FF,F,:F:,,F:,FF,,,,,,,,,FF
@A01757:128:HWYCLDRX2:1:2101:29261:32440 2:N:0:GGAGCGTC
TCGGACTACACGGGTATCTAATCCTGTTCGATCCCCACGCTTTCGTGCCTCAGCGTCAGTCTGGCGCCGGTACGCTGCCTTCGCAATCGGAGTTCTGCGCGATATCTATGCATTTCACCGCTACACCGCGCATTCCGCGTACTTCTCGCCAACTCAAGTCTGCCAGTTTCAACGGCTCGACGGGGTTGAGCCCCGCAATTTTACCGCTGACTTAACGGACCGCCTACGCACCCTTTAAACCCAATAAATCC
+
FFFFFFFFF:FFFFFFFFFFFFFFFFFFFFFFFFFFFFFFFFFFFFFFFFFFFFFFFFFFFFFFFFFFFFFFFFFFFFFFFFFFFFFFFFFFFFFFFFFFFFFF:FFFFFFFFFFFFFFFFF:FFFFFFFFFFFFFFFFFFFFFFFFFFFF,FFFFFFFFFFFFFFFFFFFFFFFFFFFFFFFFFF:FFFFFFFFFF::FFFFFFFFFFF:FFFFFF,FFFFFF:FFFFFFFFFFF,FFFFF,F:F:F:F:
@A01757:128:HWYCLDRX2:1:2101:19072:32550 2:N:0:GGAGCGTC
TCGGACTACAAGGGTTTCTAATCCTGTTCGATACCCACGCTTTCGTGCCTCAGCGTCAGTGTGGAGCCGGCATGCTGCCTTCGCAATCGGAGTTCTGCGCGATATCTATGCATTTCACCGCTACACCACGCATTCCGCATACTTCTCGCGCACTCAAGGGATGCAGTTTCAACGGCAGTACGGGGTTGAGCCCCGCAATTTGACCGCTGACTTGCACCTCCGCCTGCGCACCCTTTAAACCCAATAAATCC
+
FFFFFFFFFFFFFFF:FFFFFFFFFFFFFFFFFFFFFFFFFFFFFFFFFFFFFFFFFFFFFFFFFFFFFFFFFFFFFFFFFFFFFFFF:FFFFFFFFFFFFFFFFFFFFFFFFFFFFFFFFFFFFFFFFFFFFFFFFFFFFFFFFFFFFFFFFFFFFFFFFFFFFFFFFFFFFFFFFFFFFFFFFFFFFFF:FFFFF,FFFFFFFFFFFFFFFFF:FFFFFFFFFFFFFFFFFFFFFFFF:FFFFFFFFFF
@A01757:128:HWYCLDRX2:1:2101:27769:32581 2:N:0:GGAGCGTC
TCGGACTACAAGGGTATCTAATCCTATTTGCTCCCCACGCTTTCGTGCCTCAGCGTCAGTAACAGGCCAGGCGGCCGCCTTCGCCACTGGTGTTCTTCCATATATCTACGCATTTTACCGCTACACATGGAGTTCCACCGCCCTCTCCTGCTCTCTAGCCCGCCAGTTTCCAGAGCCTGTACCGGTTGAGCCGGTACCTTTCACTCCAGACTTAGCAGGCCGCCTACGCACCCTTTACGCCCAATCATTCC
+
FFFFFFFFFFFFFFF::FFFFFFFFF:FFFFFFFFFFFFFFFFFFFFFFFFFFFFFFFFFFFFFFFFFFFFFFFFFFFFFFFFFFFFFFFFFFFFFFFFFFFFF,FFFFFFFFFFFFFFFFFFFFFFFFFFFFFFFFFFFFFFFFFFFFFFFFFFFFFFFFFFFFFFFFFF,FFFFFFFFF:FFFFFFFFFFFFFFFFFFFFFFFFFFFFFFFFFFFFFFFFFFF:FFFFFFFFFFF:FFFFF,F:FFFFF
@A01757:128:HWYCLDRX2:1:2101:17635:32597 2:N:0:GGAGCGTC
TCGGACTACAAGGGTATCTAATCCTGTTCGATACCCACTCCTTCGTGCTTCAGCGTCAGTTGGGCGCCGGTACGCTGCCTTCGCAATCGGAGTTCTGCGTGATATCTATGCATTTCACCGCTACACCACGCATTCCGCGTACTTCTCGCCCACTCAAGGCCCCCAGTTTCAACGGCCGGACGGGGTTGAGCCCCGAATTTTTACCGCTGACTTAAAAGCCCGCCTACGCACCCTTTAAACCCAATAAATCC
+
FFFFFFFFF:FFFFFFFFFFFFFFFFFFFFFFFFFFFFFFFFFFFFFF:FFFF:FFFFFFFFFFFFFFFFFFFFFFFFFFFFFF:FFFFFFFFFFFFFF:FFF,FFFFFFFFFFFFFFFFFFFFFFFFFF:FFFFFFFFFFFFFFFFF:FFFFFFFFFFFFFFFFFFFFFFFFFFFFFFFFFFFFF:FFFFFFFFFFFFFFFFFFFFF:FFFFFFFF,FFFFF:,FFFFF:FFF:FFFFFFFFFFFF:FF:
@A01757:128:HWYCLDRX2:1:2101:28637:32612 2:N:0:GGAGCGTC
TCGACTACTAGGGTATCTAATCCTGTTCGATACCCACGCTTTCGTGCCTCAGCGTCAGTGTGGAGCCGGCATGCTGCCTTCGCAATCGGAGTTCTGCGCGATATCTATGCATTTCACCGCTACACCGCGCATTCCGCATACTTCTCTCCAACTCGAGACTGCCAGTTTCAACGGCGGACCGGGGTTGAGCCCCGGGCTTTGACCGCTGACTTAACAGACCTCCTGCGCACCCTTTAAACCCAATAAATCCG
+
FFFFFFFFFFFFFFFFFFFFFFFFFFFFFFFFFFFFFFFFFFFFFFFFFFFFFFFFFFFFFFFFFFFFFFFFFFFFFFFFFFFFFFFFFFFFFFFFFFFFFFFFFFFFFFFFFFFFF:FFFFFFFFFFFFFFFFFFFFFFFFFFFFFFFFFFFF,FFFFFFFFFFFFFFFFFFFFFFFFFFFFFFFFFFFFFFF:FFFFFFFFFFFFFFFFFFFFFFFFF,FFFF:FFFFFFF:F,FFFFFFFFF,:FFFF
@A01757:128:HWYCLDRX2:1:2101:24270:32628 2:N:0:GGAGCGTC
TCGGACTACAGGGGTATCTAATCCTGTTTGCTACCCACGCTTTCGAACCTCAGCGTCAGTTACAGACCAGAGAGCCGCTTTCGCCACCGGTGTTCCTCCATATATCTACGCATTCCACCGCTACACATGGAATTCCACTCTCCCCTTCTGCACTCAAGTTGAACAGTTTCCAAAGCATACTATGGTTAAGCCACAGCCTTTAATTTCAGACTTATCCAACCGCCTGCGCTCGCTTTACGCCCAAGAAATCC
+
FFFFFFFFFFFFFFFFFFFFFFFFFFFFFFFFFFFFFFFFFFFFFFFFFFFFFFFFFFFFFFFFFFFFFFFFFFFFFF:FF:FFFFFFFFFFFFFFFFFFFFFFFFFFFFFFFFFFFFFFFFFFFFFFFFF:FFFFFFFFFFFFFFFFFFFFFFFFFFFFF:FFFFFFFFFFFF:F:FFFFFFFFFFFFFFFFF:FFFFFFFFFFFFFFFFF:FFFFFFFFFFFF:FFFFFFFFFF:FFF:FFF,:F,FFF
@A01757:128:HWYCLDRX2:1:2101:29776:32643 2:N:0:GGAGCGTC
TCGGACTACAAGGGTATCTAATCCTGTTTGCTACCCACGCTTTCGAACCTCAGCGTCAGTTACAGACCAGAGAGCCGCTTTCGCCACTGGTGTTCTTCCATATATCTACGCATTTCACCGCTACACATGGAGTTCCACTCGCCTCTGCTGTACTCACGTCTCCCAGTTTCCAATGCCCTACTCCGGTTAAGCCGGAGGCTTTCACATGCGGCTGAAAAGACCGCGTGCGGTCGCTGTACGCCCACTAGATC
+
FFFFFFF:FFFFFFFFFFFFFFFFFFFFFFFFFFFFFFFFFFFFFFFFFFFFFFFFFFFFFFFF:FFFFFFF:FFFFFF:FF:FF:FFFF:F:FFFF:FFFFFF:FF,,FFF,F:FFFFF:,:F,FFFFFFFFFFF,:,,,,FF,,,F:FFF,FF,:FFFF,:F,F,:,,,:,FF:,FF,:,:FFF,F,FF:FF,,FF:::,,::,,,:,,:,,,:,:FF,FFF,,FFF,,F,F:,:,:F,,,FF,::,::
@A01757:128:HWYCLDRX2:1:2101:10999:32659 2:N:0:GGAGCGTC
TCGGACTACAGGGGTATCTAATCCTGTTCGATACCCACGCCTTCGTGCTTCAGCGTCAGTAGGGCGCCGGTGCGCTGCCTTCGCAATCGGAGTTCTGCGTGATATCTATGCATTTCACCGCTACACCACGCATTCCGCGCACTTCTCGCCCACTCTAGCCCGGCAGTTCCGACGGCTGGGCGGGGTTGAGCCCCGCGATTTGACCGCCGGCTTGCCGTGCCGCCTGCGCACCCTTTAAACCCAATAAATCC
+
FFFFFFFFF:FFFFF,FFFFFFFFFFFFFFFFFFFFFFFF,FFFFFFF,FFFFFFFFFFFFF:FFFFF,F:FFFFFFFFFFFFFFF:FFFFFFFFFFFFFFFFFFFFF:FFFFFFFFFFFFFFFFFFFFF:FFFFFFFFFFF::FFF:FFFFF,F:FFFFF,FFF:FFFFFFFFFFFFFFFFFFFFFFF:FFFFFFFFFFF,F:FFFFFFFFFFFFFFFFF:FF,F,FFFFFFFFFFFFFFF,F:FF::F:
@A01757:128:HWYCLDRX2:1:2101:27398:32690 2:N:0:GGAGCGTC
TCGGACTACAAGGGTATCTAATCCTGTTTGCTACCCACGCTTTCGAACCTCAGCGTCAGTTACAGACCAGAGAGCCGCTTTCGCCACTGGTGTTCTTCCATATATCTACGCATTTCACCGCTACACATGGAGTTCCACTCTCCTCTTCTGCACTCAAGTCTCCCAGTTTCCAATGCACTACTCCGGTTAAGCCGAAGGCTTTCACATCAGACTTAAAAGACCGCCTGCGTTCCCTTTACGCCCAATAAATC
+
FFFFFFFFFFFFFFFFFFF:,FFFFFFFFFFFFFFFFFFFF:FFFFFFFFFFFFFFFFF:FFFFFFFFFFFFFFFFFF:FFFFFFFFFFFFFFFFFFFFFFFFFFFFFFFFFFFFFFFFFFFFFFFFFFFFFFFFFFFFFFFFFFFFFFFFFFFFF::FFFFFFFFFFFFFF:FFFFFFFFFFFFFFFF:FFFFFFFFFFFFF,FFFFFFFFFFFFFFFFFFFFFFFFFFFF:FFFFFFFFFF,FF:F,FF
@A01757:128:HWYCLDRX2:1:2101:9191:33004 2:N:0:GGAGCGTC
TCGGACTACAAGGGTATCTAATCCTGTTCGATACCCACGCTTTCGTGCCTGAGCGTCAGTAGGGCGCCGGTGCGCTGCCTTCGCAATCGGAGTTCTGCGTGATATCTATGCATTTCACCGCTACACCACGCATTCCGCGCACTTCTCGCCCACTCTAGCCCGGCAGTTCCGACGGCTGGGCGGGGTTGAGCCCCGAACTTTCACAACTGACTTAACGGCCCGCCTACGATCCCTTTAAACCCAAAAAATCC
+
FFFFFFFFFFFFFFFFFFFFFFFFFFFFFFFFFFFFFFFFFFFFF:FFFFFFFFFFFFFFFFFFF:FFFFFFFFFFFFFFFFFFFFFFFFFFFFFFFFFFFFFFFFFFFFFFFFFFFFFFFFFFFFFFFFFFFFFFFFFFFFFFFFFF:FFFFFFFFF:FFFFFFFF:FFFFFFFFFFFFFFFFFFFFFFF,FFFFFFFFFFFFFFFFFFFFFFFF:FF:F:FFFFFFFFFFFFFFFFFFFFFF,FFFFFF
@A01757:128:HWYCLDRX2:1:2101:16884:33019 2:N:0:GGAGCGTC
TCGGACTACCAGGGTACTAATCCTGTTCGATACCCACGCTTTCGTGCCTCAGCGTCAGTGTGGAGCCGGCATGCTGCCTTCGCAATCGGAGTTCTGCGCAATATCTAAGCATTTCACCGCTACACTGCGCATTCCGCATACCTCTCGACGTCTCAAGACAGCCAGTTTCAACGGCTCGCCGGGGTTGAGCCCCGGGCTTTTACCGCTGACTTAACAGTCCGCCTACGCACCCTTTAAACCCAATAAATCCG
+
:FFFFFFFFFFFFFFFFF,FFFF:FF:FFFFFFFF,FFF:,FFFFFFFFFFFFFFF,FFFFFFFFF,:FFFFFFFFF::FFFFFFFF,FFF:FFFF,FFFF,FFFFFFFFFFFFFFFFFFFFFFFFF,FFFFFFFF,FFFFFFFF:FFFFFFFFFFFF:FFFFFFFFFFFFFFFFFFFFFFFFFFFFFFFF:FF:FFF,FFFFFFFFFFFFFFFFFFFFFFFFFFFF:FF:FF,FFFFF:FF,FFFFFFFF
@A01757:128:HWYCLDRX2:1:2101:15022:33051 2:N:0:GGAGCGTC
TCGGACTACAGGGGTATCTAATCCTGTTTGCTACCCACGCTTTCGAACCTCAGCGTCAGTTACAGACCAGAGAGCCGCTTTCGCCACTGGTGTTCTTCCATATATCTACGCATTTCACCGCTACACATGGAGTTCCACTCTCCTCTTCTGCACTCAAGTCTCCCAGTTTCCAATGCACTACTCCGGTTAAGCCGAAGGCTTTCACATCAGACTTAAAAGACCGCCTGCGTTCCCTTTACGCCCAATAAATC
+
FFFFFFFFFFFFFFFFFFFFFFFFFFFFFFFFFFFFFFFFFFFFFFFFFFFFFFFFFFFFFFFFFFFFFFFFFFFFFF:FFFFFFFFFFFFFFFFFFFFFFFFFFFFFFFFF:FFFFFFFF:FFFFFFFFFFFFFFFFFFFFFFFFFFFFFFFFFFFFFFFFFF,F:FF:FFFFFFFFFFFFFFFF:F:FFFFFFFFFF:F:FFFFFFFFFFFFFFFFF:FFFFFFFFFF,FFFF,FFFFFFF::,F,FF:
@A01757:128:HWYCLDRX2:1:2101:26196:33301 2:N:0:GGAGCGTC
CGGACTCTGGGGTATCTAATCCTATTTGCTCCCCACGCTTTCGTGCCTCAGCGTCAGTAACAGGCCAGGCGGCCGCCTTCGCCACTGGTGTTCTTCCATATATCTACGCATTTTACCGCTACACATGGAGTTCCACCGCCCTCTCCTGCTCTCTAGCCCGCCAGTTTCCAGAGCCTGTACCGGTTGAGCCGGTACCTTTCACTCCAGACTTAGCAGGCCGCCTACGCACCCTTTACGCCCAATCATTCCGG
+
FFFF:FFFFFFFFFFFFFFFFFFFFFFFFFFF:F:FFFFFFFFFFFFFFFFFFFFFFFFFFFFFFFFFFFFFFFFFFFFFFFFFFFFFFFFFFFFFFFFF:FFFFFFFFFFFFFFFFFFFFF:FFFFFFFFFFFFFFFFFFFFFFFFFFFFFFFF:FFFFFFFFFFFF:FFFFFFF:FFFFFFFFFFFFFFFFFFFFFFFFFFFFFFFFFFFF:FFFFFFFFF,FFFF:,F:FFFF,FFFFFFFFFFFFF:
@A01757:128:HWYCLDRX2:1:2101:6289:33458 2:N:0:GGAGCGTC
TCGGACTACAGGGGTATCTAATCCTGTTTGCTACCCACGCTTTCGAACCTCAGCGTCAGTTACAGACCAGAGAGCCGCTTTCGCCACTGGTGTTCTTCCATATATCTACGCATTTCACCGCTACACATGGAGTTCCACTCTCCTCTTCTGCACTCAAGTCTCCCAGTTTCCAATGCACTACTCCGGTTAAGCCGAAGGCTTTCACATCAGACTTAAAAGACCGCCTGCGTTCCCTTTACGCCCGATAAATC
+
FFFFFFFFFFFFFFFFFFFFFFFFFFFFFFFFFFFFFFFFFFFFFFFFFFFFFFFFFFFFFF:FFFF,FFFFFFFFFFFFFFFFFF:FFFFFFFFFFFFFFFFF:FFFFFFF,FFFF:FFF:FFFFFFFFFFFFFFFFFF,F:FFFFFF,:FFFFFFFFFFFF:FFFFF:FFFFFF:FFFFFFFFFFFFF:FFFFFFFFFFFFFF:FFFFFFFFF:FFFFFF:FF:,FF,FF:F:FFFFFFFF,FF,FFF:
@A01757:128:HWYCLDRX2:1:2101:30409:33614 2:N:0:GGAGCGTC
TCGGACTACAAGGGTATCTAATCCTGTTCGATACCCACGCTTTCGTGCCTCAGCGTCAGTGTGGAGCCGGCATGCTGCCTTCGCAATCGGAGTTCTGCGCGATATCTATGCATTTCACCGCTACACCGCGCATTCCGCATACTTCTCTCCAACTCGAGACTGCCAGTTTCAACGGCGGGCCGGGGTTGAGCCCCGGGCTTTGACCGCTGACTTAACAGACCGCCTGCGCACCCTTTAAACCCAATAAATCC
+
FFFFFFFFFFFFFFFFFFFFFFFFFFFFFFFFFFFFFFFFFFFFFFFFFFFFFFFFFFFFFFFFFFF:FFFFFFFFFFFFFFFFFFFFFFFFFFFFFFFFFFFFFFFFFFFFFFFFFFFFFFFFFFFFFFFFFFFFFFFFFFFFFFFFFFFFFFFFFFFFFFFFFFFFFFFFFFFFFFFFFFFFFFFFFFFFFFFFFFFFFFFFFFFFFFFFFFFFFFFFFFFFFFFFFFFFFFFFF,FFFFF:FF,FFFF
@A01757:128:HWYCLDRX2:1:2101:30798:33661 2:N:0:GGAGCGTC
TCGGACTACAAGGGTTTCTAATCCTGTTCGATACCCACGCTTTCGTGCCTGAGCGTCAGTAGGGCGCCGGTGCGCTGCCTTCGCAATCGGAGTTCTGCGTGATATCTATGCATTTCACCGCTACACCACGCATTCCGCGTACTTCTCGCCCACTCAAGGCACCCAGTTTCAACGGCTCGACGAGGTTGAGCCCCGCAATTTTACCGCTGACTTAAGCGTCCGCCTACGCACCCTTTAAACCCAATAAATCC
+
FFFFFFFFFFFFFFFFFFFFFFFFFFFF:FFFFFFFFFFFFFFFFFFFFFFFF:FFFFFFFFFFFFFFFFFFFFFFFFFFFFFFFFFFFFFFFFFFFFFFF:FFFFFFFFFFFFFFFFFFFF:FFFF:FFFFFFFFFFFFFFFFFFFFFFFFFFFFFFFFFFFFFFFFFFFFFFFFFFF:FFFFFFFFFFFFFFFFF,FFFFFF:FFFFFFFFFFFFFFFFFFFFFFFFFFFFFFF,:FF:FFF:FFFFFF
@A01757:128:HWYCLDRX2:1:2101:23782:33692 2:N:0:GGAGCGTC
TCGGACTACAAGGGTTTCTAATCCTGTTTGCTACCCACGCTTTCGAACCTCAGCGTCAGTTACAGACCAGAGAGCCGCTTTCGCCACTGGTGTTCTTCCATATATCTACGCATTTCACCGCTACACATGGAGTTCCACTCTCCTCTTCTGCACTCAAGTCTCCCAGTTTCCAATGCACTACTCCGGTTAAGCCGAAGGCTTTCACATCAGACTTAAAAGACCGCCTGCGTTCCCTTTACGCCCAATAAATC
+
FFFFFF::FFFFFFFFFFFFFFFFFFFFFFFFFFFFFFFFFFFFFFFFFFFFFFFFFFFFFFFFFFFFFFFFFF:FFFFFFFFFFFFFFFFF,FFFFFFFFFFFFFFFFFFFFFFFFFFFFFFFFF:FFFFFFFFFFFFFFFFFFFFFFFFFFFFFFFFFFFFFFFFFFFFFFFFFFFFFFFFFFFFFFFFFFFFF:FFFFFF:FFFFFFFFFFFF:FFFFFFFFFFFFF:FFFFFFFFFFFFFFFF,:FF
@A01757:128:HWYCLDRX2:1:2101:1416:33724 2:N:0:GGAGCGTC
TCGGACTACCAGGGTATCTAATCCTGTTCGATACCCACACTTTCGTGCATGAGCGTCAGTTGAGCGCCGGTATGCTGCCTTCGCAATCGGAGTTCTGCGTGATATCTATGCATTTCACCGCTACACCACGCATTCCGCGCACTTCTCGCCCACTCTAGCCCGGCAGTTCCGACGGCTGGGCGGGGTTGAGCCCCGCGATTTGACCGCCGGCTTGCGGTGCCGCCTGCGCACCCTTTAAACCCAATAAATCA
+
FFFFF:FFFFFFFFFFFFFFFFFFFFFFFFFFFFFFF:F,FFFFFFFFFFFFFFFF:FFFFFFF:F,::FFFFFFFF,FFFFF,FFFFFFFFFFFFF,FFFFFFFF:FFF,:FFFF:F:FFF,FFFF:F::F,:FFFFF:FFFFFFF:F:F::FFF:FFFFFF::FFFFFF,:FFFFFFF,FFFFF:FFFF,FFFFFFFFFFFFFFFFFFFFF:F,FFF,:F,,FF:FFFF:FFFFF,,FFFF,::FFFFF
@A01757:128:HWYCLDRX2:1:2101:23430:33833 2:N:0:GGAGCGTC
TCGGACTACAAGGGTATCTAATCCTGTTCGATACCCACGCCTTCGTGCTTCAGCGTCAGTTGGGCGCCGGTACGCTGCCTTCGCAATCGGAGTTCTGCGTGATATCTATGCATTTCACCGCTACACCACGCATTCCGCATACCTCTCGCACACTCTAGATCCCCAGTTTCAACGGCTGGATGGGGTTGAGCCCCACGATTTGACCGCTGACTTAAAAATCCGCCTGCGCACCCTTTAAACCCAATAAATCC
+
FFFFFFFFFFFFFFFFFFFFFFFFFFFFFFFFFFFFFFFFFFFFFFFFFFFFFFFFFFFFFFFFFFFFFFFFFFFFFFFFFFFFFFFFFFFFFFFFFFFFFFFF:FFFFFFFFFFFFFFFFFFFFFFFFFFFFFFFFFFF:FFFFFFFFFFFFFFFFFFFFFFFFFFFFFFFFFFFFFFFFFFFFFFFFFFFFFFFFF,FFFFFFFFFFFFF:FFFFFFF,FF:FFFFFFFFFFFFF::FFFFFFF,FFFF
@A01757:128:HWYCLDRX2:1:2101:28646:33849 2:N:0:GGAGCGTC
TCGGACTACCAGGGTATCTAATCCTGTTTGCTCCCCTAGCTTTCGCGCCTCAGCGTCAGTGATGGCCCAGAAGGCCGCCTTCGCCACCGGTGTTCTTCCCGATATCTGCGCATTCCACCGCTACACCGGGAATTCCGCCTTCCCCTACCACACTCAAACCAGCCGGTATCGGGAGCGAGACGGGGTTGAGCCCCGAAATTTGACTCCCGACCTAACTGGCCGCCTACGCGCGCTTTACGCCCAATGAATCC
+
FFFFFFFFFFFFFFFFFFFFFFFFFFFFFFFFFFFFFFFFFFFFFFFFFFFFFFFFFFFFFFFFFFFFFFFFFFFFFFFFFFFFFFFFFFFFFFFFFFFFFFFFFFFFFFFFFFFFFFFFFFFFFFFFFFFFFFFFFFFFFFFFFFFFFFFFFFFFFFFFFFFFFFFFFFFFFFFFFFFFFFFFFFFFFFFFFFFFFFFFFFFFFFFFFFFF:FFFF,FFFFFFF:FFFF:FFF:F:FFFFFFFFFFFFF:
@A01757:128:HWYCLDRX2:1:2101:19054:33865 2:N:0:GGAGCGTC
TCGGACTACAGGGGTATCTAATCCTGTTCGATCCCCACGCTTTCGTGCCTCAGCGTCAGTCTGGCGCCGGTACGCTGCCTTCGCAATCGGAGTTCTGCGCGATATCTATGCATTTCACCGCTACACCGCGCATTCCGCGTACTTCTCGCCAACTCAAGTCTGCCAGTTTCAACGGCTCGACGGGGTTGAGCCCCGCAATTTTACCGCTGACTTAACGGACCGCCTACGCACCCTTTAAACCCAATAAATCC
+
FFFF,FFFFFFFFFF,:FFFFFFFFF:FFFFFF:F:F:FFFFFF,F:FF,FFFFFFFFFF,FFF:FFFFFFFFFFF:FFFFFFFFFFFF:FFFFFFFFFFFFFF:FFFFFFFFFF:FFFFFFFF:FFF:FFF,FFFFFFFF:FFFFF,FFFFFFFFFFFFFFFFFFFFFFFFFFFFFFF:FFFFFFFFFF:FFFFFF,F,FFFF:,FFFF:FF::FFFF,F:FFFFF:FFFFFF,FFFFF:FFFFFF,FFF
@A01757:128:HWYCLDRX2:1:2101:3007:33880 2:N:0:GGAGCGTC
TCGGACTACCAGGGTATCTAATCCTGTTCGATCCCCACGCTTTCGTGCCTCAGCGTCAGTCTGGCGCCGGTACGCTGCCTTCGCAATCGGAGTTCTGCGCAATATCTAAGCATTTCACCGCTACACTGCGCATTCCGCATACCTCTCGACGTCTCAAGACAGCCAGTTTCAACGGCTCGCCGGGGTTGAGCCCCGGGCTTTTACCGCTGACTTAACAGTCCGCCTACGCACCCTTTAAACCCAATAAATCC
+
FFFF:FFF:FFFFF,FF:F,FFFFFFFFFFFFFFFFFFFFFFFFFFF:FFFFFF::FFF::FFFFF::FFF,FFF:FFFFFFFFFFFFFFFFFFFFFFFFFFFFFFFFFFFFFFF,FF,FFFFFFFF:F:FFFFFF:FF::FFFFFF:F:FF:FFFFFFFFF:FFFFFFF,FFFFFFFFFF:FFF:FFFFFFFFFFFFFFFF::FFF:FFFFFF:FFFFFFF,::F:FF:FF:F::FFFFF,F,FF,,FF,
@A01757:128:HWYCLDRX2:1:2101:19036:33896 2:N:0:GGAGCGTC
TCGGACTACAGGGGTATCTAATCCTGTTCGATCCCCACGCTTTCGTGCCTCAGCGTCAGTCTGGCGCCGGTACGCTGCCTTCGCAATCGGAGTTCTGCGCGATATCTATGCATTTCACCGCTACACCGCGCATTCCGCGTACTTCTCGCCAACTCAAGTCTGCCAGTTTCAACGGCTCGACGGGGTTGAGCCCCGCAATTTTACCGCTGACTTAACGGACCGCCTACGCACCCTTTAAACCCAATAAATCC
+
FFFFFFFFFFFFFFFFFFFFFFFFFFFFFFFFFFFFFFFFFFFFFFFFFFFFFFFFFFFFFFFFFFFFFFFFFFFFFFFFFFFFFFFFFFFFFFFFFFFFFFFFFFFFFFFFFFFFFFFFFFFFFFFFF:FFFFFFFFFFFFFFFFFFFFFFFFFFFFFFFFFFFFFFFFFFFFFFFFFFFFFFFFFFFFFFFFFFFFFFFFFFFFFFFFFFFFFFFFFFFFFFFFFFFFFFFFFFFFFFFFFFFFFFF:F
@A01757:128:HWYCLDRX2:1:2101:31439:33896 2:N:0:GGAGCGTC
TCGGACTACAAGGGTATCTAATCCTGTTCGATACCCACACTTTCGTGCATGAGCGTCAGTTGAGCGCCGGTATGCTGCCTTCGCAATCGGAGTTCTGCGTGATATCTATGCATTTCACCGCTACACCGCGCATTCCGCGTACTTCTCGCCAACTCAAGTCTGCCAGTTTCAACGGCTCGACGGGGTTGAGCCCCGCAATTTTACCGCTGACTTAACGGACCGCCTACGCACCCTTTAAACCCAATAAATCC
+
FFFFFFFFFFFFFFFFFF:FFFFFFF:FFFFFFFFFFFFF:FFFFFFFFFFFFFFFFFFFFFFFFFFFFFFFFFFFFFFFFFFFFFFFFFFFFFFFFFFFFFFF,FFFFFFFFFFFFFFFFFFFFFFFFFFFFFFFFFFF,:FF:FFFFF,FFFFFF:FFF:FFF:::FFFFFFFFFFFFFFFFFFFFFF:FFFFFF,FFFFFFFFFF:FFF:,::FFF,FFFFF,FFFFFFFFFFFFFFFFF:FF:FFFF
@A01757:128:HWYCLDRX2:1:2101:14986:33927 2:N:0:GGAGCGTC
TCGGACTACAAGGGTATCTAATCCTGTTTGCTACCCACGCTTTCGAACCTCAGCGTCAGTTACAGACCAGAGAGACGCTTTCGCCACTGGGGTTCTTCCATATATCTACGCATTTCACCGCTACACATGGAGTTCCACTCTCCTCTTCTGCACTCAAGTCTCCCAGTTTCCAATGCACTACTCCGGTTAAGCCGAAGGCTTTCACATCAGACTTAAAAGACCGCCTGCGTTCCCTTTACGCCCAATAAATC
+
FFFFFFFFFFFFFFFFFFF:FFFFFFFF:FFF:FFFFFFFFFFFFFFFFFFFFFFFFFFFFFFFFFFFF:FFFF:FFFFFFFFFFFFFFF,FFFFFFFFFFFFFFF:FFFF:FFFFFFFFFF:FFFF,FF:FF:FFFFFFF:F,F:F:FFFFFFF,FFFFFFFFFFFFFFFFFFFFFFFF:FFFFFFFFF,FFFFFFFFF:FFFFFFFFFFFFF,F,:FFFFFFFFFFFFF:FFFFFFF,FFF:FFFF:FF
@A01757:128:HWYCLDRX2:1:2101:19723:33927 2:N:0:GGAGCGTC
TCGGACTAGGGGTTTCTAATCCTGTTCGATACCCACGCTTTCGTGCCTGAGCGTCAGTAGGGCGCCGGTGCGCTGCCTTCGCAATCGGAGTTCTGCGTGATATCTATGCATTTCACCGCTACACCACGCATTCCGCGCACTTCTCGCCCACTCTAGCCCGGCAGTTCCGACGGCTGGGCGGGGTTGAGCCCCGCGATTTGACCGCCGGCTTGCCGTGCCGCCTGCGCACCCTTTAAACCCAATAAATCCGC
+
FFFFFFFFFFFFFFFFF:FFFFFFFFFFF:FFFFFFFFFFFFFFFFFFFFFFFFFFFF:FFFFFFFFFFFFFFFFFFFFFFFFFFFFFFFFFFFFF:FFF:FFFFFFFFFFFFFFFFFFFFFFFFFFFFFFFFFFFFFFFFFFFF:FFFFFFFFFFFFFFFFFFFFFFFFFFFFF:FFFF:FFFFFFFFFFFFFFF,FFFFFFFFFFFFFFF:FFFFFFFF,FFFFFFFFFF,FFFFFFFFFFFFFFFFF,
@A01757:128:HWYCLDRX2:1:2101:30355:34021 2:N:0:GGAGCGTC
TCGGACTACAAGGGTTTCTAATCCTGTTCGATACCCACGCTTTCGTGCCTGAGCGTCAGTAGGGCGCCGGTGCGCTGCCTTCGCAATCGGAGTTCTGCGTGATATCTATGCATTTCACCGCTACACCACGCATTCCGCGTACTTCTCGCCCACTCAAGGCACCCAGTTTCAACGGCTCGACGAGGTTGAGCCCCGCAATTTTACCGCTGACTTAAGCGTCCGCCTACGCACCCTTTAAACCCAATAAATCC
+
FFF,F:FFFFFF:FFFFF:FFFFF:F:,FFFFFFFFF,FFF:F,F::FFFFF:FFFFFFFFFFF:FFFFFFFF,FFFFFFFFFFFFF:FFF:FFFFFFF::FFFFFFFFFFFFFFF:FFFFFFFFFF:F,:FFFFFFFFFFFFFFFFFFFFFFFFFFF:FFFFFFFFFFFFFFFFFFFFFFFFFFF:FFFFFFFFF,:FFFFFFFFFFFF:FFF,FF:FF:FFFF::F:F,FFFFFFF,F:FFFF:F,FFF
@A01757:128:HWYCLDRX2:1:2101:30346:34037 2:N:0:GGAGCGTC
TCGGACTACAAGGGTTTCTAATCCTGTTCGATACCCACGCTTTCGTGCCTGAGCGTCAGTAGGGCGCCGGTGCGCTGCCTTCGCAATCGGAGTTCTGCGTGATATCTATGCATTTCACCGCTACACCACGCATTCCGCGTACTTCTCGCCCACTCAAGGCACCCAGTTTCAACGGCTCGACGAGGTTGAGCCCCGCAATTTTACCGCTGACTTAAGCGTCCGCCTACGCACCCTTTAAACCCAATAAATCC
+
FFFFFFFFFFFFFFFFFFFFFFFFFFFFFFFFFFFFFFFFFFFFFFFFFFFFFFFFFFFFFFFFFFFFFFFFFFFFFFFFFFFFFFFFFFFFFFFFFFFFFFFFFFFFFFFFFFFFFFFFFFFFFFFFFFFFFFFFFFFFFFFFFFFFFFFFFFFFFFFFFFFFFFFFFFFFFFFFFFFFFFFFFF:FFFFFFFFFFFFFFFFFFFFFFFFFFFFFFFFFFFFFF,FFFFFFFFFFF:FFFFFFFFFFFFF
@A01757:128:HWYCLDRX2:1:2101:24343:34068 2:N:0:GGAGCGTC
TCGGACTACAAGGGTTTCTAATCCTGTTCGATACCCACGCTTTCGTGCCTGAGCGTCAGTAGGGCGCCGGTGCGCTGCCTTCGCAATCGGAGTTCTGCGTGATATCTATGCATTTCACCGCTACACCACGCATTCCGCGCACTTCTCGCCCACTCTAGCCCGGCAGTTCCGACGGCTGGGCGGGGTTGAGCCCCGCGATTTGACCGCCGGCTTGCCGTGCCGCCTGCGCACCCTTTAAACCCAATAAATCC
+
FFFFFFFFFFFFFFFFFFFFFFFFFFFFFFFFFFFFFFFFFFFFFFFFFFFFFFFFFFFFFFFFFFFFFFFFFFFFFFF,FFFFFFFFFFFFFFFFFFFFFFFFFFFFFFFFFFFFFFFFFFFFFFFFFFFFFFFFFFFFFFFFFFFFFFFFFFFFFFFFFF:FFFFFFFFFFFFFFFFFFFFFFFFFFFFFFFFFFFFFFFFFF:FFFFFFFFFFFFFFFFFFFFFFFFFFFFFFFFFFFFFFFFFFFFF
@A01757:128:HWYCLDRX2:1:2101:8458:34084 2:N:0:GGAGCGTC
TCGGACTACAAGGGTATCTAATCCTGTTCGATACCCACGCTTTCGTGCCTCAGCGTCAGATCGCCGCCGGTATGCTGCCTTCGCAATCGGAGTTCTGCGCAATATCTAAGCATTTCACCGCTACACATGGAGTTCCACCGCCCTCTCCTGCTCTCTAGCCCGCCAGTTTCCAGAGCCTGTACCGGTTGAGCCGGTACCTTTCACTCCAGACTTAGCAGGCCGCCTCCGCACCCTTTCCGCCCCATCAGTCC
+
FFFFFF:FFFFFFFFFFFFFFFFFFFFFFFF:FFFFFFFFFFFFFFFFFFFFFFFFFFFFFFFFFFFFFFFFFF:FFFFFFFFFFFFFFFFFF:FFFFFFFF,:FF,FFFFFFF,FFFFFFF,FFFFFFFFFF,FF,FFFFF::F,FF:FFF,,:::FF:FF,:,FFF,F,FF,F::F:FF:,FFF,F,FF,FFF,,FF,,FFFFF:,F:F:,,F,:FF,:FF,,,FFF:,:FF,F:,FF::,:,F,,,,:
@A01757:128:HWYCLDRX2:1:2101:9227:34100 2:N:0:GGAGCGTC
TCGGACTACAAGGGTATCTAATCCTATTTGCTCCCCACGCTTTCGTGCCTCAGCGTCAGTCAACAGGCCAGGCGGCCGCATTCGCCACTGGTGTTCTTCCATATATCTACGCATTTTACAGATACACATGGAGTTCCACCGCCCTCTCCTGCTCTCTAGACCGCAATTTTCCAGAGCCTGTACCGGTTGAGCCGGTACCTTTCACTCCTGACTTAGCAGGCCGCCTACGCACCCTTTACGCCCAATAATTC
+
FFFFFFFFFFFFFFFFFFFFFFFFF,FFFFFFFFFFFFFFFFFFFFFFFFFFFFFFFF,FFF::FF,F:,F,FF::F,F:F,FF::FFFFFFFF,,FFFFF:F,F,:,F:F:FFF,F,F,:,FF::,::,:F:F::::F:,FF,,F,FFFF,F:,F,F,,FF,F,,,FF::,FF,FFF:,,FFFFFF::FFFFFFF,F,FFFFFFFFF,FFFFF,,,F,FF:FFFFFFFFFFFFFFFFF,FFFF,:,:FFF
@A01757:128:HWYCLDRX2:1:2101:8865:34194 2:N:0:GGAGCGTC
TCGGACTACAGGGGTATCTAATCCTGTTCGATACCCACACTTTCGTGCATGAGCGTCAGTTGAGCGCCGGTATGCTGCCTTCGCAATCGGAGTTCTGCGTGATATCTATGCATTTCACCGCTACACCACGCATTCCGCATACTTCTCGCTCACTCAAGAAAACCAGTTTCAACGGCTCGAAGAGGTTGAGCCTCTCAATTTTACCGCTGACTTGATCTTCCGCCTGCGCACCCTTTAAACCCAATAAATCC
+
FFFFFFFFFFFFFFFFFFFFFFFFFFFFFFFFFFFFFFFFFFFFFFFFFFFFFFFFFFFFFFFFFFFFFFFFFFFFFFFFFFFFFFFFFFFFFFFFFFFFFF:FFFFFFFFFFFFF:FFFFFFFFFFFFFF:FFFFFFFFFFFFFF:FFFFFFF:FFFFFFFFFFFFFFFFFFFFFFFFFF:FFFFFF,FF,FFFFFFFFFFF:FFFFFFFFFFFFFFFF:FFFF:FFFFFFFFFFF:FFF:FFFFF:FFF
@A01757:128:HWYCLDRX2:1:2101:27688:34194 2:N:0:GGAGCGTC
TCGGACTACAAGGGTATCTAATCCTGTTCGATACCCACGCTTTCGAACCTCAGCGTCAGTTACAGACCAGAGAGCCGCTTTCGCCACTGGTGTTCTTCCATATATCTACGCATTCCACCGCTACACATGGAGTTCCACTCTCCTCTTCTGCACTCAAGTTCAACAGTTTCTGATGCAATTCTCCGGTTGAGCCGAAGGCTTTCACATCAGACTTATTGAACCGCCTGCACTCGCTTTACGCCCAATAAATC
+
FFFFFFFFFFFFFFFFFFFFFFFFFFFFFFFFFFFFFFFFFFFFFFFFFFFFFFFFFFFFFFFFFFFFFFFFFFFFFFFFFFFFFFFFFFFFFFFFFFFFFFFFF:FFFFFFFFFFFFFFFFFFFFFFFFFFFFFFFFFFFFFFFFFFFFFFFFFFFFFFFFFFFFFFF:FFFFFFFFFFFFFFFFFFFFFFFFFFFFFFFFFFFFFFFFFFFFFFFFFF,FFFFFFFFFFFFFFFFFFFFFFFFFFFFFF
@A01757:128:HWYCLDRX2:1:2101:19108:34240 2:N:0:GGAGCGTC
TCGACTACACGGGTATCTAATCCTGTTTGCTCCCCTAGCTTTCGTGCCTCAGCGTCAGTGATGGCCCAGAAGGCCGCCTTCGCCACCGGTGTTCTTCCCGATATCTGCGCATTCCACCGCTACACCGGGAATTCCGCCTTCCCCTACCACACTCAAGCCAGCCGGTATCGGGAGCGAGACGGGGTTGAGCCCCGAAATTTGACTCCCGACCTAACTGGCCGCCTACGCGCGCTTTACGCCCAATGAATCCG
+
FFFFFFFFFFFFFFFFFFFFFFFFFFFFFFFFFFFFFFFFFFFFFFFFFFFFFFFFFFFFFFFFFFFFFFFFFFFFFFFFFFFFFFFFFFFFFFFFFFFFFFFFFFFFFFFFFFFFFFFFFFFFFFFFFFFFFFFFFFFFFFFFFFFFFFFFFFFF:FFFFFFFFFFFFFF:FFFFFFFFFFFFFFFFFFFFFFFFFFFFFFFFFFFFF::F:FFF:FFFFFFFFFFFFFFFF:FFFFFFFFFFFFFFFFF
@A01757:128:HWYCLDRX2:1:2101:21341:34287 2:N:0:GGAGCGTC
TCGGACTACAAGGGTATCTAATCCTGTTTGCTACCCACGCTTTCGAACCTCAGCGTCAGTTACAGACCAGAGAGCCGCTTTCGCCACTGGTGTTCTTCCATATATCTACGCATTTCACCGCTACACATGGAGTTCCACTCTCCTCTTCTGCACTCAAGTCTCCCAGTTTCCAATGCACTACTCCGGTTAAGCCGAAGGCTTTCACATCAGACTTAAAAGACCGCCTGCGTTACCTTTACGCCCAATAAATC
+
FF:FFF:FFFF:FFFFFFF:,FFFFFFFFFFFFFFFFFFFFFFFFFFFF:FFFFFFFFF:,F:FFFFFFFFFFFFFFF,,F:FFFFFFFFFF:FFFFFF:FFFF:,,F:FFFFFFFFFF:FFFFF:FFFFFFFFFFFFFFFFFFFFFFFFF:FFFFFFFFFFFFF,FFFFFFFF:FFFFFFFFF,:FFFF,:F:FFFFFFFF:FFFFFFFFF:FFFFF:FFF,FF,FFFFF,F:,,FF:FFFFFFFF:FFF
@A01757:128:HWYCLDRX2:1:2101:10167:34350 2:N:0:GGAGCGTC
TCGGATACCGAGGTTTCTAATCCTGTTTGCTACCCACGCTTTCGAACCTCAGCGTCAGTTACAGACCAGAGAGCCGCTTTCGCCACTGGTGTTCTTCCATATATCTACGCATTTCACCGCTACACATGGAGTTCCACTCTCCTCTTCTGCACTCAAGTCTCCCAGTTTCCAATGCACTACTCCGGTTAAGCCGAAGGCTTTCACATCAGACTTAAAAGACCGCCTGCGTTCCCTTTACGCCCAATAAATCC
+
FFFFFFFFFFFFFFFFFFFFFFFFFFFFFFFFFFFFFFFFFFFFFFFFFFFFFFFFFFFFFFFFFFFFFFFFFFFFFFFFFFFFFFFFFFFFFFFFFFFFFFFFFFFFFFFFFFFFFFFFFFFFFFFFFFFFFFFFFFFFFFFFFF:FFFFFFFFFFFFFFFFFFFFFFFFF::FF:FF:F,F:FFFFF,:FFFFF,FFFFFFFFF:FFFFFF:FFFFFF,FFF:F::FFFFFFFFF::FF:F,:FFF:::
@A01757:128:HWYCLDRX2:1:2101:10484:34366 2:N:0:GGAGCGTC
TCGGACTACACGGGTATCTAATCCTGTTCGATCCCCACGCTTTCGTGCCTCAGCGTCAGTTGAGCGCCGGTATGCTGCCTTCGCAATCGGAGTTCTGCGTGATATCTATGCATTTCACCGCTACACCACGCATTCCGCATACTTCTCGCTCACTCAAGAAGACCAGTTTCAACGGCAGGCCGGTGTTGAGCTCCGACATTTGACCGCTGACTTAACCTTCCGCCTACGCACCCTTTAAACCCAATAAATCC
+
FFFFFF:FFFFFFFFFFFFFFFFFFFFFFFF,FFFFFFFFFFFFFFFFFFFFFFFFFFFFFFFFFFFFFFFFFFFFFFFFFFFFFFFFF:FFFFFFFFFFF,:FFFFFFFFFFFFF,FFFFFFFFFFFFFF,,FFFFFFFFFF:,F:FFFFFFFFFFFFFFFFFFFFFFFFFFFFF,FF:FFFFFFFFFFF,FFFF,FF:FFFFF,FF::FFF,:FF,FFFFFFF:,FFFF:FF:FFFFF:FFFF:FFFFF
@A01757:128:HWYCLDRX2:1:2101:21350:34460 2:N:0:GGAGCGTC
TCGGACTACCGGGGTATCTAATCCTGTTCGATCCCCACGCTTTCGTGCCTCAGCGTCAGTCTGGCGCCGGTACGCTGCCTTCGCAATCGGAGTTCTGCGCGATATCTATGCATTTCACCGCTACACCGCGCATTCCGCGTACTTCTCGCCAACTCAAGTCTGCCAGTTTCAACGGCTCGACGGGGTTGAGCCCCGCAATTTTACCGCTGACTTAACGGACCGCCTACGCACCCTTTAAACCCAATAAATCC
+
FFFFFFFFFFFFFFFFFFFFFFFFFFFFFFFFFFFFFFFFFFFFFFFFFFFFFFFFFFFFFFFFFFFFFFFFFFFFFFFFFFFFFFFFFFFFFFFFFFFFFF,FFFFFFFFFFFFFFFFFFFFFFFF:FFFFFFFFFFFFFFFFFFFFFFFFFFFFFFFFF:FFFFFFFFFFFFFFFFFFF:FFFF:FFFFFFFFF,FFFFFFFFFFFFFFFFFFFFFFFFFFFFFFFFFFFFFFF,,FFFFFFFFFFFFF
@A01757:128:HWYCLDRX2:1:2101:13286:34491 2:N:0:GGAGCGTC
GGGGGGGGGCGCGGTGTGAAAAAAAAAAAAAAAAAAAAAAAAAAAAAAAAAAAAAAAAAAAAAAAAGCGAGAGAGAATACAAAAAAAAAAAAAACAAATAAAAAAAATAAAAAAAAAAAAAAAAAAAAAAAAACAACAACAAAAACAAAACAACACAAAAAAAAAAAAAAAAAAACTCCAAAAAAAGCAAAAAAAAGAAAAAAAAAAACACAAAAAAAGAGAAAGCCACACACAAAAAACAAAAAAAAAAA
+
,FFFF,::,,:,,,,,,,,,:,,,:,,,,:,F,:,F,FFF:FF,:,:F,,,:,:,,,,:,,,,,,:,,,,,,,,,,,,,,,,:,,FF:::,,,,,:,,,,,,F,F:F,,FF:F::F:FFF,F,FFF:,,F:,,,,:,,F,FFFFF,,F:F,:F,F:::FFFFF:FFFF:FFF,,:,,,,:::,:::,F,,,F,F,:,F:F,FF:,F:::,,F,:,,:F,,,:,F,,,,F:FF,F,F,FF,FFF:FFF:FFF
@A01757:128:HWYCLDRX2:1:2101:5394:34538 2:N:0:GGAGCGTC
TCGGACTACCAGGGTATCTAATCCTGTTCGATACCCACGCTTTCGTGCCTCAGCGTCAGTGTGGAGCCGGCATGCTGCCTTCGCACTCGGAGTTCTGCGCGATATCTCTGCATTTCACCGCTACACAGCGCAGTCCGCATACTTCTCTCCAACTCGCGACTGCCAGGTTCAACGGCGGGCCGGGGTTGAGCCCCGGGCTTTGACCGCTGACTTAACAGACCGCCTGCGCACCCTTTAAACCCAATAATTCG
+
FFFFFFFFFFF:FFF,FFFFFFFFFFFFFFFFFFF,FFFFFFFFFFF:,FFFFFFFF:FFFFF:FF:FFF:FFFFFF,F:F:FF,,FFFFFFF:FFF,:FF:,,:FF,FF:F:,FF::F:F,,:F:,FFFF,,FFFFFFFFFF:FF:FFFF:F:FF,FFF:::,,F,F,F,F:FFFFFFFFFFF,,FFF:FFFF,FFFF,F,,FFFF,FF,::,,FFFF:,FF,FFFFFFF,F:,F:,,:,F:,F,F,FF:
@A01757:128:HWYCLDRX2:1:2101:17616:34601 2:N:0:GGAGCGTC
TCGGACTACAGGGGTATCTAATCCTGTTCGATACCCACGCCTTCGTGCTTCAGCGTCAGTTGGGCGCCGGTACGCTGCCTTCGCAATCGGAGTTCTGCGTGATATCTATGCATTTCACCGCTACACCACGCATTCCGCGTACTTCTCGCCCACTCAAGGCACCCAGTTTCAACGGCTCGACGAGGTTGAGCCCCGCAATTTTACCGCTGACTTATGCGTCCGCCTACGCAGCCTTTCAACCCAATAACTCC
+
FFFFFFF:FFFFFFFFFFFFFFFFFF:FFFFFFFFFFFFFFFFFFFFFF:FFFFFFFFFFFFFF:FFF::FFFFFFFFFFFFFFF:FFFFFF,F:FFFFFFF:FFF,FFFFFFFFFFFFF:FFFFFFF:FFF:FFFF:FFF:FF:,FFFFFFF:FFFFFFF,FF:FFFFF,FFFFF:FFFFFFFFF:FFFFFFFFFF,F:FFFFFFFFFF:FF,,:FFFFF::F:F:FFF,F:F,F,FF,:FF,::F,FF:
@A01757:128:HWYCLDRX2:1:2101:25663:34601 2:N:0:GGAGCGTC
TCGGACTACAGGGGTATCTAATCCTGTTTGCTACCCACGCTTTCGAACCTCAGCGTCAGTTACAGACCAGAGAGCCGCTTTCGCCACTGGTGTTCTTCCATATATCTACGCATTTCACCGCTACACATGGAGTTCCACTCTCCTCTTCTGCACTCAAGTCTCCCAGTTTCCAATGCACTACTCCGGTTAAGCCGAAGGCTTTCACATCAGACTTAAAAGACCGCCTGCGTTCCCTTTACGCCCAATAAATC
+
FFFFFFFFFFFFFFFFFFFFFFFFFFFFFFFFFFFFFFFFFFFFFFFFFFF:FFFFFFFFFFFFFFFFFFFFFFFFFFFFFFFFFFFFFFFFFFFFFFFFFFFFFFFFFFFFFFFFFFFFFFF:FFFFFFFFFFFFFFFFF:FFFFFFFFFFFFFFFFFFFFFFFFFF:,FFFFFFFFFFF,FFFFFFF,,FF:FF:FFFFFFF::FFFFFFFFFFFF,FF:,FFF,FFF::FFFFFF:FFFFFFFFFFFF
@A01757:128:HWYCLDRX2:1:2101:12183:34679 2:N:0:GGAGCGTC
TCGGACTACAGGGGTATCTAATCCTGTTTGCTACCCACGCTTTCGAACCTCAGCGTCAGTTACAGACCAGAGAGCCGCTTTCGCCACTGGTGTTCTTCCATATATCTACGCATTTCACCGCTACACATGGAGTTCCACTCTCCTCTTCTGCACTCAAGTCTCCCAGTTTCCAATGCACTACTCCGGTTAAGCCGAAGGCTTTCACATCAGACTTAAAAGACCGCCTGCGTTCCCTTTACGCCCAATAAATC
+
FFFFFFFFFFFFFFFF:FFFFFFFFFFFFFFFFFFFFFFFFFFFFFFFFFFFFFFFFFFFFFFFFFFFFFFFFFFFFFFFFFFFFFFFFFFFFFFFFFFFFFFFFFFFFFF:FFFFFFF:FFFFFFFFFFFFFFFFFFFFFFFFFFFFFFFFFFFFFFFFFFFFF:FFFFFFFFFFFFFFFFFFFFFFFF,FFFFFFFFFFFFF:FFFFFFFF:FFFFF,FFFF:FFFFFFFFFFFFFFFFFFFFFFFFFF
@A01757:128:HWYCLDRX2:1:2101:3613:34741 2:N:0:GGAGCGTC
TCGACTACTGGGGTTTCTAATCCTGTTCGATCCCCGCACTTTCGTGCCTCAGCGTCAGTAGGGCGCCGGAAGGCTGCCTTCGCAATCGGGGTTCTGCGTGATATCTATGCATTTCACCGATACACCACGCATTCCGCGCACTTCTCGCCCACTCTAGCCCGGCAGTTCCGACGGCTGGGCGGGGTTGAGCCCCGCGATTTGACCGCCGGCTTGCCGTGCCGCCTGCGCACCCTTTAGACCCAAGAGATCAG
+
FFFFFFFFFFFFFFFFFFFFFFFFFFFFFFFFFFFFFFFFFFFFFFFFFFFFFFFFFFFFFFFFFFFFFFF:FFFFFFFFFFFFFFFFF:FFFFFFFFFFFFFF:F,FFF,FFFFF:FFFFFFF:FFFFFFF:FFFFFFFFFFFFFFFFFFFFFFF,FFFFFF,FFFFFFFFFFFFF:FFFFFFFFF,FF,FFFFFFFFFF:::FF,FFF,FFFFFFFFFF:F,FFF:,FFFFF,F,,:FFF:,F,F::,F
@A01757:128:HWYCLDRX2:1:2101:22887:34867 2:N:0:GGAGCGTC
TCGGACTACAGGGGTATCTAATCCGGTTCGCTCCCCACGCTTTCGCGCCTCAGTGTCAGATCGCCCCCAGAGAGCCGCTTTCGCCACTGGTGTTCTTCCCGATATCTACGCATTCCACCACTACACCGGGAATTCCGCTCTCCTCTAGGCGCCTCGAGACAGATAGTATCCGGGGACTACTCACAGTTGAGCCGTGAGGTTTCACCCCGGACTGATCTGTCCACCTGCGCGCGCTTTACGCCCAGTAAATC
+
FFFFFFFFFFFFFFFFFFFFFFFFFFFFFFFFFFFFFFFFFFFFFFFFFFF:FFFFFFFFFFFFFFFFFF:FFFFFFF,FFFFFFFFFFFFFFFFFFF,FFFFFFFFFFFFFFFFFFFFFFFFFFFFFFFF:FF:FFFFFFFF,FFFFF:FFFFFFFFFFFFFFFFFFFFFFFFFFFFFFFFFFFFFF:F,FFFFFFFFFFFFFFFFFFF,FFF:FFFFFFFFFFFFFFFFFFFFFFFFFFFFFFFFF:FF
@A01757:128:HWYCLDRX2:1:2101:17155:34898 2:N:0:GGAGCGTC
TCGGACTACCGGGGTATCTAATCCTGTTCGCTCCCCCAGCTTTCGCGCCTCAGCGTCGGTTGCGGCCCAGTAGACTGCCTTCGCCATCGGTGTTCTTCCCGATATCTGCGCATTCCACCGCTACACCGGGAATTCCGTCTACCCCTACCGAACCCGAGGTGCCCAGTTCGGAACCCGGCGCGGGGTTGAGCCCCGAGATTAGAGGTCCCGCTGAGGCGCCCGCCTGCGCGCGCTTTACGCCCAATGAATCC
+
FFFFFFFFFFFFFFFFFF:FFFF:FFF:FFFF:FFFFFFFF:FFFFFFFFFFF,FFFFF,FFFFF,FFF:F,FFFFF:FFFFFFF,:FFFFFFF,,::FFF,F:FFFFFFFF,:FFF:FFF,:F,FFFFFFF:FFFFFFFFFFFFF,,FFFF:,FF:FFF:F:F,F,,FFFFFFFFFFF,:FFFF,F:,FF,F:,FF:,F,F,,FF:FFFFFF,F::F::FFF:F,FFFFFFF,F:FFFFF:FFFFF,FFF
@A01757:128:HWYCLDRX2:1:2101:25626:34945 2:N:0:GGAGCGTC
TCGGACTACCCGGGTATCTAATCCTGTTTGCTACCCACGCTTTCGAACCTCAGCGTCAGTTACAGACCAGAGAGCCGCTTTCGCCACTGGTGTTCTTCCATATATCTATGCATTTCACCGCTACACCGCGCATTCCGCATACTTCTCTCCAACTCGAGACTGCCAGTTTCAACGGCGGGCCGGGGTTGAGCCCCGGGCTTTGACCGCTGACTTAACAGACCGCCTGCGCACCCTTTAAACCCAATAAATCC
+
FFFFFFFFFFFFFFF:FFFFFFFFFFFFFFFFFFFFFFFFFFFFFFFFFFFFFFFFFFFFFFFFFFFFFFFFFFFFFFFFFFFFFFFFFFFFFFF:FFFFFFFFFFFFFFFFFFFFFFFFFFFFFFFFFFFFFFFFFFFFFFFFFFFFFFFFFFFF:FF:FFFFFFFFFF:FFFFFFFF,FFFFFF:FFFFFFFFFF:FFFFFFFFFFFFF:FF,FFFF,FFF:F,FFF,:FFFF:FFFFFF,FFFFFFF,
@A01757:128:HWYCLDRX2:1:2101:26277:35008 2:N:0:GGAGCGTC
TCGGACTACAAGGGTATCTAATCCTGTTCGATACCCACGCTTTCGTGCCTGAGCGTCAGTAGGGCGCCGGTGCGCTGCCTTCGCAATCGGAGTTCTGCGTGATATCTATGCATTTCACCGCTACACCACGCATTCCGCGCACATCTCGCCCACTCTAGCCCGGCAGTTCCGACGGCTGGGCGGGGTTGAGCCCCGCGATTTGACCGCCGGCTTGCCGTGCCCCCTGCGCACCCATTAAACCCAATAAATAC
+
FFFFFFFFFFFFFFFFFFFFFFFFFFFF,FFFFFFFFFFFFFFFF:FFFF:F,FFFFFFFF:F,FFFF,F:,FFF:FFFFFFF:FF,,FFFFFFF,:FFF,FFFFFFF:FFFFFFFFFFFFFFFFF,FFF,FFFFFFF,:FF,,FFF:FF,FFFFFFFFFF,FFFFFFFFFF:FFFFF,,FFFFF:FF,,FFFFFFFF,FFFF,F:FF,FFFF:FFFFFFF,F,,,F:FF:,F,F:FFFFF:,F:FFF::F
@A01757:128:HWYCLDRX2:1:2101:17137:35055 2:N:0:GGAGCGTC
TCGGACTACACGGGTATCTAATCCTGTTCGATACCCACGCTTTCGTGCCTCAGCGTCAGTGTGGAGCCGGCATGCTGCCTTCGCAATCGGAGTTCTGCGCGATATCTATGCATTTCACCGCTACACCGCGCATTCCGCATACTTCTCTCCAACTCGAGACTGCCAGTTTCAACGGCGGGCCGGGGTTGAGCCCCGGGCTTTGACCGCTGACTTAACAGACCGCCTGCGCACCCTTTAAACCCAATAAATCC
+
FFFFFFF:FFFFFFFFFFFFFFFFFFFFFFFFFFFFFFFFFFFFFFFFFFFFFFFFF:F,FFFFFFFFFFFFFF:FFFF,FFFFF,:FFFFFFFFFFFFFFFF:F:F::FFFFFFFFFFFFFFFFFFFFFFFFFFFFFFFFFFFF,FF:FFFFFFFFFFFFFFF:FFFFF:FFFFFFFFFFFFFFFFFFFFFFFFFF:F:FFFFFFFFFF:FF::FFFFFFFFF,::FF,:FFFFFFFFFF:F,FFF,FFF
@A01757:128:HWYCLDRX2:1:2101:20085:35055 2:N:0:GGAGCGTC
TCGGACTCACGGGTATCTAATCCTGTTTGATCCCCACGCTTTCGTGCTTCAGTGTCAGTTATGGCTTAGTAAGCTGCCTTCGCAATCGGAGTTCTGCGTGATATCTATGCATTTCACCGCTACACCACGCATTCCGCCTACCTCAAACACACTCAAGTCTTCCAGTTTCAACGGCAATTTTATGGTTGAGCCACAAACTTTCACCGCTGACTTAAAAAACAACCTACGCACCCTTTAAACCCAATCAATCC
+
FFFFFFFFFFFFFFFFF:FFFFFFFFFFFFFFFFFFFFFFFFFF:FFFFFFFFFFFFF:FFFFFFFFFFF,FFFFFFF:FFFFFFFFFFFFFFFFFFFFFFFFFFF:FFFFFFFFFFFFFFFFFFFFFFFFFFF,FFFFFFFFFFFFFFFFFF:FFFFFFFFF:FFFFFFFFFFFF:FFFFFFFFFF:FFFFFFFFFFF:FFFFFFFFFFFFFFFF,,,,FFFF:F,FF,,F:F,FFFFFFF,,F,FFFFF
@A01757:128:HWYCLDRX2:1:2101:9661:35070 2:N:0:GGAGCGTC
TCGGACTACAGGGTATCTAATCCTGTTCGATCCCCACGCTTTCGTGCCTCAGCGTCAGTCTGGCGCCGGTACGCTGCCTTCGCAATCGGAGTTCTGCGCGAGATCTATGCATTTCACCGCTACACCGCGCATTCCGCGTACTTCTCGCCAACTCAAGTCTGCCAGTTTCAACGGCTCGACGGGGTTGAGCCCCGCAATTTTACCGCTGACTTAACGGACCGCCTACGCACCCTTTAAACCCAATAAATCCG
+
FFFFFF:FFFFFFF:FFFFFFF,FF::FFFF:FFFFFFF,:FFFFFFFFFFF:FFFFFFFFFFFFFFFFFFFFFFFF:FFFFFFFFF:FFFFFFFFFFFFFFFFFFFFFFFFFFFFFFFFF,FFFFFFFFFFFFFFFFFFFFFFFFFFF,FFFFFFFFFF:FFFFFFFFFFFFFFFFFFFFFFFFFFFFFFFFFFF:FFFF,FFFFFFF:FFFFFFFFFFFFFFFFFFFFFFFFF,FFFF:FFFFFFF:FF
@A01757:128:HWYCLDRX2:1:2101:3106:35117 2:N:0:GGAGCGTC
TCGGACTACAAGGGTATCTAATCCTATTTGCTCCCCACGCTTTCGTGCCTCAGCGTCAGTAACAGGCCAGGCGGCCGCCTTCGCCACTGGTGTTCTTCCCTATATCTACGCATTTTACCGCTACACATGGAGTTCCACCGCCCTCTCCTGCTCTCTAGCCCGCCAGTTTCCAGAGCCTGTACCGGTTGAGCCGGTACCTTTCACTCCAGACTTAGCAGGCCGCCTACGCACCCTTTACGCCCACTCATTCC
+
FFFFFFFFFFFFFFFFFFFF:FFFFFFFFFFFFFFFFFFFFFFFFFFFFFFFFFFFFFFF,F,FFFFFFFFFFFFFFFFFFFFFFFF,FFFFFFFFFFF,:FFFFFFFFFFFFFFFFFFFFFFF,FFFFFFFFFFF,FF,,FFFFFFFFF,FFFFFFFFF:FFFFFF:FFFFFFFFFFFF::FFFFFFFFFF,FFF::FFFFFFFFFFFFF,FFFFFFFF,FFFF,FFF,FFFFFFFF,F,FF:FFFFFFF
@A01757:128:HWYCLDRX2:1:2101:7157:35149 2:N:0:GGAGCGTC
TCGGACTACAAGGGTATCTAATCCTGTTCGATACCCACGCTTTCGTGCATGAGCGTCAGTTGAGCGCCGGTATGCTGCCTTCGCAATCGGAGTTCTGCGTGATATCTATGCATTTCACCGCTACACCACGCATTCCGCATACTTCTCGCTCACTCAAGAACGCCAGTTTCAACGGCACGACGGGGTTGAGCCCCGAAATTTTCCCGCTGACTTGACATTCAGCCTGCGCCCCCTTTAAACCCAATAAATCC
+
,FF:::FFFF:::FF:F:FFFFFFF::FF:F,FFFF::,FF,F,:FFFFFFF:F,,:FF:FFF:FFFFFFFFFFFF:F,FFF:FFFFF:FF,FFFFFF,FFFFF,F:FFF,F:F:FFF:F,::F:FFF:FFFF:FFF:FFFFFF::F::FF:FF::F:FFFF:FFFF::FFFFF:FFFFF:F,FF,F,FFF,FFFFF:FFFF,F,,F:,FFFF,F:FFFF,FF:F,,FF,::F:F,F,F:FFF,FFFF:FF
@A01757:128:HWYCLDRX2:1:2101:26775:35211 2:N:0:GGAGCGTC
TCGGACTACAGGGGTATCTAATCCTGTTCGATACCCACGCTTTCGTGCCTGAGCGTCAGTAGGGCGCCGGTGCGCTGCCTTCGCAATCGGAGTTCTGCGTGATATCTATGCATTTCACCGCTACACCACGCATTCCGCGCACTTCTCGCCCACTCTAGCCCGTCAGTTCCGACGGCTGGGCGGGGTTGAGCCCCGCGATTTGACCGCCGGCTTGCCGTGCCGCCTGCGCACCCTTTAAACCCAATAAATCC
+
FFFFFFFFFFFFFFFFFFFFFFFFFFFFFFFFFFFFFFFFFFFFFFFFFFFFFFFFFFFFFFFFFFFFFFFFFFFFFFFFFFFFFFFFFFFFFFFFFFFFFFFFFFFFFFFFFFFFFFFFFFFF:FFFFFFFFFFFFFFFFFFFFFFFFFFFFFFFFFFFFFFFFFFFFFFFFFFFF:FFFFFFFFFFFFFFF:FFF:FFFF:FFFFFFFFFFFFF::F:FFFFF,FFFF:FFFFFF,FFFFF,FF:FFFF
@A01757:128:HWYCLDRX2:1:2101:32723:35211 2:N:0:GGAGCGTC
TCGGACTACTCGGGTATCTAATCCCGTTTGCTCCCCTAGCTTTCGCGCCTCAGCGTCAGTGGCAGTCCAGAGAGCCGCCTTCGCCACCGGTGTTCCTCCCAATATCTACGCATTTCACCGCTACACTGGGAATTCCGCTCTCCTCTCCTGCACTCAAGTTCGACAGTATCGGACGCGGGTCCTCGGTTGAGCCGAGGGATTTCACCTCCGACTGATCGAACCGCCTACGCGCTCTTTACGCCCAGTGACTC
+
FFFFFFFFF:FFFFFFFFF:FFFF,FFFFFFFFFFF,FFFFFFFFFFFFFF:FFFFFF:FF:FFFFFFFF:FFFFFFFFFFFFFFFFFFF:FF:FFFFFFFFFF:,FFFFF:FFFFFFFFFF:FF:FFFFFFF:FFFFFFFFFFFFFFFFFFF:FFFFF,,FFFFFFFFFFFFFFFFFFFFFFFFFFFFFFFFFFFFF:FFFF:F:F:FFFFFFFFFF,FFF,FFFFFFFFF:F:FFFFFFFFFFFFF,FF
@A01757:128:HWYCLDRX2:1:2101:5285:35227 2:N:0:GGAGCGTC
TCGGACTACAGGGGTATCTAATCCTGTTTGCTACCCACGCTTTCGAACCTCAGCGTCAGTTACAGACCAGAGAGCCGCTTTCGCCACTGGTGTTCTTCCATATATCTACGCATTTCACCGCTACACATGGAGTTCCACTCTCCTCTTCTGCACTCAAGTCTCCCAGTTTCCAATGCACTACTCCGGTTAAGCCGAAGGCTTTCACATCAGACTTAAAAGACCGCCTGCGTTCCCTTTACGCCCAATAAATC
+
FF:FFFFFFFFFFFFFFFFFFFFFFFFFFFFFFFFFFFFFFFFFF::FFFFFFFFFFFFFFFFFFFFFFFFFFFFFFF,FFFF:FFFFFFFFFFFFFFFFFFFFFFFFFFFFFFFFFFFFFFFFFFFFF:FFFFFFFFF,F,FFFFFFFFFF:,:::FF:FFFFFFFFF,:FFFF,:FFFFFFF:F,FFFFFF,,FFFFFFFFFF:FF:F:FFFFFF,FFFFF:FFFFF:F,FFFFFFFFFF:F,F:,:FF
@A01757:128:HWYCLDRX2:1:2101:7672:35258 2:N:0:GGAGCGTC
TTGGACTACAAGGGTATCTAATCCTGTTCGATACCCGCGCTTTCGAGCATCAGCGTCAGTTCCGCTGCAGCAAGCTGCCTTCGCAATCGGGGTTCTTCGTCATATCTAAGCATTTCACCGCTACACGACGAATTCCGCCTGCTTTCCGCGGACTCAAGCACGCCAGTTCGCGCTGCAAGGCCCGGGTTGAGCCCGGACATTTCACAGCACGCTTGACATGCGGCCTACGCTCCCTTTAAACCCAATAAATC
+
,FFFFFFFFFFFFFFFFFFF,F:FFFFFFFFFFFFFFFFFFFFFFFFFFFF,FFFFFFFFFFFFF:FFFFFF:FFFFFF,FFFFFFFFFFFFFFFFFFFFFFFF:F:FFFFFFF:FFFFFFFFFFFFFFFFFFFFFFFFFFFFFFFFFFFFFFFFFFFFFFFFFFFFFF:FFFFFFFFFFFFFFFFFFFFFFFFFFFFFFFFF,FFF:FFFFFFFFFFFFFFFFFFFFFFFFFFFFFFFFFFFFFFFFFFF
@A01757:128:HWYCLDRX2:1:2101:28845:35383 2:N:0:GGAGCGTC
TCGGACTACCAGGGTATCTAATCCTGTTTGCTCCCCTAGCTTTCGCGCCTCAGCGTCAGTGATGGCCCAGAAGGCCGCCTTCGCCACCGGTGTTCTTCCCGATATCTGCGCATTCCACCGCTACACCGGGAATTCCGCCTTCCCCTACCACACTCAAACCAGCCGGTATCGGGAGCGAGACGGGGTTGAGCCCCGAAATTTGACTCCCGACCTAACTGGCCGCCTACGCGCGCTTTACGCCCAATGAATCC
+
FFFFFFFFFFFFFFFFFFFFFFFFFFFFFFFFFFFFFFFFFFFFFFFFFFFFFFFFFFFFFFFFFFFFFFFFFFFFFFFFFFFFFFFFFFFFFFFFFFFFFFFFFFF:FFFFFFFFFFFFFFFFFFFFFFFFFFFFFFFFFFFFFFFFFFFFFFFF:FFFFFFFFFFFFFFFFFFFFFFFF:FFFFFFFFFFFFFFFFFFFFFFFFFFFFFFF,FFFFFFFFFFF,FFFFFFFFFFFFFFFFF:FFF:F:F
@A01757:128:HWYCLDRX2:1:2101:29396:35430 2:N:0:GGAGCGTC
TCGGACTACTAGGGTATCTAATCCTGTTCGATACCCACGCTTTCGTGCCTCAGCGTCAGATCGCCGCCGGTATGCTGCCTTCGCAATCGGAGTTCTGCGCAATATCTAAGCATTTCACCGCTACACTGCGCATTCCGCATACCTCTCGACATCTCAAGACAGCCAGTTTCAACGGCTCGCCGGGGTTGAGCCCCGGGCTTTTACCGCTGACTTAACAGCCCGCCTACGCACCCTTTAAACCCAATAAATCC
+
FFFFFFFFFFFFFFFFFFFFFFFFFFFFFFFFFFFFFFFFFFFFFFFFFFFFFFFFFFFFFFFFFFFFFFFFFFFFFFFFFFFFFFFFFFFFFFFFFFFFFFFFFFFFFFFFFFFFFFFFFFFFFFFFFFFFFFFFFFFFFFFFFFFFFFFFFFFFFFFFFFFFFFFFFFFFFFFFFFFFFFFFFFFFFFFFFFFFFFFFFFFFFFFFFFFFFFFFFFFFFFFFF,FFFFFFFF:F:FFFFFF,FFF:FFF
@A01757:128:HWYCLDRX2:1:2101:7563:35446 2:N:0:GGAGCGTC
TCGGACTACCGGGGTATCTAATCCTGTTCGATACCCACGCTTTCGTGCCTGAGCGTCAGTAGGGCGCCGGTGCGCTGCCTTCGCAATCGGAGTTCTGCGTGATATCTATGCATTTCACCGCTACACCACGCATTCCGCGCACTTCTCGCCCACTCTAGCCCGGCAGTTCCGACGGCTGGGCGGGGTTGAGCCCCGCGATTTGACCGCCGGCTTGCCGTGCCGCCTGCGCACCCTTTAAACCCAATAAATCC
+
FFFFFFFFFFFFFFFFFFFFFFFFFFFFFFFFFFFFFFFFFFFFFFFFFFFFFFFFFFFFFFFFFFFFFFFFFFFFFFFFFFFFFFFFFFFFFFFFF:FFFFFF:FFFFFFFFFFFFFFFFFFFFFFFFFFFFFFFFFFFFFFFFFFFFFFFF:FFFFFFFFFFFFFFFFFFFFFFFFFFFF:FF:FFFFF:FFFFFFFFFFFFFFFFFFFFFF,FFFFFFFF:F:FFFFFFFFFFFFFFFFF,FF,FFFF
@A01757:128:HWYCLDRX2:1:2101:14814:35540 2:N:0:GGAGCGTC
TCGGACTACAGGGGTATCTAATCCTGTTCGCTACCCATGCTTTCGAGCCTCAGCGTCAGTTGCAGACCAGAGAGCCGCCTTCGCCACTGGTGTTCTTCCATATATCTACGCATTCCACCGCTACACATGGAGTTCCACTCTCCTCTTCTGCACTCAAGTTCAACAGTTTCTGATGCAATTCTCCGGTTGAGCCGAAGGCTTTCACATCAGACTTATTGAACCGCCTGCACTCGCTTTACGCCCAATAAATC
+
FFFFFFFFFFFFFFFFFFFFFFFFFFFFFFFFFFFFFFFFFFFFFFFFFFFFFFFFFFFFFFFFFFFFFFFFFFFFFFFFFFFFFFFFFFFFFFFFFFFFFFFFFFFFFFFFFFFFFFFFFFFFFFFFFFFFFFFFFFFFFFFFFFFFFFFFFFFFFFFFFFFFFFFFFFFFFFFFF,FFFFFFFFFFFFF:FFFFFFFFFFF:FFFF,:FFFFFFFFFFFFFFFFFF:FFFFF,FFFFFFFFFF:FFFFF
@A01757:128:HWYCLDRX2:1:2101:11668:35571 2:N:0:GGAGCGTC
TCGGACTACACGGGTATCTAATCCTGTTCGATACCCACGCTTTCGTGCATGAGCGTCAGTTGCGCGCCGGTATGCTGCCTTCGCAATCGGAGTTCTGCGTGATATCTATGCATTTCACCGCTACACCACGCATTCCGCATACTTCTCGCGCACTCAAGGGATGCAGTTTCAACGGCAGTACGGGGTTGAGCCCCGCAATTTGACCGCTGACTTGCACCTCCGCCTGCGCACCCTTTAAACCCAATAAATCC
+
FFFFFFFFFFFFFFFFFFFFFFFFFFFFFFFFFFFFFFFFFFFFFFFFFFFFFFFFFFFFFFFFFFFFFFFFFFFFFFFFFFFFFFFFFFFFFFFFFFFFF,FFFFFFFFFFFFFFFFFFFFFFFFFFFFFFFFFFFFFFFFFFFFFFFFFFFFFFFFFFFFFFFFFFFFFFFFFFFFFFFFFFFFFFFFFFFFFFFFFFFFFFFFFFFFFFFFF:FFFFFFF:FFFFFFFFFFFFFFFF,FF:FFF,FFF
@A01757:128:HWYCLDRX2:1:2101:13819:35697 2:N:0:GGAGCGTC
TCGGACTACACGGGTATCTAATCCTATTTGCTCCCCACGCTTTCGTGCCTGAGCGTCAGCAACAGTCCAGGCGGCCGCCTTCGCCACTGGTGTTCTTCCATATATCTACGCATTTTACCGCTACACATGGAGTTCCACCGCCCTCTCCTGTCCTCGAGCGTGGCAGTTTCCAAAGCCTGTACAGGTTGAGCCCGTACCTTTCACTTCTGACTTGCCACGCCGCCTGCGCACCCTTTACGCCCAATCATTCC
+
FFFFFFFFFFFFFFFFFFFFFFFFFFFFFFFFFFFFFFFFFFFFFFFFFFF:FFFFFFFFFFFFFFFFFFFFFFFFFFFF,FFFFFFFFF,FF,FFFFFFFFFFF:FFFFF:FFFFFFFFFFFF:FFFFF:FFF:FF:FFFFFFFFFFFFFFFFFFFFFFFFFF,FFF:FFFFFFFFFFFF:FF:FF:FFFFFFFF,FFFFFFFFFF,:F:FFFFFFFFFFF::F,FFFFFFFFF::FFFFFF,FFFF,FF
@A01757:128:HWYCLDRX2:1:2101:25400:35744 2:N:0:GGAGCGTC
TCGGACTACAAGGGTTTCTAATCCTGTTTGCTCCCCACGCTTTCGAGCCTCAGTGTCAGTAACAGACCAGAATGTCGCCTTCGCCACTGGTGTTCTTCCATATATCTACGCATTCCACCGCTACACATGGAGTTCCACATTCCTCTTCTGTACTCAAGTTTCCCAGTTTCCAATGACCCTCCACGGTTAAGCCGTGGGCTTTCACATCAGACTTAAAAGACCGCCTGCGTTCCCTTTACGCCCAATAAATC
+
FFFFFFF,FFFFFFFFFFFFFFFFFFFFFFF:FFFFFFFFFFF:FFFF,:FFFFFFFFFFFFFFFF:FFFFFFFFF:FFFFFFFFF:FFFFFFF:FFFFFFFFFFFFFFFFFFFFFFF:FFF:FFFFFFFFFF:FFFFF,FF:FFFFFFFFF:FFF:FF:FFFFF:FFFF:FFFF:FFFFFFFFFFFFFFFFF,FFFFF:FFF,FFFFFF,FFF,:FFF:FF,F:FFFFF:,,::F:FFFFFFFFF::,F,
@A01757:128:HWYCLDRX2:1:2101:10348:35790 2:N:0:GGAGCGTC
TCGGACTACCCGGGTATCTAATCCTGTTTGCTACCCACGCTTTCGAACCTCAGCGTCAGTTACAGACCAGAGAGCCGCTTTCGCCACTGGTGTTCTTCCATATATCTACGCATTTCACCGCTACACATGGAGTTCCACTCTCCTCTTCTGCACTCAAGTCTCCCAGTTTCCAATGCACTACTCCGGTTAAGCCGAAGGCTTTCACATCAGACTTAAAAGACCGCCTGCGTTCCCTTTACGCCCAATAAATC
+
FFFFFFFFFFFFFFFFFFFFFFFFFFFFFFFFFFFFFFFFFFFFFFFFFFFFFFFFFFFFFFFF:FFFFFFFFFFFFFFFFFFFFF,FFFFFFFFFFFFF:FFFFFFFFFFFFFFFFF:FFFF:FFFFFFF:FFFFFFFFF:FFFFFFFF:FFFFFFFFFFFFFF:FFFF:FFFF:FFFFFFFFFFFFFF:FFFFFFFFFFFFFFFF:FFFFFF:FF,,FF,::FF,FF,FF,FFFFFF:FFF,:FFF,:,
@A01757:128:HWYCLDRX2:1:2101:23764:35790 2:N:0:GGAGCGTC
TCGGACTACCCGGGTATCTAATCCTATTTGCTCCCCACGCTTTCGTGCCTGAGCGTCAGTAACAGTCCAGGCGGCCGCCTTCGCCACTGGTGTTCTTCCATATATCTACGCATTTTACCGCTACACATGGAGTTCCACCGCCCTCTCCTGTCCTCGAGCGTGGCAGTTTCCAAAGCCTGTACAGGTTGAGCCCGTACCTTTCACTTCAGACTTGCCACGCCGCCTGCGCACCCTTTACGCCCAATCATTCC
+
FFFFFFFFFFFFFFFFFFFFFFFFFFFFFFFFFFFFFFFFFFFFFFFFFFFFFFF:FFFFFFFFFFFFFFFFFFFFFFFFFFFFFFFFFFFFFFFFFFFFFFFFFFFFFFFFFFFFFFFFFFFFFFFFFFFFFFFFFFFFFFFFFFFFFFFFFFFFFFFFFFFFFFFFFFFFFFFFFFFFFFFFFFFFFFFFFFFFFFFFFF:FFFFFFFFFFFFFFFFFFFFFFFFFFFFFFFFFFFFFFFFFFFF:FFF
@A01757:128:HWYCLDRX2:1:2101:25102:35822 2:N:0:GGAGCGTC
TCGGACTACAAGGGTTTCTAATCCTGTTCGATACCCACGCTTTCGTGCTTCAGCGTCAGTTGGGCGCCGGTATGCTGCCTTCGCAATCGGAGTTCTGCGTGATATCTATGCATTTCACCGCTACACCACGCATTCCGCATACTTCTCGCCCACTCAAGAACACCAGTTTCAACGGCGAAGCGAGGTTGAGCCCCGCGATTTGACCGCTGACTTGACATTCCGCCTACGCTCCCTTTAAACCCAATAAATCC
+
FFFFFFFFFFFFFFFFFFFFFFFFFFFFFFFFFFFFFFFFFFFFFFFFFFFFFFFFFFFFFFFFFFFFFFFFFFFFFFFFFFFFFFFFFFFFFFFFFFFFFFFFFFFFFFFFFFFFF:FFFFFFFFFFFFFFFFFFFFFFFFFFFFFFFFFFFFFFFFFFFFFFFFFFFFFFFFF:FFFFFFFFFFFFFFFFFFFFFFFFFFFFFFFFFFFFFFFFFF:FFFFFFFFFFFF,FFFF:FFFF:F,FFFFFFF
@A01757:128:HWYCLDRX2:1:2101:19000:35900 2:N:0:GGAGCGTC
TCGGACTACTGGGGTATCTAATCCTGTTCGATACCCACGCTTTCGTGCCTCAGCGTCAGTGTGGAGCCGGCATGCTGCCTTCGCAATCGGAGTTCTGCGCGATATCTATGCATTTCACCGCTACACCACGCATTCCGCATACTTCTCGCCCACTCAAGGCTGCCAGTTCCGACGGCTCGACAGGGTTGAGCCCTGAATTTTTACCGCCGGCTTAACAGCCCGCCTGCGCACCCTTTAAACCCAATAAATCC
+
FFFFFFFFFFFFFFFFFFFFFFFFFFFFFFFFFF:FFFFFFFFFFFF,FFFFFFFFFFFFFFFFF:FFFFFFFFFFFFFFFFFFFFFF:FFFFF::F,F:,FFFFFF,FFFFFFFFFFFFFFFFFFF,FFFFFFFFFFFFFFFFFFFFFFFFFFFFF,FFFFFFFFFFFFFFFFF:FFFF:FFFFFFFFFFFFFFFFFFF::FFFFFF,FFFFFFFFF:FF,FFF,:FFFFFFFFFFFFFF,FF,FFF:FF
@A01757:128:HWYCLDRX2:1:2101:20066:35900 2:N:0:GGAGCGTC
TCGGACTACAAGGGTATCTAATCCTGTTTGCTCCCCACGCTTTCGTGCATGAGCGTCAGTGCAGGCCCAGGGGGCTGCCTTCGCCATCGGTGTTCCTCCACATATCTACGCATTGCACTGCTACACGTGGAATTCCACCCCCCTCTGCCGTACTCTAGCATGCCAGTATCGGTCGACCCTCCGGGTTTGAGCCCCGGGCTGTCACGACCGACTTAACAAACCGCCTACGCGCCCTTTACGCCCAATAATTC
+
FFFFFFFFF,FFFFFFFFFFFFFFFFFF,FFF:FFFFFFFFFFFF:FFFFFFFFFFFFFF,FFFFFFFFF:F:FFFFFFF:FFFFFF:FFFFFFFFFFFF,FFF:FFFFFFFF:,FFFFFFFFFFFFFFFF:FFFFFF:FFFF,FF:F,F,,FFF,FFF,,:F:FFFFF:,FFFFFF,:FFF,:FFFFF,,FF:,,FFFF,FFFFFF:,FFFFFF,F,FFFF,FF:,F,F,FFFFFF,F,FFFFFFFFFFF
@A01757:128:HWYCLDRX2:1:2101:16107:35931 2:N:0:GGAGCGTC
TCGGACTACAAGGGTTTCTAATCCTGTTCGATACCCACGCTTTCGTGCCTCAGCGTCAGTCCGGCGCCGGTACGCTGCCTTCGCAATCGGAGTTCTGCGCGATATCTATGCATTTCACCGCTACACCACGCATTCCGCGCACTTCTCGCCCACTCTAGCCCGGCAGTTCCGACGGCTGGGCGGGGTTGAGCCCCGCGATTTGACCGCCGGCTTGCCGTGCCGCCTGCGCACCCTTTAAACCCAATAAATCC
+
FFFFFFFFFFFFFFFFFFFFFFFFFFFFFFFFFFFFFFFFFFFFFFFFFFFFFFFFFFFFFFFFFFFFFFFFFFFFFFFFFFFFFFFFFFFFFFFFFFFFFFFFFFFFFFFFFFFFFFFFFFFFFFFFFFFFFFFFFFFFFFFFFFFFFFFFFFFFFFFFFFFFFFFFFFFFFFFFFFFFFFFFFFFFFFFFFFFFFFFFFFFFFFFFF,FFFFFFFFFFFFFFF:FFFFFFFFFFFFFF:FFFFF:FFF,
@A01757:128:HWYCLDRX2:1:2101:15573:35947 2:N:0:GGAGCGTC
TCGGACTACTAGGGTATCTAATCCTGTTCGATACCCACGCTTTCGTGCATGAGCGTCAGTTGAGCGCCGGTATGCTGCCTTCGCAATCGGAGTTCTGCGTGATATCTATGCATTGCACCGCTACACCACGCATTCCGCATACTTCTCGCTCACTCAAGAACGCCAGTTTCAACGGCACGACGGGGTTGAGCCCCGAAATTTTACCGCTGACTTGACATTCCGCCTGCGCACCCTTTAAACCCAATAAATCC
+
FFFFFFFFFFFFFFFFFFFFFFFFFFFFFFFFFFFFFFFFFFFFF:FFFFFF:,FFFFFFFFFFFFFFFFFFFFFFFFFFFFFFFFFFFFFFFFFFFFFFFF:,FF,FFFF:FF,:FFFFFFFFFFFF,FFFF,FFFFFFF:FFFFFFFFF:FFF,FFFFFFFFFFFFFF,FFFFFFFFFFFFFFF:F:FFFFFFFFFFFFFFFFFFFFF:FFFFFF,F:FFFFF:,FFF,FFFFF,FFFF:F,FFF:F::
@A01757:128:HWYCLDRX2:1:2101:20853:35978 2:N:0:GGAGCGTC
TCGGACTACTGGGGTATCTTAGCAGATCGGAAGAGCGTCGTGTAGGGAAAGAGTGTAGATCTCGGTGGTCGCCGTATCATTAAAAAGGGGGGGGGGGGGGGGGGGGGGGGGGGGGGGGGGGGGGGGGGGGGGGGGGGGGGGGGGGGGGGGGGGGGGGGGGGGGGGGGGGGGGGGGGGGGGGGGGGGGGGGGGGGGGGGGGGGGGGGGGGGGGGGGGGGGGGGGGGGGGGGGGGGGGGGGGGGGGGGGGGGG
+
FFFFFFFFFFFFFFFFFFFFFFFFFFFFFFFFFFFFFFFFFF:,FFFF,FFFFFFFFFFFFFFFFFFF,:F:FF,FF:,F:F,,,,,:FFFFFFFFFFFFFFFFFFFFFFFFFFFFFFFFFFFFFFFFFFFFFFFFFFFFFFFFFFFFFFFFFFFFFFFFFFFFFFFFFFFFFFFFFFFFFFFFFFFFFFFFFFFFFFFFFFFFFFFFFFFFFFFFFFFFFFFFFFFFFFFFFFFFFFFFFFFFFFFFFFF
@A01757:128:HWYCLDRX2:1:2101:4906:36104 2:N:0:GGAGCGTC
TCGGACTACACGGGTATCTAATCCTGTTCGATACCCACGCTTTCGTGCCTGAGCGTCAGTAGGGCGCCGGTGCGCTGCCTTCGCAATCGGAGTTCTGCGTGATATCTATGCATTTCACCGCTACACCACGCATTCCGCGCACTTCTCGCCCACTCTAGCCCGGCAGTTCCGACGGCTGGGCGGGGTTGAGCCCCGCGATTTGACCGCCGGCTTGCCGTGCCGCCTGCGCACCCTTTAAACCCAATAAATCC
+
:FFFFF,FFFFFFFFFFFFFFF,FFFFFFFFFFFFFFFFFFFFFFFFFFFFFFFFFFFF:FFFFFFFFFFFFFFFF:FFFFFFF:FFFFFFFFFFFFFF:FFF,FFFFFFFFFFFFFFFFFFFFFFFFFFFFFFFFFFFFFFFFFFFFFFFFFFF,FFFF::FFFFFFFFFFFFFFFFFFFFFFF:FFF:FFFFFFFFFFFFFFFFFFFFFF:FF,FF:FFFF,FFFFFFFFFF,FFFFF,FFFFFF:FF,
@A01757:128:HWYCLDRX2:1:2101:6985:36104 2:N:0:GGAGCGTC
TCGGACTACACGGGTATCTAATCCTGTTCGATACCCACGCTTTCGTGCCTGAGCGTCAGTAGGGCGCCGGTGCGCTGCCTTCGCAATCGGAGTTCTGCGTGATATCTATGCATTTCACCGCTACACCACGCATTCCGCATACTTCTCGCTCACTCAAGAAAACCAGTTTCAACGGCTCGAAGAGGTTGAGCCTCTCAATTTTACCGCTGACTTGATCTTCCGCCTGCGCACCCTTTAAACCCAATAAATCC
+
FFFFFF:,FFF::FFFFF:FFF:FFFFFFFFFFFFFFFF,:F,FF:FFFFFFFF:FF,:FFF:FFFF:FFFFFFFFFFFF,FFF,FFFF:FFFFFFFFFFF:FFFFF,F:F,:FFFFFFFFFFFFFFFFFFFFFFFFFFF,FFFFFF,FFFFFFFFFFF,FFFFFFF,FFFFF:FFF:::FF,FFFFFFFFFFF:FFFF:FF:FFFFFFF,FFFFFFFFFFFFF:FFFF:FFFF:FFFFF:FFFFF::FFF
@A01757:128:HWYCLDRX2:1:2101:4029:36119 2:N:0:GGAGCGTC
TCGGACTACAGGGGTATCTAATCCTGTTTGCTACCCACGCTTTCGAACCTCAGCGTCAGTTACAGACCAGAGAGCCGCTTTCGCCACTGGTGTTCTTCCATATATCTACGCATTTCACCGCTACACATGGAGTTCCACTCTCCTCTTCTGCACTCAAGTCTCCCAGTTTCCAATGCACTACTCCGGTTAAGCCGAAGGCTTTCACATCAGACTTAAAAGACCGCCTGCGTTCCCTTTACGCCCAATAAATC
+
FFFFFFFFFFFFFFFFFFFFFFFFFFFFFFFFFFFF,:FFFFFFFF,FFFFFFFFFFFFFFFFFFFFFFFFFFFFFFF:FFFF:FFFFF:FF,FFFFFFFFFFFFFFFFFF:FFFF:FFFFFF:F,FFFFFFF:F,FFFFFFFF::FFFFFFFFFFFFFFFFFFFFFFF,F:FFFFFFFFFFFFFFFFFF,F:FF:FF:FFFF,F:FFFFFF,FFF:FFFFFFFFFF,FF,:F:F:F,FFF:F:FF:,FFF
@A01757:128:HWYCLDRX2:1:2101:15393:36135 2:N:0:GGAGCGTC
TCGGACTACTGGGGTATCTAATCCTGTTCGATCCCCACGCTTTCGTGCCTCAGCGTCAGTTGAGCGCCGGTATGCTGCCTTCGCAATCGGAGTTCTGCGTGATATCTATGCATTTCACCGCTACACCACGCATTCCGCATACTTCTCGCTCACTCAAGAAGACCAGTTTCAACGGCAGGCCGGTGTTGAGCACCGACATTTGACCGCTGACTTAACCTTCCGCCTACGCACCCTTTAAACCCAATAAATCC
+
FFFFFFFFFFFFFFFFFFFFFFFFFFFFFFFFFFFFFFF:FFFFFFFFFFFFFFFFFFFFFFFFFFFFFFFFFFFFFFFFFFFFFFFFFFFFFFFFFFFFFFFFFFFFFFF:FFFFFFFFFFFFFFFFFFFFFFFFFFFFFFFFFFFFFFFFFFFFFFFFFFFFFFFFFFFFFFFF:FFFFFFFFFF::FFFF:FFFFFFFFFFFFFFFFFFFFFFFFFFFFFFF:FFFFFFFFFFFFFF:F:FFFFFFFF
@A01757:128:HWYCLDRX2:1:2101:2772:36166 2:N:0:GGAGCGTC
TCGGACTACAAGGGTTTCTAATCCTGTTCGATCCCCGCACTTTCGTGCCTCAGCGTCAGTAGGGCGCCGGAAGGCTGCCTTCGCAATCGGGGTTCTGCGTGATATCTATGCATTTCACCGCTACACCACGCATTCCGCCTTCTTCTCGCCCACTCAAGGCCCCCAGTTTCAACGGCCGGACGGGGTTGAGCCCCGAATTTTTACCGCTGACTTAAAAGCCCGCCTACGCACCCTTTAAACCCAATAAATCC
+
FFFFFFF:FFFFFFFFFFFFFF:FFFFFFFFFFFFFFFFFFFFFFFF:FFFF:FFFFFFFFFF:FFFFFFFFFFFFFFFFFFFFFFFFFFFFFFFFFFFFFFFFFFFFF:FFFFFFFFFFFFFFFFFFFFF:FFFFFFFFFFFFFFFFFFFFFFFFFFFFFFFF,FFFFFFF:FFFFFF,F:FFFFF:FFFFFFFF,FF,FFFFFFFF,FFFFFFFFFFF::FF,FFFFFFFFF,FF,FF::FFFFFFFFF
@A01757:128:HWYCLDRX2:1:2101:4887:36198 2:N:0:GGAGCGTC
TCGGACTACACGGGTATCTAATCCTGTTCGATACCCACGCTTTCGTGCCTGAGCGTCAGTAGGGCGCCGGTGCGCTGCCTTCGCAATCGGAGTTCTGCGTGATATCTATGCATTTCACCGCTACACCACGCATTCCGCGCACTTCTCGCCCACTCTAGCCCGGCAGTTCCGACGGCTGGGCGGGGTTGAGCCCCGCGATTTGACCGCCGGCTTGCCGTGCCGCCTGCGCACCCTTTAAACCCAATAAATCC
+
FFFFFFFFFFFFFFFFFFFFFFFFFFFFFFFFFFFFFFFFFFFFFFFFFFFFFFFFFFFFFFFFFFFFFFFFFFFFFFFFFFFFFFFFFFFFFFFFFFFFFFFFFFF:FFFFFFFFFFFFFFFFFFFFFFFFFFFFFFFFFFFFFFFFFFFFFFFFFFFFFFFFFFFFF:FFFFFFFFFFFFFFFFFFFFF,FFFFFFFFFFFFFFFFFFFFFFFFFFFFFFFFFFFFFFFFFFFFFFFF,FFFFFFFFF,
@A01757:128:HWYCLDRX2:1:2101:20283:36276 2:N:0:GGAGCGTC
TCGGACTACAGGGGTATCTAATCCTGTTTGCTCCCAACGCTTTCGAGCCTCAGTGTCAGTAACAGACCAGAATGTCGCCTTCGCCACTGGTGTTCTTCCATATATCTACGCATTCCACCGCTACACATGGAGTTCCACATTCCTCTTCTGTACTCAAGTTTCCCAGTTTCCAATGACCCTCCACGGTTAAGCCGAAGGCTTTCACATCAGACTTAAAAGACCGCCTGCGTTCCCTTTACGCCCAATAAATC
+
FFFFFFFFFFFFFFFFFFFFFFFFFFFFFFFFFFFFFFFFFFFFFFFFFFFFFFFFFFFFFFFFFFFFFFFFFFFFFFFFFFFFFFFF:FFFFFFFFFFFFFFFFFFFFFFFFFFFFFFFFFFFFFFFFFFFF:FFFFF:FFF:FFFFFFF,FFFFFFFF:FFFFFFFFFFFFFFFFFFFFFFFFFFF:FFFFFF:FFFFFFFFFFFFFFFFFF:F,F,FFFFFFFFFFF,F:FFFFFFFFFFFF:F,FFF
@A01757:128:HWYCLDRX2:1:2101:11379:36292 2:N:0:GGAGCGTC
TCGGACTACTGGGGTATCTAATCCTGTTTGCTCCCCACGCTTTCGTGTATGAGCGTCAGTTGCGTCCCAGGAGGCTGCCTTCGCCATCGGTGTTCTTCCACATATCTACGCATTTCACTGCTACACGTGGAATTCCACCTCCCTCTGACGCACTCTAGCCAAGCAGTCACATATGCGGTTCCCAGGTTAAGCCCGGGTATTTCACATCTGTCTTACTCAGCCGCCTGCACACCCTTTACGCCCAGTAATTC
+
FFFFFFFFFFFFFFFFFFFFFFFFFFFFFFFFFFFFFFF:,FFFFFFFFFFF:FFFFFFFFFFFFFFFFFFFFFFFFFFFFFFFFFFFFFFFFFFFFFFFFFFFFFFFFFFFFFFFFFFFFFFFFFFFFFFFFFFFFFFFFFFFFFFFFFFFFFFFFFFFFFFFFFFFFFFFFF:FFFFFF,FFFFFF,FFFFFFFFFFFFFFFFFFFFFFFFFFFFFFFFFF,FFFFFFFFFFFF:FFFFFFFFFFFFFF
@A01757:128:HWYCLDRX2:1:2101:11812:36448 2:N:0:GGAGCGTC
GGGGGGGGGGGGGGGCCGGGGATTATTTTATCGTCAGCCAAACGAGGAACAGAAACAAAGGAAAAAAAGACAAAACAATCCACCACAGCACGCCTGAAAAAACAATAAAAAGAAAAAAAAAAAACAACAAAAAAAAAAAAAAACAACAAAAGACAAGAATAAAAAAAAGAAAAAAAAAACAAAAAAACAGAAGAAGAGTGAGTAACAAAAAAAAAAAAAAAAAAACAAACACCAAACGAGCAACAAAAAAA
+
,FFFFF,F:,:,,,,,,,,:,,,,,,,,,,,,,,,,,,,:,,,,:,,,,F,,,,,,,,F,,,F:F:F:,:,:,,:,,:,,F,,,,,,,,:F,,,,,,,,,:,,,,,:,:F:,FF,,,:FF,,,F,FF,FF,,F,,FFF:F,FF,:,,,,::,,,,,,FF,,,,:,F,F,F,,,,::,F,,F,:,,:,F,,::,,,,:,,,,,,,:,F,:,:,F,F,F,FF,FFF:F,,:,,,,,,,,,:,,,,F:,,F,F:
@A01757:128:HWYCLDRX2:1:2101:25807:36448 2:N:0:GGAGCGTC
TCGGACTACACGGGTATCTAATCCTGTTCGATACCCACGCTTTCGTGCTTCAGCGTAAGTCGGGCGCCGGTATGCTGCCTTCGCAATCGGAGTTCTGCGTGATATCTATGCATTTCACCGCTACACCACGCATTCCGCATACTTCTCGCTCACTCAAGAAGACCAGTTTCAACGGCAGGCCGGTGTTGAGCACCGACATTTGACCGCTGACTTAACAGTCCGCCTACGCACCCTTTAAACCCAATAAATCC
+
FFFFFFFF:FFFFFFFFFFFFFFFFFFFFFFFFFFFFFFFFFFFFFFF,FFFFFFFFFFFFFFFFFFFFFFFFFFFFFFFFFFFF:FFF:FFFFFFFFFFFFFFFFFFFFFFFFFFFFFFFFFFFFFFFFFFFFFFFFFFFFFFFFFFFFFFFFFFFFF:FFFFFFFFFFF:FFFFFFFFFFFFFFFFFFFFF:FF,FF:FFFFFFFFF:FFFF:FFFFFFFFFF:FFFFFFFFFFFFFFFFFFFFFFFF:
@A01757:128:HWYCLDRX2:1:2101:6506:36495 2:N:0:GGAGCGTC
TCGGACTACTAGGGGTATCTAATCCTGTTTGCTCCCCACGCTTTCGAGCCTCAACGTCAGTTACCGTCCAGTAAGCCGCCTTCGCCACTGGTTTTCCTCCTAATATCTACGCATTTCACCGCTACCCTAGGAATTCCGCTTACCTCTCCGGCACTCAAGTTATACATTTTCCAAAGCAGTCCCGGGGTTGAGCCCCGGGTTTTCACTCCAGACTTGCATTACCGGATACCCTCCCTTAACACCCAGAAAAT
+
FFFFFFFFF,FFFF,FF,FFFFFF,::F:FF,FFFF:F:::FF,FFF:FFFFFFF,,F:,F:F:FF,F:,F,FF:FF,F::,F:F,FFFFFF,F,F,,F:FF:,FF,FFFFF:FF,:FFF,,F,F,,F,F,FFFFFF,FFFFFF:FFFFF,FF:,F,FF,F,F,F,,FF,FF:F:,FF,FFFF,FF,FF,F,FFFFFFFFFF,FFFFFFF:,,FFFFFFFFF,:,,FF,,F,FFFFF,FFFF,:,F,FFF,
@A01757:128:HWYCLDRX2:1:2101:29441:36542 2:N:0:GGAGCGTC
TCGGACTACAAGGGTTTCTAATCCTGTTCGATACCCACGCTTTCGTGCCTCAGCGTCAGTGTGGAGCCGGCATGCTGCCTTCGCAATCGGAGTTCTGCGCGATATCTATGCATTTCACCGCTACACCGCGCATTCCGCATACTTCTCTCCAACTCGAGACTGCAAGTTTCAACGGCGGGCCGGGGATGAGCCCCGGGCTTTGACCGCTGACTTAACAGACCGCCTGCGCACCCTTTAAACCCAATAAATCC
+
FFFFFFFFFFF:FFFFFFFFF:F:FFFFFFFFFFFFFF:FF:FFFFFFFFFFFFFFFFFFFFFFFFFFFFFFF:FFFFFFFF:FFFFFFFFFFFFFFFFFFF,:FFF::FFFFFFFFFFFFF:FFFFFFFFFFFFFFFFF:FFFFFFFFFFFFFF:FFFFFFFFFFFFFFFFFFFFFF:FFFFFFFF:FFFFFFFFFF:FFFFFFFFFFFFFFFFFFF::FFFFF:F:FFFF::FFFFFFF:F:F:FFFFF
@A01757:128:HWYCLDRX2:1:2101:20121:36589 2:N:0:GGAGCGTC
TCGGACTACAAGGGTATCTAATCCTGTTTGATCCCCACGCTTTCGTGCCTCAGCGTCAGTGTGGAGCCGGCATGCTGCCTTCGCAATCGGAGTTCTGCGCGATATCTATGCATTTCACCGCTACACCGCGCATTCCGCATACTTCTCTCCAACTCGAGACTGCCAGTTTCAACGGCGGGCCGGGGTTGAGCCCCGGGCTTTGACCGCTGACTTAACAGACCGCCTGCGCACCCTTTAAACCCAATAAATCC
+
FFFFFFFFFFFFFFFFFFFFFFFFFFFFFFFFFFFFFFFFFFFFFFFFFFFFFFFFFFFFFFFFFFFFFFFFFFFFFFFFFFFFFFFFFFFFFFFFFFFFFFFFFFFFFFFFFFFFFFFFFFFFFFFFFFFFFFFFFFFFFFFFFFFFFFFFFFFFFFFFFFFFFFFFFFFFFFFFFFFFFFFFFF:FFFFFFFFFFFFFFFFFFFFFFFFFF:FFFFFFFFFFF:FFFF:FFFFFFF,FFFF:FFFFFFF
@A01757:128:HWYCLDRX2:1:2101:26630:36652 2:N:0:GGAGCGTC
TCGGACTACTGGGGTATCTAATCCTGTTCGATACCCACGCTTTCGTGCCTCAGCGTCAGTCTGGAGCCGGTACGCTGCCTTCGCAATCGGGGTTCTGCGCGATATCTAAGCATTTCACCGCTACACCGCGCATTCCGCGTACTTCTCTCCAACTCCAGCCCGCCAGTTTCAACGGCTCGCCGGGGTTGAGCCCCGGGCTTTTACCGCTGACTTAACAGGCCGCCTGCGCACCCTTTAAACCCAATAAATCC
+
FFFFFFFFFFFFFFFFFFFFFFFFFFFFFFFFFFFFFFFFFFFFF:FFFFFFFFFFFFFFFFFFFFFFFFFFFFFFFFFFFFFFFF:FF:FFFFFFFFFFFFFFFFFFFFFFFFFFFFFFFFFFFFFFFFFFFFFF:FF:FFFFFFFFFFFFFFFFFFFFFFFFFFFFFFFFFFFFFFFFFFFF:FFFFFFFFFFFFFF:FFFF:FFFFF:FFFFFFFFFF:FFFFFFFFFFFF:FFFFFFFFFFFFFF:F
@A01757:128:HWYCLDRX2:1:2101:14217:36667 2:N:0:GGAGCGTC
TCGGCTACAAGGGTATCTAATCCTGTTTGCTACCCACGCTTTCGAACCTCAGCGTCAGTTACAGACCAGAGAGCCGCTTTCGCCACTGGTGTTCTTCCATATATCTACGCATTTCACCGCTACACATGGAGTTCCACTCTCCTCTTCTGCACTCAAGTCTCCCAGTTTCCAATGCACTACTCCGGTTAAGCCGAAGGCTTTCACATCAGACTTAAAAGACCGCCTGCGTTCCCTTTACGCCCAATAAATCC
+
FFFFFFFFFFFFFFFFFFFFFFFFFFFFFFFFFFFFFFFFFFFFFF:FFFFFFFFFFFFFFFFFFFFFFFFFFFFF:FFFFFFFFFFFFFFFF:FFFFFFFF:FFF:FFFFFFFFFFFFFFFFFFFFFFFFFFFF:F:FFF:FFFFFFFFFFFFFFFF:FFFFF:FFFFFFFFFFFFFFFF:FFFFF,FFFFFFFFF:FFFFFFFFFF,FFFF:FFFFFFFFFFFFFFFFFFFF:F,:FFFFF,F,FF,FF
@A01757:128:HWYCLDRX2:1:2101:26747:36761 2:N:0:GGAGCGTC
TCGGACTACTGGGGTATCTAATCCTGTTCGATACCCACGCTTTCGTGCCTCAGCGTCAGTCTGGAGCCGGTACGCTGCCTTCGCAATCGGGGTTCTGCGCGATATCTAAGCATTTCACCGCTACACCGCGCATTCCGCGTACTTCTCTCCAACTCCAGCCCGCCAGTTTCAACGGCTCGCCGGGGTTGAGCCCCGGGCTTTTACCGCTGACTTAACAGGCCGCCTGCGCACCCTTTAAACCCAATAAATCC
+
FFFFFF:FFFFFFFFFFFFFF,FFFFFFFFF,FFFFFF:,FFFFF:FFFFFFFFFFF,FFFFFFFFF:FFFFFFFF:FF:,FFFFFFFFFFFFFFFFFFFFF,FFFF:FFF:FFFFFFFFFFFFFFFFFFFF,:FFFFF:FFF:FFFFFFFFFFFFFFFF:FFFFFFFFFFFFFFFFF:FFFFFFFFFFFFFFFFFFFFFFFFFFFFFFFFFFFFFFF,FF:F:FFFFFFFFFFFF:FFFFFFFFFFFFFF
@A01757:128:HWYCLDRX2:1:2101:8648:36886 2:N:0:GGAGCGTC
TCGGACTACAAGTGTATCTAATCCTGTTCGATACCCACGCTTTCGTGCCTCAGCGTCAGTGTGGAGCCGGCATGCTGCCTTCGCAATCGGAGTTCTGCGCGATATCTATGCATTTCACCGCTACACCGCGCATTCCGCATACTTCTCTCCAACTCGAGACTGCCAGTTTCAACGGCGGGCCGGGGTTGAGCCCCGGGCTTTGACCGCTGACTTAACAGACCGCCTGCGCACCCTTTAAACCCAATAAATCC
+
FFFFFFFFFFFFFFFFFFFFFFFFFFFFFFFFFFFFFFFFFFFFFFFFFFFFFFFFFFFFFFFFFFFFFFFFFFFFFFF,FFFFFFFFFFFFFFFFFFFFF:,FFFFFFFFFFFFFFFF:FFF:FFFFFFF,FFFFFFFFFF:FFFFFFFFFFFFFFFFFF:FFFFFFFFFFFFFFFFFFFFF:FFFFFFFFFFFFFFFFFFFFFFFFFFFFFF,FFFFFFFFF:FFFFFFFFFFFFFFFFFFFFFF::FF
@A01757:128:HWYCLDRX2:1:2101:18728:36902 2:N:0:GGAGCGTC
TCGGACTACCAGGGTATCTAATCCTGTTTGCTCCCCACGCTTTCGCACCTGAGCGTCAGTCTTCGTCCAGGGGGCCGCCTTCGCCACCGGTATTCCTCCAGATCTCTACGCATTTCACCGCTACACCTGGAATTCCACCCCCCTCTACGAGACTCAAGCCTGCCAGTTTCAAATGCAGTTCCCGGGTTGAGCCCGGGGATTTCACATCTGACTTAACAGACCGCCTGCGTGCGCTTTACGCCCAGTAATTC
+
FFFFFFFFFFFFFFF:FFFFFFFFFFFFFFFFFFFFFFFFFFFFFFFFFFFFFFFFFFFFFFFFFFFFFFFFFFFFFFFF:FFFFFFFFF:FFFFFFFFFFF:FFFFFFFF,FFFFFFFFFFFFFFFFFFFFFFFFFFFFFFFFFF:FFFFFFFFFFFFFFFFFFFFFFFFFFFFFFFFF:FFFFFFFFFFFFFFFFFF:FFFFF:FFF:F:F:FFFF:FFFFFFFFFFF:FFF,,FFFFFFFFFF,FF:F
@A01757:128:HWYCLDRX2:1:2101:12680:36949 2:N:0:GGAGCGTC
TCGGACTACAGGGGTTTCTAATCCTGTTCGATACCCACGCTTTCGTGCCTCAGCGTCAGTGTGGAGCCGGCATGCTGCCTTCGCAATCGGAGTTCTGCGCGATATCTATGCATTTCACCGCTACACCGCGCATTCCGCATACTTCTCTCCAACTCGAGACTGCCAGTTTCAACGGCGGGCCGGGGTTGAGCCCCGGGCTTTGACCGCTGACTTAACAGACCGCCTGCGCACCCTTTAAACCCAATAAATCC
+
FFFFFFFFFFFFFFFFFFFFFFFFFFFFFFFFFFFFFFFFFFFFFFFFFFFFFFFFFFFFFFFFFFFFFFFFFFFFFFFFFFFFFFFFFFFFFFFFFFFFFFFF:FFFFFFFFFFFFFFFFFFFFFFFFFFFFFFFFFFFFFFFFFFFFFFFFFFFFFFFFFFFFFFFFF:FFFFFFFFFFFFFFFFFFF:FFFFFFFFFFFFF:FFFFFFFFFFFFFFFFFFFF,,F:FFFFF:F:FFF:,:FFFFFFFF
@A01757:128:HWYCLDRX2:1:2101:1624:36965 2:N:0:GGAGCGTC
TCGGACTACTAGGGTATCTAATCCTGTTTGCTACCCACGCTTTCGAACCTCAGCGTCAGTTACAGACCAGAGAGCCGCTTTCGCCACTGGTGTTCTTCCATATATCTACGCATTTCACCGCTACACATGGAGTTCCACTCTCCTCTTCTGCACTCAAGTCTCCCAGTTTCCAATGCACTACTCCGGTTAAGCCGAAGGCTTTCACATCAGACTTAAAAGACCGCCTGCGTTCCCTTTACGCCCAATAAATC
+
FFFFFFFFFFFFFFFFFFFFFFFFFFFFFFFFFFFFFF:FFFFFFFFFFFFFFFFFFFF:FFFFFFFFFFFFFFFFFFF,FFFFFFFFFFFFFF:FFFFFFFFFFFFFFFFFFFFFF:F:FFFFFFFFFFFFFFFF:FFFFF:FFFFFFF::FFFFFFFF:FF:FFFFF:FFFFFF:FFFFF:FFFFFFFFFFFFFFFFFFFFFFFF,:F,FFFFFFF::FFF,F,FFF,FFFFF:F:,FFFF::F,F::F
@A01757:128:HWYCLDRX2:1:2101:28782:36965 2:N:0:GGAGCGTC
TCGGACTACACGGGTATCTAATCCTGTTCGATACCCACGCTTTCGTGCCTGAGCGTCAGTAGGGCGCCGGTGCGCTGCCTTCGCAATCGGAGTTCTGCGTGATATCTATGCATTTCACCGCTACACCACGCATTCCGCGCACTTCTCGCCCACTCTAGCCCGGCAGTTCCGACGGCTGGGCGGGGTTGAGCCCCGCGATTTGACCGCCGGCTTGCCGTGCCGCCTGCGCACCCTTTAAACCCAATAAATCC
+
FFFFFFFFFFFFFFFFFFFFFFFFFFFFFFFFFFFFFFFFFFFFFFFFFFFFFFFFFFFFFFFFFFFFFFFFFFFFFFFFFFFFFFFF:FFFFFFFFFFFFFFF:FFFFFFFFFFFFFFFFFFFFFFFFFFFFFFFFFFFFFFFFFFFFFFFFFFFFFFFFFFFFFFFFFFFFFFFFFFFFFFFFFFFFFFFFFFFFFFFF:F:,F:FFFFFFFFFFFFFFFFFFFFFFFFFFFFFFFFFFFFFFFFFFFF
@A01757:128:HWYCLDRX2:1:2101:27425:36996 2:N:0:GGAGCGTC
TCGGACTACCAGGGTATCTAATCCTGTTCGATCCCCACGCTTTCGTGCCTCAGCGTCAGTTGAGCGCCGGTATGCTGCCTTCGCAATCGGAGTTCTGCGTGATATCTATGCATTTCACCGCTACACCACGCATTCCGCATACTTCTCGCTCACTCAAGAAGACCAGTTTCAACGGCAGGCCGGTGTNGAGCACNGACATTTGACCGCTGACTTAACCTTCCGCCTACGCACCCTTTAAACCCAATAAATCC
+
FFFFFF:FFFFFFFFFFFFFFFFFFFFFFFFFFFFFFFFFFFFFFFFFFFFFFFFFFFFFFFFFFFFFFFFFFFFFFFFFFFFFFFFFFFFFFFFFFFF:FFFF:F:FFFFFFFFFFF:FFFFFFFFFFFFFFFFFFFF:FFF:FFFFFFFFF:FFFF:FFFFFFFFFFFFFFFFFFFFFFFFFFF#FFFFFF#FF:FFFFFF:F:FFFFFFFF,FFFFFFFFFFF:FFF:FFFFF,FFFFFF,F,FFF,:
@A01757:128:HWYCLDRX2:1:2102:9055:1078 2:N:0:GGAGCGTC
TCGGACTACAAGGGTATCTAATCCTGTTCGATACCCACGCTTTCGTGCCTCAGCGTCAGATCGCCGCCGGTATGCTGCCTTCGCAATCGGAGTTCTGCGCAATATCTATGCATTTAACCGCTACACCACGCATTCCGCTTACTTCTCACTCACTCAAGAGTGTCAGTTTCAACGGCACGCCGGGGTTGAGCCCCGAAATTTTACCGCTGACTTGACACTCCGCCTACGCACCCTTTAAACCCAATAAATCC
+
FFFFFFF:FFFFFFFFFFFFFFFFFFFFFFFFFFFFFFFFFFFFF,FFFFFFFFFFFFFFFFFFFFFFFFFFFFF,FFFFFFFF,F,:FFFFFFFFFFFFF:FFFFFFFFFFFFFFFFFFFFFFFFFFFFFFFFFFFFF:FFFFFFFFFFFFFFFFFFFFFFFFFFFFFFFF::FFFFF,:F:FFFFF,,FFFFFFF:FFFFFFF,FF::F,FFFFFFFFFFFFFFF:FF:FFFFFFF,FFFFF,FFFFFF
@A01757:128:HWYCLDRX2:1:2102:31340:1125 2:N:0:GGAGCGTC
TCGGACTACAAGGGTATCTAATCCTGTTCGATACCCACGCTTTCGTGCCTCAGCGTCAGTGTGGAGCCGGCATGCTGCCTTCGCAATCGGAGTTCTGCGCGATATCTATGCATTTCACCGCTACACCACGCATTCCGCGCACTTCTCGCCCACTCTAGCCCGGCAGTTCCGACGGCTGGGCGGGGTTGAGCCCCGCGATTTGACCGCCGGCTTGCCGTGCCGCCTGCGCACCCTTTAAACCCAATAAATCC
+
FFFFFFFFFFFFFFFFFFFFFFFFFFFFFFFFFFFFFFFFFFFFFFFFFFFFFFFFFFFFFFFFFFFFFFFFFFFFFFFFFFFFFFFFFFFFFFFFFFFFFFFF:FFFFFFF:FFFFFFFFFFFFFFFFFF:FFFFFFFF,FF:FFFFFFF:FFFFFFFFFFFFFFFFFFF,:FFFFFFFFFFFFFFFFFFFFFFFFFFFFFFFFFFFFFF:FFFFFFFFFFFFFFFFFFFFF:FFF,FFFFF,F,,FF:F
@A01757:128:HWYCLDRX2:1:2102:18566:1360 2:N:0:GGAGCGTC
TCGGACTACAAGGGTATCTAATCCTGTTCGCTCCCCTAGCTTTCGCGCCTCAGCGTCAGTCGTGGCCCAGAAGGCCGCCTTCGCCGCCGGTGTTCTTCCCAATATCTGCGCATTCCACCGCTACACTGGGAATTCCGCCTTCCCCTACCAGACTCAAGCCTGCCGGTATCGGGGGCGGACCGGGGTTGAGCCCCGGTATTTGACCCCCGACCTAACAGGCCGCCTACGCACCCTTTACGCCCAATCATTCC
+
FFFFFFFFFFFFFFFFFFFFFFFFFFFFFFFFFFFFFFFFFFFFFFFFFFFFFFFFFFFFFFFFFFFFFFFFFFFFFFFFFFFFFFFFFFFFFFFFFFFFFFFFFFFFFFFFFFFFFFFFFFFFFFFFFFFFFFFFFF:FFFFFFFFFFFFFFFFFFFFFF:FFFFFFFFFFFFFFFFFFFFFFFFFFFFFFFFFFF:FFFFFFFFFFFFFFFFFFFFFFFFFFFFFFFF:FFFFFFFFFFFFFF:F:FFF
@A01757:128:HWYCLDRX2:1:2102:20491:1470 2:N:0:GGAGCGTC
TCGGACTACAAGGGTATCTAATCCTGTTCGCTCCCCTAGCTTTCGCGCCTCAGCGTCAGTGTCGGCCCAGCAGGCTGCCTTCGCCATCGGTGTTCTTCCCGATATCTGCGCATTCCACCGCTACACCGGGAATTCCGCCTGCCCCTACCGCACTCGAGCTCGCCAGTTCGGGACCCGGCTGGAGGTTGAGCCCCCAGGTTAGAGGTCCCGCTTAGCGGGCCGCCTACGCGCGCTTTACGCCCAATGAATCC
+
FFFFFFFFFFFFFFFFFFFFFFFFFFFFFFFFFFFFFFFFFFFFFFFFFFFFFFFFFFFFFFFFFFFFFFFFFFFFFFFFFFFFFFFFFFFFFFFFFFFFFFFFFFFFFFFFFFFFFFFFFFFFFFFFFFFFFFFFFFFFFFFFFFFFFFFFFFFFFFFFFFFFFFFFFFFFFFFFFFFFFFFFFFFFFFFFFFFFFFFFFFFFFFF:FFFFFFFFFFFFFFFFFFFFFFFFFFFF,:FFFFFFF,F,FFF
@A01757:128:HWYCLDRX2:1:2102:23285:1517 2:N:0:GGAGCGTC
TCGGACTACAGGGGTATCTAATCCTGTTCTATACCCACGCTTTCGTGCCTCAGCGTCAGTGTGGAGCCGGCATGCTGCCTTCGCAATCGGAGTTCTGCGCGATATCTATGCATTTCACCGCTACACCGCGCATTCCGCATACCTCTCGACGTCTCAAGACAGCCAGTTTCAACGGCTCGCCGGGGTTGAGCCCCGGGCTTTTACCGCTGACTTAACAGTCCGCCTACGCACCCTTTAAACCCAATAAATCC
+
FFFFFFFFFFFFFFFFFFFFFFFFFFFFF:FFFFFFFFFFFFFFFFFFFFFFFFFFFFFF:FFFFFFFFFFFFFFFFFFFFFFFFFFFFFFFFFFFFFFFFFFFFFFFFFF:FFFFFFFFFFFFFFFFFFFFFFFFFFFFFFFFFFFFFFFFFFFFFFFFFFFFFFFFFFFFFFFFFFFFFFFFFFFFFFFFFFFFFFFFFFFFFF:FFFFFFFFFFFFFFFFFFFFFFFFFFFFFFFFFFFFFF,FFFFF
@A01757:128:HWYCLDRX2:1:2102:19180:1767 2:N:0:GGAGCGTC
TCGGACTACCGGGGTATCTAATCCTGTTTGCTCCCCACGCTTTCGAGCCTCAGTGTCAGTTACAGGCCAGAGAGCCGCTTTCGCCTCCGGTGTTCCTCCATATATCTACGCATTTCACCGCTACACATGGAATTCCACTCTCCTCTCCTGCACTCAAGTCTCCCAGTTTCCAATGCACACAATGGTTGAGCCACAGCCTTTTACATCAGACTTAAGAAACCACCTGCGCTCGCTTTACGCCCAATAAATCC
+
FFFFFFFFFFFFFFFF:FFFFFFFFFFFFFFF:FFFF,FF:FFFFF:F:FFFFFFF:F:FFFFF:FFFFFFFFFFF,FFFF,FFFFFF:FF:F::F,FFFF:FF,F:FFF:F,,FFF:FFF,::FFF:FF:FFF:FFFFFF:FFF::FF,FF,FFFF,FFFFF:FF,:F:FFFF:F:FFFFFFFF,FFF:::F:,F:FFFFFF:FFF,,,,:,:FF,FF,,F:FFFFFFFF::FF,FFFF::F::FFF:F,
@A01757:128:HWYCLDRX2:1:2102:2139:1814 2:N:0:GGAGCGTC
[truncated: 63,660,701 more chars]
