# Supplementary material for: Effects of semaglutide on gut microbiota, cognitive function and inflammation in obese mice
Source: PeerJ. 2024 Aug 12;12:e17891. doi: 10.7717/peerj.17891 (PMC11326427; doi:10.7717/peerj.17891)
Supplement: Supplemental Information 28 [file peerj-12-17891-s028.gz › ZTPSN23FE006-HFD_1_R2.fq]

@A01757:128:HWYCLDRX2:1:2101:12852:1110
TCGGACTACAGGTGTATCTAATCCTGTTCGCTACCCATGCTTTCGAGCCTCAGCGTCAGTTGCAGACCAGACAGCCGCCTTCGCCACTGGTGTTCTTCCATATATCTACGCATTCCACCGCTACACATGGAGTTCCACTGTCCTCTTCTGCACTCAAGTCGCCCGGTTTCCGATGCACTTCTTCGGTTAAGCCGAAGGCTTTCACATCAGACCTAAGCAACCGCCTGCGCTCGCTTTACGCCCAATAAATC
+
FFFFFFFFFFFFFFFFFFFFFFFFFFFFFFFFFFFFFFFFFFFFFFFFFFFFFFFFFFFFFFFFFFFFFFFFFFFFFFFFFFFFFFFFFFFFFFFFFFFFFFFFFFFFFFFFFFFFFFFFFFFFFFFFFFFFFFFF:FF:FFFFFFFFFFFFFFFFFFFFFFFFFFFFFFFFFFFFFFFFFFFFFFFFFFFFFFFFFFFFFFFFFFFFFFFFFF:FFFFFFFFFFF:FFFFFFFFFFFFFFFFFFFF:FFF
@A01757:128:HWYCLDRX2:1:2101:21323:1188
TCGGACTACAGGGGTTTCTAATCCTATTTGCTCCCCACGCTTTCGTGCCTCAGCGTCAGTCAACAGGCCAGGCGGCCGCCTTCGCCACTGGTGTTCTTCCATATATCTACGCATTTTACCGCTACACATGGAGTTCCACCGCCCTCTCCTGCTCTCTAGCCCGCCAGTTTCCAGAGCCTGTACCGGTTGAGCCGGTACCTTTCACTCCAGACTTAGCAGGCCGCCTACGCACCCTTTACGCCCAATCATTC
+
FFFFFFFFFFFFFFFFFFFFFFFFFFFFFFFFFFFFFFFFFFFFFFFFFFFFFFFFFFFFFFFFFFFFFFFFFFFFFFFFFFFFFFFFFFFFFFFFFFFFFFFFFFFFFF:FFFFFFFFFFFFFF:FFF:FFFFFFFFFFFFFFFFFFFFFFFFFFFFFFF:FFFFFFFFFFFFF:FFFF:FFFFFFFFFFFFFFFFF:FFFFFFFFFFFFFFFFFFFFFFFFFF:FFF:FFFFFFFFFFFFFFFF:FFFF
@A01757:128:HWYCLDRX2:1:2101:18204:1204
TCGGACTACAGGGGTTTCTAATCCTGTTTGCTACCCACGCTTTCGAACCTCAGCGTCAGTTACAGACCAGAGAGCCGCTTTCGCCACTGGTGTTCTTCCATATATCTACGCATTTCACCGCTACACATGGAGTTCCACTCTCCTCTTCTGCACTCAAGTCTCCCAGTTTCCAATGCACTACTCCGGTTAAGCCGAAGGCTTTCACATCAGACTTAAAAGACCGCCTGCGTTCCCTTTACGCCCAATAAATC
+
FFFFFFFFFFFFFFFFFFFFFFFFFFFFFFFFFFFFFFFFFFFFFFFFFFFFFFFFFFFFFFFFFFFFFFFFFFFFFFFFFFFFFFFFFFFFFF:FFFFFFFFFFFFFFFFFFFFFFFFFFFFFFFFFFFF,FFFFFFFFFFFFF:FFF:FFF:F:FFFFFFFFFFFFFFFFFF:FFFFFFFFFFFFFFF:FFFFFFFFFFFFFF:FFFFFFFFFF:F,FF,FFF:FFFF:FFFFFFF,FFFFFFFFFFF:
@A01757:128:HWYCLDRX2:1:2101:12943:1235
TCGGACTACAGGTGTATCTAATCCTGTTCGCTACCCATGCTTTCGAGCCTCAGCGTCAGTTGCAGACCAGACAGCCGCCTTCGCCACTGGTGTTCTTCCATATATCTACGCATTCCACCGCTACACATGGAGTTCCACTGTCCTCTTCTGCACTCAAGTCGCCCGGTTTCCGATGCACTTCTTCGGTTAAGCCGAAGGCTTTCACATCAGACCTAAGCAACCGCCTGCGCTCGCTTTACGCCCAATAAATC
+
FFFFFFFFFFFFFFF:FFFFFFFF:FFFFFFFFFFFFFFFFFFFFFFFFFFFFFFFFFFFFFFFFFFFFFFFFFFFFFFFFFFFFFFFFFFFFFFF,FFFFFFFFFFFFFFFFFFF:FFFFFFFFFFFFFFFFFFFFFFFFFFFFFFFFFFFFFFFFFFFFFFFFFFFFFFFFFFFFFFFFFFFFFFFFFFFFFFFF:FFFFF:FFFFFFFFFF,:FFFFFFFFFF:FFFFFFFFFFFFFFFFFFF::FF:
@A01757:128:HWYCLDRX2:1:2101:9860:1282
TCGGACTACCCGGGTTTCTAATCCTGTTTGCTCCCCACGCTTTCGTACCTCAGTGTCAGTTACAGTCCAGAAAGCCGCCTTCGCCACTGGTGTTCCTCCTAATATCTACGCATTTCACCGCTACACTAGGAATTCCACTTGCCTCTCCGACACTCCAGCCCTGCAGTTCCAAATGCAGTCCCGGGGTTGAGCCCCGGGCTTTCACATCTGGCTTGCAATGCCGTCTACGCTCCCTTTACACCCAGAAAATC
+
FFFFFFFFFFFFFFFF:FF,FF::FFFFFF,F:FFFFFFFFFFFFFFFFFFFFFFFFFFF:FFFFFFFFFF,:FFFFFFFFFFFFF:FFFFFFFFFFFFFFFFF:FFFFFFFFFFFFFFFFFFFFFF,FFFFFFFFFFFFFFFFFFFFFFFFFFFFFF:FFFFFFFFFFFFFFFFFFFFFFFFFF:FF:FFFFFFFFFFFFFFFFFF:FFFFFFFF:FFFFFFFFFFFFFFFF:FFF:FFF::F,,F,FFF
@A01757:128:HWYCLDRX2:1:2101:26720:1391
TCGGACTACAGGGGTATCTAATCCTATTTGCTCCCCACGCTTTCGTGCCTCAGCGTCAGTCAACAGGCCAGGCGGCCGCCTTCGCCACTGGTGTTCTTCCATATATCTACGCATTTTACCGCTACACATGGAGTTCCACCGCCCTCTCCTGCTCTCTAGCCCGCCAGTTTCCAGAGCCTGTACCGGTTGAGCCGGTACCTTTCACTCTAGACTTAGCAGGCCGCCTACGCACCCTTTACGCCCAATCATTC
+
FFFFFFFFFFFFFFF,F:FFF,FF,F,FFFFFFFFFFFFFFFFFFFFFFFFFFFFFFFFFFFFFFFFFFFFFFFFFFFFFFFFFFFFFFFFFFF:FFFFFFFFFFFFFFFFFFFFFFFFFFFFFFFFFFFFFFFFFFFFFFFFFFF:FFF:,FFFFF,FFF:FFFFFFFFF,:FFFFFFFFFFFFFFFFFFFFFFFFFFFFFFFF:F:F:FFFFFFFFFFFFFFFFFFFFFF:FFFF,FFFFFF,F,FFFF
@A01757:128:HWYCLDRX2:1:2101:23041:1407
GGGGGGGGGGGGGGGGGGGGGTTTGACGAGATTCCCGCCAAAGCAGGCCGGGGAGGGGGGGACCACCGACCCGCCCCCCCCCCCCCCCCCCCCGCTGGTGGGATTAAAAAAGAAAAAATAAAAAAAAAAAAAAAACAAAAAACCACCACACCCCCGGAAACAGCGCCCCGCAAACTCCCACACACAGCCGGAGGGGAGCGAGAACAAGGACACAGAAACACGACCCACCCCCCCCCCAACCCACCAACCAC
+
FFFFFFFFF,,,,:,,,,,,,,,,,,,,,,,,,,,,,,,,,,,,,,,,,,,,,,,,,,,,,,,,,,,,,,,,,,,,,,,,,,,,,,,,:,:,,,,,,,,,,,:,,,:,:,,,:F,,,F,F,,,F,FF:::,F,F,,,F,,,,,:,,,,:,,,,,,,,:,:,,,,,,:,,,:,,,:,,,:,,:,,,,,F,,,,,,,,,,,,,,,,,,,,,,:F,,,,F,F,,,,,,,,,,,,,:,,,,:,,,::,,,:F,F,
@A01757:128:HWYCLDRX2:1:2101:29206:1407
TCGACTACACGGGTATCTAATCCTATTTGCTCCCCACGCTTTCGTGCCTCAGCGTCAGTCAACAGGCCAGGCGGCCGCCTTCGCCACTGGTGTTCTTCCATATATCTACGCATTTTACCGCTACACATGGAGTTCCACCGCCCTCTCCTGCTCTCTAGCCCGCCAGTTTCCAGAGCCTGTACCGGTTGAGCCGGTACCTTTCACTCCAGACTTAGCAGGCCGCCTACGCACCCTTTCCGCCCAATCATTCC
+
FFFFFFFFFFFFFFFFFFFFFFFFFFFFFFFFFFFFFFFFFFFFFFFFFFFFFFFFFFFFFF:FFFFFFFFFFFFFFFFFFFFFFFFFFFFFFFFFFFFFFFFFFFFFF:FFFFFFFFFFFFFFFFF:FFFFFFFFFFFFFF:FFFFFFFFFFFFFFFFFFFFFFFFFFFFFFFFFFFFFFFFFFFFFFFFFFFFFFFFFFFFFFFFFFF:F:FFF:F,FFFF:FFFFFF:FFF:F,FFF,F,F,FFFFFF
@A01757:128:HWYCLDRX2:1:2101:22209:1438
TCGGACTACAAGGGTATCTAATCCTGTTTGCTCCCCACGCTTTCGTGCCTCAGTGTCAGTTACAGTCCAGAGAGCCGCCTTCGCAACTGGTGTTCCTCCTAATATCTACGCATTTCACCGCTACACTAGGAATTCCACTCTCCTCTCCTGCACTCAAGTTCCCCAGTTTCAAAGGCTTACTACGGTTGAGCCGTAGCCTTTCACCTCTGACTTAAGAAACCACCTACGCACCCTTTACGCCCAGTAATTCC
+
FFFFFFFFFFFFFFFFFFFFFFFFFFFFFFFFFFFFFFFFFFFFFFFFFFFFFFFFFFFFFFFFFFFFFFFFFFFFFFFFFFFFFFFFFFFFFFFFFFFFFFFFFFF:FFFFFFFFFFFFFFFFFFF,FFFFFFFFFFFFFFFFFFFFFFFFFFFFFFFFFFFFFFFFFFFFFFFFFF,FFF:FFFFFFFFFFFFFFFFFFFFF:FFFFFFFFFFFFFFFFFFFF,:FFFFF::FFFFFFF:FFFF,FFFF
@A01757:128:HWYCLDRX2:1:2101:7120:1454
TCGGACTACAAGGGTATCTAATCCTGTTTGCTACCCACGCTTTCGAACCTCAGCGTCAGTTACAGACCAGAGAGCCGCTTTCGCCACTGGTGTTCTTCCATATATCTACGCATTTCACCGCTACACATGGAGTTCCACTCTCCTCTTCTGCACTCAAGTCTCACAGTTTCCAATGCACTACTCCGGTTAAGCCGAAGGCTTTCACATCAGACTTAAAAGACCGCCTGCGTTCCCTTTACGCCCAATAAATC
+
:FFFFFFFF,,FFFFFFFFFFFFFFFFFFFFF:FFFFFFFFFFFF,FFF:FFFFFFFFFF,FFF:FFFFFFFFFFFFF,FFFFFFFFF:FF:FFFFF,F:FFFFFFFFFFFFFFFFFFFFFFFFFFFFFFF:FFFF:FFFFFFFFFFFF:FFFFF:FFFFFF,FFFF:FFFFFF:FF:FF::,FFFFFFFFFFFFFF,:FFFFFFFFFF,FFFFFFF:,FFF:FFFF:FF,FFFFFFF:FF,F,F:,FFFF
@A01757:128:HWYCLDRX2:1:2101:26485:1517
TCGGACTACAAGGGTTTCTAATCCTGTTTGCTCCCCACGCTTTCGTGCCTCAGTGTCAGTTACAGTCCAGAGAGCCGCCTTCGCAACTGGTGTTCCTCCTAATATCTACGCATTTCACCGCTACACTAGGAATTCCACTCTCCTCTCCTGCACTCAAGTTCCCCAGTTTCAAAGGCTTACTACGGTTGAGCCGTAGCCTTTCACCTCTGACTTAAGAAACCACCTACGCACCCTTTACGCCCAGTAATTCC
+
FFFFFFFFFFFFFFFFFFFFFFFFFFFFFFFFFFFFFFFFFFFFFFFFFFFFFFFFFFFFFFFFFFFFFFFFFFFFFFFFFFFFFFFFFFFFFFFFFFFFFFFFFFFFF:FFFFFFFFFFFFFFFFFFFFFFFFFFFFFFFFFFFFFFFFFFFFFFFFFFFFFFFFFFFFFFFFFFFFFFFFFFFFFFFF:FFFFFFFFFFFFFFFFFFFFFFFFFF,FFFFFFF:FFFFFFF::FFFFFFFFF::FFFF:
@A01757:128:HWYCLDRX2:1:2101:7753:1548
TCGGACTACAAGGGTATCTAATCCTATTTGCTCCCCACGCTTTCGTGCCTCAGCGTCAGTCAACAGGCCAGGCGGCCGCCTTCGCCACTGGTGTTCTTCCATATATCTACGCATTTTACCGCTACACATGGAGTTCCACCGCCCTCTCCTGCTCTCTAGCCCGCCAGTTTCCAGAGCCTGTCCCGGTTGAGCCGGTCCCTTTCACTCCAGACTTAGCAGGCCGCCTACGCACCCTTTACGCCCAATCATTC
+
FFFFFFF:FFFFFFFFFFFFFFFFFFFFFFFFFFFFFFFFFFFFFFFFFFFFFFFFFFFFFFFFFFFFFFFFFFFFFFFFFFFFFFFFFFF:FF,FF:F:FFFFFFFFFFFFFFFFFFFFFFFFF:FFFF,FFFFFFFFFFF:FFFFFFFF:FFFFF,FFFF:FF:F,F,F:FFF:FFFFF,FFFFFF:::F,FFF:,FF:FF,FFF:::,,:F::FFFF,FFFF,FFFF,FFFF,FFFFFFFF,F:,F:,
@A01757:128:HWYCLDRX2:1:2101:22779:1579
GGGGGGGGGGGGGGGGGGGGGCTGTAGGTATATTTGCCAACCCAAAGTGCAGGGGCGGGCGGCGGCAAGACCCCGCCGCCCGCGCGCCCCCCCCTCGTTTGGATATAGAAAGAACTTTAAAATAGAAAAAGTACTTGAAACAACGCTAAAGCACTCGAGAGCGCGACCGGGGGCAGGGCCTGAGGGGCGGGAGTGAGTGGGGGGTGGTCGAAGCAGCAGGGGCAACCGCCACACACCGCCCAACAGCACCT
+
FF:FF:FF:F,,,,,:,,,:,,,,,,,,,,,,,,,,,,,,,,,,,,,,,:,:,,,,,,,,,,,,,,,,,,,,,,,,,,,,:,,,,,,,,,,,,,,,,F,,,,,,,,,,FF,,,,,,,,F:,,,,::,,F:,,,,::,,,,,,::,F,,,,,,::,,::,,:,,,,,F,,,,,,,,,,,:,,,,,,,,:,,,,,,,,,,,,,,,,,,,,,,,:,,,,,,:,,,,:,,,,,,,,,,,F:,,,,,,,,,,,,:,
@A01757:128:HWYCLDRX2:1:2101:15176:1626
TCGGACTACAAGGGTATCTAATCCTGTTTGCTCCCCACGCTTTCGTGCCTCAGTGTCAGTTACAGTCCAGAGAGCCGCCTTCGCAACTGGTGTTCCTCCTAATATCTACGCATTTCACCGCTACACTAGGAATTCCACTCTCCTCTCCTGCACTCAAGTTCCCCAGTTTCAAAGGCTTACTACGGTTGAGCCGTAGCCTTTCACCTCTGACTTAAGAAACCACCTACGCACCCTTTACGCCCAGTAATTCC
+
FFFFFFFFFFFFFFFFFFFFFFFFFFFFFFFFFFFFFFFFFFFFFFFFFFFFF:FFFFFFFFFFFFFFFF:FFFFFFFFFFFFFFFFFFFFFFFFFFFFFFFFFFFFF:FFFFFFFFFFFFFFFFFFFFF:FFFFFFFFFFF,FFFFFFF,FFFFFFFFFFFFFFFFFFF,FFF:FFFF:FFFFFFFFF::FF:F,FFF:FFFF:,FFF::F:::F:,FFFFF:F:,FFFFFF:FF:FFFFF:FF:,FFF,
@A01757:128:HWYCLDRX2:1:2101:4119:1673
TCGGACTACCAGGGTATCTAATCCTTTTCGCTACCCATGCTTTCGAGCCTCAGCGTCAGTTGCAGACCAGACAGCCGCCTTCGCCACTGGTGTTCTTCCATATATCTACGCATTCCACCGCTACACATGGAGTTCCACTGTCCTCTTCTGCACTCAAGTCGCCCGGTTTCCGATGCACTTCTTCGGTTAAGCCGAAGGCTTTCACATCAGACCTAAGCACCCGCCTGCGCTCGCTTTACGCCCAATAAATC
+
FFFF:F:FF:F:FF,FFFFFF:FFF:FFF:FFF:FFFF:FFFFFFFF:FFF:FFFFFFFFFFFFFF::FFFFFFFFF,FFFFFFFFF:FFFFF,F:FFFF::FFFF:FFF:FF:,FF::,FFFFFFFFF,F::FFFFFF,F:FFF,FFFFFFFFFF,,FFFFFFF,F,F,FFFF,FF,,:F,FF:FF:FFFFFFF,F,,F,FF:FF:F:FFFF::F:,F,FFFFF:F,FF:F,,F:FF:FF,FFFFF,FFF
@A01757:128:HWYCLDRX2:1:2101:7997:1689
TCGGACTACTGGGGTTTCTAATCCTATTTGCTCCCCACGCTTTCGTGCCTCAGCGTCAGTCAACAGGCCAGGCGGCCGCCTTCGCCACTGGTGTTCTTCCATATATCTACGCATTTTACCGCTACACATGGAGTTCCACCGCCCTCTCCTGCTCTCTAGCCCGCCAGTTTCCAGAGCCTGTACAGGTTGAGCCGGTACCTTTCACTCCAGACTTAGCAGGCCGCCTACGCACCCTTTACGCCCAATCATTC
+
FFFFFFFFFFFFFFFFFFFFFFFFFFFFFFFFFFFFFFFFFFFFFFFFFFFFFFFFF:FFFFFFFFFFF,FFFFFFFFFFFFFFFFFFFFFFFFFFFFFFFF:FFFFFFFFFFFFFF:FFFFFFFFFFFFFFFFFFFFFFFFFFFFFFFFFFFFFFFFFFFFFFFFFFFFFFFFFFFFF:FFFFF,FFFFFFFFFFFFF::FFFF:FFFFFFF:,:F::,FFFFFFFFFFFFFF:FFFF,FFFFFF:FF:F
@A01757:128:HWYCLDRX2:1:2101:31051:1752
TCGGACTACAAGGGTTTCTAATCCTGTTCGCTACCCATGCTTTCGAGCCTCAGCGTCAGTTGCAGACCAGAGAGCCGCCTTCGCCACTGGTGTTCTTCCATATATCTACGCATTCCACCGCTACACATGGAGTTCCACTCTCCTCTTCTGCACTCAAGTTCAACAGTTTCTGATGCAATTCTCCGGTTGAGCCGAAGGCTTTCACATCAGACTTATTGAACCGCCTGCACTCGCTTTACGCCCAATAAATC
+
FFFFFFFFFFFFFFFFFFFFFFFFFFFFFFFFFFFFFFFFFFFFFFFFFFFFFFFF:FFFFFFFFFFFFFFFFFFFFFFFF::FFFFFFF,FFFFFFFFFFFFFFFFF:FFF,FFFFFFFFFFFFFFFFFF:FFFFFFF:FF,FFFFFFFFFFFFFFF:FF,FFFFFFFFFFFFFFFFFFFFFFFFFFFFF,FFFFFFFFF:,FFF:FFFFFF,:F:,,FFFFFFFF::FFFFFFF:F:,FFF::FFFFFF
@A01757:128:HWYCLDRX2:1:2101:31132:2018
TCGGACTACAAGGGTTTCTAATCCTGTTCGCTACCCATGCTTTCGAGCCTCAGCGTCAGTTGCAGACCAGAGAGCCGCCTTCGCCACTGGTGTTCTTCCATATATCTACGCATTCCACCGCTACACATGGAGTTCCACTCTCCTCTTCTGCACTCAAGTTCAACAGTTTCTGATGCAATTCTCCGGTTGAGCCGAAGGCTTTCACATCAGACTTATTGAACCGCCTGCACTCGCTTTACGCCCAATAAATC
+
FFFFFFFFFFFFFFFFFFFFFFFFFFFFFFFFFFFFFFFFFFFFFFFFFFFFFFFFFFFFFFFFFFFFFFFFFFFFFFFFFFFFFFFFFFFFFFFFFFFFFFFFFFFFFFFFFFFFFFFFFF:FFF:FFFFFFFFFFFFFFFFFFFFFFFFFFFFFFFFFFFFFFFFFFFFFFFFFFFFFFFF,FFFFFFFFFFF:FFFFFFFFFFFFFF,FFF:FFF:FFFFFFFFFFFFFFFFFFFFFFFFFFFFFFFF
@A01757:128:HWYCLDRX2:1:2101:7355:2049
TCGGACTACAAGGGTATCTAATCCTATTTGCTCCCCACGCTTTCGTGCCTCAGCGTCAGTCAACAGGCCAGGCGGCCGCCTTCGCCACTGGTGTTCTTCCATATATCTACGCATTTTACCGCTACACATGGAGTTCCACCGCCCTCTCCTGCTCTCTAGCCCGCCAGTTTCCAGAGCCTGTACCGGTTGAGCCGGTACCTTTCACTCCAGACTTAGCAGGCCGCCTACGCACCCTTTACGCCCAATCATTC
+
FFFFFFF:FFFFFFFFFFFFF:FFFFFFFFFFFFFFFFFFFFFFFFFFFFFFFFFFFFFFFFFFFFFFF:FFFFFFFFFFFFFFFFFFFFF:FFFFFFFFFFFFFFFF:FFFFFFFFFFFFFF:FFFFFFFFFFFFFFFFFFFFFFFFFFFFFFFFFFFFFFFFF:FFFFFFFFF:FFFFFFFFF,FFFFFFFFFFFF:FFFF,FFFF,FFFFFF:FFFFFFFFFFFFFF,FFF,FF,FFFF,,FFF:FFF
@A01757:128:HWYCLDRX2:1:2101:32443:2096
TCGGACTACCAGGGTATCTAATCCTGTTCGCTACCCATGCTTTCGAGCCTCAGCGTCAGTTGCAGACCAGACAGCCGCCTTCGCCACTGGTGTTCTTCCATATATCTACGCATTCCACCGCTACACATGGAGTTCCACTGTCCTCTTCTGCACTCAAGTCGCCCGGTTTCCGATGCACTTCTTCGGTTAAGCCGAAGGCTTTCACATCAGACCTAAGCACCCGCCTGCGCTCGCTTTACGCCCAATAAATC
+
FFFFFFFFFFFFFFF:FFFFFFFFFFF:FFFFFFFFFFFFFFFFFFFFFFFFFF:FFFFFFFFFFFFFFFFFF:FFFFFFFFFFFFFFFF,FFFFF:FFFFFFFFFFFF:FFFF:FFFFFFFFFFF,FFFFFFFFFFFF:FFFFFFFFFFFFFFFFFFFFFFFFF,FFFF,FFFFFFFFFFFFF,FFFFFFFF,FFFFFFFFFFF:FFFFFFFF::FFF,FFFFFFF:FFFF,FFF:FFFFFFFF:FF:F:
@A01757:128:HWYCLDRX2:1:2101:9923:2112
TCGGACTACAAGGGTATCTAATCCTATTTGCTCCCCACGCTTTCGTGCCTCAGCGTCAGTCAACAGGCCAGGCGGCCGCCTTCGCCACTGGTGTTCTTCCATATATCTACGCATTTTACCGCTACACATGGAGTTCCACCGCCCTCTCCTGCTCTCTAGCCCGCCAGTTTCCAGAGCCTGTACCGGTTGAGCCGGTACCTTTCACTCCAGACTTAGCAGGCCGCCTACGCACCCTTTACGCCCAATCATTC
+
FFFFFFFFFFFFFFFF:FFFFFFFFFFFFFFFFFFFFFFFFF:FFFFFFFFFFFFFF:FFFFFF:F:FFFFF,FFFFFFFFFFFF:F:FFF:F::FFFFFFFFFFF:FFF,FFFFFFFF,FFFFFFF,FFF:FFFF,FFFFFFFFFFFFFFFFFFFFFFFFFFF:FFF:FFFFFFFFFF:FF:FFFFFFFFF:FFFFFFFFFFF:FFF:F,FFF:FFFF,FFF:FF:FFF:FF:FF:FFFFFFF,FFFFFF
@A01757:128:HWYCLDRX2:1:2101:29360:2143
TCGGACTACAAGGGTATCTAATCCTGTTCGCTACCCATGCTTTCGAGCCTCAGCGTCAGTTGCAGACCAGAGAGCCGCCTTCGCCACTGGTGTTCTTCCATATATCTACGCATTCCACCGCTACACATGGAGTTCCACTCTCCTCTTCTGCACTCAAGTTCAACAGTTTCTGATGCAATTCTCCGGTTGAGCCGAAGGCTTTCACATCAGACTTATTGAACCGCCTGCACTCGCTTTACGCCCAATAAATC
+
FFFFFFFFFFFFFFFFFFFFFFFFFFFFFFFFFFFFFFFFFFFFFFFFFFFFFFFFFFFFFFFFFF:FFFFFFFFFFFFFFFFFFFFFFF:FFFFFFFFFFF:FFFFFFFFFFFFFFFFFFFFFFFFFFFFFFFFFFFFFFFFFFFFFFFFFFFFFFFFFFFFFFFFFFFFFFFFFFFFFFFFFFFFF:FFFFFFFFFFFFFFFF,FFFFFFFFFFFFFFFFFFFFFFFFFFFFFFFFF:FFFFFFFFFFF
@A01757:128:HWYCLDRX2:1:2101:13187:2190
TCGTACTACAAGGGTTTCTAATCCTATTTGCTCCCCACGCTTTCGTGCCTCAGCGTCAGTCAACAGGCCAGGCGGCCGCCTTCGCCACTGGTGTTCTTCCATATATCTACGCATTTTACCGCTACACATGGAGTTCCACCGCCCTCTCCTGCTCTCTAGCCCGCCAGTTTCCAGAGCCTGTACCGGTTGAGCCGGTACCTTTCACTCCAGACTTAGCAGGCCGCCTACGCACCCTTTACGCCCAATCATTC
+
FFF:FFFFFFFFFFFFFF:FFFFFFFFFFFFFFFFFFFFFFF,FFFFFFFFFFFFFFFFFFFFFFFFFFFFFFFFFFFFFFFFFFFFFFFFFFFFFFFFFFFFFFFFFFFFFFFFFF:FFFFFFFFFFFF,:FFFFFFF,FFFFFFFFFFFFFFFF:FFFFFFFFFFFFFFF:FFF,F:FFFF:FF:FFFF:FFFFFF,FFFFFF:FFFFFFFFFF:FF,FFFFF:FFF:F:FFFFF:F,FFF:FF,F:::
@A01757:128:HWYCLDRX2:1:2101:13955:2237
TCGGACTACTAGGGTTTCTAATCCTGTTCGCTACCCATGCTTTCGAGCCTCAGCGTCAGTTGCAGACCAGAGAGCCGCCTTCGCCACTGGTGTTCTTCCATATATCTACGCATTCCACCGCTACACATGGAGTTCCACTCTCCTCTTCTGCACTCAAGTTCAACAGTTTCTGATGCAATTCTCCGGTTGAGCCGAAGGCTTTCACATCAGACTTATTGAACCGCCTGCACTCGCTTTACGCCCAATAAATC
+
FFFFFFFFFFFFFFFFFFFFFFFFFFFFFFFFFFFFFFFFFFFFFFFFFFFFFFFFFFFFFFFFFFFFFFFFFFFFFFFFFFFFFFFFFFFFFFFFFFFFFFFFFFFFFFFFFFFFFFFFFFFFFFFFFFFFFFFFFFFFFFFFFFFFFFFFFFFFFFFFFFFFFFFFFFFFFFFFFFFFFFFFFFFFFFFFFFFFFFFFFFFFFFFFFFFFFFFFFF,FFF:FFFFFFFFFFFFFFFF,FFF,FFFFFFF
@A01757:128:HWYCLDRX2:1:2101:30960:2253
TCGGACTACAGGGGTATCTAATCCTGTTTGCTCCCCACGCTTTCGTGCCTCAGTGTCAGTTACAGTCCAGAGAGCCGCCTTCGCAACTGTTGTTCCTCCTAATATCTACGCATTTCACCGCTACACTAGGAATTCCACTCTCCTCTCCTGCACTCAAGTTCCCCAGTTTCAAAGGCTTACTACGGTTGAGCCGTAGCCTTTCACCTCTGACTTAAGAAACCACCAACGCACCCTTTACGCCCAGTAATTCC
+
FFFFFFFFFFFFFFFFF:FFFF:FFFFFFFFFFFFFFFFFFFFFFFFFFFFFFFFFFFFFFFFFFFFFF:FFFFFFFF,FFFFFFFFFF:FFFFFFFFFFFFFFFFFFFF:FFFFFF:,FFFF,FFFF::FFFFFFFFFFFFFFFFFFFFFFFF:FFFFFFFFFFFFFFFFFFFFFFFFFFFF:FFF:F:FFFFFFF:FFFFFFFFFFFFFFFFF,FFF,,:F,,F,FFFF,FF:FFFFFFFFFFFFF:F,
@A01757:128:HWYCLDRX2:1:2101:24948:2362
TCGGACTACCGGGGTATCTAATCCTATTTGCTCCCCACGCTTTCGTGCCTCAGCGTCAGTCAACAGGCCAGGCGGCCGCCTTCGCCACTGGTGTTCTTCCATATATCTACGCATTTTACCGCTACACATGGAGTTCCACCGCCCTCTCCTGCTCTCTAGCCCGCCAGTTTCCAGAGCCTGTACCGGTTGAGCCGGTACCTTTCACTCCAGACTTAGCAGGCCGCCTACGCACCCTTTACGCCCAATCATTC
+
FFFFFFFFFFFFFFFFFFFFFFFFF:FFFFFFFFFFFFFFFFFFFFFFFFFFFFFFFFFFFFFFFFFFFFFFFFFFFFFFFFFFFFFFFFFFFFFFFFFFFFFFFFFFFFFFFFFFFFFFFFFFFFFFFFFFFFFFFFFFFFFFFFFFFFFFFFFFFFFFFFFFFFFFFFFFFFFFFFFFFFFFFFFFFFFFFFFFFFFFFFFFFFFFFFFFFFFFFFFFFFFFFFFFFFFFFFFFFFFFFFFFFF,FFFF
@A01757:128:HWYCLDRX2:1:2101:28628:2534
TCGGACTACCGGGGTATCTAATCCTGTTTGCTCCCCACGCTTTCGTGCCTCAGTGTCAGTTACAGTCCAGAGAGCCGCCTTCGCAACTGGTGTTCCTCCTAATATCTACGCATTTCACCGCTACACTAGGAATTCCACTCTCCTCTCCTGCACTCAAGTTCCCCAGTTTCAAAGGCTTACTACGGTTGAGCCGTAGCCTTTCACCTCTGACTTAAGAAACCACCTACGCACCCTTTACGCCCAGTAATTCC
+
FFFFFFFFFFFFFFFFFFFFFFFFFFFFFFFFFFFFFFFFFFFFFFFFFFFFFFFFFFFFFFFFFFFFFFFFFFFFFFFFFFFFFFFFFFFFFFFFFFFFFFFFFFFFFFFFFFFFFFFFFFFFFFFFFFFFFFFFFFFFFFFFFFFFFFFFFFFFFFFFFFFFFFFFFFFFFFFFFFFFFFFFFFFFFFFFFFFFFFFFFFFFFFFF:FFFFFF:FFFFFFFFFFFFFFFFFFFFFF,FFFF:FFFFFF,
@A01757:128:HWYCLDRX2:1:2101:2437:2550
TCGGACTACACGGGTATCTAATCCTATTTGCTCCCCACGCTTTCGTGCCTCAGCGTCAGTCAACAGGCCAGGCGGCCGCCTTCGCCACTGGTGTTCTTCCATATATCTACGCATTTTACCGCTACACATGGAGTTCCACCGCCCTCTCCTGCTCTCTAGCCCGCCAGTTTCCAGAGCCTGTACCGGTTGAGCCGGTACCTTTCACTCCAGACTTAGCAGGCCGCCTACGCACCCTTTACGCCCAATCATTC
+
FFFFFFFFFFFFFFF:FFFFFFFFF:FFFFFFFFFFFFFFFFFFFFFFFFFFFFFFFFFFFFFFFFFFFFFFFFFFFFFFFFFFFFFFF:F:FFFFFFFFFFF:FFFFFFFFFFFFFF:FFFFFFFFFFF:FFFFFFFFFFFFFFFFFFFF:FFFFF:::FFFFFFFFFFFFFFFFFFF:FFFFFFFFFFFFFF:FFF:FFFFFFFFFFFFFFFFFFFF,F,F,F:FFFF,FFFFFF:,FF,F,FFFFFF,
@A01757:128:HWYCLDRX2:1:2101:20555:2581
TCGCAATACAAGGGTATCTAATACTATTTGCTCCACACGCTTTAGTGCCTCAGAGTCAGTCAACAGGCCAGGCGGCCGAATTCGCCACTGGTGTTCTTCCATATATCTACGAATTATACCGCTACAAATGGATTACCACCGCCCTCTCCTGATCTCTAGCCCGCCATTTAACAGAGACTGTACCGTTTGAGCCGATAACTTTCACTCCAGAATTAGCAGGCCCCCTACGCACCATTAACCCCCAATAATTC
+
F:,,F,,F:FFF,:FFF,::FF::FF::,,F,FF,FFF::F,F,F:F,F,:FF,,:F:F,,,F:::,,FF:FFF,,F:,,FFFF,FF,F:FF,,FF,,,,F:FFFF,,,::,,FF,,F,F,:,FFF,FF,F,,F,:FF:F:F,:FF,,:F:,FFF,FF:,::,FF:,FF,,FF:FF:FF,:FFF,:F,FF,,F:,F,,:F:,:FFFF,F,F,FFF,F::::F,,,,FF,FF:,:F:,,F,:::,FF,F,,,
@A01757:128:HWYCLDRX2:1:2101:30608:2581
TCGGACTACTGGGGTAATCTAATCCTATTTGCTCCCCACGCTTTCGTGCCTCAGCGTCAGTCAACAGGCCAGGCGGCCGCCTTCTCCACTGGTGTTCTTCCATATATCTACGCATTTTACCGCTACACATGGAGTTCCACCGCCCTCTCCTGCTCTCTAGCCCGCCAGTTTCCAGAGCCTGTACCGGTTGAGCCGGTACATTTCACTCAAGACTTAGCAGGCCGCCTACGCACCCTTAACCCCCAATCATT
+
FFFFFFFFFFFFFF:FFFFFFFFFFF:FFFFFFFFFFFFFFFF:FFFFFFFFFFFFFFFF:FFFFFF,FFFFFFFFFFFFFFFF,FFFFFF,FFFFFF:FFFFFFFFFFFF:FFF,FFF,FF:F:FFFFFF::FFF,F:F:FFFFFF:FFF:FFF:FFF:F,FFFFFFF:,F::FFF,FF,FFFFF:F::FFFFFFFFF,FFFFFFFF,F:FFF,FF,FFF,FF,FFFF,:::FFFF,:F,FFFFF,,F,F
@A01757:128:HWYCLDRX2:1:2101:9715:2597
TCGGACTACTAGGGTATCTAATCCTGTTTGCTACCCACGCTTTCGTGCCTCAGTGTCAGTTACAGTCCAGAGAGCCGCCTTCGCAACTGGTGTTACTCCTAATATCTACGCATTTCACCGCTACACTAGGAATTCCACTCTCCTCTCCTGCACTCAAGTTTCCCAGTTTCAAAGGCTTACTACGGTTGAGCCGTAGCCTTTCACCTCTGACTTAAGAAACCACCTACGCACCCTTTACGCCCAGTAATTCC
+
FFFFFFFFFFFFFFFFFFFFFFFFFFFFFFFFFFFFFFFFFFFFFFFFFFFFFFFFFFFFFFFFFFFFFFFFFFFFFFFFFFFFFFFFFFFFFF:FFFFFFFFFFFFFFFFFFFFFFFFFFFFFFFFFFFFFFFFFFFFFFFFFFFFFF:FFFFFFFF:FFFFFFFFFFFFFFFFFFFFFFFFFFFFFFFFFFF:FFFFFF:FF::FF:FFF:FF:FFFFFFFF,FF:FFFFF,F:F:FFFFFFFFFFF,F
@A01757:128:HWYCLDRX2:1:2101:4752:2613
TCGGACTACAAGGGTATCTAATCCTGTTCGCTACCCATGCTTTCGAGCCTCAGCGTCAGTTGCAGACCAGACAGCCGCCTTCGCCACTGGTGTTCTTCCATATATCTACGCATTCCACCGCTACACATGGAGTTCCACTGTCCTCTTCTGCACTCAAGTCGCCCGGTTTCCGATGCACTTCTTCGGTTAAGCCGAAGGCTTTCACATCAGACCTAAGCAACCGCCTGCGCTCGCTTTACGCCCAATAAATC
+
FFFFFFFFFFFFFFFFFFFFFFFFFFFFFFFFFFFFFFFFFFFFFFFFFFFFFFFFFFFFFFFFFFFFFFFFFFFFFFFFFFFFFFFFFFFFFFFF:FFFFFFFFFFFFFFFFFFFF:FFFFFFFFFFFFFFFFF::FFFFFFFF:FFFFFFFFFF:FFFFFFF:FFFFFFFFFFFFFFFFF:FFFF:FFFFFF::,FFFFFFFFFFFFFFFFFF:FFF,FF:,FFF:FFFFFFFFFFFFFFFFFFFFFF:
@A01757:128:HWYCLDRX2:1:2101:19849:2613
TCGGACTACACGGGTATCTAATCCTGTTTGCTCCCCACGCTTTCGTGCCTCAGTGTCAGTTACAGTCCAGAGAGCCGCCTTCGCAACTGGTGTTCCTCCTAATATCTACGCATTTCACCGCTACACTAGGAATTCCACTCTCCTCTCCTGCACTCAAGTTCCCCAGTTTCAAAGGCTTACTACGGTTGAGCCGTAGCCTTTCACCTCTGACTTAAGAAACCACCTACGCACCCTTTACGCCCAGTAATTCC
+
FFFFFFFFFFFFFFFFFFFFFFFFFFFFFFFFFFFFFFFFFFFFFFFFFFFFFFFFFFFFFFFFFFFFFFFFFFFFFFFFFFFFFFFFFFFFFFFFFFFFFFFFFFFFFFFFFFFFFFFFFFFFFFF,FFFFFFFFFFFFFFFFFFFFFFFFFFFFFFFFFFFFFFFFFFFFFFFFFFFFFFFFFFFFFFFFFFFFFFFFFFFFFFFFFFFFFFF:F:FFF:FFFFF:F,FFFFFFFFFFFFFFFFFFFFF
@A01757:128:HWYCLDRX2:1:2101:32416:2613
TCGGACTACTAGGGTATCTAATCCTGTTCGCTCCCCACGCTTTCGAGCCTCAGCGTCAATCACAGACCAGAAAGCCGCCTGCGCCACTGGTGTTCCTCCATATATCTACGCATTTCACCGCTACACATGGAATTCCGCTTTCCTCTTCTGCATTCAAGTTGGACAGTTTCCAATGCAATTCCACGGTTAAGCCGTGGGCTTTCACATCAGACTATTCAAACCGCCTGCGCTCCCTTTACGCCCAATAATTC
+
FFFFFFFFF:FFFFFFFFFFFFFFFFFFFFFFFFFFFFFFFFFFFFFFFFFFFFFFFFFFFFFFF:FFFFFFF:FFFFFFFFFFFFF:FFFFFFFFFFFFFFFFFFF,FFFFFFFFFF,FFFFFFFFFFFFFFFFFFFF,FFFFFF:FFFFF:FFF:F:FF,FFFFF,FFFFF,FF:F,F:FF:F:FF:FFFFF:FFF,F:FFFFFFFFFFFFF:F,:FFFFFFFFFFFFFF,FFFFFFFFFFF,FFFFF:
@A01757:128:HWYCLDRX2:1:2101:25201:2644
TCGGACTACAGGGGTATCTAATCCTATTTGCTCCCCACGCTTTCGTGCCTCAGCGTCAGTCACAGGCCAGGCGGCCGCCTTCGCCACTGGTGTTCTTCCATATCTCTGTGCATTTTACCGCTACACATGGAGTTCCACCGCCCTCTCCTGTCCTCAAGTCTGCCAGTTTCTGAATGAAAGACGAGTTGAGCTCATCCCTTTGCCTTCAGACTGAACAGACCGCCTGCGCACCCTTTACGCCCAATCATTCC
+
FFFFFFFFFFFFFFFFFFFFFFFFFFFFFFFFFFFFFFFFFFFFFFFFFFFFFFFFFFFFFFFFFFFFFFFFFFFFFFFFFFFFFFFFFFFFFFFFFFFFFFFFFFFFFFFFFFFFFFFFFFFFFFFFFFFFFFFFFFFFFFFFFFFFFFFFFFFFFFFFFFFFFFFFFFFFFFFFFFFFFFFFFFFF:FFFFFFFFFFFFFFFFFFFFFFFFFFFFFFFFFFFF:FFFFFFFFFFFFFFFFF,FFFFFFF
@A01757:128:HWYCLDRX2:1:2101:10863:2675
TCGGACTACACGGGTATCTAATCCTGTTCGCTACCCATGCTTTCGAGCCTCAGCGTCAGTTGCAGACCAGACAGCCGCCTTCGCCACTGGTGTTCTTCCATATATCTACGCATTCCACCGCTACACATGGAGTTCCACTGTCCTCTTCTGCACTCAAGTCGCCCGGTTTCCGATGCACTTCTTCGGTTAAGCCGAAGGCTTTCACATCAGACCTAAGCAACCGCCTGCGCTCGCTTTACGCCCAATAAATC
+
FFFFFFFFFFFFFFFFFFFFFFFFFFFFFFFFFFFFFFFF:FFFFFFFFFFFFFFFFFFFFFFFFFFFFFFFFFFFFFFFFFFFFFFFFFFFFFFFFFFFFFFFFFFFFFFFFFFFFFFFFFFFFFFFFFFFFFFFFFFFFFFFFFFFFFFFFFFFF,FFFFFFFFFFFFFFFFFFFFFFFFFFFFFFFF:FFFFFFFFFFFFFFFFFFFFFFFFFFFF:FFF,FFF:FFFFFFFFF:FFFFFFFFFF:FF
@A01757:128:HWYCLDRX2:1:2101:19976:2769
TCGGACTACACGGGTATCTAATCCTGTTCGCTACCCATGCTTTCGAGCCTCAGCGTCAGTTGCAGACCAGACAGCCGCCTTCGCCACTGGTGTTCTTCCATATATCTACGCATTCCACCGCTACACATGGAGTTCCACTGTCCTCTTCTGCACTCAAGTCGCCCGGTTTCCGATGCACTTCTTCGGTTAAGCCGAAGGCTTTAACATCAGACCTAAGCAACCGCCTGCGCTCGCTTTACGCCCAATAAATC
+
FFF:FFFFFFFFFFFFFFFFFF:FFFF,FFFFFFFFF:FFFFFFFFFFFFFFFFF:FFFFFFFFFFFFFFFF:FFFFFFFFFFF::,FFFFFFFFFFFFFFFFFFFFF:FFFFFFFFFFFFFFFFFFFFFFFFFFFFFFFFFFFFFFFFFFFFFFFFFFFFFFFFFFFFFFFFFFFFFFFFFFF:FFFFFFFFFFFFFFFFFFFFFFFFFFFFFFFF,FFFFFFFFFFFFFFFFFFFFFFFFFFFFF:FFF
@A01757:128:HWYCLDRX2:1:2101:27543:2879
TCGGACTACAAGGGTATCTAATCCTATTTGCTCCCCACGCTTTCGTGCCTCAGCGTCAGTCAACAGGCCAGGCGGCCGCCTTCGCCACTGGTGTTCTTCCATATATCTACGCATTTTACCGCTACACATGGAGTTCCACCGCCCTCTCCTGCTCTCTAGCCCGCCAGTTTCCAGAGCCTGTACCGGTTGAGCCGGTACCTTTCACTCCAGACTTAGCAGGCCGCCTACGCACCCTTTACGCCCAATCATTC
+
FFFFFFFFFFFFFFFFFFFFFFFFFFFFFFFFFFFFFFFFFFFFFFFFFFFFFFFFFFFFFFFFFFFFFFFFFFFFFFFFFFFFFFFFFFFFFFFFFFFFFFFFFFFFFFFFFFFFFFFFFFFFFFFFFFFFFFFFFFFFFFFF:FFFFFFFFFFFFFFFFF:FFFFFFFF:FFFFFFF:FFFFFFFFFFFFFF:FFFFFFFFFFFFFFFFFF,FFFFFFFFFFFFFFFFFFF,,FFFFFFFFFFF:FFFF
@A01757:128:HWYCLDRX2:1:2101:12183:2895
TCGGACTACTAGGGTATCTAATCCTGTTTGCTACCCACGCTTTCGAACCTCAGCGTCAGTTACAGACCAGAGAGCCGCTTTCGCCACTGGTGTTCTTCCATATATCTACGCATTTCACCGCTACACATGGAGTTCCACTCTCCTCTTCTGCACTCAAGTCTCCCAGTTTCCAATGCACTACTCCGGTTAAGCCGAAGGCTTTCACATCAGACTTAAAAGACCGCCTGCGTTCCCTTTACGCCCAATAAATC
+
FFFFFFFFFFFFFFFFFFFFFFFFFFFFFFFF:FFFFFFFFFFFFFFFFFFFFFFFFFFFFFFFFFFFFFFFFFFFFFF:FFFFFFFFFFFF:FFFFFFFFFFFFFFFFFFFFFFFFFFFFFFFFFFFFFFFFFFFFFFFFFFFFFFFF:FFFFFFFFFFF:FFFFFFF:FFFFF,FFFFFFFF:FFFFFFFF,FFFFFFFF,FFFFFFFF,:FFFFF:F:F:FFF:FFF:F,F:FFFFFFFFFFFFFFF:
@A01757:128:HWYCLDRX2:1:2101:21368:2926
TCGGACTACAAGGGTATCTAATCCTGTTTGCTCCCCACGCTTTCGTGCCTCAGTGTCAGTTACAGTCCAGAGAGCCGCCTTCGTAACTGGTGTTCCTCCTAATATCTACGCATTTCACCGCTACACTAGGAATTCCACTCTCCTCTCCTGCACTCAAGTTCCCCAGTTTCAAAGGCTTACTACGGTTGAGCCGTAGCCTTTCACCTCTGACTTAAGAAACCACCTACGCACCCTTTACGCCCAGTAATTCC
+
FFFFFFFFFFFFFFFFFFFFFFFFFFFFFFFFFFFFFFFFFFFFFFFFFFFFFFFFFFFFFFFFFFFFFFFFFFFFFFFFFFFFFFFFFFFFFFFFFFFFFFFFFFFFFFFFFFFFFFFFFFFFFFFFFFFFFFFFFFFFFFFFFFFFFFFFFFFFFFFFFFFFFFFFFFFFFFFFFFFFFFFFFFFFFFFFFFFFFFFFFFFFFFFFFFFFFFFFFFFFFFFFFFFFFFFFFFF:FFFF:FFFFFFFFFF
@A01757:128:HWYCLDRX2:1:2101:10691:2942
TCGGACTACACGGGTATCTAATCCTGTTCGCTACCCATGCTTTCGAGCCTCAGCGTCAGTTGCAGACCAGACAGCCGCCTTCGCCACTGGTGTTCTTCCATATATCTACGCATTCCACCGCTACACATGGAGTTCCACTGTCCTCTTCTGCACTCAAGTCGCCCGGTTTCCGATGCACTTCTTCGGTTAAGCCGAAGGCTTTCACATCAGACCTAAGCAACCGCCTGCGCTCGCTTTACGCCCAATAAATC
+
FFFFFFFFFFFFFFFFFFFFFFFFFFFFFFFFFFFFFFFFFFFFFFFFFFFFFFFFFFFFFFFFFFFFFFFFFFFFFFFFFFFFFFFFFFFFFFFFFFFFFFFFFFFFFFFFFFFFFFFFFFFFFFFFFFFFFFFFFFFFFFFFFFFFFFFFFFFFFFFFFFFFFFFFFFFFFFFFFFFFFFFFFFFFFFFFFFFFFFFFFFFFFFFFFFFFFFFFFFF:FFFFFFFFFFFFFFFFFFF:FFFFFFFFFFF
@A01757:128:HWYCLDRX2:1:2101:22516:2973
TCGGACTACAAGGGTATCTAATCCTGTTTGCTCCCCACGCTTTCGTGCCTCAGTGTCAGTTACAGTCCAGAGAGCCGCCTTCGCAACTGGTGTTCCTCCTAATATCTACGCATTTCACCGCTACACTAGGAATTCCACTCTCCTCTCCAGCACTCAAGTTCCCCAGTTTCAAAGGCTTACTACGGTTGAGCCGTAGCCTTTCACCTCTGACTTAAGAAACCACCTACGCACCCTTTACGCCCAGTAATTCC
+
FFFFFFFFFFFFFFFFFFFFFFFFFFFFFFFFFFFFFFFFFFFFFFFFFFFFFFFFFFFFFFFFFFFFFFFFFFFFFFFFFFFFFFFFFFFFFFFFFFFFFFFFFFFFFFFFFFFFFFFFFFFFFFF,FFFFFFFFFFFFFFFFFFFF,FFFFFFFFFFFFFFFFFFFFFFFFFFFFFFFFFFFFFFFFFFFFFFFFFFFFFFFFFFFFFFFFFFFFFFFFFFFF:FFFFFFFF:FFF:FFFFFFFFFFFF
@A01757:128:HWYCLDRX2:1:2101:24261:2988
ACGGACTACAAGGGTTTCTACTCCTATTTGCTCCCCACGCTTTCGTGCCTCAGCGTCAGTCAACAGGCCAGGCGGCCGCCTTCGCCACTGGTGTTCTTCCATATATCTACGCATTTTACCGCTACACATGGAGTTCCACCGCCCTCTCCTGCTCTCTAGCCCGCCAGTTTCCAGAGCCTGTACCGGTTGAGCCGGTACCTTTCACTCCAGACTTAGCAGCCCGCCTACGCACCCTTTACGCCCAATCATTC
+
FFFFF:FFFFFFFFFFFFFF,FFFFFFFFFFFFFFFFFFF:FFFFFFFFFFFFFFFFFFFFFFFFFFFFFFFFFFFFFFF:FFFFFFFFFFFF,FFFFF:FF,FFFFFFFFFFFFFFFFFFF:FFFFFFFFFF:FFFFFFFFFFFFFFFFFFFFFFFFFFFFFFFFFFFFFFFFFFFFFFFF,FFFFFFFFFFFFFF,FFFFFFFFFFFFFFFFF,FFF,FFFFFFFFFF:FFFFFFFFFFFFFFF::FFF
@A01757:128:HWYCLDRX2:1:2101:14778:3004
TCGGACTACAGGGTATCTAATCCTGTTTGCTCCCCACGCTTTCGTGCCTCAGTGTCAGTTACAGTCCAGAGAGCCGCCTTCGCAACTGGTGTTCCTCCTAATATCTACGCATTTCATCGCTACACTAGGAATTCCACTCTCCTCTCCTGCACTCAAGTTCCCCAGTTTCAAAGGCTTACTACGGTTGAGCCGTAGCCTTTCACCTCTGACTTAAGAAACCACCTACGCACCCTTTACGCCCAGTAATTCCG
+
FFFFFFFFFFFFFFFFFFFFFFFFFFFFFFFFFFFFFFFFFFFFFFFFFFFFFFFFFFFFFFFFFFFFFFFFFFFFFFFFFFFFFFFFFFFFFFFFFFFFFFFFFFFFFFFFFFFFFFFFFFFFFFFFF:FFFFFFFFFFFFFFFFFFFFFFFFFFFFFF:FFFFF:FFFFFFFFFFFFF:FFFFFFFFFFFFFFFFFFF:FFFFFFFFFFFF:,FF,FFFFFFFF,FFFFFFFFFF:FFFFFF,FFFFF:
@A01757:128:HWYCLDRX2:1:2101:16206:3004
TCGGACTACCGGGGTATCTAATCCTGTTCGCTCCCCCAGCTTTCGCGCCTCAGCGTCAGTGACGGCCCAGCAGGCTGCCTTCGCCATCGGTGTTCTTCCCGATATCTGCGCATTCCACCGCTACACCGGGAATTCCGCCTGCCTCTACCGCACTCGAGCCGCCCAGTTCGGAACCCGGCCCGAGGTTGAGCCCCGGGATTAGAGGTTCCGCTTAGGCAGCCGCCTACGCGCGCTTTACGCCCAATGAATCC
+
FFFFFFFFFFFFFFFFFFFFFFFFFFFFFFFFFFFFFFFFFFFFFFFFFFFFFFFFFFFFFFFFFFFFFFFFFFFFFFFFFFFFFFFFFFFFFFFFFFFFFFFFFFFFFFFFFFFFFFFFFFFFFFFFFFFFFFFFFFFFFFFFFFFFFFFFFFFFFFFFFFFFFFFFFFFFFFFFFFF:FFFFFFFFFFFFFFFFF,FFFFFFFFFFFFFFFFFFFFFFFFFFFFFFFFFFF:FFFFFFFFFFF,F:FFF
@A01757:128:HWYCLDRX2:1:2101:11731:3020
TCGGACTACCAGGGTATCTAATCCTGTTTGCTCCCCACGCTTTCGTGCCTCAGTGTCAGTTACAGTCCAGAGAGCCGCCTTCGCAACTGGTGTTCCTCCTAATATCTACGCATTTCACCGCTACACTAGGAATTCCACTCTCCTCTCCTGCACTCAAGTTCCCCAGTTTCAAAGGCTTACTACGGTTGAGCCGTAGCCTTTCACCTCTGACTTAAGAAACCACCTACCCACCCTTTACGCCCAGTAATTCC
+
FFFFFFFFFFFFFFFF,FFFF:FFFFFFFFFFFFFFFFFF:FFFFFFFFFFFFFFFFFF:FFF:FFFFFFFFFFFFFFFFFFFFFF:FFFFFFFFFFFFFFFFF:::FFFFFF:FF:FFFFFFF:FFFFFFFFFFFFFFFFFFFFFFFFFFFF:FFF:FFFFFFFFFFFFFFFFFFFFFFFF:F:FFFFFFFFFF,FFFF,,FFFFFFFFFFFFFFFF:F,FFFFF,,,FFFFF,:FF,:F,FF,F,F,:,
@A01757:128:HWYCLDRX2:1:2101:1090:3035
TCGGACTACCGGGGTATCTAATCCTGTTCGCTACCCACGCTTTCGAGCCTCAGCGTCAGTTACAGACCAGAGAGCCGCTTTCGCCACCGGTGTTCCTCCATATATCTACGCATTCCACCGCTACACATGGAATTCCACTCTCCCCTTCTGCACTCAAGTTGAACAGTTTCCAAAGCATACTATGGTTGAGCCACAGCCTTTAACTTCAGACTTATCCAACAGCCTGCGCTCGCTTTAGGCCCAATAAATAA
+
FFFFFFFFFFFFFFFFFFFFFF:FFFFFFFFFFFFFFFFFFFFFFFFF:FFFFFFFFFFFFF:FFF:FFFFFFFF:FFFFF:F,:FFFFFFFFFFFFFFFFFFFFFFF,F:FFF:FF:,FFFFFF,FFFFFFFF::FFFFF:FFFFFFFF:FFFFFFF,FF,FFFFFF:F,FFFFF:FFFF:F,,FFF:F,,FFFF:,F:FFF,FF:FFFF:FFFFFF:F,,F:F:,FFF:F,F:FF,:F:F:FFF,,,FF
@A01757:128:HWYCLDRX2:1:2101:28619:3114
TCGGACTACACGGGTATCTAATCCTGTTTGCTCCCCACGCTTTCGTGCCTCAGTGTCAGTTACAGTCCAGAGAGCCGCCTTCGCAACTGGTGTTCCTCCTAATATCTACGCATTTCACCGCTACACTAGGAATTCCACTCTCCTCTCCTGCACTCAAGTTCCCCAGTTTCAAAGGCTTACTACGGTTGAGCCGTAGCCTTTCACCTCTGACTTAAGAAACCACCTACGCACCCTTTACGCCCAGTCATTCC
+
FFFFFFFFFFFFFFFFFFFFFFFFFFFFFFFFFFFFFFFFFFFFFFFFFFFFFFFFFFFFFFFFFFFFFFFFFFFFFFFFFFFFFFFFFFFFFFFFFFFFF:FFFFFFFFFFFFFFFFFFFF:FFF:,FFFFFFFFFFFFFFFFFFFFFFFFFFFFFFFFFFFFFFFFFFFFFFFFF:FFFFFF:FFFFFFFFFFF::FFFFFFFFFFFFFFF:FFF,FF:FFFFFFFFFFF::FF,FFF,FFFF,,:FF:
@A01757:128:HWYCLDRX2:1:2101:28881:3129
TCGGACTACTGGGGTATCTAATCCTGTTTGCTACCCACGCTTTCGTGCCTCAGTGTCAGTTACAGTCCAGAGAGCCGCCTTCGCAACTGGTGTTCCTCCTAATATCTACGCATTTAACCGCTACACTAGGAATTCCACTCTCCTCTACTGCACTCAAGTTACCCAGTTTCAAAGGCTTACTACGGTTGAGCCGTAGCCTTTCACCTCTGACTTAATAAACCACCTAAGCACCCTTTAAGCCCAGTAATTCC
+
FF::F:FF,FF::FFF:::F::F::,:,,F:F,,F:FF,:,::F:,:F:F,FFFFFFF:F:F:FFF:FF,F,F,,:,:::FFFFFF,,,FFFFFF,FFFFF:,FF,FF,,F:F:,,F,F,FFFFF,,F,FFFFF,FFFF:F:::FF,:F,,F::F:F,,F,,,,F::F:FF,F,:FF,F,FF,,,:FFF,F,,:F,F,F:F,F,::,:,,:FFFF,F,:,,F:,FF,::,FF,:FFF,,,,,FFFFFFFF,
@A01757:128:HWYCLDRX2:1:2101:23936:3145
GGGGGGGGGGGGGGGGGGGGGGGGGGGGGGGGGGGGGGGGGGGGGGGGGGGGGGGGGGGGGGGGGGGGGGGGGGGGGGGGGGGGGGGGGGGGGGGGGGGGGGGGGGGGGGGGGGGGGGGGGGGGGGGGGGGGGGGGGGGGGGGGGGGGGGGGGGGGGGGGGGGGGGGGGGGGGGGGGGGGGGGGGGGGGGGGGGGGGGGGGGGGGGGGGGGGGGGGGGGGGGGGGGGGGGGGGGGGGGGGGGGGGGGGGGG
+
FFFFFFFFFFFFFFFFFFFFFFFFFFFFFFFFFFFFFFFFFFFFFFFFFFFFFFFFFFFFFFFFFFFFFFFFFFFFFFFFFFFFFFFFFFFFFFFFFFFFFFFFFFFFFFFFFFFFFFFFFFFFFFFFFFFFFFFFFFFFFFFFFFFFFFFFFFFF:FFFFFFFFFFFFFFF:FFFFFFFFFFFFFFFFFFFFFFFFFFFFFFFFFFFFFFFFFFFFFFFFFFFFFFFFFFFFFFFFFFFFFFFFFFF,FF
@A01757:128:HWYCLDRX2:1:2101:22327:3270
TCGGACTACACGGGTTTCTAATCCTGTTTGCTCCCCACGCTTTCGTGCCTCAGTGTCAGTTACAGTCCAGAGAGCCGCCTTCGCAACTGGTGTTCCTCCTAATATCTACGCATTTCACCGCTACACTAGGAATTCCACTCTCCTCTCCTGCACTCAAGTTTCCCAGTTTCAAAGGCTTACTACGGTTGAGCCGTAGCCTTTCACCTCTGACTTAAGAAACCACCTACGCACCCTTTACGCCCCGTAATTCC
+
FFFFFFFFFFFFFFFFFFFF:FFFFFFFFFFFFFFFFFFFFFFFFFFFFFFFFFFFFFFFFFFFFFFFFFFFFFFFFFFFFFFFFFFFFFFFFFF,FFFFFFFFFFFFFFFFFFFFFFFFFFFFFFFFFFFFFFFFF:FFFFFFFF:FFFFFFFFFFFFFFF:FFFFFFFFFFFFFF:FFFFFFFFFFFFF,FFFF:FFFF,FFFFFFF,,:F:FFFFFFFFFFFF:F:F:FF,FFFF:F:F,F,:FFF:F
@A01757:128:HWYCLDRX2:1:2101:5828:3286
TCGGACTACAGGGGTATCTAATCCTATTTGCTCCCCACGCTTTCGTGCCTCAGCGTCAGTCAACAGGCCAGGCGGCCGCCTTCGCCACTGGTGTTCTTCCATATATCTACGCATTTTACCGCTACACATGGAGTTCCAACGCACTCTCCTGCTCTCTAGCCCGCCAGTTTCCAGAGCCTGTACCGGTTGAGCCGGTACCTTTCACTCAAGACTTAGCAGGACGCCTACGCACACTTTAAGACCAATCATTA
+
FFFFFFFFFFF:FFFF,FFFFFFFFF,:FFFFF:FFFF:FFFFFFF:FFF:FFFF,FF:FF:FFF:FFFF,FFFFFFF:FFFFFFFFFFFFFFFFFF:FFFFF:FFF,FFFFFFFFF:FF,FFFFFFFFFFFFFFF,F,:FFF:FFFF::F:FFFFF::::FFF,:F:F:,:FFFFF:FFF,,FF,F:FFFFFFFFFF:FFFF,:FF,FFFFFFFF:F,F,F:FFFFF:FFFFFF,F:,,:FFFFF,F:,F
@A01757:128:HWYCLDRX2:1:2101:28989:3317
TCGGACTACACGGGTATCTAATCCTGTTTGCTCCCCACGCTTTCGAGCCTCAGTGTCAGTAACAGACCAGAATGTCGCCTTCGCCACTGGTGTTCTTCCATATATCTACGCATTCCACCGCTACACATGGAGTTCCACATTCCTCTTCTGTACTCAAGTTTCCCAGTTTCCAATGACCCTCCACGGTTAAGCCGTGGGCTTTCACATCAGACTTAAGAAACCACCTGCGCTCCCTTTACGCCCAATAAATC
+
FFFFFFFFFFFF:FFFFFFFFFFFFFFFFFFFFFFFFFFFFFFFFFFFFFFFFFFFFFFFFFFFFFFFFF:FFFFFFFFFFFFFFFFFFFFFFFFFFFFFFFFFFFFFFFFFFFFFFFFFFFFFFFFFFFFFFFFFFFFFFFFFFFFFFFFFFFFFFFFFFFFFFFFFFFFF:FFFFFFFFFFFFFFFFFFFFFFFFFFFFFFFFFFFFFFFFFF:FFFFFFFFFF:F:FFFFFFFFFFFFFFFFFFFFFF
@A01757:128:HWYCLDRX2:1:2101:29686:3333
TCGGACTACTGGGGTATCTAATCCTATTTGCTCCCCACGCTTTCGTGCCTCAGCGTCAGTCAACAGGCCAGGCGGCCGCCTTCGCCACTGGTGTTCTTCCATATATCTACGCATTTTACCGCTACACATGGAGTTCCACCGCCCTCTCCTGCTCTCTAGCCCGCCAGTTTCCAGAGCCTGTACCGGTTGAGCCGGTACCTTTCACTCCAGACTTAGCAGGCCGCCTCCGCACCCTTTACGCCCAATCATTC
+
FFFFFFFFFFFFFFFFFFFF:FFFFFFFFFFFFFFFFFFFFFFFFFFFF:FFFFFFFFFFFFFFFF,FFFF,FFFFFFFFFFFFFFFFFFFFFFFFFFFFFFFFFFFF,FFFFFFFFFFFFFFFFFFFFFFFFFFFFF:FFFFFFFFF:FF:FFF:FFFFFFFFFFFFFFFFFFFFFFFFFFFFFFFFFFFFFF::FFFFFFFFFFFF,FFFFFFFFFFFFFFFFF,FFF,FFFFFFFFFFFFF,F,:,FF
@A01757:128:HWYCLDRX2:1:2101:8784:3364
ACGGACTACCAGGGTTTCTAATCCTGTTTGCTCCCCACGCTTTCGTGCCTCAGTGTCAGTTACAGTCCAGAGAGCCGCCTTCGCAACTGGTGTTCCTCCTAATATCTACGCATTTCACCGCTACACTAGGAATTCCACTCTCCTCTCCTGCACTCAAGTTTCCCAGTTTCAAAGGCTTACTACGGTTGAGCCGTAGCCTTTCACCTCTGACTTACGAAACCACCTACGCACCCTTTACGCCCAGTAATTCC
+
FFFFFFFFFFFFFFFFFFFFFFFFFFFFFFFFF:FFFFFFFFFF:FFFFFFFFFFFFFFF,FFFFFFFFFF:FFFFFFFFFFFF:FFFFFFFFFF,FFFFFF:FFFFFFFFFFF:FFFFFFFFFFF,FFFF,FFF,,F,,FFF,FFFF:FF,,FFFFF,,FF:F:F,:FFF,FF:FFFFFF:F,FFF,F:FFF::FFFFF,:FF:FF:FFF:,F,:FFF,FFFFFFF:FF,FF,:F:FFFFF:,:FFFFFF
@A01757:128:HWYCLDRX2:1:2101:21016:3411
TCGGACTACAAGGGTATATAATCCTGTTCGCTACCCATGCTTTCGAGCCTCAGCGTCAGTTGCAGACCAGACAGCCGCCTTCGCCACTGGTGTTCTTCCATATATCTACGCATTCCACCGCTACACATGGAGTTCCACTGTCCTCTTCTGCACTCAAGTCGCCCGGTTTCCGATGCACTTCTTCGGTTAAGCCGAAGGCTTTCACATCAGACCTAAGCAACCGCCTGCGCTCGCTTTACGCCCAATAAATC
+
FFFFFFFFFF:FFFFFFFFFFFFFFFFFFFFFFFFFFFFFFFFFFFFFFFFFFFFFFFFFFFFFFFFFFFFFFFFFFFFFFFFFFFFFFFFFFFFFFFFFFFFFFFFFFFFFFFFFFFFFFFFFFFFFFFFFFFFFFFFFFFFFFFFFFFFFFFFFFFFFFFFFFFFFFFFFFFFFFFFFFFFFFFFF:FFFFFFFFFFFFFFFFFFFFFFFFF,FFFFFFFF,FFFFFFFFFFFFFFFFFFFFFFF,FFF
@A01757:128:HWYCLDRX2:1:2101:10176:3427
TCGGGCTACAGGGTTATCTGTTCGTGGTGGCTGCCGGTGCTTTGGCTGCTCGGCGTGAGGTGCTGGGCTGAGTGGGGGGTGCGGGGGTGGTGGTGGTCGTGGTGGCGGGGGGGGTCGGGGGGGGGGGGGGGGTGGGCGTGGGGGGTGGTGGGGGGGGGTGGGGGGGGGGGGGGGGGGGGGGGGGGGGGGGGGGGGGGGGGGGGGGGGGTGGGGGGGGGGGGGGGGGGGGGGGGGGGTGGGGCGGGGGGGGG
+
,:FF,:F,,,FFF:,,:,,,,,:,FF,,,F,F,,,:,,F,,,:,F,,,,,,,F,F,:,FF:,,::,:,,F,F,,,FF,,,,,FF,,::FF,F,,,,,,,FF,,,F,,::F::,,,,::,F::,:F,F,FF::,,,F,F:FF::,,,:F,F,,F,,,:F,:,F:F:,,F,FFF::FF:F:F,:FF,FF,,F,F,F:FFFF,,FFF,:FF,FF:,F:,,F,FFF,F:F:,FF,F::F,,::,:,:FF,F:F,F
@A01757:128:HWYCLDRX2:1:2101:14570:3552
TCGGACTACACGGGTATCTAATCCTGTTAGCTCCCCACGCTTTCGTGCCTCAGTGTCAGTTACAGTCCGGAGTGCAGCCTTCGCAAGTGGTGTTCCGCCTAATATCTAAGCATTTCACCGCTACACTAGGAATTCCACTCTCCTCTCCTGCACTCAAGTTCCCCAGTTTCAAAGGCTTACTACGGTTGAGCCGTAGCCTTTCACCTCTGACTTAAGAAACCCCCTACGCACCCTTTACGCCCAGTAATTCC
+
FFFFFFFFF,:FFFFFFFFFFFFFFFFF,F,F,FFFFFFFFFFFFFFFFFFFF,FFFFFF,F:,:,FF,F,,,FF,FFFFFFFFFF,,FF,FFFF,,F,F:FFFFFFF,FFFFFFFF:FFFFFFFF:F:F:FFFFF:FFFFFFFFFFFFFF:FFFFFFFF:F:F,FFFFFFF,:FF:FFFFF::FFFF:FF,FF,:F,F,FF,F:F:FFF,FFF,FFF:FF,FFFF::FF,,FF:F:F:FFFFFFFFFFFF
@A01757:128:HWYCLDRX2:1:2101:9598:3583
TCGGACTACTAGGGTATCTAATCCTGTTTGCTCCCCACGCTTTCGTGCCTCAGTGTCAGTTACAGTCCAGAGAGCCGCCTTCGCAACTGGTGTTCCTCCTAATATCTACGCATTTCACCGCTACACTAGGAATTCCACTCTCCTCTCCTGCACTCAAGTTTCCCAGTTTCAAAGGCTTACTACGGTTGAGCCGTAGCCTTTCACCTCTGACTTAAGAAACAACCTCCGCACCCTTTACGCCCAGTAATTCC
+
FFFFF:FFFFFFFFFFFFFFFFFFFFFFFFFFFFFFFFFFFFFFFFFFFFFFFFFFFFFFFFFFF:FFF:FFFFF:FFFFFFFFFFFFF,F:FFF,FF:FFF,F::FFFFFFFFF:FFF:FFFFFFFFFFFFFFFFFFFFFFFFFFFFFF:FFF:FF:FFFFF:FFFFFFF:FF,F::FFFFFFFFFF:FF:FFF:FF:FFF,F,,FF:F,FF:,:,FFFFFF,,,F:FFFFFF:FFFFFFFFFF,:FFF,
@A01757:128:HWYCLDRX2:1:2101:11107:3662
TCGGACTACAAGGGTTTCTAATCCTATTTGCTCCCCACGCTTTCGTGCCTCAGCGTCAGTCAACAGGCCAGGCGGCCGCCTTCGCCACTGGTGTTCTTCCATATATCTACGCATTTTACCGCTACACATGGAGTTCCACCGCCCTCTCCTGCTCTCTAGCCCGCCAGTTTCCAGAGCCTGTACCGGTTGAGCCGGTACCTTTCACTCCAGACTTAGCAGGCCGCCTACGCACCTTTTACGCCCACTCATTC
+
FFFFFFFFFFFFFFF:FFF:FFFFF::FFFFFFFFFFFFFFFFFFFFFFFFFFFFFFFFFFFFFFFFFFFFFFFFFFFFFFFFFF:FFFFFFF:FFFFFFFFFF,FFFFFFFFFFFFFFFFFFFFFFFFFFFF::FFFFFFFFFFFFFFF:FFFFFFFFFFFFFFFFFFFF,FFFFFFFF:FFFF,FFFFFFFFFF::FFFFFFFFF:FFFFFFFF:FF:F:FFFFFFFFFFF,:FFFF:FFFF:FFFFFF
@A01757:128:HWYCLDRX2:1:2101:13322:3677
TCGGACTACAAGGGTATCTAATCCTGTTTGCTACCCACGCTTTCGAACCTCAGCGTCAGTTACAGACCAGAGAGCCGCTGTCGCCACTGGTGTTCTTCCATATATCTACGCATTTCACCGCTACACATGGAGTTCCACTCTCCTCTTCTGCACTCAAGTCTCCCAGTTTCCAATGCACTACTCCGGTTAAGCCGCAGGCTTGCACATCCGACTTAAAAGACCGCCTGCGTTCCATTTACGCCCACGACATC
+
FFFFFFFFFFFFFFFFFFFFFFFFFFFFFFFFFFFF:FFFF:FF:FFFF,FFFFFFF,F,:FFFFFFFFFFFFFFFF,F,FFFF:FFFFF:F,FFFFFFFFFF,F,,FFFFF:FFFFFFFF,FF,,,FFFFF:FF,:FF,F:F::,FF:FFF:FF,FFFFF:FFFF,:F,F,FFF,F,,,FFFFFFFF:F::F,,,FF:,F,,,FF:,,F,,F,F,F,F,FF,,F,FFF:,,,,,F,FFFF:F,:,:,,,,
@A01757:128:HWYCLDRX2:1:2101:31250:3693
TCGGACTACAGGGGTATCTAATCCCGTTCGCTCCCCTGGCTTTCGCGCCTCAGCGTCAGTGTCGGCCCAGCTACCCGCCTTCGCCGCAGGTGTTCCTCTCGATATCTACGCATTTCACCGCTACACCGAGAATTCCGGTGGCCCCTTCCGCACTCCAGCCCGTCAGTATCACTTGGCCGCTCCGGGTTAAGCCCGGAGATTTCACAAGTGACTTGGCGGGCCGCCTACGCGCCCTTTACGCCCAGTAAATC
+
FFFFFFFFFFFFFFFFFFFFFFFFFFFFFFFFFFFFFFFFFFFFFFFFFFFFFFFFFFFFFFFFFFFFFFFFFFFFFFFFFFFFFFFFFFFFFFFFFFFFFFF,FFFFFFFFFFFFFFFFFFFFFFFFFFFFFFFFFFFFFFFFFFFFFFFFFFFFFFFFFFFFFFFFFFFFFFF:FFFFFFFFFFFFFFFFFFFFFFFFFFFFFFFFFFFFFFFFFFFFFFFFFFFFFFFF:FFFFFFFFFFFF:F:FFF
@A01757:128:HWYCLDRX2:1:2101:3125:3709
TCGGACTACAAGGGTATCTAATCCTATTTGCTCCCCACGCTTTCGTGCCTCAGCGTCAGTCAACAGGCCAGGCGGCCGCCTTCGCCACTGGTGTTCTTCCATATATCTACGCATTTTACCGCTACACATGGAGTTCCACCGCCCTCTCCTGGTCTCTAGCCCGCCAGTTTCCAGAGCCTCTAGCGGTTGAGCCGCTCCCTTGAACACTAGACTTAGCAGGACGCCTACGCACCCTTTACGCCCAATAATTC
+
,F::F:FFFFFFFFFFFFFFF:,FFFFFFFFFFFFFFFFFFF,FFFFFF:FFFFF:FFFFF:FFFFFF,FFF:FFFFF,FFFF,F:FFF,,FF:FFFFFFF,FF,F::::FFFFFFFFF,FFFFF:F:,FF,FFFFF::FFF,FF:FF,,:,,:F:,F::FFF,FF:F,FF:FF:FFF,:,:,FFFFF::::FF,F,,FFF,FF,:FF:FFFF::FFFF:,F,:,F:F,,FF,,F,:,F:FFFF,,,F:,F
@A01757:128:HWYCLDRX2:1:2101:6560:3740
TCGGACTACAAGGGTATCTAATCCTATTTGCTCCCCACGCTTTCGTGCCTCAGCGTCAGTCAACAGGCCAGGCGGCCGCCTTCGCCACTGGTGTTCTTCCATATATCTACGCATTTTACCGCTACACATGGAGTTCCACCGCCCTCTCCTGCTCTCTAGCCCGCCAGTTTCCAGAGCCTGTACCGGTTGAGCCGGTACCTTTCACTCCAGACTTAGCAGGCCGCCTACGCACCCTTTACGCCCAAGCATTC
+
FFFFFFFFFFFFFFFFFFFF:F:FFFFFFFFFFFFFFFFFFFFFFFFFFFFFFFFFFFFFFFFFFFFFFFFFFFFFFFFF,FFFFFFFFF:FFFFFFFFFFFFFFFFFFFFFFF,FFFFF,FFFFFFFFFFFF,F,FF:F:FFFFFFFFF::FFFFFFFF:FF:FFFF,F:FFFFFFFF,FF:,FFFFF:FFF:FF,F::FFFFFFFF:,F,:,FF:,,,FFF:FF:FFFFFF:,FFF,,FFF:F,:F,FF
@A01757:128:HWYCLDRX2:1:2101:2202:3771
TCGGACTACCAGGGTATCTAATCCTATTTGCTCCCCACGCTTTCGTGCCTCAGCGTCAGTTAAGAGGCGAGGCGGCCGCGTGCGCGACTGTTGTTCTTCCATATATCTACGCATTTTACAGCTACACATGGAGTTCCACCGCCCTCTCCTGCTCTCTAGCCCGCCATTTTCCAGAGCGTGTCCCTGTTGAGCCGGAAGATTGCACTCCAGTCTTAGCACGCCGCCTACGCCCCATTTACGCCTACGATATC
+
F::,,,:FFFFFFFFFF:FF:F,,FFFFFFFF:FFF,FF,F,F,FFF,FF,F:,F,::F:FF,,F,F,,F,,F,FFFF:,F,F:F,,,FF,:,FF:,F:F:FFF,:FF,FF,,F,F::F,::F:,F:,:FF,:,,FF:FFF,,:FFF,F,F:,:F:FF,FF::F,F,F,F,:,F,,F,F,,,,:,FFFF:F,,,F,,,,F,,,:F,,,F:,,FFF:,F,FFF:,FF,F,:,,,FF:FFF,:F,F,,:,,:,
@A01757:128:HWYCLDRX2:1:2101:27868:3818
TCGGACTACAAGGGTATCTAATCCTGTTTGCTCCCCACGCTTTCGTGCCTCAGTGTCAGTTACAGTCCAGAGAGCCGCCTTCGCAACTGGTGTTCCTCCTAATATCTACGCATTTCACTGCTACACTAGGAATTCCACTCTCCTCTCCTGCACTCAAGTTCCCCAGTTTCAAAGGCTTACTACGGTTGAGCCGTCGCCTTTCACCTCTGACTTAAGAAACCACCTACGCACCCTTTACGCCCAGTAATTCC
+
FFFFFFFFFFFFFFFFFFFFFFFFFFFFFFFFFFFFFFFFFFFFFFFFFFFFFFFFFFFFFFFFFFFFFFFFFFFFFFFFFFFFFFFFFFFFFFFFFFFFFFFFFFFFFFFFFFFFFFFFFFFFFFFFFFFFFFFFFFFFFFFFFFFFFFFFFFFFFFFFFFFFFFFFFFFFFFFFFFFFFFF,:FFFFFFFFF,,FFFFFFFFFFFFFFFFFFFFFFFFFFFFFFFFFFFFFFFFFF:FFFFFFFFFFFF
@A01757:128:HWYCLDRX2:1:2101:16703:3834
TCGGACTACTAGGGTATCTAATCCTGTTTGCTCCCCACGCTTTCGTGCCTCAGTGTCAGTTACAGTCCAGAGAGCCGCCTTCGCAACTGGTGTTCCTCCTAATATCTACGCATTTCACCGCTACACTAGGAATTCCACTCTCCTCTCCTGCACTCAAGTTTCCCAGTTTCAAAGGCTTACTACGGTTGAGCCGTAGCCTTTCACCTCTGACTTAAGAAACCACCTACGCACCCTTTACGCCCAGTAATTCC
+
FFFFFFFFFFFFFFFFFFFFFFFFFFFFFFFFFFFFFFFFFFFFFFFF:FFFFFFFFFFFFFFFFFFFFFFFFFFFFFFFFFFFFFFFFFFFFFFFFFFFFFFFFFFFFFFFFFFFFFFFFFFFFFFFFFFFFFFFFFFFFFFFFFFFFFFFFFFFFFFFF:FFFFFFFFFFFFFFFFFFFFFFFFFFFFFFFFF:FFFFFFFFFFFF:FFFFF:FFFFF:FF,F,FFFFF:FF:FFFFF:FFFFFFFFFF
@A01757:128:HWYCLDRX2:1:2101:16731:3881
TCGGACTACTAGGGTATCTAATCCTGTTTGCTCCCCACGCTTTCGTGCCTCAGTGTCAGTTACAGTCCAGAGAGCCGCCTTCGCAACTGGTGTTCCTCCTAATATCTACGCATTTCACCGCTACACTAGGAATTCCACTCTCCTCTCCTGCACTCAAGTTTCCCAGTTTCAAAGGCTTACTACGGTTGAGCCGTAGCCTTTCACCTCTGACTTAAGAAACCACCTACGCACCCTTTACGCCCAGTAATTCC
+
FFFFFFFFFFFFFFFFFFFFFFFFFFFFFFFFFFFFFFFFFFFFFFFFFFFFFFFFFFFFFFFFFFFFFFFFFFFFFFFFFFFFFFFFFFFFFFFFFFFFFFFFFFFFFFFFFFFFFFFFFFFFFFFFFFFFFFFFFFFFFFFFFFFFFFFFFFFFFFFFFFFFFFFFFFFF:FFFFFFF:FFFFFFFFFFFFFFFFFFFF:FFFFFF:FFF,FFFFFFFFFFFF::::FF:FFFFFFFFF,FFF:FFFF,
@A01757:128:HWYCLDRX2:1:2101:6741:3959
TCGGACTACCAGGGTATCTAATCCTATTTGCTCCCCACGCTTTCGTGCCTCAGCGTCAGTCAACAGGCCAGGCGGCCGCCTTCGCCACTGCTGTTCTTCCATATATCTACGCATTTTACCGCTACACATGGAGTTCCACCGCCCTCTCCTGCTCTCTAGCCCGCCAGTTTCCAGAGCCTGTACCGGTTGAGCCGGTACCTTTCACTCCAGACTTAGCAGGCCGCCTACGCACCCTTTACCCCCAATAATTC
+
FFFFFFFFF:FFFFFFFFFFFFFFF:FF,FFF:FFFFF:FFFFFFFFFFFFFFFFFFFFF,FFF:FFFF,:,,F:FFFF,F:FF,FFFFF,FF::FF,,FFFFF:FFFF::,FFFF,:F:FFFFF:FF::,FF:FF:,,:,F,FF:FFFFFFFF,F:F::FF,FFF,F:F:FFFF,FF,,::F:F:FF,,FFF,F,,FFFFF:FF:F,FFFF:F::F,,FFF,F:F,FF:F,F,,F:::,:FF:,,,,F,F
@A01757:128:HWYCLDRX2:1:2101:3631:3991
TCGGACTACCAGGGTATCTAATCCTGTTTGCTCCCCACGCTTTCGTGCCTCAGTGTCAGTTACAGTCCAGAGAGCCGCCTTCGCAACTGGTGTTCCTCCTAATATCTACGCATTTCACCGCTACACTAGGAATTCCACTCTCCTCTCCTGCACTCAAGTTCCCCAGTTTCAATGGCTTAATACGGTTGAGCCGTAGCATTTCACATCTGACTTAAGAAACCACCTACGCACCCTTTACGCCAAGTAATTCC
+
FFF:F:FF::F:FFFFFF::FF,FF,FFF:FFFFF:F,FFFF:F:F,:FFF:FFFF:FFFFF:FFFF,FFFFFFFFFFFFFFF,FFFFF::FFFFFFFFFFF:FF,F:F,FFFFFFFFFFF:F,F,,FF,FF:F,FFFF:FF,F,FFFF:,:F,::FFFFFF:FF:F,FFF:,,:FFFF,,FF:FFFF,,:F::F,,,FFF,,F,:,F,,F,FF,FFFFF,FFFF,,,,:,,FFFF,:,FF,FF,,FFF,,
@A01757:128:HWYCLDRX2:1:2101:28339:4006
TCGGACTACAAGGGTATCTAATCCTGTTCGCTACCCATGCTTTCGAGCCTCAGCGTCAGTTGCAGACCAGAGAGCCGCCTTCGCCACTGGTGTTCTTCCATATATCTACGCATTCCACCGCTACACATGGAGTTCCACTCTCCTCTTCTGCACTCAAGTTCAACAGTTTCTGATGCAATTCTCCGGTTGAGCCGAAGGCTTTCACATCAGACTTATTGAACCGCCTGCACTCGCTTTACGCCCAATAAATC
+
FFFFFFFFFFFFFFFFFFFFFFFFFFFFFFFFFF:FF:FFFFFFFFFFFFFFFFFFFFF:FFFFFFFFFFFFFFFFFFFFFF:FFFFF:FFF:FFFFFFFFFFFFFFFFFFFFFFFFFFFFFFFFFFFFFFF:FFFFFFFFFFFF:FFFFFFFFFFFFF:FFFFFFFFFFFFFF:FFFFFFFF::,FFFFFFF:F,FFFFFFFFFFF:FFF:FFFFFFFFF,FFFFF,FFFFF,FF:FFFFFFFF:F,FFF
@A01757:128:HWYCLDRX2:1:2101:18403:4053
TCGGACTACCCGGGTATCTAATCCTGTTTGCTACCCACGCTTTCGAACCTCAGCGTCAGTTACAGACCAGAGAGCCGCGGTCGCCACTGGTGTTCTTCCATATCTCTACGCATTTCACCGCTACACATGGAGTTCCGCTCTCCTCTTCTGCACTCAAGTCTCCCCGTTTCCAATGCACTCCTCCGGTTCAGCCGGAGGCTTTCACATCAGGCTTAAAAGACCGCCTGCGGGGCCGTTACGCCCAGGAAATC
+
,FFFFF:FFFFFFFFFFFFFFF,F,F::FFF:FFFF,FFFF,FFFFFFFFFFFFFFFFF:,FFFFFF,FFFF,F,FFF,,F,F,::FFFFFFFFFFFFF,F,F:FF,,FFFF,F::,FFF::,FF:F:FF:F:FFF,F,FF,:,::,F,:F::F,,,FFFFF:F,::FF,::F:F,,:F,:F,FFF,::FFFFF,FFFF,FFF,::FF,:,FFF,F,,FF:FFFFFF:F,,,F,,::,FFF,F,,,,,,:F
@A01757:128:HWYCLDRX2:1:2101:27661:4085
TCGGACTACAGGGGTTTCTAATCCTATTTGCTCCCCACGCTTTCGTGCCTCAGCGTCAGTCAACAGGCCAGGCGGCCGCCTTCGCCACTGGTGTTCTTCCATATATCTACGCATTTTACCGCTACACATGGAGTTCCACCGCCCTCTCCTGCTCTCTAGCCCGCCAGTTTCCAGAGCCTGTACCGGTTGAGCCGGTACCTTTCACTCCAGACTTAGCAGGCCGCCTACGCACCCTTTACGCCCAATCATTC
+
FFFFFFFFFFFFFFFFFFFFFFFFFFFFFFFFFFFFFFFFFFFFFFFFFFFFFFFFFFFFFFFFFFFFFFFFFFFFFFFFFFFFFFFFFFFFFFFFFFFFFFFFFFFFFFFFFFFFFFFFFFFFFFFFFFFFFFFFFFFFFFFFFFFFFFFFFFFFFFFFFF:FFF,FFFF:FFFFFFF:FFFFFFFFFFFFFFFFFFF:FFFFF:FFFFFF,FFF:F,FFFFFFFFFFFFFFFFFFFFFFFFF:F:FFFF
@A01757:128:HWYCLDRX2:1:2101:9950:4131
TCGGACTACCGGGGTATCTAATCCTGTTTGCTCCCCACGCTTTCGTGCCTCAGTGTCAGTTACAGTCCAGAGAGCCGCCTTCGCAACTGGTGTTCCTCCTAATATCTACGCATTTCACCGCTACACTAGGAATTCCACTCTCCTCTCCTGCACTCAAGTTCCCCAGTTTCAAAGGCTTACTACGGTTGAGCCGTAGCCTTTCACCTCTGACTTAAGAAACCACCTACGCACCCTTTACGCCCAGTAATTCC
+
FFFFFFFFFFFFFFFFFFFFFFFFFFFFFFFFFFFFFFFFFFFFFFFFFFFFFFFFFFFFFFFFFFFFFFFFFFFFFFFFFFFFFFFFFFFF:FFFFFFFFFFFFFFFFFFFFFFFFFFFFFFFFFFFFFFFFFFFFFFFFFFFFFFFFFFFFFFFFFFFFFFF:FFFFFF:FFFF:FFFFFFFFFFFFFF:FFFFFFFFFF,FFFFF:FFFFFFFF::FFFFFFFFFFFFFFFF:FF:FFFFF:FFFF,F
@A01757:128:HWYCLDRX2:1:2101:18304:4131
TCGGACTACAGGGGTATCTAATCCTGTTTGCTCCCCACGCTTTCGAGCCTCAGTGTCAGTAACAGACCAGAATGTCGCATTCGCCACTGGTGTTCTTCCATATATCTACGCATTCCACCGCTACACATGGAGTTCCACATTCCTCTTCTGTACTCAAGTTTCCCAGTTTCCAATGACCCTCCACGGTTAAGCCGTGGGCTTTCACATCAGACTTAAGAAACCACCTGCGCTCCCTTTACGCCCAATAAATC
+
FFFFFFFFFFFFFFFFFFFFFFFFFFFFFFFFFFFFFFFFFFFFFFFFFFFFFFFFFFFFFFFFFFFFFFFFFFFFFFFFFFFFFFF:FFFFFFFFFFFFFFFFFFFFFFF:FFFFFFFFFFFFFFFFFFFFFFFFFFFFFFFFFFFFFFFF:FFFFFFFFF:FFFFFFFFF,FFFFFFFFFFFFFFF:FF,F:FFFF,FFFFFFFFFFFF,:F,F:FFFF:F,FFFFFFFF:FFF:F:FFFFF:FF::F:
@A01757:128:HWYCLDRX2:1:2101:11550:4178
TCGGACTACTAGGGTATCTAATCCTGTTTGCTCCCCACGCTTTCGTGCCTCAGTGTCAGTTACAGTCCAGAGAGCCGCCTTCGCAACTGGTGTTCCTCCTAATATCTACGCATTTCACCGCTACACTAGGAATTCCACTCTCCTCTCCTGCACTCAAGTTCCCCAGTTTCAAAGGCTTACTACGGTTGAGCCGTAGCCTTTCACCTCTGACTTTAGAACCCACCTACGCACCCTTTACGCCCAGTAATTCG
+
FFFFFFFFFFFFFF,FFFFFFFFFF:FFFFFFF:FFFFFFFFFFFFF:FFFFFFFFFFFFFFFFFFFFFFFFFF,FFFFFFFFFFFFFFFF:F:FFFFFFFFFFFFFFF:FF:FFFFF:FFF::,FFFFFF:FF:FFFFF::FFFFF,FFF:FFFFF:F::FFFF:FFF:,FFFFFFFF,FFFF:FFF,:F,FFFFF:F:,:FFFFFF,:,,,,,::F,F,F:,:FFF,FFF::F,,F::F,,FFF,FF:,
@A01757:128:HWYCLDRX2:1:2101:10176:4210
TCGGACTACCGGGGTATCTAATCCTGTTTGCTCCCCACGCTTTCGTGCCTCAGTGTCAGTTACAGTCCAGAGAGCCGCCTTCGCAACTGGTGTTCCTCCTAATATCTACGCATTTCACCGCTACACTAGGAATTCCACTCTCCTCTCCTGCACTCAAGTTCCCCAGTTTCAAAGGCTTACTACGGTTGAGCCGTAGCCTTTCACCTCTGACTTAAGAAACCACCTACGCACCCTTTACGCCCAGTAATTCC
+
FFFFFFFFFFFFFFFFFFFFFFFFFFFFFFFFFFFFFFFFFFFFFFFFFFFFFFFFFFFFFFFFFFFFFFFFFFFFFFFFFFFFFFFFFFFFFFFFFFFFFFFFFFFFFFFFFFFFF:FFFFFFFFFFFFFFFFFFFFFFFFFFFFFFFFFFFFFFFFFFFFFFF:FFFFFF:FFFFFFFFF:FFFFFFFFFFFFFFF:FFFFFFFFFFFFF,FFFFFFF:FF:FFFFFFFFFF,FFFFFFFFFF,FF:F,
@A01757:128:HWYCLDRX2:1:2101:3929:4225
TCGGACTACTGGGGTTTCTAATCCTGTTCGCTACCCATGCTTTCGAGCCTCAGCGTCAGTTGCAGACCAGACAGCCGCCTTCGCCACTGGTGTTCTTCCATATATCTACGCATTCCACCGCTACACATGGAGTTCCACTGTCCTCTTCTGCACTCAAGTCGCCCGGTTTCCGAAGCACTTCTTCGGTTAAGCCGAAGGCTTTCACATCAGACCTAAGCAACCGCCTGCGCTCGCTTTACGCCCAATAAATC
+
FFFFFFFFFFFFFFFFFFFFFFFFFFFFFFFFFFFFFFFFFFFFFFFFFFFFFFFFFFFFFFFFFFFFFFFFF:FFFFFFFF:F:FF:FF,FF:FF:FFF:F:FFFFFF:FFF,FFFFFFFFF:,:F:FFFFF::FF:FFFFF,:FFFFFF:FF::FFFFFFF:F,FF,:FFF,FFF:FFFFFFFFFF:F::F,FFFF:FF:,FFF:FF:F,:F,FFFF:FF,FF:,FF:FFF:FF,FF:F:F::F:FFFF
@A01757:128:HWYCLDRX2:1:2101:5385:4241
TCGGACTACAAGGGTATCTAATCCTATTTGCTCCCCACGCTTTCGTGCCTCAGCGTCAGTCAACAGGCCAGGCGGCCGCCTTCGCCACTGGTGTTCTTCCATATATCTACGCATTTTACCGCTCAACATGGAGTTCCACCGCCCTCTCCTGCTCTCTAGCCCGCCAGTTTCCAGAGCCTGTACCGGTTGAGCCGGTACCTTTCACTCCAGACTTAGCAGGCCGCCTACGCACCCTTTACGCCCACTCATTC
+
FFFFFFFFFFFFFFFF:FFFFFFFFFFFFFFFFFFFFFFFFFF:FF:F:FFF:FFFFFFFFFFFFFFFFFFF:F:FFFF,FFFF,FFFFFFFFF,FFFFFFFFFFF,FFFFF,F:FFF:F:FF,,FF:F,::FF:FFFF:FF:F::FFFFFFFFFFF,FFF:FFFFFF:FFFFFFFF:FFFF:FFFF:F:F,FFF:FFFF,FFF:FFF::,FF:FFF,,,F,F:FFFFFFFFF:,F:F,::FF:,F,,FFF
@A01757:128:HWYCLDRX2:1:2101:31928:4366
TCGGACTACCAGGGTATCTAATCCTATTTGCTCCCCACGCTTTCGTGCCTCAGCGTCAGGTCACCGGCCAGGCGGCCGCCTTCGCCACTGGGGTTCTTCCATATCTCTCCGCATTTTACCGCTACACATGGAGTTCCACCGCCCTCTCCTGCTCTCTAGCCCGCCAGTTTCCAGAGCCTGTACCGGTTGAGCCGGTACCTTTCAGTCACGACTGACCAGCCCGCCTACGCACCCTTTACGCCCAATCATTC
+
FFFFFFF:FF,:FFFFFFFFF,FFFFFF,FFF:FFF,F::F,FFFFFFF:FFFFF,,,FFF,FF,F::FFFFFF:FF::,FFFFF:FFFFF,F:FFFFFFFFFF:FFF,F:FFF:FFFFFFF:FF:FF:FF:FFF:FF:FFFFFFFFFFF:FFF:,FF,FFFFFFFFFFFFFFF:FF,,F:F:,,FFFFF::F:FF:FFFF,,,:F::FFF:F,,:FF:,F:F:FFFF,FFFF,:F:FF,F,F:F,,,:,F
@A01757:128:HWYCLDRX2:1:2101:25581:4429
TCGGACTACCAGGGTATCTAATCCCGTTTGCTCCCTACGCTTTCGTGCCTTAGTGTCAGAACCGTCCCAGTAACCTGCCTACGCTATCGGTGTTCCTTCTAATATCTACGGATTTCACTCCTACACTAGAAATTCCAGTTACCCCTAACGGTCTCGAGCTTAGCAGTTTAGATAATAGTCTGAATGGTTGAGCCACCAGATTTCACTATCTACTTACTATGCCACCTACGCAACTCTTTACACCAAGTCAC
+
FFFFFFFFFFFFFFFFFFFFFFFFFFFFFFFFFFFFFFFFF:FFF:FFFFFFFFFFFFFFFFFFFFFFFFFFFFFFFFFFFFF:FFFFFFFFFFFFFFFF:FFFFFFFFFFFFFFFFFFFFFFFFFFFFF:FFFFFFFFFFFFFFFFFFFFFFFFFFFFFFFFFFFFFFFFFFF:FFFFFFFF,FFFF:FFFFFFFFFF:FFFFF:FFFFF,FF,:FFFF,F:F,FFFFFFF:F:FFFFF:FFF,F::FFF
@A01757:128:HWYCLDRX2:1:2101:9028:4539
TCGGACTACAAGGGTTTCTAATCCTGTTCGCTACCCATGCTTTCGAGCCTCAGCGTCAGTTGCAGACCAGACAGCCGCCTTCGCCACTGGTGTTCTTCCATATATCTACGCATTCCACCGCTACACATGGAGTTCCACTGTCCTCTTCTGCACTCAAGTCGCCCGGTTTCCGATGCACTTCTTCGGTTAAGCCGAAGGCTTTCACATCAGACCTAAGCAACCGCCTGCGCTCGCTGTACGCCCAATAAATC
+
FFFFFFFFFFFFFFFFFFFFFFFFFFFFFFFFFFFFFFFFFFFFFFFFFFFFFFFFFFFFFFFFFFFFFFFFFFFFFFFFFFFFFFFFFFFFFFFFFFFFFFFFFFFFFFFFFFFFFFFFFF:FFFFFFFFFFFFFFFFFFFFFFFFFFFFFFFFFFFFFFFFFFFFFFF:FFFFFFFFFFFFFFFFFF:FFFFFFFFFFFFFFFFFFFFFFFFF:FFF:FFFFFFFFFFFF,FF,FFFFFF:FFF,FF,F
@A01757:128:HWYCLDRX2:1:2101:25654:4554
CGGACTACAGGGGTATCTAATCCTGTTCGCTACCCATGCTTTCGAGCCTCAGCGTCAGTTGCAGACCAGACAGCCGCCTTCGCCACTGGTGTTCTTCCATATATCTACGCATTCCACCGCTACACATGGAGTTCCACTGTCCTCTTCTGCACTCAAGTCGCCCGGTTTCCGATGCACTTCTTCGGTTAAGCCGAAGGCTTTCACATCAGACCTAAGCAACCGCCTGCGCTCGCTTTACGCCCAATAAATCC
+
,FF:FFFFFFFFFFFFFFFFFFFF:FFFFFFFFFFFFFFFFFFFFFFFFFFFFFFFFFFFFFFFFFFFFFFFFFFFFFFFFFFFFFFFF,FFFFFFFFFFFFFFFFFFFFFFFF:FFFFFFFFFFFFFFFFFF:FFFFFFFFFFFFFFFFFFFFFFFFFFFFFF::FFFFFFFFFFFFFFFFFFFFFFF:FFFFFFFFFFFFFFFFFFF:FFFFFFFFFF:FFFFFFFFFFFFF:FFFFFFFF:FF,:FF:
@A01757:128:HWYCLDRX2:1:2101:6153:4601
TCGGACTACAAGGGTATGTAATCCTGTTAGCTCCCCACGCTTTCGTGCCTCGGTGTCAGTTACAGTCGAGAGAGCCGCGTTCGCCAGTGGTGTGCCTGGTAATATCTAGGCGTGTGGCGGGTGGGGTGGGCCTTCGGCGCGCCTCTGCGGCGCTCGGGGGCGCCGGTGGGGGGGGGGGGCGGGGGGGGGGCCGGAGGGGTGGGGGTCTGCGGTGGGGGGGGGCAGGGGGGGGGTTGGGGGGGAGTGGGTCG
+
,::FF:F:F::FFF,,,,,,:F:,FF,,,F,,,,F:,:,,,:,:F:,,,:,,F,:,F,FF:,,,F,,,,FFF,F:,,:,,,,FF,,,,FF,,:::,,,,,,,,,:,,,,F,:F:F,:,FF,,,:F:,,F,,,:,,,:,,,:,,,,,,,:F,,,:,,,F,,,,,,,F,,F:,,,FF:,F,,,,F,F,,F,F,,,F,F:,,,,,,F,,,,F,FF,,,F,,,F,,,,:,,,,,,:,,,F,,F,F:,F,,,,:,:
@A01757:128:HWYCLDRX2:1:2101:22607:4601
TCGGACTACAGGGGTTTCTAATCCTATTTGCTCCCCACGCTTTCGTGCCTCAGCGTCAGTCAACAGGCCAGGCGGCCGCCTTCGCCACTGGTGTTCTTCCATATATCTACGCATTTTACCGCTACACATGGAGTTCCACCGCCCTCTCCTGCTCTCTAGCCCGCCAGTTTCCAGAGCCTGTACCGGTTGAGCCGGTACCTTTCACTCCAGACTTAGCAGGCCGCCTACGCACCCTTTACGCCCAATCATTC
+
FFFFFFFFFFFFFFFFFFFFFFFFFF:FFFFFFFFFFFFFFFFFFFFFFFFFFFFFFFFFFFFFFFFFFFFFFFFFFFFFFFFFFFFFFFFFFFFFFFFFFFFFFFFFFFFFFFFFFFFFFFF:FFFFFFFFFFFFFFFFFFFFFFFFFFFFFFFFFFFFFFFFFFF:FFFFFFFFFFFF:FFFFFFFFFFFFFFFFFFFFFFFFFFFFFFFFFFFFFFFFFFFFFFFFFFFFFFFFFFFFFFFFF:::F:
@A01757:128:HWYCLDRX2:1:2101:1696:4617
TCGGACTACCAGGGTATCTAATCCTATTTGCTCCCCACGCTTTCGTGCCTCAGCGTCAGTCAACAGGCCAGGCGGCCGCCTTCGCCACTGGTGTTCTTCCATATATCTACGCATTTTACCGCTACACATGGAGTTCCACCGCCCTCTCCTGCTCTCTAGCCCGCCAGTTTCCAGAGCCTGTACCGGTTGAGCCGGTACCTTTCACTCCAGACTTAGCAGGCCGCCTACGCACCCTTTACGCCCAATCATTC
+
FFFFFFFFFF:FF:FFFFFF:FFFFFFFFFFFFF:FFFF:F,FF:FFF:FFFFFFFFF:FFFFFF:FFFFFFFFFFFFFFFFFFFFFFFFFF::FF,FFFFFFFFFFFFFFFFFFFFFFF,FFFFFFFFFF:F:,FF:F:F,FFFFFFFFFFFFFFFFFFFF:F,FFFFFFFFFFFF:FFFF:FF:F:,FFFF::FFFFFFFFFFFF,FF:F:FFF:F,:F:FFFFFF,F,F:,F,FFFFF,FFFF,F,FF
@A01757:128:HWYCLDRX2:1:2101:1651:4633
TCGGACTACCAGGGTATCTAATCCTATTTGCTCCCCACGCTTTCGTGCCTCAGCGTCAGTCAACAGGCCAGGCGGCCGCCTTCGCCACTGGTGTTCTTCCATATATCTCCGCATTTTACCGCTACACATGGAGTTCCACCGCCCTCTCCTGCTCTCTAGCCCGCCAGTTTCCACAGCCTGTACCGGTTGAGCCGGTACCTTTCACTCCAGACTTAGCAGGCCGCCTACGCACCCTTTACGCCCAATAATTC
+
FFFFFFFFFFFFFFFFFFFFFFFFFFFFFFFFFFFFFFFFFFFFFFFFFFFFFFFFFFFFFFFFFFFFFFFFF:FFFFFF:FFFFF,:FFFFFFFFFFF:FFFFFF,F,FFFFFFFFF,FFFFF:FFFFFFFFFFFFF:F,FFFFF,FFFFFFFFFFF:FFF:FFFFFFFF:F,:,FFFFFFFF:FFF:F:FFF::FFF,FFF,FFFFFFFFFFF,FFFF,F:,FF:,,FFFFF,:FFFFFFF:FF,FF,:
@A01757:128:HWYCLDRX2:1:2101:29044:4664
TCGGACTACCAGGGTATCTAATCCTGTTTGCTCCCCACGCTTTCGTGCCTCAGTGTCAGTTACAGTCCAGAGAGCCGCCTTCGCAACTGGTGTTCCTCCTAATATCTACGCATTTCACCGCTACACTAGGAATTCCACTCTCCTCTCCTGCACTCAAGTTTCCCAGTTTCAAAGGCTTACTACGGTTGAGCCGTAGCCTTTCACCTCTGACTTAAGAAACCACCTACGCACCCTTTACGCCCAGTAATTCC
+
FFFFFFFFFFFFFFFFFFFFFFFFFFFFFFFFFFFFFFFFFFFFFFFFFFFFFFFFFFFFFFFFFFFFFFFFFFFFFFFFFFFFFFFFFFFFFFFFFFFFFFFFFFFFFFFFFFFFFFFFFFFFFFFFFFFFFFFFFFFFFFFFFFFFFFFFFFFFFFFFFFFFFFFFFFFFFFFFFFFFF:FFFFFFFFFFFFFFFFFFFF:FFFFFFFFFFF:FFFFFFFFFFFFFFFFFFFFFFFFFFFFFFFFFFFF
@A01757:128:HWYCLDRX2:1:2101:32389:4695
TCGGACTACTAGGGTATCTAATCCTATTTGCTCCCCACGCTTTCGTGCCTCAGCGTCAGTCACAGGCCAGGCGGCCGCCTTCGCCACTGGTGTTCTTCCATATCTCTGCGCATTTTACCGCTACACATGGAGTTCCACCGCCCTCTCCTGTCCTCAAGTCTGCCAGTTTCTGAATGAAAGACGAGTTGAGCTCATCCCTTTGCCTTCAGACTGAACAGACCGCCTGCGCACCCTTTACGCCCAATCATTCC
+
FFFFFFFFFFFFFFFFFFF:FFFFFFFFFFFFFFFFFFFFFFFFFFFFFFFFFFFFFFFFFFFFFFFFFFFFFFF:FFFFFFFFFFFFFFFF:FFFFFFF:FFFFFFFFFFFFFFFFFFFFFFFFFFFFFFFFFFFFFFF:FFFFFFFFFFFFFFFFFFFFFFFFFFFFF:FFFFFFFFFFFFFFFFFFF:FFFFFFFFFFF:FFFFFF:F:FF,,FFFFF,:FFFF::FFFFFF,F:FF::FF::F,F:F
@A01757:128:HWYCLDRX2:1:2101:14208:4711
TCGGACTACAGGGGTATCTAATCCTGTTTGCTCCCCACGCTTTCGTGCCTCAGTGGAAGTTACAGTCCAGAGAGCCGCCTTCGCAACTGGTGTTACTCCTAATATCTACGCATTTAACCGCAACACTAGGAATTCCACTCTCCTCTCCTGCACTCAAGTTACCCAGTTTCAAAGGCTTACTACGGTTGAGCCGTAGCCTTTCACCTCTGACTTAAGAAACAACCTACGCACCATTTACGCCCAGTAATTCG
+
F,F:FF:::FF::F:,FFFFF:FFF,:,F:F:FFFF,F:,F,FF,F,FFFF,:F,,F::F,FF:F:FF:,FFFFFF:FF,F:,F:FFFFFF,:F,F,,,,F:FF,,,FF,FFF,F,F,F,F,F,FF,FF:,FFF,FF,FFFFFFFFF:FF,FFFFFFFF:,FF,F:,FFFFFF:F:FFFF:F:,F:,:FF,:FFF,,FF,FF:F,FF::F,FF:F,F,:F,FF,F:FF::F:,F:F:F,FFFFFF,,:FF,
@A01757:128:HWYCLDRX2:1:2101:1262:4836
TCGGACTACAAGGGTATCTAATCCTATTTGCTCCCCACGCTTTCGTGCCTCAGCGTCAGTCAACAGGGCAGGCGGCCGCCTTCTCCACTGGTGTTCTTCCATATATCGACGCATTTTACAGCTACACATGGAGTTCCTCCGCCCTCTCCTGCTCTCTAGCCCGCGAGTTTCCAGAGCCTGTACCGGTTGTGACGGTACCTTTCTCTCCAGACTTAGCTGGCCGCCTGGGCACCAGTTACGCCCAATAATTC
+
FFFFFFF:F,FFFFFFFFFF:FFFFFFF:,FFFF,F,FFFFFFFFFFFFFFF::FF::FFFFF::F,,FFFFFFF:F:FF:FF,,F,:F,FFFFF,:F:FF:FF:FF,F:F:,F,FFF,,FF:,,,:FF,FFF,:,F,,FFF,FFF:FFFF,FFF,FFF:,,F:,FF::F,,,FFFF,FFFF,,FFFFF,,,FFF:FF,:FFF:FFF,,,,,:FF::,:FFFF,FF,,F::,::,FF,,,FFF,F:,,:F,
@A01757:128:HWYCLDRX2:1:2101:28854:4867
GGGGGGGGGGGGGGGGGGGGGGGGGGGGGGGGGGGGGGGGGGGGGGGGGGGGGGGGGGGGGGGGGGGGGGGGGGGGGGGGGGGGGGGGGGGGGGGGGGGGGGGGGGGGGGGGGGGGGGGGGGGGGGGGGGGGGGTGGGGGGGCGGGGGGGGGGGGGGGGGGGGCGGGGGGGGGGGGGGGGCGGGGGGGGGGGCGGGGGGGGGGGGGGGGCGGGGGGCGGGGGGCGGGGGGGGGCGGCGCGCGCGGCGGCGG
+
FFFFFFFFFFFFFFFFFFFFFFFFFFFFFFFFFFFFFFFFFFFFFFFFFFFFFFFFFFFFFFFFFFFFFFFFFF:FFFFFFFFFF,FFFFFFFFFFFF:F:FFFF,FFFF:F,FF::,FF:FF,FFF::F,F::,F:,F,F:,,:F:,FF:,,::F:F,FF:F,,F,,,F,F,,::,:::,::,,::,:,F,,::,:,,,:F:,::,,F,,,,:,,:,,,:F:,,::,,,,F,,,,,,,,,,,,,,,,,,,
@A01757:128:HWYCLDRX2:1:2101:30210:4867
TCGGACTACACGGGTATCTAATCCTGTTTGCTCCCCACGCTTTCGTGCCTCAGTGTCAGTTACAGTCCAGAGAGCCGCCTTCGCAACTGGTGTTCCTCCTAATATCTACGCATTTCACCGCTACACTAGGAATTCCACTCTCCTCTCCTGCACTCAAGTTCCCCAGTTTCAAAGGCTTACTACGGTTGAGCCGTAGCCTTTCACCTCTGACTTAAGAAACCACCTACGCACCCTTTACGCCCAGTAATTCC
+
FFFF:FFFFFFFFFFFFFFFFFFFFFFFFFFFFFFFFFFFFFFFFFFFFFFFFFFFFFFFFFFFFFFFFFFFFFFFFFFFFFFFFFFFFFFFFFFFFFFFFFFFFFFFFFFFFFFFFFFFFFFFFFF,:FFFFFFFFFFFFFFFFFFFFFFFFFFFFFFFFFFFFFFFFFFFFFFFFFFFFFFFFFFFFFFFFFF:FFFFFFFFFFFFFF:F,FFFF:FFFFFFF:FFFFFFFFFFFF:FFFFFFFFFFFF
@A01757:128:HWYCLDRX2:1:2101:13051:4899
TCGGACTACAGGGGTTTCTAATCCTGTTTGCTCCCCACGCTTTCGAGCCTCAGCGTCAGTTACAGTCCAGAGAATCGCCTTCGCCACTGGTGTTCTTCCTAATCTCTACGCATTTCACCGCTACACTAGGAATTCCATTCTCCTCTCCTGCACTCTAGACTTCCAGTTTGAAATGCAGCACTCAAGTTGAGCCCGAGTATTTCACATCTCACTTAAAAATCCGCCTACGCTCCCTTTACGCCCAGTAAATC
+
FFFFFFFFFFFFFFFFFFFFFFFFFFFFFFFFFFFFFFFF:FFFFFFFFFFFFFFFF:FFF:FFFFFFFFFFF,F:FFFFFFFF::FFFFFFFFFFFFFFF:FFFFFFFFFFFFFFFFFFFFFF:FFFFF:,FFFF:FFFFFFFFFFFFFFFFFFFFFF:FF:::FFFFFF:FFFFFFFF,FFFFFFFFFFFFFFF:FFFFFFF:F,FFFF,F,F::FFFFF:FF:FFFFFFFFF:F,FF:FFFF:,FFFF
@A01757:128:HWYCLDRX2:1:2101:23918:4961
TCGGACTACAAGGGTATCTAATCCTATTTGCTCCCCACGCTTTCGTGCCTCAGCGTCAGTCAACAGGCCAGGCGGCCGCCTTCGCCACTGGTGTTCTTCCATATATCTACGCATTTTACCGCTACACATGGAGTTCCACCGCCCTCTCCTGCTCTCTAGCCCGCCAGTTTCCAGAGCCTGTACCGGTTGAGCCGGTACCTTTCACTCCAGACTTAGCAGGCCGCCTACGCACCCTTTACGCCCAATCATTC
+
FFFFFFFFFFFFFFF::FFFFFFFF:FFFFFFFFFFFFFFFFFFFFFFFFFFFFFFFFFFFFFFFFFFFFFFFFFFFFFFFFFFFFFFFFFFFFFFFFFFFFFF,FFFFFFFFFFFFFFFFFFFFFFFFFFFFFFFFFFFFFFFF:FFFFF,:FFFF,FFFFFFF,FFFFFFFFFFFFFF:FFFFFFFFFFFFFFF::FFFFFFFFFFF,FFFFFF:FFFF::FFFFFFFF:FFF,FFFFFFF,FFFF,FF
@A01757:128:HWYCLDRX2:1:2101:32814:4993
TCGGACTACAAGGGTATCTAATCCTGTTTGATACCCACACTTTCGAGCCTCAGTGTCAGTTGCAGTCCAGTGAGCTGCCTTCGCAATCGGAGTTCTTCGTGATATCTAAGCATTTCACCGCTACACCACGAATTCCGCCCACCTCTACTGTACTCAAGACTGCCAGTTTCAACTGCAATTTTACGGTTGAGCCGCAAACTTTCACAACTGACTTAACAATCCACCTACGCTCCCTTTAAACCCAATAAATC
+
FFFFFFFFFFFFF:FFFFFFF:FFFFFFFFFFFFFFFFFFFFFFFFFFFFFFFFFFFFFFFFFFFFFFFFFFFFFFFFFFFFFFFFFFFFFFFFFFFFFFFF:FFFFFFFFFFFFFFFFFFFFFFFFFFFFFFFFFFFFFFFFF:F,FFFFFFFFF,F:FFFFFFFF,FFFFFFFFFFF:FFFFFFF:FFFF:FFFF:FFF::FF,:FFF:FF,FFFF,FFFFFFFFFFFFFFF:FFFFFFFFFFFFFFFF
@A01757:128:HWYCLDRX2:1:2101:14416:5040
TCGGACTACTAGGGTATCTAATCCTGTTTGCTCCCCACGCTTTCGTGCCTCAGTGTCAGTTACAGTCCAGAGAGCCGCCTTCGCAACTGGTGTTCCTCCTAATATCTACGCATTTCACCGCTACACTAGGAATTCCACTCTCCTCTCCTGCACTCAAGTTCCCCAGTTTCAAAGGCTTACTACGGTTGAGCCGTAGCCTTTCACCTCTGACTTAAGAAACCACCTACGCACCCTTTACGCCCAGTAATTCC
+
FFFFFFFFFFFFFFFFFFFFFFFFFFFFFFFFFFFFFFFFFFFFFFFFFFFFFFFFFFFFFFFFFFFFFFFFFFFFFFFFFFFFFFFFFFFFFFFFFFFFFFFFFFFFFFFFFFFFFFFFFFFFFFF:FFFFFFFFFFFFFFFFFFFFFFFFFFFFFFFFFFFFFFF:FFFFFFFFFFFFF:FFFFFFFFFFFFFFFFFFFFFFFFFFFFFF:FFFFFFFFFFFFFFFFFFFFFFFFFFF:FF,FFFFFF:
@A01757:128:HWYCLDRX2:1:2101:31078:5055
TCGGACTACAGGGGTATCTAATCCTATTTGCTCCCCACGCTTTCGTGCCTCAGCGTCAGTCAACAGGCCAGGCGGCCGCCTTCGCCACTGGTGTTCTTCCATATATCTACGCATTTTACCGCTACACATGGAGTTCCACCGCCCTCTCCTGCTCTCTAGCCCGCCAGTTTCCAGAGCCTGTACCGGTTGAGCCGGTACCTTTCACTCCAGACTTAGCAGGCCGCCTACGCACCCTTTACGCCCAATCATTC
+
FFFFFFFFFFFFFFF:FFFFF:FFFF:FFFFFFFFFFFFFFFFFFFFFFFFFFFFFFFFFF:FFFFFFFFFFFFFFFFFFFFFFFFFFFFFFFFFFFFFFFFFFFFFFFFFFFFFFFFFFFFFFFFFFFFF:FFFFFFFFFFFFFFFFFFFFFFFFF:FFFFFFFFFFFFFFFFFFFFFFFFFFFFFFFFFFFF:F,:FFFFFFFFFFFFFFFFFFFF:FFFFFFFFFFFFFFFFFF,FFFFFFFF::FFF
@A01757:128:HWYCLDRX2:1:2101:18918:5102
TCGGACTACTGGGGTATCTAATCCTATTTGCTCCCCACGCTTTCGTGCCTCAGCGTCAGTCAACAGGCCAGGCGGCCGCCTTCGCCACTGGTGTTCTTCCATATATCTACGCATTTTACCGCTACACATGGAGTTCCACCGCCCTCTCCTGCTCTCTAGCCCGCCAGTTTCCAGAGCCTGTACCGGTTGAGCCGGTACCTTTCACTCCAGACTTAGCAGGCCGCCTACGCACCCTTTACGCCCAATCATTC
+
FFFFFFFFFFFFFFF:FFFFFFFFFFFFFFFFFFFF,FFFF:FFFFFFFFFFFFFFFFFFFFFFFFFFFFFFFFFFFFFFFFFFFFFFFFFFFFFFFFFFFFFFFFF:FFFFFFFFFFFFFFFFFFF,FFFFFFFFF:FFFFFFF:FFFFFFFFFF:,FFFFFFFFFFFFFFFFFFFFFFFFF:F,FFFFFFFFFFFFFFFF:FFFFFFFFFFFFFFFF:FFFFF:FFFF::FFFFFFFFFFFF:FF:::F
@A01757:128:HWYCLDRX2:1:2101:29559:5212
TCGGACTACCAGGGTATCTAATCCTGTTCGCTACCCATGCTTTCGAGCCTCAGCGTCAGTTGCAGACCAGACAGCCGCCTTCGCCACTGGTGTTCTTCCATATATCTACGCATTCCACCGCTACACATGGAGTTCCACTGTCCTCTTCTGCACTCAAGTCGCCCGGTTTCCGATGCACTTCTTCGGTTAAGCCGAAGGCTTTCACATCAGACCTAAGCAACCGCCTGCGCTCGCTTTACGCCCAATAAATC
+
FFFFFFFFFFFFFFFFFFFFFFFFFFFFFFFFFFFFFFFFFFFFFFFFFFFFFFFFFFFFFFFFFFFFF:FFFFFFFFFFFFFFFFFFFFFFFFFFFFFFFFFFFFFFFFFFFFFFFFFFFFFFFF:FFFFFFFFFFFFFFFFFFFFFFF:FFFFFFFFFFFFFFFFFFFFFFFFFFFFFFFFFFFFFFFFFFFFFFFFFFFFFFFFFFFFFFFFFFFFFFFFFFFFFFFFFFFFFFFFFFFFFFFFFFFF
@A01757:128:HWYCLDRX2:1:2101:27218:5259
TTGGACTACCCGGTTTTCTAATCCTATTTGCTCCCCACGCTTTCGTGCCTCAGCGTCAGTCAACAGGCCAGGCGGCCGCCTTCGCCACTGGTGTTCTTCCATATATCTACGCATTTTACCGCTACACATGGAGTTCCACCGCCCTCTCCTGCTCTCTAGCCCGCCAGTTTCCAGAGCCTGTACCGGTTGAGCCGGTACCTTTCACTCCAGACTTAGCTGGCCGCCTACGCACCCTTTACGCCCAATCATTC
+
:FFFFFFFFFFFFFFFFFFFFFFFFFFFFFFFFFFFFFFFFFFFFFFFFFFFFFFFFFFFF:FFFFFFFFFFFFFFFF:FFFFFFFFFFF:FF:FFFF,FFFFFFF,FFFFFFFFFFFFFFFFFFFFFFFFFFFFFFFFFFFFFFFFF:FF,FFF:F:,:F,FFFFFFFF,FFFFFFFFFFFFFF:FFFFFFFFFFFFF,FFF:FFF,FFF:FFFF:F,FFFFFFFFF,:FF,::F::FFFF:FFF,FF::
@A01757:128:HWYCLDRX2:1:2101:3667:5337
TCGGACTAGCAGGGTATCTACTGCTGGTTGCTCCCCCCGATTTCGAACCTCAGGGTCAGTTGCAGACGAGCGGGCCGGGTTCGCCCGGGGTGTTCTTGCCGATCTGGGCGCATTGCACCGCGACTCAGGGAGGGCCGCTATGCGGTTCTGCCATGCGGTCGCCGAGTTTCCTGTGGGGGTCTGGGGGTACGCGGGGGGGGTGCACTGAAGAGTGGGGGGGCCGCGTGTGGGGGGTTGTCGCCGATGTGGTC
+
,FF,F,:F,,:FFF,,F,,,:F,,,F,,:FFF,,,:,::,,,F,F,,F,:,,:,F,,,F,,,F,F,,,,F,,:F,:,,F,,:F,,,,,F:,::,,,,,,,,,::F,:,,F,,,,,,,,,:,F,,,,,,:,,F:,,,,,,,,:,,,,,:,F,,,,,,,,F,,F,:,,,,:,,,,::,,,,,,,,,F:,,,:F,F,,,,F::F:,,F:F,,F,,,:,,,,,:,,:,,,F,F,,,,,,:::,F,FF,,F,:,::
@A01757:128:HWYCLDRX2:1:2101:29125:5337
TCGGACTACAAGGGTATCTAATCCTGTTTGCTCCCCACGCTTTCGTGCCTCAGTGTCAGTTACAGTCCAGAGAGCCGCCTTCGCAACTGGTGTTCCTCCTAATATCTACGCATTTCACCGCTACACTAGGAATTCCACTCTCCTCTCCTGCACTCAAGTTCCCCAGTTTCAAAGGCTTACTACGGTTGAGCCGTAGCCTTTCACCTCTGACTTAACAAACCACCTACGCACCCTTTAAGCCCAGTAATTCC
+
FFFFFFFFFFFFFFFFFFFFFFFFFFFFFFFFFFFFFFFFFFFFFFFFFFFFF:FFFFFFFFFFFFFFFFFFFFFFFFFFFFFFFFFFFFFFFFFF:FFFFFFFFFFFFFFF:FFFFFFFF:FFFFFFFFFFFFFFFFFF,FF:FFFFFFFFFFFFFFFFFFFFFF:FFFFFF:FF,FFFF,FFFFFFFFFFF,,FFFFFFFFFFFF:FFF,FF:,FF::F,::FFF:FF:FF,FFF,FFFF:FFFF:,F:
@A01757:128:HWYCLDRX2:1:2101:10050:5431
TCGTACTACCGGGGTATCTAATCCTGTTCGCTACCCATGCTTTCGAGCCTCAGCGTCAGTTGCAGACCAGACAGCCGCCTTCGCCACTGGTGTTCTTCCATATATCTACGCATTCCACCGCTACACATGGAGTTCCACTGTCCTCTTCTGCACTCAAGTCGCCCGGTTCCCGATGCACTTCTTCGGTTAAGCCGAAGGCTTTCACATCAGACCTAAGCAACCGCCTGCGCTCGCTTTACGCCCAATAAATC
+
FFFFFFFFFFFFFFFFFFFFFFFFFFFFFFFFFFFFFFFFFFFFFFFFFFFFFFFFFFFFFFFFFFFFFFFFFFFFFFFFFFFFFFFFFFFFFFFF:FFFFFFFFFFFFFFFFFFFFFFFFFFFFFFFFFFFFFFFFFFFFFFFFFFFFF:FFFFFFFFFFFFFFFFFFFFFFFFFFFFFFFFFF,FFFF:F:FFFFF:FFF:FFF,,:,F:,:FFFFF,FF,FFFFFFFFFFFFFFFF,FFFFFFFFFFF
@A01757:128:HWYCLDRX2:1:2101:15736:5478
TCGGACTACTGGGGTATCTAATCCTGTTTGCTCCCCACGCTTTCGTGCCTCAGTGTCAGTTACAGTCCAGAGAGCCGCCTTCGCAACTGGTGTTCCTCCTAATATCTACGCATTTCACCGCTACACTAGGAATTCCACTCTCCTCTCCTGCACTCAAGTTCCCCAGTTTCAAAGGCTTACTACGGTTGAGCCGTAGCCTTTCACCTCTGACTTAAGAAACCACCTACGCACCCTTTACGCCCAGTAATTCC
+
FFFFFFFFFFFFFFFFFFFFFFFF:FFFFFFFFFFFFFFFFFFFFFFF,FFFFFFFFFFFFFFFFFFFFFFFFFFF:FFFFFFFFFFFFFFFFFFFFFFF:FFFFFFFFFF::FFFFFFFFF:FFFF:FFFFFFFF:FFFFFFFFFFFFFFFFFFFFFFFFFFFFF:FF:FFFFFFFFFFFFFFFFFFF:FFF:FFF:FFFF,FFFFF:FFFF:FFFFFFFF,,FFF:FFFFFFFFF,:FF:FFFFFFFFF
@A01757:128:HWYCLDRX2:1:2101:21043:5494
TCGGACTACAAGGGTATCTAATCCTGTTTGCTCCCCACGCTTTCGTGCCTCAGTGTCAGTTACAGTCCAGAGAGCCGCCTTCGCAACTGGTGTTCCTCCTAATATCTACGCATTTCACCGCTACACTAGGAATTCCACTCTCCTCTCCTGCACTCAAGTTCCCCAGTTTCAAAGGCTTACTACGGTTGAGCCGTAGCCTTTCACCTCTGACTTAAGAAACCACCTACGCACCCTTTACGCCCAGTAATTCC
+
FFFFFFFFFFFFFFFFFFFFFFFFFFFFFFFFFFFFFFFFFFFFFFFFFFFFFFFFFFFFFFFFFFFFFFFFFFFFFFFFFFFFFFFFFFFFFFFFFFFFFFFFFFFFFFFFFFFFFFFFFFFFFFFFFFFFFFFFFFFFFFFFFFFFFFFFFFFF:FFFFFFFFFFFFFFFFFFFFFFFFFFFFFFFFFFFFFFFFFFFFFF:FFFFFFFF:FFFFF,FFFFFF,::FFFFF::FFFFFFFFFFFFFFFF
@A01757:128:HWYCLDRX2:1:2101:1515:5525
TCGGACTACAGGGGTATCTAATCCTATTTGCTCCCCACGCTTTCGTGCCTCAGCGTCAGTCAACAGGCCAGGCGGCCGCCTTCGCCACTGGTGTTCTTCCATATATCTACGCATTTTACCGCTACACATGGAGTTCCACCGCCCTCTCCTGCTCTCTAGCCCGCCAGTTTCAAGAGCCTGTAACGGTTGAGCCGGTACCTTTCACTCTAGACTTAGCAGGCCGACTACGCACCCTTTACGCCCAATCATTC
+
:FFFFFFFFFFFFF:FFFF:F:::FFFFF:FFFFF:FFFFF:FFFFF:,FFF:FFFFFFFFFFFFFFFFFFF,FFFF:F,,FF,::FFFFFFFFFFFFFFFFFFFFF,F:,FF:FF,FFFFFFFFFFFFFFFFFFF,FF:FF:FFFFF:FFFFFFFFFFF,FFFFFFFF,F,:::::::FFF,,F:::FF:,FF,FF,,F,FFFFFFFF,FFFF:,,:,,,,,,FFF,,,FF:,FFFFF,F,,FFF,,,:F
@A01757:128:HWYCLDRX2:1:2101:3323:5619
TCGGACTACAAGGGTATCTAATCCTAATTGCTCCCGACGAAAAAGTGACTCAGCGTAAGTCAAAACTAAAGGCTGACGACTTCGCAAATGGTTTTCTTCAATATAACAAGGGAAATTACGGCAAAAAAACGAGTACCTACGCCGTGTCAATCAATCTCGGCGGCCAGATTCGAGAGACTGTCCGGGGTCAGCGGGGTCGGTGGGTGGAGGACGTTGGAGGCCGGGGCGGCTGCGTTTGGGGCCAGGGAGGG
+
,F,,:,:F,F,,,,:F,,,F:,F,,F,,:,:::,,,F:,,,,,,,F,,,,FFFF,,,F,F,,F:F,,,,F,,,,,,,,,F:FF,,::FF,,F,,F:,F,,:F::F,,,F,,,F,,,FFF,:,,:,,,:,,::,,,::,,,,,,,,,F,,::,,,:F:F,,:,,:,:,,,,,,,,:,:,FFF,,,,,,F,,,,F,F,,,:,F:,,,,,:,:,,,:,,,,,,,,,,,,,,:,,,,:,,:FF,F,,,F,,,,,:
@A01757:128:HWYCLDRX2:1:2101:4110:5666
TCGGACTACAAGGGTATCTAATCCTATTTGCTCCCCACGCTTTCGTGCCTCAGCGTCAGTCAACAGGCCAGGCGGCCGCCTTCGCCACTGGTGTTCTTCCATATATATACGCATTTTACCGCTACACATGGAGTTCCACCGCCCTCTCCTGCTCTCTAGCCCGCCAGTTTCCAGAGCCTGTACCGGTTGAGCCGGGCCCTTTCACTCTAGACTTAGCGGGCCGCCTACGCACCCTTTACGCCCAAGCATTC
+
FFFFFF:FFFFFFFFF:FFFFFFFFFFFFFFF:FFFF:FFFFFFFFFFFFFFFFFFFFFFFFFFF:FFFFFFFF:FFFF,FFFFFF,FFF:FFF:FFFFFFF,FF:,FF:FFFFF:FF:FF:FFFFFFFFFF:FFF:FF,,:FFF::F,:FF,F,FFFFF:FFF::F,FF:FF::,FFF::F:FFFFF:F,:FF,,,:F:F:F:F:F,F::F,F,F:,::,,,FFFFF:FFFFFF,F,FFF,F,,,,,F,F
@A01757:128:HWYCLDRX2:1:2101:19732:5729
TCGGACTACCAGGGTATCTAATCCTATTTGCTCCCCACGCTTTCGTGCCTCAGCGTCAGTCAACAGGCCAGGCGGCCGCCTTCGCCACTGGTGTTCTTCCATATATCTACGCATTTTACCGCTACACATGGAGTTCCACCGCCCTCTCCTGCTCTCTAGCCCGCCAGTTTCCAGAGCCTGTACCGGTTGAGCCGGTACCTTTCACTCCAGACTTAGCAGGCCGCCTACGCACCCTTTACGCCCAATCATTC
+
F:FFFFFFF,FFFFFFFFFFFFFFFFFFFFFFFFFFFFFFFFFFFFFFFFFFFFFFFF:FFFF:FFFFF,FFFFFFFFFF,FFFFFFFFFFFFFFFFFFFFFFFFFFFFFFFFFFFFFF:FFFFFFFFFFFFFFFF,FF:FFFFFFFFFFFFFFFFFF,FFFFFFFFFFFF,FFFFFFF,FFFFFFFF:FFFFF:FFFFFFFFFFFF:FFFFFFFFFFF:FFFFF,FFFF,FFFFFFFFFFFFFFF::FFF
@A01757:128:HWYCLDRX2:1:2101:8413:5760
TCGGACTACAGGGGTATCTAATCCTGTTTGCTCCCCACGCTTTCGTGCCTCAGTGTCAGTTACAGTCCAGAGAGCCGCCTTCGCAACTGGTGTTCCTCCTAATATCTACGCATTTCACCGCTACACTAGGAATTCCACTCTCCTCTCCTGCACTCAAGTTCCCCAGTTTCAAAGGCTTACTACGGTTGAGCCGTAGCCTTTCACCTCTGACTTAAGAAACCACCTACGCACCCTTTACGCCCAGTAATTCC
+
FFFFFFFFFFFFFFFFFFFFFFFFFFFFFFFFFFFFFFFFFFFFFFFFF:FFFFFFF:FFFFFFFFFFFFFFFFFFFFFFFFFFFFFFFFFFFFFFFFFFFFFFFFFFFFFF:FFFFFFFFFFFFFFFFFF:FF:F,FFFFF::FFFFFFFF:FFFFFFFFFFFFF:FFFFFFFFF,FFFFFFFFFFFFFFFFF:FFFF,FFFF,FFF:FFFFF,FF:FF,FFFF,FF:FFFFFFFFF,FFF,,F,:F:F,
@A01757:128:HWYCLDRX2:1:2101:4128:5791
TCGGACTACAAGGGTATCTAATCGTATTTGCTCCCCACGCTTTCGTGCCTCAGCGTCAGTCACCTGGCCAGGCGGCCGCCTTCGCCCCGGGTGTTCTTCGATATATCTACGCATTTTACCGCTACACATGGAGTTCCACCGCCCTCTCGTGCACTCTAGCCCGCCAGTTTCCAGAGCCTGTCACGGTTGAGCCGTTAGCTTTCAGTCTAGACTGAGAAGCCGACGTACGCACCCTTTGAGCCCATTCATAC
+
,FFFFFFFF,::FFFFF,:F,FF,::,FFFFFFFFF,FF,F:FFFFF::FF:FF::,F:FFF,F,FFFF,FFFF:FFFF:,:FF:,,,,::FF,:FF:,,FF:,,F::,:FFFFF,FFF,F,:FFFF,,:,,F,FF,,,F,:,:,:FF,,F,::FFFFF,,,::F,,F,F:FFF:FF:FF:,,FF:F,,F:F:F,F:,F,F:,F,,,:FFF,F,,,,,,:FF,F,:F,,,F,,,FF:,,,F,,,,,F,F,:
@A01757:128:HWYCLDRX2:1:2101:27805:5807
TCGGACTACAAGGGTATCTAATCCTATTTGCTCCCCACGCTTTCGTGCCTCAGCGTCAGTCAACAGGCCAGGCGGCCGCCTTCGCCACTGGTGTTCTTCCATATATCTACGCATTTTACCGCTACACATGGAGTTCCACCGCCCTCTCCTGCTCTCTAGCCCGCCAGTTTCCAGAGCCTGTACCGGTTGAGCCGGTACCTTTCACTCCAGACTTAGCAGGCCGCCTACGCACCCTTTACGCCCAATCATTC
+
FFFFFFFFFFFFFFFFFF:FFFFFFFFFFFFFFFFFFFFFFFFFFFFFFFFFFFFFFFFFFFFFFFFFFFFFFFFFFFFFFFFFFFFFFFFFFFFFFFFFFF,F,FFFFFFFFFFFFFFFFFFFFFFFFFFFFFFFF:F:FFFFFFFFFFFFFFFFF,FFFFFFFFFFFFFFFFFFFFFFFFFFF:FFFFFFFFFF:FFFFF:FFFFFFFFFFFFFFFFF::FFFFFFFFFFFFFFFFFFFFF,FF::FFF
@A01757:128:HWYCLDRX2:1:2101:29441:5885
TCGGACTACTAGGGTATCTAATCCTGTTTGCTCCCCACGCTTTCGTGCCTCAGTGTCAGTTACAGTCCAGAGGGCCGCCTTCGCAACTGGTGTTCCTCCTAATATCTACGCATTTCACCGCTACACTAGGAATTCCACTCTCCTCTCCTGCACTCAAGTTCCCCAGTTTCAAAGGCTTACTACGGTTGAGCCGTAGCCTTTCACCTCTGACTTAAGAAACCACCTACGCACCCTTTACGCCCAGTAATTCC
+
FFFFFFFFFFFFFFFFFFFFFFFFFFFFFFFFFFFFFFFFFFFFFFFFFFF:FFFFFFFFFFFFFFFFFFFF,FFFFFFFFFFFFFFFFFFFFFFFFFFF:FFFFFFFFFF:FFFFFFFFFFFFFFFFFFFFFFF:F:FFFFFFFFF:FFFFFFFFFFFFFFFFFFFFFFF:FF:FFFFFFFFFFFFFFFF:FFFF:FFFFFFF:FFFFFFFFFF:F,FF,FF:F:,FFFF::F,FF:FFFFFF::FFFF,
@A01757:128:HWYCLDRX2:1:2101:18340:6010
TCGGACTACCGGGGTTTCTAATCCTGTTTGCTACCCACGCTTTCGAACCTCAGCGTCAGTTACAGACCAGAGAGCCGCTTTCGCCACTGGTGTTCTTCCATATATCTACGCATTTCACCGCTACACATGGAGTTCCACTCTCCTCTTCTGCACTCAAGTCTCCCAGTTTCCAATGCACTACTCCGGTTAAGCCGAAGGCTTTCACATCAGACTTAAAAGACCGCCTGCGTTCCCTTTACGCCCAATAAATC
+
FFFFFFFFFFFFFFFFFFFFFFFFFFFFFFFFFFFFFFFFFFFFFFFFFFFFFFFFFFFFFFFFFFFFFFFFFFFFFFFFFFFFFFFFFFFFFFFFF:FFFFFFF:FFFFFF:FF:FFF:FFFFFFFFFFFFFFFFFFFFFFFFFFFFFF,FFFFFF:FFFFFFFFFFFFFFFFFFFFFFFFFFFFFFFF:FFFFFFFF:FF:FFFFFFFFFFF:FFFF::FFFFF:FF:F:FFFFFF,:FFFFFFFFFF,
@A01757:128:HWYCLDRX2:1:2101:28194:6010
TCGGACTACTAGGGTATCTAATCCTATTTGCTCCCCACGCTTTCGTGCCTCAGCGTCAGTCCACAGGCCAGGCGGCCGCCTTCGCCACTGGTGTTCTTCCATATATCTACGCATTTTACCGCTACACATGGAGTTCCACCGCCCTCTCCTGCTCTCTAGCCCGCCAGTTTCCAGAGCCTGTACCGGTTGAGCCGGTACCTTTCACTCCAGACTTAGCAGGCCGCCTACGCACCCTTTACGCCCAATCATTC
+
FFFFFFFFFFFFFFFFF:FFFFFFFFFFFFFF:FFFFFFFFFFFFFFFFFFFFFFFFFFFF,FFFFFFFFFFFFFFFF:,FFFFFFFFFFFFFFFFFFFFFFFF:FFFFFFFF:FFFFFFFFFFFFFFFF:FFFFFFFF:FFFFFFFFFFFFFFFFFFFFFFFFFFFFFFFFFFFFFFFFF:FFFFFFFFFFFFFFFFFFFFFFFFFFFFFFFFFFFFFFFFFFFFFFFFFFFFFFFFFFFFFFFFFFFFF
@A01757:128:HWYCLDRX2:1:2101:8196:6042
TCGGACTACAAGGGTTTCTAATCCTATTTGCTCCCCACGCTTTCGTGCCTCAGCGTCAGTCAACAGGCCAGGCGGCCGCCTTCGCCACTGGTGTTCTTCAATATATCTACGAATTTTACCGATACACATGGAGTTCCACCGCCCTCTCCTGAACTCTAGCCCGCCAGTTTCCAGAGCCTGTACCGGTTGAGCCGGTACCTTTCACTCCAGACTTAGAAGGCCGCCTACGCACCCTTTACGCCCAATAATTC
+
FFFFFFFFFFFFFFFFFFFFFFFFF:FFFFFFFFFFFFFFFFFFFFFFFFFFF,FFFFFF:FFFF,:F:F,F,F,FFFF,F,F:,::FFFF::F,FF,F,FFF:FFFF,,F,,FF,,FF,F,,,FF:FFF,FFFFF:F,F,FF,:,FF,FF,,,,FFFF,:F,F,F:FFFFFF:FF,,FF:FFFFFFFFFFFFF,FFF:FFFFFFFF:FFFFFF:,,F,:FFF,FFFFFFF:FFFF::F,FFFFFF,F,FF
@A01757:128:HWYCLDRX2:1:2101:20591:6057
TCGGACCCCGGGTTTCTAATCCTGTTTGCTCCCCACGCTTTCGAGCCTCAACGTCAGTTACAGTCCAGTAAGCCGCCTTCGCCACTGGTGTTCCTCCTCATATCTACGCATTTCACCGCTACACTAGGAATTCCACTTACCTCTCCTGCACTCTAGCTATACAGTTTCCAAAGCAGTCCGGGGGTTGGGCCCCCGCCTTTCACTTCAGACTTGCTCAGCCGTCTACGCTCCCTTTACACCCAGTAAAACCG
+
FFFFFFFFFFFF:FFFFFFFFFFFFFFFFFFFFFFFFFFFFFFFFFFFF:FFFFFFFFFFFFFFFFFFFFFFFFFFFFFFFFFFF:FFFFFFFF:FFF,FFFFFFFFFFF,FFFFFFFFFF,FFF,F:FF:FF,FFFFFF,FFFFFFFFFFFFFFFFFFFFFFFFFFFFFFFFFFF:FFFFFFFFFF:FFFFFF:FFFFFFFFF:FFFF,:FFFFF:FF:F:FFF::FFF,FFFFF:FFFFF:FF:F,F:,
@A01757:128:HWYCLDRX2:1:2101:15094:6120
TCGGACTACCCGGGTATCTAATCCTGTTTGCTACCCACGCTTTCGAACCTCAGCGTCAGTTACAGACCAGAGAGCCGCTTTCGCCACTGGTGTTCTTCCATATATCTACGCATTTCACCGCTACACATGGAGTTCCACTCTCCTTTTCTGCACTCAAGTCTCCCAGTTTCCAATGCACTACTCCGGTTAAGCCGAAGGCTTTCACATCAGACTTAAAAGACCGCCTGCGTTCCCTTTACGCCCCATAAATC
+
FFFFFFFFFFFFFFFF:FFFFFFFFFFFFFFFFFFFFFFFFFFFFFFFFFFFFFFFFFFFFFFFFFFF:FFFFFFFFFFFFFFFFFFFFF,FFFFFFFFF:FFFFFFFFFFF:FFFFFFFFFFF:F:FFFFFFFF:FFFFFFFFFFFFFFFFF,FF:FFFFFFFFFFF:FF,FFFFFFFFFFFFFFFFFFFFFFFF,:FFFFFFFFFFFFFFFFFFF::FFFFFFFFFFFFFFFF:FFFFFFF:FF,F,:F
@A01757:128:HWYCLDRX2:1:2101:14181:6136
TCGGACTACAAGGGTATCTAATCCTGTTTGCTCCCCACGCTTTCGTGCCTCAGTGTCAGTTACAGTCCAGAGAGCCGCCTTCGCAACTGGTGTTCCTCCTAATATCTACGCATTTCACCGCTACACTAGGAATTCCACTCTCCTCTCCTGCACTCAAGTTCCCCAGTTTCAAAGGCTTACTACGGTTGAGCCGTAGCCTTTCACCTCTGACTTAAGAACCCACCTACGCACCCTTTACGCCCAGTAAGTCC
+
FFFFFFFFFFFFFFFFFFFFFFFFFFFFFFFFFFFFFFFFFFFFFFFFFFFFFFFFFFFFFFFFFFFFFFFFFFFFFFFFFFFFF:FFFFFF,FFFFFFFFFFFFFFFFFFFFFFFFFFFFFFFF,F:FFFFFFF:FFFFFFFFFFFFFFFFFFFFFFFFFFFFFFFFFFFFFFFFFFFFFF:FFFFFFFF:FF:FF,FFFFFFFFFFFFFFF:,F:F,,F:FFFFFFFFFFFFFFFFFF,FFFF,,,FFF
@A01757:128:HWYCLDRX2:1:2101:29866:6245
TCGTACTACAAGGGTATCTAATCCTGTTCGCTCCCCACGCTTTCGAGCCTCAGCGTCAGTTACAGACCAGAGAGCCGCTTTCGCCACCGGTGTTCCTCCATATATCTACGCATTTCACCGCTACACATGGAATTCCACTCTCCCCTTCTGCACTCAAGTTTGACAGTTTCCAAAGCGAACTATGGTTGAGCCACAGCCTTTAACTTCAGACTTATCAAACCGCCTGCGCTCGCTTTACGCCCAATAAATCC
+
FFF:FFFFFFFFFFFFFFFFFFFFFFFFFFFFFFFFFFFFFFFFFFFFFFFFFFFFFFFFFFFFFFFFFFFFFFFFFFFFFFFFFFFFFFFFFFFFFFFFFFFFFFFFFFFFFFFFFFFFFFFFFFFFFFFFFFFFFFFFFFFFFFFFFFFFFFFFFFFFFFFFFFFFFFFFFFFFFF,FFFFFFFFFFF:FFF,FFFFFFFFFFFF:FFFFFFFFFFFFFFFFFFFFFFFFFFFF:FFFFFFFFFFFFFF
@A01757:128:HWYCLDRX2:1:2101:23565:6261
TGGACTACAGGGTTTCTAATCCTGTTTGCTACCCACGCTTTCGAACCTCAGCGTCAGTTACAGACCAGAGAGCCGCTTTCGCCACTGGTGTTCTTCCATATATCTACGCATTTCACCGCTACACATGGAGTTCCACTCTCCTCTTCTGCACTCAAGTCTCCCAGTTTCCAATGCACTACTCCGGTTAAGCCGAAGGCTTTCACATCAGACTTAAAAGACCGCCTGCGTTCCCTTTACGCCCAATAAATCCG
+
FFF:FF,FFFFFFFFFFFFFFFFFFFFFFFFFFFFFFFFFFFFFFFFFFFFFFFFFFFFFFFFFFF:FF:FFFFFFFFFFFFFFFFFFFF:FF,F:FFFFFFFFFFFFFFFFFFFFFFFFFFFF:FFFFFFFFFFF:F:FFFFF:FFF,FFFF,FFF,,F,FFFFFF,FFFFFFFFFFFFFF:FFFFFFFFF:F,FFFFFFFFFFFFFFFFFFFFFFFFF,FFFFFF:FFFFFFFFFFFFFFF:FFFFFFF
@A01757:128:HWYCLDRX2:1:2101:12979:6277
TCGGACTACACGGGTATCTAATCCTGTTTGCTACCCATGCTTTCGTGCCTCAGCGTCAGTTAAAGCCCAGCAGATCGCCTTCGCCACTGGTGTTCCTCCCGATCTCTACGCATTTCACCGCTACACCGGGAATTCCATCTGCCTCTACTTCACTCAAGCTCCACAGTTTCAAATGCAGTCTATCGGTTAAGCCGATAGTTTTCACACCTGACTTGCAGAGCCGCCTACGCACCCTTTACACCCAGTAAATC
+
FFFFFFFFFFFFFFFFFFFFFFFFFFFFFFFFFFFFFFFFFFFFFFFFFFFFFFFFFFFFFFFFFFFFFFFFFFFFFFFFFFFFFFFFFFFFFFFFFFFFFFFFFFFFFFFFFFFFFFFFFFFFFFFFFFFFFFFFFFFFFFFFFFFFFFFFFFFFFFFFFFFFFFFFFFFFFFF,FFFFFFFFFFFFF::FFFFFFFFFFFFFFFFFFFFF:F:FF:FFFFFFFFFFFFFFFFFFFFFF:F,:FFFF:F:
@A01757:128:HWYCLDRX2:1:2101:12011:6292
TCGGACTACAAGGGTATCTAATCCTGTTCGCTACCCATGCTTTCGAGCCTCAGCGTCAGTTGCAGACCAGACAGCCGCCTTCGCCACTGGTGTTCTTCCATATATCTACGCATTCCACCGCTACACATGGAGTTCCACTGTACTCTTCTGCACTCAAGTCGCCCGGTTTCCGATGCACTTCTTCGGTTAAGCCGAAGGCTTTCACATCAGACCTAAGCAACCGCCTGCGCTCGCTTTACGCCCAATAAATC
+
FFFFFFFFFFFFFFFFFFFFFFFFFFFFFFFFFFFFFFFFFFFFF:FFFFFFFFFFFFFFFFFFFFFFFFFFFFFFFFFFFFFFFFFFFFFFFFFFFFFFFFFFFFFFFFFFFFFFFFFFFFFFFFFFFFFFFFFFFFFFFFFFFFFFFFFFFFFFFFFFFFFFF:FFFFFFFFFFFFFFFFFFFFFFFF:FFFFFFFFFFFFFFFFFFF,F:FFFFF::FFFFFFFFFFFFFFFFFFF,FFFFFFFFFFF
@A01757:128:HWYCLDRX2:1:2101:18647:6324
TCGGACTACTAGGGTATCTAATCCTATTTGCTCCCCACGCTTTCGTGCCTCAGCGTCAGTCAACAGGCCAGGCGGCCGCCTTCGCCACTGGTGTTCTTCCATATATCTACGCATTTTACCGCTACACATGGAGTTCCACCGCCCTCTCCTGCTCTCTAGCCCGCCAGTTTCCAGAGCCTGTACCGGTTGAGCCGGTACCTTTCACTCCAGACTTAGCAGGCCGCCTACGCACCCTGTACGCCCAATCATGC
+
FFFFFFFFFFFFFF:FFFFFFFFFFFFFFFFFFFFFFFFFFFFFFFFFFFFFFFFFFFFFF:FFFFFFFFFFFFFFFFFFFFFFFFFFFFFFF,FFFFFFF:FFFFFFFFFF:FFFFFFFFFFFFFFFFFFFFFFFFFFFFFFFFFFFFFFF,FFFFFFF:FFFF:F,FFFFFF:FFFF:FFFFFFFFFFFFFFFFFFFFFFFFFFF:FFFF:F:FF,:FFFFFFFFFFFFFFFF:F,FFFFF,FFFFF,,
@A01757:128:HWYCLDRX2:1:2101:5511:6339
TCGGACTACAAGGGATTCTAATCCTGTTCCCACCCACAGATTTCGAGCCACAGCGTCAGTGACGGCCCAGAGAGCTGCCTTCGCCAACGGTGTTCTACACGATATATGCGCATTCCACCGCAACACAGGAAATTCCCCTCTCCTCAACCGCACAAGAGCAGCCCAGTCCGAAACCCGGCCCCAGGTTGAGCCCGGGGGTTACAGGTTGCGCTTAGCAGGCCGCCTACGCGCGCTTTCCGCCCAAGGACGCC
+
,FF,F,,:,FFFF,,F,,,FF,FF:FFFF,,,FFF,:F:,F:,::,:F,,,F:,,,,F,::FFF,FFFF:F::,::::,:,F,::F,,F:,F,,,F:F:F,:,,,:,,:,::F:F,FF,,,,:,F,FFF,F::,F,,,FF,F,,,,FF:,:F,,,,:,F,:FF,,F,,F,,FF,FFF,F,F,F:FF,,,,FF,:FF:,,FF,F,:F,,F,F,F:F,,F,F:FF:FFFFFFFFFF,F,:,,FFF:,,:F,F:
@A01757:128:HWYCLDRX2:1:2101:7048:6370
TCGGACTACCAGGGTATCTAATCCTATTTGCTCCCCACGCTTTCGTGCCTCAGCGTCAGTCAACAGGCCAGGCGGCCGCCTTCGCCACTGGTGTTCTTCCATATATCTACGCATTTTACCGCTACACATGGAGTTCCACCGCCCTCTCCTGCTCTCTAGCCCGCCAGTTTCCAGAGCCTGTACCGGTAGAGCCGGTACCTTTCACTCCAGACTTAGCAGGCCGCCTACGCACCCTTTACGCCCACTCATTC
+
FFFFFFFFFF:FFFFFFFFF:FFFF:FFFFFFFFFF:FFFFFFFF,FFFFFF:FFFFFFFFF:FFF:F:FFFFFFFFFFFF:FFFF,FFF,:FF:FFFF,FFF,F,FF,FFFFFF:FFFF:::FFFFFF:FF:F,F:FFFFFFFFFFFFFFF,FFF:::FFFFFFFFF:FFFF:F,:FF,FFF,F:F,FFFFF,F,,FFFFFFFF:F,:F,:F,FF,,:,FFF,FFFFFFFF,,,:FFFFFF:F:F,F:F:
@A01757:128:HWYCLDRX2:1:2101:10257:6386
GGGGGGGGGGGGGGGGGTGGGCCGTATGTGGCCGCCCGAAATGCGGGGCCAGGGGGGGGGGGGGGGCCGGACGGCGGCGAGCGCCCCGCGTTCGGGCCGAGGACTAAGAAAGACAACACACCAAACAGCAGGAACCACAACACACGGAACCCCAACACCCGCCGGGCGGCCGGGCCCGCCCCCCGGGCGAGCGGCGGGGGGGGGGGGCAGGCGAGGGCCCCACACCCCGCCCCCAGAGCCCCCAGAGGCGC
+
:FFFF::,,:,::,:,,,,,,,,,,,,,,,,,,,,,,,,,,,,,,:,,,,,,,,,,,,,,,,,,,:,,,,,,,,F,,,,,,,,,::,,,,,,,,,:,,,,,,,,,,:,,:::,,,:,,,,,,,,,,,,,,,,FF,,,,,,,,,,,,,,,,:,,,,,,:,,,,,,,,,,,,,,,,F,,,:,,:,:,,,,,:,,,:,,,,:,,,,,,,,,,,,,,,,,,,,,,,,F,,F,,::,,,,:,,,:,,:,,,,,,,,
@A01757:128:HWYCLDRX2:1:2101:14317:6402
GGGGGGGGCGGGGGGGCGGCGGCGTAGATAGTGCCCACACCGACGTGCGCCGGCGGGGCGCCCCGGCCGCGCCGCCCCCCCCGCCCACCGCGGGCTTAGGGGTTAAAAAGGCATTTTTAAGAGAGCAAAACAATTCAAGACCCACCCCAAGACGCGGGGCAGCCCCTGGCCAGAAGCCACACAAGGGCGGGCGGGAACCTGACTAACAGAACAGAGGGGGACCCGCACCCCCCCCCACGAGCCCTACAACA
+
:FFFFF,::,,:,,,,,,,,,,,,,,,,,,,,,,,,::,,,,,,,,,,,,,,,F,,,,,,,,,,,,,,,,,,:,,,:,F,,,,,,:,:,,,,,F,,F,,F,,,,,,,,:,,,,,,:,,,F,F,:,,:F,,,,,F,,,,,:::,F,,,,::,::,,,,,,,,,,,::,,,,F,,,,,::,,,F,,,,,,,,,,,,::,F,,,,,,,,,,,,,F,,,,,,,,,,,:,:,,FF,:FF,:,F,,:,,F,:FF,,F
@A01757:128:HWYCLDRX2:1:2101:21875:6464
TCGGACTACCAGGGTATCTAATCCTGTTCGCTACCCATGCTTTCGAGCCTCAGCGTCAGTTGCAGACCAGACAGCCGCCTTCGCCACTGGTGTTCTTCCATATATCTACGCATTCCACCGCTACACATGGAGTTCCACTGTCCTCTTCTGCACTCAAGTCGCCCGGTTTCCGATGCACTTCTTCGGTTAAGCCGAAGGCTTTCACATCAGACCTAAGCAACCGCCTGCGCTCGCTTTACGCCCAATAAATC
+
:FFFFFFFFFFFFFFFFFFFFFFFFFFFFFFFFFFFFFFFFFFFFFFFFFFFFFFFFFFFFFFFFFFFFFFFFFFFFFFFFFFFFFFFFFFFFFFFFFFFFFFFFFFFFFFFFFFFFFFFFFFFFFFFFFFFFFFFFFFFFFFFFFFFFFFFFFFFFFFFFFFFFFFFFFFFFFFFFFFFFFFFFFFFFFFFFFFFFFFFFFF:FFF:FFFF:F:FFFFFFFFFFF::FFFFFFFF:FFF:F:FFFFFFFF
@A01757:128:HWYCLDRX2:1:2101:20636:6480
TCGGACTACAAGGGTATCTAATCCTGTTTGATCCCCACGCTTTCGCACCTCAGCGTCAGTTACAGACCAGAGAGCCGCCTTCGCCACTGGTGTTCCTCCATATCTCTGCGCATTTCACCGCTACACATGGAATTCCACTCTCCTCTTCTGTACTCAAGTAAAACAGTTTCCAATGACCCTCCCCGGTTGAGCCGGGGGCTTTCACATCAGACTTATTTTACCGCCTACGCGCGCTTTACGCCCAATAATTC
+
FFF:FFFFFF:FFFF,FFFFFFF::FFFFFFFFFFF:FFFF,FFFFFFFFFFFFFFFFFFFFFFFFFFFFFFF:FFFFF,FFFFFFFFFFFFFFFFFFFFF:FFFFFFFFFFFFFFFFFFFFFFFFFFFFFFFFFFFFFFFFFFF:FFFFFFFFFFFFF:FFFFFFFFFFFFFFFFFFFFFFFFFF:FFFFFFFFFFFFFFFFFFFFFFFFFF:FFFFFFFFF:FFFFFFFF:FFFFF:FFFFFFFFFFFF
@A01757:128:HWYCLDRX2:1:2101:16857:6574
TCGGACTACAAGGGTATCTAATCCTGTTCGCTACCCATGCTTTCGAGCCTCAGCGTCAGTTGCAGACCAGACAGCCGCCTTCGCCACTGGTGTTCTTCCATATATCTACGCATTCCACCGCTACACATGGAGTTCCACTGTCCTCTTCTGCACTCAAGTCGCCCGGTTTCCGATGCACTTCTTCGGTTAAGCCGAAGGCTTTCACATCAGACCTCAGCAACCGCCTGCGCTCGCTTTACGCCCAATAAATC
+
FFFFFFFFFFFFFFFFFFFFFFFFFFFFFFFFFFFFFFFFFFFFFFFFFFFFFFFFFFFFFFFFFFFFFFFFFFFFFFFFFFFFFFFFFFFFFFFFFFFFFFFFFFFFFFFFFFFFFFFFFFFFFFFFFFFFFF:F,FFFFF:FFFFFFFFFFFFFFFFFFFFFFFFFFFFFFFFFFFFFFFFF:FFF:FFFFFFFFF:F:FFFFFFFFFFFFF,FFFFFFFFFFF:FFF:FFFFFFFF:FFFFF:F:,F:
@A01757:128:HWYCLDRX2:1:2101:2266:6605
TCGGATCTAGGGTATCTAATCCTATTTGCTCCCCACGCTTTCGTGCCTCAGCGTCAGTCAACAGGCCAGGCGGCCGCCTTCGCCACTGGTGTTCTTCCATATATCTACGCATTTTACCGCTACACATGGAGTGCCCCCGCCCTCTCCTGGTCTCTAGACAGCCCGTTTCCAGAGCCTCTACCGGTTGAGCCGGGACCTTTAACGGCAGACTTAGCAGGGCGCCTACGCGCCCTGTACGCGGCTTCATTCCG
+
FFFFFFFFFFFFF,FFFFFF::FFFFFF:FFFFF:FFFFF,FFFFFFFFFF:F:FF:FFFFFFFFFFFF:F:,:F:F::FFF,F:,F:F,FFFF,FF:FF:F:FFF,,F:FF:,:F,FF,,F,F,F,FFFFF,::,FF:F,FF,FF,F,,::FFF:F,,,F:F,FFFF,,:F,FF:F,FF,,:F::FFF:,,F,,F,,F:,F:,,::F:F,:,F:,F,,:F,:,,,:F,F,FF,F,,::,,,,FF,,,F,F
@A01757:128:HWYCLDRX2:1:2101:18059:6621
TCGGACTACTAGGGTATCTAATCCTGTTTGCTCCCCACGCTTTCGTGCCTCAGTGTCAGTTACAGTCCAGAGAGCCGCCTTCGCAACTGGTGTTCCTCCTAATATCTACGCATTTCACCGCTACACTAGGAATTCCACTCTCCTCTCCTGCACTCAAGTTCCCCAGTTTCAAAGGCTTACTACGGTTGAGCCGTAGCCTTTCACCTCTGACTTAAGTAACCCCCTCCGCCCCCTTTACGCCCAGTAATTCC
+
FFFFFFFFFFFFFFFFFFFFFFFFFFFFFFFFFFFFFFFFFFFFFFFFFFFFFFFFFF:F:F:,:FFFFF,F,FF,FFFFFFFFFF,:FFFFFFFFFFFFFFFFFFFFFFFFFFFFFFF:FFF:F,FFFFFFFFF:F:,F:FFFFFFF:F,F,FFFFF,,F,,FFF:,FFFF:FFFFF:FF,F:F,F::FF:FF,FFFF:FFFFF,FF,:FF::FF,,,FF,:FF,FFF,FFF,FF,:,:FFF,FF,FF,F
@A01757:128:HWYCLDRX2:1:2101:22417:6746
TCGGACTACACGGGTATCTAATCCTGTTCGCTACCCATGCTTTCGAGCCTCAGCGTCAGTTGCAGACCAGACAGCCGCCTTCGCCACTGGTGTTCTTCCATATATCTACGCATTCCACCGCTACACATGGAGTTCCACTGTCCTCTTCTGCACTCAAGTCGCCCGGTTTCCGATGCACTTCTTCGGTTAAGCCGAAGGCTTTCACATCAGACCTAAGCAACCGCCTGCGCTCGCTTTACGCCCAATAAATC
+
FFFFFF:FFFF:F::FFFF,FFF:FF,FFFFFFFFFFFF:FFF:FFFFFF:FFFFFFFFFFFFFFF:FFFFFFFFFFFFFFFFFFFF,FFFFF:FFFFFF,FFF:FFFFFFFFFFFFFFFFFFFFFFF:FFFFFF:FFFFFFF:FFFFFF:FFFF:FFFFFF:FFFFFFFF:FFF:FFFFFFFFFFFFFF:FFFFFF:FFF:FFFFFFFFFFFF,FFFFFFFFFFFFFFFFFFFFFFFFFFFFFF:FF:FF
@A01757:128:HWYCLDRX2:1:2101:27787:6746
TCGGACTACACGGGTATCTAATCCTGTTTGCTCCCCACGCTTTCGTGCCTCAGTGTCAGTTACAGTCCAGAGAGCCGCCTTCGCAACTGGTGTTCCTCCTAATATCTACGCATTTCACCGCTACACTAGGAATTCCACTCTCCTCTCCTGCACTCAAGTTCCCCAGTTTCAAAGGCTTACTACGGTTGAGCCGTAGCCTTTCACCTCTGACTTAAGAAACCACCTACGCACCCTTTACGCCCAGTAATTCC
+
FFFFFFFFFFFFFFFFFFFFFFFFFFFFFFFFFFFFFFFFFFFFFFFFFFFFFFFFFFFFFFFFFFFFFFFFFFFFFFFFFFFFFFFFFFFFFFFFFFFFFFFFFFFFFFFFFFFFFFFFFFFFFFFFFFFFFFFFFFFFFFFFFFFFFFFFFFF:FFFFFFFFFFFFFFFFFFFFFFFFF:FFFFFFFFFFFFFFFFFFFFFFFFFFFFFFFFFFFFFFFFFFFFFFFFFFFF:FFFFFFFFFFFFFFFF
@A01757:128:HWYCLDRX2:1:2101:29649:6778
TCGGACTACAAGGGTTTCTAATCCTGTTTGCTCCCCACGCTTTCGTGCCTCAGTGTCAGTTACAGTCCAGAGAGCCGCCTTCGCAACTGGTGTTCCTCCTAATATCTACGCATTTCACCGCTACACTAGGAATTCCACTCTCCTCTCCTGCACTCAAGTTCCCCAGTTTCAAAGGCTTACTACGGTTGAGCCGTAGCCTTTCACCTCTGACTTAAGAAACCACCTAAGCACCCTTTACGCCCAGTAATTCC
+
FFFFFFFFF:FFFFFFFFFFFFFFFFFFFFFFFFFFFFFFFFFFFFFFFFFFFFFFFFFFFFFFFFFFFFFFFFFFFFFFFFFFFFFFFFFFFFFFFFFFFFFFFFFFFFFFFFFFFFFFFFFFFFF,FFFFFFFFFFFFFFFFFFFFFFFFFFFFFFFFFFFFFFFFFFFFFFFFFFFFFFFFFFFFFF,FFFFFFFFFFFFFFFFFFFFFFFFFFFFFFFFFF,,FFFFFFFFFFFFFFFFF:,FFFFF
@A01757:128:HWYCLDRX2:1:2101:27299:6809
TCGGACTACACGGGTATCTAATCCTGTTTGCTCCCCACGCTTTCGTGCCTCAGTGTCAGTTACAGTCCAGAGAGCCGCCTTCGCAACTGGTGTTCCTCCTAATATCTACGCATTTCACCGCTACACTAGGAATTCCACTCTCCTCTCCTGCACTCAAGTTCCCCAGTTTCAAAGGCTTACTACGGTTGAGCCGTAGCCTTTCACCTCTGACTTAAGAAACCACCTACGCACCCTTTACGCCCAGTAATTCC
+
FFFFFFFFFFFFFFFFFFFFFFFFFFFFFFFFFFFFFFFFFFFFFFFFFFFFFFFFFFFFFFFFFFFFFFFFFFFFFFFFFFFFFFFFFFFFFFFFFFFFFFFFFFFFFFFFFFFFFFFFFFFFFFFFFFFFFFFFFFFFFFFFFFFFFFFFFFFFFFFFFFFFFFFFFFFFFFFFFFFFF:FFFFFFF:FFFFFFFFFFFF:FFFFFFFFFFFFFFFFFFF::F:F:FFFFFFFFFFFF:FFFFF,FFFF
@A01757:128:HWYCLDRX2:1:2101:31458:6809
TCGGACTACAAGGGTTTCTAATCCTGTTTGCTCCCCACGCTTTCGTGCCTCAGTGTCAGTTACAGTCCAGAGAGCCGCCTTCGCAACTGGTGTTCCTCCTAATATCTACGCATTTCACCGCTACACTAGGAATTCCACTCTCCTCTCCTGCACTCAAGTTCCCCAGTTTCAAAGGCTTACTACGGTTGAGCCGTAGCCTTTCACCTCTGACTTAAGAAACCCCCTACGCACCCTTTACGCCCAGTAATTCC
+
FFFFFFF:FFFFFFFFFFFFFFFF,FFFFFFFFFFFFFFFF:FFFFFFFFFFFFFFFFFFFFFFFFFFF:FFFFFFFFF:FFFFFFFFFFF:FFFFFFFFFFFFFFFFFFFFFFFFFFFFFFFFFFF:FFFFFFFFFFF:FFFFFFFFFFFFFFFFFFFFFFFFFFFFFFFFFFFFF:F,:FFFFFFFFFFFFF,,FFFFFFFFFFFFFFFFFF:FF:FFF,FFF,FFF,FFFFFFFFFFFFF,FFFFFFF
@A01757:128:HWYCLDRX2:1:2101:16875:6825
TCGGACTACTAGGGTATCTAATCCTGTTTGCTCCCCACGCTTTCGTGCCTCAGTGTCAGTTACAGTCCAGAGAGCCGCCTTCGCAACTGGTGTTCCTCCTAATATCTACGCATTTCACCGCTACACTAGGAATTCCACTCTCCTCTCCTGCACTCAAGTTCCCCAGTTTCAAAGGCTTACTACGGTTGAGCCGTAGCCTTTCACCTCTGACTTAAGAAACCACCTACGCCGCCTTTCCGCCCAGTCATGCG
+
FFFFFFFFFFFFFFFFFFFFFFFFFFFFFFFFFFFFFFFFFFFFFFFFFFFFFFFFFFFFFFFFFFFFFFFFFFFFFFFFFFFFFFFFFFFFFFFFFFFFFFFFFFFFFFFFFFFFFFFF:FFFFFFFFFF,FFFF::FFFFFFFFFFFFFFFFFF:FFFF:FF,FF:FF,FFFFF,F:FFF,FFF:F,FF:FF,FFFF,:F,:,F:FFF,,,,,F,,,,:::F:F,F:,,,,:,F,FFF::,F:,,,,F,
@A01757:128:HWYCLDRX2:1:2101:22553:6918
TCGGACTACAAGGGTATCTAATCCTGTTTGCTCCCCACGCTTTCGCGCCTCAGCGTCAGTTACAGACCAAAAAGCCGCCTTCGCCACTGGTGTTCCTCCACATCTCTACGCATTTCACCGCTACACGTGGAATTCCGCTTTTCTCTTCTGTCCTCAAGCCTTCCAGTTTCCAATGACCTTCCACGGTTAAGCCGTGGGCTTTCACATCAGACTTAAAAGGCCGCCTGCGCGCGCTTTACGCCCAATAATTC
+
FFFFFFFFFFFFFFFFFFFFFFFFFFFFFFFFFFFFFFFFFFFFFFFFFFFFFFFFFFFFFFFFFFFFFFFFFFFFFFFFFFFFFFFFFFFFFFFFFFFFFFFFFFFFFFFFFFFFFFFFFFFFFFFFFFFFFFFFFFFFFFFFFFFFFFFFFFFFFFFFFFFFFFFFFFF:FFFFFFFFFFFFFFFFFFFFFFFFFFFFFFFFFFFFFFFFFFFF:FFFFFFFFFFFFFFFFFFFFFFFFFFFFFFFFFF
@A01757:128:HWYCLDRX2:1:2101:1750:7028
TCGGACTACTAGGGTATCTAATCCTGTTTGCTCCCCACGCTTTCGTGCCTCAGTGTCAGTTACAGTCCAGAGAGCCGCCTTCGCAACTGGTGTTCCTCCTAATATCTACGCATTTCACCGCTACACTAGGAATTCCACTCTCCTCTCCTTCACTCAAGTTCCCCAGTTTCAAAGGCTTACTACGGTTTAGCCGTAGCCTTTAAACTCTGAATTAAGAAACCACCTACGAACCCTTTAAGCCCAGTAATTCG
+
FFFFFFFFFFFFFFF:FFFFFFFFFFFFFFFF:FFFFFFFFFFFFFFF,FFF:FFFFFFFF,FFFFFFFFF:FF:FFFFFFFFFFFFF:FFFFFFFFFFFFFFFFFFFFFFFFFF:FFFFFFF,F,FFFFFFFFFFF:F:FFFFFFF,FFFF:FF:FFFF,F::FFFFFF,FF:FFFFFFFF:,FFF,:F,FF::,::FFF,,,FFFF,F,FF:F,,F:,,FF:FF,F,:,FF:FF,,,,:F:FFFFFFF,
@A01757:128:HWYCLDRX2:1:2101:21242:7059
TCGGACTACAAGGGTATCTAATCCTATTTGCTCCCCACGCTTTCGTGCCTCAGCGTCAGTTAACAGGCCAGGCGGCCGCCTTCGCCACTGGTGTTCTTCCATATATCTACGCATTTTACCGCTACACATGGAGTTCCACCGCCCTCTCCTGCTCTCTAGCCCGCCAGTTTCCAGAGCCTGTATCGGTTGAGCCGGTACCTTTCACTCCAGACTTAGCAGGCCGCCTACGCACCCTTTACGCCCAATCATTC
+
FFFFFFFFFFFFFFFF:FFFFFFFFFFFF:FFFFFFFFFFF:FFFFFFFFFFFFFFFFFFFFFFFFFFFFFFFFFFFFFFFFFFFFFFFFFFFFFFFFFFFFFF:FFFFF:FFFFFFFF:FFFFFFFFFFF:FFFFFFFFFFFFFFFFFFF:FFFFFFFFFFFFFFFF:FFF:FFFFFFF:,FFFFFFFFFFFF:FFFFF,FF:FFF,FFF,,FFFFFFFF:FFFF,FFFFFFFF:FFFFFF:,F:FFF:F
@A01757:128:HWYCLDRX2:1:2101:7753:7153
TCGGACTACCAGGGTATCTAATCCTATTTGCTCCCCACGCTTTCGTGCCTCAGCGTCAGTCAACAGGCCAGGCGGCCGCCTTCGCCACTGGTGTTCTTCCATATATCTACGCATTTTACCGCTACACATGGAGTTCCACCGCCCTCTCCTGCTCTCTAGCCCGCCAGTTTCCAGAGCCTGTACCGGTTGAGCCGGTACCTTTCACTCCAGACTTAGCAGGCCGCCTACGCACCCTTTACGCCCAATCATTC
+
FFFFFFFFFFFFFFF:FFFFFFFFFF:FFFFFFFFFFFFFF:FFFFFFFFFFFFFFFFF,FFFFFFFFFFFFFFFFFFFFFFFFFFFFFFFF:FFFFFFF:FFFFFFFFFFFFFFFFFFFFFFFFFFFFFFFFFFFFFFFFFFFFFFFFFFFFFFFFF:FFFFFFFFF,FFFFF:FFFFFFFFFFFFFFFFFFFFFFFFFFFFFFFF,FFFFFFFFFFF:FFFFFFFFFFFFFF,:F:FFFFFF,,FF:FF
@A01757:128:HWYCLDRX2:1:2101:3495:7232
TCGTACTACAGGGGTATCTAATCCTATTTGCTACCCACGCTTTCGTGCCTCAGCGACAGTCAACAGGCCAGGCGGCCGCATTCGCCACTGGTGTTCTTCCATATATAAACGAAATTAACCGCTACACAAGGAATTCAACCGACAACACCTGCTCTCAAGCCAGCCAGTATCAAGGGCGTGTACCTGTAGAGACGGGCCCTTGAACAGACGAATTCAAAGGCCGCGTTACGCCCCTTTACGCCATAAGAATC
+
FFF,FF,F,F,F::,:F,FFFFFF,FF,:,,F,FFFFF::::,FF:,FFF,F,,:,F:FFF:F,F::F:F:FFFFF:,F,F,F,F,FF,F:F::F:,,F,,:F::,F,F,:,F,,,,FF,,,FF,F,F,F:,,::,,F,,:FFF,,F:,F,:,F,:,F,:,,,F,F,,,:F,F:,,,,,F,,:,,:F,:FF:,,,,,:,:,,,:F,,:,,:,:,,,,:,,,,:,,,,,,,F,:,,,,F,FFF,,F,,,,,:
@A01757:128:HWYCLDRX2:1:2101:20455:7294
TCGGACTACCGGGGTATCTAATCCTGTTTGCTCCCCACGCTTTCGTGCCTCAGTGTCAGTTACAGTCCAGAGAGCCGCCTTCGCAACTGGTGTTCCTCCTAATATCTACGCATTTCACCGCTACACTAGGAATTCCACTCTCCTCTCCTGCACTCAAGTTCCCCAGTTTCAAAGGCTTACTACGGTTGAGCCGTAGCCTTTCACCTCTGACTTAAGAAATCACCTACGCACCCTTTACGCCCAGTAATTCC
+
FFFFFFFFFFFFFFFFFFFFFFFFFF:FFFFFFFFFFFFFFFFFFFFFFFFFFFFFFFFFFFFFFFFFFFFFFFFFFFFFFFFFFFFFFFFFFFFFFFFFFFFFFFFFFFFFFFFFFFFFFFFF:FFFFFFFFFFFFFFFFFFFFFFFFFFFFFFFFFFFFFFFFFFFFFFFFFFFFFFF,FFFFFFFFF:FFFFFFFFFFFFFFFF:FFFFF,FFFFFF:FF::FFFFFFFFFFFFFFF:FFFFFFF:::
@A01757:128:HWYCLDRX2:1:2101:32099:7294
TCGGACTACACGGGTTTCTAATCCTGTTTGATCCCCACGCTTTCGCACATCAGCGTCAGTTACAGACCAGAGAGCCGCCTTCGCCACTGGTGTTCCTCCATATCTCTGCGCATTTCACCGCTACACATGGAATTCCACTCTCCTCTTCTGCACTCAAGTTCCCCAGTTTCCAATGACCCTCCACGGTTTAGCCGTGGGCTTTCACATCAGACTTAAGAAACCGCCTACGCGCGCTTTACGCCCAATAATTC
+
FFFFFFFFFFFFF:FFFFFFFFFF:FFF,FFFFFFFFFFFFFFFFFFFFFFFFF:FFF:FFFFFFFFFFFFFFFFFFF:FFFFFFFFF:FFFFFFFFFFFFFFFFFFFFFFFFFFFFFFFFF:FFFFFFFFFFFFFFFFFFFFFFFFFFFFFFFFFFFFFF::FFFFFFFFF::FFFFF,F:FF,FFFFFFFFFFF:F,FFF:FFFFFFFFF,:FFFFFFFFFFF::,:,,,,FFFF:::FFF:FF:FFFF
@A01757:128:HWYCLDRX2:1:2101:14561:7357
TCGGACTACCCGGGTATCTAATCCTGTTTGCTCCCCACGCTTTCGTGCCTCAGTGTCAGTTACAGTCCAGAGAGCCGCCTTCGCAACTGGTGTTCCTCCTAATATCTACGCATTTCACCGCTACACTAGGAATTCCACTCTCCTCTCCTGCACTCAAGTTCCCCAGTTTCAAAGGCTTACTACGGTTGAGCCGTAGCCTTTCACCTCTGACTTAAGAAACCACCTACGCACCCTTTACGCCCAGTAATTCC
+
FFFFFFFFFFFFFFFFFFFFFFFFFFFFFFFFFFFFFFFFFFFFFFFFFFFFFFFFFFFFFFFFFFFFFFFFFFFFFFFFFFFFFFFFFFFFFFFFFFFFFFFFFFFFFFFFFFFFFFFFFFFFFFFFFFF,FFFFFFFFFFFFFFFFFFFFFFFFFFFFFFFFFFFFFFFFFFFFFFFFF:F:FFFFFFFFFFFFFFFFFFFFFFFFFFFFFFFFFF:FF,FFFFFFFFFFF::FFF:FFFFFF:FF:FF
@A01757:128:HWYCLDRX2:1:2101:11984:7404
TCGGACTACAAGGGTTTCTAATCCTATTTGCTCCCCACGCTTTCGTGCCTCAGCGTCAGTCAACAGGCCAGGCGGCCGCCTTCGCCACTGGTGTTCTTCCATATATCTACGCATTTTACCGCTACACATGGAGTTCCACCGCCCTCTCCTGCTCTCTAGCCCGCCAGTTTCCAGAGCCTGTACCGGTTGAGCCGGTACCTTTCACTCCAGACTTAGCAGGCCGCCTACGCACCCTTTACGCCCAATCATTC
+
FFFFFFFFFFFFFFFFFFFFFFFFFFFFFFFFFFFFFFFFFFFFFFFFFFFFFFFFFFFFFFFFFFFFFFFFFFFFFFFFFFFFFFFFFFFFFFFFFFFFFFFFFFFFFFFFFFFFFFFFFFFFF:FFFFFFFFFFFFFFFFFFFFFFFFFFFFFFFFFFFFFFFFFFFFFFFFFFFFFFFFFFFFFFFFFFFFFFFFFFF:FFFFF::FFFF:FFFFFFFFFFFFFFFFFFFFFFFFFFFFFFFFFFFFF
@A01757:128:HWYCLDRX2:1:2101:20916:7435
TCGGACTACCCGGGTATCTAATCCTGTTTGCTCCCCACGCTTTCGTGCCTCAGTGTCAGTTACAGTCCAGAGAGCCGCCTTCGCAACTGGTGTTCCTCCTAATATCTACGCATTTCACCGCTACACTAGGAATTCCACTCTCCTCTCCTGCACTCAAGTTCCCCAGTTTCAAAGGCTTACTACGGTTGAGCCGTAGCCTTTCACCTCTGACTTAAGAAACCACCTACGCACCCTTTACGCCCAGTAATTCC
+
FFFFFFF:FFFFFFFFFFFFFFFFFFFFFFFFFFFFFFFFFFFFFFFF:FFFFFFFFFFFFFFFFFFFFFFFFFFFFFFFFFFFFFFFFFFFFFFFFFFFFFFFFFFFFFFFFFFFFFFFFFFFFFFFFFF:FFFFFFFFFFFFFFFFFFFFFFFFFFFFFFFFFFFFFFFFFFFF,FFFFFFFF:F:FFFFFF:FF:F:FFFFFFFFFFFFF:FFFFFFF,FF::FFFFFFFF,FFF,FFF:FF,FFFFF
@A01757:128:HWYCLDRX2:1:2101:11261:7467
TCGACTACTAGGGTATCTAATCCTATTTGCTCCCCACGCTTTCGTGCCTCAGCGTCAGTCAACAGGCCAGGCGGCCGCCTTCGCCACTGGTGTTCTTCCATATATCTACGCATTTTACCGCTACACATGGAGTTCCACCGCCCTCTCCTGCTCTCTAGCCCGCCAGTTTCCAGAGCCTGTACCGGTTGAGCCGGTACCTTTCACTCTAGACTTAGCAGGCCGCCTACGCACCCTTTACGCCCAATCATTCC
+
FFFFF:FFF:FFFFFFFF,FFFFFFFFFFFFFFFFFFFFFFFFFFFFFFFFFFFFFFFFFFFFFFFFFFFFFFFFFFFFFFFFFFFFFFFF:F:FFFFF:FFFFFFFFFFFFFFFFFFFFFFFFFFFFFFFFFFFFFFFFFFFFFFFFFFFFFFFFFFFFFFFFFFFFFFFFFFFFFFFFFFFFFFFFFFFFFFFFFFFFFFFFF:F:FFFFF:FFFFFFFFFFFFFFFFFFFFFFFFFFFFF,F:FFFFF
@A01757:128:HWYCLDRX2:1:2101:5068:7482
TCGGACTACAGGGGTATCTAATCCTGTTCGCTACCCATGCTTTCGAGCCTCAGCGTCAGTTGCAGACCAGAGAGCCGCCTTCGCCACTGGTGTTCTTCCATATATCTACGCATTCCACCGCTACACATGGAGTTCCACTCTCCTCTTCTGCACTCAAGTTCAACAGTTTCTGATGCAATTCTCCGGTTGAGCCGAAGGCTTTCACATCAGACTTATTGAACCGCCTGCACTCGCTTTACGCCCAATAAATC
+
:FFFFFFFFFFFFFFF:FFFFFFFFFFFFFFFFFF:FFFFFF,FFFFFFFFFFFFFFFFFFF:FFFFFFFFFFFFFFFFFF:FFFFFFFF:FFFFFFFFFFFFF:FFFFF,:,FFFFFFFF:FFFFFFFF,FFFFFFFFFFF:FFFFFFFFFFFFFFF:,FFFFFFF:FFF,,FF,FFFFFFFFFF:FFFFFFFFFFF:F::F,,F,F:FFF:FF,FFF,,F:::FFF:,FF:F:FFF,,FFFF,F,,FFF
@A01757:128:HWYCLDRX2:1:2101:10203:7482
TCGGACTACTAGGGTTTCTAATCCTATTTGCTCCCCACGCTTTCGTGCCTCAGCGTCAGTCAACAGGCCAGGCGGCCGCCTTCGCCACTGGTGTTCTTCCATATATCTACGCATTTTACCGCTACACATGGAGTTCCACCGCCCTCTCCTGCTCTCTAGCCCGTCAGTTTCCAGAGCCTGTACCGGTTGAGCCGGTACCTTTCACTCCAGACTTAGCAGGCCGCCTACGCACCCTTTACGCCCAATCATTC
+
F,FFFF::FFF:::FFF,:,:F,,:FF,,F:F:,:FF,F,,,:F,F,::FFF,,FFFFFFFFFFF:F:FFFF:FFFF:FF,FF:FFFFFF,,FFF,FF,FFF,F,FFFFFFFF,,FFFFFFFFFFFFFFFFFFFFFFFFFFFFFFFFFFFFFFFFFFFFFFFFFFFFFFFFFFFFFFFFFFFFFFFFFFF:FFFFFFFFFFFFFFFFFFFFFFFFFF:FFFFFFFFFFFF,F,FF:FFFFFFFFFF:F,FF
@A01757:128:HWYCLDRX2:1:2101:2031:7513
TCGGACTACAAGGGTATCTTATCCTATTTGCTCCCCACGCTTTCGTGCCTCAGCGTCAGTCACCAGGCCAGGCGGCCGCCTTCGCCACTGGTGTTCTTCCATATATCTACGGATTTTACAGCTAGACATGGAGATCCACCGCCCTCTCCTGGTGTCTAGCCCGCCAGTTTCCAGAGCCTCTACGGGTTGAGACGGAGCCTTGGTCTCTAGAATTCGCAGGGGGCCTACGCACCATTTGCGCCCAAGCATTC
+
,FFFF:FF,FFFFFF,F:,,F:,FF,FFFF:FF:,FF::,FFFFF,F,F,,F:F::,,F:FF,,FFF:,FF,:F,,FFFF::F:F,,FFF,F,,FF,F:F,,FF:,FF,:F,F,::F,F,FFF,,FF,FFFFF,F,::F,:,FFFFFFFFF,F,F,F:F,:,,,F,:,:F,,,,F:F,F,F,:,F:F:FF,F,,F,,FF,,,:,:F::,F,,,,:,F,F:,:,,,,F,,,,,F:,F,,:,,FF,,:F,,,,
@A01757:128:HWYCLDRX2:1:2101:18159:7513
TCGGACTACTAGGGTATCTAATCCTGTTTGCTCCCCACGCTTTCGTGCCTCAGTGTCAGTTACAGTCCAGAGAGCCGCCTTCGCAACTGGTGTTCCTCCTAATATCTACGCATTTCACCGCTACACTAGGAATTCCACTCTCCTCTCCTGCACTCAAGTTCCCCAGTTTCAAAGGCTTACTACGGTTGAGCCGTAGCCTTTCACCTCTGACTTAAGAAACCACCTCCGCACCCTTTACGCCCAGTAATTCC
+
FFFFFFFFFFFFFFFFFFFFFFFFFFFFFFFFFFFFFFFFFFFFFFFFFFFFFFFFFFFFFFFFFFFFFFFFFFFFFFFFFFFFFFFFFFFFFFFFFFFFFFFFFFFFFFFFFFFFFFFFFFFFFFFFFFFFFFFFFFFFFFFFFFFFFFFFFFFFFFFFFFFFFFFFFFFFFFFFFFFFF:FFFFFFFFFF:FFFFFFFFFFF:FFFFFFFFFFFF,F:FFFFF,FFFFFFFFFFFFFFFFFFFFFFFFF
@A01757:128:HWYCLDRX2:1:2101:6723:7748
TCGGACTACACGGGTATCTAATCCTGTTTGATCCCCACGCTTTCGCACCTCAGCGTCAGTTACAGACCAGAGAGTCGCCTTCGCCACTGGTGTTCCTCCATATCTCTGCGCATTTCACCGCTACACATGGAATTCCACTCTCCTCTTCTGTACTCAAGTAAAACAGTTTCCAATGACACTCCCCGGTTGAGCCGGGGGCTTTCACATCAGACTTATTTTACCGCCTACGCGCGCTTTACGCCCAATAATTC
+
FFFFFFFFFFFFFFF:FFFFFFFFFFFFFFFFFFFFFFFFFFFFFFFFFFFFFFFFFFFFFFFFFFFF,FFFFFFFFFFF:FFFFFFFFF:FF:FFFFF:FFFFFFFFFFFFFFFFFFFFFF:FFFFFFFFFFFFFFFFFFFF:FFFFFFFFFF:FFFF:FF:FFFFFF:FFF:FF:,FFF,FFFFFFFFFFF:::FFFFFFFFFF:FFFFF,FFFFFFF,,:FFFF,:F:,FFF:FFF,F:FFFFFFF,,
@A01757:128:HWYCLDRX2:1:2101:21748:7780
TCGGACTACCCGGGTATCTAATCCTGTTTGCTACCCACGCTTTCGAACCTCAGCGTCAGTTACAGACCAGAGAGCCGCTTTCGCCACTGGTGTTCTTCCATATATCTACGCATTTCACCGCTACACATGGAGTTCCACTCTCCTTTTCTGCACTCAAGTCTCCCAGTTTCCAATGCACTACTCCGGTTAAGCCGAAGGCTTTCACATCAGACTTAAAAGACCGCCTGCGTTCCCTTTACGCCCAATAAATC
+
FFFFFFFFFFFFFFFFFFFFFFFFFFFFFFFFFFFFFFFFFFFFFFFFFFFFFFFFFFFFFFFFFFFFFFFFFFFFFFFFFFFFFFFFFFFFFFFFFFFFFFFFFFFFFFFFFFFFFFFFFFFFFFFFFFFFFFFFFFFFFFFFFFFFFFFFFFFFFFFFFFFFFFFFFFFFFFFFFFFFFFFFFFFFFF,FFFFFF:F:FFFF:FFFFFFFFFFFFF,F:,FFFF:FFFFF,FFFFFF:FF:FFFFFFFF
@A01757:128:HWYCLDRX2:1:2101:8341:7827
TCGGACTACCGGGGTATCTAATCCTATTTGCTCCCCACGCTTTCGTGCCTCAGCGTCAGTCAACAGGCCAGGCGGCCGCCTTCGCCACTGGTGTTCTTCCATATATCTACGCATTTTACCGCTACACATGGAGTTCCACTCTCCTCTTCTGCACTCAAGTTCAACAGTTTCTGATGCAATTCTCCGGTTGAGCCGAAGGCTTTCACATAAGACTTATTGAACCGCCTGCACTCGCTTTACGCGCAATAAAT
+
FFFFFFFFFFFFFFFF,FFFFFFFFF:FFFFFFFFFFFFFFFFFFFFFFFFFFFFFFFFFFFFFFFFFF:FFFFFFFFFFFFFFFF:FFFFFF:FFFFFFFF:FFFFFFF:FFF,FFFF:FFFFFFFFFFFFF,FFFFFFFFFFFFFFFFFFFFFF:F:FFF,,FFFF:FFFFFFFFF,FFFFFFFF:FFFFFFFFFFF:F:FF::F,,,:FF,FFFF,,F,:F,:F,FFF,,FF:,:FF:,,FF,:,,,F
@A01757:128:HWYCLDRX2:1:2101:1533:7842
TCGGACTACAGGGGTTTCTAATCCTATTTGCTCCCCACGCTTTCGTGCCTCAGCGTCAGTCAACAGGCCAGGCGGCCGCCTTCGCCACTGGTGTTCTTCCATATATCTACGCATTTTACCGCTACACATGGAGTTCCACCGCCCTCTCCTGCTCTCTAGCCCGCCAGTTTCCAGAGCCTGTACCGGTTGAGCCGGTACCTTTCACTCCAGACTTAGCAGGCCGCCTACGCACCCTTTAGGCCCAATCATTC
+
F:FFFF:FFFFFFFFFFFFFFF:FFFFFFFFFFFFFFFFFFFF:FFFFFFFFF,FFFFFFFFFFFFFF:FFF:F:FFFFFFFFFFFFFFFFF:FFF:FFFFF:FFF:FFF:F,FFFFF:FFFFF,F,:FFF:FFFF:F,FFFFFF:FFFFF,FFFFFFFF,FFFFFFF:FFFFF,:FFFFFF:FF,FFFFFFFF:FFF,,FFFF:FFF,:F,FFFF:FFFF,FFFF,F:F:FF,FFF,,:F,:::FF,FF:
@A01757:128:HWYCLDRX2:1:2101:23647:7874
TCGGACTACTGGGGTATCTAATCCTGTTCGCTACCCATGCTTTCGAGCCTCAGCGTCAGTTGCAGACCAGACAGCCGCCTTCGCCACTGGTGTTCTTCCATATATCTACGCATTCCACCGCTACACATGGAGTTCCACTGTCCTCTTCTGCACTCAAGTCGCCCGGTTTCCGATGCACTTCTTCGGTTAAGCCGAAGGCTTTCACATCAGACCTAAGCAACCGCCTGCGCTCGCTTTACGCCCAATAAATC
+
FFFFFFFFFFFFFFFF:FFFFFFFFFFFFFFFFFFFFFFFFFFFFFFFFFFFFFFFFFFFFFFFFFFFFFFFFFFFFFFFFFFFFFFFFFFFFFFFFFFFFFFFFFFFFFFFFFFFFFFFFFFFFFFFFFFFFFFFFFFFFFFFFFFFFFFFFFFFFFFFFFFFFFFFFF:FFFFFFFFFFFFFFFF:FFFFFFFFFFFFFFF:FFFFFFFFFFFFF:FF:FFFFFFFFFFFFFFFFFFF:F:FFF,:FF,
@A01757:128:HWYCLDRX2:1:2101:28366:7874
TCGGACTACAAGGGTATCTAATCCTGTTCGCTACCCATGCTTTCGCTCCTCAGCGTCAGTAACTGCCCAGAGACCTGCCTTCGCCATCGGTGTTCCTCCTGATATCTGCGCATTTCACCGCTACACCAGGAATTCCAGTCTCCCCTACAGCACTCAAGTTATGCCCGTATCGCCTGCACGCCCGAAGTTAAGCCCCGGGATTTCACAGACGACGCGACAAACCACCTACGAGCTCTTTACGCCCAGTAATT
+
FFFFFFFFFFFFFFFFFFFFFFFFFFFFFFFF:FFFFFFFFFFFFFFFFFFFFFFFFFFFFFFFFFFFFFFFFFFFFFFFFFFFFFFFFFFFFFFFFFFFFFFFFFFFFFFFFFFFFFFFFFFFFFFFFFFFFFFFFFFFFFFFFFFFFFFFFFFFFFFFFFFFFFFFFFFFFFFFFFFFFFFFF,FFFFFFFFFFFFF:FFFFFFFFFFFFFFFFF:F:FFFFFFF:,,FFFFFFFFFFFF:F:FF:F,F
@A01757:128:HWYCLDRX2:1:2101:18638:7905
TCGGACTACACGGGTTTCTAATCCTGTTTGCTCCCCACGCTTTCGTGCCTCAGTGTCAGTTACAGTCCAGAGAGCCGCCTTCGCAACTGGTGTTCCTCCTAATATCTACGCATTTCACCGCTACACTAGGAATTCCACTCTCCTCTCCTGCACTCAAGTTCCCCAGTTTCAAAGGCTTACTACGGTTGAGCCGTAGCCTTTCACCTCTGACTTAAGAAACCACCTACGCACCCTTTACGCCCAGTAATTCC
+
FFFFFFFFFFFFFFFFFFFFFFFFFFFFFFFFFFFFFFFFFFFFFFFFFFFFFFFFFFFFFFFFFFFFFFFFFFFFFFFFFFFFFFFFFFFFFFFFFFFFFFFFFFFFFFFFFFFFFFFFFFFF,FFFFFFFFFFFFFFFFFFFFFFFFFFFFFFFFFFFFFFFFFFFFFFFFFFFFFFFF:FFFFFFFFFFFFFFFFFFFFFFFFFFFFFFF,FFFFFFFFFFF:FFFFFFF,FFFFFFFFF:FF:FFFF
@A01757:128:HWYCLDRX2:1:2101:16260:7983
CGGACTACACGGGTATCTAATCCTATTTGCTCCCCACGCTTTCGTGCCTCAGCGTCAGTCAACAGGCCAGGCGGCCGCCTTCGCCACTGGTGTTCTTCCATATATCTACGCATTTTACCGCTACACATGGAGTTCCACCGCCCTCTCCTGCTCTCTAGCCCGCCAGTTTCCAGAGCCTGTACCGGTTGAGCCGGTACCTTTCACTCCAGACTTAGCAGGCCGCCTACGCACCCTTTACGCCCAATCATTCC
+
:FFFFFFFFFFFFFFFFFF:FFFFFFFFFFFFFFFFFFFFFFFFFFFFFFFFFFFFFFFFFFFFFFFFFFFFFFFFFFFFFFFFFFFFFFFFFFFFFFFFFFFFFFFFFFFFFFFFFFFFFFFFFFFFFFFFFFFFFFFFFFFFFFFFFFFFFFFFFFFFFFFFFFFFFF:FFFFFFFFF:FFFFFFFFFFFFFFFF:FFFF:FFFFFFFFFFFFFFFFF,FFFFFFFFFFFFFFF,FF:FFFFF:FFFFF
@A01757:128:HWYCLDRX2:1:2101:2456:8030
TCGGACTACAGGGGTATCTAATCCTGTTCGCTACCCATGCTTTCGAGCCTCAGCGTCAGTTGCAGACCAGACAGCCGCCTGCGCCACTGGTGTTCTTCCATATATCTACGCATTCCACCGCTACCCATGGAGTTCCAGTGTCCTCGTCTGCACTCAGGTCGCCCGGTTTCCGATGCACTGGTGCGGTTAAGCCGACGGGGGTGACCGGAGACCGAGGCCCCCGCGGGCGGACCGGTTCGGCCGAGTGGGGG
+
FFF:,FFF:FF:FFFF:,::FFFFFF,FFFFFFF:F,F:FF,F:FFFFFFF,F:FFFF:FFF::FF,F:FF,FF,F,:,F,,FFFF,FFFFFF,:F,:FF::,:,:F,F,,,,,F,,,:F:F,,,F:,FF,F,,::F,:FFF,FF,::FF:,,:::,F:,F:FFFF,,,F,F,,F,,:,,,,,,FF,::,F:,F:,FF,,F:,,F:,,,::,::,,F,:,,::,,,,,:,,,,,F,F,F,,,:,,,,,,,F
@A01757:128:HWYCLDRX2:1:2101:13476:8077
TCGGACTACAAGGGTATCTAATCCTGTTCGCTACCCATGCTTTCGAGCCTCAGCGTCAGTTGCAGACCAGACAGCCGCCTTCGCCACTGGTGTTCTTCCATATATCTACGCATTCCACCGCTACACATGGAGTTCCACTGTCCTCTTCTGCACTCAAGTCGCCCGGTTTCCGATGCACTTCTTCGGTTAAGCCGAAGGCTTTCACATCAGACCTAAGCAACCGCCTGCGCTCGCTTTACGCCCAATAAATC
+
FFFFFFFFFFFFFFFFFFFFFFFFFFFFFFFFFFFFFFFFFFFFFFFFFFF,FFFFF:FFFFFFFFFFFFFFFFFFFFFF,FFFFFFFFF:FF,FFFFF:FFFFFFFF,FFFFFFFFFFFFFFFFFFFFFFFF,:F::FFFFFFFFFFFFFFFFF,FF,FFFFFFFFFFFFF:,FFFFFFFFFFFFFFF,FFFFFFFFFF,FFFFFFFFFFFFF,FFF:,FFFFFF:FFFFFFFFFFFFFFF:FFFFF:F:
@A01757:128:HWYCLDRX2:1:2101:22896:8108
TCGGACTACAAGGGTATCTAATCCTGTTCGCTACCCATGCTTTCGAGCCTCAGCGTCAGTTGCAGACCAGACAGCCGCCTTCGCCACTGGTGTTCTTCCATATATCTACGCATTCCACCGCTACACATGGAGTTCCACTGTCCTCTTCTGCACTCAAGTCGCCCGGTTTCCGATGCACTTCTTCGGTTAAGCCGAAGGCTTTCACATCAGACCTAAGCAACCGCCTGCGCTCGCTTTACGCCCAATAAATC
+
FFFFFFFFFFFFFFFFFFFFFFFFFFFF:FFFFFFFFFFFFFFFFFFFFFFFFFFFFFFFFFFFFFFFFFFFFFFFFFFFFFFFFF:FFF:FFFFFFFFFFFFFFFFFFFF:FFFFFFFFFFFFFFFFFFFFFFFFFFFFFFFFFFFFFFFFFFF:FFFFFFFFFFFFFFFFFFFFFFFFFFFF:FFFF:FFFFFFFFFFFFFFFF:FFFFFFFFFFFFFFFFFFFFFFFFFFFFFFFFFFFFFFFFFFFF
@A01757:128:HWYCLDRX2:1:2101:13440:8140
TCGGACTACAAGGGTATCTAATCCTGTTCGCTACCCATGCTTTCGAGCCTCAGCGTCAGTTGCAGACCAGACAGCCGCCTTCGCCACTGGTGTTCTTCCATATATCTACGCATTCCACCGCTACACATGGAGTTCCACTGTCCTCTTCTGCACTCAAGTCGCCCGGTTTCCGATGCACTTCTTCGGTTAAGCCGAAGGCTTTCACATCAGACCTAAGCAACCGCCTGCGCTCGCTTTACGCCCAATAAATC
+
FFFFFFFFFFFFFFF:FFFFFFFFFFFFFFFFFFFFFFFFFFFFFFFFFFFFFFFFFFFFFFFFFFFFFFFF:FFFFFFFFFFFFFFFFFFFFFFFFFFFFFFFFFFFFFFFFFFFFFFFFFFFFFFFFFFFFFFFFFFFFFFFFFFFFFFFFFFFFFFFFFFFFFFFFFFFFFFFFFFFFFFFFFFF:FFFFFFFFFFFFFFFFFFFFFFFFFFFF:FFFFFFFFFFFFFFFFFFF:FFFFFFFFFFFFF
@A01757:128:HWYCLDRX2:1:2101:25283:8140
TCGGACTACCAGGGTATCTAATCCTATTTGCTCCCCACGCTTTCGTGCCTCAGCGTCAGTCAACAGGCCAGGCGGCCGCCTTCGCCACTGGTGTTCTTCCATATATCTACGCATTTTACCGCTACACATGGAGTTCCACCGCCCTCTCCTGCTCTCTAGCCCGCCAGTTTCCAGAGCCTGTCCCGGTTGAGCCGGTACCTTTCACTCCAGACTTAGCAGGCCGCCTACGCACCCTTTACGCCCAATCATTC
+
FFFFFFFFFFFFFFF:FFFFFFFFFFFFFFFFFFFFFFFFFFFFFFFFFFFFFFFFFFFFFFFFFFFFFFFFFFFFFFFFFFFFFFFFFFFFFFFFFFFFFFFFFFFFFFFFFFFFF:FFFFFFFFFFFFFFFFFFFFFFFFFFFFFFFFFFFFFFFFFFFFFFFFFFFFFFFFFFFFFFF,FFFFFFF:FFFFF:FFFFFFFFFFFFFFFF:FFFFFFFFFFFFFFFFFFFFFF,FFFFFFFFFFFF:FF
@A01757:128:HWYCLDRX2:1:2101:5882:8234
TCGGACTACAAGGGTATCTAATCCTGTTCGCTACCCATGCTTTCGAGCCTCAGCGTCAGTTGCAGACCAGACAGCCGCCTTCGCCACTGGTGTTCTTCCATATATCTACGCATTCCACCGCTACACATGGAGTTCCACTGTCCTCTTCTGCACTCAAGTCGCCCGGTTTCCGATGCACTTCTTCGGTTAAGCCGAAGGCTTTCACATCAGACATCAGCAACCGCCTGCGCTCGCTTTACGCCCAATAAATC
+
FFFFFFFFFFFFFF:FFFFFFFFFFF,FFFFFFFFFFFFFFFFFFFFFFFFFFFFFFFFFFFFFFFFFF:FFFFFF:FFF,FFFFFF,F,FFFFFFFF:FFFFFFFFF:FFFF:FF,:FFFFFFFF:FFFF:FFF:FFF:FFF,FFFFFFFF,FF::FFF,FFF:F,FF:F:F,FFFF:,FF:F:FF:,,FF::::FF:,,,FFFF:F:,,:,:F:FFF,F,F,FF,FFFF:F:::F,,,FF,,,,F,FFF
@A01757:128:HWYCLDRX2:1:2101:13666:8249
TCGACTACAAGGGTTTCTAATCCTGTTCGCTACCCATGCTTTCGAGCCTCAGCGTCAGTTGCAGACCAGAGAGCCGCCTTCGCCACTGGTGTTCTTCCATATATCTACGCATTCCACCGCTACACATGGAGTTCCACTCTCCTCTTCTGCACTCAAGTTCAACAGTTTCTGATGCAATTCTCCGGTTGAGCCGAAGGCTTTCACATCAGACTTATTGAACCGCCTGCACTCGCTTTACGCCCAATAAATCC
+
FFFFFFFFFFFFFFFFFFFFFFFFFFFFFFFFFFFFFFFFFFFFFFFFFFFFFFFFFFFFFFFFFFFFFFFFFFFFFFFFFFFFFFFFFFFFFFFFFFFFFF:FFFFFFFFFFFF:FFFFFFFFFFFFFFFFFFFFFFFFFFFFFFFFFFFFFF:FFFFFFFFFFFFFFFFFFF:FFFFFFFFFFFFFFF:FFFFF,FFFFFFFFFFFFFFFFFFFFFFFFFFFF,FFFFFFFFFF,FF:FFF:FFFFFFF
@A01757:128:HWYCLDRX2:1:2101:22580:8249
TCGGACTACCGGGGTATCTAATCCTGTTTGCTCCCCACGCTTTCGTGCCTCAGTGTCAGTTACAGTCCAGAGAGCCGCCTTCGCAACTGGTGTTCCTCCTAATATCTACGCATTTCACCGCTACACTAGGAATTCCACTCTCCTCTCCTGCACTCAAGTTCCCCAGTTTCAAAGGCTTACTACGGTTGAGCCGTAGCCTTTCACCTCTGACTTAAGAAACCACCTCCGCACCCTTTACGCCCAGTAATTCC
+
FFFFFFFFFFFFFFFFFFFFFFFFFF::FFFFFFFFFFFFF:FFFFF:FFFFFFFFFFFFFFFFFFFFFFFFFFFFFFFFFFFFFFFFFFFFFFF:FFFF:FFFFFFFFFF:,,FFFFFFFFFFFFFFFFF,FFF:FFFFF:FFFFFFFFFFFFFFFFFFFFFFFFF,FFF:FFFF:FFFF:FFFFFFFFFFF,FFF,,FFF,FF:FF:FF,F:FFF,,,FF:FF,FF:,F:F:F,F,:F::FFFF,F::,
@A01757:128:HWYCLDRX2:1:2101:2989:8296
TCGGACTACAAGGGTATCTAATCCTGTTCGCTACCCATGCTTTCGAGCCTCAGCGTCAGATGCAGAACAGACAGCCGCCTTCCCCACTGGTGTTCTTCCATATATCTACGCATTACACCGCTACACATGGACATCCACTGTCCTCTTCTGCACTCAACTCGCCCTGTTTCCGAGGCACTTCTGCGGTTAAGCCGAAGTGTTTCACATCAGAACTAAGAAACCGCCTGCGCACTCTTTACGCCCAATAAATC
+
,F,:FF,FFF,:,:,,,F,F,:F,F::FF:F,FFFF,,,,F,F:FF:,F,FFF,F:FF,,,,FF::,FF,F,:F:FFF,,FF,,FF,:,FF::::,,:FFFF,FFF,FF,:,:,,F,,,:F:FFFFFF:,F,:,,F:,:,,F::,,F,,,FF:,:,:,,:FFFF,,:F,,F,:,:,FF,F:,,,F,F:,F:FF,::,,,:,FF,,F,FF::F,F:F,,F,F,,:,,,,F,,:,,F:FFF,FF,:F,:F,FF
@A01757:128:HWYCLDRX2:1:2101:32524:8406
TCGGACTACAAGGGTATCTAATCCTATTTGCTCCCCACGCTTTCGTGCCTCAGCGTCAGTCACAGGCCAGGCGGCCGCCTTCGCCACTGGTGTTCTTCCATATCTCTGCGCATTTTACCGCTACACATGGAGTTCCACCGCCCTCTCCTGTCCTCAAGTCTGCCAGTTTCTGAATGAAAGACGAGTTGAGCTCATCCCTTTGCCTTCAGACTGAACAGACCGCCTGCGCACCCTTTACGCCCAATCATTCC
+
FFFFFFFFFFFFFFFFFF,FFFFFFF:FFFFFFFFFFFFFFFFFFFFFFFFFFFFFFFFFFFFF:FFFFFFFFFFFFFFFFFFFFFFFFF,FFFFF:FFFF,FFFFFFFFFFFFFFFFFFFFFFFFFFF:FFFFFFFFFFFFFFFFFFFFFFFFFFFFFFFFFFFFFFFFFFFFFFFFFFFFFFFFFFFFF:FFFFFFFFFFF:FFFFFFFFFF:FFFFFFFFFFFF:F:FF:FFFFFFFFFF,FFFFFFF
@A01757:128:HWYCLDRX2:1:2101:7808:8469
TCGGACTACAAGGGTATCTAATCCTGTTTGCTCCCCACGCTTTCGTGCCTCAGTGTCAGTTACAGTCCAGAGAGCCGCCTTCGCTACTGGTGTTCCTCCTAATATCTACGCATTTCACCGCTACACTAGGAATTCCACTCTCCTCTCCTGCACTCAAGTTTCCCAGTTTCAAAGGCTTACTACGGTTGAGCCGTAGCCTTTCACCTCTGAGTTTCGAACCCACCTACGCACGCTTTCAGCCCAGGAGGTAC
+
FFFFFFFFFFFFFFFFFFFF,FFFFFFFFFFFFFFFFFFFFFF:FFFF:FFFFFF:FFFFFFFFFF::FFFFFFF:FFFFFFFF,FFFFFFFFFFFFFFFFF:FF,FFFF:FFF,FFF,FFF:F:FFFFF::FFFF,F:FF:FF:FFF:F,F,:FFFFF,FF:F,:FFFFF:F:FF,FFFFF:::F:,:FFFFF:F,,,FF:,,FF:FFF,F:,:,,:,FF,FF::,:,:F,:F,F:,FF:F,F,,,,,,:
@A01757:128:HWYCLDRX2:1:2101:20518:8531
TCGGACTACAAGGGTTTCTAATCCTGTTTGAGCCCCACGCTTTCGCACCTCAGCGTCAGTTACAGCCCAGAGAGCCGCCTTCGCCACTGGTGTTCCTCCATATCTCTGCGCATTGCACCGCTACACATGGACTTCCGCTCTCCTCTTCTGAACTCAAGTCAAACAGTTTCCAATGACCGTCCCCGGTTGAGCCGGGCGCTTTCACATCAGACTTCTATTACCGCCTCCGCGCGCTTTACGCCCACTAATTC
+
F:,FF,:FFFF:FFF,FFFF,FFFF::FFF,,FFFFF,FFFFF:FFFFFF,FFF:FFFF:FF:FF,FFFF,F,F:FFFFFFFFFFFF:FFFF,FFFFFFF:FFFFF:FFF:FFF,:F:FFF:,FFF,:FFFF:F,,,F,FF:FF,FFF,,,FFFFFFFF:,,FFFFF:F,FFF,F:,,,FF,FFFFF,FF:FFF,F,F,,FFFF:FF:F,:FF:,F,::::FF,FFF:FF,F:F:FFFF:FFFF:FF,,FF
@A01757:128:HWYCLDRX2:1:2101:29921:8531
TCGGACTACTGGGGTATCTAATCCTGTTTGCTCCCCACGCTTTCGTGCCTCAGTGTCAGTTACAGTCCAGAGAGCCGCCTTCGCAACTGGTGTTCCTCCTAATATCTACGCATTTCACAGCTACACTAGGAATTCCACTCTCCTCTCCTGCACTCAAGTTCCCCAGTTTCAAAGGCTTACTACGGTTGAGCCGTAGCCTTTCACCTCTGACTTAAGAAACCACCTACGCACCCTTTACGCCCAGTAATTCC
+
FFFFFFFFFFFFFFFFFFFFFFF:FFFFFFFFFFFFFFFFFFFFFFFFFFFFFFFFFFFFFFFFFFFFFFFFFFFFFFFFFFFFF,FFF:FFFFFFFFFFFFFFFFFFFFFFFFFFFFFFFFFFFF::FFFFFFFFFFFFFFFFFFFFF,F:FFFFFFF:FFFFFFFFFFFFFF:FFF,:F:F,FFFFFFFFFFF,FFFFFFFFFFFFFFFF,FFFF:FFFFFFF,F,F:FFFFFFFFFFFFFFFFFFFFF
@A01757:128:HWYCLDRX2:1:2101:31964:8531
TCGGACTACACGGGTATCTAATCCTGTTTGCTCCCCACGCTTTCGTGCCTCAGTGTCAGTTACAGTCCAGAGAGCCGCCTTCGCAACTGGTGTTCCTCCTAATATCTACGCATTTCACCGCTACACTAGGAATTCCACTCTCCTCTCCTGCACTCAAGTTCCCCAGTTTCAAAGGCTTACTACGGTTGAGCCGTAGCCTTTCACCTCTGACTTAAGAAACCACCTACGCACCCTTTACGCCCAGTAATTCC
+
FFFFFFFFFFFFFFFFFFFFFFFFFFFFFFFFFFFFFFFFFFFFFFFFFFFFFFFFFFFFFFFFFFFFFFFFFFFFFFFFFFFFFFFFFFFFFFFFFFFFFFFFFFFFFFFFFFFFFFFFFFFFFFF:FFFFFFFFFFFFFFFFFFFFFFFFFFFFFFFFFFFFFFFFFFFFFFFFFF:FFFFFFFFFFFFFF:FFFFFFFFFFFFFFFFFFFFFFF:FF,FF:F:FFFFFF::FFFFFFFFFF:::F,FF
@A01757:128:HWYCLDRX2:1:2101:17345:8547
TCGGACTACAAGGGTATCTAATCCTGTTCGCTACCCATGCTTTCGAGCCTCAGCGTCAGTTGCAGACCAGAGAGCCGCCTTCGCCACTGGTGTTCTTCCATATATCTACGCATTCCACCGCTACACATGGAGTTCCACTCTCCTCTTCTGCACTCAAGTTCAACAGTTTCTGATGCAATTCTCCGGTTGAGCCGAAGGCTTTCACATCAGACTTATTGAACCGCCTGCACTCGCTTTACGCCCAATAAATC
+
FFFFFFFFFFFFFFFFFFFFFFFFFFFFFFFFFFFF:FFFFFFFFFFFFFFFFFFFFFFFFFFFFFFFFFFFFFFFFFFFFFFFFFFFFFFFFFFFFFFFFFFFFFFFFFFFFFFFFF:FFFFFFFFFFFFFFFFFFF,FFFFFFFFFFFFFFFFFFFFFFFF:FFFFFF:FFFFF,FFFFFFFFF::FFFFFF,FFFF:FF:FF:FFFFFFFFFFFF:F:,FFFFF,FFFFFF,F:FFFFFFFF,F:FFF
@A01757:128:HWYCLDRX2:1:2101:19651:8594
TCGGAGTACAAGGGTATCTAATCCTATTTGCTCCCCACGCTTTCGTGCCTCAGCGTCAGTCAACAGGCCAGGCGGCCGCCTTCGCCACTGGTGTTCTTCCATATATCTACGCATTTTACCGCTACACATGGAGTTCCACAGCCCTCTCCTGCTCTCTAGCCCGCCAGTTTCCAGAGCCTGTACCGGTTGAGCCGTTACCTTTCACTCCATACTTAGCAGGCCGCCTACGCACCCTTTAAGCCCAATCATTC
+
FFF:F,,F::F,:::FFFF,:FF::FFFFF,F,FFFFFF:FFFFFFF:F,FF:,FFFFFFFFFFF,FFF,FFFFFFFFFFF:F,FFFFFFFFFF:F:FFFFFF:FFFF:FFFFF,FF::FFFFFFFFF,:FFFFFFFFF,:FF:FFFFFFFFFFFFFF,FFFFFFFFFFFFFF,FFFFFFFF:F::F:F:,,F,,,FF,FFFFFFFF,F,:FFF,:FFFFF,F:FFF,FFF:F:FFF,,:FF::FF:F:FF
@A01757:128:HWYCLDRX2:1:2101:14009:8656
TCGGACTACAAGGGTATCTAATCCTATTTGCTCCCCACGCTTTCGTGCCTCAGCGTCAGTTAACAGGCCATGCGGCCGCCTTCGCCACTGGTGTTCTTCCATATATCTACGCATTTTACCGCTACACATGGAGTTCCACTCTCCTCTTCTGCACTCAAGTTCAACAGTTTCTGATGCAATTCTCCGGTTGAGCCGAAGGCTTTCACATCAGACTTATTGAACCGCCTGCACTCGCTTTACGCCCAATAAAT
+
FFFFFFFFFFFFFFFFFFF:FFFFFFFFFFFFFFFFFFFFFFFFFFFFFFFFFFF:FFFFFFFFFFFFFFFFFFFFFFFFFFF:F:FFFFFFFFFFFFFFFFFFFFFFFFFFFFFFFFFFFFFFFFFFFFFFFFFFFFFFFFFFFFFFFFFFFFFFFFFFFFF:FFFFFFFFF:F::FFFFFFFFFFFFFFFFFFFFFFFFFFFFFFFFFF:FFFFFFFFFF,::FF:,FFFF:FFFFFF,F,FFFF:F:F
@A01757:128:HWYCLDRX2:1:2101:20880:8688
TCGGACAACACGGCTATCTAATCCTGTTTGCTCCCCACGCTATCGAGCCTCAGTGTCAGTTACAGACCAGAGAGCCGCCTTCGCAACTTGTGTTCCTCCTAATATAAACGCATTTCACCGCTACACTAGGAATTCCACTCTCCTCTCCTGCACTCAAGTTACACAGTATCAAACGCTAACTACGTTTTAGCCCTAGCATTTAACATCTAAATTAAATAACCACCTACCAACCCTTTACCCCCACTAATACC
+
FF,FF:,F::FFF,F:F,:::,,FF:,:F,,,:F,F:FF:F,,,F,:,F,FFFFF:F:,FFFFF,:,F:FFFF,:FFF:,FF,,:FFFFFF:F,,FF,,,:FFFFF,FF,F,F,:FF:F,F,:FFFFF,,,:F,,F:FFFF:FFF,FF,,F,FF,FF,,:,F,FF::F:,FFF,,FF,FF:FFF:FF,F:FF,FFF:,,F:,,,,FFF,F,FFFF,,:FFF:F,::F,:,FF,FF,F:,:F,F,,F:F,F:
@A01757:128:HWYCLDRX2:1:2101:29469:8688
TCGGACTACTAGGGTATCTAATCCTGTTTGCTACCCACGCTTTCGAACCTCAGCGTCAGTTACAGACCAGAGAGCCGCTTTCGCCACTGGTGTTCTTCCATATATCTACGCATTTCACCGCTACACATGGAGTTCCACTCTCCTCTTCTGCACTCAAGTCTCCCAGTTTCCAATGCACTACTTCGGTTAAGCCGAAGGCTTTCACATCAGACTTAAAAGACCGCCTGCGTTCCCTTTACGCCCAATAAATC
+
:FFFFFFFFFFFFFFFFFFFFFFFFFFFFFFFFFFFFFFFFFFFFFFFFFFFFFFFFFFFFFFFFFFFFFFFFFFFFFF:FFFFFFFFFFFFFF:FF,FFFFFFFFFFFFFFFFFFFFFFFFFFFFFFFFFF:FFFFFFFFFFFFFFFFFFFFFFFFFFFFFFFF:FFFFFFFF,FF:,FFFFF:FFFFF,FFFFF:::,FFFF::FFFFFFF:FFFF,FF:FFF:FFFFFFFFFFFF:FF:F:FFFFFFF
@A01757:128:HWYCLDRX2:1:2101:21504:8735
TCGGACTACTGGGGTTTCTAATCCTATTTGCTCCCCACGCTTTCGTGCCTCAGCGTCAGTCAACAGGCCAGGCGGCCGCCTTCGCCACTGGTGTTCTTCCATATATATACGCATTTTAACGCTACACATGGAGTTCCACCTCCCACTCCTGCTCTCTAGCCCGCCAGTTTCCAGAGCCTGTACCGGTTGAGCCGGTACCTTTAACTCCAAACTTAGCAGGCCGCCTACGCACCCTTTACGCCCAATCATTC
+
:F:,F,FFFFFFFFF:FFFFFFFFFF,FFF:FFFFFF:FFFFFFFFFF::FF,FFFFF:FFFF,FFFFFF::,FFFFFF,,FFFFFF:FF,:FFFFF,F,FFFFFF,F::FFFFFFFF:F,F,FFFFFF,FFFFF,FF,:,FFF,FFF::F,FFF,FF,FFFFFFF,FF:FFF,FFFFFFFFF:,,FF::F::F:F:FF,FF,:,FF:,FFFFFF:FFF,FFFF:FFF:::FFFFFFFFFFFFFFFF:FFF
@A01757:128:HWYCLDRX2:1:2101:23529:8735
TCGACTACTAGGGTATCTAATCCTATTTGCTCCCCACGCTTTCGTGCCTCAGCGTCAGTCACAGGCCAGGCGGCCGCCTACGCACCCTTTACGCCCAATCATTCCGGATAACGCTCGCCACCTACGTATTACCGCGGCTACTGGCACGTAGTTATCCGAGACTTCATCGAAGGGTAATATCAATCAGAGATCATATCCTCTCTCCGCTCTTTTTCCCCTTCAAAAGAACTATACTATCCGACTACATTCCT
+
FFFFFFFFFFFFFFFFFFFFFFFFFFFFFFFFFFFFFFFFFFFFFFFFFFFFFFFFFFFFFFFFFFFFFFFFFFFFFFFFFFFF:F,:FFFF:F,FF,:,FF,,F,FFF,F,F,F,:FF,,F,FF,FFF,:F,,F,:FF,FF,,,,F,::F:F,,FF,,,FF:,F,FF,F,,,::FFFFFFFFF::FFFFFFFF,FF,FFFFF:,:FFFFFF,:F,F:,,FFFFF,FF:F,FF,,F:FF,F,,F:,FFFFF
@A01757:128:HWYCLDRX2:1:2101:29577:8782
TCGGACTACTAGGGTATCTAATCCTGTTTGCTACCCACGCTTTCGAACCTCAGCGTCAGTTACAGACCAGAGAGCCGCTTTCGCCACTGGTGTTCTTCCATATATCTACGCATTTCACCGCTACACATGGAGTTCCACTCTCCTCTTCTGCACTCAAGTCTCCCAGTTTCCAATGCACTACTTCGGTTAAGCCGAAGGCTTTCACATCAGACTTAAAAGACCGCCTGCGTTCCCTTTACGCCCAATAAATC
+
FFFFFFFFFFFFFFFFFFFFFFFFFFFFFFFFFFFFFFFFFFFFFFFFFFFFFFFFFFFFFFFFFFFFFFFFFFFFFFFFFFFFFFFFFFFFFFFFFFFFFFFFFFFFFFFFFFFFFFFFF:FFFFFFFFFFFFFFFFFFFFF:FFFFFFFFFFFFFFFFF:FFF:FFF:FFFFFFFFFFFFF,FFFFFF,FFFFFFFFFFFFFFFFFFFFFFFFF:F,FFFFFFFF:FFFFFFFFFFFFFFFFFFF,FFF
@A01757:128:HWYCLDRX2:1:2101:27010:8844
TCGGACTACAAGGGTTTCTAATCCTGTTCGCTACCCATGCTTTCGAGCCTCAGCGTCAGTTGCAGACCAGACAGCCGCCTTCGCCACTGGTGTTCTTCCATATATCTACGCATTCCACCGCTACACATGGAGTTCCACTGTCCTCTTCTGCACTCAAGTCGCCCGGTTTCCGATGCACTTCTTCGGTTAAGCCGAAGGCTTTCACATCAGACCTAAGCAACCGCCTGCGCTCGCTTTACGCCCAATAAATC
+
FFFFFFFFFFFFFFFFFFFFFFFFFF:FFFFF,FFFFFFFFFFFFFFFFFFFFFFFFFFFFFFFFFFFFFFFFFFFFFFFFFFFFFF:FFFFFFFFFFFFFFFFFFFFFFFFFFFFFFFFFFFFF:FFFFFFFFFF,FFFFFFFFF:FFFFFFFFF:FFFFFFFFFFFFFFFFFFFFF:FFFFFFF:FFFFFFFF,FFFFFFFFFFFFFFFFFFFFFFFFFFFFF:FFFFFF:FFFFFFFFFFFFF,FFFF
@A01757:128:HWYCLDRX2:1:2101:12463:8860
TCGGACTACCCGGGTATCTAATCCTATTTGCTCCCCACGCTTTCGTGCCTCAGCGTCAGTCAACAGGCCAGGCGGCCGCCTTCGCCACTGGTGTTCTTCCATATATCTACGCATTTTACCGCTACACATGGAGTTCCACCGCCCTCTCCTGCTCTCTAGCCCGCCAGTTTCCAGAGCCTGTACCGGTTGAGCCGGTACCTTTCACTCCAGACTTAGCAGGCCGCCTACGCACCCTTTACGCCCAATCATTC
+
FFFFFFFFFFFFFFFFFFFFFFFF:FFFFFFFFFFFFFFFFFFFFFFFFFFFFFFFFFFFFFFFFFFFFFFFFFFFFFFFFFFFFFFFFFFFFFFFFFFFFFFFFFFFFFFFFF:F:FFF:FFFF:FFF:FFFF:FFFFFFFFFFFFFFFFFFFFFF:F:F:FFFFFFFFFFFFFFFFFF:FFFFFF:FFFFFFFFFF::FF::F:F,:FFFF:FF,FFFFFFFFFFF:FFF:F,F,FFFFFFFFF:F:FF
@A01757:128:HWYCLDRX2:1:2101:17336:8876
TCGGACTACACGGGTATCTAATCCTGTTTGCTCCCCACGCTTTCGTGCCTCAGTGTCAGTTACAGTCCAGAGAGCCGCCTTCGCAACTGGTGTTCCTCCTAATATCTACGCATTTCACCGCTACACTAGGAATTCCACTCTCCTCTCCTGCACTCAAGTTCCCCAGTTTCAAAGGCTTACTACGGTTGAGCCGTAGCCTTTCACCTCTGACTTAAGAAACCACCTACGCACCCTTTACGCCCAGTAATTCC
+
FFFFFF:FFFFFFFF:FFFFFF:FFFFFFFFFFFFFFFFFFFFFFFFFF:FFFFFFFFFFF:FFFFFFFFFF:FFFFFF:FFF:FFFFFFFFFFFFFFFFF,FFFFFF:FFFFFFFFFFFFFFFFFFFFFFFFFFFFFFFFFFFFFFFFFFFFFFFFFFFFFFFFFFFFFFF:FFFFFFFFFFFFFF:FFFFFFFFFFFFFFFFFFFFFFFFFFFFFFFFFFFFFFFFFFFFFF,FF,FFFFF:FFFFFFF
@A01757:128:HWYCLDRX2:1:2101:16351:8923
TCGGACTACTGGGGTTCTAATCCTGTTTGCTCCCCACGCTTTCGCACCTCAGCGTCAGTATCAGTCCAGGAAGTCGCCTTCGCCACTGGTGTTCCTTCAGATCTCTACGCATTTCACCGCTACACCTGAAATTCCACTTCCCTCTCCTGTACTCTAGCCTGCCAGTATCAGATGCAGTTCCAAGGTTGAGCCCTGGGCTTTCACATCTGACTTAACAAACCGCCTACGCGCGCTTTACGCCCAGTAATTCC
+
FFFFFFFFFFFFFFFFFF:FFFFFFFFFFFF:FFFFF:FF:FFFFF:FFFF:FFFFFFFFFFFFFFFFFFFFFFFFFF,FFFFFFFFFFFFFFFFFFFFFF:FFFFFFFFFFFFFFFFFF,FF,FFFF:FFFF:FFFFF,FFFFFFFFFFFFFFFFFFFFFFFF:FFFFFFFF:FF:FFFFFFFF:FFFFFFFFFFFFFFFFFFFFF:FFF,:F,FF,:F::FFFFFFFFFFF,FF,FFFFF:FF,FFFFF
@A01757:128:HWYCLDRX2:1:2101:23448:8938
TCGGACTACAAGGGTATCTAATCCTGTTTGATCCCCACGCTTTCGCACCTCAGCGTCAGTTACAGACCAGAGAGCCGCCTTCGCCACTGGTGTTCCTCCATATCTCTGCGCATTTCACCGCTACACATGGAATTCCACTCTCCTCTTCTGTACTCAAGTAAAACAGTTTCCAATGACCCTCCCCGGTTGAGCCGGGGGCTTTCACATCAGACTTATTTTAACGCCGACGCGCGCTTTACGCCCAATAATGC
+
FFFFFFFFFF,FFFFFFF:FFFF:,FFFFFFFFFFF:F:FFFFFFF:F,,FFFFFF:FFFFFF,FFFFFFF,,FF:FFFFFFF:FF,F:F::F,FFFFFFFFF:FFFFFFFF:FFFFF:FFFFFF:FFFFFFFFFFFFFFFFFFFFFFFFFFFFFFFFFFF:,,FFF:FFF::FFF,FFFFFFFFFFF:FF:FFFFFFFFF:FF:FFFFFFFF,:FF:FF,FFF,,FF:FFFF:F,F,:,F,:,FF:FF,,
@A01757:128:HWYCLDRX2:1:2101:17770:9001
TCGGACTACAAGGGTATCTAATCCTGTTTGCTCCCCACGCTTTCGTGCCTCAGTGTCAGTTACAGTCCAGAGAGCCGCCTTCGCAACTGGTGTTCCTCCTAATATCTACGCATTTCACCGCTACACTAGGAATTCCACTCTCCTCTCCTGCACTCAAGTTCCCCAGTTTCAAAGGCTTACTACGGTTGAGCCGTAGCTTTTCACCTCTGACTTAAGAAACCACCTACGCACCCTTTACGCCCAGTAATTCC
+
FFFFFFFFFFFFFFFFFFFFFFFFFFFFFFFFFFFFFFFFFFFFFFFFFFFFFFFFFFFFFFFFFFFFFFFFFFFFFFFFFFFFFFFFFFFFFFF:FFFFFFFFFFF:FFFFFFFFFFFFFFFFFFFFFFFFFFFFFFFFFFFFFFFFFFFF:FFFFFFFFFFFFFF:FFFFFFFFFFFFFFFFFFFFFFF:FF,:FFFFFFFFFFFFFFFFF,FFFFFF:FF:F:FFFFFFFFFFFFFFFFFFFFFFF:,
@A01757:128:HWYCLDRX2:1:2101:19018:9001
TCGGACTACCGGGGTATCTAATCCTATTTGCTCCCCACGCTTTCGTGCCTCAGCGTCAGTCAACAGGCCAGGCGGCCGCCTTCGCCACTGGTGTTCTTCCATATATCTACGCATTTTACCGCTACACATGGAGTTCCACCGCCCTCTCCTGATCTCTAGCCCGCCAGTTTCCAGAGCCTGTACCGGTTGAGCCGGTACCTTTCACTCCAGACTTAGCAGGCCGCCTACGCACCCTTTACGCCCAATCATTC
+
FFFFFFFFFFFFFFFFFFFFFFFFFF,FFFFFFFFFFFFF:FFFFFFFFFFFFFFFFFFFFFFFF:FFFFFFFFFFFFFF:FFFFFFFFFFFFFFFFFFF:FFFFFFFFFFFFFFFFFFFFFF:FF::FFFFFFFFFFFFFFFFFFFFFFFFFFFFFF,FFFFFFFFFFFFFFFFFFFFFF:FFFFF:FFFFFFFFFFFFFFFFFFFFFFF:F:FFFFFFF:FFFFFFFFFFFFFFFFFF:FFFFF::FFF
@A01757:128:HWYCLDRX2:1:2101:2230:9017
TCGGACTGCCGGGGTGTCTAATCCCGTTTGCTCCCTACGCTTTCGTGCGTTAGTGTCAGAACCGTCCCAGTAACGTGCCTCCGCTATCGGTGTGCTTTCTAATATCTACGGATTTCAGTCCTCCACGAGAAGTTCCAGTTACCCCTAGCGGTCTGGAGCTTAGCAGTTTCGCTCTTAGTCTGAATGGGTGGGGCACCAGGGGTCTCGAGCTTGGGATTGTGCCACAGAGGCTCCTTTGTGCACCCAGTGCG
+
FF:FFFF,F:F:FF:,F:,F,F,F,FFF,F,F,,FFF,:,::,F:FF,:,,FFFFF,:F,,,,F,F,F,FF,F,,FF:,F::FF,F,FFF,,F:FF,:FFF,,::,F,,:F,,F,,:,::,FFF::,:F,,,,::,:F:::,,F,F,,FF::,:,F,F,FF:,:,FF::FF,FF,:FFF,FF,,FFF,:F,,:,,,,,:,:,F,F:,F,,,,,F,,,,,F:,,,F,,,,:F,,,,,,,:,F,:::,F:,,,
@A01757:128:HWYCLDRX2:1:2101:19578:9032
TCGACTACAGGGGTATCTAATCCTATTTGCTCCCCACGCTTTCGTGCCTCAGCGTCAGTCAACAGGCCAGGCGGCCGCCTTCGCCACTGGTGTTCTTCCATATATCTACGCATTTTACCGCTACACATGGAGTTCCACCGCCCTCTCCTGCTCTCTAGCCCGCCAGTTTCCAGAGCCTGTACCGGTTGAGCCGGTCCCTTTCACTCCAGACTTAGCAGGCCGCCTACGCACACTTTACGCCCAAGCATTCC
+
FFFFFFFFFFFFFFFFFFFFFFFFFFFFFFFFFFFFFFFFFFFFFFFFFFFFFFFFFF,FFFFFFFFFFFFFFFFFFFFFFFFFFFFFFFFF:FFFFFFFFFFFFFFFFFFFFFFFF:FFFFFFFFFFFFFFFFFFFFFFF:FFFFFFFFFFFFFFFFFFFFFFFF,FF:FFFFFFFFFFFFFFFFFFFFFFFFF,FFF,FFFFFFFFFF:::::FFFFFFFFFFFFF:FF,FFFFFFFF,FFF,FF,FF:
@A01757:128:HWYCLDRX2:1:2101:23267:9064
TCGGACTACTAGGGTATCTAATCCTATTTGCTCCCCACGCTTTCGTGCCTCAGCGTCAGTCAACAGGCCAGGCGGCCGCCTTCGCCACTGGTGTTCTTCCATATATCTACGCATTTTACCGCTACACATGGAGTTCCACCGCCCTCTCCTGCTCTCTAGCCCGCCAGTTTCCAGAGCCTGTACCGGTTGAGCCGGTACCTTTCACTCCAGACTTAGCAGGCCGCCTACGCACCCTTTACGCTCAATCATTC
+
FFFF,FFFFFFFFF,F,FF,FFFFFFFFFFFFFFFFFFFFFFFFFFFFFFFFFFF:FFFFF:FFFFFFF:FFFFFFFFFFFFFFFFFFFFFFFFFFFFFFFFFF,FFFFFFF,FFFFFFFFFFFFFFFFF:FFFFFFFFFFFFFFFFFFFFFFF:FF:FFFFFFFFFFFFFFFFFFFFFFFFFFF:FFFFFFFFFFFFFFFFFFF:FFFFFFFFFFFFFFFFFFFFFFFFFFFFFFFFFFFFFFFF:FFFF
@A01757:128:HWYCLDRX2:1:2101:29297:9079
TCGGACTACAAGGGTATCTAATCCTGTTCGCTCCCCCAGCTTTCGCGCCTCAGCGTCAGTGACGGCCCAGAGAGCTGCCTTCGCCATCGGTGTTCTTCCCGATATCTGCGCATTCCACCGCTACACCGGGAATTCCGCTCTCCTCTACCGCACTCGAGCCGCCCAGTCCGGGACCCGGCCCGGGGTTGAGCCCCGGGGTTAGAGGTCCCGCTTAGGCGGCCGCCTACGCGCGCTTTACGCCCAATGAATCC
+
FFFFFFF:FFFFFFFFFFFFFFFFFFFFFFFFFFFFFFFFFFFFFFFFFFFFFFFFFFFFFFFFFFFFFFFFFFFFFFFFFFFFFFFFFFFFFFFFFFFFFFFFFFFFFFFFFFFFFFFFFFFFFFFFFFFFFFFFFFFFFFFFFFFFFFFFFFFFFFFFFFFFFFFFFFFFF:FFFFFFFFFFFFFFFFFFFFFFFFF:FFFFFFFFF:FFFFFFFFFFFFFFFFFFFFFFFF,FFFFFF:FFF,F,FF:
@A01757:128:HWYCLDRX2:1:2101:23267:9095
TCGGACTACTAGGGTATCTAATCCTATTTGCTCCCCACGCTTTCGTGCCTCAGCGTCAGTCAACAGGCCAGGCGGCCGCCTTCGCCACTGGTGTTCTTCCATATATCTACGCATTTTACCGCTACACATGGAGTTCCACCGCCCTCTCCTGCTCTCTAGCCCGCCAGTTTCAAGAGCCTGTACCGGTTGAGCCGGTACCTTTCACTCCAGACTTAGCAGGCCGCCTACGCACCCTTTACTCTCAATCATTC
+
FFFFFFFFFFFFFFFFFFFFFF:FFFFF,FFFFFFFFFFFFFFFFFFFFFFFFFFFFFFFFFFFFFFFFFFFFFFFF:FFFFFFFFFFFF:FFFFFFFFFFFFFFFFFFFFFFFFFFF:FFFF:FFFFFF:F:F,FFFF:FFF:F:FF:FFFFFFFFFFF,FFFFFFF,FF:FFF,:FFFFFF,FFFF:FF,FF,FFFFFFFF:FFFFFFFFFF:FFFF:FFFFFFFFF::F,FF:FFF:FFFFFF:F:F,
@A01757:128:HWYCLDRX2:1:2101:22525:9157
TCGGACTACTGGGGTATCTAATCCTGTTCGCTACCCATGCTTTCGAGCCTCAGCGTCAGTTGCAGACCAGACAGCCGCCTTCGCCACTGGTGTTCTTCCATATATCTACGCATTCCACCGCTACACATGGAGTTCCACTGTCCTCTTCTGCACTCAAGTCGCCCGGTTTCCGATGCACTTCTTCGGTTAAGCCGAAGGCTTTCACATCAGACCTAAGCAACCGCCTGCGCTCGCTTTACGCCCAATAAATC
+
FF,FFF:F,FFF::FFF::FF:FFFFFFFFFFFF,FFF:FF,FFFFF,FFFFF,FFFFFF::FFFF,FFFFF:FFFFFF,FFF,FFF,FFF,,FF:F::FFFF:FFF:F,F,FFFFF:F::FFFF:F:FFF,::,FFFF::,FF,FFFFFFFFFF,F,FFFFFFF,FFFFF,FF:F,FFFF,FF,,:FF,:FF,FF,,:F::FF:FFFFFFF,:,F,:FFFFF,FFFFFFFF:FF,::FFF,F:FFFF:,F
@A01757:128:HWYCLDRX2:1:2101:1723:9204
TCGGACTACACGGGTATCTAATCCTGTTTGCTCCCCATGCTCTCATGCCTCAGCGTCAGTTACAGTCCAGGAAGTCGCCTTCGCCACTGGTGTTCTTCCTAATCTCTACGCATTTCACCGCTACACTAGGAATTCCACTTACCTCTCCTGCACTCTAGTTAAACAGTTTTATATGCTTTCTACAGGTTAAGCCTATATATTTAACATATAACTTTTTTAACCGCCTACGCAGCCTTTACGCCGAGTTATTC
+
FFFFFFFFFFFFFFFFFFF:F::FFFFFFFF:FF,FFFF,FFFFFFFFFFFFFFFFFFFFFFFFFFF:FF,,FFFFFFFFFFFFF:FFFFFFFFFFFFFFFFF:FFFFFFFFFFFFFFFFFFFFFFFFFFFFFFF:F:FFFFFFFF,FFFFFFFFFFFFFFFFFF:FFFFFFFFF:FFF:FFFFFFFFF:,FFF:FFFF,FFFFF,FFFFF,F,,F:FF:FFFF,FFFF,F,::FFF,F,FF,F,FFFFFF
@A01757:128:HWYCLDRX2:1:2101:12518:9204
TCGGACTACAAGGGTATCTAATCCTGTTTGCTCCCCACGCTTTCGTGCCTCAGTGTCAGTTACAGTCCAGAGAGCCGCCTTCGCAACTGGTGTTCCTCCTAATATCTACGCATTTCACCGCTACACTAGGAATTCCACTCTCCTCTCCTGCACTCAAGTTTCCCAGTTTCAAAGGCTTACTACGGTTGAGCCGTAGCCTTTCACCTCTGACTTAAGAAACCACCTACGCACCCTTTACGCCCAGTAATTCC
+
FFFFFFFFFFFFFFFFFFFFFFFFFFFFFFFFFFFFFFFFFFFFFFFFFFFFFFFFFFFFFFFFFFFFFFFFFFFFFFFFFFFFFFFFFFFFFFFFFFFFFFFFFFFFFFFFFFFFFFFFFF:FFFF:FFFFFFFFFFFFFFF,FFFFFFFFFFFFFFF:FFFFFFFFFFFFFFFF:FFFFFF,F:FF:FFFFFFFFFFFFFFFFFFFFF,FFFFFFFFFFFFFFFFFFFFFFFFFFFFF:FFFFFFFFF:
@A01757:128:HWYCLDRX2:1:2101:17327:9204
TCGGACTACTAGGGTATCTAATCCTGTTCGCTACCCATGCTTTCGAGCCTCAGCGTCAGTTGCAGACCAGACAGCCGCCTTCGCCACTGGTGTTCTTCCATATATCTACGCATTCCACCGCTACACATGGAGTTCCACTGTCCTCTTCTGCACTCAAGTCGCCCGGTTTCCGATGCACTTCTTCGGTTAAGCCGAAGGCTTTCACATCAGACCTAAGCAACCGCCTGCGCTCGCTTTACGCCCAATAAATC
+
FFFFFFFFFFFFFFFFFFFFFFFFFFFFFFFFFFFFFFFFFFFFFFFFFFFFFFFFFFFFFFFFFFFFFFFFFFFFFFFFFFFFFFFFFFFFFFFFFFFFFFFFFFFFFFFFFFFFFFFFFFFFFFFFFFFFFFFFFFFFFFFFFFFFFFFF:FFFFFFFFFFFFFFFFFFFFFFFFFFFFFFFFFFFFFFFFFFFFFFFFFFFFFFFFFFFFFFFFFFFFFFFFFFFFFFF:FFFFFFFFFFF:FFFFFF
@A01757:128:HWYCLDRX2:1:2101:17535:9251
TCGGACTACTAGGGTATCTAATCCTGTTCGCTACCCATGCTTTCGAGCCTCAGCGTCAGTTGCAGACCAGACAGCCGCCTTCGCCACTGGTGTTCTTCCATATATCTACGCATTCCACCGCTACACATGGAGTTCCACTGTCCTCTTCTGCACTCAAGTCGCCCGGTTTCCGATGCACTTCTTCGGTTAAGCCGAAGGCTTTCACATCAGACCTAAGCAACCGCCTGCGCTCGCTTTACGCCCAATAAATC
+
FFFFFFFFFFFFFFFFFFFFFFFFFFFFFFFFFFFFFFFFFFFFFFFFFFFFFFFFFFFFFFFFFFFFFFFFFFFFFFFFFFFF:FFFFFFFFFFFFFFFFFFFFFFFFFFFFFFFFFFFFFFFFFFFFFFFFFFFFFFFFFFFFFFFFFFFFFFFFFFFFFFFFFFFFFFFFFFFFFFFFFFFFFFFFFFFFFF:FF:FFFFFFFFFFFFFFFFFFFFFFFFFFFFFFFFFFFFFFFFFFFFFFFFFFF:
@A01757:128:HWYCLDRX2:1:2101:23122:9314
TCGGACTACAGGGGTATCTAATCCTATTTGCTCCCCACGCTTTCGTGCCTCAGCGTCAGTTAACAGGCCAGGCGGCCGCCTTCGCCACTGGTGTTCTTCCATATATCTACGCATTTTACCGCTACACATGGAGTTCCACCGCCCTCTCCTGCTCTCTAGCCCGCCAGTTTCCAGAGCCTGTACCGGTTGAGCCGGTACCTTTCACTCCAGACTTAGCAGGCCGCCTACGCACCCTTTACGCCCAATCATTC
+
FFFFFFFFFFFFFFFFFFFFFFFFFFFFFFFFFFFFFFFFFFFFFFFFFFFFFFFFFFFFFFFFFFFFFFFFFFFFFFFFFFFFFFFFFFFFFFFFFFFFFFFFFFFFFFFFFFFFFFFFFFFFFFFFFFFFFFFFFFFFFFFFFFFFFFFFFFFFFFFFFFFFFFFFFFFFFFFFFFFFFFFFFFFFFFFFFFFFFFFFFFFFFFFFFFFFFFFFFF:FFFFFFFFFFFFFFFFFFFFFFFFF:F:FFFF
@A01757:128:HWYCLDRX2:1:2101:13078:9361
TCGGACTACAAGGGTATCTAATCCTGTTCGCTACCCATGCTTTCGAGCCTCAGCGTCAGTTGCAGACCAGACAGCCGCCTTCGCCACTGGTGTTCTTCCATATATCTACGCATTCCACCGCTACACATGGAGTTCCACTGTCCTCTTCTGCACTCAAGTCGCCCGGTTTCCGATGCACTTCTTCGGTTAAGCCGAAGGCTTTCACATCAGACCTAAGCAACCGCCTGCGCTCGCTTTACGCCCAATAAATC
+
FFFFFFFFFFFFFFFFFFFFFFFFFFFFFFFFFFFFFFFFFFFFFFFFFFFFFFFFFFFFFFFFFFFFFFFFFFFFFFFFFFFFFFFFFF:FFFFFFFFFFFFFFFFFFFFFFFFFFFFFFFFFFFFFFFFFFFFFFFFFFFFFFFFFFFFFFFFFFFFFFFFFFFFFFFFFFFFFFFFFFFFFFFFFFFFFFFFFFFFFFFFFFF:FFFFFFFFFFFFFFFFFFFFFFFFFFFFFFFFFFFF:FFFFFFF
@A01757:128:HWYCLDRX2:1:2101:4390:9377
TCGGACTACAAGTGGATCTAATCCTATTTGCTCCCCACGCTTTGGTGCCTCAGCGTCAGTCCACAGGCCAGGCGGCCGCCGTCGCCACTGGTGGTCTTCCAGCTCTCGACGCATTTTACCGGGACACTTGGTGTTCCACGGCGGTCTCGTCGTCGCTAGCCCGCCAGGTTCGAGAGCCTGTACGGGTTGAGCCGGTCCCTTTCGGGCGAGTGGTTGCGGGGCGCCGGCGCCCCCGGTCCGCCGCTGCGGGG
+
FFFFFFF:FFF:,F,F,:,,:::FFF,:FFFFFFFF:F:F,F,,FFFFFF,::FF:F,FF,,:F,FF,F:FFFFF:,FF,,FFFF:FF:FF:F,F,:FF:,,:F,F:,,FFF,F:FFF::F,,F,FF,:F:,,,F::,:,F,,:FF,F,:,,FF,,,,:,:FF,,,F:,F,,:F,F:,F:F:,:,FF:F,:,,FFF:,,,,,F,,,F,,,,,F:,FF,F:F,,:,,,FFF,,:F,F,,,F,:FF,,F:,,F
@A01757:128:HWYCLDRX2:1:2101:30734:9471
TCGGACTACCAGGGTATCTAATCCTGTTCGCTACCCATGCTTTCGAGCCTCAGCGTCAGTTGCAGACCAGAGAGTCGCCTTCGCCACTGGTGTTCTTCCATATATCTACGAATTCCACCGCTACACATGGAATTCCACTCTCCTCTTCTGTACTCAAGAAAAACAGTTTCCGATGCAGTTCCTCGGTTAAGCCGAGGGCTTTCACATCAGACTTATTCTTCCGCCTGCGCTCGCTTTACGCCCAATAAATC
+
FFFFFFFFFFFFFFFFFFFFFFFFFFFFFFFFFFFFFFFFFFFFFFFFFFFFFFFFFFFFFFFFFFFFFFFFFFFFFFFFF:FFFFFFFFFFFFFFFFFFFFFFFFFFFFFFFFFFFFFFFFFFFFFFFFFFFFFFFFFFFFFFFFFFFFFFFFFFFFFFFF:FFFFFFFFFFF,FFFFFFFF::FFFFFFFF:FFFF:FFFFFFFFFFFFFFFFFFFFFF:FFFFFF:FFFFFFFFF::FFFFFFFFFFF
@A01757:128:HWYCLDRX2:1:2101:25708:9565
TCGGACTACTGGGGTATCTAATCCTGTTCGCTACCCATGCTTTCGAGCCTCAGCGTCAGTTGCAGACAAGACAGCCGCCTTCGCCACTGGTGTTCTTCCATATATCTACGCATTCCACCGCTACACATGGAGTTCCACTGTCCTCTTCTGCACTCAAGTCGCCCGGTTTCCGATGCACTTCTTCGGTTAAGCCGAAGGCTTTCACATCAGACCTAAGCAACCGCCTGCGCTCGCTTTACGCCCAATAAATC
+
FFFFFFFFFFFFFFFFFFFFFFFFFFFFFFFFFFFFFFFFFFFFFFFFFFFFFFFFFFFFFFFFFFFFFFFFFFFF:FFFFFFFFFFFFFFFFFFFFFFFFFFFFFFFFFFFFFFFFFFFFFFFFFFFFFFFFFFFFFFFFFFFFFFFFFFFFFFFFFFF,FFFFFFFFFFFFFFFFFFFFFFFFFFFFF::FFFFFFFFFFFFFFFF:FFFFFFFFFF:FFFFFFFF:FFF:FFFFFFFFFFFFFF,FFF
@A01757:128:HWYCLDRX2:1:2101:32434:9596
TCGGACTACAAGGGTTTCTAATCCTATTTGCTCCCCACGCTTTCGTGCCTCAGCGTCAGTAAACAGGCCAGGCGGCCGCCTTCGCCACTGGTGTTCTTCCATATATCTACGCATTTTACCGCTACACATGGAGTTCCACCGCCCTCTCCTGCTCTCTAGCCCGCCAGTTTCCAGAGCCTGTACCGGTTGAGCCGGTACCTTTCACTCCAGACTTAGCAGGCCGCCTACGCACCCTTTACGCCCAATCATTC
+
FFFFFFFFFFFFFF,FFFFFFFFFFFFFFFFFFFFFFFFFFFFFFFFFFFFFFFFFFFFFFFFFFFFFF:FFFFFFFF:FFFF:FFFFFF:FF:FFFFFFFFFF,FFF:FFF:FFFFFFFFFF:FFF:FFFFFFFFFFFFFFFFFFFF:FFFFFFFFFFFFFFFFFF,FFFFFFFFFFFFF:FFFFF:FFFFFF,FFFFFFFF:FFFFF,FFFFFF::F:FFFFFFFFFFFF:FF,FFF,FFF:F,,F:F:
@A01757:128:HWYCLDRX2:1:2101:19587:9643
TCGGCTACCAGGGTATCTAATCCTGTTTGCTACCCACGCTTTCGAACCTCAGCGTCAGTTACAGACCAGAGAGCCGCTTTCGCCCCTGGTGTTCTTCAATATATCTACGCATTTCACCGCTACACATGGAGTTACACTCTCCTCTTCTGCACTCAACTCTCCCAGTTTCCAATACACTACTCCGGTTAAGCCGAAGGCTTTCACATCAGACTTAAAGGACCGCCTGCGTTCCCTTTACGCCCAATAAAACC
+
:FFFFFF:FFFFF,F:,FFF:FFFFFFFFFFFFFFFFFFFFFFFFFFFF,FFFFFFFFFFFFFFFFFFFFFFF:FF:FFF:FFF,FFFFF:FF:FFF:FF:FFFFFFF,F::FFFF,F:,FFFFFFFFFF:FF:F,F:FFFFFFFFFFFFFF:FFF,FFFFFFF:FFF,FFFFFFF,FFFFFFFFFFFF,FFFFFFFFFFF:FFFF:F,FF:FFFF:,FFFFFF,FF:FF,FF:FFFFFFFFFFFFFF,FF
@A01757:128:HWYCLDRX2:1:2101:9878:9674
TCGGACTACACGGGTATCTAATCCTGTTCGATACCCACGCTTTCGCTCCTCAGCGTCAGAACAGGCCCAGAGAACCGCCTTCGCCACCGGTGTTCCTCCCGATATCTGCGCATTTCACCGCTACACCGGGAATTCCGTTCTCCCCTGCCTGCCTCCAGCCTGCCCGTATCCACTGCAGGCCCAGGGTTAAGCCCTGGGATTTCACAGCGGACGCAACAGGCCGCCTACGAGCTCTTTACGCCCAATAATTC
+
FFFFFFFFFFFFFFFFFFFFFFFFFFFFFFFFFFFFFFFFFFFFFFFFFFFFFFFFFFFFFFFFFFFFFF:FFFFFFFFFFFFFFFFFFFFFFFFFFFFFFFFFFFFFFFFFFFFFFFFFFFFFFFFFFFFFFFFFFFFFFFFF:FFFFFFFFFFFF:FFFFFFFFFFFFF,:,FFFFFFFFFFFF:FFFFFFF:FFFFFF:F,FFFFFF,FFFF,:FFF:FFFF,FFFFFF,FF:F,:,F:F,::,F:,:
@A01757:128:HWYCLDRX2:1:2101:26919:9721
TCGGACTACACGGGTTTCTAATCCTGTTTGCTACCCACGCTTTCGAACCTCAGCGTCAGTTACAGACCAGAGAGCCGCTTTCGCCACTGGTGTTCTTCCATATATCTACGCATTTCACCGCTACACATGGAGTTCCACTCTCCTCTTCTGCACTCAAGTCTCCCAGTTTCCAATGCACTACTCCGGTTAAGCCGAAGGCTTTCACATCAGACTTAAAAGACCGCCTGCGTTCCCTTTACGCCCAATAAATC
+
FFFFFFFFFFFFFFFFFFFFFFFFFFFFFFFFFFFFFFFFFFFFFFFFFFFFFFFFFFFFFFFFFFFF:FFFFFFFFFFFFFFFFFFFFFFFFFFFFFFFFFFFFFFFFFFFFFFFFFFFFFFFFFFFFFFFFFFFFFFFFFFFFFFFFFFFFFFFFFFFFFFFFFFFFFFFFFFFFFFFFFFFFFFFFFFFFFFFFFFFFFFFFFFFFFFFFFFFFF,FFFFFFFFFFFFFFFFFFFFFFFFFFFFFFF,
@A01757:128:HWYCLDRX2:1:2101:30942:9737
TCGGACTACAAGGGTATCTAATCCTGTTTGCTCCCCATGCTTTCGCGCCTCAGCGTCAGTTGCAGACCAGAAAGTCGCCTTCGCCATTGGTGTTCCTCCCGATCTCTACGCATTTCACCGCTACACCGGGAATTCCATCTGCCTCTACTTCACTCAAGCTCCACAGTTTCAAATGCAGTCTATCAGTTAAGCCGATAGTTTTCACACCTGACTTGCAGAGCCGCCTACGCACCCTTTACACCCAGTAAATC
+
FFFFFFFFFFFFFFFFFFFFFFFFFFFFFFFFFFFFFFFFFFFFFFFFFFFFFFFFFFFFFFFFFFFFFFFFFFFFFFFFFFFFFFFFFFFFFFFFFF:FFFFFFFFFFFFFFFFFFFFFFFFFFFFFFFFFFFFFFFFFFFFFFFFFFFF,FFFFFFFFFFFFFFFFFFFFFFFFFFFFFFFFFFFFFFF:FFFFFFFFFF::FFFFFFFFFFFFFFF:FFFFFFFFFF,FFFFFFFFFF:FF:FFFFFF
@A01757:128:HWYCLDRX2:1:2101:28637:9752
TCGGACTACAGGGGTATCTAATCCTGTTTGCTCCCCACGCTTTCGTGCCTCAGTGTCAGTTACAGTCCAGAGAGCCGCCTTCGCAACTGGTGTTCCTCCTAATATCTACGCATTTCACCGCTACACTAGGAATTCCACTCTCCTCTCCTGCACTCAAGTTTCCCAGTTTCAAAGGCTTACTACGGTTGAGCCGTAGCCTTTCACCTCTGACTTAAGAAACCACCTACGCACCCTTTACGCCCAGTAATTCC
+
FFFFFFFFFFFFFFFFFFFFFFFFFFFFFFFFFFFFFFFFFFFFFFFFFFFFFFFFFFFFFFFFFFFFFFFFFFFFFFFFFFFFFFFFFFFFFFFFFFFFFFFFFFFFFFFFFFFFFFFFFFFFFFFFFFFFFFFFFFFFFFFFFFFFFFFFFFFFFFFFFFFFF:FFFFFFFFFFFFFFFFFFFFFFFFFFFFF:FFFFFF:FFFFFFFFFFFFFFFFFFFF,FFF,FFFFFFFFF,F:FFFFF:FFFFF
@A01757:128:HWYCLDRX2:1:2101:31783:9784
TCGGACTACAGGGGTATCTAATCCTATTTGCTCCCCACGCTTTCGTGCCTCAGCGTCAGTCAACAGGCCAGGCGGCCGCCTTCGCCACTGGTGTTCTTCCATATATCTACGCATTTTACCGCTACACATGGAGTTCCACCGCCCTCTCCTGCTCTCTAGCCCGCCAGTTTCCAGAGCCTGTACCGGTTGAGCCGGTACCTTTCACTCTAGACTTAGCAGGCCGCCTACGCACCCTTTACGCCCAATCATTC
+
:FFFFF:FFFFFFFFF:FFFFFFFFFFFFFFFFFFFFFFFFFFFFFFFFFFFFFFFFFFFFF:FF:FFF,FFFFFFFFFF:FFFFF,FFFFFFFFFFFFFFFFFFFFF,FFFFFFFFFF:FFFFFFFFFFF:FFFFFFFFFFFFFFFFFFFFFFFFFF:FFFFFFFFFFFFFFFFF,FF::FFFFF:FFF:FFFFFFFFFF,FFFFFFFFFFFFFFFF:FFFFFFF:F::FFFFFFFFFFF::FFF:FFFF
@A01757:128:HWYCLDRX2:1:2101:21278:9878
TCGGACTACTGGGGTATCTAATCCTATTTGCTCCCCACGCTTTCGTGCCTCAGCGTCAGTCAACAGGCCAGGCGGCCGCCTTCGCCACTGGTGTTCTTCCATATATCTACGCATTTTACCGCTACACATGGAGTTCCACCGCCCTCTCCTGCTCTCTAGCCCGCCAGTTTCCAGAGCCTGTACCGGTTGAGCCGGTACCTTTCACTCCAGACTTAGCAGGCCGCCTACGCACCCTTTACGCCCAATAATTC
+
FFFFFF:FFFFFFFFFFFFFFFFFFFFFFFFFFFFFFFFFFFFFFFFFFFFFFFFFF:FFFF:FFFFFF:FFFFFFFFFFFFFFFF,FFFFFFFFFFFFFFFFFFFFF,FFFFFFFFFFFFFFFFFFFFFFFFFFFFFFFFFFFFFFFFFFFFFFFFFFFFFFFFFFFFFFF:FFFFFFFFFFFFFFFFFFFFFFFFFFFFFFFF:FFFFFFF:FFFFFFFFFFFFFFFFFFFFFFFFFF:FFFF:FFFFF
@A01757:128:HWYCLDRX2:1:2101:23845:9878
TCGGACTACAAGGGTATCTAATCCCGTTTGCTCCCTACGCTTTCGTGCCTTAGTGTCAGAACCGTCCCAGTAACCTGCCTACGCTATCGGTGTTCTTTCTAATATCTACGGATTTCACTCCTACACTAGAAATTCCAGTTACCCCTAACGGTCTCGAGCTTAACAGTTTAGCCAATAGTCTGAATGGTTGAGCCACCAGATTTCACTAGCTACTTATTATGCCACCTACGCAACTCTTTACACCCAGTCAC
+
FFFFFFFFFFFFFFFFFFFFFF:FFFFFFFFFFFFFFFFFFFFFFFFFFFFFFFFFFFFFFFFFFFFFFFFFFFFFFFFFFFFFFFFFFFFFFFFFFFFFFFFFFFFFFFFFFFFFFFFFFFFFFFFFFFFFFFFFFFFFFFFFFFFFFFFFFFFFFFFFFFFFFFFFFFFF,FFFFFFFFFFFFF,FFFFFFFFFFFFFF:FFFFF::FFF:FFFFF,FF,FF:FF::FFFFFFFFFFFF,FFFFFFF:F
@A01757:128:HWYCLDRX2:1:2101:22842:9925
TCGGACTACCGGGGTATCTAATCCTATTTGCTCCCCACGCTTTCGTGCCTCAGCGTCAGTCAACAGGCCAGGCGGCCGCCTTCGCCACTGGTGTTCTTCCATATATCTACGCATTTTACCGCTACACATGGAGTTCCACCACCCTCTCCTGCTCTCTAGCCCGCCAGTTTCCAGAGCCTGTACCGGTTGAGCCGGTACCTTTCACTCCAGACTTAGCAGGCCGCCTACGCACCCTTTACGCCCAATCATTC
+
FFFFFFFFFFFFFFFFFFFFFFFFF:FFFFFFFFFFFFFFFFFFFFFFFFFFFFFFFFFFF:FFFFFFF:FFFFFFFFFFFFFFFFFFFFFFFFFFFFF:FFFFFFFFFFFFFFFFFFFFFFFFFFFFFFFFFFFFFFFFFFFFFFFFFFFFFFFFFFFFFFFFFFFFFFF:FF:FFFFFFFFFFFFF:FFFFFFFFFFFFFFFFFFFFFFFFFFFFFFFF:FFFF,FFF,FF,,FFFFFFF:F::::FFF
@A01757:128:HWYCLDRX2:1:2101:17689:10019
TCGGACTACAAGGGTATCTAATCCTATTTGCTCCCCACGCTTTCGTGCCTCAGCGTCAGTCAACAGGCCAGGCGGCCGCCTTCGCCACTGGTGTTCTTCCATATATCTACGCATTTTACCGCTACACATGGAGTTCCACCGCCCTCTCCTGCTCTCTAGCCCGCCAGTTTCCAGAGCCTGTACCGGTTGAGCCGGTACCTTTCACTCCAGACTTAGCAGGCCGCCTACGCACCCTTTACGCCCAATCATTC
+
FFFFFFFFFFFFFF,FFF,FFFFFFFFFFFFF:FFFFFFFFFFFFFFFFFFFFFFFFFFFFFFFFFFFFFFFFFFFFFF:FFFFFFFFFFFFF,FFFFFF:FFFFFFFFFFF:FFFFFFFF:FFFFF:FFFF:FFFFFFFFFFFFFFF:FFFFFFF,FFF:FFFF,FFF,,FFFFFFFF,F,:FFFFFFFFFFFFFFFFFFFFFFF,FFFFF:FFFFF,FFFFFFFFFFFFFFFF,F,FFFFFFFF:FFFF
@A01757:128:HWYCLDRX2:1:2101:14145:10050
TCGGACTACACGGGTATCTAATCCTGTTCGCTACCCATGCTTTCGAGCCTCAGCGTCAGTTGCAGACCAGACAGCCGCCTTCGCCACTGGTGTTCTTCCATATATCTACGCATTCCACCGCTACACATGGAGTTCCACTGTCCTCTTCTGCACTCAAGTCGCCCGGTTTCCGATGCACTTCTTCGGTTAAGCCGAAGGCTTTCACATCAGACCTAAGCAACCGCCTCCGCTCGCTTTACGCCCAATAAATC
+
:FFFFFFFFFFFFFFFFFFF,F:FFFFFFFFFFFFFFFFFFFFFFFFFFFFFFFFFFFF:FFFFFFFFFFFFFFFFFFFFFFFFFFFFFFFFFFFFFFF:FFFFFFFFFFFFFFFFFFF:FFFFFFFFFFFFFFFFFFFFFFFFFFFFFFFFFFFFFFFFFFFFF:FFFFFFFFFFFFFFFFFF:FFFFF,FFFFFFFFFFFFFFFFFFFFFF:FF,:FFF,:FF,,:::F:FF:,FF:::,FFF,FFF,F
@A01757:128:HWYCLDRX2:1:2101:14235:10113
TCGGACTACACGGGTATCTAATCCTGTTCGCTACCCATGCTTTCGAGCCTCAGCGTCAGTTGCAGACCAGACAGCCGCCTTCGCCACTGGTGTTCTTCCATATATCTACGCATTCCACCGCTACACATGGAGTTCCACTGTCCTCTTCTGCACTCAAGTCGCCCGGTTTCCGATGCACTTCTTCGGTTAAGCCGAAGGCTTTCACATCAGACCTAAGCAACCGCCTGCGCTCGCTTTACGCCCAATAAATC
+
FFFFFFFFFFFFFFFFFFFFFFFFFFFFFFFFFFFFFFFFFFFFFFFFFFFFFFFFFFFFFFFFFFFFFFFFFFFFFFFFFFFFFFFFFFFFFFFFFF:FFFFFFFF:FFFFFFFFFFFFFFFFFFFFFFFFFFFFFFFFFFFFFFFFFFFFFFFFFFFFFFFFFFFFFFFFFFFFFFFFFFFFFFFFFFFFFFFFF,FFFFFFFFFFFFFFFF:FF::,FFFFFF:FFFFFFFFFF:FFFFF:FF:FFFF
@A01757:128:HWYCLDRX2:1:2101:13530:10207
TCGGACTACACGGGTATCTAATCCTATTTGCTCCCCACGCTTTCGTGCCTCAGCGTCAGTCAACAGGCCAGGCGGCCGCCTTCGCCACTGGTGTTCTTCCATATATCTACGCATTTTACCGCTACACATGGAGTTCCACCGCCCTCTCCTGCTCTCTAGCCCGCCAGTTTCCAGAGCCTGTCCCGGTTGAGCCGGTACCTTTCACTCCAGACTTAGCAGGCCGCCTACGCACCCTTTACGCCCAATCATTC
+
FFFFFFFFFFFFFFF:FFFFFFFFFF,FFFFFFFFFFFFFFFFFFFFFFFFFFFFFFFFFFFFFFFFFFFFFFF:FFFFFFFFFFFFFFFFFFFFFFFF,FFFFFF,:FFFFFFFFF:FFFFFFFFFF:FFFFFFFFFFFFFFFFF:FFFFFFFFF,:FFFFFFFFFFF,,FFFFFFFFFF,FFFFFFFFFFFFFF,F:FFFFFFFFF,FFFF,FFFFFFFFFFFFFFFFFFFFFFFFFFFFFF:F:FFFF
@A01757:128:HWYCLDRX2:1:2101:5448:10269
TCGGACTACAAGGGTATCTAATCCTATTTGCTCCCCACGCTTTCGTGCCTCAGCGTCAGTCAACAGGCCAGGCGGCCGCCTTCGCCACTGGTGTTCTTCCATATATCTACGCATTTTACCGCTACACATGGAGTTCCACTGCCCTCTCCTGCTCTCTAGCCCGCCAGTTTCCAGAGCCTGTACCGGTTGAGCCGGTACCTTTCACTCCAGACTTAGCAGGCCGCCTACGCACCCTTTACGCCCAATCATTC
+
FFFFFFFFFFFFFFFFFFFFFFFFFFFFFFFFFFFFFFFFFFFFFFFFFFFFFFFFFFFFFFFFFFFFFFFFFFFFFFFFFFFFFFFFFFFFFFFFFFFFFF:F:FFFFFFFFFFFFFFFFFFFFFFFFFFFFFFFFFFFFFFFFFFFFFFFFFFFFFFFFFFFFFFFFFFFFFFFFFFFFFFF:FFFFFFFFFFFFF:FFFFFFFFFFFFFFFFF:FFFFFFFFFFFFFFFFFFFFFF:FFF:FF:FFFF
@A01757:128:HWYCLDRX2:1:2101:16080:10363
TCGGACTACAAGGGTATCTAATCCTGTTTGCTCCCCACGCTTTCGTGCCTCAGTGTCAGTTACAGTCCAGAGAGCCGCCTTCGCAACTGGTGTTCCTCCTAATATCTACGCATTTCACCGCTACACTAGGAATTCCACTCTCCTCTCCTGCACTCAAGTTCCCCAGTTTCAAAGGCTTACTACGGTTGAGCCGTAGCCTTTCACCTCTGACTTAAGAAACCACCTACGCACCCTTTACGCCCAGTAATTCC
+
FFFFFFFFFFFFFFFFFFFFFFFFFFFFFFFFFFFFFFFFFFFFFFFFFFFFFFFFFFFFFFFFFFFFFFFFFFFFFFFFFFFFFFFFFFFFFFFFFFFFFFFFFFFFFFFFFFFFFFFFFFFFFFF:FFFFFFFFFFFFFFFFFFFFFFFFFFFFFFFFFFFFFFFFFFFFFFFFFFFFF:FFFFFFFFFFFFFFFFFFFFFFFFFFFFFFFFFFF:FFFFFFFFFFFFFFFFFFFF:FFFFFFFFFFFF
@A01757:128:HWYCLDRX2:1:2101:2293:10441
TCGGACTACAAGGGTATCTAATCCTGTTTGCTCCCCACGCTTTCGTGCCTCAGTGTCAGTTACAGTCCAGAGAGCCGCCTTCGCAACTGGTGTTCCTCCTAATATCTACGCATTTCACCGCTACACTAGGAATTCCACTCTCCTCTCCTGCACTCAAGTTTCCCAGTTTCAAAGGCTTACTACGGTTGAGCCGTAGCCTTTCACCTCTGACTTAAGAAACCACCTACGCACCCTTTACGCCCAGTAATTCC
+
FFFFFFFFFFFFFFFFFFFFFFFFFFFFFFFFFFFFFFFFFFFFFFFFFFFFFFFFFFFFFFFFFFFFFFFFFFFFFFFFFFFFFFFFFFFFFFFFFFFFFFFFFFFFFFFFFFFFFFFFFFFFFFFFFFFFFFFFFFFFFFFFFFFFFFFFFFFFFFF,FFFFFFFF:FFFF:FF:FFFFF::FFFFFFFFFFFFFFF,FFFFFFFF,,F,:FFFFFF:FF:F:F:,F:F,F:,FFFFFFF,FF,F:FF:
@A01757:128:HWYCLDRX2:1:2101:13792:10598
TCGGACTACAGGGGTTTCTAATCCTGTTCGCTACCCATGCTTTCGAGCCTCAGCGTCAGTTGCAGACCAGACAGCCGCCTTCGCCACTGGTGTTCTTCCATATATCTACGCATTCCACCGCTACACATGGAGTTCCACTGTCCTCTTCTGCACTCAAGTCGCCCGGTTTCCGATGCACTTCTTCGGTTAAGCCGAAGGCTTTCACATCAGACCTAAGCAACCGCCTGCGCTCGCTTTACGCCCAATAAATC
+
FFFFFFFFFFFFFFFFFFFFF:FFFFFFFFFFFFFFF:FFFFFFF:FFFF:FFFF:F,FFFFFFFFFFFFFF,FF:FFFFFFFF:FFFFFFFFFFF:F:FFFFFFFFFFFFFFFFFFFFFFFFFFFFFFFFFFFFFFFFFFFFFFFFF:FFFFFFFFFFFFFFFFFFFFFFFFFFFFFFFFFFFFFFF:FFFFFFF:FFFFFFFFFFFFFFFFFFFFFFFFFFFFFFFFFFFFFFFFFFFFFFFFFFFFFF
@A01757:128:HWYCLDRX2:1:2101:18050:10645
TCGGACTACAAGGGTATCTAATCCTATTTGCTCCCCACGCTTTCGTGCCTCAGCGTCAGTCAACAGGCCAGGCGGCCGCCTTCGCCACTGGTGTTCTTCCATATATCTACGCATTTTACCGCTACACATGGAGTTCCACCGCCCTCTCCTGCTCTCTAGCCCGCCAGTTTCCAGAGCCTGTACCGGTTGAGCCGGTACCTTTCACTCCAGACTTAGCAGGCCGCCTACGCACCCTTTACGCCCAATCATTC
+
FFF:FFFFFFFF:FFFFF:FF:,FFF,F::F,:F:FFF::F:FF,FFFF:FFFF,FFF:,FFFFFFFFFF,FFFFFFF:FFFF:FFFFFFFFFFFFFFFFFFFFFFFFFF:F::FFFFF:FFFFFFFFF,,:F::F:FFFFFFFFFFFFFFFFFFFF,,FFFFFFFF,FFFFFFFFFFF::::F,FF:FFFF:F:F::FF:FFFFFF,FFFFFFFFF:,FFFF:FFFFFF,F,,FF:F:FFF:F:::FFF:
@A01757:128:HWYCLDRX2:1:2101:25825:10739
TCGGACTACCAGGGTATCTAATCCTGTTTGCTACCCACGCTTTCGAACCTCAGCGTCATTTACAGACCAGAGAGCCGCTTTCGCCACTGGTGTTCTTCCATATATCTACGCATTTCACCGCTACACATGGAGTTCCACTCTCCTCTTCTGCACTCAAGTCTCCCAGTTTCCAATGCACTACTCCGGTTAAGCCGAAGGCTTTCACATCAGACTTAAAAGACCGCCTGCGTTCCCTTTACGCCCAATACATC
+
FFFFFFFFFFFFFFFFFFFFFFFFFFFFFFFFFFFFFFFFFFFFFFFFFFFFFFFFFFFFFFFFFFFFFFFFFFFFFF,FFFFFFFF,FFFFFFFFFFFFFFFFFFFFFFFFFFFFFFFFFFFFFFFFFFFFFFFF:FF:FFF,FFFF,FFFFFF:FFFFF,FF,:FFF:FFFFF,:FFFFFFFFFFFFF:FFF,,FFFFF::,FFFF:F:F:FFFFFF:F:FFFF::FFFFF,FFF:FFFFFF,:F,,FF
@A01757:128:HWYCLDRX2:1:2101:5059:10755
GGGGGGGGGGGGGGGGGGGGGGGGGGGGGGGGGGGGGGGGGGGGGGGGGGGGGGGGGGGGGGGGGGGGGGGGGGGGGGGGGGGGGGGGGGGGGGGGGGGGGGGGGGGGGGGGGGGGGGGGGGGGGGGGGGGGGGGGGGGGGGGGGGGGGGGGGGGGGGGGGGGGGGGGGGGGGGGGGGGGGGGGGGGGGGGGGGGGGGGGGGGGGGGGGGGGGGGGGGGGGGGGGGGGGGGGGGGGGGGGGGGGGGGGGGG
+
FFFFF:FFFFFFFFFFFFFFFFFFFFFFFFFFFFFFFFFFFFFFFFFFFFFFFF,FFFFFFFFFFFFFFF:FFFFFFFFFFFFFFFFFFFFFFFFFFFFFF:FFFFFFFF:FFF:FFFFFFFFFFFFF:FFFFFFFFFFFFFFFFFFFFFFFFFFFFFFFFFFFFFFFFFFFFFFFFF:FFFFF:FFF:F,FFFFFFFFFF:FF:F,F,FF,FFFF,FFFFF:FFFFF:FF,:,F:,F,FFFFF:FFF:,:
@A01757:128:HWYCLDRX2:1:2101:26883:10786
TCGGACTACAAGGGTATCTAATCCTATTTGCTCCCCACGCTTTCGTGCCTCAGCGTCAGTAACAGGCCAGGCGGCCGCCTTCGCCACTGGTGTTCTTCCATATATCAATGCATTTCACCGCTACACACGGAATTCCGATTGCCTCTCCAGCACTCAAGAACTACAGTTTCAAATGCAGGCTATGGGTTGAGCCCATAGTTTTCACATCTGACTTGCAGTCCCGCCTACACGCCCTTTACACCCAGTAAATC
+
:FFFFFF::FFFFFFFFFFFFFFFFFFFFFFFFF:FFFFFFFFFFFFFFFFFFFFFFFFFFFFFFFFF:FFFFFFFFFFFFFFFFFFFFFFFFFFFFFFFF:FFFF,FFFFFFFFFFFFFFFFFFFFFFFF,FFFFFFF:FFFFFFFFFFFFFFFFFFF,FFFFFFFFFF:FFFFFFFFFFFFFFF:FFFFFFFFFFF:FFFFFFFFFFFFFFFF,:FFF:FF:FFF,FFFFF:F:FFFFFFFFFFFFFFF
@A01757:128:HWYCLDRX2:1:2101:17906:10833
TCGGACTACAAGGGTATCTAATCCTGTTTGCTCCCCACGCTTTCGTGCCTCAGTGTCAGTTACAGTCCAGAGAGCCGCCTTCGCAACTGGTTTTCATCCTAAAATCTACGCATTTCACCGCTACACTAGGAATTCCACTCTCATCTCATGCACTCAAGTTCCCCAGTTTAAAAGGCTTACTACGGTTGAGCCATAGCCTTTCACATCTGACTTAAGAAACCACCTACGCACCCTTTACCCCCAGTAATTCC
+
FFFFFFFF,FFFF,:FF,FFF,:,F:FFF:,FFF:,F:::FF:F:F,F,:,F:F,F:::FFFFF,FF,F,F:F,F::F,:,:,FFF,::,F,F:F,:F,FFF,F:,,F:FFFF:,FFFF:,,:,F::FF,F:F:F,F,:F:F,,,FF,F,,F,,,FF,:FFFF:F:FFFFFF:F,,F,F:F::F:FFF:F,FFFFFFFFF::FFFFFF,FFFFFF,FFFF:FFFF:F,,:F,FFF::,,FF:F,F,FF,FF
@A01757:128:HWYCLDRX2:1:2101:9218:10848
TCGGACTACAAGGGTATCTAATCCTGTTTGCTCCCCACGCTTTCGTGCCTCAGTGTCAGTTACAGTCCAGAGAGCCGCCTTCGCAACTGGTGTTCCTCCTAATATCTACGCATTTCACCGCTACACTAGGAATTCCACTCTCCTCTCCTGCACTCAAGTTCCCCAGTTTCAAAGGCTTACTACGGTTGAGCAGTAGCCTTTCACCTCTGACTTAAGAAACCACCTACGCACCCTTTACGCCCAGTAATTCC
+
FFFFFFFFFFFFFFFF:FFFFFFFFFF:FFFFFFFFFFFF:FFFFFFFFFFFFFFFFFFFFFF:FFFFFFFFFFFFFFFFFFFFFFFFFFFFFFFFFFFFFFFFF:F:FFFFFFFFFFFFFFFFFFF:FFFFFFFFFFFFFFFFFFF:FFFFFF:FFFFFFFFFFFFFFFFFFF:FFFFFF,,FF:FFFFFFFFF,FFFF,FFF,FFFF:FFFFFFFFFFFFFFF,F:FFFFFFFFFF:::,FFF,,F:F:
@A01757:128:HWYCLDRX2:1:2101:7220:10864
TCGGACTACAAGGGTTTCTAATCCTGTTTGCTCCCCACGCTTTCGTGCCTCAGTGTCAGTTACAGTCCAGAGAGCCGCCTTCGCAACTGGTGTTCCTCCTAATATCTACGCATTTCACCGCTACACTAGGAATTCCACTCTCCTCTCCTGCACTCAAGTTTCCCAGTTTCTAAGGCTTACTACGGTTGAGCCGTAGCCTTTCACCTCTGACTTAAGAAACCACCTACGCACCCTTTACGCCCAGTAATTCC
+
FFFFFFFFFFFFFFFFFFFFFFFFFFFFFFFFFFFFFFFFFFFFFFFFFFFFFFFFFFFFFFFFFFFFFFFF:FFFFFFFFFFFF,FFFFFFFFFFFFFFFFFFFFFFFFFFFFFFFFFFFFFFFFF,FFFFFFFF:FFFFFFFFFFFFFFFFFFFFF:FFFFFF:FFFFFFFF:FFFFFF:F:FFFFFFFFFF,FFFF,FFFFFFFFFFFF,F,:FFFFFFFFFFF,FFF:FF:FFFFF:F,FF,FFFFF
@A01757:128:HWYCLDRX2:1:2101:5972:10895
TCGGACTACCAGGGTATCTAATCCTATTTGCTCCCCACGCTTTCGTGCCTCAGCGTCAGTCACAGGCCAGGCGGCCGCCTTCGCCACTGGTGTTCTTCCATATCTCTGCGCATTTTACCGCTACACATGGAGTTCCACCGCCCTCTCCTGTCCTCAAGTCTGCCAGTTTCTGAATCAAATACGAGTTCAGCTCATCACAATGCCTAAAGACATAAAAGACCTCATGAGCACCCTATAAGCCCAATCAGACC
+
F:F,FF,::FF::FFFFF:FFFF:,FFFFFFFFF:FFF::F,FFFFFFFFFF,FFF,FFFFFFFF,FFFFF,F::FFFF,FFF,FFFF::F:F:FFF:F:,FFF:F,,FFFF:F:FFFFFFFFFFF:F:,F,FFFFF,FF,FFFFF,,F,F,:,FFF,,FF:FFF,,FF,F,FFF,,FF:F,,F::F,:,,FFFF:,,,,:F,F:,,F,FF:,,F,FFF:F,F:F:,::FFF,F:FF,:FF,:F:FF,,,:
@A01757:128:HWYCLDRX2:1:2101:31982:10911
TCGGACTACAGGGGTATCTAATCCTGTTTGCTCCCCACGCTTTCGCACCTCAGCGTCAGTACCGATCCAGTGGGCCGCCTTCGCCACCGGTGTTCTTCCTAATATCTACGCATTTCACCGCTACACCTGGAATTCCGCATCCCTCTCCCGGATTCAAGCCTTCCAGTATCGGACGCAGTTCCCGGGTTGAGCCCGGGGATTTCACGTTCGACTTAGAAGGCCGCCTACGCGCCCTTTACGCCCAGTAATTC
+
FFFFFFFFFFFFFFFFFFF,,FFFFFFFFFFFFFFFFFFFF::FFFFFFFFFFFFFFFFFFFFFFFFFFFFFFFFFFFFFFFF:FFFFFF,FF,FFFF::F:::FFFFFFFFFFFFFFFFFFFFFFFFFFFFFFFFFFFFFFFFFFFFFFFFF:FFFFFFF,FFFFFF:FFFFFFFFFFFFFFFFF,FFFFFFFF:FF,FFFFFFFFFFFFFFFFFF::FFFFFFF:FFFFFFFFFFFFFFFFFFF,FFF:
@A01757:128:HWYCLDRX2:1:2101:14733:10942
TCGGACTACAAGGGTATCTAATCCTGTTTGCTCCCCACGCTTTCGTGCCTCAGTGTCAGTTACAGTCCAGAGAGCCGCCTTCGCAACTGGTGTTCCTCCTAATATCTACGCATTTCACCGCTACACTAGGAATTCCACTCTCCTCTCCTGCACTCAAGTTCCCCAGTTTCAAAGGCTTACTACGGTTGAGCCGTAGCCTTTCACCTCTGACTTAAGAAACCACCTACGCACCCTTTACGCCCCGTAATTCC
+
FFFFFF::FFFFFF:FFFF,FFFFFFFFFFFFFFFFFFFFFFFFFFFFFFFFFFFFF:FFFFFFFF:FFFFFFF:FFFFFFFFFFFFFFFFFFFFFFFFFFFFFFFFFFFFFFFFFFFFF:F,F:FF,F:FFFFFFFFFFFFFFFFFFFFFFFFFFFFFFFFFF:FFFFFFFFFFFFFFFFFFFFFFFFF:FFFFFFFFFFFFFFFFFFFFFFFFFF,FFF:FFFFFFFFF:FFFF,:FFFF,FF,FFF:F
@A01757:128:HWYCLDRX2:1:2101:4246:11005
TCGGACTACAAGGGTATCTAATCCTGTTCGATCCCCACGCTTTCGTGCTTCAGCGTCAGTAGGAAGCCGGCATGCTGCCTTCGCAATCGGGGTTCTGCGTGATATCTATGCATTTCACCGCTACACCACGCATTCCGCATACTTCTCTTCCACTCAAGAGCGCCAGTTTCAATGGCGGGAAGGGGTTGAGCCCCTCCATTTGACCACTGACTTAACGCTCCGCCTACGCACCCTTTAAACACAATAAATCC
+
FFFFFFFFFFFFFFFFFFFFFFFFFFFFFFFFFFFFFFFFFFFFFFFFFFFFFFFFF,FF,FFFFFFF:FFFFFFFFFFFFFFFFF:FFFFFFFFFFFFFFFFFFFF:FFFFFFFFFFFFFFFFFFFFFFFFFFF:F:FFFFFFFFFFFF,FFFFFF:FFFFFF:FFFFFFFFF,FFFFF,:F,FFFFFFFFFFFF,FF:FF:FFFFFF:FFFFFF,FFFFFFFFFFFF:FFFF,FFFFF,F:F,FFFF,F
@A01757:128:HWYCLDRX2:1:2101:20157:11005
TCGGACTACCGGGGTATCTAATCCTATTTGCTCCCCACGCTTTCGTGCCTCAGCGTCAGTCAACAGGCCAGGCGGCCGCCTTCGCCACTGGTGTTCTTCCATATATCTACGCATTTTACCGCTACACATGGAGTTCCACCGCCCTCTCCTGCTCTCTAGCCCGCCAGTTTCCAGAGCCTGTACCGGTTGAGCCGGTACCTTTCACTCCAGACTTAGCAGGCCGCCTACGCACCCTTTACGCCCAATCATTC
+
FFFFFFFFFFFFFFFF:FFFFFFFFFFFFFFFFFFF:FFFFFFFFFFFFFFFFFFFFFFFFFFFFFFFFFFFFFFFFFFFFFFFFFFFFFFFFFFFFFFF:FFF:FFFFFFFFF:FFFFFFFFFFFF:FFFFFFFFF:FFFFFFFFFFFFFFFFFFFFFFFFFFFFFFFFFFFF:F:FFFFFF:FFFFFFFFFFFFFFFFFFFFFFFFFFFFFFFFFFFFFFFFFFFFFFFFFFFFFFF:F:FFFF:FFFF
@A01757:128:HWYCLDRX2:1:2101:25581:11036
TCGGACTACAAGGGTATCTAATCCTGTTCGCTACCCATGCTTTCGAGCCTCAGCGTCAGTTGCAGACCAGAGAGCCGCCTTCGCCACTGGTGTTCTTCCATATATCTACGCATTCCACCGCTACACATGGAGTTCCACTCTCCTCTTCTGCACTCAAGTTCAACAGTTTCTGATGCAATTCTCCGGTTGAGCCGAAGGCTTTCACATCAGACTTATTGAACCGCCTGCACTCGCTTTACGCCCAATAAATC
+
FFFFFFFFFFFFFFFFFFFFFFFFFFFFFFFFFFFFFFFFFFFFFFFFFFFFFFFFFFFFFFFFFFFF:FFFFFFFFFFFFFFFFFFFFFFFFFFFFFFFFFFFFFFFFFFFFFFFFFFFFFFF:FFFFFFFFFFFFFFFFFFFFFFFFFFFFFFFFFFFFFFFFFFFFFFFFFFFFFFFFFFFFFFFFFFFFFFFFFFFFFFFFFFFFFFFFFFFFFFFFFFFFFFFFFFFFFFFFFFFF::FFFFFFFF
@A01757:128:HWYCLDRX2:1:2101:15157:11052
TCGGACTACCCGGGTATCTAATCCTATTTGCTCACCACGCTTTCGTGCCTCAGCGTCAGTCACAGGCCAGGCGGCCGCCTTCGCCACTGGTGTTCCTCCCGATATCTACGCATTCCACCGCTACACTAGGACTTCCACTTACCCCTCCTGCACTCGAGTTCAACAGTTTTGGCGGTAGCGCCGGAGTTGAGCCCCGGAATTACGCCGCCAACTTGCCAAACCACCTACGCACCCTTTACGCCCAGTCATTC
+
FFFFFFF:F,FFFFFFFFFFFFFFF,:FFFFF:,FFFFFFFFFFFFFFFFFFFFFFFFFF,,F,FFFFFF:FFFFFFFFFFFFFFFFFFFFFFFFFFFFFFFFFFFF:,FFFFFFFFFFFFFFFFFFFFFF,FFFF:FFFFFFFFFFFFFFFFFFFFFFFF:FFFFFFFFFFFFFF,,FFFFFFFFFFFFFFFFFFF,FFF,FFFFFFFF,FFFFFF:,FFFFFFFFFFFFFFFFFFFFFFFFFFFFFF:F
@A01757:128:HWYCLDRX2:1:2101:13503:11130
TCGGACTACAAGGGTTTCTAATCCTATTTGCTCCCCACGCTTTCGTGCCTCAGCGTCAGTTAACAGGCCAGGCGGCCGCCTTCGCCACTGGTGTTCTTCCATATATCTACGCATTTTACCGCTACACATGGAGTTCCACCGCCCTCTCCTGCTCTCTAGCCCGCCAGTTTCCAGAGCCTGTACCGGTTGAGCCGGTACCTTTCACTCCCGACTTAGCAGGCCGCCTACGCACCCTTTACGCCCAATCATTC
+
FFFFFFFFFFFFFFFFFFFFF:FFFFFFFFFFFFFFFFFFFFFFFFFFFFFFFFFFFFFFFFFFFFFFFFFFFFFFFFFFFFFFFFFFFFFFFFFFFFFFFFFFFFFFFFFFFFFFFFFFFFFFFFFFFFFFFFFFFFFFFFFFFFFFFFFFFFFFFF:FFFFFFFFFFFFFFFFFFFFFFFFFFFFFFFFFFFFFFFFFFFFFFFFF,FFFFFFFFFFFFFFFFF:FFF:FFFFFFFFFFFFF,F:F:FF
@A01757:128:HWYCLDRX2:1:2101:26558:11381
TCGGACTACTAGGGTTTCTAATCCTGTTCGCTACCCATGCTTTCGAGCCTCAGCGTCAGTTGCAGACCAGAGAGCCGCCTTCGCCACTGGTGTTCTTCCATATATCTACGCATTCCACCGCTACACATGGAGTTCCACTCTCCTCTTCTGCACTCAAGTTCAACAGTTTCTGATGCAATTCTCCGGTTGAGCCGAAGGCTTTCACATCAGACTTATTGAACCGCCTGCACTCGCTTTACGCCCAATAAATC
+
FFFFFFFFFFFFFFFFFFFFFFFFFFFFFFFFFFFFFFFFFF:FFFFFFFFFFFFFFFFFFFFFFFFFFFFFFFFFFFFFFFFFFFFFFFFFFFFFFFFFFFFFFFFFFFFFFFF:FFFFFFFFFFFFFF,FFFFFFFFFFFF:FFFFF:F,FFFFFFFFFFF,FFFFFFFFFFFFF:FFFFFFFFFFFFFF:FFFF:FF,FF:FFFFFFF:FFF,FFF,:FF:FFFF,FFF:FF,F:FFFFFFFF,FFFF
@A01757:128:HWYCLDRX2:1:2101:32407:11490
TCGGACTACAAGGGTATCTAATCCTGTTTGCTACCCACGCTTTCGCGCCTCAGCGTCAGTCTCCATCCAGGGGGCCGCCTTCGCCACCGGTATTCCTCCACATCTCTACGCATTTCACCGCTACACGTGGAATTCTACCCCCCTCTATAGGACTCTAGCTAACCAGTCTTAGATGCACGTCCCAGGTTAAGCCGAGGGCTTTCACATCTCACTTAATTAACCACCTACGCGCCCTTTACGCCCAGTAATTC
+
FFFFFFFFFFFFFFFFFFFFFFFFFFFFFFFF,FFFFFFFFFFFFFFFFFFFFFFFFFFFFFF:FFFFFFFFFFFFFF:FFFFFFFF,FFF,FFFFFFF:FFFFFFFFFFFFF:FFFFFF:FFFFFFFFFFFFFFF,FF,,FFFFF,,FFFFFFFFFF:F:FFF:F,FF,F,FFFFF:F,FFFFFFFF,FFFF,FFF,F:FFFFFF,FF,FFF,,,FF::FF:FFFFF:FFFFF:FFFFFFFFFFF,FFFF
@A01757:128:HWYCLDRX2:1:2101:25464:11616
TGGACTACAGGGGTTTCTAATCCTATTTGCTCCCCACGCTTTCGTGCCTCAGCGTCAGTCAACAGGCCAGGCGGCCGCCTTCGCCACTGGTGTTCTTCCATATATCTACGCATTTTACCGCTACACATGGAGTTCCACCGCCCTCTCCTGCTCTCTAGCCCGCCAGTTTCCAGAGCCTGTACCGGTTGAGCCGGTACCTTTCACTCCAGACTTAGCAGGCCGCCTACGCACCCTTTACGCCCAATCATTCC
+
FFF:FFFFFFFFFFFFFFFFFFF:FFFFFFFFFFFFFFFFFFFFFFFFFFFFFFFFFFFF:FFFFFFFFFFFFFFFFFFFFFFFFFFFFFFFFFFFFFFFFFFFFFFFFFFFFFFFFFFF:FFF:FFFFFFFFFFFFFFFFFFFFFFFFFFFFFFFFFF:FFFFFFFFFFFF:FF:FFFFFFFFFFFFFFFFFFFFFFFFFFFF:FFFFFFFFF:FFFFFFFFFF:FFF,F:FFFFFFFFFFF:F:FFFF:
@A01757:128:HWYCLDRX2:1:2101:8983:11631
TCGGACTACAGGGGTTTCTAATCCTGTTCGCTACCCATGCTTTCGAGCCTCAGCGTCAGTTGCAGACCAGAGAGCCGCCTTCGCCACTGGTGTTCTTCCATATATCTACGCATTCCACCGCTACACATGGAGTTCCACTCTCCTCTTCTGCACTCAAGTTCAACAGTTTCTGATGAAATTCTCCGGTTGAGCCGAAGGCTTTCACATCAGACTTATTGAACCGCCTGCACTCGCTTTACGCCCAATAAATC
+
FFFFFFFFFFFFFFFFFFFFFFFFFFFFFFFFFFFFFFFFFFFFFFFFFFFFFFFFFFFFFFFFFFFFFFFFFFFFFFFFFFFFFFFFFFFFFFFFFFFFFFFFFFFFFFFFFFFFFFFFFFFFFFFFFFFFFFFFFFFFFFFFFFFFF:FFFFFFFFFFFFFFFFFFFFFFFFFFFFFFFFFF:F:FFFFFFFFFFFFFFFF:FFFFFF:,FFFFFFFFFFFFFFFFFFFFF:FFFFFFFFFFFFFFFFF
@A01757:128:HWYCLDRX2:1:2101:10239:11647
TCTGACTACGGGTTTCTAATCCTGTTTGCTCCCCACGCTTTCGTGCCTCAGTGTCAGTTACAGTCCAGAGAGCCGCCTTCGCAACTGGTGTTCCTCCTAATATCTACGCATTTCACCGCTACACTAGGAATTCCACTCTCCTCTCCTGCACTCAAGTTTCCCAGTTTCAAAGGCTTACTACGGTTGAGCCGTAGCCTTTCACCTCTGACTTAAGAAACCACCTACGCACCCTTTACGCCCAGTAATTCCGG
+
FFFFFFFFFFFFFFFFFFFFFFFFFFFFFFFFFFFFFFFFFFFFFFFFFFFFFFFFFFFFFFFFFFFFFFFFFFFFFFFFFFFFFFFFFFFFFFFFFFFFFFFFFFFFFFFFFFFFFFFFFFFFF:FFF,FFFFFFFFFFFFFFFFFFFFFFFFFFFFFFFFFFFFFFFFFFFFFF:FFFFFFFFFFFFFFFFFFFFFFFFFFFFFFF,F:FFFFFFFFFFFF:FFFFF:FFFFFFFFFFFFF,F:FFFF:
@A01757:128:HWYCLDRX2:1:2101:31494:11663
TCGGACTACAAGGGTTTCTAATCCTGTTCGCTACCCATGCTTTCGAGCCTCAGCGTCAGTTGCAGACCAGACAGCCGCCTTCGCCACTGGTGTTCTTCCATATATCTACGCATTCCACCGCTACACATGGAGTTCCACTGTCCTCTTCTGCACTCAAGTCGCCCGGTTTCCGATGCACTTCTTCGGTTAAGCCGAAGGCTTTCACATCAGACCTAAGCAACCGCCTGCGCTCGCTTTACGCCCAATAAATC
+
FFFFFFFFFFFFFFFFFFFFFFFFFFFFFFFFFFFFFFFFFFFFFFFFFFFFFFFFFFFFFFFFFFFFFFFFFFFFFFFFFFFFFFFFFFFFFFFFFFFFFFFFFFFFFFFFFFFFFFFFFFFFFFFFFFFFFFFFFFFFFFFFFFFFFFFFFFFFFFFFFFFFFFFFFFFFFFFFFFFFFFFFFFF:FF:FFFFFF:FFFFFFFFFFFFFFFFF:FFFFFFFFFFFFFFFFFFFFFFFFFFFFFFFFFFF
@A01757:128:HWYCLDRX2:1:2101:27760:11678
TCGGACTACCCGGGTATCTAATCCTATTTGATCCCCACGCTTTCGTGCCTCAGCGTCAGTCACAGGCCAGGCGGCCGCCTTCGCCACTGGTGTTCTTCCATATCTCTGCGCATTTTACCGCTACACATGGAGTTCCACCGCCCTCTCCTGTACTCAAGTCTGCCAGTTTCTCAATGACAGACGAGTTGAGCTCATCCCTTTGCCTTCAGACTGAACAGACCGCCTGCGCACCCTTTACGCCCAATCATTCC
+
,FFFFFF,F,FFFFF:FFFFF:,FF:F:,F,F:F:FFFFFFFFF:FF,:FFFFFFFFFFF:FFFFFF:FFFF,FFFFFF,FFFFF:,,F:,FFFF::,FFF,FFFFFF:F::FFF:FFFFFFF:FF:FFFFFF:FFFF,F,FFFFFFF,FF,FF::F:FFF:FFFFFFFFF,FFF,:,FFFFFFFFF,FFF,,::FFFF,,F,FFFF,FFFFF:,FFFFFFFF,F,FFF,FFFF:FFFFFFF:FF,FF,F:
@A01757:128:HWYCLDRX2:1:2101:4906:11741
TCGGACTACACGGGTTTCTAATCCTGTTCGCTAGCCATGCTTTCGAGCCTCAGCGTCAGTTGCAGACCAGACAGCCGCCTTGGCCACTGGTGTTCTTCCATATAACTACGCATTCCACGGCTACACAAGGAGTTGCACAGTGCTCTTCTGCCGGCAAGTCGCCCGGGTTGCGATGCTGTTCTTCGGTTCTGGGGCTGGCTTTACGATCGGCAGTGAGCATCGGCCTGCGCTCGCGTTAGGCGCCGGTCTTC
+
::F::FFF:FF,FF:F,,:,FFF:,FF,,:,FF,,:,FFFFFFF::FF,FFF,F::F,F,FF::FF:FFF,FFFFFFFFF,:::FFFF:,:,,FFFFF,F,,,,,:F,,FF,,F,F,F,FFF,,:,F,FF:FFF,F,,,,F,,,,F::,F,,,,,F:,,,FFFF,,,FF,:FF,F:,,,F:F,,:,F,,,F,,,:,FFF,F,,,,FF:,,:,,F,FFF,,F,,,,:,,F,::,,,,,F,F,,,:,F:,F:,
@A01757:128:HWYCLDRX2:1:2101:11641:11757
TCGGACTACAAGGGTATCTAATCCTATTTGCTCCCCACGCTTTCGTGCCTCAGCGTCAGTCAACAGGCCAGGCGGCCGCCTTCGCCACTGGTGTTCTTCCATATATCTACGCATTTTACCGCTACACATGGAGTTCCACCGCCCTCTCCTGCTCTCTAGCCCGCCAGTTTCCAGAGCCTGTACCGGTTGAGCCGGTACCTTTCACTCCAGACTTAGCAGGCCGCCTACGCACCCTTTACGCCCAATCATTC
+
FFFFFFFFFFFFFFFF:FFFFFFFFFFFFFFFFFFFF:FFFFFFFFFFFFFFFFFFFFFFFFFFFFFFFFFFFFFFFFFFFFFFFFFFFFFFFFFFFFFFFFFF,FFFFFFFFFFFFF::FFFFFFFFFFFFFFFFF:FFFFFFFFFFFFFFFFFFFF:FFFFFFFFFFFFFFFFFFFF:FFFFFFFFFFFFFFFFFFFFFFFFFFFFFFFFFFFFFFFFFFFFFFFFFFFFFFFFFFFFFFF,FFFFFFF
@A01757:128:HWYCLDRX2:1:2101:18945:11788
TCGGACTACAAGGGTTTCTAATCCTGTTCGCTACCCATGCTTTCGAGCCTCAGCGTCAGTTGCAGACCAGAGAGCCGCCTTCGCCACTGGTGTTCTTCCATATATCTACGCATTCCACCGCTACACATGGAGTTCCACTCTCCTCTTCTGCACTCAAGTTCAACAGTTTCTGATGCAATTCTCCGGTTGAGCCGAAGGCTTTCACATCAGACTTATTGAACCGCCTGCACTCGCTTTACGCCCAATAAATC
+
FFFFFFFFFFFFFFFFFFFFFFFFFFFFFFFFFFFFFFFFFFFFFFFFFFFFFFFFFFFFFFFFFFFFFFFFFFFFFFFFFFFFFFFFFF:FFFFFFFFFFFFFFFFFFFFFFFFFFFFFFF:FFFFFFFF:FFFFFFFFFFFFFFFFFFFFFFFFFFFFFFFFF:FFFFFFFFFFFFFFFFFFFFFF:FFFFFFFFFFFFFFFFFFFFFFFFFFFFFFFFFFFFFFFFFFFFFFFFFF:FFFFFFFFFFF
@A01757:128:HWYCLDRX2:1:2101:7066:11819
TCGGACTACAAGGGTATCTAATCCTGTTCGCTACCCATGCTTTCGAGCCTCAGCGTCAGTTGCAGACCAGAGAGCCGCCTTCGCCACTGGTGTTCTTCCATATATCTACGCATTCCACCGCTACACATGGAGTTCCACTCTCCTCTTCTGCACTCAAGTTCAACAGTTTCTGATGAAATTCTCCGGTTGAGCCGAAGGCTTTCACATCAGACTTATTGAACCGCCTGCACTCGCTTTACGCCCAATAAATC
+
FFFFFFFFFFFFFFFFFFFFFFFFFFFFFFFFFFFFFFFFFFFFFFFFFFFFFFFFFFFFFFFFFFFFFFFFFFFFFFFFFFFFFFFFFFFFFFFFFFFFFFFFFFFFFFFFFFFFFFFFFFFFFFFFFFFFFFFFFFFFFFFFFFFFFFFFFFFFFFFFFFF:FFFFF:FFFFFFFFFF:F::FFFFFFFFFFF:FFFFFF:FFFF:FFF,FFFFF:F::::FFFFFFFFFFFFFFFFFFF,FFFFFFF:
@A01757:128:HWYCLDRX2:1:2101:23719:11819
TCGGACTACCGGGGTTTCTAATCCTATTTGCTCCCCACGCTTTCGTGCCTCAGCGTCAGTTAACAGGCCAGGCGGCCGCCTTCGCCACTGGTGTTCTTCCATATATCTACGCATTTTACCGCTACACATGGAGTTCCACCGCCCTCTCCTGCTCTCTAGCCCGCCAGTTTCCATAGCCTGTACCGGTTGAGCCGGTACCTTTCACTCCAGACTTAGCAGGCCGCCTACGCACCCTTTACGCCCAATCATTC
+
FFFFFFFFFFFFFFF,FF:FFFFFFFFFFFFFFFFFFFFFFFFFFFFFFFFFFFFFFFFFFFFFFFFFFFFFFFFFFFFFFFFFFFFFFFFFFFFFFFFFFFFFFFFFFFFFF:FFFF,FFFF:FFFFFFFFFF:FF:FFFFFFFFFFFFFFFFFFF:FFFFFFFF:FFFFFFFFFFFFFFFFFFFF:FFFFFFFFFFFFFFFFFFFFFFFFFFFFFFF,,FFFFFFFFFFFFFFF::FFFFFFFFFFFFF
@A01757:128:HWYCLDRX2:1:2101:32154:11835
TCGGACTACTAGGGTATCTAATCCTGTTTGCTCCCCACGCTTTCGTGCCTCAGTGTCAGTTACAGTCCAGAGAGCCGCCTTCGCAACTGGTGTTCCTCCTAATATCTACGCATTTCACCGCTACACTAGGAATTCCACTCTCCTCTCCTGCACTCAAGTTCCCCAGTTTCAAAGGCTTACTACGGTTGAGCCGTAGCCTTTCACCTCTGACTTAAGAAACCACCTACGCACCCTTTACGCCCAGTAATTCC
+
FFFFFFFFFFFFFFFFFFFFFFFFFFFFFFFFFFFFFFFFFFFFFFFFFFFFFFFFFFFFFFFFFFFFFFFFFFFFFFFFFFFFFFFFFFFFFFFFFFFFFFFFFFFFFFFFFFFFFFFFFFFFFFF:FFFFFFFFFFFFFFFFFFFFFFFFFFFFFFFFFFFFFFFFFFFFFFFFFFF,FFFFF:FFFFF::F:FFFFFFFFFFFFFFFFFFFFFF,FFFF:FFFFFFFF:FFFF:FFFFFFFF,FFFFF
@A01757:128:HWYCLDRX2:1:2101:9209:11866
TCGGACTACAAGGGTATCTAATCCTGTTTGCTACCCACGCTTTCGAACCTCAGCGTCAGTTACAGACCAGAGAGCCGCTTTCGCCACTGGTGTTCTTCCATATATCTACGCATTTCACCGCTACACATGGAGTTCCACTCTCCTCTTCTGCACTCAAGTCTCCCAGTTTCCAATGCACTACTCCGGTTAAGCCGAAGGCTTTCACATCAGACTTAAAAGACCGCCTGCGTTCCCTTTACGCCCAATAAATC
+
FFFFFFFFFFFFFFFFFFFFFFFFFFFFFFFFFFFFFFFFFFFFFFFFFFFFFFFFFFFFFFFFFFFFFFFFFFFFFFFFFFFFFFFFFFFFFFFFFFFF:FFFF:FFFFFFFFFFFFFFFFFFFFFFFFFFFFFFFFFFFFFFFFFFFFFFFFFFFFFFF:FFFFFFFF:FFFFFF:FFFFFFFFFFFF::FFFFF:FFF,FF:FFFFFFFF,FFFF,F::FFFFFFFFFF:FFFFFF,FFFFFFFFF,F
@A01757:128:HWYCLDRX2:1:2101:17526:11866
TCGGACTACTAGGGTATCTAATCCTGTTTGCTACCCACGCTTTCGAACCTCAGCGTCAGTTACAGACCAGAGAGCCGCGTTCGCCACTGGTGTTCTTCCATATATCTACGCATTTCACCGCTACACATGGAGTTCCACTCTCCTCTACTGCACTCAAGTCTCCCAGTTTCCAATGCACTACTCCGGTTAAGCCGAAGGCTTTCACATCAGACTTAAAAGACCGCCTGCGTTCCCTTTACGCCCAATAAATC
+
FFFFFFFFFF:FFFFFFFFFFFFFFFFFFFFFFFFFFFFFFFFFFF:FFFFFFFFFFFFFFFFFFFF:FF:FFFF:FF,F:FFFFFFFF:FFFFFFFFFFFFFFFFFF:FFFFFFFFFFFFF:FFF,FFFF:FFFFFF,F:F:FFF,::F::FFFFF,FFF:FFFFFFF:FFFFF:FFFFF,,FFFFFFF,FFF:::FFFFF,FFF,FF,FFF,,FFF:FF,:FFF:FF::FFFFF:FF,FFFF,:F::FF
@A01757:128:HWYCLDRX2:1:2101:6298:11898
TTGGACTACAAGGGTTTCTAATCCTATTTGCTCCCCACGCTTTCGTGCCTCAGCGTCAGTCAACAGGCCAGGCGGCCGCCTTCGCCACTGGTGTTCTTCCATATATCTACGCATTTTACCGCTACACATGGAGTTCCACCGCCCTCTCCTGCTCTCTAGCCCGCCAGTTTCCAGAGCCTGTACCGGTTGAGCCGGTACCTTTCACTCCAGACTTAGCAGGCCGCCTACGCACCCTGTACGCCCAATCATTC
+
FFFFFFFFFFFFFFFFFFFFFFFFFFFFFFFFFFFFFFFFF:FFFFFFFFFFFFFFFFFFFFFFFFFFFFFFFFFFFFFFFFFFFFFFFFFFFFFFFFFFFFFFFFFF:FFFFFFFFFFFFFFFFFF,FFFFFFFFFFFFFFFFFFFFFFFFFFFFFFFFF,FFFFFFFFFFFFFFF:F,FFFFF:FFFFFFFF:F,FFF:,F:FFFFFFFFF,FF:FF,FF,:FFFFFFFF:FF,F:FFFFFF,FFFFFF
@A01757:128:HWYCLDRX2:1:2101:24270:11898
TCGGACTACACGGGTTTCTAATCCTATTTGCTCCCCACGCTTTCGTGCCTCAGCGTCAGTCAACAGGCCAGGCGGCCGCCTTCGCCACTGGTGTTCTTCCATATATCTACGCATTTTACCGCTACACATGGAGTTCCACCGCCCTCTCCTGCTCTCTAGCCCGCCAGTTTCCAGAGCCTGTACCGGTTGAGCCGGTACCTTTCACTCCAGACTTAGCAGGCCGCCTACGCTCCCTTTACGCCCAATCATTC
+
FFFFFFFFFFFFFFFFFFFFFFFFFFFFFFFFFFFFFFFFFFFFFFFFFFFFFFFFFFFFF:FFFFFFFFFFFFFFFFFFFFFFFFFFFFFFFFFFFFFFFFFFFFFFFFFFFFFFFFFFFFFFFFFFFFFFFFFFFFFFFFFFFFFFFFFFFFFFF,FFFFFFFFFFFFFF:F:FFFFFFFFFFFFFFFFFFFFF:F:FFFFFFFFFFFFFFFFFFFFFFFFFFFFFFF,FFFFFFFFFFFFFF::FFFF
@A01757:128:HWYCLDRX2:1:2101:9218:12038
TCGGACTACAAGGGTATCTAATACTGTTTGCTCCCCACGCTTTCGAGCCTCAACGTCAGTTACAGTCCAGTAAGCCGCCTTCGCCACTGGTGTTCCTCCTAATATCTACGCATTTCACCGCTACACTAGGAATTCCACTTACCTCTCCTGCACTCCAGCCATACAGTTTCCAAAGCAGTCCGGGGGTTGGGCCCCCGCCTTTCACTTCAGACTTGCATCGCCGTCTACGCTCCCTTTACACCCAGTAAATC
+
FFFFFFFFFFFFFFFFFFFFFFFFFFFFFFFFFFFFFFFFFFFFFFFFFFFFFFFFFFFFFFFFFFFFFFFFFFFFF:FFFFFFFFFF::FFFF:FFFFFFF:FFFFFFFF:FFF:FF,FF:F,FFF,FFFFFFFFF:FFFF:FFFFFFFFFFFFF:FFFFFFFFFFFFF:FFFFFFFFFFF:FFFFF,FFFFFFFFFFF:FFFFF:FFFFFFFFFF:FFF,FFF::FF:FF:FF:FFFFFF:FFF,:F:F
@A01757:128:HWYCLDRX2:1:2101:14009:12070
TCGACTACAAGGGTTTCTAATCCTATTTGCTCCCCACGCTTTCGTGCCTCAGCGTCAGTCAACAGGCCAGGCGGCCGCCTTCGCCACTGGTGTTCTTCCATATATCTACGCATTTTACCGCTACACATGGAGTTCCACCGCCCTCTCCTGCTCTCTAGCCCGCCAGTTTCCAGAGCCTGTACCGGTTGAGCCGGTACCTTTCACTCTAGACTTAGCAGGCCGCCTACGCACCCTTTACGCCCAATCATTCC
+
FFFFFFFFFFFFF:FFFFFFFFFFF,FFFFFFFFFFFFFFFFFFFFFFFFFFFFFFFFFFFFFFFFFFFFFFFFFFFFFFFFFFFFFFFFFFFFFFFFFFFFFFFFF:FFF:FFFFFFFFFFF:FFFFFF:FFFFFFFFFFFFFFFFFFFFFFFFFFFFFFFFFFFFFFFFFFFFFFFFFFFFFFFFFFFFFFFFFFFFF:FFFFFF:F:FFFF:FFFFFFFFFFF:FFFFFFF:FFF:FFFFFF,FF,F:
@A01757:128:HWYCLDRX2:1:2101:26015:12070
TCGGACTACACGGGTATCTAATCCTGTTTGCTACCCACGCTTTCGAACCTCAGCGTCAGGTACAGACCAGAGAGCCGCTTTCGCCACTGGTGTTCTTCCATATATCTACGCATTTCACCGCTACACATGGAGTTCCACTCTCCTCTTCTGCACTCAAGTCTCCCAGTTTCCAATGCACTCCTCCGGTTAAGCCGAAGGCTTTCACATCAGACTTCACAGACCGCCTGCGTTCCCTTTACGCCCAATAAATC
+
FFFFFFFFFFFFFFF:FFFFFFFFFFFFFFFF:FFFFFFFFFFFFFFFFFFFFFFFF,F,FFFFFFFFFFFFFFFFF,:FFFFFF:FFFFFF,F:FFFFFFFFFFFFFFFFFFFFFFFFFFF:FFFFFFFFF:F,FFF:FFFF::,:F:FFFFFF:FFFFFF,F,FFF:FFFFFF,,FF,FF:FFF,::FFFFF:,FFF,FFFF,FFF:FFFFF,F,FF:FFFFFFFFF,:FF:,FFFF:,:FF::F,:FF
@A01757:128:HWYCLDRX2:1:2101:23927:12117
TCGGACTACCGGGGTTTCTAATCCTATTTGCTCCCCACGCTTTCGTGCCTCAGCGTCAGTTAACAGGCCAGGCGGCCGCCTTCGCCACTGGTGTTCTTCCATATATCTACGCATTTTACCGCTACACATGGAGTTCCACCGCCCTCTCCTGCTCTCTAGCCCGCCAGTTTCCATAGCCTGTACCGGTTGAGCCGGTACCTTTCACTCCAGACTTAGCAGGCCGCCTACGCACCCTTTACGCCCAATCATTC
+
FFFFFFFFFFFFFFFF,FFFFFFFFFFFFFFFFFFFFFFFFFFFFFFFFFFFFFFFFFFFFFFFFFFFFFFFFFFFFFFFFFFFFFFFFFFFFFFFFFFFFFFFFFFFFFFFFFFFFFFFFFFFFFFFFFFFFF:FFFFFFFFFFFFFFFFFFFFFFFFFFFFFFFFFFFFFFFFF:FFF:FFFFFFFFFFFFFFFFFF:FFFFFFF:FFFFFFFF:FFFFFFFFFFFFFFFFFFFFFF,FFFFFFFFFFF
@A01757:128:HWYCLDRX2:1:2101:4363:12148
TCGGACTACAAGGGTATCTAATCCTGTTTGCTCCCCACGCTTTCGTGCCTCAGTGTCAGTTACAGTCCAGAGAGCCGCCTTCGCAACTGGTGTTCCTCCTAATATCTACGCATTTCACCGCTACACTAGGAATTCCACTCTCCTCTCCTGCACTCAAGTTCCCCAGTTTCAAAGGATAACTACGGTTGAGCCGTAGCCTTTCACCTCTGACTTAAGAAAACACCTACGCACCCTTTACGCCCAGTAATTCC
+
FFF,:FFFFF:FFFF:FFFFFFFFFFFFFF:F,FFFFFFFFFF,FFF:FFFFF::FFFFFFF:FFFFFFFF:F,:,FFFFFFFF:FFF:F:FFF:,FFF,FFFFFFFF:F,FFFFFFFFFFFF,FF:F:FFFFFFFF:FFFF,FFFF:,FFFFFFFF::,:FF:F:FFFFF:FF:FF,FFFFF,:FF,F::F,FF:,FF::,F,:FFF,F:F:FF:FFF,:F,,,:,FF:F,F,F:F,,F,FF,FFF,,,F
@A01757:128:HWYCLDRX2:1:2101:26006:12273
TCGGACACCGGGGTTTCTAATCCTGTTTGCTCCCCACGCTTTCGAGCCTCAACGTCAGTCATCGTCCAGCAGGCCGCCTTCGCCACTGGTGTTCCTCCTAATATCTACGCATTTCACCGCTACACTAGGAATTCCGCCTGCCTCTCCGACACTCCAGCCATACAGTTCCAAATGCAGTCCCGGGGTTGAGCCCCGGGCTTTCACATCTGGCTTGCACCGCCGTCTACGCTCCCTTTACACCCAGTCACTCC
+
FFFFFF,FFFFFFFFFFFFFFFFFFFFFFFFFFFFFFFFFFFFFFFFFFFFFFFFFFFFFFFFFFFFFFFFFFFFFFFFFFFFFFFFFFFFFFFFFFFF:FFFFFFFFFFFFFFFFFFFFF,FFFFFFFFFFFFFFFF:FF:FFFFFFFFFFFFFFFFFF:FFFF,FFFFFFFFF:FFFFFFFFFFFFFFFFFF:FF:F:FFFFF:FFFFFF:FFFFFFFFF:FF:FFFFFFFF:FFFFFFF:FFFFFFFF
@A01757:128:HWYCLDRX2:1:2101:9778:12289
TCGGACTACCGGGGTATCTAATCCTGTTTGCTCCCCACGCTTTCGTGCCTCAGTGTCAGTTACAGTCCAGAGAGCCGCCTTCGCAACTGGTGTTCCTCCTAATATCTACGCATTTCACCGCTACACTAGGAATTCCACTCTCCTCTCCTGCACTCAAGTTCCCCAGTTTCAAAGGCTTACTACGGTTGAGCCGTAGCCTTTCACCTCTGACTTAAGAAACCACCTACGCACCCTTTACGCCCAGTAATTCC
+
FFFFFFFFFFFFFFFFFFFFFFFFFFFFFFFFFFFFFFFFFFFFFFFFFFFFFFFFFFFFFFFFFFFFFFFFFFFFFFFFFFFFFFFFFFFFFFFFFFFFFFFFFFFFFFFFFFFFFFFFFFFFFFFFFF:FFFFFFFFFFFFFFFFFFFFFFFF,FFFFFFFFFFFFFF:F:FFFFFFFF,F:FFFFFFFFFFFFFFFFFFFF:FFFFFFFFFFFFFFFFFFFF:FFFFF:FFFFFF,F::F:F:FFFF,
@A01757:128:HWYCLDRX2:1:2101:14335:12320
TCGGACTACACGGGTATCTAATCCTATTTGCTCCCCACGCTTTCGTGCCTCAGCGTCAGTCAACAGGCCAGGCGGCCGCCTTCGCCACTGGTGTTCTTCCATATATCTACGCATTTTACCGCTACACATGGAGTTCCACCGCCCTCTCCTGCTCTCTAGCCCGCCAGTTTCCAGAGCCTGTACCGGTTGAGCCGGTACCTTTCACTCCAGACTTAGCAGGCCGCCTACGCACCCTTTACGCCCAATCATTC
+
FFFFFFFFFFFFFFFFFFFFFFFFFFFFFFFFFFFFFFFFFFFFFFFFFFFFFFFFFFFFFFFFFFFFF:FFFFFFFFFFFFFFFFFFFFFFFFFFFFFFFFFFFFF::FFFFF:FFFFFF,:FFFFFFFFFFFFFF,FFFFFFFFFF:FFFFFFF:FFFFFFFFF:FFFFFFFFFFFFFFFFFFFFFFFFFFFFFFF:FFFFFFFF,,FFFFFFFFFFFF:FFF:F:,FFFFF,FFF,FFFF:FF:F:FF
@A01757:128:HWYCLDRX2:1:2101:11270:12336
TCGGACTACAGGGGTATCTAATCCTGTTCGCTACCCATGCTTTCGAGCCTCAGCGTCAGTTGCAGACCAGACAGCCGCCTTCGCCACTGGTGTTCTTCCATATATCTACGCATTCCACCGCTACACATGGAGTTCCACTGTCCTCTTCTGCACTCAAGTCGCCCGGTTTCCGATGCACTTCTTCGGTTAAGCCGAAGGCTTTCACATCAGACCTAAGCAACCGCCTGCGCTCGCTTTACGCCCAATAAATC
+
FFFFFFFFFFFFFFFFFFFFFFFFFFFFFFFFFFFFFFFFFFFFFFFFFFFFFFFFF:FFFFFFFFFFFFFFFFFFFFFFFFFF:F:FFFFFFFFFFFFFF:FFFFFFFFFFFFFF:FFF:F:FFFFFFF:FFF:F,F:FFFF:FFFFF::,FFFFFFFFFFFFFF,FF,FF,,F:,FFF:F,FFFFF,:F:FFF,FFF:FFFFFFFFFFF:FF,FF,FFFFFFFFF:FF,FFFFFF:FFFF::F:F:::F
@A01757:128:HWYCLDRX2:1:2101:4065:12352
TCGGACTACTAGGGTATCTAATCCTGTTTGCTACCCACACTTTCGAGCCTCAACGTCAGTTGCAGTCCAGTAAGCCGCCTTCGCCACTGGTGTTCTTCCATATATCTACGCATTCCACCGCTACACATGGAGTTCCACTTACCTCTACTGCACTCAAGTTAACCAGTTTCCAATGCCATTCCGGAGTTGAGCTCCGGGCTTGCACATCAGACTTAATAAACCGTCTGCGCTCGCTTTACGCCCAATAATTC
+
FFFFFFFFFFFFFFFFFFFFFFFFFFFFFFFFF:FFFFFFFFFFFF:FFFFFFFFFFFFFFFFF::FFFF:FFFFF:FF:FFFFF,,:FFFFFFF:FFFFF:FFFFFFFFFF,FF:FF,FF,FFF:FFF:FFFF:F:FFFF:FFFFFFFF,FFFFFFFF:FFFFFFFFF,FFFFFFFFFFF:,,FFFF:FF,,F,F,:FFF,F,F:,,F::FF:F,FF,FF,F,:FF:FF::::F,F,F:FFF,,F,F,,F
@A01757:128:HWYCLDRX2:1:2101:11261:12352
TCGGACTACAGGGGTATCTAATCCTGTTCGCTACCCATGCTTTCGAGCCTCAGCGTCAGTTGCAGACCAGACAGCCGCCTTCGCCACTGGTGTTCTTCCATATATCTACGCATTCCACCGCTACACATGGAGTTCCACTGTCCTCTTCTGCACTCAAGTCGCCCGGTTTCCGATGCACTTCTTCGGTTAAGCCGAAGGCTTTCACATCAGACCTAAGCAACCGCCTGCGCTCGCTTTACGCCCAATAAATC
+
FFFFFFFFFFFFFFFF:FFFFFFFFFFFFFFFFFFFFFFFFFFFFFFFFFFFFFFFFFFFFFFFFFFFFFFFFFFFFFFFFFFFFFFFFFFFFFFFFF:FFFFFFFFFFFFFFFFFFFFFFFFFFFFFFFFFFFFFFFFFFFFFFFFFFFFFFFFFFFFFFFFFF,FFFFFFFFFFFFFFFFFFFF:FFFFFFFFFFFFF,FFFFFFFFFFFFFFFFFF:FFFFFFFFFFFFFFFFFFF,FFF:FFFFFFF
@A01757:128:HWYCLDRX2:1:2101:12590:12367
TCGGACTACTAGGGTATCTAATCCTATTTGCTCCCCACGCTTTCGTGCCTCAGCGTCAGTCAACAGGCCAGGCGGCCGCCTTCGCCACTGGTGTTCTTCCATATATCTACGCATTTTACCGCTACACATGGAGTTCCACCGCCCTCTCCTGCTATCTAGCCCGCCAGTTTCCAGAGCCTGTACCGGTTGAGCCGGTACCTTTCACTCCAGACTTAGCAGGCCGCCTACGCACCCTTTACGCCCAATCATTC
+
FFFFFFFFFFFFFFFFFFFFFFFFFFFFFFFFFFFFFFFFFFFFFFF:FFFFFFFFFFFFF:FF,:FFF,FFFFFFF:FFFFFFFFFFFFFFFFFFFF,FFFFFFFFFFFFFFF:F:FF,:,FFFFFF:F:FFFFF,FFFFFFF::FFFFFF:F:F,F,F,FFF,FF:,FFF:,FF:FF:F:FFFF:F,FFFFFFFFF:F,FF:F,,FFF:FF:FFFFFFFFFFFF::,FFF,FF:FFFFFFF,FFFFFFF
@A01757:128:HWYCLDRX2:1:2101:17824:12383
TCGGACTACCCGGGTATCTAATCCTGTTTGCTCCCCACGCTTTCGTGCCTCAGTGTCAGTTACAGTCCAGAGAGCCGCCTTCGCAACCGGTGTTCCTCCTAATATCTACGCATTTCACCGCTACACTAGGAATTCCACTCTCCTCTCCTGCACTCAAGTTTCCCAGTTTCAAAGGCTTACTACGGTTGAGCCGTAGCCTTTCACCTCTGACTTAAGAAACCACCTACGCACCCTTTACGCCCAGTAATTCC
+
FFFFFFFFFF:FFFFFFFFFFFFFFFFFFFFFFFFFFFFFFFFFFFFFFFFFFFFFFFFFFFFFFFFFFFFFFFFFFFFFFFFFFFFFFFFFFFFFFFFFFFFFFFFFFFFFFFFFFFFFFFFFFFFFFFFFFFFFFFFFFFFFFFFFFFFFFFFFFFFFFFFF:FFFFFFFF:FFFFFFFFFFFFFFFFFFFFFFF:F,FFFFFFFFFFFFFFFFFFFFFFFFF:FFF,:FFF,:FF,:FFF:F:FFFFF
@A01757:128:HWYCLDRX2:1:2101:1479:12414
TCGGACTACAAGGGTATCTAATCCAGTTTGCTCCCCAAGCTTTAGAACATCAACGACAATTACAGTGCAGTACAAACCATTCGCAAATGGTGATTATAATAATAAATAGGGTGTTCTAGGCTAAGATAGTATTTCGAGTTAGAAGTCGTGCACTGAAGTTATGCAGTTTGGGAGGCGGTGGGGGGGGTGGGCCGGGGGGGTGGTGTCGGGAGTGGGGTAGCCGTGGGGGGTCGGTGTAGACGGGGTGATGG
+
F,F,,,FFFF,:,,:,::,F,,F,,,,,FFFF,F,,F,,FF,:,FF,,,FFF,FF,F:,,,,,,,,,F,,FF,,:,,,:F,:,,,F:F,,,F,,,,,,,::FF,,,,F,,,,,:F,,F,:,,,:,,,,F,,,,F,,,,,F,,F,,,F,F:,,,:,,,,,F,,,,,:::,,,,,,F,,::,,FFFFF:,,,F,,,,,F,:,,:,,FF,,,F,FF:,:F,,,,,F:,,,,:,,,:,F,:,:,,,,,FF,,,,F
@A01757:128:HWYCLDRX2:1:2101:9408:12461
TCGGACTACAGGGGTTTCTAATCCAATTTGCTCCCCACGCTTTCGTGCCTCAGCGTCAGTCAACAGGCCAGGCGGCCGCCTTCGCCACTGGTGTTCTTACATATATCTACGCATTTTACCGCTACACATGGAGTTCCACCGCCCTCTCCTGCTCTCTAGCCCGCCAGTTTCCAGAGCCTGTACCGGTTGAGCCGGTACCTTTCACTCCAGACTTAGCCGGCCGCCTACGCACCCTTTACGCCCAAGCATTC
+
FFFFFFFFFFFFFFF:F:F:FFFFFFFFFFFFFFFFFFFFFFFFFFFF:FFFFFFFFFFFFFFFFFFFFFFFFFFFFFFFFFFFF:FF:FFFFFFFFFFF:FFFFFFFFFFFFFFFFFFFFFFFFFFFFFFFFFFFFFFFFFFFFFFFFFFFFFFFFFFFFFFFFFFF,FFFFFFF,FF:FFFFFFFFFFFFFFFFFFFFFFFFFFFF:F,FFF,F,F:FFFFFFFFFFF,FFFF,FFFFFF:F,,FF:FF
@A01757:128:HWYCLDRX2:1:2101:4643:12477
TCGGACTACCGGGGTATCTAATCCTGTTTGCTACCCACGCTTTCGAACCTCAGCGTCAGTTACAGACCAGAGAGCCGCTTTCGCCACTGGTGTTCTTCCATATATCTACGCATTTCACCGCTACACATGGAGTTCCACTCTCCTCTTCTGCACTCAAGTCTCCCAGTTTCCAATGCACTACTCCGGTTAAGCCGAAGGCTTTCACATCAGACTTAAAAGACCGCCTGCGTTCCCTTTACGCCCAATAAATC
+
FFFFFFFFFFFFFFFFFFFFFFFFFFFFFFFFFFFFFFFFFFFFFFFFFFFFFFFFFFF:FFFFFFFFFFFFFFFFFFFFFFFF:FFFFF:FFFFFFFFFFF:FFFFFFFF:FFFFFFFFFFFFFFFFFFFFFF:F:FFFFFFFFF:FFFFFFFF:FFFFFFFFFFF,FFF:FFFFFFFFFFFFF,FF:FFFFFFFFFF,FFF,FF,F:FFFFF:::F,FFF:FFFF,F,FF:FFFF:FFFF:FFF,::FF
@A01757:128:HWYCLDRX2:1:2101:30282:12477
TCGGACTACCGGGGTTCTAATCCTATTTGCTCCCCACGCTTTCGTGCCTCAGCGTCAGTCAACAGGCCAGGCGGCCGCCTTCTCCACTGGTGTTCTTCCATATATCTACGCATTTTACCGCTACACATGGAGTTCCACCGCCCTCTCCTGCTCTCTAGCCCGCCAGTTTCCAGAGCCTGTACCGGTTGAGCCGGTACCTTTCACTCCAGACTTAGCAGGCCGCCTACGCACCCTTTACGCCCAATCATTCC
+
FFFFFFFFFFFFFFFFFFFFF:FF::FFFFFFFFFFFFFFFFFFFFFFFFFFFFFFFFFFFFFFFFFFFFFFFFFFFFFFFFFFFFFFFFFFFFFFFFFFFFFFF:FFFFFFFFFFFFFFFFFFFFFFFFFFFFF:FFFFFFFFFFF:F:FFFFFFFFFFFFFFFFF:FFFFFFFF:FFFFFFFF:FFFFFFF:F,FFFFFFFFFF,FFFFFF:FFFFFFFFFFFFFFFFF:FF:F,:,FFFFFF:FFFF:
@A01757:128:HWYCLDRX2:1:2101:31647:12555
TCGGACTACACGGGTTTCTAATCCTGTTTGCTCCCCACGCTTTCGAGCCTCAACGTCAGTTACCGTCCAGTAAGCCGCCTTCGCCACTGGTGTTCCTCCTAATATCTACGCATTTCACCGCTACACTAGGAATTCCGCTTACCTCTCCGGTACTCCAGCCAAAAAGTTTCCAAAGCAGTTCCGCGGTTAAGCCGCGGGCTTTCACTCCAGACTTTCTTCGCCGTCTACGCTCCCTTTACACCCAGTAAATC
+
FFFFFFFFFFFFFF:FFFFFFFFFFFFFFFFFFFFFFFFFFFFFFF:FFFFFFF:FFFFFFFFFFFFFFFFFFFFFFFFFFF:FFFFFF:FFFFFFFF,FFF,F:FFFF,FFF:FFFFFFFFFFFFFF::FFF:F:FFFFFFFFFFF::,F,F:FFFFF,:FFFFFFFFF:FFFFFFFFFFFF:F,FFF,FFFFFF,FFFF,:FFFF,FFFFFFFFFFF,FF,FFFF,FFFFFFFFFFFFFF:F::F,,FF
@A01757:128:HWYCLDRX2:1:2101:4155:12602
TCGGACTACCAGGGTTTCTAATCCTATTTGCTCCCCACGCTTTCGTGCCTCAGCGTCAGTCAACAGGCCAGGCGGCCGCCTTCGCCACTGGTGTTCTTCCATATATCTACGCATTTTACCGCTACACATGGAGTTCCACCGCCCTCTCCTGCTCTCTAGCCCGCCAGTTTCCAGAGCCTGTACCGGTTGAGCCGGTACCTTTCACTCCAGACTTAGCAGGCCGCCTACGCACCCTTTACGCCCAATCATTC
+
FFFFFFFFFFFFFFFFFFFFFFFFF:FFFFFFFFFFFFFFFFFFFFFFFFFFFFFFFFFFFFFFFFFFFFFFFFFFFFFFFFFFFFFFFFFFFFFFFFFFFFFFFFFFFFFFFFFFFFFFFFFFFFFFFFFFFF:FFFFFFFFFFFFF:FFFFFFFF,F:FFFFFF:FFFFFFFFFFFFFF:FFFFFFFFFFFFFF,FFF:,FFFFFFFFFFFF:F,FFFFFFFFFFFFFFFFFFF,FFFFFFFF::FF,F
@A01757:128:HWYCLDRX2:1:2101:24397:12618
TCGGACTACCGGGGTTTCTAATCCTATTTGCTCCCCACGCTTTCGTGCCTCAGCGTCAGTTAACAGGCCAGGCGGCCGCCTTCGCCACTGGTGTTCTTCCATATATCTACGCATTTTACCGCTACACATGGAGTTCCACCGCCCTCTCCTGCTCTCTAGCCCGCCAGTTTCCATAGCCTGTACCGGTTGAGCCGGTACCTTTCACTCCAGACTTAGCAGGCCGCCTACGCACCCTTTACGCCCAATCATTC
+
FFFFFFFFFFFFFFF:FFFFFFFFFFFFFFFFFFFFFFFFFFFFFFFFFFFFFFFFFFFFFFFFFFFFFFFFFFFFFFFFFFFFFFFFFFFFFFFFFFFFFFFFFFFFFFFFFFFF:FFFFFFFFFFFFFFFFFFFFFFFFFFFFFFFFFFFFFFFFFFFFFFFFFFFFFFFFFFFFFFFFFFFFFFFFFFFFFFFFFFFFFFFFFFFFFFFFFFF:FFFFFFFFFFFFFFFFF:FFFF:FFFFFF:F:FF
@A01757:128:HWYCLDRX2:1:2101:6967:12649
TCGGACTACCAGGGTATCTAATCCTATTTGCTCCCCACGCTTTCGTGCCTCAGCGTCAGTCAACAGGCCAGGCGGCCGCCTTCGCCACTGGTGTTCTTCCATATATCTACGCATTTTACCGCTACACATGGAGTTCCACCGCCCTCTCCTGCTCTCTAGCCCGCCAGTTTCCAGAGCCTGTACCGGTTGAGCCGGTACCTTTCACTCCAGACTTAGCAGGCCGCCTACGCACCCTTTACGCCCAATCATTC
+
FFFFFFF:FF:FFFF,FFFFFFFFF,FFFFFFFFFFFFFFFFFFFFF:FFFFFFFFFFFFFFFFFFFFFFFFFFFFFFFFFFFFFFFFFFFFFFFFFFFFFFFFFFFFFFFFFFFFFFFFFFFFFFFFFF:FFFFFFFFFFFFFFFFFFFFFFFFFF::FFFFFFFFFFFFFFFFFFFF:FFFFFFFFFFFFFFFFFFFFFFFFFFFFFFFFFFF:FFFFFFFFFF:FFFFF:FFFFFFFFFFFF,:FFFF
@A01757:128:HWYCLDRX2:1:2101:30011:12696
TCGGACTACTAGGGTATCTAATCCTATTTGCTCCCCACGCTTTCGTGCCTCAGCGTCAGTCAACAGGCCAGGCGGCCGCCTTCGCCACTGGTGTTCTTCCATATATCTACGCATTTTACCGCTACACATGGAGTTCCACCGCCCTCTCCTGCTCTCTAGCCCGCCAGTTTCCAGAGCCTGTACCGGTTGAGCCGGTACCTTTCACTCCAGACTTAGCAGGCCGCCTACGCACACTTTACGCCCAATCATTC
+
FFFF,FFFFFFFFFFF,FF:FFFF:FFFFFF:FFFFFFFFFFFFFFFFFFFFFFFFFFFFFFFFFFFFFFFFFFFF:FFFFFFF:FFFFFFFF,FFFFFFFFFFFFFFFFFFFFFFFFFFFFFFFFFFF,FFF:F,FFF:FFFFFFFF,F:FFFFFF,FFFFFFFF:FFFFFFFFFF:F:F,FFF:FF,FFFFF:F:FFF:F:F:FF,FFFFFFFF,FFFFFFF:FFF,FFF,FFFFFFFFF:FFFFFFFF
@A01757:128:HWYCLDRX2:1:2101:1624:12727
TCGGACTACCGGGGTATCTAATCCTCTTTGCTCCCCACGCTTTCGTGCCTCAGCGTCAGTAAACTGGCCAGGCGGCCGCCTTCGCAACTGTTGTTCTTCGATATATCGACGCTTTTTACGGCTACAGATGGAGTTCCACCGCACTCTCCTGATCTCAAGCGCGCCAGTTTCCAGTGCCTGTAGCGGTTGAGACGGTAGCTTTCACTCCAGACTTATCAGGAGGCGTCCGCCGCCTTTATCGCGAGTCGTTG
+
:FFFFFFF:,:FF:FFFFFFFF,:F,FF:F,FFFF,,,F:FFFFF,FFFF:FF:FF:F:F,,,,,,FF,,,F,:F,F,F,F,:,F,:FFF,,::,,F,F,:FF:F,,,:,,:,F,,,F:,F,,F,F,F,FF,F:::,:,:,F,FFF:F:F,,F:F,,,,,,:F,:,,,:,:,,:,:,,F,F,,,::FF,:F::,,:,,,F:,F,FF,,F::,F,,:F,:F,::F,F,,F,,,,,FFF,:,,:,F,,,,:,,
@A01757:128:HWYCLDRX2:1:2101:27480:12727
TCGGACTACCCGGGTATCTAATCCTATTTGCTCCCCACGCTTTCGTGCCTCAGCGTCAGTCAACAGGCCAGGCGGCCGCCTTCGCCACTGGTGTTCTTCCATATATCTACGCATTTTACCGCTACACATGGAGTTCCACCGCCCTCTCCTGCTCTCTAGCCCTCCAGTTTCCAGAGCCTGTACCGGTTGAGCCGGTACCTTTCACTCCAGACTTAGCAGGCCGCCTACGCACCCTTTACGCCCAATCATTC
+
FFFFFFFFFFFFFFFFFFFFFFFFFFFFFFFFFFFFFFFFFFFFFFFFFFFFFFFFFFFFF:FFFFFFF:FFFFFFFFFFFFFFFFFFFFFFFFFFFFFFFFFFFFFF:FFFFFFFFFFFFFFFFFFFFFFFFFFFFFFFFFFFFFFFFFFFFFFFFFFFFFFFFFFFFFFFFFFFFFFFFFFFFFFFFFFFFF:FFFFFFFFFF:F:FFFFFFFFFF:FFFFFFFFFFF:FFFFFFFFFFFFF,F:,FFF
@A01757:128:HWYCLDRX2:1:2101:4137:12759
TCGGACTACCAGGGTATCTAATCCTGTTTGCTCCCCACGCTTTCGTGCCTCAGTGTCAGTTACAGTCCAGAGAGCCGCCTTCGCAACTGGTGTTCCTCCTAATATCTACGCATTTCACCGCTACACTAGGAATTCCACTCTCCTCTCCTGCACTCAAGTTCCCCAGTTTCAAAGGCTTACTACGGTTGAGCCGTAGCCTTTCACCACTGACTTAAGAAAACCCCTACCCACCCTTTACGCCCATTAATTCC
+
FFFFFFFFFFFFFFFFFFFFFFFFFFFF,FFFFFFFFFFFFFFFFFFFFFFFFFFFFFFFFFFFFFFFFFFFFFFFFFF:FF:F:FFFFFFFFFFFFF:FFFFFFFFFFFFFFFFFFFFFFFF:FFFFFFFFFFF:FFFFFFFFF:FF:F:F:FFFF,FF,F:FF,FF:FFFF,,:FFFFFFF,:FF,F,:F:FF:FF,,,FFF:,FF,F:F:FF,FFF,,,,F:F,,FFFF,:F:F,,,FFF,:FFFFF:
@A01757:128:HWYCLDRX2:1:2101:27028:12759
TCGGACTACACGGGTATCTAATCCTATTTGCTCCCCACGCTTTCGTGCCTCAGCGTCAGTCAACAGGCCAGGCGGCCGCCTTCGCCACTGGTGTTCTTCCATATATCTACGCATTTTACCGCTACACATGGAGTTCCACCGCCCTCTCCTGCTCTCTAGCTCGCCAGTTTCCAGAGCCTGTACCGGTTGAGCCGGTACCTTTCACTCCAGACTTAGCAGGCCGCCTACGCACCCTTTTCGCCCAATCATGC
+
FFFFFFFFFFFFFF:F:FFFFFFFFF:FF:FFFFFFFFFFF:FFFFFFF:FFFFFFFFFFF:FF:FFFFFFFFFFFFFFFFFFFFFFFF:FFFFFFFFFFFF,FFFFFFF,FFFFFFFFF:FFFFFFFFFFFF,FF:FFFFFFFFFFF:FFFFFFFF,F,:FFFFFFF:FF:,:FFFFFFF:FFFFFF:FFFFFFFFF:FFFFFFFF,:FFFF:,:F,FFFFF:FF:FFF,FFFF:::F:FF,,,,F,:,F
@A01757:128:HWYCLDRX2:1:2101:3242:12774
TCGGACTACAGGGGTATCTAATCCTATTTGCTCCCCACGCTTTCGTGCCTCAGCGTCAGTCAACAGGCCAGGCGGCCGCCTTCGCCACTGGTGTTCTTCCATATATCTACGCATTTTACCGCTACACATGGAGTTCCACCGCCCTCTCCTGCTCTCTAGCCCGCCAGTTTCCAGAGCCTGTACCGGTTGAGCCGGTACCTTTCACTCTAGACTTAGCAGGCCGCCTACGCACCCTTTACGCCCAATCAGTC
+
FFFFFFFFFFFFFF:FFFF,:FFFFFFFFFFFFFFFFFFFFFFFFFFFFFF:FFFFFFFFF:FFFFFFFFF,FFFFFFFF:FFFFFFFFFFFFFFFFFFFFF,FFFFFFFFFFFFFF,F,FFFFFFFFFFF:FFFF,FFFFF:FFFFF:FFFFFFFFFFF:FFFFFF,:FFFF:,FFFFFFFFFFFFFFFFFFFFFFFFFFFF:FFFFFFFFFFFFFF:,:,FFFF,FFFFFFFFF,FF:F:F,F::F,FF
@A01757:128:HWYCLDRX2:1:2101:4345:12774
TCGGACTACCAGGGTATCTAATCCTGTTTGCTACCCACGCTTTCGAGCATGAACGTCAGTGTGATCCCAGGGGGCTGCCTTCGCCGGCGGTGTTCCTCCACATCTCTCCGGGTTTCACTGCTGGAGGTGGGCTTCTCGGGCCCTCTGGCGCACTCTGGTCGCCGAGTTGCGATGGGTGGGCCGGGGGGGGGCGGGGGGCGGGGGCGGGGGGGGGGGGGGGGGGGGGGCGGGGGCTGGCGGCGGGGGGGTGG
+
,F:FF:FF::F:FFF:F,FFF:F,FFFF:F:F:,:F,FF,F:FFF,F,F,::,,,:,:F,F,F,F,,,,::,,F:::,,,F,FFF,,F:F:,,,,:,,,,:,,,:,,,:F,,:,,,,,:FF,,::,F,FF,,,,,,,:,:,,:,,,:,,F,,F,,,:F,,,,,:,F,,,,,,,,F,,:,,:,:,,F,,,,F,,,:FF,:,:F,,,,F:,,F,F,,,FF,FF,F,,FF,:::,F,,:F:FF,,,,F,:F,F:
@A01757:128:HWYCLDRX2:1:2101:11822:12821
TCGGACTACTAGGGTATCTAATCCTGTTTGCTCCCCACGCTTTCGAGCCTCAGTGTCAGTAACAGACCAGAATGTCGCCTTCGCCACTGGTGTTCTTCCATATATCTACGCATTCCACCGCTACACATGGAGTTCCACATTCCTCTTCTGTACTCAAGTTTCCCAGTTTCCAATGACCCTCCACGGTTAAGCCGTGGGCTTTCACATCAGACTTAAGAAACCACCTGCGCTCCCTTTACGCCCAATAAATC
+
FFFFFFFFFFFFFFFFFFFFFFFFFFFFFFFFFFFFFFFFFFFFFFFFFFFFFFFFFFFFFFFFFFFFFFFFFFFFFFFFFFFFFFFFFFFFFFFFFFFFFFFFFFFFFFFFFFFFFFFFFFFFFFFFFFFFFFFFFFFFFF:FFFFFFFFFFFFFFFFFFFFFFFFFF,FFFFFFFFFFFFFFFFFFFF,,FFFF,FFFF:F:FFFFFFFFF:FFFFFF::FF,FFFFFFF:FFFFFF:FFFFFFFFFFF
@A01757:128:HWYCLDRX2:1:2101:1777:12837
TCGGACTACAAGGGTATCTAATCCTGTTTGCTCCGCACGGTTTCGTGCGTCAGTGTCTGTTAGAGTGCAGAGAGCCGCGTTGGCAACTGGTGTTGCTGCTAATATATAAGCTTTTGGGCGCTGGGGTAGGCGTTCGTGTGTGTTGTGGTGCGCTGGGGTTCGCCTGTGTGAAAGGGGTGGTCCGGGTGAGGGGGGGGCGTTCAGCGGTGAGTTGTGGGAGGGCGTGGGGGGGGTTTTGGCGGTGTGGGGGG
+
,FF:F:F,FF,:F:F,,,,,,:,,:,F::F:F:F,FF,,,,FF,,FF,,::,FF:F,,F,:,,,:,,:FF,F,,,:FF,,:,FF,,F:FF,:::,F,::::,F,,,:,,F,,,,F,,:::,:,F,,,,FF,,F,,F:,F,F:,F:,,,,,:,,F,,,:,,,:,,,F:F,::,,F,,,,,,,,,FF,,F,F,,F,,F,:F,,,,,,,F:F,F,:,:F,:,,,,,,,,FF,,F,F,,,,:F,,,:FF,,,,,F
@A01757:128:HWYCLDRX2:1:2101:6587:12931
TCGGACTACACGGGTATCTAATCCTGTTCGCTACCCATGCTTTCGAGCCTCAGCGTCAGTTGCAGACCAGAGAGCCGCCTTCGCCACTGGTGTTCTTCCATATATCTACGCATTCCACCGCTACACATGGAGTTCCACTCTCCTCTTCTGCACTCAAGTTCAACAGTTTCTGATGCAATTCTCCGGTTGAGCCGAAGGCTTTCACATCAGACTTATTGAACCGCCCGCACTCGCTTTACGCCCAATAAATC
+
FFFFFFFFFFFFFFFFFFFFFFFFFFFFFFFFFFFFFFFFFFFFFFFFFFFFFFFFFFFFFFFFFFFFFFFFFFFFFFFFFFFFFFFFFFFFFFFF:FFFF:FFFFFFFFFFFFFFFFFFFFFFFFFFFFFFFFFFFFFFF,FFFFFFFFFFFFFFF:FFFFF,FFFFFFFFFF,:FFFFFFFFFF:FFFFFF:F,FFFFFF:FFFFFFFFF:FFFFFFF:FFF,FFFFFFF:FFFFFFFFFFFFF:FFFF
@A01757:128:HWYCLDRX2:1:2101:20853:12931
TCGGACTACAAGGGTATCTAATCCTATTTGCTCCCCACGCTTTCGTGCCTCAGCGTCAGTCAACAGGCCAGGCGGCCGCCTTCGCCACTGGTGTTCTTCCATATATCTACGCATTTTACCGCTACACATGGAGTTCCACCGCCCTCTCCTGCTCTCTAGCCCGCCAGTTTCCAGAGCCTGTACCGGTTGAGCCGGTACCTTTCACTCCAGACTTAGCACGCCGCCTACGCACCCTTTACGCCCAATCATTC
+
FFFFFFFFFFFFFFFFFFFFFFFFFF::FFFFFFFFFFFFFFFFFFFFFFFFFFFFFFFFFFFFFFFFFFFFFF:FFFFFFFFFFFFFFFFFFFFF:FFFFFFF,FFFFFFFFF,FFFFFFFFFFFFFF,F:FF:FFFFFFFFFFFFFFFFFFFFFFFFFFFFFF::F,FFFFFFF:FFFFFFFFFF,FFFFFFFFFFFFFFFFFFF,FFFFF,FF::,:FF:FFFFFFFFF:FF,F:FFFF:,FF:FF::
@A01757:128:HWYCLDRX2:1:2101:10312:13119
TCGGACTACACGGGTATCTAATCCTATTTGCTCCCCACGCTTTCGTGCCTCAGCGTCAATCAACAGGCCATGCGGCCGCCTTCGCCACTGGTGTTCTTCCATATATCTACGCATTTTACCGCTACACATGGAGTTCCACCGCCCTCTCCTGCTCTCTAGCCCGCCAGTTTCCAGAGACTGTACCGGTTGAGCCGGTACCTTTCACTCCAGACTTAGCAGGCCGCCTACGCACCCTTTACGCCCAATAATTC
+
FFFFFF:FFFFFFFFFFFFF,FFFFFFFFFF,FFFFFFFFFFFF:FFFFFFFFFFFF,,FFF:FFFFFFFFFFFFFFFFF,FF:FFFFFFFFF:FFFF:FFFFFFFFFFFFFFFFFFFF:FFFFFFFFF,FFFF::FFFFFFFFFFFFF:FFFFFFFFFFFFFFFFF:FFF,:F:F,FF:FFFFF,:FF,,:FFFFF,,F:FFFF,FFF,FFF:F:FFF,FFFFFFFFFFFFF:F:FF,FFFF:F,,FF:F
@A01757:128:HWYCLDRX2:1:2101:9290:13197
TCGGACTACAAGGGTTTCTAATCCTGTTTGCTCCCCACGCTTTCGTGCCTCAGTGTCAGTTACAGTCCAGAGAGCCGCCTTCGCAACTGGTGTTCCTCCTAATATCTACGCATTTCACCGCTACACTAGGAATTCCACTCTCCTCTCCTGCACTCAAGTTTCCCAGTTTCAAAGGCTTACTACGGTTGAGCCGTAGCCTTTCACCTCTGACTTAAGAAACCACCTACGCACCCTTTACGCCCAGTAATTCC
+
FFFFFFFFFFFFFFF:FFFFFFFFFFFFFFFFFFFFFFFFFFFFFFFFFFFFFFFFFFFFFFFFFFFFFFFFFFFFFFFFFFFFFFFFFFFFFFFFFFFFFFFFFFFFFFF:FFFFFFFFFFFF:FFFFFFFFFFFFFFFFFFFFFFFFFFFFFFFFF:FFFFFFFFFFFFFFFFF,FFFFFFFFF:FFFFF:FFFFFFFFFFFFFFF:FFFFFFFFFFF,FFFFF:FFFFFFF,FFFFFFFFFFF:F,FF
@A01757:128:HWYCLDRX2:1:2101:9399:13197
TCGGACTACAAGGGTTTCTAATCCTGTTTGCTCCCCACGCTTTCGTGCCTCAGTGTCAGTTACAGTCCAGAGAGCCGCCTTCGCAACTGGTGTTCCTCCTAATATCTACGCATTTCACCGCTACACTAGGAATTCCACTCTCCTCTCCTGCACTCAAGTTTCCCAGTTTCAAAGGCTTACTACGGTTGAGCCGTAGCCTTTCACCTCTGACTTAAGAAACCACCTAACCACCCTTTACGCCCAGTAATTCC
+
FFFFFFFFFFFFFFFFFFFFFFFFFFFFFFFFFFFFFFFFFFFFFFFFFFFFFFFFFFFFFFFFFFFFFFFFFFFFFFFFFFFFFFFFFFFFFFFFFFFF:FFFFFFFFFFFFFFFFFFFFFFFFF,:FFFFFFFFFFFFFFFFFFFFFFFFFFFFFFFFFF:FFFFFFFFFF,FFFFFFF:FFFFF,FFFFFFFF,FFFFFFF,FFFFF,FFFFFFF:FFFFFFF,,:FFF::FFFF,FFFF,FFFF:F,
@A01757:128:HWYCLDRX2:1:2101:27290:13244
TCGGACTACAGGGGTTTCTAATCCTATTTGCTCCCCACGCTTTCGTGCCTCAGCGTCAGTCAACAGGCCAGGCGGCCGCCTTCGCCACTGGTGTTCTTCCATATATCTACGCATTTTACCGCTACACATGGAGTTCCACCGCCCTCTCCTGCTCTCTAGCCCGCCAGTTTCCAGAGCCTGTACCGGTTGAGCCGGTACCTTTCACTCCAGACTTAGCAGGCCGCCTACGCACCCTTTACGCCCAATCATTC
+
FFFFFFFFFFFFFFF:FF:FFFFFFFFFFFFFFFFFFFFFFFFFFFFFFFFF:FFFFF:::FFFFFFFF,FFFFF:FFFF:FFFFF:F:FFFFF,FFFFFF:FFFFFFFFFF:FFFF:FFFFFFF,FFFFFF:FFFFF,FFFF,FF:FF:FFFFFFFFFFFFFFF,F:FFFFFFFFFFF:F,FFFFFFFFFFF:,FF,F:FFFFFFF:FFFFF:FFFFFFFFFFF:FFFFFFFFFFFFFFFFFF:F:FFFF
@A01757:128:HWYCLDRX2:1:2101:20772:13291
TCGGACTACCCGGGTATCTAATCCTGTTTGCTCCCAACGCTTTCGTGCCTCAGTGTCAGTTACAGTCCAGAGAGCCGCCTTCGCAACTGGTGTTCCTCCTAATATCTACGCATTTCACCGCTACACTAGGAATTCCACTCTCCTCTCCTGCACTCAAGTTCCCCAGTTTCAAAGGCTTACTACGGTTGAGCCGTAGCCTTTCACCTCTGACTTAAGACACCACCTACGCACCCTTTCCGCCCAGTAATTCG
+
FFFFFFFFFFFFFFFFFFF:FFFFFFFFFFFFFFFFFFFFFFFFFFFFFFFFFFFFFFFFFFFFFFFFFFFFFF,F:FFF:FFFFFFFFFFFFFFFFFFFFFFFFFFFFFFFFFF:FFFFF:FFFFF:FFFFFFFFFFF:FFFFFFFFF:FFFFFFF:FFF:FFF:FFFFFFFFF:FFFFFFFFFFFFFFF:F::FF:FFFF:F,FFFFF,F,:FFF,FFFFFFFFFFFFF,FFFF,F:F,F:FFFFF::,
@A01757:128:HWYCLDRX2:1:2101:9932:13307
TCGGACTACAGGGGTTTCTAATCCTATTTGCTCCCCACGCTTTCGTGCCTCAGCGTCAGTTAACAGGCCAGGCGGCCGCCTTCGCCACTGGTGTTCTTCCATATATCTACGCATTTTACCGCTACACATGGAGTTCCACCGCCCTCTCCTGCTCTCTAGCCCGCCAGTTTCCAGAGCCTGTACCGGTTGAGCCGGTACCTTTCACTCCAGACTTAGCAGGCCGCCTACGCACCCTTTACGCCCAATCATTC
+
FFFFFFFFFFFFFFFFFFFFFFFFFF:FFFF:FFFFFFFFFFFFFFFFFFFFFFFFFFFFFFFFFFFFFFFFFFFFFFFF:FFF:FFFFFFFFFFFFFFFFFFFFFFFFFFFFFFFFFFFFF:FF:FFF:FFFFFFF:FF,FFFFFFFFFFFFFFFFFFFFFFFFF:FFFFFFF:FFFFF:FFFFFFFFFFFF,FFFF,FFFFFFFF:FFFFFFF:FFF:FFF:FF,FFFFF:FFF:FFFF,FFFFFF,FF
@A01757:128:HWYCLDRX2:1:2101:19153:13338
TCGGACTACAAGGGTATCTAATCCTATTTGCTCCCCACGCTTTCGTGCCTCAGCGTCAGTCAACAGGCCAGGCGGCCGCCTTCGCCACTGGTGTTCTTCCATATATCTACGCATTTTACCGCTACACATGGAGTGCCACCGCCCTCTCCTGCTCTCTAGCCCGCCAGTTTCCAGAGCCTGTACCGGTTGAGCCGGTACCTTTCACTCCAGACTTAGCAGGCCGCCTACGCACCCTTTACGCCCAATCAGTC
+
FFFFFFFFFFFFFFFFFFF,FFFFFFFFFFFFFFFFFFFFFFFFFFFFFFFFFFFFFFFFFFFFFFFFFFFFFFFFFFF:FFFFFFFFFFFFF::FFFFFFFFFFFFFF:FFFFFFFFFFFFFFFFFFFFFFFF,FFF:FFF::FFFFFFFFFFFFFFFFFFFFFFFFFFFF,FFFFFFFFFFFFFFFFFFFFFFFFFFF:FFF:FF,FFFFFFFFFFFFFFFFFFFFFF,FFF,:FFF,F,FFF:,,,FF
@A01757:128:HWYCLDRX2:1:2101:31376:13401
TCGGACTACTAGGGTATCTAATCCTGTTCGCTACCCATGCTTTCGAGCCTCAGCGTCAGTTGCAGACCAGACAGCCGCCTTCGCCACTGGTGTTCTTCCATATATCTACGCATTCCACCGCTACACATGGAGTTCCACTGTCCTCTTCTGCACTCAAGTCGCCCGGTTTCCGATGCACTTCTTCGGTTAAGCCGAAGGCTTTCACATCAGACCTAAGCAACCGCCTGCGCTCGCTTTACGCCCAATAAATC
+
FFFF:FFFFFFFFFFFFFF:FFFFFFFFFFFFFFFFFFFFFFFFFFFFFFFFFFFFFFFFFFFFFFFFFFFFFFFFFFFFFFFFFFFFFFFFFFFFFFFFFFFFFFFFFFF:FFFFFFFFFFFFFFFFFFFFFFF:FFFFFFFFFFFFFFFFFFFFFFFF:FFFFFFFFFFFFFFFFFFFFFFFFFFFFF:,F:FFFFFFFFFFFFFFFFFFFFFFFFFFFFFFFFFFFFFFFFFFFFFFFFFFFFFFFFF
@A01757:128:HWYCLDRX2:1:2101:6560:13416
TCGGACTACTGGGGTTTCTAATCCTCTTTGCTCCCCACACTTTCGTGCCTCAGCGTCAGCAACAGCCCAGCCGGCCGCCTTCGCCACTGGTGTTCTTCCGTATATCTACGCATTTAACCGCTACACTGGGACTTCCGCATCCCTCTCCTGCACTCCAGTCCTACAGTTTAGAATGCCACTCAGGAGTTCAGCTCCTGCCTTTCACTCCCGACTTGCAGGACCGCCTGCGCACCCTTTACGCCCAATCATTC
+
FFFFFFF:F,,FFFF:FFFFFFFFF,FFFFFFFFFFFF,FFFFFFFFFF:FFFFFFFFF::F:FF,FFFF,,,FFFFFFFFFFFFFFFFFFFFFF,FFF,,FFFFFFFFFFFFFF,FFFFFFFFFF,,:FF:FFFF,F,,FFFFFFFFF,F,FFF,FF,,FF,:,:FFF,,,F,FF:,,,::,,FFFF,F,FF,,,F,,FFFFFF,:,:,FFFFFFFF,:FF,FFFFFF:F,:FFFFFF,FF,F,F::FFF
@A01757:128:HWYCLDRX2:1:2101:13702:13448
TCGGACTACTAGGGTATCTAATCCTGTTCGCTACCCATGCTTTCGAGCCTCAGCGTCAGTTGCAGACCAGAGAGCCGCCTTCGCCACTGGTGTTCTTCCATATATCTACGCATTCCACCGCTACACATGGAGTTCCACTCTCCTCTTCTGCACTCAAGTTCAACAGTTTCTGATGCAATTCTCCGGTTGAGCCGAAGGCTTTCACATCAGACTTATTTAACCGCCTGCACTCGCTTTACGCCCAATAAATC
+
FFFFFFFFFFFFFFFFFFFFF:FFFFFF,F:FFFFFFFFFFFFFFFFF:FFFFFFFFFFFFFFFFFFFFFFFFF:FFFFFFFFFFF:FFFFFFFFF:FFFF:FFFFFFFFFFFFFFFFFFF:FFFFFFFFFFFF:F:FFFFFFFFFFFFFFFFFFFFFFFFFFFFF:FF:FFFFFFFFFFFFFFFFFFFFFFFFFFFFF:FFFFFF,FF:FFFFFFFFF,FFFFFF:FFFFFFFFFFFFFFF:F,FFFFFF
@A01757:128:HWYCLDRX2:1:2101:31593:13495
TCGACTACAAGGGTATCTAATCCTGTTCGCTACCCATGCTTTCGAGCCTCAGCGTCAGTTGCAGACCAGAGAGCCGCCTTCGCCACTGGTGTTCTTCCATATATCTACGCATTCCACCGCTACACATGGAGTTCCACTCTCCTCTTCTGCACTCAAGTTCAACAGTTTCTGATGCAATTCTCCGGTTGAGCCGAAGGCTTTCACATCAGACTTATTGAACCGCCTGCACTCGCTTTACGCCCACTAAATCC
+
FFFFFFFFFF:FFFFFFFFFFF:FFFF,:FF:,FFFF,FF,F::F:FFF:FF:FFFFF:FF,FFFFFFFFFFFFFF,FFF:,FFFFF:F:F:FFF::FFFFF,FFFF,FFFF,FFFFFFFFFFFFFFFFFFFFFFFF:FFFFFFFFFFFF::FFFFFFFF,FFFFFFFFFF:FFFF,FF:FFFFFFFFFFFFFFFFFFF:FF,FFFFFF:FFFF,FFF,F:FFFFFFFFFF:F:F:FF:F:FF,F:FFFFF
@A01757:128:HWYCLDRX2:1:2101:5294:13510
TCGGACTACAGGGTTTCTAATCCTATTTGCTCCCCACGCTTTCGTGCCTCAGCGTCAGTTAACAGGCCAGGCGGCCGCCTTCGCCACTGGTGTTCTTCCATATATCTACGCATTTTACCGCTACACATGGAGTTCCACCGCCCTCTCATGCTCTCTAGCCCGCCAGTTTCCAGAGCCTGTACCGGTTGAGCCGGTAGCTTTCACTCCAGACTTAGCAGGCCGCCTAGGCACCCTTTACGCCCCATCATTCG
+
FFFFFFFFFFFFFFFFFFFFFF:FFFFFFFFFFFFFFFFFFFF:FFFFFFFFF:FFFF:FFFFFFFFFFFF:FFFFFFF:FFFFFFFFF:FFFFFFFFFFFFFFF:FF::F:FFFFFF:F,FFFF:FF:F,,F,F:F:FF::FFFFF,:FFFFFFFF:F:FF:,FFFFFFF:FFF::FFFFFFFFF:F::F,F,FF,FFF::FFFF,:FFFFFF,F:::FFFF,,F,F:,F:FFFF:F,F,F,F,F,F,FF
@A01757:128:HWYCLDRX2:1:2101:18186:13604
TCGGACTACCGGGGTATCTAATCCTATTTGCTCCCCACGCTTTCGTGCCTAAGCGTCAGTCAACAGGCCAGGCGGCCGCCTTCGCCACTGGTGTTCTTCCATATATCTACGCATTTTACCGCTACACATGGAGTTCCACCGCCCTCTCCTGCTCTCTAGCCCGCCAGTTTCCAGAGCCTGTACCGGTTGAGCCGGTACCTTTCACTACAGACTTAGCAGGCCGCCTACGCACCCTTTACGCCCAATCATTC
+
FFFFFFFFFFFFFFFFFFFF:FFFFFFFFFFFFFFFFFFFFFFFFFFFFF,FFFFFFFFFFFFFFFFFFFFFFFFFFFFFFFFFFFFFFFFFFFFFFFFFFFFFFFFFFFFFFFFFF:FFFFFFFFFFFFFFFFFFFFFFFFFFFFFFFFFFFFFFFFFFFFFFFFFFFFFFFFFFFFFFFFFFFFFFFFFFFFFFFFFFFFFFFFFFFFFFFFFFFFFFFFFFFFFFFFFFFFF:FFF:FFFFFF:FFFF
@A01757:128:HWYCLDRX2:1:2101:15474:13636
TCGGACTACACGGGTATCTAATCCTGTTTGCTCCCCACGCTTTCGTGCCTCAGTGTCAGTTACAGTCCAGAGAGCCGCATTCGCAACTGGTGTTCCTCCTAATATCTACGCATTTCACCGCTACACTAGGAATTCCACTCTCCTCTCCTGCACTCAAGTTCCCCAGTTTCACAGGCTTACTACGGTTGAGCCGTAGCCTTTCACATCTGACTGTAGACACCACCTCCGCACCCTTTACGCCCAGTAATTCC
+
FFFFFFFFF:FFFF:FFFF,FFFFFFFFFFFFFFFFFF,FF:FFF:FFFFF:F:FFFFFFFFFFFFFFFFF,FFFFFFFFFFFFFFFFFFFFF:FFFF,:FFFFFFFFFFFFFFF,FFFFFFF:,,F:FF::FFFFFFFFFFFFFFFFFFF:FFFF:FF,F,FFF:FFFF,,:,FFFFFFFF:F,F:F:FF,FF:,,FFFFF,F,,FF::FF,,FFF,FF,FFFF:FFFFFFFF:FF::F:FFF,,,FFF,
@A01757:128:HWYCLDRX2:1:2101:28510:13636
TCGGACTACAGGGGTATCTAATCCTATTTGCTCCCCACGCTTTCGTGCCTCAGCGTCAGTCAACAGGCCAGGCGGCCGCCTTCGCCACTGGTGTTCTTCCATATATCTACGCATTTTACCGCTACACATGGAGTTCCACCGCCCTCTCCTGCTCTCTAGCCCGCCAGTTTCCAGAGCCTGTACCGGTTGAGCCGGTACCTTTCACTCCAGACTTAGCAGGCCGCCTACGCACCCTTTACGCCCAATCATTC
+
FFFFFFFFFFFFFFFFFFFFFFFFFFFFFFFFFF:FFFFFFFFFFFFFFFFFFFFFFFFFFFFFFFFFFFFFFFFFFFFF,FFFFFFFFFFFFFFFFFFFFFFFFFFFFFFFFFFFFFFFFFFFFFFFFFFFFFFFFFFFFFFFFFFFFFFFFFFFFFFFFFFFFFF:FFFFF::F:FFFFF,FFFFFFFFF:FFFF:FFFFFFFFFFFFF:FFF,FFFFFFFFFFFF:FFFFFF:FFFFFFFF,F:F:FF
@A01757:128:HWYCLDRX2:1:2101:5764:13667
TCGGACTACCGGGGTATCTAATCCTGTTTGCTCCCCACGCTATCGCACCTCAGTGTCAGTGTTGGTCCAGGTAGCCGCCTTCGCCACTGGTGTTCCTTCCTATAACTACGCATTTCACCGCTACACAGGAAATTCCACCACCCTCTACCGTACTCGAGTAATGCAGTTTTGGAGGAAGTTCACAGGTTGAGACCGGGTCTATAACCTCCAACTTACAAAACCACCTACGCGCGATTGACGCCCAGTAATTC
+
F,,,F,,F,:,,,F,:FFF::,FF,,FF:FFF,:,FF:,F,,:F,F,:,:FFF,,FFF:,F,FFF,FFF,F:F,,,,,F,,F,F,F,FFFFF,,FFF,FFFFFF,,FFF,,FF,,F:FF,F,F:FF,:,F:FFFF,:::FF,F,,FFF,F,,F,::FF:,FF,,:,:F,,,FFF,,::FFF,FF,,F,,,,F,FFF,,:F,,,,,:,F:F,F,,,FF,F:FF,FFFFFFFFF,F,:,FF,FFFF,,,:FFF
@A01757:128:HWYCLDRX2:1:2101:17842:13667
TCGGACTACAAGGGTATCTAATCCTGTTTGCTCCCCACGCTTTCGTGCCTCAGTGTCAGTTACAGTCCAGAGAGCCGCCTTCGCAACTGGTGTTCCTCCTAATATCTACGCATTTCACCGCTACACTAGGAATTCCACTCTCCTCTCCTGCACTCAAGTTCCCCAGTTTCAAAGGCTTACTACGGTTGAGCCGTAGCCTTTCACCTCTGACTTAAGAAACCACCTACGCACCCTTTACGCCCAGTAATTCC
+
FFFFFFFFFFFFFFFFFFFFFFFFFFFFFFFFFFFFFFF:FFFFFFFFFFFFFFFFFFFFFFFFFFFFFFFFFFFFFFFFFFFF:FFFFFFFFFFFFFFFFFFFFFFFFFFFFFFFFFFFFFFFFFFFFFFFFFFFFFFFFFFFFFFFFFFFFFFFFFFFFFFFFFFFFFFFFFFFFFFFFFFFFFFFFFFFFFFFFFFFFFFFFFFFFFFFFFFFFFFFFFFFFFFFFFFFFFFFFFFFFFFFFFFFFF,
@A01757:128:HWYCLDRX2:1:2101:30662:13667
TCGGACTACAAGGGTTTCTAATCCTGTTTGCTCCCCACGCTTTCGTGCCTCAGTGTCAGTTACAGTCCAGAGAGCCGCCTTCGCAACTGGTGTTCCTCCTAATATCTACGCATTTCACCGCTACACTAGGAATTCCACTCTCCTCTCCTGCACTCAAGTTCCCCAGTTTCAAAGGCTTACTACGGTTGAGCCGTAGCCTTTCACCTCTGACTTAAGAAACCACCTACGCACCCTTTACGCCCAGTAATTCC
+
FFFFFFFFFFFFFFFFFFFFF:FFFFFFFFF:FFFFFFFFFFFF:FFFFFFFFFFFFFFFFFFFFFFFFFF:FFFF:FFFFFFFFFFFF::FFFFFFFF::FFFFFF,F:FFFFFFFFFFFFFFFFFFFFFFFFFFFFFFFFFFFFFFFF:FFFFF:F:FFFFFFFF,FFFFFFFFFFFFF::F:FFFFFFFFFFFFFFFFFFFFFF:FFFFFFFFFFF:FFFFFFFFF:FFF:FFFF:FFFFF:FFF:FF
@A01757:128:HWYCLDRX2:1:2101:17002:13683
TCGGACTACAAGGGTATCTAATCCTATTTGCTCCCCACGCTTTCGTGCCTCAGCGTCAGTCAACAGGCCAGGCGGCCGCCTTCGCCACTGGTGTTCTTCCATATATCTACGCATTTTACCGCTACACATGGAGTTCCACCGCCCTCTCCTGCTCTCTAGCCCGCCAGTTTCCAGAGCCTGTACCGGTTGAGCCGGTACCTTTCACTCAAGACTTAGCAGGCCGCCTACGCACCCTTTACGCCCAATCATGC
+
FFFFFFFFFFFFFF:F:FF,FFFFFF:FFFFFFFFFFFFFFFFFFFF:FFFFFFFFFFFFF:FFFFFFFFFFFFFFF:FFFFF,FFFFFFFF:FFFFFFF:FFF,FFFFFFFFFFFF,,F:FFFF,FFFFF,FFFFF,F,FFFFFFFFFFF:FFFFFF:FFFFFFFFF:FFFFFFFFFF,F:FFFF:F:FFFFFFFFFFF,FFFFFF,FFFFFFF:::FFFFFFF:FFFF:FFFFFFFFFFF:FFF:FF,F
@A01757:128:HWYCLDRX2:1:2101:3667:13855
TCGGACTACCAGGGTATCTAATCCTCTTTGCTCCCCACGCTTTCGGGACTGAGCGTCAGTTGCGGGCCAGATCGTCGCCTTCGCCACTGGTGTTCCTCCATATATCTACGCATTTCACCGCTACACATGGAATTCCACTATCCTCTCCAGCACTCTAGCGGCCTGGTTTCTAAGGCGTACTGAAGTTAAGCATCAGGGTTTCACCACACTCGAGTGCTGCCGCCTGCTCCGACTGTACCCCCTATTAGTCC
+
FFFFFFFFFF,FFFFFF:FFFFFFF,FFF:FFFFFFFFFFFF:FFFF,:FFF:FFF:FFFF,F,:::FFFFF,F,,FFFFFFF:FF,,FFFFFFF::FFFFFFFFFF,:FF,,F,FFFFFFFF:FF:FFFFFFFF,::,:FF,FFF,F,F,FFFF:FFF,,F:,,FFF,:::,FF:,,:FFFF,,FF,::F,,F:FF,FFFFFFF:F,,,F,,,::::FFFFF,,:FFFF,,FF,FF,,F,F,FF,:,F,F
@A01757:128:HWYCLDRX2:1:2101:18313:13855
TCGGACTAAAGGGTTTCAATCCTGTTCGCTCCCCACGCTTTCGAGCCTCCGCGTAATTTACAGACCAGAGAGCCGCTTTCGCCACCGGTGTTCCTCCATATATCAACGCATTTAACCGCAACACCTGGAATTACACTCTGCCCTTCTGCACTCAAGTTTTTAAGTTTCCAAAGCGGACTATGGTTTGCCCACAGCCTTTAACTTAAGACTTTTCAAACCGCCTGCGCTCGCTTTAAGCCCAAATAATCCGG
+
FFFFFFFFFFFFFFFFFFFF,FF,,FF,F,,FFFF,,:,FFF,,,FF:,,,F,F,,,:F:F,::,FF,,,,,,FF,,FF:,,FF,F:FF,,F:F,,FF,:::,,,F,:,F,FF,,,F::,,F,,,,,FFF,F,FF:,,,,:FF,FF,,,F::,,F,,FF,,,F:,FF,FFFF,:,,FF,F:,FFF:,::FF,:,,F,FF,F:,F,:,F,,F,,::FF,FF,F,:,,FFFFFFFFF,::FF,F,:FFFFF,F
@A01757:128:HWYCLDRX2:1:2101:13006:13870
TCGGACTACACGGGTATCTAATCCTGTTTGCTCCCCACGCTTTCGTGCCTCAGTGTCAGTTACAGTCCAGAGAGCCGCCTTCGCAACTGGTGTTCCTCCTAATATCTACGCATTTCACCGCTACACTAGGAATTCCACTCTCCTCTCCTGCACTCAAGTTCCCCAGTTTCAAAGGCTTACTACGGTTGAGCCGTAGCCTTTCACCTCTGACTTAAGAAACCACCTACGCACCCTTTACGCCCAGTAATTCC
+
FFFFFFFFFFFFFFFFFFFFFFFFFFFFFFF:FFFFFFFFFFFFFFFFFFFFFFFFFFFFFFFFFFFFFFFFFFFFFFFFFFFFFFFFFFFFFFFFFFFFFFFFFFFFFFFFFFFFFFFFFFFFFFFFFFFFFFFFFFFFFFFFFFFFFFFFFFFFFFFFFFFFFFFFFFFFFFFFFFFFF:FFFFFF:FFFFFFF:FFFFFFF:FFFFFFFFFFFFFFFFFFFF:FFFFFFFFFFFFFFF,FFFFFFFFF
@A01757:128:HWYCLDRX2:1:2101:4200:13902
TCGGACTACTAGGGTTTCTAATCCTGTTCGCTACCCATGCTTTCGAGCCTCAGCGTCAGTTGCAGACCAGAGAGCCGCCTTCGCCACTGGTGTTCTTCCATATATCTACGCATTCCACCGCTACACATGGAGTTCCACTCTACTCTTCTGCACTCAAGTTCGACAGTTTCTGATGCAATTCTCCGGTTGAGCCGAAGGCTTTCACATCAGACTTATTGAACCGCCTGCACTCGCTTTACGCCCAATAAATC
+
FFFFFFFFFFFFFFFFFFFFFFFFFFFFFFFFFFFFFFFFFFFFFFFFFFFFFFFFFFFFFFFFFFFFFFFFFFFFFFFFFFFFFFFFFFFFFFFFFFFFFF:FFFFFFFFFFFFFFFFFFFFFFFFFFFFFFFFFFFFFFFFFFFFFFFFFFFFFFF:FFFFFFFFFFFF,FF:FFFFFFFFFFF:FFFFFFFFFF:FFFFFFFFFFFFFFFFFFFFFFF:,:FFFFFF:FFFFFFF,FFFFFF,FFF:F
@A01757:128:HWYCLDRX2:1:2101:30870:13902
TCGGACTACAAGGGTTTCTAATCCTGTTTGCTCCCCACGCTTTCGTGCCTCAGTGTCAGTTACAGTCCAGAGAGCCGCCTTCGCAACTGGTGTTCCTCCTAATATCTACGCATTTCACCGCTACACTAGGAATTCCACTCTCCTCTCCTGCACTCAAGTTCCCCAGTTTCAAAGGCTTACTACGGTTGAGCCGTAGCCTTTCACCTCTGACTTAAGAAACCACCTACGCACCCTTTACGCCCAGTAATTCC
+
FFFFFFFFFFFFFFFFFFFFFFFFFFFFFFFFFFFFFFFFFFFFFFFFFFFFFFFFFFFFFFFFFFFFFFFFFFFFFFFFFFFFFFFFFFFFFFFFFFFF:FFFFFFFFFFFFFFFFFFFFFFFFFFFFFFFFFFFFFFFFFFFFFFFFFFFFFFFFFFFFFFFF:FFFF:FFFFFFFFFFFFFFFFFFFFFF:FFFFFFFF,FFFFFFFFFFFFFFFFFFFFFFF:FFFFFFFFF:FFFFFF:F:FFFF:
@A01757:128:HWYCLDRX2:1:2101:23014:14105
TCGGACTACAAGGGTATCTAATCCTATTTGCTCCCCACGCTTTCGTGCCTCAGCGTCAGTTAACAGGCCAGGCGGCCGCCTTCGCCACTGGTGTTCTTCCATATATCTACGCATTTTACCGCTACACATGGAGTTCCACCGCCCTCTCCTGCTCTCTAGCCCGCCAGTTTCCAGAGCCTGTATCGGTTGAGCCGGTACCTTTCACTCCAGACTTAGCAGGCCGCCTACGCACCCTTTACGCCCAATCATTC
+
FFFFFFFFFFFFFFFFFFFFFFFFFFFFFFFFFFFFFFFFFFFFFFFFFFFFFFFFFFFFFFF:FFFFFFFFFFFFFFFFFFFFFFFFFFFFFFFFFFFFFFFFFFFFFFFFFF:FF:FFFFFFFFFFFFFFFFFFFFFFFFFFFFFFFFFFFFFFFFFFFFFFFFFFFFFFFFFFFFFFFFFFFFFFFFFFFFFFFFFFFF:FFFF:::FFFFFF:FFFFFFFFFFF:FFFFFF:FFF:FFFFFF,FFFF
@A01757:128:HWYCLDRX2:1:2101:17345:14152
TCGGACTACTGGGGTATCTAATCCTATTTGCTCCCCACGCTTTCGTGCCTCAGCGTCAGTTAACAGGCCAGGCGGCCGCCTTCGCCACTGGTGTTCTTCCATATATCTACGCATTTTACCGCTACACATGGAGTTCCACCGCCCTCTCCTGCTCTCTAGCCCGCCAGTTTCCAGAGCCTGTACCGGTTGAGCCGGTACCTTTCACTCCAGACTTAGCAGGCCGCCTACGCACCCTTTACGCCCAATCATTC
+
FFFFFFF:FFFFFFF,FF:F,:,F:FFFFFF:FFFF:FFFFFFFFFFFFFFFFFFFF:F:FF:FFFF:F:FFFFFFFFFFFFFFFFFFFFFFFFFFFFFFFFFFFFFFFFFFFFFFFFFFFFFFFFFFFFFFFFFFFFFFFFFFFFFFFFFFFFFFFFFFFFFFFFFFFFFFFFFFFFFFFFFFFFFFFFFFFF:F::FFFFFFF,F:F:F:F:FFFFF,FF:FFFFF::FF:FFFF:F:FFFFFF,F,FF
@A01757:128:HWYCLDRX2:1:2101:12671:14199
TCGGACTACAAGGGTATCTAATCCTATTTGCTCCCCACGCTTTCGTGCCTCAGCGTCAGTCAACAGGCCAGGCGGCCGCCTTAGCCACTGGTGTTCTTCCATATATCTACGCATTTTACCGCTACACATGGAGTTCCACCGCCCTCTCCTGCTCTCTAGCCCGCCAGTTTCCAGAGCCTGTACCGGTTGAGCCGGTACCTTTCACTCCAGACTTAGCAGGCCGCCTACGCACCCTTTACGCCCAATCATTC
+
FFFFFFF,FFFFFFFFFF:FFFFFFF,,FFFFFFFFFFFFFFFFFFFFFFFFFFFFFFFFFFFFFFFF:FFFFF:FFFFFFFFFFFFFF:FFF:F::FFFF:FF,FF:F:FFFFFFFFF:FFF:FFFFFFFFFFFFF:FFFFFFFFFFFFFFFFFFF:FFFF:FF,F::FFFFFFFFFFFFFFFFFFFFF:FFF:F::FFFFFFFFFF,FF,F,FF:F:FF,FFFFF:FFF::F:,F,FF:FF,FF:FF,F
@A01757:128:HWYCLDRX2:1:2101:13277:14215
TCGGACTACAAGGTATCTAATCCTATTTGCTCCCCACGCTTTCGTGCCTCAGCGTCAGTCAACAGGCCAGGCGGCCGCCTTCGCCACTGGTGTTCTTCCATATATCTACGCATTTTACCGCTACACATGGAGTTCCACCGCCCTCTCCTGCTCTCTAGCCCGCCAGTTTCCAGAGCCTGTACCGGTTGAGCCGGTACCTTTCACTCCAGACTTAGCAGGCCGCCTACGCACCCTTTACGCCCAATCATTCC
+
FFFFFFFFFFFFFF:FFF:,FFFFFFFFFFFFFFFFFFFFFFFFFFFFFFFFFFFFFFFFFFFFFFFFFFFFFFFFFFFFFFFFFFFFFFFFFFFFFFFFFFF:FFFFFFFFFFFFFFFFFFFFFFFFFFFFFFFFFFFFFFFFFFFFF:FFFFFFFFFFFFFFFFFFFFFFFFFFFFFFFFFFFFFFFFFFFFFFFFFFFFFFFFFFFFFFFFFFFFFFF:FFFFFFFFFF:FFFFFFFFFFFF:FFF:F
@A01757:128:HWYCLDRX2:1:2101:7690:14246
TCGGACTACTGGGGTATCTAATCCTATTTGCTCCCCACGCTTTCGTGCCTCAGCGTCAGTCAACAGGCCAGGCGGCCGCCTTCGCCACTGGTGTTCTTCCATATATCTACGCATTTTACCGCTACACATGGAGTTCCACCGCCCTCTCCTGCTCTCTAGCCCGCCAGTTTCCAGAGCCTGTACCGGTTGAGCCGGTACCTTTCACTCCAGACTTAGCAGGCCGCCTACGCACCCTTTACGCCCAATCATTC
+
FFFFFFFFFFFFFFFFFFFFFFFFFFFFFFFFFFFFFFFFFFFFFFFFFFFFFFFFFFFFFF,FFFFFFFFFFFFFFFFFFFFF::FFFF,FFFFFFFFFFFFF:FFFFFFFFFFFFFFFFFFFFFFFFFFFFF,FFFFF:FFFFFFF:FFFFFFFFFFFFFFFFFFFFFFFFF:FF:FFFFFFF,FF:FF:FF,FFFFF,FFFFFFFFFFFFFFFFFF,FFFFFFFF:FFFFF,FFFF,:,F::F,:F,F
@A01757:128:HWYCLDRX2:1:2101:21748:14262
TCGGACTACACGGGTATCTAATCCTGTTTGCTACCCACGCTTTCGAACCTCAGCGTCAGTTACAGACCAGAGAGCCGCTTTCGCCACTGGTGTTCTTCCATATATCTACGCATTTCACCGCTACACATGGAGTTCCACTCTCCTCTTCTGCACTCAAGTCTCCCAGTTTCCAATGCACTACTCCGGTTACGCCGAAGGCTTTCACATCAGACTTAAAAGACCGCCTGCGTTCCCTTTACGCCCAATACATC
+
FFFFF::FFFFFFFFFFFFFFFFF:FFFFFFFFFFFFFFFFFFFFFFFFFFFFFFFF::FFFFFFFFFFF:FFFFFFFF,F,:FFFFFFFFFFF:FFFFF:FFFF::FFFFF:FF,FFFFFFFFFFFFFFFF:F::F:FFF,F,FFFFF:F:::FFFF:FFFFFF:FFF:,FF:FFFFFFFFF:FFF,F,FFF:FFF,F:FFFFFFFFFFFFFF:::FFF::FF:,FFF::F,FFF,:FFF:FF:,F,FFF
@A01757:128:HWYCLDRX2:1:2101:14127:14278
TCGGACTACAAGGGTATCTAATCCTGTTCGATCCCCACGCTTTCGTGCCTCAGCGTCAGTGACGCACCGGCATGCTGCCTTCGCAATCGGAGTTCTGCGCGATATCTATGCATTTCACCGCTACACCGCGCATTCCGCATGCCTTTCACGTACTCAAGAACACCAGTTTCAACTGCTCGCCGGAGTTGAGCTCCGGGATTTCACCGCTGACTTAACGTCCGGCCTCCGCACCCTTTAAACCCAATGAATCC
+
FFFFFFFFFFF:FFFF:FFFFFFFFFFFFF:FFFFFFFFFFFFFFFFFFFFFFFFFFFFFFFFFFFFFFFFFFFFFFFFFFFFFFFFFFFFFFFFFFFFFFFFFFFFFFFFFFFFFFFFFFFFFFFFFFFFFFFFFFFFFFFFFFFFFFFFFFFFFFFFFFFFFFFFFFFFFF,FFFFFFFFFFFFFFFFFFFFFFFFFFFFFFFFFFFFFFFF:FFFFFF:FFF,FFFFFFFFFFFFFFFFF,FFFFFFF
@A01757:128:HWYCLDRX2:1:2101:2600:14481
TCGGACTACCAGGGTATCTAATCCTGTTTGCTCCCCACGCTTTCGTGCGTCAGTGTCAGTTACAGTCCAGAGAGCCGCCTTCGCTACTGGTGTGCCTCCTAATATCTACGCATTTCACCGCTACACTAGGAATTCCACTCTCCTCTCCTCCACTCCAGTTCCCCAGTTTCAAAGGCTTACTACGGTGGAGCCGTAGCCTTTCACCTCTGACTTCAGAATCCACCTAAGCTCGCTTTACGCCCAGTCAATCC
+
,FFFFFFF:,:FFFFFF::F::FF,FFFFFF:FFFFFFF,F:FFFFFF,,F:FFF:,FFFFFFFFFF::,,FF:FFF,F,,FFF,F:FFFFF,,,F::FFFFF,FF,FFFF:F:,FFFF,F,,F,:F,FF,F,:F,F,FFFFFFF:F,,,FFFFF,,:,FFFFFF:FF:,,FF::F:FFFF:FFFF,FFFFF,F:,FFFFFF,F,:FF:FFF:,,,F,,FF,:F:,,FF,F,F:FF,,FF:,F,FF,,,:,
@A01757:128:HWYCLDRX2:1:2101:18954:14497
TCGGACTACTAGGGTATCTAATCCCGTTTGCTCCCTACGCTTTCGTGCCTTAGTGTCAGAACCGTCCCAGTAACCTGCCTACGCTATCGGTGTTCCTTCTAATATCTACGGATTTCACTCCTACACTAGAAATTCCAGTTACCCCTAACGGTCTCGAGCTTAGCAGTTTAGATAATAGTCTGAATGGTTGAGCCACCAGATATCACTATCTACTTACTATGCCACCTACGCAACTCTTTACACACAGTCAC
+
FFFFFFFFFFFFFFFFFFFFFFFFFFFFFFFFFFFFFFFFFFFFFFFFFFFFFFFFFFFFFFFFFFFFFFFFFFFFFFFFFFF,FFFFF:FFFFFFFFFFFFFFFFFFF:::FF:FFFFFFFFFFFF:FFFFFFFFFFFFFFFF:FFFFFFFFFFF:F:FFFFF:FFFFFFFFF:FFF:FFF:FFF:F:F:F:FFF:FFFF,FF:FF:F:FFFFF:FFFFF:,:,,F:FF,F::F:F::FF:F,:F:FF:F
@A01757:128:HWYCLDRX2:1:2101:21287:14528
TCGGACTACAAGGGTATCTAATCCCGTTTGCTCCCTACGCTTTCGTGCCTTAGTGTCAGAACCGTCCCAGTAACCTGCCTACGCTATCGGTGTTCCTTCTAATATCTACGGATTTCACTCCTACACTAGAAATTCCAGTTACCCCTAACGGTCTCGAGCTTAGCAGTTTAGATAATAGTCTGAATGGTTGAGCCACCAGATTTCACTATCTACTTACTATGCCACCTACGCAACTCTTTACACCCAGTCAC
+
FFFFFFFFFFFFFFFFFFFFFFFFFFFFFFFFFFFFFFFFFFFFFFFFF:FFFFFFFFFFFFFFFFFFFFFFFFFFFFFFFFFFFFFFFFFFFFFFFFFFFFFFFFFFFFFFFFFFFFFFFFFFFFFFFFFFFFFFFFFFFFFFFFFFFFFFFFFFFFFFFFFF:FFFFFFFF:FFFFFFFFFFFFF:FFFFFFFFFFFFFFFFFFFF,:,FFFFFFF:FFFFFFFFFF:F:,FFFFFFFFFFFF::F:F:
@A01757:128:HWYCLDRX2:1:2101:29333:14622
TCGGACTACAAGGGTATCTAATCCTGTTCGCTACCCATGCTTTCGAGCCTCAGCGTCAGTTGCAGACCAGACAGCCGCCTTCGCCACTGGTGTTCTTCCATATATCTACGCATTCCACCGCTACACATGGAGTTCCACTGTCCTCTTCTGCACTCAAGTCGCCCGGTTTCCGATGCACTTCTTCGGTTAAGCCGAAGGCTTTCACATCAGACCTAAGCAACCGCCTGCGCTCGCTTTACGCCCAATAAATC
+
FFFFFFFFFFFFFFFFFFFFFFFFFFFFFFFFFFFFFFFFFFFFFFFFFFFFFFFFFFFFFFFFFFFFFFFFFFFFFFFFFFFFFFFFFFFFFFFFFFFFFFFFFFFFFFF,FFFFFFFFFFFFFFFFFFFFFFFFFFFFFFFFFFFFFFFFFFFFFFFFFFFFFFFFFFFFFFFFFFFFFFFFFFFFFFFFFFFFFFFFFFFFFFFFFFFFFFFFFFF,FFFFFFFFFFFFFFF:FFFFFFFFFFFFFFF
@A01757:128:HWYCLDRX2:1:2101:10484:14669
TCGGACTACAAGGGTTTCTAATCCTATTTGCTCCCCACGCTTTCGTGCCTCAGCGTCAGTCAACAGGCCAGGCGGCCGCCTTCGCCACTGGTGTTCTTCCATATATCTACGCATTTTACCGCTACACATGGAGTTCCACCGCCCTCTCCTGCTCTCTAGCCCGCCAGTTTACAGAGACTGTACCGGTTGAGCCGGTACCTTTCACTCCAGACTTAGCAGGCCGCCTACGCACCCTTTACGCCCAATCATTC
+
FFFFFFFFF:F,FFFFFFFF,FF:FFFFFFFFFFFFFFFFFFFFFFF,F:FFFFFFFFFFFF,:,,FFFFF:F:FFFF:FFFF,FFFFFFFFFFFFFFFFFFFFFFFFFF,FFFFF::F,FFFFFFFFFF,:F,,FFFFFFFFF:FF:FF,FFFFFF,FF:FFFFF:F:FFF:FFF,F:FF::FF,:FFFFFFFFFF:F,FF:FF:F:FF:FFFF,,FFFFFFF:FFFFFFF,FF:FFF:FFFFFF:FFFF
@A01757:128:HWYCLDRX2:1:2101:5376:14779
TCGGACTACTAGGGTATCTAATCCTGTTTGCTCCCCACGCTTTCGTGCCTCAGTGTCAGTTACAGTCCAGAGAGCCGCCTTCGCAACTGGTGTTCCTCCTAATATCTACGCATTTCACCGCTACACTAGGAATTCCACTCTCCTCTCCTGCACTCAAGTTCCCCAGTTTCAAAGGCTTACTACGGTTGAGCCGTAGCCTTTCACCTCTGACTTAAGAAACCACCAACGCACCCTTTACGCCCAGTAATTCC
+
FFFFFFFFFFFFFFFFFFFFFFFFFFFFFFFFFFFFFFFFFFFFFFFFFFFFFFFFFF:FFFFFFFFFFFFFFFFFFFFFFFFFFFFFFFFFFFF:FFFFFFFFFFFFFFFFF:FFFFFFFFFFFFF,FFFFFFF:FFFFFF,:FFFF:FFFFFFFFFFF,FFFFFFFFFFF:F,,FFFFFF:,FFFF:FF:FFF,FFFFFFFF:F,FFFFF,FF,FFFF,FF,,FFFFFFF,,:FF,,FFF,FF,,F,,F
@A01757:128:HWYCLDRX2:1:2101:17436:14904
TCGGACTACAGGGGTATCTAATCCTATTTGCTCCCCACGCTTTCGTGCCTCAGCGTCAGTCACCAGGCCAGGCGGCCGCCTTCGCCACTGTTGTTCTTCCAAATATCTACGCATTTTACCGCTACACATGGAGATCCACCGCCCTCTCCTGCTCTATAGCCCGCCAGTTTCCAGAGCCTGTACCGGTTGAGCCGGTACATTTCACTCCAGACTTAGCAGGCCGCCTACGCACCCTTTACGCCCACTCTATC
+
FFFFFF,FFFFFFFFFFFFF:FFFFFFFFFF,FFFFFF,FFFFFFFF,FFFFFFFFFFFFFF,:F:FFFFFFF:FFF:FFF:FFF:FFFF,FFFF,FFFFF,FFFFFFFF::FFFFFFF::FFFFFFFF,,FF,FFFFFF:FF,FFFFFFF:,FF:F:,F,FFF,FF::FF,FFFF:FFF,FFF::F:FFFFFF:F,F:F,F:FFFF:F:F,F:F:,FF:FFFF,:,F,F:FF:FF,FFFFFFF::,,,,:
@A01757:128:HWYCLDRX2:1:2101:28845:14935
TCGGACTACAGGGGTTTCTAATCCTGTTCGCTCCCCATGCTTTCGAGCCTCAGCGTCAGTTGCAGACCAGACAGCCGCCTTCGCCACTGGTGTTCTTCCATATATCTACGCATTCCACCGCTACACATGGAGTTCCACTGTCCTCTTCTGCACTCAAGTCGCCCGGTTTCCGATGCACTTCTTCGGTTAAGCCGAAGGCTTTCACATCAGACCTAAGCAACCGCCTGCGCTCGCTTTACGCCCAATAAATC
+
,FFFFFF:FFF:F,FFFFF,FFFFFFFFFFFF,:FFFFFFFFFFFF,FF,FF,:FFFFFF,FFFFF,FF:F:FFFFFFFFFF:FFFF,FFF::FFF,,FF:FFF:F,FFFF:F,FFFF,F,:FFFFFF:FF,,FF,:,FF:FF,F,FFFF:F:FFFFFFF:FFF:FFFFFFFFF::F,:FFFFFFFFFFF,FF,F,,FF:FFFF:F,FFFF:FF:F:F:FFF:F:F:F,,F::FFFFFFFF,FFFFF:::F
@A01757:128:HWYCLDRX2:1:2101:7428:14951
TCGGACTACAAGGGTTTCTAATCCTATTTGCTCCCCACGCTTTCGTGCCTCAGCGTCAGTCAACAGGCCAGGCGGCCGCCTTCGCCACTGGTGTTCTTCCATATATCTACGCATTTTACCGCTACACATGGAGTTCCACCGCCCTCTCCTGCTCTCTAGCCCGCCAGTTTCCAGAGCCTGTACCGGTTGAGCCGGTACCTTTCACTCCAGACTTAGCAGGCCGCCTACGCACCCTTTACGCCCAAACATTC
+
FF:FFFFFFFFFFFFFFFFFFFFFFFFFFF:FFFFFFFFFFFFFFFFFFFFFFFFFFFFFFF:FFFFFFFFFFFFFFFFFFFFFFFFFFFFFFFFFFFF:FFFFFFFF:FFFFFFFFFF:FFFFFFF:FFFFFFFFFFFFFFFFFFFFF::FFFFFF::FFFFFFF:F:FF:FFF:FFFFFFFFFFFFFFFFF:FFFFFFFFFFFFFF:FFFF:FFFFFFFFFFFFF:F:FFFF,FFFF:FFFF,,:,FFF
@A01757:128:HWYCLDRX2:1:2101:7229:14982
TCGGACTACACGGGTATCTAATCCTATTTGCTCCCCACGCTTTCGTGCCTCAGCGTCAGTCAACAGGCCAGGCGGCCGCCTTCGCCACTGGTGTTCTTCCATATATCTACGCATTTTACCGCTACACATGGAGTTCCACCGCCCTCTCCTGCTCTCTAGCCCGCCAGTTTCCAGAGCCTGTACCGGTTGAGCCGGTACCTTTCACTCCAGACTTAGCAGGCCGCCTACGCACCCTTTACGCCCAATCATTC
+
FFFFFFFFFFFFFFFFFFFFFF:FFFFFFFFFFFFFFFFFFFFFFFFF:FFFFFFFFFFFFFFFFFFFFFFFFFFFFFFFFFFFF:FFFFFFFFFFFFFFFFFFFFFFFFFFFF:FFFFFFFFFFFFFFFFFF,FFFFFFFFFFFFFFFFFFFFFFFFFF:FFFFFFFFFFF,FFFFFFFFFFFFFFFF,FFFFF:FFFFFFFFFFFF:F:FF::FFFFFF,:FFF,::FF:FFFF,F:FF,F,:,FF,FF
@A01757:128:HWYCLDRX2:1:2101:32452:15013
TCGGACTACCAGGGTATCTAATCCTGTTCGCTACCCATGCTTTCGAGCCTCAGCGTCAGTTGCAGACCAGACAGCCGCCTTCGCCACTGGTGTTCTTCCATATATCTACGCATTCCACCGCTACACATGGAGTTCCACTGTCCTCTTCTGCACTCAAGTCGCCCGGTTTCCGATGCACTTCTTCGGTTAAGCCGAAGGCTTTCACATCAGACCTAAGCAACCGCCTGCGCTCGCTTTACGCCCAATAAATC
+
FFFFFFFFFFFFFFFFFFFFFFFFFFFFFFFFFFFFFFFFFFFFFFFFFFFFFFFFFFFFFFFFFFFFFFFFFFFFFFFFFFFFFFFFFFFFFFFFFFFFFFFFFFFFFFFFFFFFFFFFFFFFFFFFFFFFFFFFFFFFFFFFFFFFFFFFFFFFFFFFFF,FFFFFFFFFFFFFFFFFFFFFFFFFFF,FFFFFFFFFFFFFFFFFFFFFFFFFFFFFFF:FFFFFFFFFFFFFFFFFFFF,FFFFFFF
@A01757:128:HWYCLDRX2:1:2101:19425:15029
TCGGACTACCCGGGTATCTAATCCTGTTCGCTACCCATGCTTTCGAGCCTCAGCGTCAGTTGCAGACCAGAGAGCCGCCTTCGCCACTGGTGTGCTTCCATATATCTACGCATTCCACCGCTACACATGGAGTTCCACTCTCCTCTTCTGCACTCAAGTTCAACAGTTTCTGATGCAATTCTCCGGTTGAGCCGAAGGCTTTCACATCAGACTTATTGAACCGCCTGCACTCGCTTTACGCCCAATAAATC
+
FFFFFFFFFFFFF:FFFFFFFFFFFFFFFFF:FFFFFFFFFFFFFFFFFFFFFFFFFFFFFFFFFFF:FF:FFFFFFFFF::FFFFF,FF:FF,:FFF::FF:FFF,FFFF,FF::F:FFFF:FFF:FFFF:F:F:F:FFFF,,FFFFFFF,,:F,FFFFF:F:FFFF,FFF:FFFFFFFFFF:FFF,FFFFFFFFFFFFFFF:FFFFFFF:FF,FFF:F,FF:FFFFFFFFFF:F::F:FFF:FF,F,FF
@A01757:128:HWYCLDRX2:1:2101:16125:15327
TCGGACTACAGGGGTATCTAATCCTATTTGCTCCCCACGCTTTCGTGCCTCAGCGTCAGTCAACAGGCCAGGCGGCCGCCTTCGCCACTGGTGTTCTTCCATATATCTACGCATTTTACCGCTACACATGGAGTTCCACCGCCCTCTCCTACTCTCTAGCCCGCCAGTTTCCAGAGCCTGTACCGGTTGAGCCGGTACCTTTCACTCCAGACTTAGCAGGCCGCCTACGCACCCTTTACGCCCAATCATTC
+
FFFFFFFFF:FFFF,FFFF,FFFFF:,FFFFFFFFFFF:FFFFFFF:F:FFFFFFFFFFFF,FFFFFFF:FFFFFF:FFF:FFFF:FFFFFFFFFFFFF:FFFF,FFFFFFF,,FFF:,FFFFFFFFFFFFFFFFFFFFFFFFFFFFFFFFFFFFFF,:FFFFFFFFFFFFFFF:FFFFFF,FF:FFFFFFFFFFFFFFFFFFFFF:F:FFF,FF,FFFFFFFFFFFFFFFFFFFFFF,FFFFFFF:,FFF
@A01757:128:HWYCLDRX2:1:2101:4363:15342
TCGGACTACAAGGGTATCTAATCCTATTTGCTCCCCACGCTTTCGTGCCTCAGCGTCAGTCATCGGGCCAGGCGGCGGCGTTCGCCCAGGGGGTGCTTCGCGATGTAGAGGGGGTTTAGGCGTTGGGGGGGGGTTGGGGGGCCGGCTCGGGGGGTGGGGGGGGCAGGGTTCGGGGGGGGGGAGGGGTTGAGGGGGGGGCTGGCGCGGGGGGGGGGGGCGGGGGGCGGGGGCGCGGGGGCGCCGGCGGGGGG
+
:FFF:F:F:FFFFF,F:FF,:FF,,,,,FFFFFF,,F:FF,,,:F,F:FFFFFFF,,,F:,,,,,::,::,FFF,,,F,,F,,F,:,,:F:,:F,F::,,,,,,,,,,:,,,,,,:,:,F,,,,,:,,:FF,F,:,,,:::,,:,,,:,:F,,,,,,,:,,,FF,,:,,,,,,F,,,,,:,,F,FF,,,,F,,,F,,,,,,F,:,,,,,,,F:,,,,,,,,FF,,,,:,FFFFF,F,,,F,,F,:,,,:,:
@A01757:128:HWYCLDRX2:1:2101:31286:15342
TCGGACTACAAGGGTTTCTAATCCTGTTCGCTACCCATGCTTTCGAGCCTCAGCGTCAGTTGCAGACCAGAGAGCCGCCTTCGCCACTGGTGTTCTTCCATATATCTACGCATTCCACCGCTACACATGGAGTTCCACTCTCCTCTTCTGCACTCAAGTTCAACAGTTTCTGATGCAATTCTCCGGTTGAGCCGAAGGCTTTCACATCAGACTTATTGAACCGCCTGCACTCGCTTTACGCCCAATAAATC
+
FFFFFFFFFFFFFFFFFFFFFFFFFFFFFFFFFFFFFFFFFFFFFFFFFFFFFFFFFFFFFFFFFFFFFFFFFFFFFFFFFFFFFFFFFFFFFFFFFFFFF:FFFFFFFFFFFFFF:FFFFFFFFFFFFFFFFFFFFFFFFFFFFFF:FFFFFFFFFFFFFFFFFFFFFFFFFFFFFFFFFFF,FFFFFFFFFFF:FFFF:FFFFFFFFFFFFF::FFFFFFFFFFFFFFFF:FFFFFFFFFFFFFFFFF,
@A01757:128:HWYCLDRX2:1:2101:8793:15374
TCGGACTACAAGGGTATCTAATCCTGTTTGCTCCCCACGCTTTCGAGCCTCAGTGTCAGTAACAGACCAGAATGTCGCCTTCGCCACTGGTGTTCTTCCATATATCTACGCATTCCACCGCTAAACATGGAGTTCCACATTCCTGTGCGGTTCTCAAGTTTCCCAGGTTCCAAGGACCGTCCAGGGTTAAGCCGGGGGCTTTCACATCAGACTTAAGAAACGAACTGCGGGGCCTTTACGCGCTAGACATC
+
::FFFFFFFFFFFFFFFFFFFFFFFFFFFFFFFFFFFFF:FFFF,:FFF:F,FFFFFFFFF:F:FFFFFF:FFFF:FFF:FFFFFFFFFFFF:FF,,FF::FF:FFFF:FF,,F:F:F:FFF,,,,FFFFFFFF,F,,FFF,,F,:,,,FF,FF,F:FFFF:,,FF,F:,:,,,F,,,:FF,,,FF,F,,FF:F,FFF,:::F,,,F,:F,F,:,,:,,,,,:,,FFFF,,,F,,,F,,FF:,,,:,:,F:
@A01757:128:HWYCLDRX2:1:2101:4146:15405
TCGGACTACAAGGGTATCTAATCCTCTTTGCTCCCCACGCTTTCGTGCCTCAGCGTCAGTTAAAAGGCCAGGCGGCCGCCTTCGCCACTGGTGTTCTTCCATATAACTCCGAATTATACCGCTACACATGGAGTTCCACAGCCCTCTCCTGCTCTCTCGCCCGCCAGTTACCAGAGCCTGTAGCGTTTGAGCCGGTCCCTTTCACTCCCGACTTAGAAGCCCGACTAGCCCCCCTTAACGCCCAATCATAC
+
:F:,FFFF:F::::FFF,FF,,,:,,FFF,F,:FF::,F::FF:F,F,FFFF:FF,,:F,F:F,:F,F,F::FFF,FF,FF,:,F,,:FF,:::,,F,F,FFF:F,F:,:F,:,F,FF,:FFF:F:,FFF:,F:FF,:::,FFFFFFFFFF,FFFFFF,F,:F,FFFF:,F,FFF,F:FF:F,,:,,::FF,:F:,::,,F:,:FFF,,FF,F,F:,,,,FF::FFF,F::,F,,F,F,,FFF,,,:,,,:
@A01757:128:HWYCLDRX2:1:2101:11379:15468
TCGGACTACACGGGTATCTAATCCTGTTTGCTACCCACGCTTTCGAACCTCAGCGTCAGTTACAGACCAGAGAGCCGCTTTCGCCACTGGTGTTCTTCCATATATCTACGCATTTCACCGCTACACATGGAGTTCCACTCTCCTCTTCTGCACTCAAGTCTCCCAGTTTCCAATGCACTACTCCGGTTAAGCCGAAGGCTTTCACATCAGACTTAAAAGACCGCCTGCGTTCCCTTTACGCCCAATAAATC
+
FFFFFFFFFFFFFFFFFFFFFFFFFFFFFFFFFFFFFFFFFFFFFFFFFFFFFFFFFFFFFFFFFFFFFFFFFFFFFFFFFFFFFFFFFFFFFFFFFFFFFFFFFFFFFFFFFFFFFFFFFFFFFFFFFF:FFFFFFFFFFFFFFFFFFFFFFFFFFFFFFFFFFFFFFFFF:F:FFFFFFFFF:FFFFFFF:FFFFFF:FFFFFFFFFFFFFFF,F:F:FFFFFFFFFFFFF:FFF:FFFFFFFF::FFF
@A01757:128:HWYCLDRX2:1:2101:26250:15608
TGGGGCTAGGCGGGTCTGGGATCCTGGTTGCAGGGCACGGTTGCGCGGGTAGGTGGGCGTGGCCGTCGGGGGGGTCGCGTGCGCGGCTGGCGTGCGAGGCGCGCGCGGGGCGGGGGGGGGCGGGGGGGGGGGAGGCACGTGCGAGTGCCGTGCGGGCGGGGGCGAGGGGTGGCTGTCGGGCGAGGGGGTGGGGCGGGGCTGGGCCGTCAGAGCTCGAGGGAGGCAGGGGGGGCGGTTCGGCGCGAAGATGA
+
,,FF,,,,,,,:,F,,,,,,,,,,,,:,,F,,,,:,,,:,,,,,:,,,,,,,F:F:,,:,,,F,:,,,,,F,::F::,F,,,:F,,,,,,,,,,,,,,,F,,,,F,,,,F,,FF,,:,,F,,F,,,,:F:,:,,:,,,,,,,,,,,:F,F,,,F:,F:,,,F,F,F,,:F,:,:,,,:,,FFFF,,,F,:,,F,,,F,:,,F:,,F,,,,,,,,,,,:,:,,F:,F,,,,,F,,,,,F,,::,:,,,,::F
@A01757:128:HWYCLDRX2:1:2101:27444:15608
TGGACTACCAGGGTATCTAATCCTATTTTCTCCCCACGCTTTCGTGCCTCAGCGTCAGTCAACAGGCCAGGCGGCCGCCTTCGCCACTGGTGTTCTTCCATATATCTACGCATTTTACCGCTACACATGGAGTTCCACCGCCCTCTCCTGCTCTCTAGCCCGCCAGTTTCCAGAGCCTGTACCGGTTGAGCCGGTACCTTTCACTCCAGACTTAGCAGGCCGCCTACGCACCCTTTACGCCCAATCATTCC
+
FFFFFFFFFFFFFFFFF,FFFFFFFFFFFFFFFFFF:FFFFFFFFFFFF::FFFFFFFFF:FFFFFFFFFF:F:FFFFFFFFFFFFFFFFFFFFFFF:FFFFFFFFFFFFFFFFFFFFFFFFFFFFFFFFFFFFFFFFFFFFFFFF:FFFFFFFFF:FFFF:FF:FFFFFFFFF:FFFFFFFFF:FFFFFFFFFF:FFFFFFFFFF,FFFFFFF::FFFF:F,FF:FFFFF:FFFF,F,FFFFFF:FF,FF
@A01757:128:HWYCLDRX2:1:2101:16324:15671
TCGGACTACCGGGGTATCTAATCCTGTTCGCTCCCCTAGCTTTCGCGCCTCAGCGTCAGTCGTGGCCCAGAAGGCCGCCTTCGCCGCCGGTGTTCTTCCAAATATCTGCGCATTCCACCGCTACACTAGGAATTCCACTCACCTCTTCCGGACTCGAGACTTGCAGTATCAAAGGCAGTTCCGAGGTTGAGCCCCGGGATTTCACCCCTGACTTACAAATCCGCCTACGTGCGCTTTACGCCCAGTAATTC
+
FFFFFFFFFFFFFFFFFFFFFFFFFFFFFFFFFFFFFFFFFFFFFFFFFFFFFFFFFFFFFFFFFFFFFFF:FFFFFFFFFFFFF:F,FFFFFFF:FFF,FFFFFFF,FF:FFF,FFFFFFFFF:FFFFFFFFFFFFFFFFFFFFFFFFFFFFFFFFFFF:FFFFFFFFFF:FFFFFF:FFFFFFFFFFFFFFFFFFFFFFFFFFFFFFFFFFFFFFFFFFFFFFFFFFFFFFFFFFFFFFFFFFFFFFFF
@A01757:128:HWYCLDRX2:1:2101:25654:15671
GGGGGGGGGGGGGGGGGGGGGGGGGGGGGGGGGGGGGGGGGGGGGGGGGGGGGGGGGGGGGGGGGGGGGGGGGGGGGGGGGGGGGGGGGGGGGGGGGGGGGGGGGGGGGGGGGGGGGGGGGGGGGGGGGGGGGGGGGGGGGGGGGGGGGGGGGGGGGGGGGGGGGGGGGGGGGGGGGGGGGGGGGGGGGGGGGGGGGGGGGGGGGGGGGGGGGGGGGGGGGGGGGGGGGGGGGGGGGGGGGGGGGGGGGGG
+
FFFF:FFFFFFFFFFFFFFFFFFFFFFFFFFFFFFFFFFFFFFFFFFFFFFFFFFFFFFFFFFFFFFFFFFFFFFFFFFFFFFFFFFFFFFFFFFFFFFFFFFFFFFFFFFFFFFFFFFFFFFFFFFFFFFFFFFFFFFFFFFFFFFFFFFFFFFFFFFFFFFFFFFFFFFFFFFFFFFFFFFFFFFFFFFFFFFFFFFFFFFFFFFFFFFFFFFFFFFFFFFFFFFFFFFFFFFFFFFFFFFFFFFFFFF
@A01757:128:HWYCLDRX2:1:2101:19280:15718
TCGGACTACTGGGGTATCTAATCCTGTTTGCTCCCCACGCTTTCGTGCCTCAGTGTCAGTTACAGTCCAGAGAGCCGCCTTCGCAACTGGTGTTCCTCCTAATATCTACGCATTTCACCGCTACACTAGGAATTCCACTCTCCTCTCCTGCACTCAAGTTCCCCAGTTTCAAAGGCTTACTACGGTTGAGCCGTAGCCTTTCACCTCTGACTTAAGAAACCACCTACGCACCCTTTACGCCCAGTAATTCC
+
FFFFFFFFFFFFFFFFFFFFFFFFFFFFFFFFFFFFFFFFFFFFFFFFFFFFFFFFFFFFFFFFFFFFFFFFFFFFFFFFFFFFFFFFFFFFFFFFFFFFF:FFFFFFFFFFFFFFFFFFFFFFFFFFFFFFFFFFFFFFFFFFFFFFFFFFFFFFFFFFFFFFFFFFFFFFFF:FFFFFF:FFFFFFFFFFFFFFFFFFFFFFFFFFFFFF:FFFFF:F:FFFFFF:FFF,FFFFFFFFFFFFFF:FFFF
@A01757:128:HWYCLDRX2:1:2101:31882:15749
TCGGACTACAAGGGTATCTAATCCTGTTCGCTACCCATGCTTTCGAGCCTCAGCGTCAGTTGCAGACCAGACAGCCGCCTTCGCCACTGGTGTTCTTCCATATATCTACGCATTCCACCGCTACACATGGAGTTCCACTGTCCTCTTCTGCACTCAAGTCGCCCGGTTTCCGATGCACTTCTTCGGTTAAGCCGAAGGCTTTCACATCAGACCTAAGCAACCGCCTGCGCTCGCTTTACGCCCAATAAATC
+
FFFFFFFFFFFFFFFFFFFFFFFFFFFFFFFFFFFFFFFFFFFFFFFFFFFFFFFFFFFFFFFFFFFFFFFFFFFFFFFFFFFFFFFFFFFFFFFFFFFFFF:FFFFFFFFFFFFFFFFFFFFFFFFFFFFFFFFFFFFFFFFFFFFFFF:FFFFFFFFFFFFFFFFFFFFFFFFFFFFFFFFFFFFFFFFFFFFFFFFFFFFFFFFFFFFFFF:FFFFFFFFFFF,FFFFFFFFFFFFFFFF,FFFFFF:
@A01757:128:HWYCLDRX2:1:2101:32588:15749
TCGGACTACAAGGGTATCTAATCCTGTTTGCTCCCCACGCTTTCGTGCCTCAGTGTCAGTTACAGTCCAGAGAGCCGCCTTCGCAACTGGTGTTCCTCCTAATATCTACGCATTTCACCGCTACACTAGGAATTCCACTCTCCTCTCCTGCACTCAAGTTTCCCAGTTTCAAAGGCTTACTACGGTTGAGCCGTCGCCTTTCACCTCTGACTTAAGAAACCACCTACGCACCCTTTACGCCCAGTAATTCC
+
FFFFFFFFFF:FFFFFFFFFFFFFFFFFFFFFFFFFFFFFFFFFFFFFFFFFFFFFFFFFFFFFFFFFFFFFFFFFFFFFFFFFFFFFFFFF:FFFFFFFFFFFFFFFFFFFFFFFFFFFFFFFFFF:FFFFFFFFFFFFFFFFFFFFFFFFFFFFFFFFFFFFFFFFFFFFFF:FFF:FF,FFFFFFFFFFF:,:FFFFFFFFFFFF,:FFFFF:FFFFFFF:FFF:F:FFF:F:FFFFFFF::F:FFFF
@A01757:128:HWYCLDRX2:1:2101:18376:15812
TCGGACTACAAGGGTATCTAATCCTATTTGCTCCCCACGCTTTCGTGCCTCAGCGTCAGTCAACAGGCCAGGCGGCCGCCTTCGCCACTGGTGTTCTTCCATATATCTACGCATTTTACCGCTACACATGGAGTTCCACCGCCCTCTCCTGCTCTCTAGCCCGCCAGTTTCCAGAGCCTGTACCGGTTGAGCCGGTACCTTTCACTCCAGACTTAGCAGGCCGCCTACGCACCCTTTACGCCCAATCATTC
+
FFFFFFFFFFFFFFFFFFFFFFFFFFFFFFFFFFFFFF:FFFFFFFFFFFFFFFFFFFFFFFFFFFFFFFFFFFFFFFF,FFFFFFFFFFFFFFFFFFFFFFFFFFFFFFFFFFFFFFFFFFFFFFFFFFFFFFFFFFFFFFFFFFFF:FFFFFFFFFFFFFFFFFFFFFFFFFFF:FFFFFFFFFFFFFFFFFFFFFFFFFFFF:FFFFFFFFFFFFFFFFFFFFFFFFFFFFFFFFF:FFF,,,:F,FF
@A01757:128:HWYCLDRX2:1:2101:12481:15843
TCGGACTACAAGGGTATCTAATCCTATTTGCTCCCCACGCTTTCGTGCCTCAGCGTCAGTCAACAGGCCAGGCGGCCGCCTTCGCCACTGGTGTTCTTCCATATATCTACGCATTTTACCGCTACACATGGAGTTCCACCGCCCTCTCCTGCTCTCTAGCCCGCCAGTTTCCAGAGCCTGTACCGGTTGAGCCGGTACCTTTCACTCCAGACTTAGCAGGCCGCCTACGCACCCTTTACGCCCAATCATGC
+
FFFFFFFFFFFFFFFFFFFFFF:FFFFFFFFFFFFFFFFFFFFFFFFF:FFFFFFFFFFFFFFFFFFFFFFFFFFFFFFF:FF:FFFFFFFFFFFFFFFFFFFF,FF:FFFFFFFFFFFFFFFFFFFFFFF:F:FFF:FFFFFFFFFFFF:FFFFFFFFFFFFFFF,FFFFFF:F:FF:FFF:FFFF:FFFFFF:FFF:F:F:F:F:,FFFFFFFF:F:FFFFF::FF,FFFFFFFFFFF::F:FF:FF,,
@A01757:128:HWYCLDRX2:1:2101:30553:15859
TCGGACTACAAGGGTATCTAATCCTGTTTGCTCCCCACGCTTTCGTGCCTCAGTGTCAGTTACAGTCCAGAGAGCCGCCTTCGCAACTGGTGTTCCTCCTAATATCTACGCATTTCACCGCTACACTAGGAATTCCACTCTCCTCTCCTGCACTCAAGTTCCCCAGTTTCAAAGGCTTACTACGGTTGAGCCGTAGCCTTTCACCTCTGACTTAAGAAACCACCTACGCACCCTTTACGCCCAGTAATTCC
+
FFFFFFFFFFFFFFFFFFFFFFFFFFFFFFFFFFFFFFFFFFFFFFFFFFFFFFFFFFFFFFFFFFFFFFFFFFFFFFFFFFFFFFFFFFFFFFFFFFFFF:FFFFFFFFFFFFFFFFFFFFFFFFFFFFFFFFFFFFFFFFFFFFFFFFFFFFFFFFFFFFFFFFFFFFFFFFFFFFFFFFFFFFFFFFFFFFFFFFFFFFFFFFFF:FFFFFFFFFFFFFFFFFFFFFFFFFFFFFFFFFFFFFFFFFF
@A01757:128:HWYCLDRX2:1:2101:1362:15906
TCGGACTAAGGGGTTTCTAATCCTATTTGCTCCCCACGCTTTCGTGCCTCAGCGTCAGTCAACAGGCCAGGCGGCCGCCTTCGCCACTGGTGTTCTTCCATATATCTACGCATTTTACCGCTACACATGGAGTTCCACCGACCTCTCCTGCTCTCTAGCCCGCCAGTTTCCAGAGCCTGTACCGGTTGAGCCGGTCCCTTTCTCTCGAGACTGGGCAGGGCGCCTCGGCACCCTTTACGCCCATGCTGTCG
+
:FFF:FFFFFFFFF:F:FF:F:,FFFFFFFFF,,F:F:FFFFFFFFF,FF:FFFFFFFFFF,FFFFFF::F:FFFFFFFFF,FFF:,FFFFFFFFF,,FFFFFF:,FF,FF,FF,FF,,FF:,,F,FF,F::FFF:F:FF:,:F:FF,F::,FF,FF::FFF,:,:FFF,:,F:F,FF,FF:::F:FFFFF,:FF,,:,F:FF,F:,,F:,F,,F,:::,,FF,F::FF,:,:FF:,FFF,,F,,:,,FFF
@A01757:128:HWYCLDRX2:1:2101:2835:15953
TCGGACTACAAGGGTATCTAATCCTGTTCGCTCCCCCAGCTTTCGCGCCTCAGCGTCAGTGACGGCCCAGCAGGCTGCCTTCGCCATCGGTGTTCTTCCCGATATCTGCGCATTCCACCGCTACACCGGGAATTCCGCCTGCCTCTACCGCACTCGAGCCGCCCAGTTCGGAACCCGGCCCGAGGGTGAGCCCCGGGCTTTGGGGGTCCGCGTAGGCGGCCGCCTCCGCGCGCTTTACGCCCCAGGAATGC
+
:FFFFFFFFFFFFFFFFFFFFF,FFFFF:FFFFFFF,FFFFFFFFFFFF:FFFFFFFFFFFFFFFFFFFFFF:F::FFFFFFFFF,FFFFFFFFF,FF:,::FFFFF,FFF,F:F:FFFFF:F:FF:F:FFFFF::F,FFFFFFFF,,:FF,FFFFFFFFF,FFFFF:FF:F,F,FF:,,,FFF:,FFF,F,:F::F,,,,,,:F,F,,F,:,,,FF,F,,:F,F,FFFFF:,,F,,FF:,F:,,:,,F,,
@A01757:128:HWYCLDRX2:1:2101:28492:15953
TCGGACTACCGGGGTATCTAATCCTATTTGCTCCCCACGCTTTCGTGCCTCAGCGTCAGTCAACATGCCAGGCGGCCGCCTTCGCCACTGGTGTTCTTCCATATATCTACGCATTTTACCGCTACACATGGAGTTCCACCGCCCTCTCCTGCTCTCTAGCCCGCCAGTTTCCAGAGCCTGTACCGGTTGAGCCGGTACCTTTCACTCCAGACTCAGCAGGCCGCCTACGCACCCTTTACGCCCAATCATTC
+
FFFFFFFFFFFFFFFFFFFF:FFFFFFFFFFFFFFFFFFFFFFFFFFFFFFFFFFFFFFFFFFFFFFFFFFFFFFFFFFFFFFFFFFFFFFFFFFFFFFFFFFFFFFFFFFFFFFFFFFFFFFFFFFFFFFFF:FFFFFFFFFFFFFFFFFFFFFFFFFFFFFFFFFF:FFFFFFF:FFFFFFFFFFFFFFFFFFFFFFFFFFFFFF:FFFFFFFFFFFFFFFFFFFFFFFFFFFFF:FFFFFFFFFFFFF
@A01757:128:HWYCLDRX2:1:2101:28411:16063
TCGGACTACCGGGGTATCTAATCCTATTTGCTCCCCACGCTTTCGTGCCTCAGCGTCAGTCAACATGCCAGGCGGCCGCCTTCGCCACTGGTGTTCTTCCATATATCTACGCATTTTACCGCTACACATAGAGTTCCACCGCCCTCTCCTGCTCTCTAGCCCGCCAGTTTCCAGAGCCTGTACCGGTTGAGCCGGTACCTTTCACTCCAGACTCAGCAGGCCGCCTACGCACCCTTTACGCCCAATCATTC
+
FFFFFFFFFFFFFFFFFFFF:FFFFFFFFFFFFFFFFFFFFFFFFFFFFFFFFFFFFFFFFFFFFFFFFFFFFFFFFFFFFFFFFFFFFFFFFFFFFFFFFFFFFFFFFFFFFFFFFFFFFFFFFFFF:FFFFFFF:FFFFFFFFFFFFFFFFFFFF:FFFF:FFFFFFFFFFFFFFFFFFFFFFFFFFFFFFFFFFF:FFFFFFFFFFFFFFFFFFFFFFFFFFFFFFFFFFFFFFFFFF,FFFF,FF:F
@A01757:128:HWYCLDRX2:1:2101:18738:16188
TCGGACTACTGGGGTATCTAATCCTATTTGCTCCCCACGCTTTCGTGCCTCAGCGTCAGTCAACAGGCCAGGCGGCCGCCTTCGCCACTGGTGTTCTTCCATATATCTACGCATTTTACCGCTACACATGGAGTTCCACCGCCCTCTCCTGCTCTCTAGCCCGCCAGTTTCCAGAGCCTGTACCGGTTGAGCCGATAACTTTCACTCCAGACTTAGCAGGCCGCCTACGCACACTTTACCCCCAATCATTC
+
FFFFFFFFFFFF:FFFFFFFFFF:FFF:FFF,FF,FFF::FF:FFFF:FFFFFFF:FFFFFFFFF::FFFFFFFFFF:FFFFFFFFFFFF:FFFFFFFFFFFFFFFFFFFFFFFFFFFF,FFFFFFF:FF,:F:FFF:FFF:FFFFFFFFFFFFFFFFFFFF:F:FF::FFFFFFFF:FFFFFFF:FFFFFFFFFFF,FF,FFFFFF:FF,FFFF:FFFFFFF:F,FF:FFF,:F:F,F,FF::FFFFF,,
@A01757:128:HWYCLDRX2:1:2101:14425:16235
TCGGACTACAAGGGTATCTAATCCTGTTCGCTACCCATGCTTTCGAGCCTCAGCGTCAGTTGCAGACCAGACAGCCGCCTTCGCCACTGGTGTTCTTCCATATATCTACGCATTCCACCGCTACACATGGAGTTCCACTGTCCTCTTCTGCACTCAAGTCGCCCGGTTTCCGATGCACTTCTTCGGTTAAGCCGAAGGCTTTCACATCAGACCTAAGCAACCGCCTGCGCTCGCTTTACGCCCAATAAATC
+
FFFFFFFFFFFFFFFFFFFFFFFFFFFFFFFFFFFFFFFFFFFFFFFFFFFFFFFFFFFFFFFFFFFFFFFFFFFFFFFFFFFFFFFFFFFFFFFFFFFFFFFFFFFFFFFFFFFFFFFFFFFFFFFFFFFFFFFFFFFFFFFFFFFFFFFFFFFFFFFFFFFFFFFFFFFFFFFFFFFFFFFFFFFFFF:FFFFFFFFFFFFF:FFFFF:FFFFFFFFFFFFFFFFFFFFFFFFFFFFFFFF::FFFFFF
@A01757:128:HWYCLDRX2:1:2101:8088:16250
TCGGACTACAAGGGTATCTAATCCTATTTGCTCCCCACGCTTTCGTGCCTCAGCGTCAGTCACAGGCCAGGCGGCCGCCTTCGCCACTGGTGTTCTTCCATATCTCTGCGCATTTTACCGCTACACATGGAGTTCCACCGACCTCTCCTGTCCTCAAGTCTGCCAGTTTCTGAATGAAAGACGAGTTGAGCTCATCCCTTTGCCTTCAGACTTACCAGACCGCCAGCGCACCCTTTACGCCCAATCAATGC
+
FFFFFFFFFFFFFFFFFFFFFFFFFFFFFFFFFFFFFFFFFFFFFFFFFFFFFFFFFFFF:FFFF:FFFF,F,FFFFFFFFFFFFFFFFFFFF:FFFFFFFFFFFFFFFFFFFFFFFFFFFF:FFFFFFFFFFFFFFF:,,:FFFF,FFF:FFFFFFFFFFFFFFFFFFF:,F:F::FF:FFFFFFFF,FFFF:F::F,FF,FFFF:,:F::,F,,FFFFF,FF,FFF,F,F:,:FFF,FFF,F,:F,,,F
@A01757:128:HWYCLDRX2:1:2101:26820:16250
TCGGACTGCACGGGTATCTAATCCTGTTTGATCCCCACGCTTTCGCACCTCAGCGTCAGTTACAGACCAGAGAGCCGCCTTCGCCACTGGTGTTCCTCCATATCTCTGCGCATTTCACCGCTACACATGGAATTCCACTCTCCTCTTCTGTACTCAAGTAAAACAGTTTCCAATGACCCTCCCCGGTTGAGCCGGGGGCTTTCACATCAGACTTATTTTACCGCCTACGCGCGCTTTACGCCCAATAATTC
+
FFFFFFFFFFFFFFFF:FFFFFFFFFFFFFFFFFFFFFFFFFFFFFFFFFFFFFFFFFFFFFFFFFFFFFFFFFFFFFFFFFFFFFFFFFFFFFFFFFFFFFFFFFFFFFFFFFFFFFFFFFFFFFFFFFFFFFFFFFFFFFFFFFFFFFFFFFFFF:FF,FFFFFFFFFFFFFFFFFFFFFFFFFFFFFFFFFFF:FFFFFFFFFFFFFFFFFFF,FFFFFFFFFFFFFFFFFFF:FFFFFFFFFFFFFF
@A01757:128:HWYCLDRX2:1:2101:14027:16266
TCGGACTACTGGGGTATCTAATCCTGTTTGCTCCCCACGCTTTCGTGCCTCAGCGTCAGTCACAGGCCAGGCGGCCGCCTTCGCCACTGGTGTTCTTCCATATCTCTGCGCATTTTACCGCTACACATGGAGTTCCACCGCCCTCTCCTGTCCTCAAGTCTGCCAGTTTCTGAATGAAAGACGAGTTGAGCTCATCCCTTTGCCTTCAGACTGAACAGACCGCCTGCGCACCCTTTACGCCCAATCATTCC
+
FFFFFFFFFFFFFFFFFFFFFFFFFFFFFFFFFFFFFFFFFFFFFFFFFFFFFFFFFFFFFFFFFFFFFFFFFFFFFFFFFFFFFFFFFFFFFFFFFFFFFFFFFFFFFFFFFFFFFFFFFFFFFFFFFFFFFFFFFFFFFFFFFFFFFFFFFFFFFFFFFFFFFFFFFFFFFFFFFFFFFFFFFFFFFFFFFFFFFFFFFFFFFFFFFFFF:FFFFF:FFFFFFFFFFFFFF:FFFFFF:FF:FFFFFF:
@A01757:128:HWYCLDRX2:1:2101:3857:16344
TCGGACTACAAGGGTATCTAATCCTATTTGCTCCCCACGCTTTCGTGCCTCAGCGTCAGTCACAGGCCAGGCGGCCGCCTTCGCCACTGGTGTTCTTGCATATCTCTGGGCATTTTACCGCTACACATGGAGTTGCACCGCCCTCTCCTGTCCTCAAGTGTGCGAGTTTCTGAATGATCGACGAGTTGAGCTCATCGCTTTGACTTGAGAGTGTCCAGTCCGCCTGGGCGCGCTGTACGCCACAGGCGTGC
+
FFFF:FFFFFFFFFFFFFFFFFFFFFFFFFF:F:FFFFF:FFFFFFF::F:FFFFF:,FF,:F:FFF:FFFFFF:,FFFF:,FF,FFFFF:FFF:FF,F::,F:FFF::F,,FF,F,,,F:FFFFF:FF,,F,F,,F,:F:,,:,F,FF:F,,,,:,FF,FF,,,:,F,,FF,F,F,,,FF:,::FFF,F,::,F:,:F::F,:F,,,::,FF,,,,,,F,:,,FF,F,,F,F::,,:FF,,,,:,:,,,,
@A01757:128:HWYCLDRX2:1:2101:4146:16344
TCGGACTCCCGGGGTTTCTAATCCTGTTTGCTCCCCACGCTTTCGCACCTGAGCGTCCGTCGTCGTCCAGGGGGCCGCCTTCGCCGGCGGTATGCGTCCCGATCTCTGGGCGGTTCGCCGCTGGTCGTGGCGTTGTGCCCGCCTCTCGGGGGCTCATGGGTGCCGGTGTGGGTGGGGGTGGGGAGGGTGAGCGCGGGGTGTTGTGTAGGGGCGTCTCTGGCCGAGTGGGTGGGAGTTGGGGGCAGTTCTGC
+
:F:F:F,,:,FFFFFFF::,,,F::,,,FFFFFFFFF:F,::F,F,F:::FFFFF:F,F,,,,FF,,,::FFFF,:FFF:::F:,,,,FFF::,F:,,,,F,,:,,,,FF,,:,,,,,:F,F,,:,,:FFF,,F,,,,:,,::,F,,,F,F,,,F,,F,,,F,,,F,,,,,F,F,,,F,,:F:,F:,,:,F,,,FFF:F:,:,,,F,:,,,,,:,,,,,,,,F:,,F,F,F,:,,,F,:,FF,,F,,:F,,
@A01757:128:HWYCLDRX2:1:2101:8874:16360
TCGGACTACAAGGGTATCTAATCCTGTTTGCTCCCCACGCTTTCGTGCCTCAGTGTCAGTTACAGTCCAGAGAGCCGCCTTCGCAACTGGTGTTCCTCCTAATATCTACGCATTTCACCGCTACACTAGGAATTCCACTCTCCTCTCCTGCACTCAAGTTCCCCAGTTTCAAAGGCTTACTACGGTTGAGCCGTAGCCTTTCACCTCTGACTTAAGAAACCACCTACGCACCCTTTACGCCCAGTAATTCC
+
FFFFFFFFFFFFFFFFFFFFFFFFFFFFFFFFFFFFFFFFFFFFFFFFFFFFFFFFFFFFFFFFFFFFFFFFFFFFFFFFFFFFFFFFFFFFFFFFFFFFFFFFFFFFFFFFFFFFFFFFFFFFFFFFFFFFFFFFFFFFFFFFFFFFFFFFFFFFFFFFFFFFFFF:FFFFFFFFFFFFFFF:FFFFFFFFFFFFFFFFFFFFFFFFFFFFFFFFFFFF:FFF:FF:FFFFFFFFFFFFFFFFFFFFFFF
@A01757:128:HWYCLDRX2:1:2101:28447:16376
TCGGACTACAAGGGTTTCTAATCCTATTTGCTCCCCACGCTTTCGTGCCTCAGCGTCAGTCAACAGGCCAGGCGGCCGCCTTCGCCACTGGTGTTCTTCCATATATCTACGCATTTTACCGCTACACATGGAGTTCCACCGCCCTCTCCTGCTCTCTAGCCCGCCAGTTTCCAGAGCCTGTACCGGTTGAGCCGGTACCTTTCACTCCAGACTTAGCAGGCCGCCTACGCACCCTTTACGCCCAATCATTC
+
FFFFFFFFFFFFFFF:FFFFFFFF::FFFFFFFFFFFFFFFFFFFFFFFFFFFFFFFFFFFFFFFF,FFFFFFFFFFFFFFFFFFF,FFFF:FFF:FFFFFFFFFFFFFFFFFFFF:FFFFFFFFFFFFFFFFFFFFFFFFFFFFFFFFFFFFFFFFFFFFF:FF:FF:FFFFFFFFFF:F,FFFFFFFFFFFFFFFFFFFFFFF:FF,::FFF:FFFFFFFFFFF:FFFFF:FF,FFFF:FFF,F,FF:F
@A01757:128:HWYCLDRX2:1:2101:11306:16407
TCGGACTACTAGGGTATCTAATCCTGTTCGCTACCCATGCTTTCGAGCCTCAGCGTCAGTTGCAGACCAGAGAGCCGCCTTCGCCACTGGTGTTCTTCCATATATCTACGCATTCCACCGCTACACATGGAGTTCCACTCTCCTCTTCTGCACTCAAGTTCAACAGTTTCTGATGCAATTCTCCGGTTGAGCCGAAGGCTTTCACATCAGACTTATTGAACCGCCTGCGCTCGCTTTACGCCCAATAATTC
+
FFFFFFFFFFFFFFFFFFFFFFFFFFFFFFFFFFFFFFF:FFFFFFFFFFFFFFFFFFF:FFFFFFFFFFFFFFFFFFFFFFFFFFFFFFFFFFFFFFFFFFFFFFF::F:FFFF:FFFFF,FF::FFFF,FFFF,:FFFFFFFF:,FFFFFFFF::FFF:F:,FFFFFFFF:FFF:F,F,FF:FF:FF,FF,F::FF,FF,:,F,F::FF,F,F:FF,,F,FF,,,F,,FFF,F,F::FFFF,,:,:,:F
@A01757:128:HWYCLDRX2:1:2101:25744:16423
TCGGACTACCAGGGTATCTAATCCTATTTGCTCCCCACGCTTTCGTGCATCAGCGTCAGTCAACAGGCCAGGCGGCCGCCTTCGCCACTGGTGTTCTTCCATATATCTACGCATTTTACCGCTACACATGGAGTTCCACCGCCCTCTCCTGCTCTCTAGCCCGTCAGTTTCCAGAGCCTGTACCGGTTGAGCCGGTACCTTTCACTCCAGACTTAGCAGGCCGCCTACGCACCCTTTACGCCCAATCATTC
+
FFFFFFFFFFFFFFFFFFFFFFFF:FFFFFFFFFFFFFFFFFFFFFFFFFFFFFFFFFFFFFFFFFFFFFFFFFFFFFFFFFFFFFFFFFFFFFFFFFFFFFFF:FFFFFFFFFFFFFFFFFFFF:FFFFFFFFFFFFFFFFFFFFFFFFFFFFFFFFFFFFFFFFFFFFFFFFFFFFFFFFFFFFFFFFFFFFFFFFFFFFFFFFFFFFFFFFF:FFF:FFFFFFFFFFFFFFFFFFFFFFFFFF:FFFF
@A01757:128:HWYCLDRX2:1:2101:16260:16438
TCTGACTAACGGGTATCTAATCCTATTTGCTCCCCACGCTTTCGTGCCTCAGCGTCAGTCAACAGGCCAGGCGGCCGCCTTCGCCACTGGTGTTCTTCCATATATCTACGCATTTTACCGCTACACATGGAGTTCCACCGCCCTCTCCTGCTCTCTAGCCCGCCAGTTTCCAGAGCCTGTACCGGTTGAGCCGGTACCTTTAACTCCAGACTTAGCAGGCCGCCTACGCACCCTTTACGCCCAATCATTCC
+
FFFFFFFFFFFFFFFFFFFFFFFFFFFFFFFFFFFFFFFFFFFFFFFFFFFFFFFFFFFFFFFFFFFFFFFFFFFFFFFFFFFFFFFFFFFFFFFFFFFFFFFFFFFFFFFFFFFFFFFFFFFFFFFFFFFFFFFFFFFFFFFFFFFFFFFFFFFFFFFFF:FFFFFFFFFFFFFFFFFFFFFFFFFF:FFFFFFFFFFFF,FFFF:FFFFFFFF:FF:FF::FFFFFFFF,FF:FFF:FFFFFF:FFFF,
@A01757:128:HWYCLDRX2:1:2101:7690:16470
TCGGACTACCAGGGTATCTAATCCTGTTTGCTCCCCACGCTTTCGTGCCTCAGTGTCAGTTACAGTCCAGAGAGCCGCCTTCGCAACTGGTGTTCCTCCTAATATCTACGCATTTCACCGCTACACTAGGAATTCCACTCTCCTCTCCTGCACTCAAGTTCCCCAGTTTCAAAGGCTTACTACGGTTGAGCCGTAGCCTTTCACCTCTGACTTAAGAAACCACCTACGCACCCTTTACGCCCAGTAATTCC
+
FFFFFFFFFFFFFFFFFFFFFFFFFFFFFFFFFFFFFFFFFFFFFFFFFFF:FFFFFFFFFFFFFFFFFFFFFFFFFFFFFFFFFFFFFFFFFFFFF:FFFFFFFFFF,FFFF:FFFFFFFF,FFFF,FFFFFFFF:FFFFF:FFFFFFFFFFFFFF:FFFFFFFFFFFFFFFFFFFFF:F:FFFFFFFFFFFFFFFFFF,,FFFFFFFF,F:FF,F,FFFF:FF:F:FF::FF,F,FFFFFF:FFFFF:,
@A01757:128:HWYCLDRX2:1:2101:19551:16501
TCGGACTACAAGGGTATCTAATCCTATTTGCTCCCCACGCTTTCGTGCCTCAGCGTCAGTCAACAGGCCAGGCGGCCGCCTTCGCCACTGGTGTTCTTCCATATATCTACGCATTTTACCGCTACACATGGAGTTCCACCGCCCTCTCCTGCTCTCTAGCCCGCCAGTTTCCAGAGCCTGTACCGGTTGAGCCGGTACCTTTCACTCCAGACTTAGCAGGCCGCCTACGCACCCTTTACGCCCAATCATTC
+
FFFFFFFFFFFFFFFFFFFFFFFFFFFFFFFFFFFFFFFFFFFFFFFFFFFFFFFFFFFFFFFFFFFFFFFFFFFFFFFFFFFFFFFFFFFFFFFFFFFFFFFFFFFFFFFFFFFFFFFFFFFFFFFFFFFFFFFFFFFFFFFFFFFFFFFFFFFFFFFFFFFFFFFFFFFFFFFFFFFFFFFFFFFFFFFFFFFFFFFFFFFFFFFFFFFFFFFFFFFFFFFFFFFFFFFFFFFFFFFFFFFF:FFFFFF
@A01757:128:HWYCLDRX2:1:2101:2600:16611
TCGGACTACCAGGGTATCTAATCCTGTTTGCTCCCCACGCTTTCGTGCCTCAGTGTCAGTTACAGTCCAGAGAGCCGCCTTCGCAACTGGTGTTCCTCCTAATATCTACGCATTTCACCGCTACACTAGGAATTCCACTCTCCTCTCCTGCACTCAAGTTCCCCAGTTTCAATGGCTTCCTACGGTTGAGCCGTAGGCTTTCTCCTCTGACTTTAGAAACCACCTACGCACCCTTTACGCCCAGTAATTGC
+
FFFFFFFFFFFFFFF:FFFF:FFFFFFFFF:FFFFFFFFFFFFFFFFFFFF,FFFFF:FFFFFFFFFFFFFFFFFFFFF,FFFFFFFFFFFFFFF:F:FFF,F,FFFFFFF,FFF:F:F:FFF,FFFFFFF,F:FF,,FFFFFFFF:F:FFFFF:::F,FF:FFFF:F:FFF,FFFFF:FFFFFFF:FFFF:FF:F,,FFFF,F,FF:::,F:,FF:F,:F:,,,::FFF,,::FFF::F,F:FFF,FF,,
@A01757:128:HWYCLDRX2:1:2101:21585:16642
TCGGACTACACGGGTATCTAATCCTGTTTGCTCCCCACGCTTTCGAGCCTCAGTGTCAGTAACAGACCAGAATGTCGCCTTCGCCACTGGTGTTCTTCCATATATCTACGCATTCCACCGCTACACATGGAGTTCCACATTCCTCTTCTGTACTCAAGTTTCCCAGTTTCCAATGACCCTCCACGGTTAAGCCGTGGGCTTTCACATCAGACTTAAGAAACCACCTGCGCTCCCTTTACGCCCAATAAATC
+
FFFFFFFFFFFFFFFFFFFFFFFFFFFFFFFFFFFFFFFFFFFFFFFFF:FFFFFFFFFFFFFFFFFFFFFFFFFFFFFFFFFFFFFFFFFF,FFFFF:FFFFFFFFFFFFFFFFFFFFFF:FFFFFFFFFFFFFFFFF:FF,FFFFFFFFFFFFFFF:FFFFFFFFFFFFFFFFFFFFFFFFFFFFFFFFFFFFFFFFFFFFFFFFFFF:FFFFFF:FFFFFF:F,:FFFFFFFFFFFFFFFF,FF:FFF
@A01757:128:HWYCLDRX2:1:2101:8413:16658
TCGGACTACCAGGGTATCTAATCCTGTTTGCTCCCCACGCTTTCGTGCCTCAGTGTCAGTTACAGTCCAGAGAGCCGCCTTCGCAACTGGTGTTCCTCCTAATATCTACGCATTTCACCGCTACACTAGGAATTCCACTCTCCTCTCCTGCACTCAAGTTCCCCAGTTTCAAAGGCTTACTACGGTTGAGCCGTAGCCTTTCACCTCTGACTTAAGAAACCACCTACGCACCCTTTAAGCCCAGTAATTCC
+
FFFFFFFFFFFFFFFFFFFFFFFFFFFFFFFFFFFFFFFFFFFFFFFFFFFFFFFFFFFFFFFFFFFFF::FFFF:FFFFFFFFFFFFFFFFFFFFFFFF:FFFFFFFFFFFFFFFFFFFFFFFFFFFFFFFFFFFFFFFFFFFFFFFFF:FFFFFFFF:FFFFFFFFFFFFFFFFFFF:F:FFFFF:FFFFF,FFFFFFFF:FFFFFFFFFFFFFF,FFFFFFFF:FFFFFFFFFF::FFFFFFFFFF,F
@A01757:128:HWYCLDRX2:1:2101:17291:16658
TCGGACTACCAGGGTATCTAATCCTGTTCGCTACCCATGCTTTCGAGCCTCAGCGTCAGTTGCAGACCAGAGAGCCGCCTTCGCCACTGGTGTTCTTCCATATATCTACGCATTCCACCGCTACACATGGAGTTCCACTCTCCTCTTCTGCACTCAAGTTCAACAGTTTCTGATGCAATTCTCCGGTTGAGCCGAAGGCTTTCACATCAGACTTATTGAACCGCCTGCACTCGCTTTACGCCCAATAAATC
+
FFFFFFFFFFFFFFFFFFFFFFFFFFFF:FFFFFFFFFFFFFFFFFFFFFFFFFFFFFFFFFFFFFFFFFFFFFFFFFFFFFFFFFFFFFFFFFFFFFFFFFFFFFFFFFFFFFFFFFFFFFF:FFFFFFF:FFFFFFFFFFFFFFFFFFFFFFFFFFFFFFFFFFFFFFFFFF:FFFFFFFFFFFFFF:FFFFFFFFFFFFFFFFFFFFFFFFFFFF:F:FFFFFFFFFFFFFFFFFFFFFFFFFFFFF,
@A01757:128:HWYCLDRX2:1:2101:21929:16736
TCGGACTACTGGGGTATCTAATCCTGTTTGCTACCCACGCTTTCGTGCCTCAGTGTCAGTTACAGTCCAGAGAGCCGCCTTCGCAACTGGTGTTCCTCCTAATATCTACGCATTTCACCGCTACACTAGGAATTCCACTCTCCTCTCCTGCACTCAAGTTCCCCAGTTTCAAAGGCTTACTACGGTTGAGCCGTAGCCTTTCACCTCTGACTTAAGAAACCACCTACGCACCCTTTACGCCCAGTAATTCC
+
FFFFFFFFFFFFFFFFFFFFFFFFFFFFFFFFFFFFF:FFFFFFFFFFFFFFFFFFFFFFFFFFFFFF:FFFFFFFFFFF:FFFFFFFFFFFFFFFFFFFFFFFFFFFFFFFFFFFFFFFFFFFFF::FFFFFFFFF:FFFFFFFFFFFFFFFFFFFFFFFFFFFFFFFFFF:,FFFFFFF:FF:FFFFFFFFFFFFFFFFFFFFFFFFFFFFFFFFFFFFFFFF::FFFFFFF:FFF:FFFFFFFFFFFF
@A01757:128:HWYCLDRX2:1:2101:32036:16830
TCGGACTACTAGGGTATCTAATCCTGTTCGCTACCCATGCTTTCGAGCCTCAGCGTCAGTTGCAGACCAGACAGCCGCCTTCGCCACTGGTGTTCTTCCATATATCTACGCATTCCACCGCTACACATGGAGTTCCACTGTCCTCTTCTGCACTCAAGTCGCCCGGTTTCCGATGCACTTCTTCGGTTAAGCCGAAGGCTTTCACATCAGACCTAAGCAACCGCCTGCGCTCGCTTTACGCCCAATAAATC
+
FFFFFFFFFFFFFFFFFFFFFFFFFFFFFFFFFFFFFFFFFFFFFFFFFFFFFFFFFFFFFFFFFFFFFFFFFFFFFFFFFFFFFFFFFFFFFFFFFFFFFFFFFFFFFFFFFFFFFFFFFFFFFFFFFFFFFFFFFFFFFFFFFFFFFFFFFFFFFFFFFFFFFFFFFFFFFFFFFFFFFFFFFFFFFFF:FFFFF:FFFFFFFFFFFFFFFFFFFFFFFF,FFFFFFFFFFFFFFFFFFFFFFFFFFFF
@A01757:128:HWYCLDRX2:1:2101:25111:16861
TCGGACTACTAGGGTATCTAATCCTATTTGCTCCCCACGCTTTCGTGCCTCAGCGTCAGTCAACAGGCCAGGCGGCCGCCTTCGCCACTGGTGTTCTTCCATATATCTACGCATTTTACCGCTACACATGGAGTTCCACCGCCCTCTCCTGCTCTCTAGCCCGCCAGTTTCCAGAGCCTGTACCGGTTGAGCCGGTACCTTTCACTCCAGACTTAGCAGGCCGCCTACGCACCCTTTACGCCCAATCATTC
+
FFFFFFFFFFFFFFFFFFFF:FFFFFFFFFFFFFFFFFFFFFFFFFFFFFFFFFFFFFFFFFFFFFFFF,FFFFFFFFFFFFFF:FFFFFFFFFFFFFFFFFFFFFFFFFFFFFFFFFFFFFFFFFFFFFFFFF,FFFFFFFFFFFFFFFFFFFFFF:FFFFFFFFFFFFFFFFFFFFFFFFFFFF:FFFFFFFFFFFFF:FFFFFFFFFFFFFFFFF:FFFFFFFFFFFFFFFFFFFFFFFF:FF:FFFF
@A01757:128:HWYCLDRX2:1:2101:1479:16955
TCGGACTACAAGGGTATCTAATCCTGTTTGCTCCCCACGCTTTCGGACCTCAGCGTCAGTATCAGTCCAGGAAGTCGCCTTCGCCACTGGTGTTCCTTCAGATCTCTACGCATTTCATCGCTAAACCTGAAATTCCTCTTCCCTGTCCTGTAATCTAGCCTGGCAGTATCAGATGCTGTTCCTAGGTTGAGCCCTGGGCTTTCACATCTGACTTTACAAACCGACTACGAGCGCTTTAAGCCCAGTAATTC
+
F:FFFFFFFFFFFFF:FFFFFFFFF,FFFF:FFFF,FF:,FFF,:,F,FF:FF,FFF:FFFFFFFFF:FFFFFFFFFF:F::F:,F,FFFFFFFFFFF:FFF,,:FFF:FFFF,F,,,,F::FFFF,FF:,,FF,F:FFFF,,:,FF:::FF:F:FFFFFFFF:FFF:FFFFFF,,,:FFF::FF,FFFFF,,,FF,FFFFFF,,F,,F::,F,,,FF,:,F:FFF,FF,FFF,F,F,,FF,,F,F,,FF,
@A01757:128:HWYCLDRX2:1:2101:31123:17033
TCGGACTACAAGGGTATCTAATCCTATTTGCTCCCCACGCTTTCGTGCCTCAGCGTCAGTCAACAGTCCAGGCGGCCGCCTTCGCCACTGGTGTTCTTCCATATATCTACGCATTTTACCGCTACACATGGAGTTCCACCGCCCTCTCCTGCTCTCTAGCCCGCCAGTTTCCAGAGCCTGTACCGGTTGAGCCGGTACCTTTCACTCCAGACTTAGCAGGCCGCCTACGCACCCTTTACGCCCAATCATTC
+
FFFFFFFFFFFFFFFFFFF:FFFFF:FFFFFFFFFFFFFFFFFFFFFFFFFFFFFFFFFFFFFFFFFFFFFFFFFFFFFFFFFFFFFFFFFFFFFFFFFFFFFFFFFF,FFF:FFFFFFFFFFFFFFFFFFFFFFFFFFFFFFFFFFFFFFFFFFFFFFFFFFFFFFFFFF:FFFFFFFFFFFFFFFFFFFFFFFFFFFFFFFFFFFFFFFFFFFF:FFFFFFFFFFFFFFFFFFFFFFFFFFFFF:FFFF
@A01757:128:HWYCLDRX2:1:2101:22507:17049
TCGGACTACAAGGGTATCTAATCCTTTTTGCTACCCACGCTTTCGAACCTCAGCGTCAGTTACAGACCAGAGAGCCGCTTTCGCCACTGGTGTTCTTCCATATATCTACGCATTTCACCGCTACACATGGAGTTCCACTCTCCTCTTCTGCACTCAAGTCTCCCAGTTTCCAATGCACTACTCCGGTTAAGCCGAAGGCTTTCACATCAGACTTAAAAGACCGCCTGCGTTCCCTTTACGCCCAATAAATC
+
FFFFFFFFFFFFFFFFFFFFFFFFFFFFFFFFFFFFFFFFFFFFFFFFFFFFFFFFFFFFFFFFFFFFFFFFFFFFFFFFFFFFFFFFFFFFF:FFFFFFFFFFF:FF::FFFFF,FFFFFFF::FFFFFFFFF:FFFFFFFFFFFFFFFFF:FFFFFFFFFFFF:FFF:FFF,F:FFFFFFFFFFFFFF,FFFFFFFFFFFFF:FFFFFFFFFFFF,F:FFF:FFFFFFFF:FFFFF:FFFFFFFFFFFF
@A01757:128:HWYCLDRX2:1:2101:18069:17065
TCGGACTACCAGGGTATCTAATCCTGTTTGCTCCCCACGCTTTCGTGCCTCAGTGTCAGTTACAGTCCAGAGAGCCGCCTTCGCAACTGGTGTTCCTCCTAATATCTACGCATTTCACCGCTACACTAGGAATTCCACTCTCCTCTCCTGCACTCAAGTTTCCCAGTTTCAAAGGCTTACTACGGTTGAGCCGTAGCCTTTCACCTCTGACTTAAGAAACCACCTACGCACCCTTTACGCCCAGTAATTCC
+
FFFFFFFFFFFFFFFFFFF:FFFFFFFF:FFFFFFFFFFFF::FFFFFFFF:FFFFFFFFFFFFFFFFFFFFFFFFFFFFFFFFFFFFFFFFFFFFFFFFFFFFFFFFFFFFFFFFFFFFFFFFFF,:FFFFFFFFFFFFFFFFFFFFFFFFFFFFFFFFFFFFFFFFFFFFF:FFFFFFFFFFFFFFFFFFFFFFFFFFFFFFFFFFFFFFFFFFF,FFFFFFFF,:FFFFF:FFFF:F:FFFFFFFFF:
@A01757:128:HWYCLDRX2:1:2101:14922:17096
TCGGCTACAAGGGTATCTAATCCTGTTTGCTCCCCACGCTTTCGTGCCTCAGTGTCAGTTACAGTCCAGAGAGCCGCCTTCGCAACTGGTGTTCCTCCTAATATCTACGCATTTCACCGCTACACTAGGAATTCCACTCTCCTCTCCTGCACTCAAGTTCCCCAGTTTCAAAGGCTTACTACGGTTGAGCCGTAGCCTTTCACCTCTGACTTAAGAAACCACCTACGCACCCTTTACGCCCAGTAATTCCG
+
FFFFFFFFFFFFFFFF:FFFFFFFFFFFFFFFFFFFFFFFFFFFFFFFFFFFFFFFFFFFF:FFF:FFFFFFFFF:FFFFFFFFF:,FFFFFF:FF:F:FF:FF::F,FF:FFFFFFFFFFF,,:,FFFFF:FFFFF:F:FF,FFF,:F:F,,FFF:FF,,FF::FF:,FFF,:FF:F,FF,F,FF:F:,FFFFFF:FFF,FF,,,F,FF:FFF:FFF:,FFF,F:F:FFFFF,F::,F,FF,FFF:,:,:
@A01757:128:HWYCLDRX2:1:2101:2899:17221
TCGGACTACCAGGGTATCTAATCCTATTTGCTCCCCACGCTTTCGTGCCTCAGCGTCAGTCAACAGGCCAGGCGGCCGCCTACGCCACTGGTGTTCTTCCATATATCTACGAATTTTACCGCTACACATGGAGTTCCACCGCCCTCTCATGCTCTCAAGCCCGCCAGTTTCCAGTGCCTGTACCGGTTGAGCCGGTACCTTTCACTCAAGACTTAGGAGCCCGCGAACGCACCCTTTACGCCCAATACTGC
+
FFFFFFFFFFFFFF:FFFFFF:FFF,:FFFFFFFFFFFFFFFFFFFFFFFFFFFFFFF::F:F:F:FFFFF,FFFFFFF:F,FFFF:F:F::FF::FFF:FFFFF,F:::F,FFF::FF:F,FF:F,F,F:FFFF::F,,FFF,,F:F,:,,FFF:,F,F:,:FFFFF,,F,F,,:,:F,F:F:,:FF,F:,:,,FF:,:FFFFF:F,FFF,:FF,,:,,FF:F,,FF:,:,F,:,,,::F:F,,,,:,,F
@A01757:128:HWYCLDRX2:1:2101:16260:17221
TCGGACTACAAGGGTTTCTAATCCTGTTTGCTCCCCACGCTTTCGTGCCTCAGTGTCAGTTACAGTCCAGAGAGCCGCCTTCGCAACTGGTGTTCCTCCTAATATCTACGCATTTCACCGCTACACTAGGAATTCCACTCTCCTCTCCTGCACTCAAGTTCCCCAGTTTCAAAGGCTTACTACGGTTGAGCCGTAGCCTTTCACCTCTGACTTAAGAAACCACCTACGCACCCTTTACGCCCAGTAATTCC
+
FFFFFFFFFFFFFFFFFFFFFFFFFFFFFFFFFFFFFFFFFFFFFFFFFFFFFFFFFFF:FFFFFFFFFFFFFFFFFFFFFFFFFFFFFFFFFFFFFFFFFFFFFFFFFFFFFFFFFFFFFFFFFFF,FFFFFFFFFFFFFFFFFFFFFFFFFFFFFFFFFFFFFFFFFFFFFFFFFFFFFFFFFFFFFFFFFFFFFFFFFFFFFFFFFFFFFFFFFFFFFFFFFFFF:FF:FF,FFFFFFFFFF,FFFFF
@A01757:128:HWYCLDRX2:1:2101:24361:17253
TCGGACTACACGGGTATCTAATCCTGTTCGCTACCCATGCTTTCGAGCCTCAGCGTCAGTTGCAGACCAGACAGCCGCCTTCGCCACTGGTGTTCTTCCATATATCTACGCATTCCACCGCTACACATGGAGTTCCACTGTCCTCTTCTGCACTCAAGTCGCCAGGTTTCCGATGCACTTCTTCGGTTAAGCCGAAGGCTTTCACATCAGACCTAAGCAACCGCCTGCGCTCGCTTTACGCCCAATAAATC
+
FFFFFFFFFFFFFFFFFFFFFFFFFFFFFFFFFFFFFFFFFFFFFFFFFFFFFFFFF:FFFFFFFFFFFFFFFFFFFF:FFFFFFF:FFFFFFFFFF:FFFFFFFFFFFFFFFFFFFFFFFFFFFFFFFFFFFFFFFFF:FFFFFFFFFFF,FFF:FFFFFFF,F:FF:FF:FFFFFFFFFF:FFFFFFFFFFFFFF:FF,FFFFFFFFFFFFF,:FFFFFFFFFFFFFF:FFF:FFFFFFFFFFFF,FFF
@A01757:128:HWYCLDRX2:1:2101:29071:17300
CGGACTACCGGGGTATCTAATCCTGTTTGCTCCCCACGCTTTCGTGCCTCAGTGTCAGTTACAGTCCAGAGAGCCGCCTTCGCAACTGGTGTTCCTCCTAATATCTACGCATTTCACCGCTACACTAGGAATTCCACTCTCCTCTCCTGCACTCAAGTTCCCCAGTTTCAAAGGCTTACTACGGTTGAGCCGTAGCCTTTCACCTCTGACTTAAGAAACCACCTACGCACCCTTTACGCCCAGTAATTCCG
+
:FFFFF,F,FFFFFFFFFFFFFFFFFFFFFFFFFFFFFFFFFFFFFFFFFFFFFFF:FFFFFFFFFFFFFFFFFFFFFFFFFFFFFFFFFFFFFFFFFF,FF,FFFFFFF:FFFFFFFFFFFFFFF,FFF,FFFFFFFFFFFFFFF,FFFFFFFFFFFFFFFFFFFFFFFFF:FFFFFFFFF,FFFFFFFFFFFFFFFFFFFFFFFFFFFF,FFFF:FFFFFFFFFFFFFFFFF:FFFFF:FFFFFFFFF,
@A01757:128:HWYCLDRX2:1:2101:30870:17378
TCGGACTACCGGGGTTTCTAATCCTGTTTGCTCCCCACGCTTTCGAGCCTCAACGTCAGTTACAGTCCAGTAAGCCGCCTTCGTCACTGGTGTTCCTCCTAATATCTACGCATTTCACCGCTACACTAGGAATTCCGCTTACCTCTCCTGCACTCGAGCTGCACAGTTTCCAAAGCAGTTCCGGGGTTGGGCCCCGGCATTTCACTCCAGACTTGCGCTGCCGTCTACGCTCCCTTTACACCCAGTAAATC
+
FFFFFFFFFFFFFFFFFFFFFFFFFFFFFFFFFFFFFFFFFFFFFFFFFFFFFFFFFFFFFFFFFFF:FFFFFFFFFFFFFFFFFF:FFFFFFFFFFFFFFFFFFFFF:FFFFFFFFFFFFFFFFFFFFFFF:FFFFFFFFF:FFFFFFFFFFFFF:FFFFF:FFFFFFF:FFFFFFFFFFFFFFFF:FFFFF:FFFFFFFFFF:FFFFF:FFFFFFFFFFFFFFFFFFFFFFFFFF,FFFFFFFFF,F:F
@A01757:128:HWYCLDRX2:1:2101:17164:17409
TCGGACTACAAGGGTATCTAATCCTCTTTGCTCCCCACGCTTTCGTGCCTCAGCGTCAGTCAACAGGCCAGGCGGCCGCCTTCGCCACTGGTGTTCTTCCATATATCTACGCATTTTACCGCTACACATGGCGTTCCACCGCCCTCTCCTGCTCTCTAGCCCGCCAGTTTCCAGAGCCTGTACCGGTTGAGCCGGTACCTTTCACTCCAGACTGAGCAGGCGGCCTACGCACCCTTTACGCCCACTCCTTC
+
,FFF::FFFFF:FFF,,FFFFFFFF,F:F::F,,FFF,FFFF:,:FF:,:F,FFF:F,FF::F,FFFFFFFFFF:,,FFFFF:F,FFFFFF:FF,F::F,:FFF,F:FF:FF:F,:FF,,FF:,FFFF:FF,F:F,F,:FFF,::F,FFFFFF:FF::FF,FFF:,:F:,:FFFFF::FFF,F:FFFFFFF,FFFF::F:F,F,FF::,,,:F,:FF,FFF,FF:,,:F,,:FFF::,,F:,::F,F,:,F
@A01757:128:HWYCLDRX2:1:2101:21269:17409
TCGGACTACAGGGGTATCTAATCCTGTTCGCTACCCATGCTTTCGAGCCTCAGCGTCAGTTGCAGACCAGAGAGCCGCCTTCGCCACTGGTGTTCTTCCATATATCTACGCATTCCACCGCTACACATGGAGTTCCACTCTCCTCTTCTGCACTCAAGTTCAACAGTTTCTGATGCAATTCTCCGGTTGAGCCGAAGGCTTTCACATCAGACTTATTGAACCGCCTGCACTCGCTTTACGCCCAATAAATC
+
FFFFFFFFFFFFFFFFFFFF:FFFFFFFFFFFFFFFFFFFFFFFFFFFFFFFFFFFFFFFFFFFFFFFFFFFFFFFFFFFFFFFFFFFFFFFFFFFFFFFFFFFFFFFFFFFFFFFFFFFFF:FFFFFFFFFF:FF:FFFFFFFFFFFFFFFFFFFFFFFFFFFFFFFFFFF:FFFFFFFFFFFFFFFFFFFFFF:FFFFFFFFFFFF,FFFFFFFFFFFFFF:FFF,FFFFFFFF::FFFFFFFFFF:FF
@A01757:128:HWYCLDRX2:1:2101:16785:17628
TCGGACTACTGGGGTATCTAATCCTGTTCGCTACCCATGCTTTCGAGCCTCAGCGTCAGTTGCAGACCAGACAGCCGCCTTCGCCACTGGTGTTCTTCCATATATCTACGCATTCCACCGCTACACATGGAGTTCCACTGTCCTCTTCTGCACTCAAGTCGCCCGGTTTCCGATGCACTTCTTCGGTTAAGCCGAAGGCTTTCACATCAGACCTAAGCAACCGCCTGCGCTCGCTTTACGCCCAATAAATC
+
FFFFFFFFFFFFFFFFFFFFFFFFFFFF:FFFFFFFFFFFFFFFFFFFFFFFFFFFFFFFFFFFFFFFFFFF:FFFFFFFFFFFFFFFFFFFFFFFFFFFFFFFFFFFFFFFFFFFFFFFFFFFFFFFFFFFFFFFFFFFFFFFFFFFFFFFFFFFFFFFFFFF:FFFFFFFFFFFFFFFFFFFFFFFFF:FFFFFF:FFFFFFFFFFFFFF,FFFF,:FFF:FFFFFFFFFFFFFFF:FFFFFFFFFF:F
@A01757:128:HWYCLDRX2:1:2101:3549:17722
GCGGTCAACAAGGTTATCTAATCGTATTAGCGCCCCACGATATCGGCACCCAGAGTCAGGCAAGAGCCGACACGGCCTCCTGCTCCCCTGGTGTACATCAAAACAACGCCGAAATAACCACAACAACAGAGAGATACACCCCCCACGCCACCACACAAGCCCCCAAGTTACGAGAGAGTTTACGGTATCACACGCTCGATTACAGTACACAATTCACAGCCCGCCTCCGCACCAGACACCCCCACCAACTC
+
,,F,,F,,F:,F::::F,FF:,:,F,F:,,F,::,:,,:,F,:FF,,F:,FFF,,,,F,,FF,,,,,F,F:,,:,,F,:F,,F,F:::FF:,,,,,,,F::,:,:,,,F::F,:,,F,:,,,,,,FF:,,F:,:F,,FF::,:,FF,,,,,,,F,F,:,,,FFF,,:,,,F,F,F:,,F,FFF,,F,,::F,::,F,,FF,,,F,::::FF,,,,,:F:::FF:,,:,,,,:F:,,::F,FF,,:,:F,,:
@A01757:128:HWYCLDRX2:1:2101:24994:17722
CGGACTACTAGGGTATCTAATCCTGTTCGCTACCCATGCTTTCGAGCCTCAGCGTCAGTTGCAGACCAGACAGCCGCCTTCGCCACTGGTGTTCTTCCATATATCTACGCATTCCACCGCTACACATGGAGTTCCACTGTCCTCTTCTGCACTCAAGTCGCCCGGTTTCCGATGCACTTCTTCGGTTAAGCCGAAGGCTTTCACATCAGACCTAAGCAACCGCCTGCGCTCGCTTTACGCCCAATAAATCC
+
FFFFFFFFFFFFFFFFFFFFFFFFFFFFFFFFFFFFFFFFFFFFFFFFFFFFFFFFFFFFFFFFFFFFFFFFFFFFFFFFFFFFFFFFFFFFFFFFFFFFFFFFFFFFFFFFFFFFFFFFFFFFFFFFFFFFFFFFFFFFFFFFFFFFFFFFFFFFFFFFFFFFFFFFFFFFFFFFFFFFFFFFFFFFFFFFFFFFFFFFFFFFFFFFFFFFFFFFFFFFFFFFFFFFFFFFFFFFFFFFFFFFFF,FFF:
@A01757:128:HWYCLDRX2:1:2101:2437:17738
TCGGAGAACAGGGTATCATAAACTTTTTTGTACCCAACGATTACGCCCAACACCTAAGTAAAACTCCAAGAATGCCCCATACCCAAATGATGTTCTCCGGTAATAAAAGGATTTCAACAGAAACACCGGGATTACCAAATGCAAAAACTGACCACAGCAATCCCGGTTACTAAGGAGGTCACGGGGTTAGCCCCCGGGATTGCCCACCCAACGGGCCCGCCCCCTGGCGGCGGATTACCCCCGCTTATTCC
+
:FFFF,,,,,,:::,,,:,F,,F,:,FFF,,:F:F,,,,,F,,,,,,F,:,,:,F,:,,,:,,,,,F,,,,F:,F,,F,F,,,F,::F:,,,F,::,F,,,:,,:,:,:,,,FFF:,,,,,,,,,,FFF,F,::F,F,,,,F,,,:F,,,,,,:,,,,::F,,,,,F:,,,,:FF:,,:F,,,FF,F,F,:FFFF:,,,FF,,,,,:F,,F,,,,,,,:,,F,F,,,:,:,,,:F:,,,F,F,,,F::F,F
@A01757:128:HWYCLDRX2:1:2101:18132:17769
TCGGACTACAAGGGTATCTAATCCTGTTCGCTCCCCCAGCTTTCGCGCCTCAGCGTCAGTGCCGGCCCAGAGAGCTGCCTTCGCCATCGGTGTTCTTCCCGATATCTGCGCATTCCACCGCTACACCGGGAATTCCGCTCTCCTCTACCGCACTCGAGCCGCCCAGTTCGGAACCCGGCCCGAGGTTGAGCCCCGGGGTTAGAGGTTCCGCTTAGGCAGCCGCCTACGCGCGCTTTACGCCCAATGAATCC
+
FFFFFFFFFFFFFFFFFFFFFFFFFFFFFFFFFFFFF:FFFFFFF::FFFFFFFFFFFFFFFFFFFFFFF::FFFFFFFFFFFFFFFFFFFFFFFFFFFFFFFFFFFFFFFFFFFFFFFFFFFFFFFFFFFFFFFFFFFFFFFFFFFFFFFFFFFFFFFFFFFFFFFFFF:FFFFFF:FFFFF:FFF,F,FFF,:F:FFFFFF,FFFF:::FFF,:FFF,F:FFFF:,FFFF:FFFFFFFF:FFF,FF:F,
@A01757:128:HWYCLDRX2:1:2101:2329:17801
TCGACTACAAGGGTATCTAATCCTGTTTGCTCCCCACGCTTTCGAGCCTCAGTGTCAGTAACAGACCAGAATGTCGCCTTCGCCACTGGTGTTCTTACATATATATACGCATTCAACCGCTACACATGGAGTTCCACATTCCTCTTCTGTACTCAAGTTTCCAAGTTTCCAATGACCCTCCCCGGTTAAGCCGTGGGCTTTCACATCAGACTTAAGAACCCACATTCGCTCCCTTTACGCCCAATAAATCC
+
FFFF:FFFFFFFFFFF:FFFFF:FFFFFFFFFFF,FFFFF,FF:FFF,:FFFFFFFFFFFFFFFFF:F,FFFFFFFFFFFFFF:F:FFFFFFFFFF,,FFFFFF,F:FF:FF,F,FF::FFFFF,FFF,:FF,F:F:FFF:,,,FF:F:FFFF:FFFFFF,:FFFFFFFFFFFF,:F,FF,:F,FFFFF,:FFFFFF,FFFFFFF:FFF:,FF:FF::,,,FFF,,::FFF:,F:FF::F:FF::,FFF:,
@A01757:128:HWYCLDRX2:1:2101:6885:17863
TCGGACTACTGGGGTATCTAATCCTGTTTGCTCCCCACACTTTCGCGCCTCAGCGTCAGTTGTCGTCCAGAAAGCCGCCTTCGCCACTGGTGTTCCTCCTAATATCTACGCATTTCACCGCTACACTAGGAATTCCGCTTTCCTCTCCGATACTCAAGAATAACAGTTTCAATCGCAGCTCCGAGGTTAAGCCTCGGCATTTCACGACTGACTTGCTATCCCGCCTACGCGCCCTTTACACCCAGTAAATC
+
FFFF:FFFFFFFFFFFFF::FFFFFFF,FFFFFFFFFFF:FFFFFFFFFFFFFFFFFFFFFFFFFFFFFFFFF,FFFFFFFFFFFFFFFFFFFFFFFFFF,FFFFFF:FFFFFFFFFFFFFFFFFFFFFFFFFFFFFFFFFF:FFFFFFFFFFFFFF:FFFFFFFFFFFFFFFFFFF:FFFFFFFFFFFFFFFFFFFFFFFFFFFF:F,FFFFFFFFFFFFF:FFFFFFFFF:FFFFFFFF:,F,:,:FF:
@A01757:128:HWYCLDRX2:1:2101:2266:17879
TCGGACTACTAGGGTATCTAATCCTGTTTGCTACCCACGCTTTCGAACCTCAGCGTCAGTTACAGACTAGAGAGCCGCTTTCGCCACTGGTGTTCTTCCATATATCTACGCATTTCACCGCTACACATGGAGTTCCACTCTCCTCTTCTGCACTCAAGTCTCCCAGTTTCCAATGCACTACTCCGGTTAAGCCGAAGGCTTTCACATCAGACTTAAAAGACCGCCTGCGTTCCCTTTACGCCCAATAAATC
+
FFFFFFFFFFFFFFFFFFFFFF:FFFFFFFFFFFFFFFFFFFFFFFFFFFFFFFFFFFFFFFFFFF:FFFFFFFFFFFFFF:FFFFFFFFFFFFFFF:FFF:FF::FF,FF,F:FFFF,FFFF:FFFFFFFFFF:FFFFFF:FFFFFFFFFFFF:FF:FFFFFFFF:FFFFFFF,,FFF:F::FFFFFFFFFF::FF:FF:FFF,:FFFFFF:F,F:FFF,FF:FFFFFF:,,,:,F:F:F:,FFFFFFFF
@A01757:128:HWYCLDRX2:1:2101:16107:17926
TCGGACTACCAGGGTATCTAATCCTGTTTGCTCCCCACGCTTTCGTGCCTCAGTGTCAGTTACAGTCCAGAGAGCCGCCTTCGCAACTGGTGTTCCTCCTAATATCTACGCATTTCACCGCTACACTAGGAATTCCACTCTCCTCTCCTGCACTCAAGTTTCCCAGTTTCAAAGGCTTACTACGGTTGAGCCGTAGCCTTTCACCTCTGACTTAAGAAACCACCTACGCACCCTTTACGCCCAGTAATTCC
+
:FF:FFFFFFFF:FF:FFFFFFFFFFF:FFF:FFFFFFFFFFFF::F:::FF:FFF:FFFFFFFFFFFFFF:FFFFFFFFF:FFFFFF,F::FFF,:F,:F:FFFF:FFFFFFF,FFFFFFFFF:::F:FFFF,FFFF:FFF,FFF,FFFFFF::FF,FFFFFFFF,FFFFFF,::,FFFFFF:::FFF,FFFFFFF,F,FFFFFFFFFFFF,FFFF::F:F,FFFFFFFF,FF,:FF::FFF,F,F,,F,
@A01757:128:HWYCLDRX2:1:2101:30490:17973
TCGGACTACACGGGTATCTAATCCTGTTTGCTACCCACGCTTTCGAACCTCAGCGTCAGTTACAGACCAGAGAGCCGCTTTCGCCACTGGTGTTCTTCCATATATCTACGCATTTCACCGCTACACATGGAGTTCCACTCTCCTCTTCTGCACTCAAGTCTCCCAGTTTCCAATGCACTACTCCGGTTAAGCCGAAGGCTTTCACATCAGACTTAAAAGACCGCCTGCGTTCCCTTTACGCCCAATAAATC
+
:FFFFFFFFFFFFF,FFFFFFFFFFFFFFFFF:FFFFFFFFFFFFFFFFFFFFFFFFFFFFFFFFFFFFFFFFFFFFF:FFFFFFFFFFFFFFFFFFFFFFFFFFFFFFFFF::FFFFFFFFFFFFFFFFFFFFFFFFFFFFFFFFFFFFFFFFFFFFFFFFFFFFFFFFFFFFFFFFFFF:FFFFFFFFFFFFF:FFFF:FFFFFFFFFFFFFFFFFFFFFFFFFFFFFFFFFF,FFFFFFFFFF:FFFF
@A01757:128:HWYCLDRX2:1:2101:19859:18004
TCGGACTACAAGGGTATCTAATCCTGTTTGCTCCCCACGCTTTCGTGCCTCAGTGTCAGTTACAGTCCAGAGAGCCGCCTTCGCAACTGGTGTTCCTCCTAATATCTACGCATTTCACCGCTACACTAGGAATTCCACTCTCCTCTCCTGCACTCAAGTTTCCCAGTTTCAAAGGCTTACTACGGTTGAGCCGTAGCCTTTCACCTCTTACTTAAGAACCCACCTACGCACCCTTTACGCCCAGTAATTCC
+
FFFFFFF:FFFFFFFFFFFFFFFFFFF:FFFFFFFFFFFF:FFFFFFFFFFFFFFFFFFF:FF,FFFFFFFFFFFFFFFFFFFFF,FFFFFF:FFF,FFFFFF:FFFFFFFFFFFFFFF:F:FFFFF:FFFF:FF:FFFFFFFFFFFFFFFFFFFFFFFFFFFFFF,:FFFF:FFF,F,:FFFFFFFFFFF:FFFFFFFFFFFFFF:F:F:FF:FFFF::FFFFFF::F,:FFFFFFF:F:FFFF,F,FF:
@A01757:128:HWYCLDRX2:1:2101:31322:18035
TCGGACTACAAGGGTATCTAATCCTGTTTGCTCCCCACGCTTTCGTGCCTCAGTGTCAGTTACAGTCCAGAGAGCCGCCTTCGCAACTGGTGTTCCTCCTAATATCTACGCATTTCACCGCTACACTAGGAATTCCACTCTCCTCTCCTGCACTCAAGTTCCCCAGTTTCAAAGGCTTCCTACGGTTGAGCCGTCGCCTTTCACCTCTGACTTAAGAAACCACCTACGCACCCTTTCCGCCCAGTAATTCG
+
FFFFFFF:FFFFFFFFFFFFFFFFFFFFFFFFFFFF:FFFFFFFFFFFFFFFFFFFFFFFFFFFFFFFFFFFFFF:FFF:FFF:FFFFFFFF:FFFFFFFFFFFFFFFFFFFFFFFFFFFFFF::FF,FFF:FFFFFFFFFFFFF,FF:F:FFFFFFFFFF,F:FF,FFFF,FFF::F,FF::FF,:FFFFF:F,,FFF,FFFF,FF::F:FFFFFF,FFFFF,FFFFF,FF:FFF,FFF:F,FFF::FF,
@A01757:128:HWYCLDRX2:1:2101:20238:18067
TCGGCTACAGGGGTATATAATCCTGTTTGCTCCCCACGCTTTCGTGCCTCAGTGTCAGTTACAGTCCAGAGAGCCGCCTTCGCAACTGGTGTTCCTCCTAATATCTACGCATTTCACCGCTACACTAGGAATTCCACTCTCCTCTCCTGCACTCAAGTTCCCAAGTTTCAAAGGCTTACTACGGTTGAGCCGTAGCCTTTCACCTCTGACTTAAGAAACCACCTACGCACCCTTTACGCCCAGTAATTCCG
+
FFFFFFFFFFFFFFFF:FFFFFFFFFFFFFFFFFFFFFFFFFFFFFFFFFFFFFFFFFFFFFFFFFFFFFFFFFFFFFFFFFFF:FFFFFFFFFFFFFFFFFFFFFFFFFFFFFFFFFFFF:FFFF,FFFFF:FFFFFFFFFFFFFFFFFFFFFFFFFFFFFFFFFF:F:F:FFFFFFFFFFFFFFFFFFFF:FFFFFFF:FFF:FFFFFFFFFFF,FFFFFFF:F:FFFFFFFFFF,FFFFFFFFF,F:F
@A01757:128:HWYCLDRX2:1:2101:26304:18082
TCGGACTACTGGGGTTTCTAATCCTGTTTGCTCCCCACGCTTTCGTGCCTCAGTGTCAGTTACAGTCCAGAGAGCCGCCTTCGCAACTGGTGTTCCTCCTAATATCTACGCATTTCACCGCTACACTAGGAATTCCACTCTCCTCTCCTGCACTCAAGTTCCCCAGTTTCAAAGGCTTACTACGGTTGAGCCGTAGCCTTTCACCTCTGACTTAAGAAACCACCTACGCACCCTTTACGCCCAGTAATTCC
+
FFFFFFF,FFFFFFFFFFFFFFFFFFFFFFFFFFFFFFFFFFFFFFFFFFFFFFFFF:FFFFFFFFFFFFFFFFFFFFFFFFFFFFFFFFFFFFFFFFFFFFFFFFFFFFFFFFFFFFFFFFFFFFFFFFFFFFFFFFFFFFFFFFFFFFFFFFFFFFFFFFFFFFFFFF:FFFFFFFFFFFFFFFFFFFFFFFFFFFFFFF,FFFFF:FFF:FFFFFFFF:FFFFFFFFFFFF:FFF:FFFFFFFFFFFF
@A01757:128:HWYCLDRX2:1:2101:7780:18129
TCGGACTACAGGGTATCTAATCCTGTTCGCTACCCATGCTTTCGAGCCTCAGCGTCAGTTGCAGACCAGACAGCCGCCTTCGCCACTGGTGTTCTTCCATATATCTACGCATTCCACCGCTACACATGGAGTTCCACTGTCCTCTTCTGCACTCAAGTCGCCCGGTTTCCGATGCACTTCTTCGGTTAAGCCGAAGGCTTTCACATCAGACCTAAGCAACCGCCTGCGCTCGCTTTACGCCCAATAAATCC
+
FFFFFFFFFFFFFF:FFF:FFFFFFFFFFFF:FFFFFFFFFFF:FFFFFFFFFFFFFFFFFFFFFFFFFFFF:FFFFFF:F:FFF:FFFFFFFFFFF:FFFF:FFFFFFFF,,FFFFFFFF:F:FFFFFFFFFFFFFFFFFFFFFFFFFFFFFFFFFFFFFFF,FFFFF,FFFFFFFFFFFFF,:FF:FFFFFFFF:FF:FFFFFFFFFFFFFFF:FFFFFFFFFFFFFFFFFFFF,FFFFFFFF,F:FF:
@A01757:128:HWYCLDRX2:1:2101:27236:18129
TCGGACTACTAGGGTATCTAATCCTGTTCGCTCCCCACGCTTTCGCTCCTCAGCGTCAGTAATGGCCCAGAGATCCGCCTTCGCCACCGGTGTTCCTCCTGATATCTGCGCATTTCACCGCTACACCAGGAATTCCGATCTCCCCTACCACACTCTAGCCTGCCCGTATCGACTGCAGACCCGGAGTTGAGCTCCGGGCTTTCACAACCGACGCGACAAGCCGCCTACGAGCTCTTTACGCCCAATAATTC
+
FFFFFFFFFFFFFFFF::F,,FFFF:FFFFFFFFFFF:,FFFFF:FFFFFFFFFFFFFFF:,FFFFFFF,FFFFFFFFF:FFFFFFFFF:FF,FFFFFFFFFFFFFFFFFFFFFF:FFFFFFFFFFF:FF:FFFFFFF:FFFFFFFFFFF:FFFFFFFFFFFFFFFFF:FFF,F:FFFFFFFFFFFFFFFFF,F,FFFFF:FFFFFFFFFFFFFFFFF:FFFFFFF:FFFFFF:FFFFFFF,F,FFFFFFF
@A01757:128:HWYCLDRX2:1:2101:21649:18161
TCGGACTACCGGGATATCTAATCCCGTTTGCTCCCTACGCTTTCGTGCCTTAGTGTCAGAACCGTCCCAGTAACCTGCCTACGCTATCGGTGTTCCTTCTAATATCTACGGATTTCACTCCTACACCAGAAATTCCAGTTACCCCTAACGGTCTCGAGCGTAGCAGTTTAGATAATAGTCTGAATGGTTGAGCCACCAGATTTCACTATCTACTTACTATGCCACCTACGCACCTCTTTACACCCAGTCAC
+
FF:FFFFFFFFFFFFFFFFFFFF::FF:FF:F:FFFFF:FF:F:FFFFFFFFF::FFFFFFF,F,FF:FFFFF:FFFFFFFFF:FFF:FFFF:FFFFFFFFFFFFFFFFFFFFFF:FF:FFFF,FF,FFFFFFFF:FF:FFFFFFFFFF::FFFFFFFF,FF:FFFFFFF:F,FF:FFFFFFF:FFF:FF:FFFFFFFFFFFFFFFF,FFFFFFFFFFFFFFF:FFFFFFFFFFFF:FFFFF,FFFFF:F:
@A01757:128:HWYCLDRX2:1:2101:30282:18176
TCGGACTACAAGGGTATCTAATCCTGTTCGCTACCCATGCTTTCGAGCCTCAGCGTCAGTTGCAGACCAGACAGCCGCCTTCGCCACTGGTGTTCTTCCATATATCTACGCATTCCACCGCTACACATGGAGTTCCACTGTCCTCTTCTGCACTCAAGTCGCCCGGTTTCCGATGCACTTCTTCGGTTAAGCCGAAGGCTTTCACATCAGACCTAAGCAACCGCCTGCGCTCGCTTTACGCCCAATAAATC
+
FFFFFFFFFFFFFFFFFFFFFFFFFFFFFFFFFFFFFFFFFFFFFFFFFFFFFFFFFFFFFFFFF:FFFFFFFFFFFFFFFFFFFFFFFFFFFFFFFFFFFFFFFFFFFFFFFFFFFFFFFFFFFFFFFFFFFFFFFFFFFFFFFFFFFFFFFFFFFFFFFFFFFF:FFFFFFFFFFF:FFFFFFFFFFFFFFFFFFFFFF:FFF:FFFFFFFFF:FFF,FFFFFFFFFF:FFFFFFFFFFFFF,FF:F:F
@A01757:128:HWYCLDRX2:1:2101:32154:18192
TCGGACTACCAGGGTATCTAATCCTGTTCGCTACCCATGCTTTCGAGCCTCAGCGTCAGTTGCAGACCAGACAGCCGCCTTCGCCACTGGTGTTCTTCCATATATCTACGCATTCCACCGCTACACATGGAGTTCCACTGTCCTCTTCTGCACTCAAGTCGCCCGGTTTCCGATGCACTTCTTCGGTTAAGCCGAAGGCTTTCACATCAGACCTAAGCAACCGCCTGCGCTCGCTTTACGCCCAATAAATC
+
FFFFFFFFFFFFFFFFFFFFFFFFFFFFFFFFFFFFFFFFFFFFFFFFFFFFFFFFFFFFFFFFFFFFFFFFFFFFFFFFFFFFFFFFFFFFFFFFFFFFFFFFFFFFFFFFFFFFFFFFFFFFFFFFFFFFFF:FFFFFFFFFFFFFFFFFFFFFFFFFFFFFFFFFFFFFFFFFFFFFFFFFFFFFFF,FFFFFFFFFFFFFFFFFFFFFFF,FFF:FFFFFFF:FFFFFFFF:FFFFFFFF:FFF:FF
@A01757:128:HWYCLDRX2:1:2101:21287:18223
TCGGACTACAAGGGTATCTAATCCTGTTTGCTCCCCACGCTTTCGAGCCTCAGTGTCAGTAACAGACCAGAATGTCGCCTTCGCCACTGGTGTTCTTCCATATATCTACGCATTCCACCGCTACACATGGAGTTCCACATTCCTCTTCTGTACTCAAGTTTCCCAGTTTCCAATGACCCTCCACGGTTAAGCCGTGGGCTTTCACATCAGACTTAAGAAACCACCTGCGCTCCCTTTACGCCCAATAAATC
+
:FFFFFFFFFFFFFFFFFFFFFFFFFFFFFFFFFFFFFFFFFFFF,F,FFFFFFFFFFFFFFFFFFFFFFFFFFFFFFFFFFFF:FFFFFFFFFFF,:FFFFFFFFFFFFFFFFFFFFFFFFFFFFFFFFFF:FF:,FF,FFFFF:FF:FFFFFFFF:FFFFFFFFFFFFFFFFFF:FFFFFFFFFFFFFFFFFFFFF,FF:FFFFFFF,FFFFFFFFFFFFFFFFFFFFFFFF:FFF:,FFFFFFFFFF:
@A01757:128:HWYCLDRX2:1:2101:7256:18255
TCGGACTACAAGGGTATCTAATCCTGTTTGATCCCCACGCTTTCGCACATCAGCGTCAGTTACAGACCAGAGAGCCGCCTTCGCCACTGGTGTTCCTCCATATCTCTGCGCATTTCACCGCTACACATGGAATTCCACTCTCCTCTTCTGCACTCAAGTTCCCCAGTTTCCAATGACCCTCCACGGTTGAGCCGTGGGCTTTCACATCAGACTTAAGAAACCGCCTACGCGCGCTTTACGCCCAATAATTC
+
:FFFFFFFFFFF,FFFFFFF:FF,F:FF:,FFFFFFFF:FFFF:F:FFFFFFFFFFFFFFFFFFFFFFFFFFFFFFFF:FFFFFFFFFFFFFFFFFFF:FFFFF:FFFFF:FFFFFFFF:FFFFF,FF:FFFFF:FFFF:FFFF:FFFFFFFFFFFF:FFF:FFFFFFF,:FFFFFFF:,FFFFFFFFFFFF:FFF,FFFFFFF,FFFFFFFFFFF:FF:F,F,,FFFFF,F,FFFFFFF:FF:FF:FFFF
@A01757:128:HWYCLDRX2:1:2101:27453:18255
TCGGACTACTAGGGTATCTAATCCTATTTGCTCCCCACGCTTTCGTGCCTCAGCGTCAGTCAACAGGCCAGGCGGCCGCCTTCGCCACTGGTGTTCTTCCATATATCTACGCATTTTACCGCTACACATGGAGTTCAACCGCCCTCTCCTGCTCTCTAGCCCGCCAGTTTCCAGAGCCTGTACCGGTTGAGCCGGTACCTTTAACTCCAGACTTAGCAGGCCGCCTACGCACCCTTTACGCCCAATCATTC
+
FFFFFFFFFFFFFFFFFFFFFFFFFFFFFFFFFFFFFFFFFFFFFFFFFFFFFFFFFFFFFFFFFFFFFFFFFFFFFFFFFFFFFFFFFFFFFFFFFFFFFFFFFFFFFFFFFFFFFFFFFFFFFFFFFFFFFFFF,FFFFFFFFFFFFFFFFFFFFFFFFFFFFFFFFFFFFF:FFFFFFFFFFFFFFFFFFFFFFFFFFFFFFF:FFFFFFFFF:FFFFFFFFF,F:F,FF::,FFFFFF:FFF,FFFF
@A01757:128:HWYCLDRX2:1:2101:18394:18286
TCGGACTACAAGGGTTTCTAATCCTGTTTGCTACCCACGCTTTCGAACCTCAGCGTCAGTTACAGACCAGAGAGCCGCTTTCGCCACTGGTGTTCTTCCATATATCTACGCATTTCACCGCTACACATGGAGTTCCACTCTCCTCTTCTGCACTCAAGTCTCCCAGTTTCCAATGCACTACTCCGGTTAAGCCGAAGGCTTTCACATCAGACTTAAAAGACCGCCTGCGTTCCCTTTACGCCCAATAAATC
+
FFFFFFFFFFFFFFFFFFFFFFFFFFFFFFFFFFFFFFFFFFFFFFFFFFFFFFFFFFFFFFFFFFFFFFFFFFFFFFF:FFFF:FFFFFFFFFFFFFFFFFFFFF:FFFFF:FFFFFFFFFFFFFFFFFFFFFFFFFFFFFFFFFFFFFFFFFFFFFFFFFFFF:FFFFFFFFFFFFFFFFFF,FF:FFFFFFFF,FF,FFFFFFFFF:F:FFFFFFFFF:FFFFF:FFFFFF,FFFFFFFFFF,F,:FF
@A01757:128:HWYCLDRX2:1:2101:26232:18333
TCGGACTACAGGGGTATCTAATCCTGTTCGCTACCCACGCTCTCGTGCTTCAGCGTCAGTCTCAGCCTGGTAAGCTGCCTTCGCTATCGGAGTTCTAAGTCATATCTAAGCATTTCACCGCTACTTGACTTATTCCGCCTACCTCGTCTGTACTCGAGCCCGCCAGTTTTAATGGCAATCCGGGGTTTAGCCCCGACATTTAACCACTAACTTAACAGGCCGCCTACGCACCCTTTAAACCCAATAAATCC
+
FFFFFFFFFFFFFFFFFFFFFFFFFFFFFFFFFFFFFFFFFFFFFFFF:FFFFFFFFFFFFFFFFFFFFFFFFFFFFFFFFFFFFFFFFFFFFFFFFFFFFFFFFFFFFFFFFFFFFFFFFFFFFFFFFFFFFFFFFFFFFFFFFFFFFFFFFFFFFFFFFFFFFFFFFFFFFFFFFFFF:FFFFFFFF:FFFFFFFFF:FFFFFFFFFFFFFFFFFFFFFFFFFFF:FFFFFFFF:,,F,F:FFFFFFF,
@A01757:128:HWYCLDRX2:1:2101:18358:18411
TCGGACTACAAGGGTTCTAATCCTATTTGCTCCCCACGCTTTCGTGCCTCAGCGTCAGTCACAGGCCAGGCGGCCGCCTTCGCCACTGGTGTTCTTCCATATCTCTGCGCATTTTACAGCTACACATGGAGTTCCACCGCCCTCTCCTGTCCTCAAGTCTGCCAGTTTCTGAATGAAAGACGAGTTGAGCTCATCCCTTTGCCTTCAGACTGAACAGACCGCCTGCGCACCCTTTACGCCCAATCATTCCG
+
FFFFFFFFFFFFFFFFFFFFFFFFFFFFFFFFFFFFFFFFFFFFFFFFFFFFFFFFFFFFFFFFFFFFFFFFFFFFFFFFFFFFF:FFFFFFF:FFFFFFFFFFFFFFFFFFFFFFFFFFFFFFFFFFFFFFFFFFFFFFFFFFFFFFFFFFFFFFFFFFFFFFFFFFFFFFFFF:FFF:F:FFFFFFFFFFFFF:FFFFFFFFFFFFFFFFFF:FFFFFFFFFFFFFFFFFFFFFFFF,FFF:FF:FFFF
@A01757:128:HWYCLDRX2:1:2101:18873:18458
TCGGACTACACGGGTATCTAATCCTGTTTGCTCCCCACGCTTTCGTGCCTCAGTGTCAGTTACAGTCCAGAGAGCCGCCTTCGCAACTGGTGTTCCTCCTAATATCTACGCATTTCACCGCTACACTAGGAATTCCACTCTCCTCTCCTGCACTCAAGTTTCCCAGTTTCAAAGGCTTACTACGGTTGAGCCGTAGCCTTTCACCTCTGACTTAAGAAACCACCTACGCACCCTTTACGCCCAGTAATTCC
+
F:FFFFFFFFFFFFFFFFFFFFFFFFFFFFFFFFFFFFFFFFFFFFFFFFFFFFFFFFFFFFFFFFFFFFFFFFFFFFFFFFFFFFFFFFFFFFFFFFFFFFFFFFFFFFFFFFFFFFFFFFFFFFFFFFFFFFFFFFFFFFFFFFFFFFFFFFFFFFFFFFFFFFFFFFFFFFFFFFFFFFF:,FFFFFFFFFFFFFFFFFFFFFFFFFFFFFFFFFFFFFFF:FFFFFFFFF,FFFFFFF,FFFFF:FF
@A01757:128:HWYCLDRX2:1:2101:21197:18630
TCGGACTACAAGGGTATCTAATCCTGTTTGCTCCCCACGCTTTCGAGCCTCAGTGTCAGTAACAGACCAGAATGTCGCCTTCGCCACTGGTGTTCTTCCATATATCTACGCATTCCACCGCTACACATGGAGTTCCACATTCCTCTTCTGTACTCAAGTTTCCCAGTTTCCAATGACCCTCCACGGTTAAGCCGTGGGCTTTCACATCAGACTTAAGAAACCACCTGCGCTCCCTTTACGCCCAATAAATC
+
FFFFFFFFFFFFFFFFFFFFFFFFFFFFFFFFFFFFFFFFF,FFFFFFF:FFFFFFFFFFFFFFFFFFFFFFFFFFFFFFFFFFFFFFFFFFFFFFFFFFFFFFFFFFFFFFFFFFFFFFFFFFFFFFFFFFFFFFFFFFFFFFFFFFFFFFFFFFFFFFFFFFFFFFFFFFFFFFFFFFFF:FF:FFFFFFFFFFFFFFFFFFF:FFFFFFFFFFFFF:FFFFFFFFFFFFFFFFFFFFFFFFFFF,FFF
@A01757:128:HWYCLDRX2:1:2101:9733:18693
TCGGACTACTAGGGTTCTAATCCTGTTTGCTCCCCACGCTGTCGCACCTGAGTGTCAGTATTGGGCCAGGTAGCCGCCTTCGCCACTGATGTTCCTCCCGATATCTACGCATTTCACCGCTACACCGGGAATTCCACTACCCTCTCCCATACTCTAGCTGAGTAGTATCGACTGCAATTCCCAGGTTAAGCCCAGGGCTTTCACAATCGACTGACTCAGCCACCTGCGTGCGCTTTACGCCCAGTAATTCC
+
FFFFF:FFFFFFFFFFFFFFFFFFFFFFFFFFFFFF:FFFFFFFFFFFFFFFFFFFFFFF,FFFFFFFFFFFFFFFFFFFFFFFFFFFFFFFFFFFFFFFFFFFFF:FFFFFFFF:FFFFFFF:FFFFFF,FFFFFFFFFFFFFFFFFFFFFFFF:FFFFFFFFFFFFFFFFFFFFFFFFFFFFFFF,FFFFFFFFFFFFFF:FFFFFFFFFF:FFFFFFFFFFFFFF:FF:F:,FFFFFFFFFF,F:FF:
@A01757:128:HWYCLDRX2:1:2101:27281:18709
TCGGACTACACAGGTATCTAATCCTGTTTGCTCCCCACGCTTTCGTGCCTCAGTGTCAGTTACAGTCCAGAGAGCCGCCTTCGCAACTGGTGTTCCTCCTAATATCTACGCATTTCACCGCTACACTAGGAATTCCACTCTCCTCTCCTGCACTCAAGTTCCCCAGTTTCAAAGGCTTACTACGGTTGAGCCGTAGCCTTTCACCTCTGACTTAAGAAACCACCTACGCACCCTTTACGCCCAGTAATTCC
+
FFFFFFFFFFFFFFFFFFFFFFFFFFFFFFFFFFFFFFFFFFFFFFFFFFFFFFFFFFFFFFFFFFFFFFFFFFFFFFFFFFFFFFFFFFFFFFFFFFFFFFFFFFFFFFFFFFFFFFFFF:FFFFF,FFFFFFFFFFFFFFFFFFFFFF:FFFFFFFFFFFFFFFFFFFFF:FFF:F,FFFFFFFFFFFFFFF:FFFFFFFFFF:FFFFFFFFFF:FFFFFFFF,FFFFF:FFFF:FFFFFFFF,FFFF:
@A01757:128:HWYCLDRX2:1:2101:2465:18724
TCGGACTACAAGGGTATCTAATCCTATTTGCTCCCCACGCTTTCGTGCCTCAGCGTCAGTAAACATCCCAGGAGTCCCCGTGCGCCACGGGTGTTCTTCCATATATCTACGCATTTAACACATACACTTGGATTTCCACCGCCAACTCCATCACGCAAGACCGCAAGTGAACAGAGACTTAACCGGTTGAGCCTGGGCCTTTCACTCCAGACTTAGAAGCCCGCCTACGAACCCTTTACGCCCAATCATTC
+
FFFFFFFFF,FFFF:FFFFF:FFF:FFFFFFFFFFFFFFFFFFFF:,FFFFFFF:FFFFF,::FF,,FF,FF,F,FF,:,F,::F,F,,,:F,F,FFFF,,,:,F,,,:,,FFFF,,:F,,,::,FF,F,::,F,F,FFF,FF:,,,F,,,:,,,,,F:,,,:F,::F,,:,::,,,FFF,,F,::FF,F:FF,F,,,,,:FFFF:FF,F,FFF,,,,,,,FFFF:F,F,:FF:,:,F,:,FF,F,FFFFF
@A01757:128:HWYCLDRX2:1:2101:12102:18724
TCGGACTACAAGGGTATCTAATCCTGTTTGCTACCCACGCTTTCGAACCTCAGCGTCAGTTACAGACCAGAGAGCCGCTTTCGCCACTGGTGTTCTTCCATATATCTACGCATTTCACCGCTACACATGGAGTTCCACTCTCCTCTTCTGCACTCAAGTCTCCCAGTTTCCAATGCACTACTCCGGTTAAGCCGAAGGCTTTCACATCAGACTTAAAAGACCGCCTGCGTTCCCTTTACGCCCAATAAATC
+
FFFFFFFFFFFFFFFFFFFFFFFFFFFFFFFFFFFFFFFFFFFFFFFFFFFFFFFFFFFFFFFFFFFFFFFFFFFFFFFFFFFFFFFFFFFFFFFFF:FFFFFFFFFFFFFFFFFFFFFFFFFFFFFF:FFFFFFFFFFFFFFFFFFFFFFFFFFFFFFFFFFFFFFFF:FFFFFFFFFFFFFFFFFFFF,FFFFFFFFFFFFFFFFFFFFFFFFFFF::F,FFFFFFFFFF,FFFFFFFFFFFFFFFFFF
@A01757:128:HWYCLDRX2:1:2101:24948:18740
TCGGACTACCGGGGTATCTAATCCTGTTTGCTCCCCACGCTTTCGTGCCTCAGTGTCAGTTACAGTCCAGAGAGCCGCCTTCGCAACTGGTGTTCCTCCTAATATCTACGCATTTCACCGCTACACTAGGAATTCCACTCTCCTCTCCTGCACTCAAGTTCCCCAGTTTCAAAGGCTTACTACGGTTGAGCCGTAGCCTTTCACCTCTGACTTAAGAAACCACCTACGCACCCTTTACGCCCAGTAATTCC
+
FFFFFFFFFFFFFFF:FFFFFFFFFFFFFFFFFFFFFFFFFFFFFFFFFFFFFFFFFFFFFFFFFFFFFFFFFFFFFFFFFFFFFFFFFFFFFFFFFFFFFFFFFFFFFFFFFFFFFFFFFFFFFFF:FFFFFFFFFFFFFFFFFFFFFFFFFFFFFFFFFFFFFFFFFFFFFFFFFFFFF:FFFFFFFFFFFFFFFFFFFFFFFFFFFFFFFFFF::FFFFFFFFFFFFF:FFFFF:FFFFF,FFFFFFF
@A01757:128:HWYCLDRX2:1:2101:1262:18865
TCGGACTACACGGGTATCTAATCCTGTTTGCTCCCCACGCTTTAGTGCCTCAGTGTAAGTTACAGTCCAGAGAGCCGCCTTCGCAACTGGTGTTCCTCCTAATATCTACGCATTTCACCGCTACACTAGGAATTCCACTCTCCTCTCCTGCACTCAAGTTCCCCAGTTTCAAAGGCTTACTACGGTTGAGCCGTAGCCTTTCACCTCTGACTTAAGAAACCACCTACGCACCCTTTACGCCCAGTAATTCC
+
FFFFFFFFF:FFFFFFFFFFFFFFFFFFFFFFFFFFFFFFFFFFFFFFFFFFFFFFFFFFFFFFFFFF:FFFFFFFFFFFFFFFF,FFFFFFFFFFFFFFFFFFFFFFFF::FFFFF:FFFFFFFFFFFFFFFFFFF:FFFFFFFFFFFF:,F:F:F:FFF,F:FFFFFF,F,FFFFF:FFF:,FFFFFF::FFFFF:FFFF,FFFFFFF:FFF:F:F:F,FFFFFF,F,F,FFFF:FFF,FFFFFFFF:,
@A01757:128:HWYCLDRX2:1:2101:15094:18865
TCGGACTACAGGGGTTTCTAATCCTGTTTGCTCCCCACGCTTTCGAGCCTCAGTGTCAGTAACAGACCAGAATGTCGCCTTCGCCACTGGTGTTCTTCCATATATCTACGCATTCCACCGCTACACATGGAGTTCCACATTCCTCTTCTGTACTCAAGTTTCCCAGTTTCCAATGACCCTCCACGGTTAAGCCGTGGGCTTTCACATCAGACTTAAGAAACCACCTGCGCTCCCTTTACGCCCAATAAATC
+
FFFFFFFFFFFFFFFFFFFFFFFFF:FFFFFFFFFFFFFFFFFFFFFFFFFFFFFFFFFF:FFFFFFFFFFFFFFFFFFFFFFFFFFFFFFFFFFFFFFFFF:FFFFFFFFFFFFFFFFFFFFFFFFF:FFFFFFFFFFFFFFFFFFFFFFFFFFFFFFFFF:FFFFFFF:FFFFFFFFFFFFFFFFFFFFFFFFF,FFFF:FFFFFFFFFFFFFFFFFFFFFFFFFF:FFF:FFFFFFFFFFFFFFFFFF
@A01757:128:HWYCLDRX2:1:2101:29785:18912
TCGGACTACCGGGGTATCTAATCCTGTTCGCTACCCATGCTTTCGAGCCTCAGCGTCAGTTGCAGACCAGAGAGCCGCCTTCGCCACTGGTGTTCTTCCATATATCTACGCATTCCACCGCTACACATGGAGTTCCACTCTCCTCTTCTGCACTCAAGTTCAACAGTTTCTGATGCAATTCTCCGGTTGAGCCGAAGGCTTTCACATCAGACTTATTGAACCGCCTGCACTCGCTTTACGCCCAATAAATC
+
FFFFFFFFFFFFFFFFFFFFF:FFFFFFFFFFFFFFFFFFFFFFFFFFFFFF:FFFF,F,FFFFFFF::FFFFFF:,:FFFFFFFFFFFF,F,FFFF:FFFFF:FF:FFFFFFFFFFFFFFFFFFFFFFFFFFFFFF:FFFFFFF:FFFFFFFFFFFFFFFFFFFFFFFFFFFF:FF,FFFFFFFFFFFF,FFFFFFFFFFF:FFFFF,FFFF:FF,,FFFFF,FFF:FFFFFFFFFFFFFFFFF,FF,FF
@A01757:128:HWYCLDRX2:1:2101:28709:19053
TCGGACTACAAGGGTATCTAATCCTGTTTGCTCCCCACGCTTTCGAGCCTCAGCGTCAGTTACAGACCAGAGAGCCGCCTTCGCCACTGGTGTTCCTCCATATATCTACGCATTTCACCGCTACACATGGAATTCCACTCTCCTCTTCTGCACTCAAGTCTCCCAGTTTCCAATGACCCTCCCCGGTTGAGCCGGGGGCTTTCACATCAGACTTAAGAAACCGCCTGCGCTCGCTTTACGCCCAATAAATC
+
FFFFFFFFFFFFFFFFFFFFFFFFFFFFFFFFFFFFFFFFFFFFFFFFFFFFFFFFFFFFFFFFFFFFFFFFFFFFFFFFFFFFFFFFFFFFFFFFFFFFFFFFFFFFFFFFFFFFFFFFFFFFFFFFFFFFFFFFFFFFFFFFFFFFFFFFFFFFFFFFFFFFFFFFFFFFFFFFFFFFF:F:FFFFFFFFF:FFFFFFFFFFFFFFFFF:FFFFFFFFFFFFFFFFFFFFF:FFFFFFF,FFFFFFF:F
@A01757:128:HWYCLDRX2:1:2101:30888:19069
TCGGACTACGGGGTATCTAATCCTGTTTGATCCCCACGCTTTCGCACCTCAGCGTCAGTTACAGACCAGAGAGCCGCCTTCGCCACTGGTGTTCCTCCATATCTCTGCGCATTTCACCGCTACACATGGAATTCCACTCTCCTCTTCTGTACTCAAGTAAAACAGTTTCCAATGACCCTCCCCGGTTGAGCCGGGGGCTTTCACATCAGACTTATTTTACCGCCTACGCGCGCTTTACGCCCAATAATTCC
+
FFFFFFFFFFFFFF:FFFFFFFFFFFFFFFFFFFFFFFFFFFFFFFFFFFFFFFFFFFFFFFFFFFFFFFFFFFFFFFFFFFFFFFFFFFFFFFFFFFFFFFFFFFFFFFFFFFFFFFFFF:FFFFFFFF:FFFFFFFFFFFFFFFFFFFFFFFFFFFFFF:FFFFFFFFFFF:FFFFFFFFFFFFFFFFFFFFFFFFFFFFFFFFFFFFFFFFFFFFFFFFFFFFFFFFFFFFFFFFFFFFF:FFFFFFF
@A01757:128:HWYCLDRX2:1:2101:19072:19116
TCGGACTACCAGGGTATCTAATCCTATTTGCTCCCCACGCTTTCGTGCCTCAGCGTCAGTCAACAGGCCAGGCGGCCGCCTGCGCCACTGGTGTTCTTCCATATATCTACGCATTTTCCCGCTACACATGGAGTTCCACCGCCCTCTCCTGCTCTCTCGCCCGCCAGATTCCAGAGCCTGTACCGGTTGAGCCGGTACCTTTCACTCCAGACTTAGCAGGCCGCCTCCGCGCCCTTTACGCCCACTCATTC
+
:FFFFFFFFFFFFFFFFFFFFF:F,,F:FFFFFFFFFFFFFFF:F::FFFFFFFFFF:F,FFFFFFFFF:FFFF:FFFF,F,FFF:,FFF,FF:,FF:F,:FF:F,,,,F:,,FF,:,F,,,FFFFFF:FFF:FF:FFFF:FF,,,FF,FF,F:,:F,:,::,FF,,,FFF:FFF,,FFF:FF,FF:FFFFFFFF:::,FFFFFF:,F:FFFFF::FF,FF:FFFF:FFF,FFF,FFF:FFFFFFFF:FFF
@A01757:128:HWYCLDRX2:1:2101:13322:19147
TCGGACTACAAGGGTATCTAATCCTGTTTGCTCCCCACGCTTTCGTGCCTCAGTGTCAGTTACAGTCCAGAGAGCCGCCTTCGCAACTGGTGTTCCTCCTAATATCTACGCATTTCACCGCTACACTAGGAATTCCACTCTCCTCTCCTGCACTCAAGTTCCCCAGTTTCAAAGGCTTACTACGGTTGAGCCGTAGCCTTTCACCTCTGACTTAAGAAACCACCTACGCACCCTTTACGCCCAGTAATTAC
+
FFFFFFF,FFFFFFFFFF:FFFFFFF:FFFFFFFFFFFFFFFFFFFFF,FFFFFFFFFFFFFFFFFFFFFFFFFFFFFFFFFFFFFFFFFFFFFFFFFFFFFFFFFFFF:FFFFFFFFFFFFFFFFFFF:F:FFFFFFFFFFFFFFFF:FFFFFFFFFFFFFFF:FFFFFFFFFFFFFFFFFFFFFFFFFFFFFFFFFF:FFFFFFFF,:FFFFFFF:FF:FFFFFFFFFFFFFFFFFFFFFFFF:FFFFF
@A01757:128:HWYCLDRX2:1:2101:18412:19163
CGGACTCAGGGGTATCTAATCCTGTTCGCTCCCCACGCTTTCGAGCCTCAGCGTCAGTTACAGACCAGAGAGCCGCTTTCGCCACCGGTGTTCCTCCATATATCTACGCATTTCACCGCTACACATGGAATTCCACTCTCCCCTTCTGCACTCAAGTTTGACAGTTTCCAAAGCGAACTATGGTTGAGCCACAGCCTTTAACTTCAGACTTATCAAACCGCCTGCGCTCGCTTTACGCCCAATAAATCCGG
+
FFF:FFFFFFF:FFFFFFFFFFFFFFFFFFFFFFFFFFFFFFFFFFFFF:FFFFFFFFFFFFFFFFFFFFFFFFFF:FFFFFFFFFFFF:FFFFFFFFFFFFFFFFF:FFFFFFFFFFFFFFFFFFFFFFFFFFFFFFFFFFFFFFF:FFFFFFFF:FFFF:FFFFFFFF:F:F:FFF:FFFFFF,FFFFF:FFFFFFFF:FFFFFF:FFF:FFFFFFFFF:FFFFFFFFFFFFFFFFFFFFFFFF,FFFF
@A01757:128:HWYCLDRX2:1:2101:6876:19257
TCGGACTACAAGGGTTTCTAATCCTGTTTGCTCCCCACGCTTTCGTGCCTCAGTGTCAGTTACAGTCCAGAGAGCCGCCTTCGCAACTGGTGTTCCTCCTAATATCTACGCATTTCACCGCTACACTAGGAATTCCACTCTCCTCTCCTGCACTCAAGTTTCCCAGTTTCAAAGGCTTACTACGGTTGAGCCGTAGCCTTTCACCTCTGACTTAAGAAACCACCTACGCACCCTTTACGCCCAGTAATTCC
+
FFFFFFFFFFFFFFFFFFFFFFFFFFFFFFFFFFFFFFFFFFFFFFFFFFFFFFFFFFFFFFFFFFFFFFFFFFFFFFFFFFF:FFFFF:FFFF:FFFFFFFFFFFFFFFFFFFFFFFFFFFFFFFFF:FFFFFFFFFFFFFFFFFFFFFFFFFFF,FFFFFFFFFFFFFFF:FFFFF:FF,FFFFFFFF:FFFFFFFF:FF,FFFFF,FFF:FFFFF,F,FFF:FFF:FFF:F,FFFFFFFFF,FF,FFF
@A01757:128:HWYCLDRX2:1:2101:22462:19257
TCGGACTACAAGGGTATCTAATCCTATTTGCTCCCCACGCTTTCGTGCCTCAGCGTCAGTCAACAGGCCAGGCGGCCGCCTTCGCCACTGGTGTTCTTCCATATATCTACGCATTTTACCGCTACACATGGAGTTCCACCGCCCTCTCCTGCTCTCTAGCCCGCCAGTTTCCAGAGCCTGTACCGGTTGAGCCGGTACCTTTCACTCCAGACTTAGCAGGCCGCCTACGCACCCTTTACGCCCAATCATTC
+
FFFFFFFFFFFFFFF:FFFFFFFF,FFFFFFFFFFFFFFFFFFFFFFFFFFFFFFFFFFFFFFFFFFFFFFFFFFFFFFFFFFFFFFFFFFFFFFFFFFFFFFFFFFFFFFFFFFFFFFFFFFFFFFFFFFFFF:FFFFFFFFFFFFFFFF:FFFFF,FFFFFFFFFFFFFFFFFFFFFFF:FFFFFFFFFFFFFFFFFFFFFFFFF:FFFFFFFFFFF:FFFFFFFFFFFFFFFFFFFFFFFFFF:F,FF
@A01757:128:HWYCLDRX2:1:2101:1434:19319
TCGGACTACAAGGGTATCTAATCCTATTTGCTCCCCACGCTTTCGTGCCTCAGCGTCAGTCAACAGGCCAGGCGGCCGCCTTCGCCACTGGTGTTCTTCCATATATCTACGCATTTTACCGCTACACATGGAGTTCCACCGCCCTCTCCTGCTCTCTAGCCCGCCAGTTTCCAGAGCCTGTACCGGTTGAGCCGGTACCTTTCACTCCAGACTTAGCAGGCCGCCTACGCACCCTTTACGCCCAATCATTC
+
FFFFFFFFFFFFFFFFFFFFFFFFFFFFFFFFFFFFFFFFFFFFFFFFFFFFFFFFFFFFFFFFFFFFF:F,FFFFFFF,FFFFFFFFFFFFFFFFFFFFFFFFFFFFF:F:FFFFFFF:F:FFF:FFFFFFFFFFFFF:FFFFFFFFFFFFFFFFFFFF:FFFFFFFFF:FFF:FFFFFFFFFFFFFFFFFFFFFFF,FFFFFFFF,:F:FFFFF:FFFF:FFFFF:FFF:F,FFFFFFFFF:F:FF,FF
@A01757:128:HWYCLDRX2:1:2101:19569:19319
TCGGACTACCAGGGTATCTAATCCTGTTTGCTACCCACGCTTTCGAACCTCAGCGTCAGTTACAGACCAGAGAGCCGCTTTCGCCACTGGTGTTCTTCCATATATCTACGCATTTCACCGCTACACATGGAGTTCCACTCTCCTCTTCTGCACTCAAGTCTCCCAGTTTCCAATGCACTACTCCGGTTAAGCCGAAGGCTTTCACATCAGACTTAAAAGACCGCCTGCGTTCCCTTTACGCCCACTAAATC
+
FFFFFFFFFFFFFFFFFFFFFFFFFFFFFFFFFFFFFFFFFFFFFFFFFFFFFFFFF:FFFFFFFFFFFFFFFFFFFFFFFFFFFFFFFFFFFFFFFFFFFFFFFFFFFFFFFFFFFFFFFFFFFFFFFFFFFFFF:FFFFFFFFFFFFFFFFFFFFFFFFFFFFFFFF:FFFFFF,FFFFFFFFFFF,FFFFFFFFFFFF:FFF:FF:FFFFFF,,FF:FFFFFF,FFFFFFFFFF:FFFFFF:FFFFFF
@A01757:128:HWYCLDRX2:1:2101:3604:19351
TCGGACTACAGGGGTATCTAATCCTATTTGCTCCCCACGCTTTCGTGCCTCAGCGTCAGTCAACAGGCCAGGCGGCCGCCTTCGCCACTGGTGTTCTTCCATATCTCTACGCATTTTACCGCTACACATGGAGTTCCACCGCCCTCTCCTGCTCTCTAGCCCGCCAGTTTCCAGAGCCTGTCGCGGTTGAGCCGGTACCTTTCAGTCCAGACTTAGCAGGCCGCCTACGCACCCTTTACGCCCAATCAGTC
+
FFFFFFFFFFFFFF:FFFFFFF:FFFFFFFFFFFFFFFFFFFFFFFFFFFF:FFFFFFFFF:FFFF:FFFFFFFFFFFFF,FFFFFFFFFFFF:FFFFF:FFFF,FFFFFFFFFFFFFF:FFFFFFFFFFFFF:FFFFFFFFFFFFFFFF:FFFFF:FFFFFFFFFF::FFFFFFFFFFFF,,FFFF:FFFFFFFFFFFFFF,F,FFFFFFFFFFFFF,FF:F:F,:FFF:F,FF:F,F:FF,FF,FF,FF
@A01757:128:HWYCLDRX2:1:2101:17363:19382
TCGGACTACTAGGGTATCTAATCCTATTTGCTCCCCACGCTTTCGTGCCTCAGCGTCAGTCAACAGGCCAGGCGGCCGCCTTCGCCACTGGTGTTCTTCCATATATCTACGCATTTTACCGCTACACATGGAGTTCCACCGCCCTCTCCTGCTCTCTAGCCCGCCAGTTTCCAGAGCCTGTACCGGTTGAGCCGGTACCTTTCACTCTAGACTTAGCAGGCCGCCTACGCACCCTTTACGCCCAATCATTC
+
FFFFFFFFFFFFFFFFFFFFFFFFFFFFFFFFFFFFFFFFFFFFFFFFFFFFFFFFFFFFFFFFFFFFFFFFFFFFFFFFFFFFFFFFFFFFFFFFFFFFFFFFFFFFFFFFFFFFFFFFFFFFFFFFFFFFFFFFFFFFFFFFFFFFFFFFFFFFFFFFFFFFFFFFFFFFFFFFFFFFFFFFFFFFFFFFFFFFFFFFFFFFFFFF,FFFFFFFFFFFFFFFFFFFFFFFFFFFFFFFFFFFFF:FFFF
@A01757:128:HWYCLDRX2:1:2101:5620:19429
TCGGACTACAAGGGTATCTAATCCTGTTTGCTCCCCACGCTTTCGTGCCTCAGTGTCAGTTACAGTCCAGAGAGCCGCCTTCGCAACTGGTGTTCCTCCTAATATCTACGCATTTCACCGCTACACTAGGAATTCCACTCTCCTCTCCTGCACTCAAGTTCCACAGTTTCAAAGGCTTACTACGGTTGAGCCGTAGCCTTTCACCTCTGACTTAAGAAACCACCTACGCACCCTTTACGCCCAGTAATTCC
+
FFFFFFFFFF:FFFFFFFFFFFFFFFFFFFFFFFFFFFFFFFFFFFFFFFFFFFFFFFFFFFFFFFFFFFFFFFFFFFFFFFFFFFFFFFFFFFFFFFFFFFFFFFFFFFFFFFFFFFFFFFFFFFFFFFFFFF:FFFFFFFFFFFFFFFFFFFFFFFFFFFFFFFFFFFFF:F,FFFFFF:FFFFF,FFFFFFF:FFFFFFFFFFFFFFFF:FFFFFFF:FFFFFFFFFFFFFFFFFFFFFFFF:FF:FF
@A01757:128:HWYCLDRX2:1:2101:29469:19429
TGGACTACAAGGGTATCTAATCCTGTTTGCTACCCATGCTTTCGAGCCTCAGCGTCAGTTGCAGACCAGAGAGCCGCCTTCGCCACTGGTGTTCTTCCATATATCTACGCATTCCACCGCTACACATGGAGTTCCACTCTCCTCTTCTGCACTCAAGTCTCCCAGTTTCCAATGCACTACTCCGGTTAAGCCGAAGGCTTTCACATCAGACTTAAAAGACCGCCTGCGTTCCCTTTACGCCCAATAAATCC
+
:FFFFF:F:FFFFFFFFFFFFFFFFFF,FFFFFFFFFFFFFFFFFFFFFFFFFFFFFFFFFFFFFFFFFFFFFFFFFFFFFFFFFFFF:FFFFFFFFFFFFFFFFFFFFFFFFFFFFFFFFFFFFFFFFFFFFFFFFFFFFFFFFFFFFFFFFFFFFFFFFFFFFFFFFFFFFFFFFFFFFFFFFFFFF,FFFFFFFFFFFFFFFFF:FFFFFFFFFFFFFFFFF:F:FFFFFFFFFFFFFFFFFFF:F:F
@A01757:128:HWYCLDRX2:1:2101:22905:19460
TCGGACTAAAGGGTATCTAATCCCGTTTGCTCCCTACGCTTTCGTGCCTTAGTGTCAGAACCGTCCCAGTAACCTGCCTACGCTATCGGTGTTCCTTCTAATATCTACGGATTTCACTCCTACACTATAAATTCCAGTTACCCCTAACGGTCTCGAGCTTAGCAGTTTAGATAATAGTCTGAATGGTTGAGCCACCAGATTTCACTATCTACTTACTATGCCACCTACGCAACTCTTTACACCCAGTCACT
+
FFFFFFFFFFFFFFFFFFFFFFFFFFFFFFFFFFFFFFFFFFFFFFFFFFFFFFFFFFFFFFFFFFFFFFFFFFFFFFFFFFFFFFFFFFFFFFFFFFFFFFFFFF:FFFFFFFFFFFFFFFFFFFFFFFFFFF,FFFFFF:FFF:FFFFFFFF:FFFFFFFFFFFFFFFFFFFFFF:FFFFFFFFFFFFFFFFFFFFFFFFFFFFFFFFFFFFFFFFFFFFF:FFFFFFFFFFFFFFFF:F:FFFF:FFF
@A01757:128:HWYCLDRX2:1:2101:22146:19586
TCGGACTACTAGGTATCTAATCCTGTTCGCTACCCATGCTTTCGAGCCTCAGCGTCAGTTGCAGACCAGACAGCCGCCTTCGCCACTGGTGTTCTTCCATATATCTACGCATTCCACCGCTACACATGGAGTTCCACTGTCCTCTTCTGCACTCAAGTCGCCCGGTTTCCGATGCACTTCTTCGGTTAAGCCGAAGGCTTTCACATCAGACCTAAGCAACCGCCTGCGCTCGCTTTACGCCCAATAAATCC
+
FFFFFFFFFFFFFFFFFFFFFFFFFFFFFFF,FFFFFFFFFFFFFFFFFFFFFFFFFFFFFFFFFFFFFFFFFFFFFFFFFFFFFFFFFFFFFF:FFFFFFFFFFFFFFFFFFFF,FFFFFFFFFFFFFFFF:F:FFFFFFFFFFFFFFFFFFFF:FFFFFFFFFFFFFFFFFFFFF:FFFFFFFFFFF:FFFFFFFFFFFFFFFFFFFFFFF:FF:FFFFFFF,FFFFFFFFFF:FFFFFFFFFFFFFFF
@A01757:128:HWYCLDRX2:1:2101:7365:19601
TCGGACTACTAGGGTATCTAATCCTATTTGCTCCCCACGCTTTCGTGCCTCAGCGTCAGTCAACAGGCCAGGCGGCCGCCTTCGCCACTGGTGTTCTTCCATATATCTACGCATTTTACCGCTACACATGGAGTTCCACCGCCCTCTCCTGCTCTCTAGCCCGCCAGTTTCCAGAGCCTGTACCGGTTGAGCCGGTACCTTTCACTCCAGACTTAGCAGGCCGCCTACGCACCCTTTACGCCCAATCATTC
+
FFFFFFFFFFFFFFFFFFFFFFFFFFFFFFFFFFFFFFFFFFFFFFFFFFFFFFFFFFFFFFFFFFFFFFFFFFFFFFFFFFFFFFFFFFFFFFFFFFFFFFFFFFFFFFFFFFFFFF:FFFFFFF:FFFFFFFFFFFFFFFFFFFFFFFF:FFFFFFFFFFFFFFFFFFFFFFFFFFFFF:FFFFFFFFFF:F:FFFFFFFFFFFFFFFFF:FFFF:FFFFFFFFFFFFFFFFFFF:F,,FFFFF:FF,,
@A01757:128:HWYCLDRX2:1:2101:13440:19695
TCGGACTACTGGGGTATCTAATCCTGTTCGATCCCCGCACTTTCGTGCCTCAGCGTCAGTAGGGCGCCGGAAGGCTGCCTTCGCAATCGGGGTTCTGCGTGATATCTATGCATTTCACCGCTACACCACGCATTCCGCCTTCTTCTCGCCCACTCAAGGCCCCCAGTTTCAACGGCCGGACGGGGTTGAGCCCCGAATTTTTACCGCTGACTTAAAAGCCCGCCTACGCACCCTTTAAACCCAATAAATCC
+
FFFFFFFFFFFFFFFFFFFFFFFFFFFFFFFFFFFFFFFFFFFFFFFFFFFFFFFFFFFFFFFFFFFFFFF:FFFFFFFFFFFFFFFFFFFFFFFFFFFFFFFFFFFFFFFFFFFFFFFFFFFFFFFFFFFFFFFFFFFFFFFFFFFFFFFFFFFFFFFFFFFFFFFFFFF:FFFFF:FFFFFFFFFFFFFFFFFFFFFFFFFFFFFF::FFFFFF:FFFFFF,FFFFFFFFFFFFFFFFFFF,FF::FFF
@A01757:128:HWYCLDRX2:1:2101:1886:19852
TCGGACTACAAGGGTATCTAATCCTATTTGCTCCCCACGCTTTCGTGCCTCAGCGTCAGTCAACAGGCCAGGCGGCCGCCTTCGCCACTGGTGTTCTTCCATATATCTAGGCATTTTACCGCTACACATGGAGTTCCACCGCCCTCTCCTGCTCTCTAGCCCGCCAGTTTGCAGAGCGTGTAGCGGTTGTGCCGGTAGGTTTCTCTGCAGTCTTTGGGGGCCGCGTTCGGACGCTTTGCGCCGCGTCGTGC
+
FFFFFFFFFFFFFFF::,FF,FFFFFFFFFFFF:FFFFFFFFF,FFFFFFFFFFFFF:F:,FF:FFFFFFFFFFFFFF,FFFFFF,::FFFFF,F:,F:FFF,F:FF,F,F,F:,:FFF:FF:F:F:FFFF,F,F::F,,,:,FFFFFFFFFFF:FFFFF,FFF:F,:,F,F,F:F,,FFFF,:FFF::,F,:F:,,:,,FF,,,F,F,,,F:,,,,,:F,,FF,,,FF:,,,,,F,,:F,::F,,F,,,,
@A01757:128:HWYCLDRX2:1:2101:7057:19946
TCGGACTACTAGGGTATCTAATCCTATTTGCTCCCCACGCTTTCGTGCCTCAGCGTCAGTCAACAGGCCAGGCGGCCGCCTTCGCCACTGGTGTTCTTCCATATATCTACGCATTTTACCGCTACACATGGAGTTCCACCGCCCTCTCCTGCTCTCTAGCCCGCCAGTTTCCAGAGCCTGTACCGGTTGAGCCGGTACATTTCACTCCAGACTTAGCAGGCCGCCTACGCACCCTTTACGCCCAATCATTC
+
FFFFFFFFFFFFFFFFFFFFFF:FFFF:FFFFFFFFFFFFFFFFFFFFFFFFFFFFFF,:FFFFFF:FF:FFFFFFFF:FFFFFFFFFFFFFFFFFFFFFFFFFFFFFFF,FFFFFFFFF:FFFFFFFFFFFF:FFFFFFFFFFFFFFFFFFFFFFF,FFFFFFFFFFFFFFFFFFFFFFF,FFFF:FFFFFFF,FFF,:FFFFFFF,FFFFFF:FFFF,FFFFFF,FF:,F,FFFFFF,FFF,F:,FF,F
@A01757:128:HWYCLDRX2:1:2101:10013:19993
TCGGACTACACGGGTATCTAATCCTATTTGCTCCCCACGCTTTCGTGCCTCAGCGTCAGTCAACAGGCCAGGCGGCCACCTTCGCCACTGGTGTTCTTCCATATATCTACGCATTTTACCGCTACACATGGAGTTCCACCGCCCTCTCCTGCTCTCTAGCCCGCCAGTTTCCAGAGCCTGTACCGGTTGAGCCGGTACCTTTCACTCCAGACTTAGCAGGCCGCCTACGCACCCTTTACGCACAATCATTC
+
FFFFFFFFFFFFF:FFFFFFFF:FFFF:FFF:FF,FFFFFF:FFFFFFFFF,FFF:F:FFFFFFFFFFFFFFF,FFFFFF,FF:FFFFFFFFF,FFFFFFFFFFFFFFFFFFFFFFFFFFFFFFFFFFFFFFF,FFFFFFFFFFFF:FF,FF,FFF:FFF:F,FFF:F:FF,,FFF:F:,FFF:FFFFFFF::FFFF:,F:FF:FFFFFF:F:FFF:FFFFF:FF,F,F:F::FF,:FF:F,FFFF,FF,F
@A01757:128:HWYCLDRX2:1:2101:18656:19993
TCGGACTACCAGGGTATCTAATCCCGTTTGCTCCCTACGCTTTCGTGCCTTAGTGTCAGAACCGTCCCAGTAACCTGCCTACGCTATCGGTGTTCCTTCTAATATCTACGGATTTCACTCCTACACTAGAAATTCCAGTTACCCCTAACGGTCTCGAGCTTAGCAGTTTAGCTAATAGTCTGAATGGTTGAGCCACCAGATTTCACTAGCTCCTTACTATGCCACCTACGCAACTCTTTACACCCAGTCAC
+
FFFFFFFFFFFFFFFFFFFFFFFF:FFFFFFFFFF,FFFFFFFFFFFFFFFFFFFFFFFFFFFF:FFFFFFFFFFFFFFFFFF:FFFFFFFFFFFFFFFFFFFFFFFFFFF:FFFFFFFFFFFFF:FFF:FFFF:FF:FFFFFFFFF,:F:FFFFFFFFFF:FFFFFFFF:FFFFFFFFFFFFFFF,:FFFFFFFFFFFF:FFFFFF,,FF,FFFFFFFFFFFFF:FFFFFF,FFFFFFF:FFFFF,FFFF
@A01757:128:HWYCLDRX2:1:2101:11939:20008
TCGGACTACAAGGGTATCTAATCCTATTTGCTCCCCACGCTTTCGTGCCTCAGCGTCAGTCAACAGGCCAGGCGGCCGCCTTCGCCACTGGTGTTCTTCCATATATCTACGCATGTTACGGCTACACATGGAGTTCCACCGCCCTCTCCTGCTCTCTAGCCCGCCAGTTTCCAGAGCCTGTACGGGTTGAGCCGGGAGCTTTCACTCCAGACTTAGCCGGCCGCCTACGCACCCTTTACGCCCAGTCGGTC
+
FFFFFFFFFFFFFFFFFFFFFFFFFFFFFFFFFFFFFFFFFFFFFFFFFFFFFFFFFFFFF:FFFFFFFF:FFFFFFFF,F:FFFF:FF:F,F:FFFFFF,FFFFF:F:F,FF:,,FF:,FF:F,F:,FFF,:FFFFFF:FF,:FFFF,:FF:::,FFF:FFFFFFFF,F,,F,FF::,FFF,,F::FFFFFFFF,F,,F:FFFFFF,,:,F:F,FF,FF,,F:F:,FFF,,:FFF,::,,,:,,,F,,F,
@A01757:128:HWYCLDRX2:1:2101:13675:20071
TCGGACTACAAGGGTATCTAATCCTCTTTGCTCCCCACGCTTTCGTGCCTCAGCGTCAGTCAACAGGCCCGGCGGCCGCCTGCGCCACTGGTGTTCTTCCATATATCTCCGCATGGTACCGCTACACATGGAGTTCCACCGCCCTCTCCTGCTCTCTAGCCCGCCAGTTTCCAGAGCCTGTACCGGTTGAGCCGGTACCTTTCACTCCAGACTTAGCAGGCCGCCTACGCTCCCTTTACGCCCAATCATTC
+
:FFFFF:FF::FF:FFFFFF,FFFF,:FFFFF,FFFFFFFFFFFFFFFFFF:FFFFFFFFFFFFF:FFF:FFFFFFFF::F,FFFFFFFFFFFF,:FFFFFFFFFF:F,FFFFF,,F,FFFF,FFFFF:,FFFFFF:FFFFFFFFFFF:FFFFFFF::FFFFFFFFFF:FFFFFFF:F:FFFFFFFFFFFFFFFFFFFFFF:FFFF:F,FFFFFF,FF:FFFFFFFFF,F,FFF::FF:FFFFFFF:F,F:
@A01757:128:HWYCLDRX2:1:2101:21377:20102
TCGGACTACAGGGGTTTCTAATCCTGTTCGCTACCCATGCTTTCGAGCCTCAGCGTCAGTTGCAGACAAGACAGCCGCCTTCGCCACTGGTGTTCTTCCATATATCTACGCATTCCACCGCTACACATGGAGTTCCACTGTCCTCTTCTGCACTCAAGTCGCCCGGTTTCCGATGCACTTCTTCGGTTAAGCAGAAGGCTTTCACATCAGACCTAAGCAACCGCCTGCGCTCGCTTTACGCCCAATAAATC
+
FFFFFFFFFFFFFFFFFFFFFFFFFFFFFFFFFFFFFFFFFFFFFFFFFFFFFFFFFFFFFFFFFFFFFFFFFFFFFFFFFFFFFFFFFFFFFFFFFFFFFFFFFFFFFFFFFFFFFFFFFFFFFFFFFFFFFF:FFFFFFFFFFFFFFFFFFFFFFFFFFFFFFFFFFFFFFFFFFFFFFFFFFFFFFFFFFFFFFFFFFFFFFFFFFFFFF:FFFFFFFFFFFFFFFFFFFFFFFFFFFFFFFFFFFFF
@A01757:128:HWYCLDRX2:1:2101:13584:20134
TCGGACTACTGGGGTATCTAATCCTGTTTGATCCCCACGCTTTCGCACCTCAGCGTCAGTTACAGACCAGAGAGCCGCCTTCGCCACTGGTGTTCCTCCATATCTCTGCGCATTTCACCGCTACACATGGAATTCCACTCTCCTCTTCTGTACTCAAGTAAAACAGTTTCCAATGACCCTCCCCGGTTGAGCCGGGGGCTTTCACATCAGACTTATTTTACCGCCTACGCGCGCTTTACGCCCAATAATTC
+
FFFFFFFFFFFFFFFFFFFFFFFFFFFFFFF:FFFFFFFFFFFFFFFFFFFFFFFFFFFFFFFFFFFFFFFFFFFFFFFFFFFFFFFFFFFFFFFFFFFFFFFFFFFF:FFFFFFFFFFFFFFFFFFFFFFFFFFFFFFFFFFFFFFFFFFFFFFFFFFFFFFF,:FFFFFFFFF:FFFFFFFFFFFFFFFFFFFFFFF:FFF:FFFF:,:FFF,FFFFFF,FFFFFFFFFFFF,F,FFFF:FF:,,,FFF
@A01757:128:HWYCLDRX2:1:2101:31322:20134
TGGACTACACGGGTATCTAATCCTATTTTCTCCCCACGCTTTCGTGCCTCAGCGTCAGTCAACAGGCCAGGCGGCCGCCTTCGCCACTGGTGTTCTTCCATATATCTACGCATTTTACCGCTACACATGGAGTTCAACCGCCCTCTCCTGCTCTCTAGCACGCCAGTTTCCAGAGCCTGTACCGGTTGAGCCGGTACCTTTCACTCCAGACTTAGAAGGCCGCCTACGCACCCTTTAAGCCCAATCATTCC
+
FFF:F,F:F,FFFFF:F:FFF,FFF:FF,FF,FFFF::F,FF:FFF:F,FF,F:FFFFFF:FFFF,FFFFFFFFFFFFFFFFFF:FF,FFF,FFFFFFFFFFFFFFFFFFFFFFFFFFFFFFFFFFFFFFFFFFFFFFF:FFFFFF:FF,FFFFFFFFF,FF:FFFFFF,,F,:FF:::FFFF:FFFFF,FFF,F:FFFFFFF,FFFFFFFFFF,,FF,FF:FF:FFFF:F:FFFFF,,FFFFFFFF:F,F
@A01757:128:HWYCLDRX2:1:2101:4806:20181
TCGGACTACCGGGGTATCTAATCCTGTTCGCTACCCATGCTTTCGAGCCTCAGCGTCAGTTGCAGACCAGACAGCCGCCTTCGCCACTGGTGTTCTTCCATATATCTACGCATTCCACCGCTACACATGGAGTTCCACTGTCCTCTTCTGCACTCAAGTCGCCCGGTTTACGATGCACTTCTTCGGTTAAGCCGAAGGATTTCACATCAGACCTAAGCAACCGCCTGCGCTCGCTTTACGCCCAATAAATC
+
FFFFFFFFFFFFFFFFFFFFFFFFFFFFFFFFFFFFFFFFFFFFFFFF:FFFFFFFFFFF,:FFFFF:FFF,FFF:FFFFFFFFFF:,FFFFFFFFFFFF:FFFFFFFFFFFFF:FFFFFFFFFF:F:FFF:FFFFFFFFFFFFF:FFFF,FFFFFFF,F:FFFFFFFF,F:FFFFFFF,FFFFF:FFF:,FF,:FFF:FFFFFFFF:F,F,,F,F:F:,FF,FFF,F,,F,F,FFFF,FFFFFF,FFF:F
@A01757:128:HWYCLDRX2:1:2101:13783:20228
TCGGACTACCAGGGTATCTAATCCTGTTTGCTCCCCACGCTTTCGTGCCTCAGTGTCAGTTACAGTCCAGAGAGCCGCCTTCGCAACTGGTGTTCCTCCTAATATCTACGCATTTCACCGCTACACTAGGAATTCCACTCTCCTCTCCTGCACTCAAGTTTCCCAGTTTCAAAGGCGTACTACGGTTGAGCCGTAGCCTTTCACCTCTGACTTAAGAAACCACCGACGCACCCTTTACGCCCAGAAAATCC
+
FFFFFFFFFFFFFFFFFFFFFFFFF:FFFF:FFFFFFFFFFFFFFFFF::FFFFFFFFF,,FFFFFFFFF,F:FFFFFFFFFFFFFFFFFFFFFF,FFFFF:F:FFFFFFFFFFF,FFFFFFFFF::FFFF,FFFFFF,FFFFFFFFF:FF:FFFFFFF:FFFFFFFFFFFF:FFF,FF,FFF:,FFFF:FFFFFFFFF:FFF:FFFFFFF:FFFFF:F:F:::,FFF:FF,:F,FFF:FFFFF,,F,,,,
@A01757:128:HWYCLDRX2:1:2101:20916:20243
TCGGACTACTAGGGGATCTAATCCTGTTCGGTCCCCATGCTTTCGCGCCTCAGCGGCCGGGCCAGTCCAGAAAGTCGCCTTCGCCACTGGTGTTCCTCCTAATTTGTACGCAGTTCACGGCTACACTCGGACTTCCACTTTCCTCTCCTGCCCTCAAGAACCCCAGTTTTACATTCAGTCTCCAGGTTGAGCCCGGAGTGTTCACATCTAACTTGAGTTCCCGACTACGCGCCCTGTACGCCCAGTCCTTC
+
FFF:FFFFFF,FF:,,:,,FFFFFF,,F,:FF,,,FFF::F:FFFFF,F,FF:::,F,FF,,FF:F:FFFFF,:F::F:FF:F:F,,F:F:F,FF,:FFF:F,,F,FF,FF,,:FFFF,:F,,,,:,,F:F,F:F:FFFF:,,F,FFFFFFF::FF:F:F,:,FFF,F,,F,FF,F,F,:F,FFF::,F,FF,FF:,F::,,F,F,,F::,F,,,,FF,:,FFFFF:,FFFF:FF,FF,FF,F,FFF,FFF
@A01757:128:HWYCLDRX2:1:2101:3378:20400
TCGGACTACCAGGGTTTCTAATCCTGTTTGCTCCCCACGCTTTCGTGCCTCAGTGTCAGTTACAGTCCAGAGAGCCGCCTTCGCAACTGGTGTTCCTCCTAATATCTACGCATTTCACCGCTACACTCGGAATTCCACTCTCCTCTCCTGCACTCAAGTTCCCCAGTTTCAAAGGCTTACTACGGTTGAGCCGTAGCCTTTCACCTCTGACTTAAGAAACCACCTACGCACCCTTTAAGCCCAGTAATTCC
+
FFFFFFFFFF:FFFFFFFFFFFFFFFFFFFFFFFFF:FFFFFFFFFFFFFFFF:FFFFFF:FFFFFFFFFFF:F:FFFF:FFFFFF:FFFFFFF:FFFFFFFF,FFFFFFFFFF:FFFF:FFF:FFF,FFF,FFFF:FFFFFF:FFFF,FFFFFFFFFFFFFFFFF,FFFFFFFFFF:FFFFFFFFF:FFF,FF::FFF:FFFFFFFF,FFF,:FFF,:FFFFFFF:FF,F:FFFF:,FFFF::FFFF,,:
@A01757:128:HWYCLDRX2:1:2101:13928:20447
TCGGACTACTGGGGTATATAATCCTGTTTGATCCCCACGCTTTCGCACCACAGCGTCAGTTACAGACCAGAGAGCCGCCTTCGCCACTGGTGATCCTCCATATCTCTGCGCATTTCACCGCTACACATGGAATTCCACTCTCCTCTTCTGTACTCAAGTAAAACAGTTTCCAATGACCCTCCCCGGTTGAGCCGGGGGCTTTCACATCAGACTTATTTTACCGCCTACGCGCGCTTTACGCCCAATAATTC
+
,,:F,:FFFF:,::,FF,,FF:F,,FF:F,F,:,,:F,,F,,,:,:FF:,FFFFFFFFFFFFFFF:,,F,FFF:,FFF,FFFF,FF:F,,F,,FFFFF,FF,FFF,F:F:,F:F:FFFFFFFFFFFF:FFFFFFFFFFFFFFFFFFFFFFFFFFFFFFFF:FFFFFF:FFFFFFF:FFFFFFFFFFFFFFFFFFFFFFFFFF:FFFFFFFFFFFFFF:FF,F:FFFFFFF:F,FF:F:FFFFF::FFFF:,
@A01757:128:HWYCLDRX2:1:2101:28149:20462
TCGGACTACCAGGGTATCTAATCCTGTTCGCTACCCATGCTTTCGAGCCTCAGCGTCAGTTGCAGACCAGACAGCCGCCTTCGCCACTGGTGTTCTTCCATATATCTACGCATTCCACCGCTACACATGGAGTTCCACTGTCCTCTTCTGCACTCAAGTCGCCCGGTTTCCGATGCACTTCCTCGGTTCAGCCGACGGCTTTCACATCAGACCTAAGAAACCGCCTGCGCTCGCTTTACGCCCAATAAATC
+
FFFFFFFFF::FFFFFFFFFFFFFFFFF,FFFFFFFF,FFFFFFF,,FFFFFFFFFFF:FF:FF,FFFFFFF,FFFFFFFFFFFFFFFFFF:FFF,:FFF,FFFFFFFFFFF,F,FFFFFFFF:FFFFFFFFFFF,FF,:FFFFFFFFFF,F:FFFFF,,FFFFF:FFF:F:FFFFF,FFFFFFF:FF,FFFFFF,FFFFFF:FFF::::FF,FFFF,:FFFF:FFF,F:,F:FFFFFFFFFFF,FFFFFF
@A01757:128:HWYCLDRX2:1:2101:3088:20650
TCGGACTACCAGGGTTTCTAATCCTGTTTGCTCCCCACGCTTTCGTGCCTCAGTGTCAGTTACAGTCCAGAGAGCCGCCTTCGCAACTGGTGTTCCTCCTAATATCTACGCATTTCACCGCTACTCTAGGAATTCCACTCTCCTCTCCTGCACTCAAGTTCCCCAGTTTCAAAGGCGTACTACGGTTGAGCCGTAGCCTTTCACCTGAGACTGAAGACACCCCCTACGCGCGCTGTAGGCCCAGGAAGTGC
+
:F:FFFFFFFFFFFFFFFFFF:FFFFFFFFFFFFFFFFF:F:FFFFFFF::FF:F:,FFFFFFFFFFFFFFF:FFFFFF:FF:F:,:FF:F:,F:F,FFF,FF,:F,F,F:,:,FFFF,FF,FF,,F:,:FFFFF,F,FF:FF:F,,FF,:FF:FF,:,FFFFFFF,F,,FFFF:F,F,F,,F,FF:,F:,,FF,FF:,:F,:F,,,,:F,F,F,F:,,,,,,::,F:F,F,,,,FF,FFFF::,,:,F,,
@A01757:128:HWYCLDRX2:1:2101:27642:20682
TCGGACTACAGGGGTTTCTAATCCTATTTGCTCCCCACGCTTTCGTGCCTCAGCGTCAGTCAACAGGCCAGGCGGCCGCCTTCGCCACTGGTGTTCTTCCATATATCTACGCATTTTACCGCTACACATGGAGTTCCACCGCCCTCTCCTGCTCTCTAGCCCGCCAGTTTCCAGAGCCTGTACCGGTTGAGCCGGTACCTTTCACTCCAGACTTAGCAGGCCGCCTACGCACCCTTTACGCCCAATCATTC
+
FFFFFFFFFFFFFFFFFFFFFFFFFFF:FFFFFFFFFFFFFFFFFFFFFFFFFFFFFFFFFFFFFFFFF:FFFFFFFFFFFFFFFFFFFFFFFFFFFFFFFFFFFFFFFFFFFFFFFFFFFFFFF:FFFF:FFFFFFFFFFFFFFFFFFFF:FFFFFF:FFFFFFFFFFFFFFFFFFFFFFFFFFFFFFFFFFFFFFFFFFFFFFFFFFFFFFFFFF:FFFFFFFF,FFF:FF:,FFFF,FFFFFFFFFFF
@A01757:128:HWYCLDRX2:1:2101:17734:20744
TCGGACTACCCGGGTATCTAATCCTATTTGCTCCCCACGCTTTCGTGCCTCAGCGTCAGTTAACAGGCCAGGCGGCCGCCTTCGCCACTGGTGTTCTTCCATATATCTACGCATTTTACCGCTACACATGGAGTTCCACCGCCCTCTCCTGCTCTCTAGCCCGCCAGTTTCCAGAGCCTGTACCGGTTGAGCCGGTACCTTTCACTCCAGACTTAGCAGGCCGCCTACGCACCCTTTACGCCCAATCATTC
+
FFFFFFFFFFFFFFFFFFFFFFFFF:FFFFFFFFFFFFFF:FFFFFFFFFFFFFFFFFFFFFFFFFFFFFFFFFFFFFFFFFFFFFFFFFFFFFFFFFFFFFFFFFFFFFFFFFFFFFFFFFFFFFFFFFFFFFFFFFFFFFFFFFFFFFFFFFFFFFFFFFFFFFFFFFFFFFFFFFFFFFFFFFFFFFFFFFFFFF::FFFFFFFFFFFFFFFFFFF:FFFFFFFFFFFFFFFFFFF:FFFF:FFF:FF
@A01757:128:HWYCLDRX2:1:2101:28293:20744
TCGGACTACCAGGGTATCTAATCCTGTTTGCTCCCCACGCTTTCGTGCCTCAGTGTCAGTTACAGTCCAGAGAGCCGCCTTCGCAACTGGTGTTCCTCCTAATATCTACGCATTTCACCGCTACACTAGGAATTCCACTCTCCTCTCCTGCACTCAAGTTCCCCAGTTTCAAATGCTTACTACGGTTGAGCCGTAGCCTTTCACCTCTGACTTAAGAAACCACCTACGCACCCTTTACGCCCAGTAATTCC
+
FFFFFFFFFFFFFFFFFFFFFFFFFFFFFFFFFFFFFFFFFFFFFFFFFFFFFFFFFFFFFFFFFFFFFFFFFFFFFFFFFFFFFFFFFFFFFFFFFFFFFFFFFFFFFFFFF:FF,:FFFFFFFFF:FFFFFFFFFFFFFFFFFFF:FFFFFFFFF,FFFFFFFFFFFFFFFFFFFFFFFF:FFFFFFFFFFFFFFFFFFFFFFFFFFF:FFFFFFF,FFFFFFF:FFFFFFF,FFFFFFFFFF:FFFF,
@A01757:128:HWYCLDRX2:1:2101:12427:20791
TCGGATACCGGGGTTTCTAAACCTATTTTCTCCCCACCCATTCGAGCCTCAGTGTCAGTACAAGATCAGAATGTGGCCTTAGCCACTGGTGTTCTTCCCTATATCTACGGATTACACCGCAAAAACTGGAGTTACACATTCCACATCTGTACTCAAGTTTCCCAGTTACCAAATGCAATACACGGTTACGACCTGGGCTTTCACATCAGACTTAAGAAAACCCCAGCGCACCCTTTAACCCCAAGAAATCC
+
FFFF,,:,F:FFF:F,::FF,,F,,,FF,,,,FFFFF,,,FF,:,,,F,,F,F,F,:,,F,,:FF,FFF,:F:F,,:F,:,FFFF,,FFF::F,,,,F,,,,F,,:F,F,,,F::F:F,,,,,F,,:FFF:FFFF:,,F,FF,,,F,:,FF,,:FF,,F:,,FF,FF,,,:F,,,F,,F,FFF,FFFF,,,F,,,FFFF:F,F::F,,F:F,F,F,:F,:F,,F,:,,F,:FF,FF::,FF:FF,FFF:,F
@A01757:128:HWYCLDRX2:1:2101:14036:20823
TCGGACTACAGGGGTATCTAATCCTGTTTGCTCCCCACGCTTTCGTGCCTCAGTGTCAGTTACAGTCCAGAGAGCCGCCTTCGCAACTGGTGTTCCTCCTAATATCTACGCATTTCACCGCTACACTAGGAATTCCACTCTCCTCTCCTGCACTCAAGTTCCCCAGTTTCAAAGGCTTACTACGGTTGAGCCGTAGCCTTTCACCTCTGACTTAAGAAACCACCTACGCACCCTTTACGCCCAGTAATTCC
+
FFFFFFFFFFFFFFFFFFFFFFFFFFFFFFFFFFFFFFFFFFFFFFFFFFFFFFFFFFFFFFFFFFFFFFFFFFFFFFFFFFFFFFFFFFFFFFFFFFFFFFFFFFFFFFFFFFFFFFFFFFFFFFFFFFFFFFFFFFFFFFFFFFFFFFFFFFFFFFFFFFFFFFFFFFFFFFFFFFFFF:FFFFFFFFFFFFFFFFFFFFFFFFFFFFFFFFFFF,FFFFFFFFFFFFFFFFFFFFFFFFF,FF,FFFF
@A01757:128:HWYCLDRX2:1:2101:4499:20901
TCGGACTACCGGGGTTTCTAATCCTGTTTGCTCCCCACGCTTTCGTGCCTCAGTGTCAGTTACAGTCCAGAGAGCCGCCTTCGCAACTGGTGTTCCTCCTAATATCTACGCATTTCACCGCTACACTAGGAATTCCACTCTCCTCTCCTGCACTCAAGTTCCCCAGTTTCAAAGGCTTACTACGGTTGAGCCGTAGCCTTTCACCTCTGACTTAAGAAACCACCTACGCACCCTTTACGCCCAGTCATTCC
+
FFFFFFFFFFFFFFFFFFFFFFFFFFFFFFFFFFFFFFFFFFFFFFFFFFFFFFFFFFFFFFFFFFFFFFFFFFFFFFFFFFFFFFFFFFFFFFFFFFFFFFFFFFFFFFFFFFFFFFFFFFFFFFF,FFFFFFFFFFFFFFFFFFFFFFFFFFFFFFFFFFFFFFFFFFFFF:FFFFFFF:FFFFFFFFFFFFFFFFF:FFFFF:FFFFFFFFFFFFFF:FFFF:F,FFF,FF:F,::FF,FFF,FFF,F
@A01757:128:HWYCLDRX2:1:2101:12771:20917
TCGGACTACAGGGGTATCTAATTCCGTTTGCTCCCTACGCTTTCGTGCCTTAGTGTCAGAACCGTCCCAGTAACCTGCCTACGCTATCGGTGTTCCTTCTAATATCTACGGATTTCACTCCTACACTAGAAATTCCAGTTACCCCTAACGGTCTCGAGCTTAGCAGTTTAGATAATAGTCTGAATGTTTGAGCCACCAGATTGCACTATCTCCTTACTATGCCACCTACGCAACTCTTTACACACAGTCAC
+
FFFFFFFFFFFFFFFFFFFFFF:F:FFFFFFFFFF,FFFFFFFFFFFFFFF:F:FFFFF:FFFFFFFFFFFFFFF:FFFF:FF,FFFFFFFFFFFFFFFFFFFFFFFFFFFFFFFFFF,FFFFFFF,FFFFFFFFFFF:F,:F:FFFF,FFFFFF,FFF::::FFFFFF::FFFFFFFF:F:FFFF,FF,F,FFFFFFFFFF,,FFF:FFF,FFFFFFFF,FFFF:F:F,FFFFFFF::F:FF,FF,FFFF
@A01757:128:HWYCLDRX2:1:2101:11659:20932
TCGGACTACACGGGTATCTAATCCTATTTGCTCCCCACGCTTTCGTGCCTCAGCGTCAGTCAACAGGCCAGGCGGCCGCCTTCGCCACTGGTGTTCTTCCATATATCTACGCATTTTACCGCTACACATGGAGTTCCACCGCCCTCTCCTGCTCTCTCGCCCGCCAGTTTCCAGAGCCTGTACCGGTTGAGCCGGTACCTTTCACTCCAGACTTAGCAGGCCGCCTACGCACCCTTTACGCCCAGTCATTC
+
FFFFFFFFFFFFFFFFFFFFFF:FF:FFFFFFFFFFFF:FFFF:FFFFFFFFFFFFFFFFFFFFFFFFF:FFF:FFFFFFFFFFFFFFFFFFFFF:FFFFFFFFF,FFF:FFFFFFFFFFFFFFFFF::FFFFFF,:F:FFFFFFFFFFFFFFFFFFF,FFFFF:,FFFFFFFFFFFFFFFFFFFFFFFFF::FFF::F:FFF:FF:F,F:FF::FF,FFF:F:F:,,F,,,FF::FF:FF,FF,,F,:FF
@A01757:128:HWYCLDRX2:1:2101:22670:20995
TCGGACTACCAGGGTATCTAATCCTGTTTGCTCCCCACGCTTTCGTGCCTCAGTGTCAGTTACAGTCCAGAGAGCCGCCTTCGCAACTGGTGTTCCTCCTAATATCTACGCATTTCACCGCTACACTAGGAATTCCACTATCCTCTCCTGCACTCAAGTTCCCCAGTTTCAAAGGCTTACTACGGTTGAGCCGTAGCCTTTCACCTCTGACTTAAGAAACCACCTACGCACCCTTTACGCCCAGTAATTCC
+
FFFFFFFFFFFFFF:FFFFFFFFFFFFFFFFFFFFFFFFFFFFFFFFFFFFFFFFFFFFFFFFFFFFFFFFFFFFFFFFFFFFFFFFFFFFFFFFFFFFFFFFFFFFFFFFFFFFFFFFFFFFFFFFFFFFFFFFFFFF,FFFFFFFFFFFFFFFFFFFFFFFFFFFFFFFFFFFFFFFFFFFFFFFFFFFFFFFFFFFFFFFFFFFF::FF,FFFFFFFFFFFFFFFFFFFFFFFFFFFFFFFFFFFFF,
@A01757:128:HWYCLDRX2:1:2101:15637:21026
TCGGACTACCCGGGTATCTAATCCTATTTGCTCCCCACGCTTTCGTGCCTCAGCGTCAGTCAACAGGCCAGGCGGCCGCCTTCGCCACTGGTGTTCTTCCATATATCTACGCATTTTACCGCTACACATGGAGTTCCACCGCCCTCTCCTGCTCTCTAGCCCGCCAGTTTCCAGAGCCTGTACCGGTTGAGCCGGTACCTTTCACTCCAGACTTAGCAGGCCGCCTACGCACCCTTTACGCCCAATCATTC
+
FF:F,FF::FFFFF:,FF,FFFFFFFFFFFFF:FFFFFFF:FFFFFFFFFFFFFFF,FFFF,FFFFFF,FF:FFFFFFFF:FFFFFFFFFFFFFFF:FFFFFFFFFFFFFFFF,FFFFFFFFF,:FFFFFFFFFFF:FFFFFFFFFFFFFFF:F,F:FFFFFFFFF::FFFFFFFF:FFFFFF:FFFF:,FFFFFFFFFFF,:FF:FFFFFFFFFF,FFFFF:FFFFFFFFFFFF,FF:FFFFFFFFFF,:
@A01757:128:HWYCLDRX2:1:2101:16812:21026
TCGACTACAGGGTTTCTAATCCTGTTCGCTACCCATGCTTTCGAGCCTCAGCGTCAGTTGCAGACCAGACAGCCGCCTTCGCCACTGGTGTTCTTCCATATATCTACGCATTCCACCGCTACACATGGAGTTCCACTGTCCTCTTCTGCACTCAAGTCGCCCGGTTTCCGATGCACTTCTTCGGTTAAGCCGAAGGCTTTCACATCAGACCTAAGCAACCGCCTGCGCTCGCTTTACGCCCAATAAATCCG
+
FFFFFFFFFFFFFFFFFFFFFFFFFFFFFFFFFFFFFFFFFFFFFFFFFFFFFFFFFFFFFFFFFFFFFFFFFFFFFFFFFFFFFFFF:F:FF,FFFFFFF:FFFFFFFFFFFFFFFFFFFFFF:FFFFFFFFFFFFFFFFFFFFFFFFFFFFFFFFFFFFFFFFFFFFFFFFFFFFFFFFF:FFFFF:FF,:F,FFFFFFFFFFFFFFF:FFF:FFFFFFFFFFFFFFF:FFFF,FFFFFFFFFFFFFF:
@A01757:128:HWYCLDRX2:1:2101:7518:21089
TCGGACTACAAGGGTTTCTAATCCTGTTCGCTACCCATGCTTTCGAGCCTCAGCGTCAGTTGCAGACCAGACAGCCGCCTTCGCCACTGGTGTTCTTCCATATATCTACGCATTCCACCGCTACACATGGAGTTCCACTGTCCTCTTCTGCACTCAAGTCGCCCGGTTTCCGATGCACTTCTTCGGTTAAGCCGAAGGCTTTCACATCAGACCTAAGCAACCGCCTGCGCTCGCTTTACGCCCAATAAATC
+
FFFFFFFFFFFFFFFFFFFFFFFFFFFFFFFFFFFFFFFFFFFFFFFFFFFFFFFFFFFFFFFFFFFFFFFFFFFFFFFFFFFFFFFFFFFFFFFFFFFFFFF:FFFFFFFFFFFFFFFFFFFFFFFFFF:FFFFFFFFFFFFFFFFFFFFFFFFFFFFFFF:F:F,FFFFFFFFFFFFFFFFF:FFF:FFFFFFFFFFFFFFFFF:FFFFFFFFFFFFFFFFFFFFFFFFFFFFFFFFFFFFFFFF,FF:
@A01757:128:HWYCLDRX2:1:2101:26738:21120
TCGGACTACAGGGGTATCTAATCCTGTTTGCTCCCCACGCTTTCGCACCTCAGCGTCAGTACCGAGCCAGTGAGCCGCCTTCGCCACTGGTGTTCCTCCGAATATCTACGAATTTCACCTCTACACTCGGAATTCCACTCACCTCTCTCGGACTCAAGACTGGAAGTTTTGGAGGCAGTTCCAGGGTTGAGCCCTGGGATTTCACCCCCAACTTTCTGATCCGCCTACGTGCGCTTTACGCCCAGTAATTC
+
FFFFFFFFFFFFFFFFFFFFFFFFFFFFFFFFFFFFFFFFFFFFFFFFFFFFFFFFF:FFFFFFFFFFFFFFFFFFFFFFFFFFFFFFFFFFFFFFFFFFFFFFFFFFFFFFFFFFFFFFFFFFFFFFFFFFFFFFFFFFFFFFFFFFFFFFFFFFFFFFFFFF:FFFFFFF:FFFFFFFFFFFFFFFFFFFFFFFFFFF:FFFFFFFFFFFFFFFF:FFFFFFFFFFF:FFFFFFFFFFFFFF:FFFFFF
@A01757:128:HWYCLDRX2:1:2101:21956:21136
TCGGACTACAAGGGTATCTAATCCTGTTTGCTCCCCACGCTTTCGTGCCTCAGTGTCAGTTACAGTCCAGAGAGCCGCCTTCGCAACTGGTGTTCCTCCTAATATCTACGCATTTCACCGCTACACTAGGAATTCCACTCTCCTCTCCTGCACTCAAGTTCCCCAGTTTCAAAGGCTTACTACGGTTGAGCCGTAGCCTTTCACCTCTGACTTAAGAAACCACCTACGCACCCTTTACGCCCAGTAATTCC
+
FFFFFFFFFFFFFFFFFFFFFFFFFFFFFFFFFFFFFFFFFFFFFFFFFFFFFFFFFFFFFFFFFFFFFFFFFFFFFFFFFFFFFFFFFFFFFFFFFFFFFFFFFFFFFFFFFFFFFFFF:FFFFFFFFFFFFFFFFFFFFFFFFFFFFFFFFFFFFFFFFFFFFFFFFFFFFFFFFFFFFFF:FFFFFFFFFFFFFFFFFFFFFFFFFFFF:FFFFF:FFFFFFFF,F:FFFF,FFFFF,FFFFFFFFF:
@A01757:128:HWYCLDRX2:1:2101:25925:21245
TCGGACTACACGGGTTTCTAATCCTGTTCGCTCCCCACGCTTTCGTGCCTCAGCGTCAATCAAGGTCCAGTCAGCTGCCTTCGCAATCGGTGTTCTATGACATATCTATGCATTTCACCGCTACATGTCACATTCCGCCAACCTCAACCCAATCCTAGCACTGCAGTATCAAAGGCCATTCTCCGGTTAAGCCGGAACATTTCACCACTGACTTACAGCGCCGCCTACGCACCCTTTAAACCCAGTAATAA
+
FFFFFFFFFF,FFFFFFFFFFFFFFFFFFFFFFF:FFFFFFF:FF:FFFFFFFFF:FFFFFFFFFFFF:FFFFFFF:FFFFFFFFFFFFF:FFFFFFFFFFFFFFFFFFF,FF,FFFF:FF:FFFFFFFFFFFFFF,F,FFF,FFFFFF,FF:F,FFFFFFFFFFF:FFFFF:F,FFFFF,FFF,,:FFFFF:,FF,F:,F,FFFFF:F,FFFFFFF:FFFF:FFFFFF:FFF:F::FFFFF,FFF:,F,,
@A01757:128:HWYCLDRX2:1:2101:30508:21324
TCGGACTACCAGGGTATCTAATCCTGTTCGCTACCCATGCTTTCGAGCCTCAGCGTCAGTTGCAGACCAGACAGCCGCCTTCGCCACTGGTGTTCTTCCATATATCTACGCATTCCACCGCTACACATGGAGTTCCACTGTCCTCTTCTGCACTCAAGTCGCCCGGTTTCCGATGCACTTCTTCGGTTAAGCCGAAGGCTTTCACATCAGACCTAAGCAACCGCCTGCGCTCGCTTTACGCCCAATAAATC
+
FFFFFFFFFFFFFFFFFFFF:FFFFFFFFFFFFFFFFFFFFFFFFFFFFFFFFFFFFFFFFFFFFFFFFFFFFFFFFFFF,FFFFFFFFFFFF:FFFFF:FFFFFFFFFFF:FFFF:FFFFFFFF:FF:FFFFFF,FFFF:FFFFFF:FFFFFFFFFFFFFFFFFFFFFFFFFFFF,FFFFFFFFFFF:FFFFFF:FFFF:FFFFFFFFFFFFFF:FFFFFFFFFFFFFFFFFFFFFFFFFFFFFFFFFFF
@A01757:128:HWYCLDRX2:1:2101:14479:21339
TCGGACTACCAGTGTATCTAATCCTGTTTGCTCCCCACGCTTTCGTGCCTCAGTGTCAGTTACAGTCCAGAGAGCCGCCTTCGCAACTGGTGTTCCTCCTAATATCTACGCATTTCACCGCTACACTAGGAATTCCACTCTCCTCTCCTGCACTCAAGTTCCCCAGTTTCAAAGGCTTACTACGGTTGAGCCGTAGCCTTTCACCTCTGACTTAAGAAACCACCTACGCACCCTTTACGCCCAGTAATTCC
+
FFFFFFFFFFFF,FFFFFFFFFFFFFFFFFFFFFFFFFFFFFFFFFFFFFFFFFFFFFFFFFFFFFFFFFFFFFFFFFFFFFFFFFFFFFFFFFFFFFFFFFFFFFFFFFFFFFFFFFFFFFFFFFFFFFFFFFFFFFFFFFFFFFFFFFFFFFFFFFFFFFFFFFFFFFFFFFFF:FFFFFFFFFFFF:FFFFFFFFFFFF:FFFFF:,FFFFFFFFFFFFFFFFFFFFF:FF,FFFFF:FF:FFFFFF,
@A01757:128:HWYCLDRX2:1:2101:15655:21339
TCGGACTACAAGGGTTTCTAATCCTGTTTGCTCCCCACGCTTTCGTGCCTCAGTGTCAGTTACAGTCCAGAGAGCCGCCTTCGCAACTGGTGTTCCTCCTAATATCTACGCATTTCACCGCTACACTAGGAATTCCACTCTCCTCTCCTGCACTCAAGTTCCCCAGTTTCAAAGGCTTACTACGGTTGAGCCGTAGCCTTTCACCTCTGACTTAAGAAACCACCTACGCACCCTTTACGCCCAGTAATTCC
+
FFFFFFFFFFFFFFFFFFFFFFFFFFFFFFFFFFFFFFFFFFFFFFFFFFFFFFFFFFFFFFFFFFFFFFFFFFFFFFFFFFFFFFFFFFFFFFFFFFFFFFFFFFFFFFFFFFFFFFFFFFFFFFF:FFFFFFFFFFFFFFFFFFFFFFFFFFFFFFFFFFFFFFFFFFFFFFFFFFFFFFFFFFFFFFFFFFFFFFFFFFFFFFFFF:FF,FFFFFFF:FFFFF:FFFFF:FFFFFFFFF::FFFFFFF
@A01757:128:HWYCLDRX2:1:2101:11460:21371
TCGGACTACAAGGGTATCTAATCCTATTTGCTCCCCACGCTTTCGTGCCTCAGCGTCAGTCACAGGCCAGGCGGCCGCCTTCGCCACTGGTGTTCTTCCATATCTCTGCGCATTTTACCGCTACACATGGAGTTCCACCGCCCTCTCCTGTCCTCAAGTCTGCCAGTTTCTGAATGAAAGACGAGTTGAGCTCATCCCTTTGCCTTCAGACTGAACAGACCGCCTGCGCACCCTTTACGCCCAATCATTCC
+
FFF:FFFF:FFFFFFFFF:FF:FFFFFFFFFF:FFFFFFFFFFFFFFFFFFFFFFFF:FFFFFFFFFFFFFFFFFFFF:FFFFFFFFFFF:F::FFFFFFFFF:FFFFF:FFFFFFFFFFFFFFFFFFFFFF:FFFFFFFFFFFFFFFFFFFFFFFFFFFFFFFFFFFFFFFF:FFFFFFFFFFFFFFFFFFF:FFFFFFFFFFFFFFFFFFFF,FFF:FFFF:FFFFF::FFFFFFFFFFF,F,FFFFFF
@A01757:128:HWYCLDRX2:1:2101:25165:21371
TCGGACTACAAGGGTATCTAATCCTGTTTGCTCCCCACGCTTTCGAGCCTCAACGTCAGTTACAGTCCAGCATGCCGCCTTCGCCACTGGTGTTCCTCCTAATATCTACGCATTTCACCGCTACACTAGGAATTCCGCCTGCCTCTCCTGCACTCCAGTTACACAGTTTCCAGAGCAGTCCGGGGGTTGGGCCCCCGCCTTTCACTCCAGACTTGCATTACCGTCTACGCTCCCTTTACGCCCAGTAATTC
+
FFFFFFFFFF:FFFFFFFFFFFFFFFFFFFFFFFFFFFFFFFFFFFFFFFFFFFFFFFFFF,FFFFF:FFFFFFFFFFFFFFFFFFFFFFFFFFFFFFFFFFFFFFFFFFFFFFFFFFFFFFFFFFFFFFF,FFFFFFFFFFFFFFFFFF:FFFFF,:FFFF:FFFFFFFF:FFFF,:FFFFFFFF:FFFFFFFFFFFFFFFFFFFF,:FFFFFFFFFFFFFFFFFFFFFFFFFFFFFFFFFFFFF,FFFF
@A01757:128:HWYCLDRX2:1:2101:25355:21386
TCGGACTACCCGGGTATCTAATCCTGTTTGCTCCCCACGCTTTCGCGCCTCAGCGTCAGTTACAGACCAGAGAGCCGCCTTCGCCACTGGTGTTCCTCCACATCTCTACGCATTTCACCGCTACACGTGGAATTCCGCTCTCCTCTTCTGCACTCAAGTCCCCCAGTTTCCAATGACCCTCCACGGTTGAGCCGTGGGCTTTCACATCAGACTTAAGGAACCGCCTGCGCGCGCTTTACGCCCAATAATTC
+
FFFFFFFFFFFFFFF:FFFFF,:FFFFFFFF:FFFFFFFFFFFFFFFFFFFFFFFFFFFFFFFFF:FFFFFFFFFFFFFFFFFFFFFFFFFFFFF:FFFFFFFFFFFFFFFFFFFFFFFFFFFFFFFFFFFFFFFFFFFFFFFFFFFFFFFFFFFFFFFFF:FFFFFFFFFFF,FFFFFFFFFFFFFFFFFFFFFFFFFFFFFFFFFFFFFFF:FFF:F,FFFFFF,FFFFFFFFFFFFFFFF:FFFFFFF
@A01757:128:HWYCLDRX2:1:2101:13503:21433
TCGGACTACACGGGTATCTAATCCTATTTGCTCCCCACGCTTTCGTGCCTCAGCGTCAGTCAACAGGCCAGGCGGCCGCCTTCGCCACTGGTGTTCTTCCATATATCTACGCATTTTACCGCTACACATGGAGTTCCACCGCCCTCTCCTGCTCTCTAGCCCGCCAGTTTCCAGAGCCTGTACCGGTTGAGCCGGTACCTTTCACTCCAGACTTAGCAGGCCGCCTACGCACCCTTTACGCCCAATCATTC
+
FFFFFFFFFFFF:FFFFFFFFFFFFFFFFFFFFFFFFFFFFFFFFFFFF:FFFF:FFFFFFFFFFF:FFFFFFFFFFFFFFFFFFFFFFFFFFFFFFFFFFFF:FFFFFFFFFF:FFFFFFFFFF:FFFFFFFFFFFFFFFFFFFFFFFFFFFFFFF:FFFFFFFFFFFFFFFFFFFFFFFFFFFFFFFFFFFFFFFFFFFFFFFFFFFFFFFFFFFFFFF:FFFFFFFF:FFFFFFFFFF:FFFFFF:FF
@A01757:128:HWYCLDRX2:1:2101:5195:21480
TGACTACCAGGGTATCTAATCCTATTTGCTCCCCACGCTTTCGTGCCTCAGCGTCAGTCAACAGGCCAGGCGGCCGCCTTCGCCACTGGTGTTCTTCCATATATCTACGCATTTTACCGCTACACATGGAGTTCCCGCCCTCTCCTGCTCTCTAGCCCGCCAGTTTCCAGAGCCTGTACCGGTTGAGCCGGTACCTTTCACTCCAGACTTAGCAGGCCGCCTACCCACCCTTTACGCCCAATCATTCCGGA
+
FFFFFFFFFFFFFFFFFFFFFFFFFFFFFFFFFFFFFFFFFFFFFFFFFFFFFFFFFFFFFFFFFFFFFFFFFFFFFFFFFFF:FFFFFFFFFFFFFFFFFFFFFF:FFFFFFFFFFFFFFFFFFFFFF,FFFFFFFFFFFFFFFFFFFFFFFF,FFFFFFFFF:FF:FFF:FFFFFFFFFFFFFFF::FFFF,FFFF:FFFF,FFFFFFF,FFF,FFFFFFFF,F::FFFF,:F,F:,FFF::,F:FFFF
@A01757:128:HWYCLDRX2:1:2101:15167:21496
TCGGACTACAAGGGTATCTAATCCTGTTTGCTCCCCACGCTTTCGTGCCTCAGTGTCAGTTACAGTCCAGAGAGCCGCCTTCGCAACTGGTGTTCCTCCTAATATCTACGCATTTCACCGCTACACTAGGAATTCCACTCTCCTCTCCTGCACTCAAGTTCCCCAGTTTCAAAGGATTACTACGGTTGAGCCGGAGCCTTTCACCTCTGACTTAAGAAACCACCTACGCACCCTTTACGCCCAGTAATTCC
+
FFFFFFFFFFFFFFFFFFFFFFFFFFF:FFFFFFFFFFFFFFFFFFFFFFFF:FFF:FFFFFFFFFFFFFFFFFFFFFFFFFFFFFFFFFFFFFFFFFFFF:FFFFFFFFFF:FFFFFFFFFFFFFFFFF:FFFF:FFFFFFFFFFFFFFFFFFFFFFFFFFFFFFF,FFFFFFF,:FFFF,FF,:FFFFFFF,F:FF:FFFFFF::F,FF,:::F::FFFFFFFFFFF:FFF:FFFFFFFF,,FFFFFF,
@A01757:128:HWYCLDRX2:1:2101:17842:21559
TCGGACTACAGGGGTATATAATCCTATTTGCTCCCCACGCTTTCGTGCCTCAGCGTCAGTCAACAGGCCAGGCGGCCGCCTTCGCCACTGGTGTTCTTCCATATATCTACGCATTTTACCGCTACACATGGAGTTCCACCGCCCTCTCCTGCTCTCTAGCCCGCCAGTTTCCAGAGCCTGTACCGGTTGAGCCGGTACCTTTCACTCCAGACTTAGCAGGCCGCCTACGCACCCTTTACGCCCAATCATTC
+
FFFF:FF,FFFFFF:FF:F:FFFFFFFFFF:FF:FFFFFFFFFFFFF:F::FFFF:FFF:F:FFFFFFFFFFFFFFFFFFFFFFFFFFFFFFFFFFFF:FFFFFFFFFFFFFFFFFFFF:FFF,FFFFFFFFFFFFFFF:FFFF,FFFFFFF:FFFF,FF:FFFFFFFFFFFFFFFFFF,FFFF:FFFFFFFFFFF:FFFFFF:FFFFFFFFFFFFFFFFFFFFFF:FFFFFFFFFF:F:FFFFFF,FFFF
@A01757:128:HWYCLDRX2:1:2101:15094:21590
TCGGACTACAAGGGTATCTAATCCTGTTTGCTCCCCACGCTTTCGAGCCTCAACGTCAGTTACTGTCCAGTAAGCCGCCTTCGCCACTGGTGTTCCTCCTAATATCTACGCATTTCACCGCTACACTAGGAATTCCGCTTACCTCTCCAGCACTCTAGCCGGGCAGTTTCCAAAGCAGTCCCGCAGTTGGGCCGCGGGCTTTCACTTCAGACTTGCTCTGCCAGCTACGCTCGCTTTACGCCCAGTAATTC
+
FFFFFFFFFFFFFFFFFFFFFFFFFFFFFFFFFFFFFFFFFFFFFFFFFFFFFFFFFFFFFFFFFFFFFFFFFFFFFFFFFFFFFFFFFFFFFFFFFFFFFFFFFFFFFFFFFFFFFFFFFFFFFFFFFFFFFFFFFFFFFFFFFFFFFFFFFFFFFFFFFFFFFFFFFFF:FFFFFFFFFFFFFFFFFFFFFFFFFFFFFFFFFFFFF:FFFFFFFFFFFF,,FFFFFFFF:FFFFFF,FFFFFF:FFFF
@A01757:128:HWYCLDRX2:1:2101:23619:21605
TCGGACTACCGGGGTATCTAATCCTGTTTGCTACCCACGCTTTCGAACCTCAGCGTCAGTTACAGACCAGAGAGCCGCTTTCGCCACTGGTGTTCTTCCATATATCTACGCATTTCACCGCTACACATGGAGTTCCACTCTCCTCTTCTGCACTCAAGTCTCCCAGTTTCCAATGCACTACTCCGGTTAAGCCGAAGGCTTTCACATCAGACTTAAAAGACCGCCTGCGTTCCCTTTACGCCCAATAAAGC
+
FFFFFFFFFFFFFFFFFFFFFFFFFFF:FFFFFFFFFFFFFFFFFFFFFFFFFFFFFFFFF:FFFFFFFFFFFFFFFFFFFFFFFFFFFFFFFFFF:FFFFFFFFFFFFFFF:FFFFFFFF,FF:FFFFFFFFFFFFFFFFFFFFFF:FFFFFFFF,F:FFFFFFFF,F:FFF:FFFF:FFFFFFFFFFFFFFFFFF:FFF:,FF::FF:FFFFFFFFFFFFF,FFF:FFFFF:FFF,F:FF:FFFFFF,:
@A01757:128:HWYCLDRX2:1:2101:8332:21621
TCGGACTACAAGGGTATCTAATCCTGTTTGCTCCCCACGCTTTCGTGCCTCAGTGTCAGTTACAGTCCAGAGAGCCGCCTTCGCAACTGGTGTTCCTCCTAATATCTACGCATTTCACCGCTACACTAGGAATTCCACTCTCCTCTCCTGCACTCAAGTTCCCCAGTTTCAAAGGCTTACTACGGTTGAGCCGTAGCCTTTCACCTCTGACTTAAGAAACCACCTACGCACCCTTTACGCCCAGTAATTCC
+
F:F:FFF:FFFFFF,F,FFFFFFFF:FFF:,FF:FFFFFFFFFF:FF:FFFFFF:,,FFFFFF,FFFFFFFF:FFFFFFFFFFF:FFFFFFFFFFFFFFFFFFFFFFFFFFFF:FFFFFFFFFFFFFFFF:,FF:FFFFFFFFF:F:FFFFFFFF:FFFFF:FF:FF:,F:F:FF:FFF:F,FFFF:FFF,FFFFFFFFFFFFF:F:F,FFFF:FFFFFFF:::F,,F:FFF:FFF:FF:F:FF,::F:FF
@A01757:128:HWYCLDRX2:1:2101:16315:21637
TCGGATACCAGGGTTTCTAATCCTGTTTACTACCCACGCTTTCGAACCTCAGCGTCAGTTACAGACCAGAGAGCCGCTTTCGCCACTGGTGTTCTTCCATATATCTACGCATTTCACCGCTACACATGGAGTTCCACTCTCCTCTTCTGCACTCAAGTCTCCCAGTTTCCAATGCACTACTCCGGTTAAGCCGAAGGCTTTCACATCAGACTTAAAAGACCGCCTGCGTTCCCTTTACGCCCAATAAATCC
+
FFFFFFFFFFFFFFFFFFFFFFFFFFFFFFFFFFFFFFFFFFFFFFFFFFFFFFFFFFFFFFFFFFFFFFFFFFFFF:FFFFFFFFFFFFFFFFFFFFFFFFFFFFFFFFFFFF:FFFFFFFFFFFFFFFFFF,FFFFFFFFFFFFFFFFFFFFFFFFFFFFFFFFFFFFFFFFFFFFFFFFFFFFFFFFFFFFFFFFFFFFFFFFFFFFFFFFFFFFFF,FFF:FFFFFFF,FFFFFFF:FF:FFFF:F,
@A01757:128:HWYCLDRX2:1:2101:23674:21699
TCGGACTACTGGGGTATCTAATCCTGTTTGCTCCCCACGCTTTCGTGCCTCAGTGTCAGTTACAGTCCAGAGAGCCGCCTTCGCAACTGGTGTTCCTCCTAATATCTACGCATTTCACCGCTACACTAGGAATTCCACTCTCCTCTCCTGCACTCAAGTTCCCCAGTTTCAAAGGCTTACTACGGTTGAGCCGTAGCCTTTCACCTCTGACTTAAGAAACCACCTACGCACCCTTTACGCCCAGTAATTCC
+
FFFFFFFFFFFFFFFFFFFFFFFFFFFFFFFFFFFFFFFFFFFFFFFFFFFFFFFFFFFFFFFFFFFFFFFFFFFFFFFFFFFFFFFFFFFFFFFFFFFFFFFFFFFFFFFFFFFFFFFFFFFFFFFFFFFFFFFFFFFFFFFFFFFFFFFFFFFFFFFFFFFFFFFFFFFFFFFFFFFFFFFFFFFFFFFFFFFFFFFFFFFFFFFFFFFFFFFFFFFFFFFFFFFFFFF,FFFFFFFFFFFFF:FFFF,
@A01757:128:HWYCLDRX2:1:2101:17300:21715
TCGGACTACACGGGTATCTAATCCCGTTTGCTCCCTACGCTTTCGTGCCTTAGTGTCAGAACCGTCCCAGTAACCTGCCTACGCTATCGGTGTTCTTTCTAATATCTACGGATTTCACTCCTACACTAGAAATTCCAGTTACCCCTAACGGTCTCGAGCTTAACAGTTTAGCGAATAGTCTGACTGGTTGAGCCACCAGATTTCACTAGCTACTTATTATGCCACCTACGCAACTCTTTACACCCAGTCAC
+
FFFFFFFFF:FFFFFFFFFFFFFFFFFFFFFFFFFFFFFFFFFFFFFFFFFFFFFFFFFFFFFFFFFF:FFFFFFFFFFFFFFFFFFFFF,FF::FFFFFFFFFFFFFFFFFFFFFFFFFFFFF:FFFFFFFF:FFFFFFFFFFFFF:FFFFFFFFFFFFFFFFFFFFFFFF,FFFFFFFFF:,FFFFFFFFFFFFFFFF:FFFF,FF:FFFFFF:FFFFFFF:F:FFFFFFFFFFF:FFF:F::FFFF,:
@A01757:128:HWYCLDRX2:1:2101:21323:21731
TCGGACTACTAGGGTATCTAATCCTGTTTGCTCCCCACGCTTTCGAGCCTCAACGTCAGTTACCGTCCAGTAAGCCGCCTTCGCCACTGGTGTTCCTCCTAATATCTACGCATTTCACCGCTACACTAGGAATTCCGCTTACCTCTTCTGCACTCAAGTTCCCCAGTTTCCCATGACCTTCCCCAGTTGAGCTGGGGGCTTTCACATCAGACTTAAAGAACCGCCTGCGCTCGCTTTACGCCCAATAAATC
+
FFFFFFFFFFFFFFFFFFFFFFFFFFFFFFFFFFFFFFFFFFFFFFFFFFFFFFFFFFFFFFFFFFFFFFFFFFFFFFFFFFFFFFFFFFFFFFFFFFFFF:FFFFFFFFFFFFFFFFFFFFFFFFF:FFFFFFFFFFFFFFFFFFFFFFF:FFFFFF,FFFFFFFFFFFF,FFFFFFFFF:FF,FFFFFFFF::FFFFFFFF:F:FFFFFFFFF,FFFFFFFFF:FFFFFFFFFFFFFFFFFFFF:FFFF
@A01757:128:HWYCLDRX2:1:2101:27010:21840
TCGGACTACAAGGTTATCTAATCCTATTTGCTCCCCACGCTTTCGTGCCTCAGCGTCAGTCACAGGCCAGGCGGCCGCCTTCGCCACTGGTGTTCTTCCATATCTCTGCGCATTTTACCGCTACACATGGAGTTCCACCCCCCTCTCCTGTCCTCAAGTCTGCCAGTTTCTGAATGAAATACGAGTTGAGCTCATCCCTTTGCCTTCAGACTGAACAGACCGCCTGCGCACCCTTTACGCCCAATCATTCC
+
FFFFFFFFFFFFF,FFFFFFFFFFF,FF,FFFFFFFFFF,FFF:FFFFFFFFFFFFFFFF:FFFF,FFF,,F:FFFFFFFFFFFFFFFFFFFFFF,FFFF,FFFFFF:FFFFFFF:FFFFFFFFFFFFFFF:FFFFFF,,F,F:FF,FFFF,FFFFFF,FF,FFFFFFFF,:FFF,FF,,:F:FFFF,F:FFFFFFFF,FF,F,FFFF,F,FF:F:F,FFFFFF,FFFFFFF,,FFF,:FFFFFF:F,F:F
@A01757:128:HWYCLDRX2:1:2101:29912:21856
TCGGACTACTGGGGTATCTAATCCTGTTTGCTCCCCACGCTTTCGTGCCTCAGTGTCAGTTACAGTCCAGAGAGCCGCCTTCGCAACTGGTGTTCCTCCTAATATCTACGCATTTCACCGCTACACTAGGAATTCCACTCTCCTCTCCTGCACTCAAGTTTCCCAGTTTCAAAGGCTTACTACGGTTGAGCCGTAGCCTTTCACCTCTGACTTAAGAAACCACCTACGCACCCTTTACGCCCAGTAATTCC
+
FFFFFFFFFFFFFFFFFFFFFFFFFFFFFFFFFFFFFFFFFFFFFFFFFFFFFFFFFFFFFFFFFFFFFFFFFFFFFFFFFFFFFFFFFFFFFFFFFFFFFFFFFFFFFFFFFFFFFFFFFFFF,F:FFFFFFFFFFFFFFFFFFFFFFFFFFFFFFFFFFFFFFFFFFFFFFFFFFFFFFFFFFFFFFFFF:FFFFFFFFFFFFFFFFFFFFFFFFFFF:F:FFFFFFFFFFFFFFFFFFFF:FFFFFFF
@A01757:128:HWYCLDRX2:1:2101:9164:21872
TCGGACTACAAGGGTTTCTAATCCTGTTCGCTACCCATGCTTTCGAGCCTCAGCGTCAGTTGTAGACCAGAGAGCCGCCTTCGCCACTGGTGTTCTTCCATATATCTACGCATTCCACCGCTACACATGGAGTTCCACTCTCCTCTTCTGCACTCAAGTTCAACAGTTTCTGATGCAATTCTTCGGTTGAGCCGAAGGCTTTCACATCAGACTTATTGAACCGCCTGCACTCGCTTTACGCCCAATAAATC
+
FFFFFFFFFFFFFFFFFFFFF,FFFFFFFFFFFFFFFFFFFFFFFFFFFFFFFFFFFFF:FFFFFFFFFFFF:FFFFFF:FFFF:FFFFFFFFFFF,FFFFFFFFFFFFFFFFFFFFFFFFFFFFFFFFFFFFFFFFFFFFFFFFFFFFFFFFFFFFFFFFFFFFFFFFFFFFFFF:F:FFFFFFFFFFFFFFFF,FFFF:FFFFFFF:FFFFF,FFFFFFFF:FF,FF:FFFFFFFFF:FFF:,FF,FFF
@A01757:128:HWYCLDRX2:1:2101:20862:21872
TCGGACTACACGGGTTTCTAATCCTGTTTGCTCCCCACGCTTTCGTGACTCAGTGTCAGTTACAGTCCAGAGAGCCGCCTTCGCAACTGTTGTTCCTCATAATATCTACGCATTTCACCGCTACACTAGGAATTCCACTCTCCTCTCCTGCACTCAAGTTCCCCAGTTTCAAAGGCTTACTACGGTTGAGCCGTAGCCTTTCACCTCTGACTTAAGAAACCACCTACGCACCCTTTACGCCCAGTAATTCC
+
FF,,F::FFF:::F,F:,::F,F:,,,::FFF,:FFF:F:F,F,,,F,:F,F,FFF:F,FFF,F:F,FF,FFF::,,:,,,,,,FF,F,,,,,,,FF,,:FFFF,:,FFFF,F,:,FF:FFFFFF:,,:,FFF,F:FF:FFFF:FFFFFFF,F:F,F:,F,:FFFF,FF,:FFFF,FFFFF,:FFFFFFFFFFFFF,,F,:F,FFF:F,:FF:FFFF:FFF:F,FFF:FFF:F,FF,F,:,,,FF,,FFF:
@A01757:128:HWYCLDRX2:1:2101:13738:21934
TCGGACTACAAGGGTATCTAATCCTATTTGCTCCCCACGCTTTCGTGCCTCAGCGTCAGTCAACAGGCCAGGCGGCCGCCTTCGCCACTGGTGTTCTTCCATATATCTACGCATTTTACCGCTACACATGGAGTTCCACCGCCCTCTCCTGCTCTCTAGCCCGCCAGTTTCCAGAGCCTGTACCGGTTGAGCCGGTACCTTTCACTCCAGACTTAGCAGGCCGCCTACGCACCCTTTACGCCCAATCATTC
+
FFFFFFFFFFFFFFFFFFFFFFFFFFFFFFFFFFFFFFFFFFFFFFFFFFFFFFFFFFFFFFFFFFFFFFFFFFFFFFFFFFFFFFFFFFFFFFFFFFFFFFFF:FFFFFFFFFFFFFFFFFFFFFFFFFFFFFFFFFFFFFFFFFFFFFFFFFFFFFFFFFFFFFFFFFFFFFFFFFFFFFFFFFFFFFFFFFFFFFFFFFFFFFF:FFFFFFFFFFFFFFFFFFFFFFFFFFFFFFFFFFF:FFFFFFF
@A01757:128:HWYCLDRX2:1:2101:4029:21966
TCGGACTACAAGGGTTTCTAATCCTGTTTGCTCCCCACGCTTTCGTGCCTCAGTGTCAGTTACAGTCCAGAGAGCCGCCTTCGCAACTGGTGTTCCTCCTAATATCTACGCATTTCACCGCTACACTAGGAATTCGACTCTCCTCTCCTGCACTCAGGTTCCCCAGTTTCAAAGGGTTACTACGGTTGAGCGGTAGCCTTTCAGCTCTGACTTTAGAAACCACCTACGCACCCTTTCCGCCCATGATGTCC
+
:FFFFFFFFFFF:FFFF:FFFFF,FF,F:::F,FF:FFF,FFFF:FF:FFF:F:FFF,:FFF:F,:FF,F:,FFF:F:F::,,:FF,,::,:FFF,:F,FFF:,,:FF,F:,,F,,FF:,F,:,,,:FFF:,,:F,:,,,FF:FF,:FF::FFF:,,,,F:FFF,::F:,:,,,F::F::,:FF::FF:,,,,F,FF,:,FFF,FF:,FF,F,,,,F,,,FFFFFF,,F,F,FF,F,::F,F,,,,,::,:
@A01757:128:HWYCLDRX2:1:2101:6479:21981
TCGGACTACACGGGTTTCTAATCCTGTTTGATCCCCACGCTTTCGTGCCTCAGCGTCAATAAAACCATAGTAAGCTGCCTTCGCAATCGGTGTTCTGTGACATATCTATGCATTTCACCGCTACTTGTCACATTCCGCCTACCTCTAGTTCATTCAAGCTCATCAGTATCAAAGGCACTGCGATGGTTGAGCCACCGTCTTTCACCCCTGACTTAATAAGCCGCCTACGCACCCTTTAAACCCAATAAATC
+
FFFFFFFFFFFFFFFFFFFFFFFFFFFFFFFFFFFFFFFFFFFFFFFFFFFFFFFFFFFFFFFFFFF:FFFFFFFFFFFFFFFFFFFFFFFFFFFFFFFFFFFFFFFFFFFFFFFFFFFFFFFFFFFFF:FFFFFFFFFFFFFFFFFFFFF:FFFFFFFFFFFFFFF,FFFFF:FFFFFFFFFFFFFFFFFFF:FFF:FFFFFFFFFFFF:FFFFFFFFF:FFFFFFF:FFFFFFFFFFFF:FFFFF::F:
@A01757:128:HWYCLDRX2:1:2101:10890:21981
TCGGACTACACGGGTATCTAATCCTGTTTGCTCCCCACGCTTTCGTGCCTCAGTGTCAGTTACAGTCCAGAGAGCCGCCTTCGCAACTGGTGTTCCTCCTAATATCTACGCATTTCACCGCTACACTAGGAATTCCACTCTCCTCTCCTGCACTCAAGTTCCCCAGTTTCAAAGGCTTACTACGGTTGAGCCGTAGCCTTTCACCTCTGACTTAAGAAACCACCTACGCACCCTTTACGCCCAGTAATTCC
+
FFFFFFFFFFFFFFFFFFFFFFFFFFFFFFFFFFFFFFFFFFFFFFF:FFF,,FFFFFFFFFFFFFFFFF,FFFFFFFFFFFFFFFFFFFFFFFFFFFFFFFFFFFFFFFFFFFFFFFFFFFFFFFFFF,FFFFFFFFFF:FFFFFFF,FFFFFFF:FFFFFFFFFFFFFFFFFFFF::F:FFF:FFF,,FFF:F:FF,FF:FFFF,F:FF,FF:,FFF,FFF,,FF,:FF:F,FFFF,:FFF,FFFFFF:
@A01757:128:HWYCLDRX2:1:2101:16848:22060
TCGGACTACAAGGGTATCTAATCCTGTTTGCTCCCCACGCTTTCGTGCCTCAGTGTCAGTTACAGTCCAGAGAGCCGCCTTCGCAACTGGTGTTCCTCCTAATATCTACGCATTTCACCGCTACACTAGGAATTCCACTCTCCTCTCCTGCACTCAAGTTTCCCAGTTTCAAAGGCTTACTATGGTTGAGCCGTAGCCTTTCACCTCTGACTTAAGAAACCACCTACGCACCCTTTACGCCCAGTAATTCC
+
FFFFFFFFFFFFFFFFFFFFFFFFFFFFFFFFFFFFFFFFFFFFFFFFFFFFFFFFFFFFFFFFFFFFFFFFFFFFFFFFFFFFFFFFFFFFFFFFFFFFFFFFFFFFFFFFFFFFFFFFFFFFFFFFFFFFFFFFFFFFFFFFFFFFFFFFFFFFFFFFFFFFFFFFFFFFFFFFFFFFFFF,FFFFFFFFFFFFFFFFFFFFFFFFFFFFFFF:FFFFFFF:FFF:FFFFFFFFFFFFFFFFFFFF::F
@A01757:128:HWYCLDRX2:1:2101:21540:22075
TCGACTACAAGGGTTTCTAATCCTATTTGCTCCCCACGCTTTCGTGCCTCAGCGTCAGTTAACAGGCCAGGCGGCCGCCTTCGCCACTGGTGTTCTTCCATATATCTACGCATTTTACCGCTACACATGGAGTTCCACCGCCCTCTCCTGCTCTCTAGCCCGCCAGTTTCCAGAGCCTGTACCGGTTGAGCCGGTACCTTTCACTCCAGACTTAGCAGGCCGCCTACGCACCCTTTACGCCCAATCATTCC
+
FFFFFFFFFFFFFFFFFFF:FFFF:FFFFFFFFFFFFFFFFFFFFFFFFFFFFFFFFFFF:FFFFFFFFFFFFFFFFFFFFFFFFFFFFF,FFFFFFFFF:F:FFFFF:FFFFF:FFFFFFFFF:F,FFFFFFFFFFFFFFFFFFFFFFFF:FFFFFFFFFFFFFFFF:FFFFFFFFFFFFFFFFFFFFFFFFFF:FFFFFFF:FFFFFFFFFFFFFFFF,FFFF,FFFFFFFFFF,F:FFFF,FFFFFFF
@A01757:128:HWYCLDRX2:1:2101:29225:22138
TCGGACTACAAGGGTATCTAATCCCGTTTGCTCCCTACGCTTTCGTGCCTTAGTGTCAGAACCGTCCCAGTAACCTGCCTACGCTATCGGTGTTCTTTCTAATATCTACGGATTTCACTCCTACACTAGAAATTCCAGTTACCCCTAACGGTCTCGAGCTTAACAGTTTAGCTAATAGTCTGAATGGTTGAGCCACCAGATTTCACTAGCTACTTATTATGCCACCTACGCAACTCTTTACACCCAGTCAC
+
FFFFFFFFFFFFFFFFFFFFFFFFFFFFFFFFFFFFFFFFFFFFFFFFFFFFFFFFFFFFFFFFFFFFFFFFFFFFFFFFFFFFF:FFFFFFFFFFFFFFFFFFFFFFFFFF,FFFFFFFFFFFFFFFFFFFFFFFFFFFFFFFFFFFFFFFFFFFFFFFFFFFFF:FFF,FFFFFFFFFFFFFFFFFFFFF:FFFFFFFFFFFFFFF,FF,FFF:FF,FFFFFFFFFFFFFFFFFFFFFFFFFFF,FFFF
@A01757:128:HWYCLDRX2:1:2101:7346:22200
TCGGACTACTGGGGTATCTAATCCTGTTTGATCCCCTTGCTTTCGCGCCTCAGCGTCAGGAATAAGCTAGAAAACCGCTTTCGCCACAGGTGTTCTTCCACATATCTACGCATTTCACCGCTACACGTGGAATTCCATTTTCTCCGCCTACCCTCAAGAAAGGGAGTTTCAAATGCCGTTCCGGAGTTGAGCTCCGGGATTTCACATTTGACTTACCTTCCCGCCTACGCGCCCTTTACGCCCAATAAATC
+
FFFFFFFFFFFFFFF,FFFFF,FFFFFFFFFFFFFFFFFFFFFFFFFFFFFFFFFFFFFFFFFFFFFFFFFFFFFFFFFFFFFFFFFFFFFFFFFFFFFFFFFFFFF,FFFFFFFFFFFFFFFFFFFFFFFFFFFFFFFFFFFFFFFFFFFFFFFF,FFFF:FFFFFFFFFFFFFFFFFFFFFFFFFFFFFFFFF,FFFFFFFFFF,FFFFFFFFFFFFF:FFFFFFFFFFFFFFFF:FFFFFFFF,FFFF
@A01757:128:HWYCLDRX2:1:2101:3631:22216
TCGGACTACAAGGGTTTCTAATCCTGTTTGCTCCCCACGCTTTCGTGCCTCAGTGTCAGTTACAGTCCAGAGAGCCGCCTTCGCAACTGGTGTTCCTCCTAATATCTACGCATTTCACCGCTACACTAGGAATTCCACTCTCCTCTCCTGCACTCAAGTTCCCCAGTTTCAAAGGCTTACTACGGTTGAGCCGTAGCCTTTCACCTCTGACTTAAGAAACCACCTACGCACCCATTAAGCCCCGTCAATCC
+
FFFFFFFFFFFFFF:FFFFFFFFFFFFFFFFFFFFFFFFFFFFFFFFFFFFFFFFFFFFFFFFFFFFFFFFFFFFFFFFFFFF:FFFFF:FFFFFFFFFFFFFFF:FFFFFF:FFFFFFFFF:FF:F:FFFFFF:FFFFFFFFFFFFF:F,:,FF::FFFFF,FFFFFFFF:FF:FF:F,FFFF:FF,F:FFF:F,FFFFFFFFF:,F,:FF,FF:FFFFFFF,,FF,FFFFF:FF,,,FFF,:,:F,::F
@A01757:128:HWYCLDRX2:1:2101:26024:22232
TCGGACTACCAGGGTATCTAATCCTATTTGCTCCCCACGCTTTCGTGCCTCAGCGTCAGTCAACAGGCCAGGCGGCCGCCTTCGCCACTGGTGTTCTTCCATATATCTACGCATTTTACCGCTACACATGGAGTTCCACCGCCCTCTCCTGCTCTCTAGCCCGCCAGTTTCCAGAGCCTGTACCGGTTGAGCCGGTACCTTTCACTCCAGACTTAGCAGGCCGCCTACGCACCCTTTACGCCCAATCATTC
+
FFFFFFFFFF,FFFFFFFFFFFFFFF,:FFFFFFFFFFFFFFFFFFFFFFFFFFF,FFFFFFFFFFFFFFFFFFFFFFFFFFFFFFFF:F::FFFFFFFFFFFFFFFFFFFFFFFFFFFFFFFFFFFFFFFFFFFFFFFFFFFFFFFFFFFFFFFFFFF:F:FFFFFFFFFFFFFFFFFFFFFFFFFFFFFFFFFFFF:FFFFFFFF::FFFFFFFFFFFFFFFFFFFFFFFFFFFFFFFFFFF,FFFFFF
@A01757:128:HWYCLDRX2:1:2101:12707:22310
TCGGACTACAAGGGTATCTAATCCTATTTGCTCCCCACGCTTTCGTGCCTCAGCGTCAGTCAACAGGCCAGGCGGCCGCCTTCGCCACTGGTGTTCTTCCATATATCTACGCATTTTACCGCTACACATGGAGTTCCACCGCCCTCTCCTGCTCTCTAGCCCGCCAGTTTCCAGAGCCTGTACCGGTTGAGCCGGTACCTTTCACTCTAGACTTAGCAGGCCGCCTACGCACCCTTTACGCCCAATCATTC
+
FFFFFFFFFFFFFFFFFFFFFFFFFFFFFFFFFFFFFFFFFFFFFFFFFFFFFFFFFFFFFFFFFFFFFFFFFFFFFFFFFFFFF:FFFFFFF:FFFFFFFFFFFFFFFFFFFFFFFFFFFFFFFFFFFFFFF,FFFFFFFFFFFFFFFFFFFFFFFFFFFFFFFFFF:FFFFFFFFFFFFFFFFFFFFFFFFFFFFF:FFFFFFFFFFFFFFFF:FFF:FFFFFFFFFFFFFFFFFFF:F:FFFF::,FF
@A01757:128:HWYCLDRX2:1:2101:32606:22357
GGGGGGGGCGGGGGGGTTCGAAAAAATAAAAAACCCACACCACAAGAACCACACCGGAAGACACACCCCACCCCCCCCCCCCCCCCCCCCCGGCTGTGAAAGAAAAAAAAAAAAAAAAAAATAAAAAAAAAAAAAAAAAACCCACACAACCAACAACACACACCCCCCACAACAAACAGCAAACAAAATAAAACAACCGAATAAAACCAAAAAAAAAAGCACCCACACCACCACCAACCCACAAAAAAACA
+
FFFFF:,,,,,,,,,,,,,,,,,,,:,,,:,:,,,,,::,,,,,,,,,,,,,,,,,,,:,F,,,:,F,,,::,,:,FF,:F,,,,FF,:,,,,,,,,,::,,:FF:F::FF,,FF::FFF:,:,,FFFFF,,F:,,,,,F,,,,,,F,,,,,F:::,:,:,,,:,:,,,,F,,,,,:F,,,,:,,,,,:,,F,,,:,,,,,,:,,,,,:,:,,,,,,:,:,,,F:,,,F,FF:,,,,:,,,:F:,F,,FFF
@A01757:128:HWYCLDRX2:1:2101:20898:22373
TCGGACTACCAGGGTATCTAATCCTGTTCGCTACCCATGCTTTCGAGCCTCAGCGTCAGTTGCAGACCAGACAGCCGCCTTCGCCACTGGTGTTCTTCCATATATCTACGCATTCCACCGCTACACATGGAGTTCCACTGTCCTCTTCTGCACTCAAGTCGCCCGGTTTCCGATGCACTTCTTCGGTTAAGCCGAAGGCTTTCACATCAGACCTAAGCACCCGCCTGCGCTCGCTTTACGCCCAATAAATC
+
FFFFFFFFFFFFFFFFFFFFFFFFFFFFFFFFFFFFFFFFFFFFFFFFFFFFFFFFFFFFFFFFFFFFFFFFFFFFFFFFFFFFFF:FFFFFFFFFFFFFFFFFFFFFFFFFFFFFFFF:FFFFFFF:FFFFFFFFFFFFFF,FF,FFFFFFFFF:FFFF,FFFFF:FFFFF:FFF:FFFFF:F:FF:FFFFFFFFF:F:FFFFFF,FFFFFFF,:FF:,FFF:FFFFFF,FFF,F:F:FFFFF,,F,FF:
@A01757:128:HWYCLDRX2:1:2101:2085:22388
TCGGACTACCGGGGTTTCTCATCCTGTTTGCTCCCCAGGCTTTCGTGCCTCAGTGTCAGTTACAGTCCAGAGAGCCGCCTTCGCAACTGGTGTTCCTCCTAATTGATAGGCCTGTGGCCGGTGGGCGAGGCCTTCGGGTCTCGGGTAGTGCGGCCTAGTTGCGCCGGTTGGAGGGCGTCGTAGGGTTGGGCGGTGGGCTGGGAGGTCGGGGGGAGGGGGCGGGCGCGGCGGCGTGTCGGGCGCGGGTGGGG
+
:FF:F:FF,:F:FF:F,,F,FFF,FF::FF,F:,,:F,FFF,:FFFF:,:,,FFF,,FFFF,F,F:,,F,,F,F,,FF:F,,:,,,,FFF::F,,,F,F,,,,,,,,,,FF,,F,,,,,:,:,,,:,,:,,,,,,,,,,,F,,,,F,,FF,,,,,:,,,,FF,,,:,,,,,,,FF,,,,,:,,,F:,:,F,,:F,F,,:,,,,,,,,,F,F,:,,F,,,,F,,,,,FF,,,,,,F::,F,,:,F,,,FFFF
@A01757:128:HWYCLDRX2:1:2101:14841:22404
TCGGACTACCAGGGTATCTAATCCTGTTTGCTCCCCACGCTTTCGTGCCTCAGTGTCAGTTACAGTCCAGAGAGCCGCCTTCGCAACTGGTGTTCCTCCTAATATCTACGCATTTCACCGCTACACTAGGAATTCCACTCTCCTCTCCTGCACTCAAGTTCCCCAGTTTCAAAGGCTTACTACGGTTGAGCCGTAGCCTTTCACCTCTGACTTAAGAAACCACCTACGCACCCTTTACGCCCAGTAATTCC
+
FFFFFFFFFFFFFFFFFFFFFFFFFFFFFFFFFFFFFFFFFFFFFFFFFFFFFFFFFFFFFFFFFFFFFFFFFFFFFFFFFFFFFFFFFFFFFFFFFFFFFFFFFFFFFFFFFFFFFFFFFFFFFFFFFFFFFFFFFFFFFFFFFFFFFFFFFFFFFFFFFFFFFFFFFFFFFFFFFFFFFFFFFFFFFFFFFF:FFFFFFFFFFFFFFFFFFFF:F:FF,FFFFFF:FFFFFF:FFFFF:FFFFFFFFFF
@A01757:128:HWYCLDRX2:1:2101:29252:22404
TCGGACTACAAGGGTTTCTAATCCTGTTTGCTCCCCACGCTTTCGTGCCTCAGTGTCAGATACAGTCCATAGAGACGCCTTCGCAACTGGTGTTCCTCATAATATCTACGCATTTAACCGCTACACTAGGAATTCCACTCTCCTCTCCTGCACTCAAGTTCCCCAGTTTCAAAGGCTAACTACGGTACAGACGTAGCCTTTAACCTCTGACTTAAGAAACCACCTAAGCACCCTAAACCCCCAGTAATTCC
+
F,,:FF,F:FF,,FFFFFF,FFF:F,F,F,F,F,:FFF,,F:,F:FFF,FFF,:,:FF,,FF,FFFF,F,F,F,,F,FF,F,:F:FFFFFF:FF,,,,,:FFFF,,,FF,F:F,F,F,F,F,F,:FFF,,FFFF,FF:FFFFF,,FFFFF,FFFFF:,F:FFF,F,,,FFFFF,F,:,F,FFF,,,,:F:,::FF:,FF,F,FF,FFF,FFFFFF:FFFF,F,FF,F::FF,,,,,F,,,FFFF:FF,FF,
@A01757:128:HWYCLDRX2:1:2101:17960:22451
TCGGACTACAGGGGTATCTAATCCTGTTTGCTCCCCACGCTTTCGTGCCTCAGTGTCAGTTACAGTCCAGAGAGCCGCCTTCGCAACTGGTGTTCCTCCTAATATCTACGCATTTCACCGCTACACTAGGAATTCCACTCTCCTCTCCTGCACTCAAGTTCCCCAGTTTCAAAGGCTTACTACGGTTGAGCCGTAGCCTTTCACCTCTGACTTAAGAAACCACCTCCGCACCCGTTACGCCCAGTACTTCC
+
FFFFFFFFFFFFFFF:FFFFFFFFFFF:FFFFFFFFFFFFFF:FFFFFFFF:FFFFFFFFFFFFFFFFFFFFFFFFFFFFFFFFF:FFFFFFFFFFFFFFFFFFFFFF:FF,F,FFFFFFFFFF:F::FFFFFFF:FFFFFFFFFFFFFFFFFFFF:F:F,FFFFFFFFFFF:FFF:F,FFFFFFFFFFFFF:,FF:FFFFF:FF,FFFFFFF,FF,,F:FF::F:FFF:F:F,F,,:FFFFFFF,::FF,
@A01757:128:HWYCLDRX2:1:2101:27145:22451
TCGGACTACAAGGGTTTCTAATCCTGTTTGCTCCCCACACTTTCGTGCCTCAACGTCAGTTACAGTCCAGTAAGTCGCCTTCGCCACTGGTGTTCCTCCTAATATCTACGCATTTCACCGCTACACTAGGAATTCCACTTACCTCTCCTGCACTCAAGAAAAGTAGTTTTAGTTGCAGTTCCTCAGTTAAGCCGAGGGATTTCACAACTAACTTGCTTTCCCGTCTACGCACCCTTTACACCCAATAATTC
+
FFFFFFFFFFFFFFFFFFFFFFFFFFFFFFF:FFFFFFFFFFFFFFFFFFFFFFFFFFFFFFFFFFFFFFFFFFFFFFFFFFFFFFFFFFFFFFFFFFFFFFFFFFFFFFFFFFFFFFFFFF:FFFFFFFFFFFFFFFFFFFFFFFFFFFFFFFFFFFFFFFFF:FFFFFFFFFFFFFFFFFFFFFFFFFF,FFFFFFFFFFFFFFFFF,FFFFFFFFFF:FFFFFF:FFFFFFF:FFFFF,FFFFFFFFF
@A01757:128:HWYCLDRX2:1:2101:6686:22467
TCGGACTACTGGGGTATCTAATCCTGTTCGCTACCCATGCTTTCGAGCCTCAGCGTCAGTTGCAGACCAGACAGCCGCCTTCGCCACTGGTGTTCTTCCATATATCTACGCATTCCACCGCTACACATGGAGTTCCACTGTCCTCTTCTGCACTCAAGTCGCCCGGTTTCCGATGCACTTCTTCGGTTAAGCCCAAGGCTTTCACATCAGACCTAAGCACCCCCCTGCGCTCGCTTTACGCCCAATAAATC
+
FFFFFFFFFFFFFFFFFFFFFFFFFFFFF::FFFFFFFFFF:FFFFFFFFFFFFFFFFFFFFFFFF,FFF:FF,FFFFFFFFFFFFFFFFFFFF:,FFFFFFFFFFFFFFF:FFFF:F:FFFFFFF:FF,F,FF,FFFF:FFFFFFFFFF:F:FFF:FFFFFFF:FFFF::FFFF::FFFF,FFFFFFFFFF,,FFFFFF,:FFFF,F:FFFFFFF:FF,F,,F,F:F:FFFFFFFFFFFFFFFF,FFFFF
@A01757:128:HWYCLDRX2:1:2101:31837:22467
TCGGACTACTGGGGTATCTAATCCTGTTCGCTCCCCCAGCTTTCGCGCCTCAGCGTCAGTGCCGGCCCAGAGAGCTGCCTTCGCCATCGGTGTTCTTCCCGATATCTGCGCATTCCACCGCTACACCGGGAATTCCGCTCTCCTCTCCCGCACTCGAGCCGCCCAGTTCGGAACCCGGCCCGAGGTTGAGCCCCGGGGTTAGAGGTTCCGCTTAGGCAGCCGCCTACGCGCGCTTTACGCCCAATGAATCC
+
FFFFFFFFFFFFFFFFFFFFFFFFFF:FFFFFFFFFFFFF,FFFFFFFFFFFFFFFFFFFFFFFFFFFFFFFFFFFFFFFFFFFFFFFFFFFFFFFFFFFFFFFFFFFFFFFFFFFFFFFFFFFFFFFFFF:FFFFFFFFFFFFFF,FFFFFFFFFFFFFFFFFFFF:FFFFFFFFFFFFFFFFFFFFFFFFFFFF:FF:FFFFFFFFFFFFFFFFFFFFFFFF:FFFFFFFFFFF:FFFFFF:F,FFFFF
@A01757:128:HWYCLDRX2:1:2101:13874:22514
TCGGACTACAAGGGTATCTAATCCTATTTGCTCCCCACGCTTTCGTGCCTCAGCGTCAGTCACAGGCCAGGCGGCCGCCTTCGCCACTGGTGTTCTTCCATATCTCTGCGCATTTTACCGCTACACATGGAGTTCCACCGCCCTCTCCTGTCCTCAAGTCTGCCAGTTTCTGAATGAAAGACGAGTTGAGCTCATCCCTTTGCCTTCAGACTGAACAGACCGCCTGCGCACCCTTTACGCCCAATCATTCC
+
FFFFFFFFFFFFFFFFFFFFFFFFFFFFFFFFFFFFFFFFFFFFFFFFFFFFFFFFFFFFFFFFFFFFFFFFFFFFFFFFFFFFFFFFFFFFFFFFFFFFFFFFFFFFFFFFFFFFFFFFFFFFFFFFFFFFFFFFFFFFFFFFFFFFFFFF:FFFFFFFFFFF:FFFFFFFFFFFFFFFFFFFFFFFFFFFFFFFFFFFFFFFFFFFFFFFFF:FFFFFFFFFFFFFFFFFFF:FFF:FFFFF,FFFFFF
@A01757:128:HWYCLDRX2:1:2101:3360:22529
TCGGACTACACGGGTATCTAATCCTATTTGCTCCCAACGCTTTCGTGCCTCAGCGTCAGTCACAGGCCAGGCGGCCGCCTTCGCCACTGGTGTTCTTCCATATCTCTGCGCATTTTACCGCTACACATGGAGTTCCACCGCCCTCTCCTGTCCTCAAGTCTGCCAGTTTCTGAATGAAAGACGAGTTGAGCTCATCCCTTTGCCTTCAGACTGAACAGACCGCCTGCGCACCCTTTCCGCCCAAGCGTTCC
+
FFFFFFF:FFFF:FFFFFFFFFFFFFFFFFFFFFFFFFFFFFFFFFFFFFFFFFFFFFFFFFFFFFFFFFFFF:FFFFFFFFFFFF:FFFFF,FFFF:FFFFFFFFFFFFF:FF:FF:FFFFFFFFFFFFFF:FFFFFFFFF:FFFFF:FFFFFFFFFFFFFFF,FFFFF,FFFFFF:FFFF,FFF:F:FFFFF::FFFFFF:FFFFFF:FF:FFFFFFFFFFFF:F,FFF,FF,F,F:F,FF,,F,::F,
@A01757:128:HWYCLDRX2:1:2101:15637:22529
TCGGACTACAGGGGTATCTAATCCTGTTTGCTCCCCACGCTTTCGTGCCTCAGTGTCAGTTACAGTCCAGAGAGCCGCCTTCGCAACTGGTGTTCCTCCTCATATCTACGCATTTCACCGCTACACTAGGACTTACACTCTCCTCTCCTGCACTCAAGTTCCCCAGTGTCAAAGGCTTACTACGGTTGAGCCGTAGCCTTTCACCTCTGACTTAAGAAACCACCTACGCACCCTTTACGCCCAGTAATTCC
+
FFFFFFFFFFFFFFFFFFFFF:FFFFFFFFFFFFFFF:FF:FFFFFFF,FFFFFFFFFFFFFFF:::FFFFFFFFFFFFFFFFFFFFFF::FFFFFFFFF,:FFFFFFF:F:FFFFFFFFF:FFF,FFFFF:FFF:::FF:FFF:F,FFFFFFFFF,FFF:,FFFF:,F:::FFF:FF:FF:FFFFFFFFF,FFFFFFFFF,FFFF:F:FFF,,FF,F,:,FF:F::FF:F:F,FFFFFFF:FFFF,,F:,
@A01757:128:HWYCLDRX2:1:2101:4092:22545
TCGGACTACCCGGGTTCTAATCCTTTTCGGTACCCATGCTTTCGAGCCTCAGCGTCAGTTGCAGACCAGACAGCCGCCTTAGCCACTGGTGTTCTTCCATATATCTACGCATTCCACCGCTACCCATGGAGTTCCACTGTCCTCATATGCACTCAAATCGCCCCGTTTCCCATGCACATCTTCGGTTAAACCCAAGGCTTTAACATCAGAACTAAGCAACCGCCAGCGCTACCTTTACGCCCAATAAATCC
+
FFFFFFFFF,:FFFFF:FFF:,F:,FF,:,:FFFF::F::,F,F:,FF,,F,F,:,:,FF,FF,FFF,,,,F:FF:FF,FF,FFFFF,F:F,F:,F:FFFF,FF,FFF:,,,F,F:FF:FFFF,:,FFF:FFF,F:FFFFFF,,FF,,:F:FFFFF,FF,FFF,FFFF,F,F:,FFF,F,FF,FFFFFF,FF,FF,FFFFF,,:F:FF,F,FF:::FFF,F,FF,FF::,,,,,F,FF:FFFFF:F:::F:
@A01757:128:HWYCLDRX2:1:2101:31313:22561
TCGGACTACAAGGGTATCTAATCCCGTTTGCTCCCTACGCTTTCGTGCCTTAGTGTCAGAACCGTCCCAGCATCCTGCCTACGCTATTGGTGTTCCTTCTAATATCTACGGATTTCACTCCTACACTAGAAATTCCAGATGCCCCTAACGGTCTCGAGCTTAACAGTTTAGCTAATAGTCTGAATGGTTGAGCCACCAGATTTCACTAGCTACTTATTATGCCACCTACGCAACTCTTTACACCCAGTCAC
+
FFFFFFFFFFFFFFFFFFFFFFFFFFFFFFFFFFFFFFFFFFFFFFFFFFFFFFFFFFFFFFFFFFFFFFFFFFFFFFFFFFFFFFFFFFFFFFFFFFFFFFFFFFFFFFFFFFFFFFFFFFFFFFFFF:FFFFFFFFFFFFFFFFFF:FFFFFFFFFFFFFFFFFFFFF:FFFFFFFFFF:FFFFFFFFFFFFFFFFFFFFFFFFFFFF:FFF,,FFFFF:FFF,FFF,FF,FFFFFFFFFFFFF,FFFF
@A01757:128:HWYCLDRX2:1:2101:32190:22639
TCGGACTACAAGGGTATCTAATCCTATTTGCTCCCCACGCTTTCGTGCCTCAGCGTCAGTCAACAGGCCAGGCGGCCGCCTTCGCCACTGGTGTTCTTCCATATATCTACGCATTTTACCGCTACACATGGAGTTCCACCGCCCTCTCCTGCTCTCTAGCCCGCCAGTTTCCAGAGCCTGTACCGGTTGAGCCGGTACCTTTCACTCCAGACTTAGCAGGCCGCCTACGCACCCTTTACGCCCAATCATTC
+
FFFFFFFFFFFFFFFFFFFFFFFFFFFFFFFFFFFFFFFFFFFFFFFFFFFFFFFFFFFFFFFFFFFFFFFFFFFFFFFFFFFFFFFFFFFFFFFFFFFFFFFFFFFFFFFFFFFFFFFFFFFFFFFFFFFFFFFFFFFFFFFFFFFFFFFFFFFFF:FFFFFFFFFFFFFFFFFFFFFFFFFFFFFFFFFFFFFF:FFFFFFFFFFFFFFFFFFFFFFFFFFFFFFFFFFFFFFFFFFFFFFFFF:FFFF
@A01757:128:HWYCLDRX2:1:2101:11559:22670
TCGGACTACCGGGGTATCTAATCCTGTTCGCTACCCATGCTTTCGAGCCTCAGCGTCAGTTGCAGACCAGACAGCCGCCTTCGCCACTGGTGTTCTTCCATATATCTACGCATTCCACCGCTACACATGGAGTTCCACTGTCCTCTTCTGCACTCAAGTCGCCCGGTTTCCGAGGCACTTCTTCGGTTAAGCCGAAGGCTTTCACATCAGACCTAAGCAACCGCCTGCGCTCGCTTTACGCCCAATAAATC
+
FFFFFFFFFFFFFFFFFF:FFFFFFFFFFFFFFFFFFFF:FFFFFFFF:FFFFFFFF:FFFFFF,FFFFFFFFFFFFFFFFFFFFF:FFF,:FFFFFFFFFF:FFFFFFFFFF,FFFFFFFF,FFFF,FFFFFFFFFF::FFFFF:F:FFFF:FFFFFFF:FFFFFF:FFFF::F,FF:FFFFFFFFFFFFFFFFFFFFFF::F:FFF,,:FFF,F,FFFFFFFF:F:FF:FFF:FFFFFFFFFFFFFFFF
@A01757:128:HWYCLDRX2:1:2101:29695:22701
TCGGACTACAAGGGTTTCTAATCCTATTTGCTCCCCACGCTTTCGTGCCTCAGCGTCAGTCAACAGGCCAGGCGGCCGCCTTCGCCACTGGTGTTCTTCAATATATCTACGAATTTTACCGCTACACATGGAGTTCCACCGCCCTCTCATGCTCTCTAGCCCGCCAGTTTCCAGAGCCTGTACCGGTTGAGCCGGTACCTTTCACTCCAGACTTAGAAGGCCGCCTACGCACCCTTTACGCCCAATCATTC
+
FFFFFFFFFFFF:FFFFFFFFFFFFFFFFFFF,FFFFFFFFFFFF,FFFFFFFFFFFFFF:FF,F,FF,F,::F:FFFF:FFFFFFF:FF,FFFF:FFF,FFF:FF,FFF,,FFFF,F:FFFF::F,F:F:FF:FFFF,F::FF:FFF,FF,FFFFFF,:F::FFFFFFF:FF:FF,FFF,FFF,FFF,F:F,,:F,FF:FFFFF:F:FFFFF:F:,F,,FFF:FFFFFFFFF:F:FFFFFFFFFF,F:::
@A01757:128:HWYCLDRX2:1:2101:18918:22764
TCGGACTACAAGGGTATCTAATCCTATTTGCTCCCCACGCTTTCGTGCCTCAGCGTCAGTTAACAGGCCAGGCGGCCGCCTTCGCCACTGGTGTTCTTCCATATATCTACGCATTTTACCGCTACACATGGAGTTCCACCGCCCTCTCCTGCTCTCTAGCCCGCCAGTTTCCAGAGCCTGTACCGGTTGAGCCGGTACCTTTCACTCCAGACTTAGCAGGCCGCCTACGCACCCTTTACGCCCAATCATTC
+
FFFFFFFFFFFFFFFFFF,FFFFFFF:FFFFFFFFFFFFFFFFFFFFFFFFFFFFFFFFFF:FFFFFFFFFFFFFFFFFFFFFFFFFFFF:FFFFFFFFF:FFFFFFFFFFFFFFFFFFFFFFFFFFFFFFFFFFFF:FFFFFFFFFFFFFFF:FFF:FFFFFFFFFFFFFFFFFFFFFFFFFFFFF:F:FFFFFFF:FFFFFFFFFFFFFFFFFFF,FFFFFFF:FFFFFFFFFFFFFFFFF:FFF:F:F
@A01757:128:HWYCLDRX2:1:2101:24153:22780
TCGGACTACACGGGTATCTAATCCTGTTTGCTACCCACGCTTTCGAACCTCAGCGTCAGTTACAGACCAGAGAGCCGCTTTCGCCACTGGTGTTCTTCCATATATCTACGCATTTCACCGCTACACATGGAGTTCCACTCTCCTCTTCTGCACTCAAGTCTCCCAGTTTCCAATGCACTACTCCGGTTAAGCCGAAGGCTTTCACATCAGACTTAAAAGACCGCCTGCGTTCCCTTTACGCCCAATAAATC
+
FFFFFFFFFFFFFFFFFFFFFFFFFFFFFFFFFFFFFFFFFFFFFFFFFFFFFFFFFFFFFFFFFFFFFFFFFFFFFFFFF:FFFFFFFFF:FFFFFFFFFFFFFFFFFFFFFFFFFFFFFFFFFFFFFFFFFFFFF:FFFFFFFFFFFFFFFFFFFFFFFFFFFF:FFFFFFFFFFFFFFFFFFFF:F:FFFFFFFFFFFFFFFF:FFFFFFFF:F:F:FFFFFFFFF:FFFFFFFF:F:FFFFFFFFF:
@A01757:128:HWYCLDRX2:1:2101:14931:22811
GGGGGGGGGGGGGGGGGGGGGGTGCGCGTGTGTGGGCGCACACGGGGATCGGGCGGGGGGGGCAGCCCACCCGGGGGCCCGGCGGCCACCCGCCGTGTAGGGATAAAGAAAGAAGATAAATAGAGAAAGGGGAATTGGAGCCCCGCGGCGGCCAGGCGCGGGGCCCCGGGGGGCGGGAAGCGCCGGGCGTCGGGGGGGGGGGGGGAGAGACAAGGAGAGGAGCACGGCCGCCCGGGCGCGCACAGGACGCA
+
,FF:FFFF:,:::,,,,F,,,,,,,,,,,,,,,,,,,,,,,,,,,:,,,,,,,,,,,,,:,,,,,,,,,:,,,,,,,,:,,::,:,,,:,,,,,,,,,,,,:,,,,,,:,,,:F,,,,:F,,,,,,,:,,,,,,:,,,,,,,,,,,,,,,,,,,,,,,,,,,,,:,:,,,,,,,,,,,,,,,,,,,,F,,,,,,:,,,,,,,,,,,,,,,,,,,,,,,,,,,,F,,:,F,:,,,,,,,,:,,,,,,,:,,:
@A01757:128:HWYCLDRX2:1:2101:6470:22842
TCGGACTACACGGGTATCTAATCCTGTTCGCTACCCATGCTTTCGAGCCTCAGCGTCAGTTGCAGACCAGACAGCCGCCTTCGCCACTGGTGTTCTTCCATCTCTCTACGCATTCCACCGCTACACATGGAGTTCCACTGTCCTCTTCTGCACTCACGTCGCCCGGTTTCCGATGCACTTCTTCGGTTAAGCCGAAGGCGTTCACATCAGAGCTATGCAACCGCCTGCGCGCGCTTTTCGCCCAATACATC
+
FFFFFFFFFFFFFFFFFFFFFFF::FFFFFFFFFF::FFFFFFFFFFFFFFFFFF:FFF,FFFFFFFFFFFF:FF,FFFFFFFFF,FFFFFFFFFF:FFF,,F,,F::FFFF:FFF:FFFFF:F,,FFFFFFFF,,FFFFFF:F:,FFFF:,FFFF,FFFFFFFFF,,F::FFFFF,FF:,F,FFF,F,FFFFF:FFFF,F,:FF:,F,FF,F,,,:F,,F:FF:FF,FF,FF:,,F,,,:FF,,F::,:F
@A01757:128:HWYCLDRX2:1:2101:27850:22858
TAGGACTACAAGGGTATCTAATCCTATTTGCTCCCCACGCTTTCGTGCCTCAGCGTCAGTCAACAGGCCAGGCGGCCGCCTTCGCCACTGGTGTTCTTCCATATATCTACGCATTTTACCGCTACACATGGAGTTCCACCGCCCTCTCCTGCTCTCTAGCCCGCCAGTTTCCAGAGCCTGTACCGGTTGAGCCGGTACCTTTCACTCCAGACTTAGCAGGCCGCCTACGCACCCTTTACGCCCAATCATAC
+
:FFFFFFFFFFFFFF:FFFFFFFFFFFFFFFFFFFFFFFFFFFFFFFFFFFFFFFFFFFFFFFFFFFFFFFFFFFFFFFFFFFFFFFFFFFFFFFFFFFFFFFFFFFFFFFFFFFFFFFFFFFFFFFFFFFFFFFFFFFFFFFFFFFFFFFFFFFFF:FFFFFFFFFFFFFF:FFFFFFFFFFFFFFFFFFFFFFFFFFFFFFFFFF,F,FFFFFFFFFFFFFFFF,FFFFFFFFFFFFFFF::FF:FF,F
@A01757:128:HWYCLDRX2:1:2101:2130:22874
TCGGACTACACGGGTATCTAATCCTGTTTGCTCCCCACGCTTTCGAGCCTCAACGTCAGTTACTGTCCAGTAAGCCGCCTTCGCCACTGGTGTTCCTCCTAATATCTACGCATTTCACCGCTACACTAGGAATTCCGATTACCTCTCCAGCACTCCAGCCGTACAGTTTCCAAAGCAGTTCCCGGGTTAAGCCCGGGGCTTTCACTTCAGACTTGCAGTGCCGTCTACGCTCCCATTACACCAATTAAATC
+
FF:FFFFFFFFF:FFF:FFFF:F:,F,:FFFFFFFF:F:,FFFF:FF:FFFFF,::FFFF,F,FFFFFF,FFFFFFF:FFFFFFFFFF::FFFF,,F,FFF,FF:FFFFFFFFFFF,F,FF,FFF:FF:FFFF:FF,,FFF,FFF,F,FFFF,FFF:,:FF::,FFFFFFFFFFFF:F,FFFFFF::FFFFFFFF:FFF,F,,F,FFFF,F:FF:,F,F,,:,F,F,F:FFFFF,FFF:F:FF::FFFF:,
@A01757:128:HWYCLDRX2:1:2101:2239:22905
TCGGACTACCGGGGTTTCTAATCCTGTTTGCTCCCCACGCTTTCGTGCCTCAGTGTCAGTTACAGTCCAGAGAGCCGCCTTCGCAACTGGTGTTCCTCCTAATATCTACGCATTTCACCGCTACACTAGGAATTCCACTCTCCTCTCCTGCACTCAAGTTCCCCAGTTTCAAAGGCTTACTACGGTTGAGCCGTAGCCTTTCACCTCTGAGTTAAGAAACCCCCTACGCCCCCTTTACGCCCAGTAATTCC
+
FFFFFFFFFFFFFFFFFFFF:FFFFFFFFFFFFFFFFFFFFFFFFFFFFFFFFFFFFFFFFFFFFFFFFFFFFFFFFFFFFFFFFFFFFFFFFFFFFFFF,FFF:FF,FFFFFFFFFFFFFFF:FFFFFFFFFFFFFFFFFF:FFFFFFF:FFFFFFFFFFFFFFFF:FFFFFFFF:FFFF:,FF:FFFFFFF:FFFFFFF:FFFFFFFF,FFF,FFFFFF,FFFFF:F,:FF,FFFFFF,F:,FFFFFF:
@A01757:128:HWYCLDRX2:1:2101:29423:22952
TCGGACTACTGGGGTATCTAATCCTGTTCGCTACCCATGCTTACGAGCCTCAGCGTCAATTGCAGACCAGACAGCCGCCTTCGCCACTGGTGTTCTTCCATATATCTACGCATTCCACCGCTACACATGGAGTTCCAATGTCCTCTTCTGCACTCAAGTCGCCCGGTTTCCGATGCACTTCTTCGGTTAAGCCGAAGGCTTTCACATCAGACCTAAGCAACCGCCTGCGCTCGCTTTACGCCCAATAAATC
+
FFFFFF,FFFFF:,,F:F::FFFFFFFFF,F,F:FFFF:FFF,F:FFFFFFFFF:FFF,FFFFFFFFFF,FFF:FFFFFFFF,FFFFFFFFFFFFFFF:FF:FF:F:FFFF,F:F:FF,F:FFFFFFF,FFFFFFFFF,FFF,FFFFF:F:FFFFFFFFFF,F:F,FFFFFFF,,FFFFFFFFFF,FFFF,F,FFFFFFFFF:FFFF,F:FFFFFFF:F:,FF:,FF:FFFF,FFFFFFF:F:F:FFFFF,
@A01757:128:HWYCLDRX2:1:2101:10728:22983
TCGGACTACAAGGGTATCTAATCCTATTTGCTCCCCACGCTTTCGTGCCTCAGCGTCAGTCAACAGGCCAGGCGGCCGCCTTCGCCACTGGTGTTCTTCCATATATCTACGCATTTTACCGCTACACATGGAGTTCCACCGCCCTCTCCTGCTCTCTAGCCCGCCAGTTTCCAGAGCCTGTACCGGTTGAGCCGGTACCTTTCACTCCAGACTTAGCAGGCCGCCTACGCACCCTTTACGCCCAATCATTC
+
FFFFFFFFFFFFFFFFFFFFFFFFFFFFFFFFFFFFFFFFFFFFFFFFFFFFFFFFFFFFFFFFFFFFFFFFFFFFFFFFFFFFFFFFFFFFFFFFFFFFFFFFFFFFFFFFFFFFFFFFFFFFFFFFFFFFFFFFFFFFFFFFFFFFFFFFFFFFF:FFFFFFFF:FFFFFFFFFFFFFFFFFFFFFFFFFFFFFFFFFFFFFFFFFFFFFFFFFF:FFFFFFFFFF:FFFFFFFF,FFFFFFFF:FFFF
@A01757:128:HWYCLDRX2:1:2101:26621:23015
TCGGACTACAAGGGTATCTAATCCTATTTGCTCCCCACGCTTTCGTGCCTCAGCGTCAGTCAACAGGCCAGGCGGCCGCCTTCGCCACTGGTGTTCTTCCATATATCTACGCATTTTACCGCTACACATGGAGTTCCACCGCCCTCTCCTGCTCTCTAGCCCGCCAGTTTCCAGAGCCTGTACCGGTTGAGCCGGTACCTTTCACTCCAGACTTAGCAGGCCGCCTACGCACCCTTTACGCCCAATCATAC
+
FFFFFFFFFFFFFFFFFFFFFFFFF,FFFFFFFFFFFFFFFFFFFFFFFFFFFFFFFFFFFFFFFFFFFFF:FFF:FFF:FFFF:FFFFF:FFFFFFFFFFFFFFFFFFFFFFFFFFFFFFFFFFFFFFFFFFFFFFFF:FF,F:FFFFF:FFFFFFFFFFFFFFFFFF:FFFF:FFFF,FFFFFFFF::FFFFFF:FFFFFFFFFF,FFF,:FFFFFFFFFFFFFF:,FFF:FFFF:F:FFF,::FFF,,
@A01757:128:HWYCLDRX2:1:2101:2329:23062
GGGGGGCAAAAGAAAATAAAAAAAAAAAAAAAACAAACAAACAAAACACAAAATAAGAATAGAAAAAAAAACACCCACACACACCACGAAACCTTAAAAAAAAAAAAAAAAAAAAAACCCACAAAAAAAAATAAACATAAAAAAAAAAAAAAAAAAAAAACACCAATAAAAAACAAAAAAAAAAAAAAAAAAAAAAAAAAAAAAAACAAAAAAAAAAACCAAAAAACCAAACCAAAAACCCAAAAAAAACA
+
,F,,F,,,,,,,,,,:,:F:,F:,:,,,,F,F,,F:,,F::,,,::,:,F:,,,:,,,,,,,:,F,,FFFF,,:,,,,,,,,,:,,,,,,,,,,,,FF:F,F,FF,F:F:F:F,FF,,,,F,F:,:::FF,,FFF,F,,:,FFF:::,,:F:FFFFFFF,,:,,,F,:F,,::,:FFF:F,::,,,,:F:,,,F:FF::F:,F:F:,:,F,FF,F,:F,,,F,F:,,,,,,,,F,,F,F,,:FFFFFFF,,
@A01757:128:HWYCLDRX2:1:2101:28655:23062
TCGGACTACCAGGGTTTCTAATCCTGTTCGCTACCCATGCTTTCGAGCCTCAGCGTAAGTTGCAGACCAGACAGCCGCCTTCGCCACTGGTGTTCTTCCATATATCTACGCATTCCACCGCTACACATGGAGTTCCACTGTCCTCTTCTGCACTCAAGTCGCCCGGTTTCCGATGCACTTCTTCGGTTAAGCCGAAGGCTTTCACATCAGACCTAAGCAACCGCCTGCGCTCGCTTTACGCCCAATAAATC
+
FFFFFFFFFFFFFFFFFFFFFFFFFFFFFFF,FFFFFFFFFFFFFFFFFFFFFFFFFFFFFFFFFFFFFFFFFFFFFFFFFFFFFFFFFFFFFFFFFFFFF:FFFFFFFFFFFFFFFFFFFFFFFFFFFFFFFFFFFFFFFFFFFFFFFFFFFFFFFFFFFFFFFFFFFFFFFFFFFFFFFFFFF:FFFFFFFFFFFFFF:FFFFFFFFFFFFFFFFFFFFFFFFFFFFFFF,F:,FFF:FFFFFFFFFFF
@A01757:128:HWYCLDRX2:1:2101:28592:23077
TCGGACTACCAGGGTTTCTAATCCTGTTCGCTACCCATGCTTTCGAGCCTCAGCGTAAGTTGCAGACCAGACAGCCGCCTTCGCCACTGGTGTTCTTCCATATATCTACGCATTCCACCGCTACACATGGAGTTCCACTGTCCTCTTCTGCACTCAAGTCGCCCGGTTTCCGATGCACTTCTTCGGTTAAGCCGAAGGCTTTCACATCAGACCTAAGCAACCGCCTGCGCTCGCTTTACGCCCAATAAATC
+
FFFFFFFFFFFFFFFFFFFF:FFFFFFFFFF:FFFFFFFFFFFFF,FFFFFFFFFFFFFFFFFFFFFFFFFFFFFFFFFFFFFFFFFFFFFFFFFFFFFFFFFFFFFFFFFFFFFFFFFFFFFFFFFFFFFFF:FFFFFFFFFFFFFFFFFFFFFFF:FFFFFFFFFFFFFFFFFFFFFFFFFFFFFFFFFFFFFFF:FFFFFFFFFFFFFFFF:FFFF,FFFFFFFFFFFFFF:FFFFFFFFFFFFFFFF
@A01757:128:HWYCLDRX2:1:2101:27082:23093
TCGGACTACACGGGTATCTAATCCTATTTGCTCCCCACGCTTTCGTGCCTCAGCGTCAGTCAACAGGCCAGGCGGCCGCCTTCGCCACTGGTGTTCTTCCATATATCTACGCATTTTACCGCTACACATGGAGTTCCACCGCCCTCTCCTGCTCTCTAGCCCGCCAGTTTCCAGAGCCTGTACCGGTTGAGCCGGTACCTTTCACTCCAGACTTAGCAGGCCGCCTACGCACCCTTTACGCCCAATCATTC
+
FFFFFFFFFFFFFFFFFFFFFFFFFFFFFFFFFFFFFFFFFFFFFFFFFFFFFFFFFFFFFFFFFFFFFFFFFFFFFFFFFFFFFF:FFFFFFFFFFFFFFFFFFFFFFFFFFFFFFFFFFFFFFFFFFFFFFFFFFFFFFFFFFFFFFFFFFFFFF,FFFFFFFFFFFFFFFFFFFFFF:FFFFFF:FFFFFFFF:FFFFF:FFFF:FF:FFFFF:FFFFFFFF:F:FFFF:FFF:FFFFFFFFFFFFFF
@A01757:128:HWYCLDRX2:1:2101:21251:23109
TCGGACTACACGGGTATCTAATCCTATTTGCTCCCCACGCTTTCGTGCCTCAGCGTCAGTTAACAGGCCAGGCGGCCGCCTTCGCCACTGGTGTTCTTACATATATCTACGCATTTTACCGCTACACATGGAGTTCCACCGCCCTCTCCTGCTCTCTAGCCCGCCAGTTTCCAGAGCCTGTACCGGTTGAGCCGGTACCTTTCACTCCAGACTTAGAAGGCCGCCTACGCACCCTTTACGCCCAATCATTC
+
FFFFFFFFFFFFFFFFFFF:FFFFFFFFFFFFFFFFFFFFFFFFFFFFFFFFFFFFFFFFFFFF:FFFF:FFFFFFFFFFFFFFFFFFFFFFFF:FFFFFFFFFFFFFFFFFFFF:FFFFFFFFFFF:FFFFFFFFFFFFFFFFFFFFFFFFFFFFFFFFFFFFFFFFFF:FF:FFFFFFFFFFFFFFFFFFFFFF,FF:FFFFFFFFFFFFFF,FFFF:FFFFFFFFFFFFFFFFFFFFFF::,,FF:F:
@A01757:128:HWYCLDRX2:1:2101:29035:23124
TCGGACTACCAGGGTTTCTAATCCTGTTCGCTACCCATGCTTTCGAGCCTCAGCGTAAGTTGCAGACCAGACAGCCGCCTTCGCCACTGGTGTTCTTCCATATATCTACGCATTCCACCGCTACACATGGAGTTCCACTGTCCTCTTCTGCACTCAAGTCGCCCGGTTTCCGATGCACTTCTTCGGTTAAGCCGAAGGCTTTCACATCAGACCTAAGCAACCGCCTGCGCTCGCTTTACGCCCAATAAATC
+
FF:FF:FFFFFFFFFFFFFFFF:FFFFFF:F:FF:FFFFFF:FFFFFFFFFFFFFFFF:FF:FFFFFFFFFFF:FF:F::FFFFFFFFFFFF:FFFF:FFFFFFFFFFF,FF,FFFFFFFF:FFF,FF:FF,:F,FFFF:FFFFF:FFFFFFFFFFF:FFFFFFFFF:FFFFF,FFF,:FFF:FFF:FFF,FFFFF,:FF,FF:F:FFFFF,FFF::FF:FFFFF::FFFFF,FFFF:FFFFF:FFFFFFF
@A01757:128:HWYCLDRX2:1:2101:30083:23187
TCGGACTACAGGGGTTTCTAATCCTGTTTGCTCCCCACGCTTTCGTGCCTCAGTGTCAGTTACAGTCCAGAGAGCCGCCTTCGCAACTGGTGTTCCTCCTAATATCTACGCATTTCACCGCTACACTAGGAATTCCACTCTCCTCTCCTGCACTCAAGTTACCCAGTTTCAAAGGCTTACTACGGTTGAGCCGTAGCCTTTCACCTCTGACTTAAGAAACCACCTACGCACCCTTTACGCCCAGTAATTCC
+
FFFFFFFFFFFFFFFFFFFFF:FFFFFFFFFFFFFFFFFFFFFFFFFFFFFFFFFFFFFFFFFFFFFFFFFFFFFFFFFFFFFFFFFFFFFFFFFFFFFFFFFFFFF:FFFFFFFFFFFFFFFFFFFFFFFFFFFFFFFFFFFFFFFFFFFFFFFFFFFFFFFFFFFFFFFFFFFFFFFFF:FFFFF:FFFFFFFFFFFFFFFFFFFF:FFFF:FFFF:FFFFFF:FFFFFFFFFFFFFFFFF:FFFFFFF
@A01757:128:HWYCLDRX2:1:2101:9046:23234
TCGGACTACACGGGTATCTAATCCTGTTTGCTCCCCACGCTTTCGTGCCTCAGTGTCAGTTACAGTCCAGAGAGCCGCCTTCGCAACTGGTGTTCCTCCTAATATCTACGCATTTCACCGCTACACTAGGAATTCCACTCTCCTCTCCTGCACTCAAGTTCCCCAGTTTCAAAGGCTTACTACGGTTGAGCCGTAGCCTTTCACCTCTGACTTAAGAAACCACCTACGCACCCTTTACGCCCAGTAATTCC
+
FFFFFFFFFFFFFFFFFFFFFFFFFFFFFFFFFFFFF::FFFFFFFFFF:FFFFFFFFFFFFFFFFFF,FFFFFFFFFFFFF:FFFFFFFFFFFFFFFFFFF:FFFFFFFFFFFFFFFFFFF:,FFFFFFFFFFF:FFFFF:FFFF:FFFFFFF:FFFFFFF:FFFFFFFFFFF:FFFFFFFFFFFFFF,FF:FF,FFFFFF:F,FFFFFFF:FF,F:,,FF:,:FFFFF,FFF:F,FFFF:F,FFFFFF:
@A01757:128:HWYCLDRX2:1:2101:10863:23249
TCGGCTACAAGGGTATCTAATCCTGTTCGCTACCCATGCTTTCGAGCCTCAGCGTCAGTTGCAGACAAGACAGCCGCCTTCGCCCGTGGTGTTCTTCCATATATCTACGCAGTCCACCGCTAGACATGGGGTTCCCCTGTCGTCTTCTGCACACCAGTCGCCCGGGTTCCGATGCACTGCGGGGGTTCAGCCGTAGGGGTTCGCATCTGACCTCTGCGCGCGCGTCGGCTCGCTTGGCGGGCGGGGGGGCG
+
,F:F:FF,FFF::F,:FFF:FF:F:F:F:FF,FFFFFF,F:,FFF:F,F::FF:FFFFFF:F:FFF:FFF,,,:FFF,FFFF,F,,,FF:FF,:F::F:FFFF,,FF,:FF:F,FF:FF,,F,F,:,FF,FFF,,,F:F,,,,::,,,F:,F,:F,FF,F,,:FF,,,,FF,,F:,,F:F,,,FF,FF,FF,F,FF:,:,:F,,,,:,F,,,,,F,FF,,,F:,,::F,F,F,,,,:,:F::,:,,::F:,
@A01757:128:HWYCLDRX2:1:2101:13376:23312
TCGGACTACAGGGGTATCTAATCCTGTTTGCTACCCACGCTTTCGAACCTCAGCGTCAGTTACAGACCAGAGAGCCGCTTTCGCCACTGGTGTTCTTCCATATATCTACGCATTTCACCGCTACACATGGAGTTCCACTCTCCTCTTCTGCACTCAAGTCTCCCAGTTTCCAATGCACTACTCCGGTTAAGCCGAAGGCTTTCACATCAGACTTAAAAGACCGCCTGCGTTCCCTTTACGCCCAATAAATC
+
FFFFFFFFFFFFFFFFFFFFFFFFFFFFFFFFFFFFFFFFFFFFFF:FFFFFFFFFFFFFFFFFFFFFFFFFFFFFFF:FFFFFFFFFFFF:FFFFFFFFFFFFFFFFFFFFFFFFFFFFFFFFFFFFFFFFFFFFFFFFFFFFFFFFFFFFFFFFFFFFFFFFFFFFF:FF,FFFFFFFFFFFFFFFFFFFFFFFFFFFFFFF:FFFFFFFFFFFFFF:F::FFFFFF,FF:FFFFFFFFFFFFFF:,FF
@A01757:128:HWYCLDRX2:1:2101:31349:23375
TCGGACTACTAGGGTATCTAATCCTGTTTGCTCCCCACGCTTTCGTGCCTCAGTGTCAGTTACAGTCCAGAGAGCCGCCTTCGCAACTGGTGTTCCTCCTAATATCTACGCATTTCACCGCTACACTAGGAATTCCACTCTCCTCTCCTGCACTCAAGTTCCCCAGTTTCAAAGGCTTACTACGGTTGAGCCGTAGCCTTTCACCTCTGACTTAAGAAACCACCTACGCACCCTTTACGCCCAGTAATTCC
+
FFFFFFFFFFFFFFFFFFFFFFFFFFFFFFFFFFFFFFFFFFFFFFFFFFFFFFFFFFFFFFFFFFFFFFFFFFFFFFFFFFFFFFFFFFFFFFFFFFFFFFFFFFFFFFFFFFFFFFFFFFFFFFF:FF:FFFFFFFFFFFFFFFFFFF:FFFFFFFFFFFFFFFFFFFFFFFFFFFFFFFFFFFFFFFFFFFFFFFFFFFFFFFFFFFFFFFFFFF:FFFFFF:FFFFFFFFFFFFFFFFFFF,FFFFF
@A01757:128:HWYCLDRX2:1:2101:13675:23390
TCGGACTACAGGGGTATCTAATCCCGTTTGCTCCCTACGCTTTCGTGCCTTAGTGTCAGAACCGTCCCAGCATCCTGCCTACGCTATTGGTGTTCCTTCTAATATCTACGGATTTCACTCCTACACTAGAAATTCCAGATGCCCCTAACGGTCTCGAGCTTAACAGTTTAGCTAATAGTCTGAATGGTTGTGCCACCAGATTTCACTAGCTACTTATTATGCCACCTACGCACCTCTTTACACCCAGTCAC
+
FFFFF:FFFFFFFFFFFFFFFFFFFFFFFFFFF,FFF:FFFFFFFFFF,,FFFF:FF:FFFFFFFFFFFFFFFFFFFFFFF:F,F:FFFFFFFFFFFFFF::FFFFFFFFFFFF:FFFFFFF:FFFFFF,FFFFFFFFFF:FFFFF,FFFFFFFFF:FFFFF,FFFF:FFFFFFFFFFFFFFFFFFFFFF,FFF::FFF:FFFF:FF:FFFFF::F:FF:FF:::FFFFFFF,FFFFFFFFFFFFF,FF:F
@A01757:128:HWYCLDRX2:1:2101:31376:23390
TCGGACTACTAGGGTATCTAATCCTGTTTGCTCCCCACGCTTTCGTGCCTCAGTGTCAGTTACAGTCCAGAGAGCCGCCTTCGCAACTGGTGTTCCTCCTAATATCTACGCATTTCACCGCTACACTAGGAATTCCACTCTCCTCTCCTGCACTCAAGTTCCCCAGTTTCAAAGGCTTACTACGGTTGAGCCGTAGCCTTTCACCTCTGACTTAAGAAACCACCTAAGCACCCTTTACGCCCAGTAATTCC
+
FFFFFFFFFFFFFFFFFFFFFFFFFFFFFFFFFFFFFFFFFFFFFFFFFFFFFFFFFFFFF:FFFFFFFFFFFFFFFFFFFFFFFFFFFF:FFFFFFFFFFFFFFFFFFFFFFFFFFFFFFFFFFFFFFFFFFFFFFFFFFFFFFFFFFFFFFFFFFFFFFFFFFFFFFFFFF:FFFFFFFF,FF:FFFF,FFFF,FFFFF,,FFFFF:FFFFFF:F:FFFFFFFF,FFFFFF:,FFF:FFFFFFFFF:F,
@A01757:128:HWYCLDRX2:1:2101:17210:23406
TCGGACTACAGGGGTATCTAATCCTGTTTGCTCCCCACGCTTTCGAGCCTCAGTGTCAGTAACAGACCAGAATGTCGCCTTCGCCACTGGTGTTCTTCCATATATCTACGCATTCCACCGCTACACATGGAGTTCCACATTCCTCTTCTGTACTCAAGTTTCCCAGTTTCCAATGACCCTCCACGGTTAAGCCGTGGGCTTTCACATCAGACTTAAGAAACCACCTGCGCTCCCTTTACGCCCAATAAATC
+
FFFFFFFFFFFFFFFFFFFFFFFFFFFFFFFFFFFFFFFFFFFFFFFFFFFFFFFFFFFFFFFFFFFFFFFFFFFFFFFFFFFFFFFFFFFFFFFFFFFFFFF::FFFFFF:FFFFFFFFFFFFFFF:FFFFFF:FFFFFFFFFFFFFFFF:FFF:FFF:FFF:FFFFFFFFFFFFFFFFFFFFFFFFFFFFFFFFFFFFFFFFFFFFFFFFFFFFF:FF,FF:FFFFFFFFFFFF:FFFFFFF,F,FFFF
@A01757:128:HWYCLDRX2:1:2101:32235:23500
TGGACTACAGGGGTATCTAATCCTGTTTGCTCCCCACGCTTTCGTGCCTCAGTGTCAGTTACAGTCCAGAGAGCCGCCTTCGCAACTGGTGTTCCTCCTAATATCTACGCATTTCACCGCTACACTAGGAATTCCACTCTCCTCTCCTGCACTCAAGTTCCCCAGTTTCAAAGGCTTACTACGGTTGAGCCGTAGCCTTTCACCTCTGACTTAAGAAACCACCTACGCACCCTTTACGCCCAGTAATTCCG
+
FFFFFFFFFFFFFFFFFFFFFFFFFFFFFFFFFFFFFFFFFFFFFFFFFFFFFFFFFFFFFFFFFFFFFFFFFFFFFFFFFFFFFFFFFFFFFFFFFFFFFFFFFFFFFFFFFFFFFFFFFFFFFFFFFFFFFFFFFFFFFFFFFFFFFFFFFFFFFFFFFFFF:FFFFFFFFFFFFFFFFF:FFFFFFFFFFFFFFFFFFFFFFFFFFFF,FFFFFFFFFFFFFFFFFF:F,:FFFFFFFF,FFFFF:FF
@A01757:128:HWYCLDRX2:1:2101:15528:23625
GGGGGGGGGGGGGGGGGGGGGGGGGGGGGGGGGGGGGGGGTGGGGGGGGTGGGGGGGGGGGGGGGGGGGGCGGGGGGGCGGGGGCGGTGGTGGGCGGCCGTCTCGCTGCGGGGTCGGCGGCGGCGCAGGGGGGGTCCGTGGCCTGTGCGGCACTGAGGTCGCCAGGGTTCCGAGGCAGCGCGGCGGGTAAGACGGAGGCGTGCACCGCCGACCGAGGCGACCCCCGGCGCCGGCGGAGCGCCCAAGTCACC
+
F,FF:F,:F:FFFFF,F,F,:F,:FF,:FF,,::FF,,F,,::,F,F,:,,,F,F,:,F:,F,,F,F,,F,,,F,,,,,,:,F,,,,,:F,F:F,,:,,,:,,,:,,:,F,,:,,,,,,F,,,,,,,,FF,F,,,,,,,:,,,,,,F,,F,,,,,,,,,,F,F,F,,,,,:F:,:,,,,,,,,,,,,,,:F:,:,,F:,,,:,,:,:,,,,,,,,,,,,,:,,,,,F,,,,,,,,:,,,F,,:,,,,:,,,
@A01757:128:HWYCLDRX2:1:2101:4074:23641
TCGGACTACAAGGGTCTCTAATCATCTTTGGACCCCACGCTTACGAGCATCAGCGTCAGTCAACAGGCGAGGCGCCCCCCTTCCCCACTGGTGTTCTTCCATATAAGTACGCATTTTACGGCTAGAGATGGAGTTCCACCGCCCTCTCCGGCTCGCTAGCCGGCCCGTGTCCAGCGCCTGTCCCGGTGGTGCCGGTCCCTGTCGCTCCCGACGTAGCGGGCCGCGTACGCGCCCTGTGCGGCGGGTCGTGC
+
F:,:F,:,:,F,,FF,,FF,FF:,F,F,,,,,,,:,F,,F:F,FF,,,,FF,,FFF,F,F,,F:FF,F,,,,FF,,,,F,FF,,FFFFF,F,,:,,,:FF,FFF,,,FF:,::,FFFF,,F,F:,,,F:F:,:F,F::,:FF,:,,:F,,F,:,,,::F,,,F:,:F,,:,F,:,F:FFFFF,,FFF,F,:,,FF,,,,,,:F,:,,,,F,,,,,F,,F:,,:,,,,,:F,,:,,F:,,F,:,,,,F,:,,
@A01757:128:HWYCLDRX2:1:2101:1787:23657
TCGGACTACAAGGGTATCTAATCCTGTTTGCTACCCACGCTTTCGAACCTCAGCGTCAGTTACAGACCAGAGAGCCGCTTTCGCCACTGGTGTTCTTCCATATATCTACGCATTTCACCGCTACACATGGAGTTCCACTCTCCTCTTCTGCACTCAAGTCTCCCAGTTTCCAATGCACTACTCCGGTTAAGCCGAAGGCTTTCACATCAGACTTAAAAGACCGCCTGCGTTCCCTTTACGCCCAATAAATC
+
FFFFFFFFFFFFFFFFFFFFFFFFFFFFFFFFFFFFFFFFFFFFFFFFFFFFFFFFFFFFFFFFFFFFFFFFFFFFFFFFF:FFFFFFFFFFFFFFFFFFFFF:FFFFFFFFFFFFF:FF:FFF:FFFFFFFFF:FF:FFFFFFFFFFF:F:FF,FFFFFFF:F:FFFFFFFFF:,:FFFFFFFFFFFFF:,F:FFFFFFFFFF,FFFFFFFFFFF:F:,F,FFFFFF::FF,FFFFF:,F,FFFFF,FFF
@A01757:128:HWYCLDRX2:1:2101:19009:23703
TCGGACTACAAGGGTATCTAATCCTGTTTGCTCCCCACGCTTTCGTGCCTCAGTGTCAGTTACAGTCCAGAGAGCCGCCTTCGCAACTGGTGTTCCTCCTAATATCTACGCATTTCACCGCTACACTAGGAATTCCACTCTCCTCTCCTGCACTCAAGTTCCCCAGTTTCAAAGGCTTACTACGGTTGAGCCGTAGCCTTTCACCTCTGACTTAAGAAACCACCTACGCACCCTTTACGCCCAGTAATTCC
+
FFFFFFFFFFFFFFFFFFFFFFFFFFFFFFFFFFFFFFFFF:FFFFFFFFF:FFFFFFFFFFFFFFFFFFFFFFFFFFFFFFFF,FFFFFFFFFFFFFFFFFFFFFFFFFF:FFFFFFFFFFFFFFFFFFFFFFFFFFFFFFFFFFFFFFFFFFFFFFFFFFFFFFFFFFFFF:FFFFFFFFFFFFFFFFFFFFFFFFFFF,FFFFFF:FFFFFFFFFFF:FF,:F:FFFFFFFFFFFFFFFF::FFF,FF
@A01757:128:HWYCLDRX2:1:2101:9986:23766
TCGGACTACAAGGGTATCTAATCCTGTTTGCTCCCCACGCTTTCGTGCCTCAGTGTCAGTTACAGTCCAGAGAGCCGCCTTCGCAACTGGTGTTCCTCCTAATATCTACGCATTTCACCGCTACACTAGGAATTCCACTCTCCTCTCCTGCACTCAAGTTTCCCAGTTTCAAAGGCTTACTACGGTTGAGCCGTAGCCTTTCACCTCTGACTTAAGAAACCACCTACGCACCCTTTACGCCCAGTAATTCC
+
FFFFFFFFFFFFFFFFFFFF:FFFFFFFFFFFFFFFFFFFFFFFFFFFFFFFFFFFFFFFFFFFFFFFFFFFFFFFFFF:FFFFFFFFFFFFFFFFFFFFFFFFFFFFFFFFFFFFFFFFFFFFFFFFFFFFFFFFFFFFFFFFFFFFFFFFFFFFFFFFFFFFFFFFFFFFFFFFFFFFF:F::FFFFF:FFFFFFFFF:FFFFFFFFFFFFFFFF,FFFFFFF,FFFFF:FFF,FFFFFFFFFFFFFF,
@A01757:128:HWYCLDRX2:1:2101:27597:23860
TCGGACTACAAGGGTATCTAATCCTGTTTGCTCCCCACGCTTTCGCACCTCAGCGTCAGTATCGGACCAGTGAGCCGCCTTCGCCACTGGTGTTCTTCCCAATATCTACGAATTTCACCTCTACACTCGGAATTCCACTCACCTCTCTCGACCTCAAGACTAGGAGTTTCAAAGGCAGTTCCAAGGTTGAGCCCTGGGATTTCACCTCTGACTTTCTAATCCGCCTACGTGCGCTTTACGCCCAGTAATTC
+
FFFFFFFFF:FFFFFFFFF:FFFFFF:FFFFFFFFFFFFFFFFFFFFFFFFFFFFFFFFFFFFFFFFFFFF:FFFFFFFFFFFFFFFFFFFFFFFFFFFFFFFFFFFFFFFFFFFFFFFFFFFFFFFFFFFFFFFFFFFFFFF,FFFFFFFFFFFFFFFFFFFFFFFFFFFFFFFFFFFFFFFFFFFF:FFFFFFF:FFFFFFFFFFFFFFFFFFFFFFFFFFFFFFF,:FFFFF:FFF,F:FFFF,F:FF
@A01757:128:HWYCLDRX2:1:2101:26395:23938
TCGGACTACAAGGGTTCTAATCCTATTTGCTCCCCACGCTTTCGTGCCTCAGCGTCAGTCAACAGGCCAGGCGGCCGCCTTCGCCACTGGTGTTCTTCCATATATCTACGCATTTTACCGCTACACATGGAGTTCCACCGCCCTCTCCTGCTCTCTAGCCCGCCAGTTTCCAGAGCCTGTACCGGTTGAGCCGGTACCTTTCACTCCAGACTTAGCAGGCCGCCTACGCACCCTTTACGCCCAATCATTCC
+
FFFFFFFFFFFFFFFFFFFFFFFFFFFFFFFFFFFFFFFFFFFFFFFFFFFFFFFFFFFFFFFFFFFFFFFFFFFFFFFFFFFFFFFFFFFF:FFFFFFFFFFFFFFFFFFFFFFFFFFFF:FFFFFFFFFFFFFFFFFFFFFFFFFFFFFFFFFFFF:FFFFFFFFFFFFFFFFFFFFFFFFFFFFFFF:FFFF:FFFFFFFFFFFFFFFFF,F:FFFFFFFFFFFFFF:FFFFFFFFFFFFFF:FFFFF
@A01757:128:HWYCLDRX2:1:2101:17092:23954
TCGGACTACCCGGGTATCTAATCCTGTTTGCTCCCCACGCTTTCGTGCATCAGTGTCAGTTACAGTCCAGAGAGCCGCCTTCGCAACTGGTGTTCCTCCTAATATCTACGCATTTCACCGCTACACTAGGAATTCCACTCTCCTCTCCTGCACTCAAGTTCCCCAGTTTCAAAGGCTTACTACGGTTGAGCCGTAGCCTTTCACCTCTGACTTAAGAAACCACCTACGCACCCTTTACGCCCAGTAATTCC
+
FFFFFFFFFFFFFFFFF:FFFFFFFFFFFFFFFFFFFF:FFFFFFFFF:FF:FFFFFF:FF:FFFFFF:FFFFFFF:FFFFF:FFFFF:FFFF:FFFFFF:F,FFFFFFF:,FFFFFFFFFFF:F:FFFFFFFF:FFFFFFFFFFFFFFFFFFFFFFFFFFFFFF:F:FFFFFFFFFFFFFFFFFFFFFFFFFFFFFFFFFFF:FFF:F::FFFFFFFFFFFFFF:FF:FFF,F::FFFF:FF:FF:FF:,
@A01757:128:HWYCLDRX2:1:2101:23647:24001
TCGGACTACAAGGGTATCTAATCCTGTTTGCTCCCCACGCTTTCGTGCCTCAGTGTCAGTTACAGTCCAGAGAGCCGCCTTCGCAACTGGTGTTCCTCCTAATATCTACGCATTTCACCGCTACACTAGGAATTCCACTCTCCTCTCCTGCACTCAAGTTTCCCAGTTTCAAAGGCTTACTACGGTTGAGTCGTAGCCTTTCACCTCTGACTTAAGAAACCACCTACGCACCCTTTACGCCCAGTAATTCC
+
FFFFFFFFFFFFFFFFFFFFFFFFFFFFFFFFFFFFFFFFFFFFFFFFFFFFFFFFF:FFFFFFFFFFFFFFFF:FFFFFFFFFFFFFF:FFFFFFFFFFFFFFFFFFF:FFFFFFFFFFFFFFFFFFFFFFFFFFFFFFFFFFFFFFFFFFFFFFFFFFFF,FFFFFFFFF,,:FFFFFFFFFFFFFFFF:FFFFFFF:FF,F,FFFFFFFFF,FFFFFF:FFF:,F:FFF,FFFFF:FFF,:FFFFFF,
@A01757:128:HWYCLDRX2:1:2101:30644:24064
TCGGACTACTGGGGTATCTAATCCTGTTTGCTCCCCACGCTTTCGTGCCTCAGTGTCAGTTACAGTCCAGAGAGCCGCCTTCGCAACTGGTGTTCCTCCTAATATCTACGCATTTCACCGCTACACTAGGAATTCCACTCTCCTCTCCTGCACTCAAGTTCCCCAGTTTCAAAGGCTTACTACGGTTGAGCCGTAGCCTTTCACCTCTGACTTAAGAAACCACCTACGCACCCTTTACCCCCCGTAATTCC
+
FFFFFFFFFFFFFFFFFFFFFFFFFFFFFFFFFFFFFFFFFFFFFFFFFFFFF,FFFFFFFFFFF:FFFFFFFFFFFFFFFFFFFFFFFFFFFFF:FFF:FFFFFFFFFFFFFFFFFFFFFFFFFF:FFFF,FFFFFFFFFFFFFF,FFFFFFFFFFFF,FFFFFFFFFFFFF,FFF,FFF:FFFFFFF,FFFFFFFFF,F:FFFFFF,FFFFFF,FFF,F:FF:FF::F,FF:FF:,,:FF,,,FF:FF:
@A01757:128:HWYCLDRX2:1:2101:2193:24111
TCGGACTACCAGGGTTTCTAATCCCGTTTGCTCCCTACGCTTTCGTGCCTTAGTGTCAGAACCGTCCCAGTAACCTGCCTACGCTATCGGTGTTCTTTCTAATATCTACGGATTTCACTCCTACACTAGAAATTCCAGTTACCCCTAACGGTCTCGAGCTTAACAGTTTAGATTATAGTCTGAATGGTTGAGCCAGCAGATTTCACTAGGTACTGAGTATGCCACCTACGCACCTCTTTACACACATTATC
+
FFFFFFFFFFFFFFFFFFFFFFFFFFFFFF:FFFFFF:FFFFFFFF,,FFFFF,FFFFF::FFFFFFFFFF:FFFFFFFFFFFFFFFFFFFFFFFFFFFFFFFFFFFFFFFFFFFFF:FFFFFF:FF:F:FF:FF:F:F:FFFFFFFF:F,F,F::FF,FFFFF:FFFF:F,F,FFF:FFFFFFF::F,,FFF,F,FFF:FF:,,FFF:,F,,:,F,FFFF:FF:,:,,:FF,FF,,FF:FFF,FF,,,,,
@A01757:128:HWYCLDRX2:1:2101:23547:24205
TCGGACTACACGGGTATCTAATCCCGTTTGCTCCCTACGCTTTCGTGCCTTAGTGTCAGAACCGTCCCAGTAACCTGCCTACGCTATTGGTGTTCTTTCTAATATCTACGGATTTCACTCCTACACTAGAAATTCCAGTTACCCCTAACGGTCTCGAGCTTAACAGTTTAGCTAATAGTCTGAATGGTTGAGCCACCAGATTTCACTAGCTCCTTATTATGCCACCTACGCAACTCTTTACACCCAGTCAC
+
FFFFFFFFFFFFFFFFFFFFFFFFFFFFFFFFFFFFFFFFFFFFFFFF:FFFFFFFFFFFFFFFFFFFFFFFFFFFFFFFFFFFFFFFFF:FFFFFFFFFFFFFFFFFFFFFFFFFFFFFFFFFFFFFFF,FFFFFFFFFFFFFFFFFFFFFFFFFFFFFFFFF:FFFFF:F,FFFF:FFFFFFFFFFFFFFFFFFFFFF:FFFFFFFFFF,:FFF:FFFF:FFFFFFFF:FFFFFFFFFFFFFFFFFF:F
@A01757:128:HWYCLDRX2:1:2101:11026:24220
TCGGACTACCGGGGTATCTAATCCTATTTGCTCCCCACGCTTTCGTGCCTCAGCGTCAGTCAACAGGCCAGGCGGCCGCCTTCGCCACTGGTGTTCTTCCATATATCTACGCATTTTACCGCTACACATGGAGTTCCACCGCCCTCTCCTGCTCTCTAGCCCGCCAGTTTCCAGAGCCTGTACCGGTTGAGCCGGTACCTTTCACTCCAGACTTAGCAGGCCGCCTACGCACCCTTTACGCCCAATCATTC
+
FFFFFFFFFFFFFFFFFFFFFFFFFFFFFFFFFFFFFFFFFFFFFFFFFFFFFFFFFFFFFFFFFFFFFFFFFFFFFFFFFFFFFFFFFFFFFFFFFFFFFFF,FFFFFFFFFFFFFFFFFFFFFFF:FFFFFFFFFFFFFFFFFFFFFFFFFFFFFFFFFFFFFFFFFFFFFFFFFFFFFF:FFFFFFFFFFFFFFFFFFFFFFFFFFFFFFFFFFFFFFFFFFFFFFFFFFFFFF,FFFFFFFF:FFFF
@A01757:128:HWYCLDRX2:1:2101:2700:24236
TCGGACTACAAGGGTATCTAATCCTGTTCGCTACCCATGCTTTCGAGCCTCAGCGTCAGTTGCAGACCAGACAGCCGCCTTCGCCACTGGTGTTCTTCCATATATCTACGCATTCCACCGCTACACATGGAGTTCCACTGTCCTCTTCTGCACTCAAGTCGCCCGGTTTCCGATGCACGTCTTCGGTTAAGCCGAAGGCTTTCACATCAGACCTAAGCAACCGCCTGCGCTCGCTTTACGCCCAGGACATC
+
FFFFFFFFFFFFFFFFFFFFFFFFFFFFFFFFFFFFFFFFFFFFFF:FFFFFFFFFFFFFFFFFFFFFFFFFFFFFFFFFFFFFFFFFFFFF:F:FF,:FFFF:FFFF,FF:FFF:FF:FFF:FF,FFFF,FFFF:,FFFFF,:FFF:FF,,FFFFFF:F:FFFFF::F::FFFFFFF,F,FFFFFFFF,F,,FF:FFFF:F,:,,,F,F:,,F,,F,,F:FF,FFF,F,,:FF:,,,,F::,,,:,F,,:
@A01757:128:HWYCLDRX2:1:2101:28320:24236
TCGGACTACTAGGGTATCTAATCCTATTTGCTCCCCACGCTTTCGTGCCTCAGCGTCAGTCAACAGGCTAGGCGGCCGCCTTCGCCACTGGTGTTCTTCCATATATCTACGCATTTTACCGCTACACATGGAGTTCCACCGCCCTCTCCTGCTCTCTAGCCCGCCAGTTTCCAGAGCCTGTACCGGTTGAGCCGGTACCTTTCACTCCAGACTTAGCAGGCCGCCTACGCACCCTTTACGCCCAATCATTC
+
FFFFFFF:FFFFFFF:FF:FF:FFF:::FFFFFFFFFFFFFFFFFFFFFFFFFFFFFFFFF:FFFFFFFFFFFFF:FFFFFFFFFFFFFFFFFFFFFFFFFFFF:FFFFFFFFFFFFFF:FFFFFFFFFFFFFF:FFFFF,FFFFFFFFFFFFFFFF:FFFFFFFF,FFFFFFFFFFFFFFFFFFFFFFFFFFFFF:FFFFFFFFFF,::FF:FFFFFFFFFFFF::FFF:FFF:FFFFFFFF:FF:FF:F
@A01757:128:HWYCLDRX2:1:2101:23891:24267
TCGGACTACAAGGGTATCTAATCCTGTTTGCTCCCCACGCTTTCGTGCCTCAGTGTCAGTTACAGTCCAGAGAGCCGCCTTCGCAACTGGTGTTCCTCCTAATATCTACGCATTTCACCGCTACACTAGGAATTCCACTCTCCTCTCCTGCACTCAAGTTTCCCAGTTTCAAAGGCTTACTACGGTTGAGTCGTAGCCTTTCACCTCTGACTTAAGAAACCACCTACGCACCCTTTACGCCCAGTAATTCC
+
FFFFFFF:FFFFFFFFFFFFFFFFFFFFFFFFFFFFFFFFFFFFFFFFFFFFFFFFFFFFFFFFFFFFFFFFFFFFFFFFFFFFFFFFFFFFFFFFFFFFFFFFFFFFFFFFFFFFFFFFFFFFFFFFFFFFFFFFFFFFFFFFFFFFFFFFFFFFFFFFFFFFFFFFFFFFFFFFFFFFF:FFFFFFFFFF:FFFFFFFFF:FFFFFFFFFFFFFFFFF,FFFF:FF,FFFFFFF:FFFFF:FFFFFFF,
@A01757:128:HWYCLDRX2:1:2101:19343:24314
TCGGACTACACGGGTATCTAATCCTGTTCGCTACCCATGCTTTCGAGCCTCAGCGTCAGTTGCAGACCAGAGAGCCGCCTTCGCCACTGGTGTTCTTCCATATATCTACGCATTCCACCGCTACACATGGAGTTCCACTCTCCTCTTCTGCACTCAAGTTCAACAGTTTCTGATGCAATTCTCCGGTTGAGCCGAAGGCTTTCACATCAGACTTATTGAACCGCCTGCACTCGCTTTACGCCCAATAAATC
+
FFFFFFFFFFFFFFFFFFFFFFFFFFFFFFFFFFFFFFFFFFFFFFFFFFFFFFFFFFFFFFFFFFFFFFFFFFFFFFFFFFFFFFFFFFFFFFFFFFFFFFFFFFFFFFFFFFFFFFFFFFFFFFFFFFFFFFFFFFFFFFFFFFFFFFFFFFFFFFFFFFFFFFFFFFFFFFFFFFFFFFFFFFFFFFFFFFFFFFFFFFFFFFFFFFFFFFFFFFFFFFFFFFFFFFFFFFFFFFF:FFFFFFFFFFF
@A01757:128:HWYCLDRX2:1:2101:28257:24314
TCGGACTACAAGGGTATCTAATCCTGTTCGATCCCCGCACTTTCGTGCCTCAGCGTCAGTAGGGCGCCGGAAGGCTGCCTTCGCAATCGGGGTTCTGCGTGATATCTATGCATTTCACCGCTACACCAGGTATTCCGTGTTCCCCTACCAGACTCTAGCCATAGCAGTTCCGAATGGCCGCCCCGAGTTGAGCTCGGGGGTTTCACATCCGGCTTACCAAGCCGCCTACGCGCTCTTTACGCCCAATAAAT
+
FFFFFFFFFFFFFFFFFF:FFFFFFF:FFFFFFFFFFFFFFFFFFFF:FFFFFFFFFFFFFFFFFFFFFFFFFFFFFFFFFFFFFFFF:FFFFFFFFFFFFFFF,FFFFFFFF:FFFFFFFFFFFFFFFFF:FFFFFFFFFFFFFFFFFFFFFFFFFFFFFFFFFFFFFFFFFFFFFFFFFFFFFFFFFFFFFFFFFFFFFFFFFFFFFFFFFFFFFFF,FFFFFFF,FFFFFFFFF:FFFFF:FFFFFFF
@A01757:128:HWYCLDRX2:1:2101:17228:24439
TGGGTCTACTGGGGTATCTAATCCTGTTTGCTCCCCACGCTTTCGAGCCTCAACGTCAGTTACAGTCCAGTAAGCCGCCTTCGCCACTGGTGTTCCTCCTAATATCTACGCATTTCACCGCTACACTAGGAATTCCACTTAACTCTCCTGAACTCAAGATAAACAGTTTAAAGAGCAGTACAAGTCTTCAGACCACGACTTTAACACCAGACTAACACTCACGACTACTCTCCAAATACACCCACAAAATC
+
,,FF,,F:,,:FF:FFFFF:FFF,FFFFFFFF,F,:FF,FF,F,F,,FF,FF:FF,:FFF,F:FF:F:FFFFF:F,:,FF,,F,,F,,F,,F,,::,:,FFF:F:FFFF,FFF,F:FFFF,,F:F:FF::FFF,:,F,:,:,,,,F,,:,,,FF:FF,,F,FFF:,,,,,,F,F,,F,,F:,,,,:,,,F,,,,,,,,FF,,,:,,:,F,F,F,,,F,,,:,,,:,F:F,,,,,:F,:,:F,,FF,,:F,,
@A01757:128:HWYCLDRX2:1:2101:22399:24627
TCGGACTATAAGGGTATCTAATCCTGTTTGCTACCCACGCTTTCGAACCTCAGCGTCAGTTACAGACCAGAGAGCCGCTTTCGCCACTGGTGTTCTTCCATATATCTACGCATTTCACCGCTACACATGGAGTTCCACTCTCCTCTTCTGCACTCAAGTCTCCCAGTTTCCAATGCACTACTCCGGTTAAGCCGAAGGCTTTCACATCAGACTTAAAAGACCGCCTGCGTTCCCTTTACGCCCAATAAATC
+
FFFFFFFFF:F:FFFFFFFFFFFFFFFFFFFFFFFFFFFFFFFFFFFFFFFFFFFFFFFFFFFFFFFFFFFFFFFFF:FFFFFFFF:FFF:FFFFFFFFFFFFFF:FFFFFFFFFFFFFFFFFFFFFF:FFFFFFFFFFFFFFFFFFFFFFFFFFFFFF:FFFFFF,FFF:FFF:FFFFFFFFF:,FFFF,FFFFF:FFFFFFFFFFF:FFFF,FFFF::F::FFF:FF::F:FFFF:FF,FF,FFFFFFF
@A01757:128:HWYCLDRX2:1:2101:27498:24627
TCGGACTACTGGGGTATCTAATCCTGTTCGCTACCCATGCTTTCGAGCCTCAGCGTCAGTTGCAGACCAGACAGCCGCCTTCGCCACTGGTGTTCTTCCATATATCTACGCATTCCACCGCTACACATGGAGTTCCACTGTCCTCTTCTGCACTCAAGTCGCCCGGTTTCCGATGCACTTCTTCGGTTAAGCCGAAGGCTTTCACATCAGACCTAAGCAACCGCCTGCGCTCGCTTTACGCCCAATAAATC
+
FFFFFFFFFFFFFFF:FFFFFFFFFFFFFFFFFFFFFFFFFFFFFFFFFFFFFFFFFFFFFFFFFFFFFFFFFFF:FFFFFFFFFFFFFFFFFFFFFFFFFFFFFFFFFFFFFFFFFFFFFFFFFFFFFFFFFFFFFFFF:FFFFFFFFFFFFFFFFFFFFFFFFFFFFFFFFFFFFFFFFFFF:FFFFFFFFFFFFFFF:FFFFF,FFFFFFFF:FFFFFFFFFFFFFFF:FFFFF:F:FFFF:FFFF:F
@A01757:128:HWYCLDRX2:1:2101:11849:24643
TCGGACTACAAGGGTATCTAATACTATTTGCTCCCCACGCTTTCGTGCCTCAGCGTCAGTCAACAGGCCAGGCGGCCGCCTTCGCCACTGGTGTTCTTCCATATATCTACGCATTTTACCGCTACACATGGAGTTCCACCGCCCTCTCCTGCTCTCTAGCCCGCCAGTTTCCAGAGCCTGTACCGGTTGAGCCGGTACCTTTCACTCCAGACTTAGCAGGCCGCCTACGCACCCTTTACGCCCAATCATTC
+
FFFFFFFFFFFFFFFFFFFFFFFFFFFFFFFFFFFFFFFFFFFFFFFFFFFFFFFFFFFFFFFFFFFFF:FFFFFFFFFFFFFFFFFFFFFFFFFFFFFFFFFFFFFFFFFFFFFFFFFFFFFFFFFFF:FFFFFFFFFFFFFFFFFFFFFFFFFFFFF:FFFFFFFFFFFFFFFFFFFFFFFFFFFFFFFFFFFFFFFFFFFFFFFFFFFFFFF,F:FFFFFFFFFFFFFFFFFFFFFFFFFFF:::,FF
@A01757:128:HWYCLDRX2:1:2101:7428:24690
TCGGACTACAAGGGTTTCTAATCCTATTTGCTCCCCACGCTTTCGTGCCTCAGCGTCAGTCAACAGGCCAGGCGGCCGCCTTCGCCACTGGTGTTCTTCCATATATCTACGCATTTTACCGCTACACATGGAGTTCCACCGCCCTCTCCTGCTCTCTAGCCCGCCAGTTTCCAGAGCCTGTACCGGTTGAGCCGGTACCTTTCACTCCAGACTTAGCAGGCCGCCTACGCACCCTTTACGCCCAATCATTC
+
FFFFFFFFFFFFFFFFFFFFFFFFF:FFFFFFFFFFFFFFFFFFFFFFFFFFFFFFFFFFFFFFFFFFFFFFFFFFFFFFFFFFFFFFFFFFFF,FFFFFF:FFFFFFFFFF:FFFFFFFFFFFFFFFFFFFFFFFFFFFFFFFFFFFFFFFFFFFF:::FFFFFFFFF,FFFFFFFFFFFFFFFFFFFFFFFFF:FFFFFFFFFF:F,FFFF:FFFFFFFFFFFFFFFF::FF:FF:FFFFF,F:FFFFF
@A01757:128:HWYCLDRX2:1:2101:23511:24706
TCGGACTACCAGGGTTTCTAATCCTGTTTGCTCCCCACGCTTTCGTGCCTCAGTGTCAGTTACAGTCCAGAGAGCCGCCTTCGCAACTGGTGTTCCTCCTAATATCTACGCATTTCACCGCTACACTAGGAATTCCACTCTCCTCTCCTGCACTCAAGTTTCCCAGTTTCAAAGGCTTACTACGGTTGAGCCGTAGCCTTTCACCTCTGACTTAAGAAACCACCTACGCACCCTTTACGCCCAGTAATTCC
+
FFFFFFFFFFFFFFF,FFFFFF:FFFFFFFFFFFFFFFFFFFFFFFFF:FFFFFFFFFFFFFFFFFFFFFFFFFFFFFFFFFFFF:FFFFFFFFFFFFFFFFFFFFFFFFFFFFFFFFFFFFFFFFFF:FF,FFFFFFFFFFFFFFFFF:FFFFFFFFFFF,FFFFFFFFFFFFFFFFFFFFFFFFF:FFFFFFF:FFFFFFFFFFFF:FFFF,FF::FF:F:FFF,FFFFF::FFFFFFFFF:FFFFFFF
@A01757:128:HWYCLDRX2:1:2101:7762:24768
TCGGACTACAAGGGTTTCTAATCCTATTTGCTCCCCACGCTTTCGTGCCTCAGCGTCAGTCAACAGGCCAGGCGGCCGCCTTCGCCACTGGTGTTCTTCCATATATCTACGCATTTTACCGCTACACATGGAGTTCCACCGCCCTCTCCTGCTCTCTAGCCCGCCAGTTTCCAGAGCCTGTACCGGTTGAGCCGGTACCTTTCACTCCAGACTTAGCAGGCCGCCTACGCACCCTTTACGCCAAATCATTC
+
FFFFFFFFFFFFFFFFFFFFFFFFFFFFFFFFF,FFFFFFFFFFFFFFFFFFFFFFFFFFFFFFFFFFFFFFFFFFFFFFFFFFFFF:FFFFFFFFFFF:FFFF:FFFFFFFFFFFFFFFFFFFFFFFFFFFFFFFF:FFF:FFFFFF:FFFFFFFFFFFFFFFFFFF:FFFFFFFF:F:FFFFF,FF:FF,FFFF::FFFFFFFFFFFFFFFFFFFFFFFF:F:FFF,FFFFFF::FF,F:,,FFFFF:F
@A01757:128:HWYCLDRX2:1:2101:6822:24799
TCGGACTACAAGGGTTTCTAATCCTGTTCGCTACCCATGCTTTCGAGCCTCAGCGTCAGTTGCAGACCAGACAGCCGCCTTCGCCACTGGTGTTCTTCCATATATCTACGCATTCCACCGCTACACATGGAGTTCCACTGTCCTCTTCTGCACTCAAGTCGCCCGGTTTCCGATGCACTTCTTCGGTTAAGCCGAAGGCTTTCACATCAGACCTAAGCAACCGCCTGCGCTCGCTTTACGCCCAATAAATC
+
FFFFFFFFFFFFFFFFFFFFFFFFFFFFFFFFFFFF:FFFFFFFFFFFFFFFFFFFFFFFFFFFFFFFFFFFFFFFFFFFFFFFFFFFFF:FF:FFFFFFFFFFFFFFFFFFFFFFFFFFFFFFFFFFFFFFFFFFFFFFFFFFFFFFFFFFFFF:FFFFFFFFFFFFFFFFFFFFFFFFFFFFFFFFFFFFFFFFFFFFFFFFFFFFFFFFFFFFFFF,FFFFFFFFFFFFFFFFFFFFFFFFFFFF:FF
@A01757:128:HWYCLDRX2:1:2101:31521:24987
TCGGACTACAAGGGTTTCTAATCCTATTTGCTCCCCACGCTTTCGTGCCTCAGCGTCAGTCAACAGGCCAGGCGGCCGCCTTCGCCACTGGTGTTCTTCCATATATCTACGCATTTTACCGCTACACATGGAGTTCCACCGCACTCTCCTGCTCTCTAGCCCGCCAGTTTCCAGAGCCTGTACCGGTTGAGCCGGTACCTTTCACTCCAGACTTAGCAGGCCGCCTACGCACCCTTTACGCCCAATCATTC
+
FFFFFFF,FFFFFFFFFFFFF,FF:FFFFFFFFFFFFFFFFFFFFF:FFFFFFFFFF:FFFFFFFFFFFFFFFFFFFFFFFFFFFFFFFFFFFFFFFFFFFF:FFFFFFF:FFFFFFFFFFFFFFFF:FFFFFFFFFFFFFFFFFFFFFFFFFFFFF:FFFFFFFFFFFFF:F::FFFF:FFFFFFFF:FFFFFFFFFFFF:FFFFF,,:FFFFFFFFFFFFF,FFFFFFFFF:FFF:FFFFFFFF:FFFF
@A01757:128:HWYCLDRX2:1:2101:31801:25097
TCGGACTACAGGGGTTTCTAATCCTATTTGCTCCCCACGCTTTCGTGCCTCAGCGTCAGTCAACAGGCCAGGCGGCCGCCTTCGCCACTGGTGTTCTTCCATATATCTACGCATTTTACCGCTACACATGGAGTTCCACCGCCCTCTACTGCTCTCTAGCCCGCCAGTTTCCAGAGCCTGTACCGGTTGAGCCGGTACCTTTCACTCCAGACTTAGCAGGCCGCCTACGCACCCTTTACGCCCAATCATTC
+
FFFFFFFFFFFFFFFFFFFFFFFFFFFFFFFFFFFFFFFFFFFFFFFFFFFFFFFFFFFFFFFFFFFFF,FFFFFFFFFFFFFFFFFFFFFFFFFFFFFFFFFFFFFFFFFFFFFFFFFFFFFFFFFFFFFFFFFFFFFFFFFFFFF:FFFFFFFFF:FFFFFFFFFFFFFFFFFFFFFFFFFFFFFFFFFFFFFFFFFFFFFFFFFFFFFFFFFFFFFFFFFFFF,FFFFFFFFFFFFFFFFFFF:FFFF
@A01757:128:HWYCLDRX2:1:2101:7374:25160
TCGAACTACTAGGGTATCTAATCCTGTTCGCTACCCATGCTTTCGAGCCTCAGCGTCAGTTGCAGACCAGACAGCCGCCTTCGCCACTGGTGTTCTTCCATATATCTACGCATTCCACCGCTACACATGGAGTTCCACTGTCCTCTTCTGCACTCAAGTCGCCCGGTTTCCGATGCACTTCTTCGGTTAAGCCGAAGGCTTTCACATCAGACCTAAGCAACCGCCTGCGCTCGCTTTACGCCCAATAAATC
+
FFFFFFFFFFFFFFFFFFFFFFFFFFFFFFFFFFFFFFFFFFFFFFFFFFFFFFFFFFFFFFFFFFFFFFFFFFFFFFFFFFFFFFFFFFFFFFFFFFFFFFFF:FFFFFFFFFFFFFFFFFFFFFFFFFF:FFFFFFFFFFFFFFFFFFFFFFFFFFFFFFFFFFFFFFFFFFFFFFFFFFFFF:FFFFFFFFFFFFFFFFFFFFFFFFFFFFFFFFFFFFFFFFFFFFFFFFFFFF:FFFFFFFFFFFF
@A01757:128:HWYCLDRX2:1:2101:31232:25207
TCGGACTACAAGGGTATCTAATCCTGTTTGCTACCCACGCTTTCGAACCTCAGCGTCAGTTACAGACCAGAGAGCCGCTTTCGCCACTGGTGTTCTTCCATATATCTACGCATTTCACCGCTACACATGGAGTTCCACTCTCCTCTTCTGCACTCAAGTCTCCCAGTTTCCAATGCACTACTCCGGTTAAGCCGAAGGCTTTCACATCAGACTTAAAAGACCGCCTGCGTTCCCTTTACGCCCAATAAATC
+
FFFFFFFFFFFFFFFFFFFFFFFFFFFFFFFFFFFFFFFFFFFFFFFFFFFFFFFFFFFFFFFFFFFFFFFFFFFFFFFFFFFFFFFFFFFFFFFFFFFFFFFFFFFFFFFFFFFFFFFFFFFFFFFFFFFFFFFFFFFFFFFFFFFFFFFFFFFF:FFFFFFFFFFFFFF:FFFFFFFFFFFFFFFFFFFFFFFFFFFFFFFFFF,:FFFFFFFFFFF:FFFFFFFFFF:FFFFFF:FFFFFF,FFF::F
@A01757:128:HWYCLDRX2:1:2101:6388:25238
TCGGACTACAAGGGTATCTAATCCTGTTCGCTACCCATGCTTTCGAGCCTCAGCGTCAGTTGCAGACCAGACAGCCGCCTTCGCCACTGGTGTTCTTCCATATATCTACGCATTCCACCGCTACACATGGAGTTCCACTGTCCTCTTCTGCACTCAAGTCGCCCGGTTTCCGATGCACTTCTTCGGTTAAGCCGAAGGCTTTCACATCAGACCTAAGCAACCGCCTGCGCTCGCTTTACGCCCAATAAATC
+
FFFFFFFFFF:FFFFFFFF:FFFFFFFFFFFF,FFFFFFFFFFFFFFFFFFFFFFFFFFFFFFFFFFFFFFFFFFFFFFFFFFFFFFF:FFFFFFFFFFFFFFFFFFFFFFFFFFFFFFFFFFFFFFFFFF,FFFFFFFFFFFFFFFFFFFFFFFFFFFFFFFFF,FFFF,FFFFFFFFFFF:F:FFFFFFFFFF,FFFFFFFFFFFFFFFFFFFF:F:FF:FF:FFFFFFF,FFFFFFFFF:FFFFF:FF
@A01757:128:HWYCLDRX2:1:2101:13756:25254
TCGGACTACCCGGGTATCTAATCCTGTTTGCTCCCCACGCTTTCGTGCCTCAGTGTCAGTTACAGTCCAGATAGCCGCCTTCGCAACTGGTGTTCCTCCTAATATCTACGCATTTCACCGCTACACTAGGAATTCCACTCTCCTCTCCTGCACTCAAGTTCCCCAGTTTCAAAGGCTTACTACGGTTGAGCCGTAGCCTTTCACCTCTGACTTAAGAAACCACCTACGCACCCTTTACGCCCAGTAATTCC
+
FFFFFFF,FFFFFFFFFFFFFFFFFFFFFFFFFFFFFFFFFFFFFFFFFFFFFFFFFFFFFFFFFFFFFFFFFFFFFFFFFFFFFFFFFFFFFFFFFFFFFFFFFFFFFFFFFFFF:FFFFFFFFFF:FFFFFFFFFFFFFFFFFFFFFFFFFFFFFFFFFFFFFFFFFFFFFFFFFFFFF:FFFFFF:FFFFFFFFFFFFFFFFFF:FFFFFFFFFFFFFFFFFFFFFFFFFF:FFFF:FFFFF,FFFFF
@A01757:128:HWYCLDRX2:1:2101:25012:25269
TCGGACTACAAGGGTATCTAATCCTGTTCGCTACCCATGCTTTCGAGCCTCAGCGTCAGTTGCAGACCAGACAGCCGCCTTCGCCACTGGTGTTCTTCCATATATCTACGCATTCCACCGCTACACATGGAGTTCCACTGTCCTCTTCTGCACTCAAGTCGCCCGGTTTCCGATGCACTTCTTCGGTTAAGCCGAAGGCTTTCACATCAGACCTAAGCAACCGCCTGCGCTCGCTTTACGCCCAATAAATC
+
FFFFFFFF:FFFF:FFFFFFFFFFFFFFFFFFFFFFFFFFFFFFFFFFFFFFFFFFF:FFFFFFFFF:FFFFFFFFFFFF:FFFFFFFF,FFFFFF:FFFFFF:FFFFFFFFFFF:FFF:FFFFFF:FFFFFFFFFFFFFFF,FFFFFFFFFFFFFFFFFFFFFFFFFFFFFFFF,FFFFFFFFFFFFFF:FFFFFF:FFFFFFFFFFFFFFFFFFFFF,F:FF,FFFFFFFF,FFFFFFFFFFFFFF:FF
@A01757:128:HWYCLDRX2:1:2101:15817:25347
TCGGACTACAAGGGTATCTAATCCTGTTTGCTCCCCACGCTTTCGAGCCTCAACGTCAGTCACTGTCCAGTAAGCCGCCTTAGCCACTGGTGTTCCTCCTAATATCTACGCATTTCACCGCTACACTAGGAATTCCACTTACCTCTCCAGCACTCTAGCCTGACAGTTTCCAAAGCAGTCCCGGGGTTGAGCCCCGGGCTTTCACTTCAGACTTGCCATGCCGTCTACGCTCCCTTTACACCCAGTAAATC
+
FFFFFFFFFFFFFF::FFFFFFFF,FFFF:FFFFFFFF:FFFFFFFFF,FFFFFFFFFFFFFFFFFFFF,FFFFF:FFFF:FFFFF:FF:FFFFF,FFFFFFF:,FFFFFFFFFFFFFFFFFFF::::FFFFFFFFFFFFFF:FFFFFFFFF,,F:,FFFFFFF:FFFF:FFFF:FFF:F:FFFFFF,F:FFFFFFFFFFFFFFFFF:::F,F,FFFFFF::FFFF,::FFFFFFFFFFFFF:,FF,,FFF
@A01757:128:HWYCLDRX2:1:2101:6515:25363
TCGGACTACAAGGGTATCTAATCCTGTTCGCTACCCATGCTTTCGAGCCTCAGCGTCAGTTGCAGACCAGACAGCCGCCTTCGCCACTGGTGTTCTTCCATATATCTACGCATTCCACCGCTACACATGGAGTTCCACTGTCCTCTTCTGCACTCAAGTCGCCCGGTTTCCGATGCACTTCTTCGGTTAAGCCGAAGGCTTTCACATCAGACCTAAGCAACCGCCTGCGCTCGCTTTACGCCCAATAAATC
+
FFFFFFFFF,FFFFFFFFFF:FFFFFFFFFFFFFFFFFFFFFFFFFFFFFFFFFFF::FFFFFFFF:FFFFFFFFFFF:F:FFFFFF:FF,FFFFFFFFFFF:FFFFFFFFFFFFFFFFFFFFFFFFFFFFFFFFFF:FFFFFFFFFFFFFFFFFFFFF:FFFFFFFFFFFFFFFFFFFFFFFFF:F:FFFFFFFFFFFFFFFFFFFFFFFFFFFF:FF:FFFFFFFFFFFFFFFFF:FFFFFFFFFF:FF
@A01757:128:HWYCLDRX2:1:2101:20555:25410
TCGGACTACTAGGGTATCTAATCCTATTTGCTCCCCACGCTTTCGTGCCTCAGCGTCAGTCAACAGGCCAGGCGGCCGCCTTCGCCACTGGTGTTCTTCCATATATCTACGCATTTTACCGCTACACATGGAGTTCCACCGCCCTCTCCTGCTCTCTAGCCCGCCAGTTTCCAGAGCCTGTACCGGTTGAGCCGGTACCTTTCACTCCAGACTTAGCAGGCCGCCTACGCACCCTTTCCGCCCAATCATTC
+
FFFFFFFFFFFFFFFFFF:FFFFFFFFFFFFFFFFFFFFFFFFFFFFFFFFFFFFFFFFFFFFFFFFFFFFFFFFFFFFFFFFFFFFFFFFFFFFFFFFFFF:FFFFFFFFFFFFFF:FFFFFFFFFFFFFFF:FFFFFFFFFFFFFFFFFFFFFFFFFFFFFFFFFFFFFFFFFFFFFFF,FFF:FFFFFFFFFF:FFFFFFFFFFFFFFFFFFFFF:FFFFFFFFFFFFFFFF,F,FFFFFFFF:FFFF
@A01757:128:HWYCLDRX2:1:2101:4933:25504
GCGGACTACACGGGTCTCTACGCCGGTGTGCTCCCGCCGCGGTGGAGGCGCTGCGTCAGGTACGGGCCAGAGAGCGGCTGTCGCGAGGGGTGTGCTGGCTGAGCTAGCCGGGGTGCACCGCGGGCCATGGAGTTCCAGTCTCGGCGGCTGCCCTCGCGGCTCCCCGTGGCCCAGGCGCTCCGGGGGGTAGGCGGGTGCGGGGGGCCTCCGGCGGAGCAGGGCGCCGGCGGGCGCTGGCCGCCGCGGCGGGG
+
,F,FFF,,:,::FFFFFFFF,,,F:FFFFF,:,F,:F:F,,,,,:,,,,,,:F,:FFF:FF::,F,,,F:::,FF,,:F,FFF:F,,,F,,,:FFF,,F,,,F,,,:,F:,,F,,,,,,,,,,F,:,:FF,F:,,F,F,,FF,,::,::F,,,,,,FF:,,,,,FF,,,::,:,F,,F:F,,,,,F:::,,,,,,,::::,:,,,F,,::,,,:,,,,F,,::,::FFF:FF,,,F,:,F,,FF:,FF,:,
@A01757:128:HWYCLDRX2:1:2101:20446:25598
TAGGACTACCAGGGTATCTAATCCTATTTGCTCCCCACGCTTTCGTGCCTCAGCGTCAGTCAACAGGCCAGGCGGCCGCCTACGCCACTGGTGTTCTTCCATATATCTACGCATTTTACCGCTACACATGGAGTTCCACCGCCCTCTCCTGCTCTCTAGCCCCCAAGTTTCCAGAGCCTGTACCGGTTGAGCCGGTACCTTTCACTCAAGACTTAGCAGGCCGCCTACGCACCCTTTACGCCCAATCATTC
+
FFFFFFFFFFFFFFFFFFFFFFFFFFFFFFFFFFFFF:FFFFFFFFFFFFFFFFFFFFFFFFFFFFFFFFF,FF,FFFFFF,FFFF,FFFFF:F:FFFFFFFFFF::FFFFFFFFF:F:::F::FF::FFFFFF,F,FFFFFF::F:F:F:FFFF::FFFFF,F,,F:F,:FF:FF,F,F,,:FFFFF,:::FFF::FFFF:FFFFF,,FF,,FF:,:FFFFFF:,FF:FFF:::F:,FFF:FFF,FFF:F
@A01757:128:HWYCLDRX2:1:2101:18394:25614
TCGGACTACTGGGGTATCTAATCCTATTTGCTCCCCACGCTTTCGTGCCTCAGCGTCAGTCAACAGGCCAGGCGGCCGCCTTCGCCACTGGTGTTCTTCCATATATCTACGCATTTTACCGCTACACATGGAGTTCCACCGCCCTCTCCTGCTCTCTAGCCCGCCAGTTTCCAGAGCCTGTACCGGTTGAGCCGGTACCTTTCACTCCAGACTTAGCAGGCCGCCTACGCACCCTTTACGCCCAATCATTC
+
FFFFFFFFFFFFFFFFFFFFFFFFFFFFFFFFFFFFFFFFFFFFFFFFFFFFFFFFFFFFFFFFFFFFFFFFFFFFFFFFFFFFFFFFFFFFFFFFFFFFFFFFFFFFFFFFFFFFFFFFFFFFFFFFFFFFFF:FFFFFFFFFFFFFFFFFFFFFFFFFF:FFFFFFFFFFFFFFF:FFFFFFFFF:F:FFFFFFFFFFFFFFF:F,FFFFFFF::FFFFFFFFFFFFFFF:FFFFFFF:FFFFF,FFF:
@A01757:128:HWYCLDRX2:1:2101:3396:25629
TCGGACTACAAGGGTTTCTAATCCTATTTGCACCCCACGCTTTCGTGCCTCAGCGTCAGTTAACAGGCCAGGCGGCCGCCTTCGCCACTGGTGTTCTTCCATATATCTACGCATTTTACCGCTACACATGGAGTTCCACCGCCCTCTCCTGCTCTCTAGCCCGCCAGTTTCCAGAGCCTGTACAGGTTGAGCCGGTACCTTTCACTCCAGACTTAGCAGGCCGCATACGCACCCTTTACGCCCAATAATTC
+
FFFFFFFFFFFFFFFFFFFFFF:FFFFFFFF,FFFFFFFFFFFFFFFFFFFFFFFFFFFFFFFFFFFFFFF:FFFFFFF:FFFFFFFFFFFFFFFFFFFFFFFFFFFFFFFFFFFFFFF::FFFFFFFFFFFFFFFFFF,FFFFFFFFF::FFFFFFFFFF,FFFFFFFFFFFF:FF:FFFFF,F:FFFFFFFFFFF:FFFFFFFFFF,FFF,:,FF,:F,F,F,F:F,FFF,FF,F::FF,F,:F,FFF:
@A01757:128:HWYCLDRX2:1:2101:23104:25661
TCGGACTACAAGGGTATCTAATCCTGTTTGCTCCCCACGCTTTCGAGCCTCAGCGTCAGTTACAGACCAGAGAGCCGCTTTCGCCACCGGTGTTCCTCCATATATCTACGCATTTCACCGCTACACATGGAATTCCACTCTCCCCTTCTGCACTCAAGTCTAACAGTTTCCAAAGCGAACAATGGTTAAGCCACTGCCTTTAACTTCAGACTTATTAAACCGCCTGCGCTCGCTTTGCGCCCAATAAATCC
+
FFFFFFFFFFFFFFFFFFFFFFFFFFFFFFFFFFFFFFFFFFFFFFFFFFFFFFFFFFFFFFFFF:FFFFFF:FFFFF,FFFFFFFFFFF:FFFFFFFFF,F:FFFFFFFF::F:F:FFFFF,FFF:FFFF,FFFF:F::FFFFF:FF,FFFFFFFFF,FFF:F:F:FFFFFF,FFF,FFFFF:F:F,F:F,FF:F,FF,F,F:FF:FFFF,F::FFF,FFFFF:FFFFFF:FF,F,FFF,FFF:,:FF:F
@A01757:128:HWYCLDRX2:1:2101:18150:25692
TCGGACTACAAGGGTATCTAATCCTGTTCGCTACCCATGCTTTCGAGCCTCAGCGTCAGTTGCAGACCAGACAGCCGCCTTCGCCACTGGTGTTCTTCCATATATCTACGCATTCCACCGCTACACATGGAGTTCCACTGTCCTCTTCTGCACTCAAGTCGCCCGGTTTCCGATGCACTTCTTCTGTTAAGCCGAAGGCTTTCACATCAGACCTAAGCAACCGCCTGCGCTCGCTTTACGCCCAATAAATC
+
FFFFFFFFFFFFFFFFFFFFFFFFFFFFFFFFFFFFFFFFFFFFFFFFFFFFFFFFFFFFFFFFFFFFFFFFFFFFFFFFFFFFFFFFFFFFFFFFFFFFFFFFFFFFFFFFFFFFFFFFFFFFFFFFFFFFFFFFFFFFFFFFFFFFFFFFFFFFFFFFFFFFFFFFFFFFFFFFFFFFFFFFFFFFFFFFFFFFFFFFFFFFFFFFFFFFFFFFFFFFFFFFFFFFFFFFFFFFFFF:FFFFFFF:FFF
@A01757:128:HWYCLDRX2:1:2101:23728:25708
TCGGACTACAGGGGTATCTAATCCTGTTCGCTACCCATGCTTTCGAGCCTCAGCGTCAGTTGCAGACCAGACAGCCGCCTTCGCCACTGGTGTTCTTCCATATATCTACGCATTCCACCGCTACACATGGAGTTCCACTGTCCTCTTCTGCACTCAAGTCGCCCGGTTTCCGATGCACTTCTTCGGTTAAGCCGAAGGCTTTCACATCAGACCTAAGCAACCGCCTGCGCTCGCTTTACGCCCAATAAATC
+
FFFFFFFFFFFFFFFF,FFFFFFFFFFFFFFFFFFFFFFFFFFFFFFFFFFFFFFFFFFFFFFFFFFFFFFFFFFFF:FFFFFFFFFFFF:FFFFFFFFF:FFFFFFFFFFFFFFFF:FFFFFFFFFFFFFFFFFFFFFFFFFF:FFFFFFFFFFF:FFFFFFFFF:FFFFFFFFF:FFFFFFFFFFFFFFFFFFFFFFFFFF,FFFFFFFFF:FFFFFFFFFFFFF:FFFFFFF:FFF:F:FFFFFFFFF
@A01757:128:HWYCLDRX2:1:2101:28257:25817
TCGGACTACACGGGTTTCTAATCCTGTTCGCTACCCATGCTTTCGAGCCTCAGCGTCAGTTGCAGACCAGACAGCCGCCTTCGCCACTGGTGTTCTTCCATATATCTACGCATTCCACCGCTACACATGGAGTTCCACTGTCCTCTTCTGCACTCAAGTCGCCCGGTTTCCGATGCACTTCTTCGGTTAAGCCGAAGGCTTTCACATCAGACCTAAGCAACCGCCTGCGCTCGCTTTACGCCCAATAAATC
+
FFFFFFFFFFFFFFFFFFFFFFFFFFFFFFFFFFFFFFFFFFFFFFFFFFFFFFFFFFFFFFFFFFFFFFFFFFFFFFFFFFFFFFFFFF:FFFFFFFFFFFFFFFFFFFFFFFFFFFFFFFFF:FFFFFFFFFFFFFF:FFFFFFFFFFFFFFFFF:FFF:FFFFFFFFF,FFFFFFFFFFFFFFFFFFFFFFFFFFFFFFFFFFFFFFFFFFFFFFF,FFF:FF:FFFFF,FFFFFFFFFFFFF,FF:F
@A01757:128:HWYCLDRX2:1:2101:30825:25880
TCGGACTACTGGGGTATCTAATCCTATTTGCTCCCCACGCTTTCGTGCCTCAGCGTCAGTCACAGGCCAGGCGGCCGCCTTCGCCACTGGTGTTCTTCCATATCTCTGCGCATTTTACCGCTACACATGGAGTTCCACCGCCCTCTCCTGTCCTCAAGTCTGCCAGTTTCTGAATGAAAGACGAGTTTAGCTCATCCCTTTGCCTTCAGACTGAACAGACCGCCTGCGCACCCTTTACGCCCAATCATTCC
+
FFFFFFFFFFFFFFFFFFFFFFFFF,FFFFFFFFFFFFFFFFFFFFFFFFFFFFFFFFFFFFFFFFFFFFFFFFFFFFFFFFFFFFFFFFFFFFFFFFFFFFFFFFFFFFFFFFFFFFFFFFFFFFFFFFFFFFFFFFFFFFFFFFFFFFFFFFFFFFFFFFFFFFFFFFFFFFFFFFFFFFFFFFFFF,FFFFFFFFFFF,FFFFFFFFFFF,::FFFFF:FFFF:FFFFFF,FFF,FFFFFFFFFFFF:
@A01757:128:HWYCLDRX2:1:2101:1271:25895
TCGGACTACCAGGGTATCTAATCCTATTTGCTCCCCACGCTTTCGTGCCTCAGCGTCAGTCACAGGCCAGGCGGCCGCCTTCGCCACTGGTGTTCTTCCATATATCTGCGCATTTTACCGCTACACATGGAGTTCCACCGCCCTCTCCTGTCCTCAAGTCTGCCAGTTTCTGAATGTAAGACGAGTTGAGCTCATCCGTTTGCCTTCAGACTGATCTGACCGCATGAGCACCCTTTACGCGCTCTCATTCG
+
FFFFFFFFFFFFFFFFFFFF:FFFFFFFFFFFFFFF:FFFFFF,FFFF:FFFFFFF:FFFFFFFFF::FF:FFFFFFFFFFFFFFF:FF:FFFFFFF:,FFFF,F:FF,FFFFFFFF,,FFFF,FF,FFF,FFF,:,,F::,,FFFF:FFFF,F,:,FF,FF,,FFFFF:FFF,F:,F:F:,F:FFF,FF:FF,FF,,FFFF,FF,:,F,,FF:,F,FF,,FF,,F,FF,,,:,FF,,:F,,,,F:,F:,,
@A01757:128:HWYCLDRX2:1:2101:5719:25895
TCGGACTACTGGGGTATCTAATACTGTTTGCTCCCCACGCTTTCGTGCCAAAGTGTCAGTTACAGTCCAGAGAGCCGCCGTCGCACCTGGTTTTCCACCTAATATCTACGCATTTCACCGCAACACTAGGAAATCCAATCTACTATCCTGCACACAAGGTTCCCACTTTCAAAGGCTTACTACGGGTGAGTCGTAGCCTTTAGCCTCTGACTGTAGAAACGACCTCCGAACCCATGACGCCCAGAAATACG
+
FFFFFF,:FF:FFF,::,,FFF,F,,,FF,::,FF:F,,,,FF,,F,,F,,,:F,,,F,FFFF:F:FFF,,:F,,F,F:,F,:FF,,,FF:,,F,F,,F,F,FF:,:,,::F,FF,:,F,,:,,,,,FF:,FFF,F:,,,,,FF:::,F:F:F,,:F,,:,:F,,,,:F,,FF,,F:,FFFF,,,,,::F,,FF,,::F,:,,:,,,:,:FF,,,:FF:,,,,,,F,F,,F,:,,,:F,:,F,,,,,,,:,
@A01757:128:HWYCLDRX2:1:2101:18105:25958
TCGGACTACAGGGGTATCTAATCCTATTTGCTCCCCACGCTTTCGTGCCTCAGCGTCAGTCAACAGGCCAGGCGGCCGCCTTCGCCACTGGTGTTCTTCCATATATCTACGCATTTTACCGCTACACATGGAGTTCCACCGCCCTCTCCTGCTCTCTAGCCCGCCAGTTTCCAGAGCCTGTACCGGTTGAGCCGGTACCTTTCACTCCAGACTTAGCAGGCCGCCTACGCACCCTTTACGCCCAATCATTC
+
FFFFFFFFFFFFFFFFFFFFF,FFFFFFFFFFFFFFFFFFFFFFFFFFFFFFFFFFFFFFFF,FFFFFFFFFFFFFFFFFF:FFFFFFFFFFFFFFFFFFFFFFFFFF:FFFFFFFFFFFFFFFFFFFFFFFFFFFFFFFFFFFFFFFFFFFFFFFF,FFFF,FFFFFFFFFFFFFFFFF:FFFF:FFFFFFFFFFFFFFFF,FF:F:FF:,F:FF:FF,FFFFFFFFF:,,:,FFFFFFFFF:FF,FFFF
@A01757:128:HWYCLDRX2:1:2101:26747:25958
TCGGACTACAAGGGTTTCTAATCCTATTTGCTCCCCACGCTTTCGTGCCTCAGCGTCAGTCAACAGGCCAGGCGGCCGCCTTCGCCACTGGTGTTCTTCCATATATCTACGCATTTTACCGCTACACATGGAGTTCCACCGCCCTCTCCTGCTCTCTAGCCCGCCAGTTTCCAGAGCCTGTACCGGTTGAGCCGGTACCTTTCACTCCAGACTTAGCAGGCCGCCTACGCACCCTTTACGCCCAATCATTC
+
FFFFFFFFFFFFFFFFFFFFFFFFFFFFFFFFFFFFFFFFFFFFFFFFFFFFFFFFFFFFFFFFFFFFFFFFFFFFFFFFFFFFFFFFFFFFFFFFFFFFFFFF:FFFFFFFFFFFFFF:FFFFFFFFFFFFF:FFFFFFFFFFFFFFFFFFFFFFFFFFFFFFFFFF,FFFFFFFFFFFFFFFFFFFFFFFFF:FFF:FFFFFFFFFFFFFFFFFFFF:FFFFFFFFFFFFFF:FFF,FFF:FFF,F,:F
@A01757:128:HWYCLDRX2:1:2101:28736:26021
TCGGACTACCAGGGTATCTAATCCTGTTCGCTACCCATGCTTTCGAGCCTCAGCGTCAGTTGCAGACCAGAGAGCCGCCTTCGCCACTGGTGTTCTTCCATATATCTACGCATTCCACCGCTACACATGGAGTTCCACTCTCCTCTTCTGCACTCAAGTTCAACAGTTTCTGATGCAATTCTCCGGTTGAGCCGAAGGCTTTCACATCAGACTTATTGAACCGCCTGCACTCGCTTTACGCCCAATAAATC
+
FFFFFFFFFFFFFFFFFFFFFFFFFFFFFFFF:FFFF:FFFFFFFFFFFFFFFFFFFFFFFFF,F:FFFFF:FFFFFFFFFFFFFFFFFFFFFFF,FFFF:FFFFFFFFF,FFF:FFFFFFFFFFFFFFFF:FFFFFFFFFFFFFFF:FFFFFFFFFF,FF::FFFF:FFFFFFFFFFFFF:,,FFFFFFFFFFF:FFFFFFFFFFFF:FFFFFF,FF:,:FFFFF,F,:FFFFFFFFFFFFFFFF:FFFF
@A01757:128:HWYCLDRX2:1:2101:15745:26068
TCGGATACCGGGGTATCTAATCCTATTTGCTCCCCACGCTTTCGTGCCTCAGCGTCAGTCACAGGCCAGGCGGCCGCCTTCGCCACTGGTGTTCTTCCATATCTCTGCGCATTTTACCGCTACACATGGAGTTCCACCGCCCTCTCCTGTCCTCAAGTCTGCCAGTTTCTGAATGAAAGACGAGTTGAGCTCATCCCTTTGCCTTCAGACTGAACAGACCGCCTGCGCACCCTTTACGCCCAATCATTCCG
+
FFFFFFFFFFFFFF,FFF:FFFF:FFFFFFFFFFFFFFFFFFFFFFFFFFFFFFFFFFFFFFFFFFFFFFFFFFFFFFFFFFFFF:FFFFFFFFFFFFF:FFFFFFFFFFFFFFFFFFFFF:FFFFFFFFFFFFFFFFFFFFFFFFFFFFFFFFFFFFFFFFFFFFFFFFFFFFF:F:FFFFFFFFFFFFFFFFFFFFFFFFFFFFFFFFFFFFF:FFFFFFFFF::FFFFFF:F,FFFFFFFFFFFFFFF
@A01757:128:HWYCLDRX2:1:2101:6153:26115
TCGGACTACTATGGTATCTAATCCTATTTGCTCCCCACGCTTTCGTGCCTCAGCGTCAGTCAACAGGCCAGGCGGCCGCCTTCGCCACTGGTGTTCTTCCATATATCTACGCATTTTACCGCTACACATGGAGTTCCACCGCCCTCTCCTGCTCTCTCGCCCGCCAGTTTCCAGAGCCTGTACCGGTTGAGCCGCTCCCTTTCACTCTAGACTTAGCAGGCCGCCTCCGCACCCTTTACGCCCAATCATTC
+
FFFFFFF,FFFFF:FFFFFFFFFF:,FFFFFFFFFFFFFFFFFF:FFFF:FFF:FFF,FFFFFFFFFFFF:FFFFFFFFFFFFFF:F:FFF:FF,:FFFFFF,F,FFFFFFFFFFFFFF:FFFFFFFFFF,FFF:FFFFF,FFFFFFFFF,FFFFFF:,FFFFFFFFF,FF,FFFFFFFFFFF,:FFFFFFFF:,F,F,,FFFFFFFFFF,F:,FF:FFFFFFFF:,:FF,F:F:FFFFFF:F:,F:F,,F
@A01757:128:HWYCLDRX2:1:2101:24876:26162
TCGGACTACAAGGGTATCTAATCCTCTTTGCTCCCCACGCTTTCGTGCATGAGCGTCAGTGCAGGCCCAGGGGATTGCCTTCGCCATCGGTGTTCCTCCGCATATCTACGCATTTCACTGCTACACGCGGAATTCCATCCCCCTCTGCCGCACTCCAGCGATGCAGTCACAGATGCAGTTCCCAGGTTGAGCCCGGGGATTTCACAACTGTCTTACATCACCGCCTGCGCACGCTTTACGCCCAGTAATTC
+
FFFFFFFFFFFFFFFFFFFFFFFFFFFFFFFFFFFFFFFFFFFFFFFFFFFFFFFFFFFFFFFFFFFFFFFFFFFFFFFFFFFFFFFFFFFFFFFFFFFFFFFFFFFFFFFFFFFFFFFFFFFFFFFFFFFFFFFFFFFFFFFFFFFFFFFFFFFFFFFFFFFFFFFFFFFFFFFFFFFFFFFFFFFFFFFFFFFFFFFFFFFFFFFFFFFFFFFFFFFF:FFFFFFFFFFF:FFFFFFFFFFFFF:FFFF
@A01757:128:HWYCLDRX2:1:2101:9543:26193
TCGGACTACAAGGGTTTCTAATCCTGTTCGCTACCCATGCTTTCGAGCCTCAGCGTCAGTTGCAGACCAGACAGCCGCCTTCGCCACTGGTGTTCTTCCATATATCTACGCATTCCACCGCTACACATGGAGTTCCACTGTCCTCTTCTGCACTCAAGTCGCCCGGTTTCCGATGCACTTCTTCGGTTAAGCCGAAGGCTTTCACATCAGACATAAGCAACCGCCTGCGCTCGCTTTACGCCCAATAAATC
+
FFFFFFFFFFFFFFFFFFFFFFFFFFFF,FFFFFFFFFFFFFFFFF,FFFFFFFFFFFFFF:FFFFFFFFFFFFFFFFFFFFFFFFFFFFFFFFFFFFFFFFFFFFFFFFFFFFFFFFFFFFFFFFFFFFFFFFF:FFFFFFFFFFFFFFFFFF:FF:FFFFFF:FFFFFF:FFFFFFFFFFF,FFFFFFFFFFFFFFFFFFFFFFFFF:FF,FFF,FFFFFFFFF:FFFFFFFFFFFFFFFF,F:F,FF:
@A01757:128:HWYCLDRX2:1:2101:22417:26256
TCGGACTACAGGGGTTTCTAATCCTGTTTGCTACCCACGCTTTCGAACCTCAGCGTCAGTTACAGACCAGAGAGCCGCTTTCGCCACTGGTGTTCTTCCATATATCTACGCATTTCACCGCTACACATGGAGTTCCACTCTCCTCTTCTGCACTCAAGTCTCCCAGTTTCCAATGCACTACTCCGGTTAAGCCGAAGGCTTTCACATCAGACTTAAAAGACCGCCTGCGTTCCCTTTACGCCCAATAAATC
+
FFFFFFFFFFFFFFFFFFFFFFFFFFFFFFFFFFFFFFFFFFFFFFFFFFFFFFFFFFFFFFFFFFFFFFFFFFFFFF,FFFFFFFFFFFFFFFFFFFFFFFFFFFFFFFFFFFFFFFFFFFFFFFFFFFFF:F:FFFFFFFFFFFFFFFFFFFFFFFFFFFFFFFFFFFFFFFFFFFFFF::FFFFFFFF:F:FFFFFFFFFFFFFFF:FFFF:FFFFFFF:FFFFFFFF:FFFFFFFFFFFFFFFFFFF
@A01757:128:HWYCLDRX2:1:2101:18638:26287
TCGGACTACAGGGGTTTCTAATCCTGTTCGCTACCCATGCTTTCGAGCCTCAGCGTCAGTTGCAGACCAGACAGCCGCCTTCGCCACTGGTGTTCTTCCATATATCTACGCATTCCACCGCTACACATGGAGTTCCACTGTCCTCTTCTGCACTCAAGTCGCCCGGTTTCCGATGCACTTCTTCGGTTAAGCCGAAGGCTTTCACATCAGACCTAAGCAACCGCCTGCGCTCGCTTTACGCCCAATAAATC
+
FFFFFFFFFFFFFFFFFFFFFFFFFFFFFFFFFFFFFFFFFFFFFFFFFFFFFFFFFFFFFFFFFFFFFFFFFFFFFFFFFFFFFFFFFFFFFFFFFFFFFFFFFFFFFFFFFFFFFFFFFFFFFF:FFFFFFFFFFFFFFFFFFFFFFFFFFFFFFFFFFFFFFFFFFFFFFFFFFFFFFFFFFFFFFFFFFFFFFFFFFFFFFFFFFFFFFFFFFFFFFFFFFF:FFFFFFFFFFFFFFFF:FFFFFFF
@A01757:128:HWYCLDRX2:1:2101:17038:26303
TAGGACTACAAGGGTATCTAATCCTGTTTGCTCCCCACGCTTTCGTGCCTCAGTGTCAGTTACAGTCCAGAGAGCCGCCTTCGCAACTGGTGTTCCTCCTAATATCTACGCATTTCACCGCTACACTAGGAATTCCACTCTCCTCTCCTGCACTCAAGTTTCCCAGTTTCAAAGGCTTACTACGGTTGAGCCGTAGCCTTTCACCTCTGACTTAAGAAACCACCTACGCACACTTTACGCCCAGTAATTCC
+
FFFFFFFFFFFFFFFFFFFFFFFFFFFFFFFFFFFFFFFFFFFFFFFFFFFFFFFFFFFFFFFFFFFFFFFFFFFFFFF:FFFFFFFFFFFFFFFFFFFFFFFFFFFFFFFFFFFFFFFFFFFFFFFFFFFFFFFFFFFFFFFFFFFFFFFFFFFFFFFFFFFFFFFFFFFFFF:FFFFFFFF,FFFFFFFFF:FFFFFFFFFFFFFFFFFFFFF:FFFF:FFFFFFFFFFFFFFFFF,FFFFFF:FF,FF
@A01757:128:HWYCLDRX2:1:2101:24478:26318
TCGGACTACAGGGGTTTCTAATCCTGTTTGCTCCCCACGCTTTCGAGCCTCAGTGTCAGTTACAGGCCAGAGAGCCGCTTTCGCCACCGGTGTTCCTCCATATATCTACGCATTTCACCGCTACACATGGAATTCCACTCTCCTCTCCTGCACTCAAGTCTACCAGTTTCCAATGCATACAATGGTTGAGCCACTGCCTTTTACACCAGACTTAATAAACCACCTGCGCTCGCTTTACGCCCAATGAATCC
+
FFFFFFFFFFFFFFFFFFFFFFFFFFFFFFFFFFFFFFFFFFFFFFFFFFFFFFFFFFFFFFFFFFFFFFFFFFFFFFFFFFFFFFFFFFFFFFFFFFFFFFFFFFFFFFFFFFFFFFFFFFFFFFFFFFFFFFFFFFFFFFFFFFFFFFFFFFFFFFFFFFFFFFFFFFFFFFFFFFFF:FFFF:F:FFFFF:FFFFFFFFFFFFFFFFFF:FFFFFFFFF:FFFFFFFFFFFFFFFFFFF:FFFFFFFF
@A01757:128:HWYCLDRX2:1:2101:23565:26334
TCGACTACACGGGTTTCTAATCCTGTTCGCTACCCATGCTTTCGAGCCTCAGCGTCAGTTGCAGACCAGAGAGTCGCCTTCGCCACTGGTGTTCTTCCATATATCTACGCATTCCACCGCTACACATGGAATTCCACTCTCCTCTTCTGCACTCAAGAAAAACAGTTTCCGATGCAGTTCCTCGGTTAAGCCGAGGGCTTTCACATCAGACTTATTCTTCCGCCTGCGCTCGCTTTACGCCCAATAAATCC
+
FFFFFFFFFFFFFFFFFFFFFFFFFFFFFFFFFFFFFFFFFFFFF:FFFFFFFFFFFFFFFFFFFFFFFFFFFFFFFFFFFFFFFFFFFFFFF:FFFFFFFF,FFFFFFFFFFFF:FFFF:FFFFFFFFF,FFFFF:FFFFFFFFFFFFFF:FFFFFF,FFFFF:FFFFFFFFFFFFFFF:FFFFFFFFFFFFFFFFFFFFFFF,FFFFFFFFFFFFFFFF:FFFFFFFFFFFFFFFFFFFFFFFFFFFFF
@A01757:128:HWYCLDRX2:1:2101:19307:26381
TCGGACTACAAGGGTATCTAATCCTGTTTGCTCCCCACGCTTTCGCGCCTCAGCGTCAGTTACAGACCAAAAAGCCGCCTTCGCCACTGGTGTTCCTCCACATCTCTACGCATTTCACCGCTACACGTGGAATTCCGCTTTTCTCTTCTGTCCTCAAGCCTTCCAGTTTCCAATGACCTTCCACGGTTAAGCCGTGGGCTTTCACATCAGACTTAAAAGGCCGCCTGCGCGCGCTTTACGCCCAATAATTC
+
FFFFFFFFFFFFFFFFFFFFFFFFFFFFFFFFFFFFFFFFFFFFFFFFFFFFFFFFFFFFFFFFFFFFFFFFFFFFFFFFFFFFFFFFFFFFFFFFFFFFFFFFFFFFFFFFFFFFFFFFFFFFFFFFFFFFFFFFFFFFFFFFFFFFFFFFFFFFFFF:FFFFFFFFFFFFFFFFFFFFFFFFFFFFFFFFFFFFFFFF:FFFFFFFFFFFFFFFFFF:FFFFFFFFFFFFFFF:FFFFFFF,FF:FFFF
@A01757:128:HWYCLDRX2:1:2101:31810:26459
TCGGACTACACGGGTATCTAATCCTATTTGCTCCCCACGCTTTCGTGCCTCAGCGTCAGTCAACAGGACAGGCGGCCGCCTTCGCCACTGGTGTTCTTCCATATATCTACGCATTTTACCGCTACACATGGAGTTCCACCGCCCTCTCCTGCTCTCTAGCCCGCCAGTTTCCAGAGCCTGTACCGGTTGAGCCGGTACCTTTCACTCCAGACTTAGCAGGCCGCCTACGCACCCTTTACGCCCAATCATTC
+
FFFFFFFFFFFFFFFFFFFFFFFF:FFFFFFFFFFFFFFFFFFFFFFFFFFFFFFFFFFFFFFFFFFFFFFFFFFFFFFFFFFFFFFFFFFFFFFFFFFFFFFFFFFFFFFFFFFFFFFFFFFFFFFFFFFFFFFFFFFFFFFFFFFFFFFFFFFFFFFFFFFFFFFFFFFFFFFFFFFFFFFFFFFFFFFFFFFFFFFFFFFFFFFFFFFFFFFFFFFFFFFFFFFFFFFFFFFFFFFFFFF:FF:FFFF
@A01757:128:HWYCLDRX2:1:2101:32217:26475
TCGGACTACACGGGTATCTAATCCTGTTTGCTACCAACGCTTTCGAACCTCAGCGTCAGTTACAGACCAGAGAGCCGCTTTCGCCACTGGTGTTCTTCCATATATCTACGCATTTCACCGCTACACATGGAGTTCCACTCTCCTTTTCTGCACTCAAGTCTCCCAGTTTCCAATGCACTACTCCGGTTAAGCCGAAGGCTTTCACATCAGACTTAAAAGACCGCCTGCGTTCCCTTTACGCCCAATAAATC
+
FFFFFFFFFFFFFFF:FFFFFFFFFFFFFFFFFFFFFFFFFFFFFFFFFFFFFFFFFFFFFFFFFFFFFFFFFFFFFFFFFFF:FFFF:FFFFFFFFFFFFFFFFFFFFFFFFFF:FFFFF:FFFFFFFFFFFFFFFFFFFFFFFFFFFFFF::FFF:FFFFFFFFFFFFF:F:FFFFFFFFFFFFFFFFFFFFFFFFF,FFFF::F,:,:F,FFF::F:,FF:F:FFFFFF:FF,FFF:FFFFFFF,:::
@A01757:128:HWYCLDRX2:1:2101:32226:26490
TCGGACTACACGGGTATCTAATCCTGTTTGCTACCAACGCTTTCGAACCTCAGCGTCAGTTACAGACCAGAGAGCCGCTTTCGCCACTGGTGTTCTTCCATATATCTACGCATTTCACCGCTACACATGGAGTTCCACTCTCCTTTTCTGCACTCAAGTCTCCCAGTTTCCAATGCACTACTCCGGTTAAGCCGAAGGCTTTCACATCAGACTTAGAAGACCGCCTGCGTTCCCTTTACGCCCAATAAATC
+
FFFFFFFFFFFFFFFFFFFFFFFFFFFFFFFFFFFFFFFFFFFFFFF:FFFFFFFFFFFFFFFFFFFFFFFFFFFFFFFFFFFFFFF,FFFFFF:FF:FFFFFFFFFFFFFFFFFFFFFFFFFFFFFFFFFFFFFFFF,,FFFFFFFFFFFFFFFFFFFFFFFFFFFFF,FFFFFFF:F:F:,FFFFFFF,FFFFF:FFFFFFF,F,FF,:FFFF,FF:F,F,FF,,F:,FFFFFFF:FFF:FFF,FFFF,
@A01757:128:HWYCLDRX2:1:2101:11297:26506
TCGGACTACTAGGGTATCTAATCCTGTTTGCTCCCCACGCTTTCGTGCCTCAGTGTCAGTTACAGTCCAGAGAGCCGCCTTCGCAACTGGTGTTCCTCCTAATATCTACGCATTTCACCGCTACACTAGGAATTCCACTCTCCTCTCCTGCACTCAAGTTTCCCAGTTTCAAAGGCTTACTACGGTTGAGCCGTAGCCTTTCACCTCTGACTTAAGAAACCACCTACGCACCCTTTACGCCCAGTAATTCC
+
FFFFFFFFFFFFFFFFFFFFFFFFFFFFFFFFFFFFFFFFFFFFFFFFFFFFFFFFFFFFFFFFFFFFFFFFFFFFFFFFFFFFFFFFFFFFFFFFFFFFFFFFFFFFFFFFFFFFFFFFFFFFFFFFFFFFFFFFFFFFFFFFFFFFFFFFFFFFFFFFF:FFFFFFFFFF::FFFFFFFFFFFFFFFFFFFFFFFFF,FFFFFFFF:FFFFFFFFF::,FF,:FFFFFFFFFFF:F:FFFFFFFFF:F,
@A01757:128:HWYCLDRX2:1:2101:6958:26569
TCGGACTACTAGGGTATCTAATCCTGTTTGCTCCCCACGCTTTCGCGCCTCAGCGTCAGTATCGGGCCAGTGAGTCGCCTTCGCCACTGGTGTTCCGCCGAATATCTACGAATTTCACCTCTACACTCGGCATTCCACTCACCTCTCCCGAACTCAAGACATCCAGTATCAAAGGCAATTCCAAGGTTGAGCCCTGGGCTTTCACCTCTGACTTAAATGTCCGCCTACGCGCCCTTTACGCCCAGTAATTC
+
FFFFFFFFFFFFFFFFFFFFFFFFFFF:FFFFFFFFFFFFFFFFFFFFFFFFFFFFFFFFFFFFFFFFFFFFFFFFFFFFFFFFFFFFFFFFFFFFFFFFFFFFFFF,FFFFFFFFFFFF:FFFFFFFFFFFFFFFFFFFFFFFFFFFFFFFFFFFFFFFFFFFFFFFFFFFF,FFF:FFFFFFFFFFFF:FF:F:FFFFFFFFFFFFFFFFFFFFFF,FFFFFFFFFFFFFFFFFFF:FFFFF,FF:FF:
@A01757:128:HWYCLDRX2:1:2101:23393:26569
TCGGACTACAAGGGTATCTAATCCTGTTTGCTCCCCACGCTTTCGTGCCTCAGTGTCAGTTACAGTCCAGAGAGCCGCCTTCGCAACTGGTGTTCCTCCTAATATCTACGCATTTCACCGCTACACTAGGAATTCCACTCTCCTCTCCTGCACTCAAGTTCCCCAGTTTCAAAGGCTTCCTACGGTTGAGCCGTTGCCTTTCACCTCTGAGTTAAGTAACCACCTCGGCGCCGTTTTCGCCCAGTCCTTCG
+
FFFFFFFFFFFFFFFFFFFFFFF:FFFFFFFFFFFFFFF:FFFFFFFF:FFFFFFFFFFFFFFFFFFFFFFFFFFFF:FFFFFFFF:FFFFFFF:FFFFF:FF:F:,FFF:FFFF:FF:F,::,,,:,FF::F:F,::FFF:F:,:FFFFFFFFF:,FFFFF,F,F:FF,:F:FF,:F,,F,:FFF:F:F:,FF,F,:,,FF,F,::FFF,:F,,F,,,,:,,F,,:::,F:,F:F,,:F,:,F,,,,:,:
@A01757:128:HWYCLDRX2:1:2101:2880:26584
TCGGACTACAAGGGTATCTAATCCTGTTTGCTACCCACGCTTTCGAACCTCAGCGTCAGTTACAGACCAGAGAGCCGCTTTCGCCACTGGTGTTCTTCCATATATCTACGCATTTCACCGCTACACATGGAGTTCCACTCTCCTCTTCTGCACTCAAGTCTCCCAGTTTCCAATGCACTACTCCGGTTAAGCCGAAGGCTTTCACATCAGACTTAAAAGACCGCCTGCGTTCCCTTTACGCCCAATAAATC
+
FFFFFFFFFFFFFFFFFFFFFFFFFFFFFFFFFFFFFFFFFFFFFFFFFFFFFFFFFFFFF:FFFFFFFFFFFFFFFFFFFFFFFFFFFFFFFFFFFFFFFFFFFFFFFFFFFFF,FFFFFFFFFFFFFFFFFFFF::F,FFFFFFFFFFFFFF:,FFFFFF,FFFFFFFFFFFF:FF:FFFFFFFFFFFFFFF:,FFFFFFF:FF:F:FFFFFFF:FFFF:FFFFFFF,F:F:FFFFF:FF,,FF,F,FF
@A01757:128:HWYCLDRX2:1:2101:19262:26584
TCGGACTACTAGGGTATCTAATCCTGTTTGCTACCCACGCTTTCGAACCTCAGCGTCAGTTACAGACCAGAGAGCCGCTTTCGCCACTGGTGTTCTTCCATATATCTACGCATTTCACCGCTACACATGGAGTTCCACTCTCCTCTTCTGCACTCAAGTCTCCCAGTTTCCAATGCACTACTCCGGTTAAGCCGAAGGCTTTCACATCAGACTTAAAAGACCGCCTGCGTTCCCTTTACGCTCAATAAATC
+
FFFFFFFFFFFFFFFFFFFFFFFFFFFFFFFFFFFFFFFFFFFFFFFFFFFFFFFFFFFFFFFFFFFFFFFFFFFFFFFFFFFF:FFFFFFFFFFFFFFFFFFFFFFF:FFFFFFFF:FFFFFFFFFFFFFFFFFF,FFFFFFFF,FFFFFFFFF,FFFFFFFFFF:FFFFF:F,F:FFF:FF:FFFF:FFFFFFFFFF,F:FFFFFF:FFFFFFFFFFFF,FFFFF:FF::FF,FFFFFF:FF,F:,,FF
@A01757:128:HWYCLDRX2:1:2101:8820:26600
TCGGACTACTGGGGTATCTAATCCTGTTTGCTACCCACGCTTTCGAACCTCAGCGTCAGTTACAGACCAGAGAGCCGCTTTAGCCACTGGTGTTCTTCCATATATCTACGCATTTCACCGCTACACATGGAGTTCCACTCTCCTCTTCTGCACTCAAGTCTCCCAGTTTCCAATGCACTACTCCGGTTAAGCCGAAGGCTTTCACATCAGACTTAAAAGACCGCCTGCGTTCCCTTTACCCCCAATAAATC
+
FF::F,F:FFFF:FFFFF,FFFFFF,F,F::FFFFFFF:FFF::,FFFFFFFFFFFF:F:FFFF:FFFF,FFF:FFFF,F:,FFFFF::,,F:,F:,FF:F:FFFFFF,FFF,F:,FFF,FF,FFFF:FF::,FFFFFFF:,FFFFFFFFFFFFFFF:FFF:FFFF:FFFFFF:,:FF:FF,F:,,,FFFF:FFFF,:F,,FFFFFFFF,FF,FFFFF,F,:FFFFFF::FFFF,,F:F,FFF,F:FF::F
@A01757:128:HWYCLDRX2:1:2101:22390:26616
TCGGACTACAAGGGTATCTAATCCTATTTGCTCCCCACGCTTTCGTGCCTCAGCGTCAGTCAACAGGCCAGGCGGCCGCCTTCGCCACTGGTGTTCTTCCATATATCTACGCATTTTACCGCTACACATGGAGTTCCACCGCCCTCTCCTGCTCTCTAGCCCGCCAGTTTCCAGAGCCTGTACCGGTTGAGCCGGTACCTTTCACTCCAGACTTAGCAGGCCGCCTACGCACCCTTTACGCCCAATCATTC
+
FFFFFFFFFFFFFFFFFFFFFFFFFFFFFFFFFFFFFFFFFFFFFFFFFFFFFFFFFFFFFFFFFFFFFFFFFFFFFFFFFFFFFFFFFFFFFFFFFFFFFFFFFFFFFFFFFFFFFFFFFFFFFFFFFFFFFFFFFFFFFFFFFFFFFFFFFFFFF:FFFFFFF:FFFFFFFFFFFFFFFFFFFFFFFFFFFFFF:FFFFFFFFFFF:FFFFFFFFFFFFFFFFFFFFFFFFFF:F,FFFFFFFF:::FF
@A01757:128:HWYCLDRX2:1:2101:21567:26631
TCGGACTACACGGGTTTCTAATCCGGTTCAGTTGCTGCCTCCCGTAGGAGTACAATGAGCAGATCGGAAGAGCGTCGTGTAGGGAACAGTTTATATCTCGGTGGTCGCCGTATCAGTAAAAAAAGTTGGGGGGGTGGGGGGGGGGGGGGGGGGGGGGGGGGGGGGGGGGGGGGGGGGGGGGGGGGGGGGGGGGGGGGGGGGGGGGGGGGGGGGGGGGGGGGGGGGGGGGGGGGGGGGGGGGGGGGGGGGGG
+
FFFFFFFF:FFFFFF:F:FFF::FF:FFFFF:FFF:,FFF::,::F:FFFFF,FFFFFFFFFFFFF,FF,FF,:FF:F:,F:FFFFFF,F,:F,F,F,F,,F,F,F::F,F,F:,,F:::FF,,,,,,F,,F,,,,F:,:,:,,FFF,:,,F,:F:FF,F,:,,FF::,:,,:F::F,:F,:F,:,F,F,F:,,FF:F,F::,FF,F,::,,,:::,,F:,,F,FFF:FFFF,:FFF,:F:FF,FFFFF:F
@A01757:128:HWYCLDRX2:1:2101:16134:26804
TCGGACTACTGGGGTATCTAATCCTGTTCGCTACCCATGCTTTCGAGCCTCAGCGTCAGTTGCAGACCAGACAGCCGCCTTCGCCACTGGTGTTCTTCCATATATCTACGCATTCCACCGCTACACATGGAGTTCCACTGTCCTCTTCTGCACTCAAGTCGCCCGGTTTCCGATGCACTTCTTCGGTTAAGCCGAAGGCTTTCACATCAGACCTAAGCAACCGCCTGCGCTCGCTTTACGCCCAATAAATC
+
FFFFFFFFFFFFFFFF:FFF:FFFFFFFFFFFFFFFFFFFFFFFFFFFFFFFFFFFFFFFFFFFFFFFFFFFFFFFFFFFFFFFFFFFFFFFF:FFFFFFFFFFFFFFFFFFFFFFFFFFFFFFFFFFFFFFFFFFFFFFFFFFFFFFFFFFFFFFFFFFFFFFFFFFFFF:FFFFFFFFFFFF:FFFF::FFFFFFFFFFFFFFFFFFFFFFFFFFFF:FFFFFFFFFFFFFFFFFF:FFFFFFFFFFFF
@A01757:128:HWYCLDRX2:1:2101:8513:26944
TCGGACTACCGGGGTATCTGCTCCTAGTTGCTCCCCACGCTTTCGTGCCTCAGCGTCAGTCAACAGGCCAGGCGGCCGCCTTCGCCACTGGGGTTCTTCCATCTCGCGACGCATTTTACCGCTACACATGGAGTTCCACCGCCCTCGCCGGCTCTGTAGCCCGCCGGTTTGCAGAGCCTGTACCGGTTGTGCCGGTACCTGTCACTCCAGACTGAGCAGGCCGCCGACGCACCCTGTCCGCCCGATCATTC
+
:FFFFFFFF:,FF,,,,:F,,FF:F,,FF,FFFFFFFFFF:,F::FFFF:F,FFFFF:FFFFF,FFFFF:FFFFF:FF:FF,FFFF::FFF,F,,F,F,F,:FF,,:F,:FF::::FF,:FF:FFFFFF:FFF,,FFFFF:F:,:F,F:,:F,F,,:F,FFFF:F,,,,,,F,F,,FF:F,:F:FFFF,,::FFF::,:F,FF,F,:,,F:F,,:F:,:F,:FF,,::FFFFF::::,FF:F,,,,:,,,,
@A01757:128:HWYCLDRX2:1:2101:9164:27070
TCGGACTACACGGGTATCTAATCCTGTTTGCTACCCACGCTTTCGAACCTCAGCGTCAGTTACAGACCAGAGAGCCGCTTTCGCCACTTGTGTTCTTCCATATATCTCCGCATTTCACCGCTACACATGGAGTTCCACTCTCCTCTTCTGAACACAAGTCTCCCAGTTTCCAATGCACTACTCCGGTTAAGCCGAAGGCTTTCACATCAGACTTAAAAGACCGCCTGCGTTCCCTTTACGCCCAATAAATC
+
FFF:FFFFFFFF:FF,F,FFFFFFFFF:,FF:FFFF:F,,FFFFF:F:FFF:F:FF:F:F,FFFFFF,FFFF:FFFFFF,:FFFFF::,FFF:F,::,FFFFFFF,F,FF,FFF:FFFFFF,FFFFFF:FFF,FFF:,,F,,FFF:FF,FFFF,FFFFFFFFFFF:FFFF,FF,,FFF,FF:FF:F:,,F,FF,F,::,FFFFFFF:FFFFFFFFFFFFFF,FFFFFFFFFFF,FFFFFFFFFFFFFFF,:
@A01757:128:HWYCLDRX2:1:2101:18367:27101
TCGGACTACAAGGGTATCTAATCCTATTTGCTCCCCACGCTTTCGTGCCTCAGCGTCAGTCAACAGGCCAGGCGGCCGCCTTCGCCACTGGTGTTCTTCCATATATCTACGCATTTTACCGCTACACATGGAGTTCCACCGCCCTCTCCTGCTCTCTAGCCCGCCAGTTTCCAGAGCCTGTACCGGTTGAGCCGGTACCTTTCACTCCAGACTTAGCAGGCCGCCTACGCACCCTTTACGCCCAATCATTC
+
FFFFFFFFFFFFFFFFFFFFFF:FFFFFFFF:FFFFFFFFFFFFF:FFFFFFFFFFFFFFFFFFFF:FFFFFFFFFFFFFFFF,FF,F::FF:,FFFFFFFFFFFFFFFFFF:F,FFF::F:F:FFFFFFFFFFFF,FFFFFFFFFFFFF:FFFFFFFFFFF:FFFFF,FFFF:F,F:FFFFF,FFF:FFFFFFFF:FFF:FFFFFFFF,FFF,FF:FF,FFFFFFFFFFFFFFF,FFFFFF:F,:::FFF
@A01757:128:HWYCLDRX2:1:2101:28926:27101
TCGGACTACAAGGGTATCTAATCCTGTTTGCTCCCCACGCTTTCGTGCCTCAGTGTCAGTTACAGTCCAGAGAGCCGCCTTCGCAACTGGTGTTCCTCCTAATATCTACGCATTTCACCGCTACACTAGGAATTCCACTCTCCTCTCCTGCACTCAAGTTCCCCAGTTTCAAAGGCTTACTACGGTTGAGCCGTAGCCTTTCACCTCTGACTTAAGAAACCCCCTACGCACCCTTTACGCCCAGTAATTCC
+
FFFFFFFFFFFFF:FFFFF:FFFFFFFFFFFFFFFFFFFFFFFFFFFFFFFFFFF:FFFFFFF,FFF:FFF,FFFFFFFFFFF:FFFFFFFFF:FFFFFF,F:FFFF,FFFFFFFFFFFFFFFFFFFFFFF:FFFFFFFFFFFFFFFFFFFFFFFF,FFFFFFFFFFFFFF:FFFFFFFF::F:,FFFFFFFFF:FFFF:FFFFFFFFFFFFF:FFFF,F:,F,FFFFFFFFF:F:FFFFFFFFFF,F:FF
@A01757:128:HWYCLDRX2:1:2101:18665:27117
TCGGACTACTGGGGTATCTAATCCTGTTTGCTCCCCACGCTTTCGTGCCTCAGTGTCAGTTACAGTCCAGAGAGCCGCCTTCGCAACTGGTGTTCCTCCTAATATCTACGCATTTCACCGCTACACTAGGAATTCCACTCTCCTCTCCTGCACTCAAGTTCCCCAGTTTCAAAGGCTTACTACGGTTGAGCCGTAGCCTTTCACCTCTGACTTAAGAAACCACCTACGCACCCTTTACGCCCAGTAATTCC
+
FFFFFFFFFFFFFFFFFFFFFFFFFFFFFFFFFFFFFFFFFFFFFFFFFFFFFFFFFFFFFFFFFFFFFFFFFFFFFFFFFFFFFFFFFFFFFFFFFFFFFFFFFFFFFFFFFFFFFFFFFFFFFFFFFFFFFFFFFFFFFFFFFFFFFFFFFFFFFFFFFFFFFFFFFFFFFFFFFFFFFFFFFFFFFFFFFFFFFFFFFFFFFFFFFFFFFFFFFFFFFFFFFFFFFFFFFFFFFFFFFFFFFFFFFF:
@A01757:128:HWYCLDRX2:1:2101:11134:27132
TCGGACTACAAGGGTTTCTAATCCTGTTCGCTACCCATGCTTTCGAGCCTCAGCGTCAGTTGCAGACCAGACAGCCGCCTTCGCCACTGGTGTTCTTCCATATATCTACGCATTCCACCGCTACACATGGAGTTCCACTGTCCTCTTCTGCACTCAAGTCGCCCGGTTTCCGATGCACTTCTTCGGTTAAGCCGAAGGCTTTCACATCAGACCTAAGCAACCGCCTGCGCTCGCTTTACGCCCAATAAATC
+
FFFFFFFFFFFFFF:FFFFFFFFFFFFFFFFFFFFFFFFFFFFFFFFFFFFFFFFFFFFFFFFFFFFFFFFFFFFFFFFFFFFFFFFFFFFFFFFFFFFFFFFFFFFFFFFFFFFFFFFFFFFFFFFFFFFFFFFFFFFFFFFFFFFFFFFFFFFFFFFFFF:FFFFFFFFFFFFFFFFFFFFFFFFFFFFFF::FF::FFFFFFFFFFFFFFF::FFF,FFFFFFFFFFFF,FFFFFFFFFFFFFFFFFF
@A01757:128:HWYCLDRX2:1:2101:4779:27367
TCGGACTACAGGGGTATCTAATCCTATTTGCTCCCCACGCTTTCGTGCCTCAGCGTCAGTCAACAGGCCAGGCGGCCGCCTTCGCCACTGGTGTTCTTCCATATATCTACGCATTTTACCGCTACACATGGAGTTCCACCGCCCTCTCCTGCTCTCTAGCCCGCCAGTTTCCAGAGCCTGTACCGGTTGAGCCGGTACCTTTCACTCCAGACTTAGCAGGCCGCCTACGCACCCTTTACGCCCAATCATTC
+
FFFFFFFFFFFFFFFF:FFFFFFFFFFFFFFFFFFFFFFFFFFFFFFFFFFFFFFFFFFFFFFFFFFFFFFFFFFFFFFFFFFFFFFFFFFFFFFFFFFFFFFFFFFFFFF:FFFFFFFFFFFFFFF:FFFFFFFF:FF:FFFFFFFF:FFFFFFFFFF:FF:FFFFFFFFFFFFF:F:FFFFFFFFF:F:FFFFFFFFFF:F,,FF:FFFFFFF::FF:FFFFFFFFFFFFFF::FFF:FFFFF::F:FF
@A01757:128:HWYCLDRX2:1:2101:11288:27461
TCGGACTACAGGGGTATCTAATCCTCTTCGCTACCCACGCTGTCGTGCCTCAGCGTCAGTCTCAGCCGGCTAAGCTCCCGTCCCGATCTGATTTCTAACTCATATCAAAGCATTTCAACGCAACGAGAATTATTCCGCCAACCTCGTCTGTAATAGAACCCCCCCGTTTTAATGGCAATCAGGGGTTTCACCCCGACATTTAAACACAAACTTAACAGGCCGCCAACGCCCCCTTTAACCCCCAAACTTAC
+
FFFFF:F:FF::FFFFFFFFF,FFF,FF,FFFFFFFFFFFF,FFF:FF,FFFFFF:FFFFF,:,,,,,:,F,,F,,,,F,F,,:,,,F,::,,F,:,:,,,:,F::::F:F:,FF,,:F,F,:,,,,F:FFF,F,F,FF,,FF,,,FF,,F::,,,,,,FF,FF,,,FFF:F,F,,,,F,F,,,FFFF,,FFF,F,F,,FFFF,FFF,F,,,F:F:F,F,F:FF,F,,F,,FF,FFF,:FFF,F,,,FF,F
@A01757:128:HWYCLDRX2:1:2101:14181:27461
TCGGACTACAAGGGTATCTAATCCTATTTGCTACCCACGCTTTCGTGCCTCAGCGTCAGTCAACAGGCCAGGCGGCCGCCTTCGCCACTGGTGTTCTTCCATATATCTACGCATTTTACCGCTACACATGGAGTTCCACCGCCCTCTCCTGCTCTCTAGCCCGCCAGTTTCCAGAGCCTGTACCGGTTGAGCCGGTACCTTTCACTCCAGACTTAGCAGGCCGCCTACGCACCCTTTACGCCCAATCATTC
+
FFFFFFFFFFFFFFFFFFFFFFFFFFFFFFFFFFFFFFFFFFFFFFFFFFFFFFFFFFFFFFFFFFFFFFFFFFFFFFFFFFFFFFFFFFFFFFFFFFFFFFFFFFFFFFFFFFFFFFFFFFFFFFFFFFFFFFFFFFFFFFFFFFFFFFFFFFFFFFFFFFFFFFFFFFFFFF:FFFFFFFFFFFFFFFFFFFFFFFFFFFFFFFFFFFFFFFFFFFFFFFFFFFFFFFFFFFFFFFFFFFFFFFFFFFF
@A01757:128:HWYCLDRX2:1:2101:14253:27461
TCGGACTACAAGGGTATCTAATCCTATTTGCTACCCACGCTTTCGTGCCTCAGCGTCAGTCAACAGGCCAGGCGGCCGCCTTCGCCACTGGTGTTCTTCCATATATCTACGCATTTTACCGCTACACATGGAGTTCCACCGCCCTCTCCTGCTCTCTAGCCCGCCAGTTTCCAGAGCCTGTACCGGTTGAGCCGGTACCTTTCACTCCAGACTTAGCAGGCCGCCTACGCACCCTTTACGCCCAATCATTC
+
FFFFFFFFFFFFFFFFFFFFFFFFFFFFFFFFFFFFFFFFFFFFF:FFFFFFFFFFFFFFFFFFFFFFF,FFFFFFFFFFFFFFFFFFFFFFFFFFFFF:F:FFFFFF:FFFFFFFFFFFFFFFFFFFFFF:FFFFFFFFFFFFFFFFFFF:FFFFFFFFFFFFFFFFFFFFF,:FFFF:F,:FFFFFFFFFFFFF,FFFFFFFFFFFFF,FFF:F,FFFF:FFFF,FFFFFFFFF:FFFFFFF,F:F:FF
@A01757:128:HWYCLDRX2:1:2101:23366:27461
TCGGACTACAGGGGTATCTAATCCTGTTCGCTACCCATGCTTTCGAGCCTCAGCGTCAGTTGCAGACCAGACAGCCGCCTTCGCCACTGGTGTTCTTCCATATATCTACGCATTCCACCGCTACACATGGAGTTCCACTGTCCTCTTCTGCACTCAAGTCGCCCGGTTTCCGATGCACTTCTTCGGTTAAGCCGAAGGCTTTCACATCAGACCTAAGCAACCGCCTGCGCTCGCTTTACGCCCAATAAATC
+
FFFFFFFFFFFFFFFFFFFFFFFFFFFFFFFFFFFFFFFFFFFFF:FFFFFFFFFFFFFFFFFFFFFFFFFFFFFFFFFFFFFFFFFFFFFFFFFFFFFFFFFFFFFFFFFFFFFF:FFFFFFFFFFFFFFFFFFFFFFFFFFFFFFFFFFFFFFFFFFFFFFFFFFFFFFFFFFFFFFFFFFFFFFFFFFFFFFFFFFFFFF:FFFFFFFFFF,FFFF,FFFFFFFFFFFFFFFFFFFFFFFFFFFFFFF
@A01757:128:HWYCLDRX2:1:2101:13711:27524
TCGGACTACCAGGGTATCTAATCCTGTTTGCTCCCCACGCTTTCGAGCCTCAACGTCAGTTACCGTCCAGTAAGCCGCCTTCGCCACTGGTGTTCCTCCTAATATCTACGCATTTCACCGCTACACTAGGAATTCCGCTTACCTCTCCGGTACTCCAGCAAAAAAGTTTCCAAAGCAGTTCCGCGGTTAAGCCGCGGGCTTTCACTTCAGACTTTCTTCGCCGTCTACGCTCCCTTTACACCCAGTAAATC
+
FFFFFFFFF,FFFFFFFFFFFFFFFFFFFFFFFFFFFFFFF:FFFF:FFFFFFFFFFFFFF,FFFFFFFFFF,FFFFFFFFFFFFFFF:FFFFFFF,FFFFFFFFFFFFFFFFFFFFFFFFFFFFFF,FFFFFFFFFFFFFFFFFFFFFFFFFFFFFFFF:FF,FFFF,FFFFFFFFFFFFFFFFFFFFFFFF,FFFFFFFFFFFFFFFFFFF::FFFF,FF:FFFF,:FFFFF,FFFF:FF:F,:F::F,
@A01757:128:HWYCLDRX2:1:2101:14100:27539
TCGGACTACAAGGGTATCTAATCCTATTTGCTACCCACGCTTTCGTGCCTCAGCGTCAGTCAACAGGCCAGGCGGCCGCCTTCGCCACTGGTGTTCTTCCATATATCTACGCATTTTACCGCTACACATGGAGTTCCACCGCCCTCTCCTGCTCTCTAGCCCGCCAGTTTCCAGAGCCTGTACCGGTTGAGCCGGTACCTTTCACTCCAGACTTAGCAGGCCGCCTACGCACCCTTTACGCCCAATCATTC
+
FFFFFFFFFFFFFFFFFFFFFFFFFFF:FFFFFFFFFFFFFFFFFFFFFFFFFFFFFFFFFFFFFFFFFFFFFFFFFFFFFFF:FFFFFFFFFFFFFFFFFFFFFFFFFFFFFFFFFFFFFFFFFFFFFFFFFFFFFFFFFFFFFFFFFFFFFFFFF,FFFFFF:FFFFFF:FFF:FFFFF:FFFFFFFFFFFFFFFFFFFFFFFFF,FFFFFFF:FFF,FFFFF,FFFFFFFFFFF,FFFFF:FF:FFFF
@A01757:128:HWYCLDRX2:1:2101:21359:27555
TCGGACTCCAGGGTATCTAATCCTATTTGCTCCCCACGCTTTCGTGCCTCAGCGTCAGTCAACAGGCCAGGCGGCCGCCTTCGCCACTGGTGTTCTTCCATATGTCTACGCATTTTACCGCTACACATGGAGTTCCACCGCCCTCTCCTGCTCTCTAGCCCGCCAGTTTCCAGAGCCTGTACCGGTTGAGCCGGTACCTTTCACTCCAGACTTAGCAGGCCGCCTACGCACCCTTTACGCCCTATCATTCC
+
:F::F,:FFFFF::FFFFF:FF,FFFFFFFFFFFFFF:FFF:FFFFF:FFFFF:,FFFFF,FFFF:,FFFFF::FFF,F,FFF,FFFF:FFFFF:,FF,FFFFF:F,FFFFFFFFFFFF:FFFFF,FFFFFF:,FFFFFFFFFF:FFFF:FFFF:FFF,FFFFFFFFF,FFFFFFFFF,FFFFF:F::FFFFFFFFFFF:,FFFFFFFFFFF:,F:FF:FFFF,F,FFF:FFFF,,,FFF:F:F:::F,F:
@A01757:128:HWYCLDRX2:1:2101:28176:27586
TCGGACTACAGGGGTATCTAATCCTATTTGCTCCCCACGCTTTCGTGCCTCAGCGTCAGTCACAGGCCAGGCGGCCGCCTTCGCCACTGGTGTTCTTCCATATCTCTGCGCATTTTACCGCTACACATGGAGTTCCACCGCCCTCTCCTGTCCTCAAGTCTGCCAGTTTCTGAATGAAAGACGAGTTGAGCTCATCCCTTTGCCTTCAGACTGAACAGACCGCCTGCGCACCCTTTACGCCCAATCATTCC
+
FFFFFFFFFFFFFFFFFFFFFFFFFFFFFFFFFFFFFFFFFFFFFFFFFFFFFFFFFFFFFFFFFFFF:FFFFFFFFFFFFFFFFFFFFF:FFFFFFFFFFFFFFFFFFFFFFFFFFFFFFFFFFFFFFFFFFFFFFFFFFFFFFFFFFFFFFFFFFFFFFFFFFFFF:FFFF:FFFFFFFFFFFFFFFF,FFFFF,FFFFFFFFFFFFFFFFFFFFFFFFFFFFFFFFFFFFFFFFFFFFFF,FFFFFFF
@A01757:128:HWYCLDRX2:1:2101:28854:27727
TCGGACTACAAGGGTATCTAATCCTGTTTGCTCCCCACGCTTTCGTGCCTCAGTGTCAGTTACAGTCCAGAGAGCCGCCTTCGCAACTGGTGTTCCTCCTAATATCTACGCATTTCACCGCTACACTAGGAATTCCACTCTCCTCTCCTGCACTCAAGTTCCCCAGTTTCAAAGGCTTACTACGGTTGAGCCGTAGCCTTTAACCTCTGACTTAAGAAACCACCTACGCACCCTTTACGCCCAGTAATTCC
+
FFFFFFFFF:FFFFFFFFFFFFFFFFFFFFFFFFFFFFFFFFFFFFFFFFFFFFFFFFFFFFFFFFFFFFFFFFFFFFFFFFFFFFFFFFFFFFFFFFFFFFFFFFFFFFFFFFFFFFFFFFFF:FF,FFFFFFFFFFFFFFFFFFFFFFFFFFFFFFFFFFFFFFFFFFFFFFF:FFFFF:FFFFF:FFFFFFF::FFFFF,FFFFFFFFFFFFFF:FFFFFFFF:FFFFFFFFFFF,FFFF:FF:FF,F
@A01757:128:HWYCLDRX2:1:2101:23945:27743
TCGACTACCGGGGTATCTAATCCTATTTGCTCCCCACGCTTTCGTGCCTCAGCGTCAGTCAACAGGCCAGGCGGCCGCCTTCGCCACTGGTGTTCTTCCATATATCTACGCATTTTACCGCTACACATGGAGTTCCACCGCCCTCTCCTGCTCTCTAGCCCGCCAGTTTCCAGAGCCTGTACCGGTTGAGCCGGTACCTTTCACTCCAGACTTAGCAGGCCGCCTACGCACCCTTTACGCCCAATCATTCC
+
FFFFFFFFFFFFFFFFFFFFFFFFFFFFFFFFFFFFFFFFFFFFFFFFFFFFFFFFFFFFFFFFF:FFFFFFFFFFFFFFFFFFFFFFFFFFFFFFFFFFFFFFFFFFFFFFFFFFFFFFFFFFFFFFFFFFFFFFFFFFFFFFFFFFFFFFF:FFFFFFFFFFFFFFFFFFFFFFFFFFFFFFFFFFFFFF:FFFFFFFFFFFFFFFFF:FFFFFFFFFFF:FFFFFFFFFFFFFFF,FFFF,FFFFFFF
@A01757:128:HWYCLDRX2:1:2101:24921:27774
TCGGACTACAAGGGTATCTAATCCTGTTTGCTCCCCACGCTTTCGTGCCTCAGTGTCAGTTACAGTCCAGAGAGCCGCCTTCGCAACTGGTGTTCCTCCTAATATCTACGCATTTCACCGCTACACTAGGAATTCCACTCTCCTCTCCTGCACTCAAGTTCCCCAGTTTCAAAGGCTTACTACGGTTGAGCCGTAGCCTTTCACCTCTGACTTAAGAAACCACCTACGCACCCTTTACGCCCAGTAATTCC
+
FFFFFFFFFFFFFFFFFFFFFFFFFFFFFFFFFFFFFFFFFFFFFFFFFFFFFFFFFFFF:FFFFFFFFFFFFFFFFFFFFFFFFFFFFFFFFFFFFFFFFFFFFFFFFFFFFFFFFFFFFFFFFFF:FFFFFFFFFFFFFFFFFFFFFFFFFFF:FFFFFFFFFFFFF:FF:FFFFFF:FFF,FFFFFFFFF:FFFFFFFFFFFFFFFFFFFF:FFFF:FFFFFFF:FFF,FFFF:FFFFFF:FF:FF,F
@A01757:128:HWYCLDRX2:1:2101:32633:27821
TCGGACTACACGGGTATCTAATCCTGTTTGCTCCCCACGCTTTCGCGCCTCAGCGTCAGTTACAGACCAGAGAGCCGCCTTCGCCACTGGTGTTCCTCCACATCTCTACGCATTTCACCGCTACACGTGGAATTCCACTCTCCTCTTCTGCACTCAAGCTTCCCAGTTTCCAATGACCCTCCGCAGTTGAGCTGCGGGCTTTCACATCAGACTTAAGAAGCCGCCTGCGTGCGCTTTACGCCCAGTAATTC
+
FFFFFFFFFFFFFFFFFFF:FFFFFFFFFFFF:FFFFFFFFFFFFFFFFFFFFFFFFFFFFFFFFFFFFFF:FFFFFFFFFFFFFFFFFFFFFFFFFFFFFFFFFFFFFFFFFFFFFFFFFFFFFFFFFFF:FFFFFFFFFFFFFFFFFFFFFFFFFFFFFFFFFFFFFFFFFFFFFFFFFF:F,FFF:FFF:FFFFFFFFFFFFFFFFFFFFF::FFFFFFFFFFFFF:FFFFFFFFFFFFF,FF,,FFF
@A01757:128:HWYCLDRX2:1:2101:11198:27868
TCGGACTACAAGGGTATCTAATCCCGTTTGCTCCCCTAGCTTTCGCGCCTCAGCGTCAGTATTGGGCCAGATGAGCGCTTTCGCCACCGGTGTTCCTCCTGATATCTACGCATTTCACCGCTACACCAGGAATTCCCTCATCCTCTCCCATACTCTAGTCCGGCAGTTTGAGATGCAGGTCCTCGGGTGAGCCGAGGGATTTCACATCTCACTTGCCGAACCGCCTACACGCCCTTTACGCCCAGTGATTC
+
FFFFFFFFFFFFFFFFFFFFFFFFFFFFFFFFFFFFFFFFFFFFFFFFFFFFFFFFFFFFFFFFFFFFFFFFFFFFFFFFFFFFFFFFFFFFFFFFFFFFFFFFFFFFFFFFFFFFFFFFF:FFFFFFFF::FFFFFFFFFFFFFFFFFFFFFFFFFFFFFFFFFFFFFFFFFFFFFFFFFFFFFFFFFFFFFFFFFFFFFFFFFFFFFFFFFFFFFFF,FFFFFFFFFFFFFFFFFFFFFFFFFFFFFFF
@A01757:128:HWYCLDRX2:1:2101:14950:28040
TCGGACTACAAGGGTATCTAATCCTATTTGCTCCCCACGCTTTCGTGCCTCAGCGTCAGTCAACAGGCCAGGCGGCCGCCTTCGCCACTGGTGTTCTTCCATATATCTACGCATTTTACCGCTACACATGGAGTTCCACCGCCCTCTCCTGCTCTCTAGCCCGCCAGTTTCCAGAGCCTGTACCGGTTGAGCCGGTACCTTTCACTCCAGACTTAGCAGGCCGCCTACGCACCCTTTACGCCCAATCATTC
+
FFFFFFFFFFFFFFFFFFFFFF:FFFFF:FF:FFFFFFFFFFFFFFFFFFFFFFFFFFFFFFFFFF:FFFFFFFFFFFFFFFFFFFFFFFFFFFFFFFFFFFFFFFFFFFFFFFF,FFFFFFFFFFFFFFFFF:FFFFFFFFFF:F:FFFFFFFFF,,FFFFFFFFFFFFF:F:FFFFFFFFFFFFFF:FFF,F:FFFF:FFFFFFFF,FFFF,FFFFFFFFFFFF:FFFFF:FF,F:FFFFFFFF:FF,:
@A01757:128:HWYCLDRX2:1:2101:30517:28072
TCGGACTACCGGGGTATCTAATCCTGTTTGCTCCCCACGCTTTCGAGCCTCAGTGTCAGTAACAGACCAGAATGTCGCCTTCGCCACTGGTGTTCTTCCATATATCTACGCATTCCACCGCTACACATGGAGTTCCACATTCCTCTTCTGTACTCAAGTTTCCCAGTTTCCAATGACCCTCCACGGTTAAGCCGTGGGCTTTTACATCAGACTTAAGAAACCACCTGCGCTCCCTTTACGCCCAATAAATC
+
FFFFFFFFFFFFFFFFFFFFFFFFFFFFFFFFFFFFFFFFFFFFFFFFFFFFFFFFFFFFFFFFFFFFFFFFFFFFFFFFFFFFFFFFFFFFFFFFFFFFFFFFFFF:FFFFFFFFFFF:FFFFFFFFFF:FFFFFFFFFFFFFFFFFFFFFFFFFFFFFFFFFFFFFFFFFFFF:FFFFFFFFFFFFFFFFFFFFFFFFFFFFFFFFFFFFFF:FFFFFFFFFFFFFFFFFF,FFFFFFFFF:FF:FFFF
@A01757:128:HWYCLDRX2:1:2101:22978:28134
TCGGACTACTAGGGTATCTAATCCTATTTGCTCCCCACGCTTTCGTGCCTCAGCGTCAGTCAACAGGCCAGGCGGCCGCCTTCGCCACTGGTGTTCTTCCATATATCTACGCATTTTACCGCTACACATGGAGTTCCACCGCCCTCTCCTGCTCTCTAGCCCGCCAGTTTCCAGAGCCTGTACCGGTTGAGCCGGTACCTTTCACTCTAGACTTAGCAGGCCGCCTACGCACCCTTTACGCCCAATAATTC
+
FFFFFFFFFFFFFFFFFFFFFFFFFFFFFFFFFFFFFFFFFFFFFFFFFFFFFFFFFFFFFFFFFFFFFFFFFFFFFFFFFFFFFFFFFFFFFFFFFFFFFFFFFFFFFFFFFFFFFFFFFFFFFFFFFFFFFFFFFFF:FFFFFFFFFFFFFFFFFFF:FF:FFFFFFFFF:FFF,FFFF::FFFFFFFFFF:FFFFFFFFFFFFFF:FFFFFFFFF:,FFFFFFFFFFFF:FFFFFF:FFFFF,,F,FF
@A01757:128:HWYCLDRX2:1:2101:12120:28181
TCGGACTACAGGGGTATCTAATCCTATTTGCTCCCCACGCTTTCGTGCCTCAGCGTCAGTCAACAGGCCAGGCGGCCGCCTTCGCCACTGGTGTTCTTCCATATATCTACGCATTTTACCGCTACAAATGGAGTTCCACCGCCCTCTCCTGCTCTCTAACCCGCCAGTTTCCAGAGCCTGTACCGGTTGAGCCGGTACCTTTCACTCTAGACTTAGCAGGCCGCCTACGCACCCTTTACGCCCAATAATTC
+
FFFFFFFFFFFFFFF:FFFFFFFFFF:FFFFFFFFFFFFFFFFFFFFFFFFFFFFFFFF:FFFFFFFFF:FFFF:FFFF:FFFFFFFFFFFFFF,FFFFFFFFFFF::F::FFF,,FFFFFF::FF,FFFFFFFFF:FFFFFFFFFFFFFFFFFFFFFFFFFFFFFFFFFFFF:FFFFFFFFFFFFF:FFFFFFFFFFF:FFFF:FFF:FFFFFFFFFFFFFFFFF,FFF,FFFFFFFFFFF:F:FF,FFF
@A01757:128:HWYCLDRX2:1:2101:32624:28244
TCGGACTACCGGGGTATCTAATCCTGTTTGCTCCCCACGCTTTCGTGCCTCAGTGTCAGTTACAGTCCAGAGAGCCGCCTTCGCAACTGGTGTTCCTCCTAATATCTACGCATTTCACCGCTACACTAGGAATTCCACTCTCCTCTCCTGCACTCAAGTTCCCCAGTTTCAAAGGCTTACTACGGTTGAGCCGTAGCCTTTCACCTCTGACTTAAGAAACCACCTACGCACCCTTTACGCCCAGTAATTCC
+
FFFFFFFFFFFFFFFFFFFFFFFFFFFFFFFFFFFFFFFFFFFFFFFFFFFFFFFFFFFFFFFFFFFFFFFFFFFFFFFFFFFFFFFFFF:FFFFFFFFFFFFFFFFFFFFFFFFFFFFFFFFFFFFFFFFFFFFFFFFFFFFFFFFFFFFFFFFFFFFFFFFFFFFFFFFFFFFFFFFFFFFFFFFFFFFFFFF:FFFFFFFFFFFFFFFF:FFFFFFFFFFFFF,FFFFFFFFFFFFFFFF,FFFFF:F
@A01757:128:HWYCLDRX2:1:2101:18159:28401
TCGGACTACAAGGGTATCTAATCCTGTTCGCTACCCATGCTTTCGAGCCTCAGCGTCAGTTGCAGACCAGACAGCCGCCTTCGCCACTGGTGTTCTTCCATATATCTACGCATTCCACCGCTACACATGGAGTTCCACTGTCCTCTTCTGCACTCAAGTCGCCCGGTTTCCGATGCACTTCTTCGGTTAAGCCGAAGGCTTTCACATCAGACCTAAGCAACCGCCTGCGCTCGCTTTACGCCCAATAAATC
+
FFFFFFFFFFFFFFFFFFFF:FFFFFFFFFFFFFFFFFFFFFFFFFFFFFFFFFFFFFFFFFFFFFFFFFFFFFFFFFFFFFFFFFFFFF:FF:FFFFFFFFFFFFFFFFFFF:FFFFFFFF:FFFFFFFFFF:FFFFFFFFFFFFFFFFFFFFFFFFFFFFFFFFFF:F:FFFFFFFFFFFFFFFFFFFFFFFFFFFFFFFFFFFFFFFFFFFFFFFFFFFFFFFFFFFFFFFFFFFFFFFF:FFFFFFF
@A01757:128:HWYCLDRX2:1:2101:32371:28401
TCGGACTACTGGGTATCTAATCCTGTTTGCTACCAACGCTTTCGAACCTCAGCGTCAGTTACAGACCAGAGAGCCGCTTTCGCCACTGGTGTTCTTCCATATATCTACGCATTTCACCGCTACACATGGAGTTCCACTCTCCGCTTCTGCACTCAAGTCTCCCAGTTTCCAATGCACTACTCCGGTTAAGCCGAAGGCTTTCACATCAGACTTAAAAGACCGCCTGCGTTCCCTTTGAGCCCCATAAATCC
+
FFFFFFFFFFFFFFFFFFFFFFFFFFFFFFF:FFFFFFFFFF:FF,FFFFFFFFFFFFFFFF:FFFFFFFFF:FFFF:,FFFFFFFFFFFFFFF,:FFFFFFFF,FFF,FFFFFFFFF:,FFFFFFFFFFF:F:FFF:FFF:,F,,FFFF:F:FFFF:FFF:FFFF,FFF:FFF:F:,:FFFFFFFF:FFFFFFF,FFF,FFF:F,FF:FF,FFFF,,FFF,FFFFF,FF:FF:FF,,,F,F,:,,F,:F,
@A01757:128:HWYCLDRX2:1:2101:25355:28432
TCGGACTACAAGGGTATCTAATCCTGTTTGCTCCCCACGCTTTCGTGCCTCAGTGTCAGTTACAGTACAGAGAGCCGCCTTCGCAACTGGTGTTCCTCCTAATATCTACGCATTTCACCGCTACACTAGGAATTCCACTCTCCTCTCCTGCACTCAAGTTCCCCAGTTTCAAAGGCTTACTACGGTTGAGCCGTAGCCTTTCACCTCTGACTTAAGAAACCACCTACGCACCCTTTACGCCCAGTAATTCC
+
FFFFFFFFFFFFFFFFFFFFFFFFFFFFFFFFFFFFFFFFFFFFFFFFFFFFFFFFFFFFFFFFFFFFFFFFFFFFFFFFFFFF:FFFFFFFFFFFFFFFFFFFFFFFFFFFF:FFFFFFFFFFFFFFFFFFFFF:FF:FFFFFFFFFFFFFFFFFFFFFFFFFFFFFFFFFF:FFFFF:FFFFFFF:F:FFFFFFF:FFFFFFFFFFFF:FFFFF,F:FFFFFFFFFFFFFFFFFFFFFFFFFFFFFF:F
@A01757:128:HWYCLDRX2:1:2101:32696:28432
TCGGACTACCGGGGTATCTAATCCTATTTGCTCCCCACGCTTTCGTGCCTCAGCGTCAGTCAACAGGCCAGGCGGCCGCCTTCGCCACTGGTGTTCTTCCATATATCTACGCATTTTACCGCTACACATGGAGTTCCACCGCCCTCTCCTGCTCTCTAGCCCGCCAGTTTCCAGAGCCTGTACCGGTTGAGCCGGTACCTTTCACTCCAGACTTAGCAGGCCGCCTACGCACCCTTTACGCCCAATCATTC
+
FFFFFFFFFFFFFFFFFFFFFFFFFFFFFFFFFFFFFFFFFFFFFFFFFFFFFFFFFFFFFFFFFFFFFFFFFFFFFFFFFFFFFFFFFFFFFFFFFFFFFFFFFFFFFFFFFFFFF:FFFFFFFFFFFFFFFFFFFFFFFFFFFFFFFFFFFFFFFFFFFFFFFFFFFFFFFFFFFFFFF,FFFFFFFFFF:F,FFFFFFFFFFFFFFFFFFFFFFF:FFFFF:F:FFFFF:FFFFFFFFFFFF:FFFFF
@A01757:128:HWYCLDRX2:1:2101:3061:28494
TCGGACTACAGGGGTATCTAATCCTATTTGCTCCCCACGCTTTCGTGCCTCAGCGTCAGTCAACAGGCCAGGCGGCCGCCTTCGCCACTGGTGTTCTTCCATATATCTAAGCATTTTACAGCTACACATGGAGTTCCACCGCCCTCTCCTGCTCTCTAGCCCGCCAGTTTCCAGAGCCTGTACCGGTTGAGCCGGTACCTTTCACTCCAGACTTAGCAGGCCGCCTACGCACCCTTTACGCCCAATCATTC
+
FFFFFFFFFFFFFFFFFFFFFFFFFFFFFFFFFFFFFFFFFFFFFFFFFFFFFFFFFFFFFFFFFFFFFFFFFFFFFFFFFFF:FFFFFFFFFFFFFFFFFFFFFFFFF,FFFF:FFFF,F,FFFFFFFFFFFFF,FFFFF,FF:FFFF:FFFFFFFFFF:FFF:FFF,:FFFFFF,FFFFF,:FFF:,FF:FF:FF,,F:FF:FFF:,FFFFFF,F:FF,FFFFF,FFFFFF,,FFF::FFFF,FFF,FF
@A01757:128:HWYCLDRX2:1:2101:26793:28541
TCGGACTACCAGGGTTTCTAATCCTGTTTGCTACCCACGCTTTCGAACCTAAGCGTCAGTTACAGACCAGAGAGCCGCTTTCGCCACTGGTGTTCTTCCATATATCTACGCATTTCACCGCTACACATGGAGTTCCACTCTCCTCTTCTGCACTCAAGTCTCCCAGTTTCCAATGCACTACTCCGGTTAAGCCGAAGGCTTTCACATCAGACTTAAAAGACCGCCTGCGTTCCCTTTACGCCCAATAAATC
+
FFFFFFFFFFFFFFFFFFFFFFFFFFFFFFFFFFFFFFFFFFFFFFFFFFFFFFFFFFFFFFFFFFFFFFFFFFFFFFFFFFFFFFFFFFFF:FF,FFFFFFFFFFFFFFF:FFFFFFFFF,FFFFFFFFFFFFFFF::FFFFFFFFFFFFFFFFFFFFFFFFFFFFFFF,FF,:FFFF:,FFFFFFF:FFFFFFF:FF:FFFFF:FFFFFF:FFFFFFFFFFFFF:FFFFFFFF,FFFFFFFFFFF:FFF
@A01757:128:HWYCLDRX2:1:2101:21359:28557
TCGGACTACCAGGGTATCTAATCCTGTTTGCTCCCCACGCTTTCGTGCCTTAGTGTCAGTGCTGGTCCAGGTAGTCGCCTTCGCCACAGATGTTCCTCCCGATCTCTACGCATTTCACTGCTACACCGGGAATTCCACTACCCTCTACCGCACTCTAGCCTGCCAGTATCCAATGCCATTCCCAGGTTGAGCCCAGGGCTTTCACATCAGACTTAACAAACCACCTACGCACGCTTTACGCCCAGTAATTC
+
FFFFFFFFFFFFFFFFFFFFFFFFFFFFFFFFFFFFFFFFFFFFFFFFF,FFFFFFFFFFFFFFFFFFFFFF,FFFFFFFFFFFFFFFFFFFFFFFFFFFFFFFFFFFFFFFFFFFFFFFFFFFFFFFFFFFFFFFFFF:FFFFFFFFFFFFFFFFFFFFFFFFFFFFFFFFFFFFFFFFFFFFFFFFFFFFFFFFFFFFFFFFFFFFFFFFFFFFFFFFFFFFFFF:FFFFFFFFFFFFFFFFFFFFFFF
@A01757:128:HWYCLDRX2:1:2101:12156:28588
TCGGACTACCGGGGTATCTAATCCTGTTTGCTCCCCACGCTTTCGTGCCTCAGTGTCAGTTACAGTCCAGAGAGCCGCCTTCGCAACTGGTGTTCCTCCTAATATCTACGCATTTCACCGCTACACTAGGAATTCCACTCTCCTCTCCTGCACTCAAGTTCCCCAGTTTCAAAGGCTTACTACGGTTGAGCCGTAGCCTTTCACCTCTGACTTAAGAAACCACCTACGCACCCTTTACGCCCAGTAATTCC
+
FFFFFFFFFFFFFFFFFFFFFFFFFFFFFFFFFFFFFFFFFFFFFFFFFFFFFFFFFFFFFFFFFFFFFFFFFFFFFFFFFFFFFFFFFFFFFFFFFFFFFF:FFFFFFFFFFFFFFFFFFFFFFFFFFFFFFFFF:FFFFFFFFFFFFFFFFFFFFFFFFFFFFFFFFFFFFFFFFFFFFFFFFFFFFFFFFFFFFFFFF:FFFFFFFFFFFFFFFFFFFFFFFFFFFFFFFFFFFFFFFF:FFFFFFFF
@A01757:128:HWYCLDRX2:1:2101:16007:28588
TCGGACTACAAGGGTATCTAATCCTGTTTGCTACCCACGCTTTCGAACCTCAGCGTCAGTTACAGACCAGATAGCCGCTTTCGCCACTGGTGTTCTTCCATATATCTACGCATTTCACCGCTACACATGGAGTTCCACTCTCCTCTTCTGCACTCAAGTCTCCCAGTTTCCAATGCACTACTCCGGTTAAGCCGAAGGCTTTCACATCAGACTTAAAAGACCGCCTGCGTTCCCTTTACGCCCAATAAATC
+
FFFFFFFFFFFFFFFFFFFFFFFFFFFFFFFFFFFFFFFFFFFFFFFFFFFFFFFFFFFFFFFFFFFFFFF,FFFFFFFFFFFFFFFFFFFFFFFFFFFFFFFFFFFFFFFFFFFFFFFFFFFFFFFFFFFFFFFFFFFFFFFFFFFFFFFFFFFFFFFFFFFFFFFFFFFFFFFFFFF:FFFFFFFFFFFFFFFFFFFFFFFFFFF:FFFFFFFFFFF:F:FFFFFFFFFFFFFFFFFFFFFFFFF,:F:
@A01757:128:HWYCLDRX2:1:2101:1732:28604
TCGGACTACAAGGGTATCTAATCCTGTTCGCTCCCCTAGCTTTCGCGCCTCAGCGTCAGTCGTGGCCCAGAAGGCCGCCTTCGCCGCCGGTGTTCTTCCCAATATCTGCGCATTCCACCGCTACACTGGGAATTCCGCCTTCCCCTACCAGACTCAAGCCTGCCGGTATCGGGGGCGGACCGGGGTTGAGCCCCGGTATTTGACCCCCGACCTAACAGGCCGCCTACGCGCGCTTTACGCCCAATGAATCC
+
FFFFFFFFFFFFFFFFFFFFFFFFFFFFFFFFFF,FFFFFFFFFFFFFFFFFFFFFFFF:FFFFFFFFFFFFFFFFFFFFFFFF:FF:FFFFFFFFF:FFFFFFFFFFFFFFFFF:FF,FFFF:FFFF:FFFFFFF,FFFFF:FFFFF:FFFFFF::FF,:FFF,FFFFFFFFFF:FFFFF,FFFFFFFFFF::FFFFFFFFF:FF::FFFFF,F:,FFFFFF,FF,FFFFFFFFFFFFFFFF,F:,,FF:
@A01757:128:HWYCLDRX2:1:2101:23873:28651
GGGGGGGGGGGGGGGGGGGGGGGGGGGGGGGGGGGGGGGGGGGGGGGGGGGGGGGGGGGGGGGGGGGGGGGGGGGGGGGGGGGGGGGGGGGGGGGTGGGGGGGGGGGGGGGGGGGGGAGGGGGGAGGGGGGGAATTGGCGCCAAGAGAGCTCAGGGGCGATGGGGAGGCAGACAGAGGAAGGGCTAGCCAGACGAGGATGAGTAGACCAGGAGCAAGGGCAGGAACGCATAACAGACAAGAGCAGGAGACG
+
FFFFFFFFFFF:FFFFFFFFFFFFFFFFF:FFFFFFFFFFFFFFFFFFFF:FF::FF:FF:FF:FFFFFFFFF:,F,F,F,:::,:F::,,,:,:,,:,F,:,,:,,,F,,F,,:,:,,,,,:,,,,,,:::,,,,,,,,,,,,:,,,,,,,:,,,,,,,,,,,,,,,,,,,,,,,,,,,,,,,,,,,:,,:,,,,,,,,,,,,,,,,,,,,,,,,,,,,,,,F,,,,:,,,:F,,,,,,,,:,,,,,,,,
@A01757:128:HWYCLDRX2:1:2101:17020:28682
TCGGACTACAGGGTATCTAATCCTATTTGCTCCCCACGCTTTCGTGCCTCAGCGTCAGTCAACAGGCCAGGCGGCCGCCTTCGCCACTGGTGTTCTTCCATATATCTACGCATTTTACCGCTACACATGGAGTTCCACCGCCCTCTCCTGCTCTCTAGCCCGCCAGTTTCCAGAGCCTGTACCGGTTGAGCCGGTACCTTTCACTCTAGACTTAGCAGGCCGCCTACGCACCCTTTACGCCAAATCATTCC
+
FFFFFF:FFFFFFFFFFFFFFFFFFFFFFFFFFFFFFFFFFFFFFFFFFFFFFFFFFFFFFFFFFFFFFFFFFF:FFFFFFFFFFFFFFFFFFFFFFFFFFF,FFFFFFFFFFFFFFFFFFFFFFFFFFFFFFFFFFF:FFFFFFFFFFFFFFFFFFFFFFFFFF:FFFFFFFFFFFFFF:FFFFFFFFFFFFFFFFFFFFFFFFFF,:FFFFFFFFFFFFFFF:FFFFF,FFF,FFFFFFF,FF:FFFF:
@A01757:128:HWYCLDRX2:1:2101:9444:28714
TCGGACTACACGGGTATCTAATCCTGTTTGCTCCCCACGCTTTCGTGCCTCAGTGTCAGTTACAGTCCAGAGAGCCGCCTTCGCAACTGGTGTTCCTCCTAATATCTACGCATTTCACCGCTACACTAGGAATTCCACTCTCCTCTCCTGCACTCAAGTTCCCCAGTTTCAAAGGCTTACTACGGTTGAGCCGTAGCCTTTCACCTCTGACTTAAGAAACCACCTACGCACCCTTTACGCCCAGTAATTCC
+
FFFFFFFFFFFFFFFFFFFFFFFFFFFFFFFFFFFFFFFFFFFFFFFFFFFFFFFFFFFFFFFFFFFFFFFFFFFFFFFFFFFFFFFFFFFFFFFFFFFFFFFFFFFFFFFFFFFFFFFFFFFFFFF:FFF:FFFF,FFFFFFFFFFFFFFFFFFFFFFFFFFFFFFFFFF,FFFFFFFFFFFFFFFFFFFFFF,FFFFFFFFFFFFF:FFFF,FFFF:F:FFF:FFFFFFFFF,FFFFFFFFFF:FFFFF
@A01757:128:HWYCLDRX2:1:2101:15908:28792
TCGGACTACACGGGTATCTAATCCTGTTTGCTCCCCACGCTTTCGTGCCTCAGTGTCAGTTACAGTCCAGAGAGCCGCCTTCGCAACTGGTGTTCCTCCTAATATCTACGCATTTCACCGCTACACTATGAATTCCACTCTCCTCTCCTGCACTCAAGTTTCCCAGTTTCAAAGGCTTACTACGGTTGAGCCGTAGCCTTTCACCTCTGACTTAAGAAACCACCTACGCACCCTTTACGCCCAGTAATTCC
+
FFFFFFFFFFFFFFFFFFFFFFFFFFFFFFFFFFFFFFFFFFFFFFFFFFFFFFFFFFFFFFFFFFFFFFFFFFFFFFFFFFFFFFFFFFFFFFFFFFFF:FFFFFFFFFFFFFFFFFFFFFFFFFFFFFFFFFFFFFFFFFFFFFFFFFFFFFFFFFFFFFFFFFFFFFFFFFFFFFFFFFF:FFFFFFFFFFFFFFFFFFFFFFFFFFFFFFFFFFFFFFF:FFFFFFFFFFFFFFFFFFFFFFFFFFF
@A01757:128:HWYCLDRX2:1:2101:22742:28855
TCGGACTACAAGGGTATCTAATCCTGTTTGCTCCCCACACTTTCGAGCCTCAGCGTCAGTTAGAGCCCAGCAAGCCGCCTTCGCCACTGGTGTTCCTCCGAATATCTACGCATTTCACCGCTACACTCGGAATTCCGCTTGCCTCTACTCCACTCAAGAACTACAGTTTTGGATGCAGCTCCGCAGTTAAGCTGCGGTATTTCACATCCAACTTGCAGTCCCGCCTGCGCTCCCTTTACACCCAGTAAATC
+
FFFFFFFFFFFFFF:FFFFFFFFF:FFFFFFFFFFFF:FFFFFFFFFFFFFFFFFFFFFFFFFFFFFFFFFF,FFFFFFFFFFFFFFFFFFFFFFFFFFFFF:FFFFFFFFFFFF:FFF:FFFFFFFFFFFFFFFF:FFFFFFFFFFFFFFFFFFFFFFFF:,FFF:FFFFFFFFFFFFFFFFFF:FFFFFFFFF:FF:FFFFFFFF:FFFFFF:FFFFF:F,FFFFFFF:FFFF:FFFFFFFF,FFFF:F
@A01757:128:HWYCLDRX2:1:2101:8929:28980
TCGGACTACAAGGGTTTCTAATCCTGTTTGCTCCCCACGCTTTCGTGCCTCAGTGTCAGTTACAGTCCAGAGAGCCGCCTTCGCAACTGGTGTTCCTCCTAATATCTACGCATTTCACCGCTACACTAGGAATTCCACTCTCCTCTCCTGCACTCAAGTTCCCCAGTTTCAAAGGCTTACTACGGTTGAGCCGTAGCCTTTCACCTCTGACTTAAGAAACCACCTACGCACCCTTTACGCCCAGTAATTCC
+
FFFFFFFFFFFFFFFFFFFFFFFFFFFFFFFFFFFFFFFFFFFFFFFFFFF:FFFFFFFFFFFFFFFFFFFFFFFFFFFFFFFFFFFFFFFFFFFFFFFFFFFFFFFFFFFFFFFFFFFFFFFFFFF:FFFFFFFFFFFFFFFFFFFFFFFFFFFFFFFFFFFFFFFFFF:FFFFFFFFFF:FFFFFFFFFFFFFFFFFFFFFFFFFF:FFFFFFF::FFFFFFF:FFFFFFFFFFFF,FFF:FFFFFF:F
@A01757:128:HWYCLDRX2:1:2101:20708:28995
TCGGACTACCGGGGTTTCTAATCCCGTTTGCTCCCTACGCTTTCGTGCCTTAGTGTCAGAACCGTCCCAGTAACCTGCCTACGCTATCGGTGTTCCTTCTAATATCTACGGATTTCACTCCTACACTAGAAATTCCAGTTACCCCTAACGGTCTCGAGCTTAGCAGTTTAGATAATAGTCTGAATGGTTGAGCCACCAGATTTCAGTATCTACTTACTATGCCACCTAGGCTACTCTTTACACACAGTCAC
+
FFFFFFFF,FFFFFF:FFFFFFFFFFFFFFFFFFFFFFFFFFFFFFFFFFFFFFFFFFFFFFFFFFFFFF:FFFFFFFFFFFFFFFFFFFFFFFFFFFFFFFFFFF:FFFFFFFFFF,FFFFFFFFFFFF:,FF,F:FFF,:F::FFFFFFFFFFF:FFFFFFF:F,FF:FFFFFF,FFFFF::FFFF:F,FFFFFF,FFF,FFF,F:FF,FFFF:FF,FF,FFFFFF,FF,,:,F:FF,FF,::,,,FF,
@A01757:128:HWYCLDRX2:1:2101:9055:29011
TCGGACTACCCGGGTATCTAATCCTATTTGCTCCCCACGCTTTCGTGCCTCAGCGTCAGTCAACAGGCCAGGCGGCCGCCTTCGCCACTGGTGTTCTTCCATATATCTACGCATTTTACCGCTACACATGGAGTTCCACCGCCCTCTCCTGCTCTCTAGCCCGCCAGTTTCCAGAGCCTGTACCGGTTGAGCCGGTACCTTTCACTCCCGACTTAGCAGGCCGCCTACGCACCCTTTACGCCCAATCATTC
+
FFFFFFFF:FFFFFFFFFFFFFF:,FFFFFFFFFFFFFFFFFFFFFFFF:FFFFFFFFF,FFFF:FFFFF:F:FFFFFFF:FF:F:FFFFFFFFFFFF:FFFF,,:FFFFFF:FF:FFFFFF:FF,F,FFF:F,FFFFFFFFFFFFFFFFFFFFFFFF:FFFFF:FF:FFF:FFFFFFFFFFFFFFFFFFFFFFFFFFFFFFF,F:FF,F:FF:,FFF:FF:FFFFF:F,:FFFFFFFFFF::F,FF:,FF
@A01757:128:HWYCLDRX2:1:2101:32597:29011
TCGGACTACTAGGGTATCTAATCCTGTTTGCTCCCCACGCTTTCGTGCCTCAGTGTCAGTTACAGTCCAGAGAGCCGCCTTCGCAACTGGTGTTCCTCCTAATATCTACGCATTTCACCGCTACACTAGGAATTCCACTCTCCTCTCCTGCACTCAAGTTCCCCAGTTTCAAAGGCTTACTACGGTTGAGCCGTAGCCTTTCACCTCTGACTTAAGAAACCACCTACGCACCCTTTACGCCCAGTAAGTCC
+
FFFFFFF,FFFFFFFFFF:FF:FFFF:,FFFFFFFFFFFF:FFFFFFFFFFFFFFFFFFFFFF,FFFFFFFFFFFFFFFF:FFFF:FFFFFFFFFF:FFFFFFFFFF:FFFF::FFFFFFFFFFFFFFFFF:FFFFF:FFFFFFFFFFFFFFFFFFFFFFFFFFFF:FFFFFF:FF:FFFF,FFFFFFFFF:FFFFFFF:FFFFF::FFFFF,,FFF,FFFFFFF:FFFFFFFFF:FFFFFFF,F:F,FFF
@A01757:128:HWYCLDRX2:1:2101:17490:29058
TCGGACTACACGGGTATCTAATCCTATTTGCTCCCCACGCTTTCGTGCCTCAGCGTCAGTCAACAGGCCAGGCGGCCGCCTTCGCCACTGGTGTTCTTCCATATATCTACGCATTTTACCGCTACACATGGAGTTCCACCGCCCTCTCCTGCTCTCTAGCCCGCCAGTTTCCAGAGCCTGTACCGGTTGAGCCGGTACCTTTCACTCTAGACTTAGCAGGCCGCCTACGCACCCTTTACGCCCAATCATTC
+
FFFFFFFFFFFFFFFFFFFFFFFFFFFFFFFFFFFFFFFFFFFFFFFFFFFFFFFFFFFFFFFFFFFFFFFFFFFFFFFFFFFFFFFFFFFFFFFFFFFFFFFF:FFFFFFFFFFFFFFFFFFFFFFFFFFFFF:FFFFFFFFFFFFFFFFFFFFFFFFFFFFFFFFFFFFFFFFFFFFFFFFFFFFFF:FFFFFFFFFFFFF,FFFFFFFFFFFFFFFFFFFFFFFFFFFFFFFFFFFFFFFFFF:FFFF
@A01757:128:HWYCLDRX2:1:2101:19208:29058
TCGGACTACAAGGGTTTCTAATCCTGTTTGCTCCCCACGCTTTCGTGCCTCAGTGTCAGTTACAGTCCAGAGAGCCGCCTTCGCAACTGGTGTTCCTCCTAATATCTACGCATTTCACCGCTACACTAGGAATTCCACTCTCCTCTCCTGCACTCAAGTTCCCCAGTTTCAAAGGCTTACTACGGTTGAGCCGTAGCCTTTCACCTCTGACTTAAGAAACCACCTCCGCACCCTTTACGCCCAGTAATTCC
+
FFFFFFFFFFFFFFFFFFFFFFFFFFFFFFFFFFFFFFFFFFFFFFFFFFFFFFFFFFFFFFFFFFFFFFFFFFFFFFFFFFFFFFFFFFFFFFFFFFFFFFFFFFFFFFFFFFFFFFFFFFF:FFFFFFFFFFFFFFFFFFFFFFFFFFFFFFFFFFFFFFFFFF:FFFFFFFFFFF:FFFFFFFFFFFF:FFFFFFFF:FFFFFFFF:FF,FF,F,FFFFFF:,,FFFFFFFFFFF:FFFFFFFFFFF:
@A01757:128:HWYCLDRX2:1:2101:29668:29074
TCGGACTACAAGGGTATCTAATCCTGTTCGCTACCCATGCTTTCGAGCCTCAGCGTCAGTTGCAGACCAGACAGCCGCCTTCGCCACTGGTGGTCGTCCATATATCTACGCAATCCACCGCTACACATGGAGTTCCACTGTCGTCTTCTGCACTCAAGTCGCCCGGTGTCCGATGGACTGCTGCGGTTCAGCCGAGGGCTTTCACAGCAGACCTCCGCGCCCGCCTGCGCGCGCGTTGCGGCGAGGAGCTC
+
:FFFFF,,FFFFFFFFFFFFFFFFF:F,FFFF:FFFFFFFFF:F::FFFFFF::FFF,FFFFFFF,:FFFFF,:F,FFFFFFF::,:F:FFF,F,,F:FFF,FFFFFF:FFF,::,F,:F,,:FF:FFF::F,F,:,,FFFF,F:,F:FF:,,:,,:F:FFFFFF,,,FFFF,FF,,F,,F::FF,,:,,F,:::,,FF,,,,,:,,FFF,F:,:::F,,,FF:,FFFFF,FF,F,,,,F,,F,,,,,,:,
@A01757:128:HWYCLDRX2:1:2101:23601:29089
TCCGGACTACAGGGGTATCTAATCCTATTTGCTCCCCACGCTTTCGTGCCTCAGCGTCAGTCAACAGGCCAGGCGGCCGCCTTCGCCACTGGTGTTCTTCCATATATCTACGCATTTTACCGCTACACATGGAGTTCCACCGCCCTCTCCTGCTCTCTAGCCCGCCAGTTTCCAGAGCCTGTACCGGTTGAGCCGGTACCTTTCACTCCAGACTTAGCAGGCCGCCTACGCACCCTTTACGCCCAATCATT
+
FFFFFFFFFFFFFFFFFFFFFFFF:FFFFFFFFFFFFFFFFFFFF:FFFFFFFFFFFFFFFFFFFFFFFFFFFFFFFFFFFFFFFFFFFFFFFFFFFFFFFFFFFFFF:FFFFFFFFFFF,FFF:FFFFFFF:F,F:F::FFFFFFFFFFFFFF:FFFFFFFFFFFFF:FFFFFFFFFF:FFFFFFFFFFFFFFFFFFF:F,F:FF:FFFF:FFF:FFFFFFFFFFFFFFFFFF,F:FFFFFFFFFF,FFF
@A01757:128:HWYCLDRX2:1:2101:14154:29136
TCGGACTACAGGGGTTTCTAATCCTGTTTGCTACCCACGCTTTCGAACCTCAGCGTCAGTTACAGACCAGAGAGCCGCTTTCTCCACTGGTGTTCTTCCATATATCTACGCATTTCACCGCTACACATGGAGTTCCACTCTCCTCTTCTGCACTCAAGTCTCCCAGTTTCCAATGCACTACTCCGGTTAAGCCGAAGGCTTTCACATCAGACTTAAAAGACCGCCTGCGTTCCCTTTACGCCCAATAAATC
+
FFFFFFFFFFFFFFFFFFFFFFFFFFFFFFFFFFFFFFFFFFFFFFFFFFFFFFFFFFFFFFFFFFFFFFFFFFFFFFFFFFFFFFFFFFFF:FFFFFFFFFFFFFFFFFFFFFFFFFFFFFFFFFFFFFFFFFFFFFFFFFFFFFFFFFFFFFFFFFFFFFFFF,FFFFFFF,FFFFFFFFFFFFFFFF,F:FFF:FFFFFFFFFF:F:FFFFFFFFF:F:FFFFF,F,F,F,F:FFF:FFFFFFFFF:F
@A01757:128:HWYCLDRX2:1:2101:15736:29183
TCGGACTACAGGGGTATCTAATCCTGTTTGCTACCCACGCTTTCGAGCCTCAGTGTCAGTGACAGTCCAGAGAGCCGCTTTCGCCACCGGTGTTCCTCCATATATCTACGCATTTCACCGCTACACATGGAATTCCACTCTCCTCTACTGCACTCAAGTCTAACAGTTTCCAATGCACACAATGGTTGAGCCACTGCCTTTTACATCAGACTTATTAAACCACCTGCGCTCGCTTTACGCCCAATAAATCC
+
FFFFFFFFFFFFFFFFFFFFFFFFFFFFFFFFFFFFFFFFFFFFFF:FFFFFFFFFFF:FFFFF:F:FFFFFFFF:FFFFFF:FFFFFFFFFFFFFFFFF,FFFFFFF:FFFFFFFFFFFFFFFFFFFFFFFFFF:FFFFFF:FFFFFFFFF:FFFFFFFF:FFFFFFFF,:FFFFFFFFF:FFF,FFFFFFFFFFFFFFFFFFFFFFFFF:F:F,FFFFFF:FFFFFFFFFF,FFFFFF:FF,FF,:FF:
@A01757:128:HWYCLDRX2:1:2101:3504:29199
TCGGACTACAAGGGTATCTAATCCTGTTTGCTACCCACGCTTTCGAACCTCAGCGTCAGTTACAGACCAGAGAGCCGCTTTCGCCACTGGTGTTCTTCCATATATCTACGCATTTCACCGCTACACATGGAGTTCCACTCTCATCTTCTGCACTCAAGTCTCCCAGTTTCCAATGCACTACTCCGGTTAAGCCGAAGGCTTTCAAATCAGACTTAAAAGACCGCCTGCGTTCCCTTTACGCCCATTAATTC
+
FFFFFFFFFFFFFFFFFFFFFFFFFFFFFFFFFFFFFFFFFFFFFFFFFFFFF:FFFF:FFF:F:FF:FFFFFF,F:FFFF,FFFFFFF,,FF:,FFF:F,F:F:F:F:F:::FFFF:,FFFFFF:FF:F,F:FF:F,FFFFF,FF:,F:FF,FFF::FFF:FFFF:FFFFFFFFFF,FF,FF,FFFFF:,F,FFFFF,F:F::F:FFF:FF:FFF,F,F,::F:F,F:F:,,:F,FF,::FFF,F,F,,,
@A01757:128:HWYCLDRX2:1:2101:31024:29199
TCGGACTACAAGGGTTTCTAATCCTGTTTGCTACCCACGCTTTCGAACCTCAGCGTCAGTTACAGACCAGAGAGCCGCTTTCGCCACTGGTGTTCTTCCATATATCTACGCATTTCACCGCTACACATGGAGTTCCACTCTCCTTTTCTGCACTCAAGTCTCCCAGTTTCCAATGCACTACTCCGGTTAAGCCGAAGGCTTTCACATCAGACTTAAAAGACCGCCTGCGTTCCCTTTACGCCCAATAAATC
+
FFFFFFFFFFFFFFFFFFFFFFFFFFFFFFFFFFFFFFFFFFFFFFFFFFFFFFFFFFFFFFFFFFFFFFFFFFFFFFFFFFFFFFFFFFFFFF:FF:FFFFFFFFFFFFFFFFFFFFFFFFFFFFFFFFFFFFFFFFFFFFF:F:FFFF:FFF:FFFFFFFFFFFFFF,FFFF:FFFFFFFFFFF:FFFF,F:FFFFFFFFFFFFFFF:F:FFFFFF:,F:FFFFFFFFF:F:FFFF:FFFFFFFF:FFF
@A01757:128:HWYCLDRX2:1:2101:17264:29230
TCGGACTACAGGGGTATCTAATCCTGTTCGCTACCCATGCTTTCGAGCCTCAGCGTCAGTTGCAGACCAGACAGCCGCCTTCGCCACTGGTGTTCTTCCATATATCTACGCATTCCACCGCTACACATGGAGTTCCACTGTCCTCTTCTGCACTCAAGTCGCCCGGTTTCCGATGCACTTCTTCGGTTAAGCCGAAGGCTTTCACATCAGACCTAAGCAACCGCCTGCGCTCGCTTTACGCCCAATAAATC
+
FFFFFFFFFFFFFFFFFFFFFFFFFFFFFFFFFFFFFFFFFFFFFFFFFFFFFFFFFFFFFFFFFFFFFFFFFFFFFFFFFFFFFFFFFFFFFFFFFFFFFFFFFFFFFFFFFFFFFFFFFFFFFFFFFFFFFFFFFFFFFFFFFFFFF:F:FFFFFFFFFFFFFFFFFFFFFFFFFFFF:FFF:FFFFFFF:FFFFFFFFFF:FFFFFFFFFFFFFFF:FFFFFFFFFFFFFFFFFFFFFF:FFFFFFFF
@A01757:128:HWYCLDRX2:1:2101:14055:29246
TCGGACTACAGGGGTTTCTAATCCTGTTTGCTACCCACGCTTTCGAACCTCAGCGTCAGTTACAGACCAGAGAGCCGCTTTCTCCACTGGTGTTCTTCCATATATCTACGCATTTCACCGCTACACATGGAGTTCCACTCTCCTCTTCTGCACTCAAGTCTCCCAGTTTCCAATGCACTACTCCGGTTAAGCCGAAGGCTTTCACATCAGACTTAAAAGACCGCCTGCGTTCCCTTTACGCCCAATAAATC
+
FFFFFFFFFFFFFFFFFFFFFFFFFFFFFFFFFFFFFFFFFFFFFFFFFFFF:FFFFFFFFFFFFFF,FFF::FF,FF,FFFFF:F::FF:FFFFFF:FFFFFFFFFFFFFFFFF:FFF:FFFFFFF,FFFFFFFFFFFFFF:,FFFF,,::FFFFFFF,F:FFFFFFFF:FFFFFFFFF,FFFFFF,FFFFFFFFF,FFFFFFFF:F,FF,,F,F,F,FFFFFFFFFFF,:FF,FF:FFFFF:,FFFFFF
@A01757:128:HWYCLDRX2:1:2101:2474:29262
TCGGACTACAAGGGTTTCTAATCCTATTTGCTCCCCACGCTTTCGTGCCTCAGCGTCAGTCAACAGGCCAGGCGGCCGCCTTCGCCACTGGTGTTCTTCCATATATCTACGCATTTTACCGCTACACATGGAGTTCCACCGCCCTCTCCTGCTCTCTAGCCCGCCAGTTTCCAGAGCCTGTACCGGTTGAGCCGGTACCTTTCACTCCAGACTTAGCAGGCCGCCTACGCACCCTTTACGCCCAAGCATTC
+
FFFFFFFFFFFFFFFFFFF:FFFFFFFFFFFFF:FFFFFFFFFFFFF:FFFFFFFFFFFFFFFFFFF:F,FFFFFFFFFFFFFFFFF:FFFFFFFFFF:FFFFFFFFFFF,FFFFFF:FFFFF:FFFFFFFFFFFFFF:FFFFFFFFFFFFFFFFFF,FFFFFFFFFFFFF:FFFFFFFFFFFFFFFFFF:FFFFF:,FFFFF:FFFFFFFFF:FFF,FFF:FFFFFFFF,FF::FFF,:FF,:F,F:,FF
@A01757:128:HWYCLDRX2:1:2101:14208:29262
TCGGACTACAAGGGTATCTAATCCTGTTCGCTCCCCACGCTTTCGAGCCTCAGCGTCAGTTACAGACCAGAGAGCCACTTTCGCCACCGGTGTTCCTCCATATATCTACGCATTTCACCGCTACACATGGAATTCCACTCTCCCCTTCTGCACTCAAGTTTGACAGTTTCCAAAGCGAACTATGGTTGAGCCACAGCCTTTAACTTCAGACTTATCAAACCGCCTGCGCTCGCTTTACGCCCAATAAATCC
+
FFFF,FFFFFFFFF,FFFF,FFFFFFFFFFFFFFFFFFFFFFFFFFFFFFFFFFFFFFFFF,FFFFFFFFFFFFFFFFFFFFFFFFFFFFFFFFFFFFFFFFFF,FFF:FFFFFFFFF:FFFFF,FFFFFFFFFFFFFFFFFFFFFFFF:FFFFFFF:FFF:FFFFF:FF,,FFFFFFFFFFFF:FFFFFFFFFFFFF,FFFFFFFF,FFF:FFFFFFFFFFFFF,,FFFFFF,FFFFFFFF:,FFFFF,F
@A01757:128:HWYCLDRX2:1:2101:13621:29434
TCGGACTACCAGGGTATCTAATCCTGTTTGCTCCCCACGCTTTCGTGCCTCAGTGTCAGTTACAGTCCAGAGAGCCGCCTTCGCAACTGGTGTTCCTCCTAATATCTACGCATTTCACCGCTACACTAGGAATTCCACTCTCCTCTCCTGCACTCAAGTTCCCCAGTTTCAAAGGCTTACTACGGTTGAGCCGTAGCCTTTCACCTCTGACTTAAGAAACCACCTACGCACCCTTTACGCCCAGTAATTCC
+
FFFFFFF:F,FFFFFFFFFFFFFF:FF:FFFFFFFFFFFFFFFFFFFFFFFFFFFFFFFFFFFFFFFFFFFFFFFFFFFFFFFF:FFFFFFFFFFFFFFFFFFFFFFFFFFFFFFFFFFFFFFFFFFFFFFFFFFFFFFFFFFFFFFFFFFFFFFFFFFFFFFFFFF:FFFFF,FFFFFF:FFFFFF:F,FFFFFFFFFFFFFFFFF:F,F:FFFFFFF::FFF::,:FFFFF,FF:F,FFF:FFFF:F,,
@A01757:128:HWYCLDRX2:1:2101:2899:29465
TCGGACTACACGGGTATCTAATCCTATTTGCTCCCCACGCTTTCGTGCCTCAGCGTCAGTCAACAGGCCAGGCGGCCGCCTTCGCCACTGGTGTTCTTCCATATATCTACGCATTTTACCGCTACACATGGAGTTCCACCGCCCTCTCCTGCTCTCTAGCCCGCCAGTTTCCAGAGCCTGTACCGGTTGAGCCGGTACCTTTCACTCCAGACTTAGAAGGCCGACTACGCACCCTTTCCGCCCAATCATGC
+
:FFFFFF:FFFFFFFFFFFFF:FFFFFFFF,FFFF:FFFFFFFF,FFFFFFFFFFFFFFFFFFFFFFFFFF:FFFFF:FFFFFF:FFFFFFFFFFF:FFFFFFFFF:FFF,FFFFFFF,:FFFFF,FFFF,FF,FFFFFFFFFFFF,FFFFFFFFFF:F,F:FFFFFF,FFFFFFFFFFFF,FFF,FF,FFFFF::FFFF:,F:FFF:FFFFF,F:FFF,:FFFF,:F:FFFF,F,F::,FF,,F,FF,,:
@A01757:128:HWYCLDRX2:1:2101:10764:29465
TCGGACTACACGGGTATCTAATCCTGTTTGCTCCCCACGCTTTCGTGCCTCAGTGTCAGTTACAGTCCAGAGAGCCGCCTTCGCAACTGGTGTTCCTCCTAATATCTACGCATTTCACCGCTACACTAGGAATTCCACTCTCCTCTCCTGCACTCAAGTTCCCCAGTTTCAAAGGCTTACTACGGTTGAGCCGTAGCCTTTCACCTCTGACTTAAGAAACCACCTACGCACCCTTTACGCCCAGTAATTCC
+
FFFFFFFFFFFFFFFF:FFFFFFFFFFFFFFFFFFFFFFFFFFFFFFFFFFFFFFFFFFFFFFFFFFFFFFFFFFFFFFFFFFFFFFFFFFFFFFFFFFFFFFFFFFFFFFFFFFFFFFFFFFFFFF:FFFFFFFFFFFFFFFFFFFFFFFFFFFFFFFFFFFFFFFFFFFFFFFFFFFFFFFFFFFFFFFFFFFFFFFFFF,FFFFFFFFFFFFFFFFFFFFFFFFFFFFFFFFFFF:FFF,,FF:FFFF
@A01757:128:HWYCLDRX2:1:2101:10610:29512
TCGGACTACAAGGGTATCTAATCCTGTTTGCTCCCCACGCTTTCGAGCCTCAGTGTCAGTAACAGACCAGAATGTCGCCTTCGCCACTGGTGTTCTTCCATATATCTACGCATTCCACCGCTACACATGGAGTTCCACATTCCTCTTCTGTACTCAAGTTTCCCAGTTTCCAATGACCCTCCACGGTTAAGCCGTGGGCTTTCACATCAGACTTAAGAAACCACCTGCGCTCCCTTTACGCCCAATAAATC
+
FFFFFFFFFFFFFFFFFFFFFFFFFFFFFFFFFFFFFFFFFFFFFFFFFFFFFFFFFFFFFFFFFFFFFFFFFFFFFFFFFFFFFFFFFFFFFFFFFFFFFFFFFFFFFFFFFFFFFFFFFFFFFFFFFFFFFFFFFFFFFFFFFFFFFFFFFFFFFFFFFFFFFFFFFFFFFFFFFFFFFFFFFFFFFFFFFFFFFFFFFFFFFFFFFFFFFFFF:F:FF:FFFFF,FFFFFFFFFFFFFFFFFFFFFFF
@A01757:128:HWYCLDRX2:1:2101:5954:29528
TCGGACTACCAGGGTATCTAATCCTATTTGCTCCCCACGCTTTCGTGCCTCAGCGTCAGTCAACAGGCCAGGCGGCCGCCTTCGCCACTGGTGTTCTTCCATATATCTACGCATTTTACCGCTACACATGGAGTTCCACCGCCCTCTCCTGCTCTCTAGCCCGCCAGTTTCCAGAGCCTGTACCGGTTGAGCCGGTACCTTTCACTCCAGACTTAGCAGGCCGCCTACGCACCCTTTACGCCCAATCATTC
+
FFFFFFF:FFFFFFFFFFFFFFFFFFFFFFFFFFFFFFFFFFFFFFFFFFFFFFFFFFFFFFFFFFFFF,FFFFFFFFFFFFFFFFFFFFF:FF:FFFFFFFFFFFFFFFFFFFFFFFFFFFFFFFFFFFFFFFFFFFFFFFFFFFFFFFFFFFFFF:FFFFFFFFFFFFFFF:FFFFFFFFFFFFFFFFFFFF:F:FFFFFFFFFFF:FFFFFFFFFF,FFFFFF:FFFFFFFFFFFFFFFFF:F,FFFF
@A01757:128:HWYCLDRX2:1:2101:29613:29543
TCGGACTACAAGGGTATCTAATCCTGTTCGCTACCCATGCTTTCGAGCCTCAGCGTCAGTTGCAGACCAGACAGCCGCCTTCGCCACTGGTGTTCTTCCATATATCTACGCATTCCACCGCTACACATGGAGTTCCACTGTCCTCTTCTGCACTCAAGTCGCCCGGTTTCCGATGCACTTCTTCGGTTAAGCCGAAGGCTTTCACATCAGACCTAAGCAACCGCCTGCGCTCGCTTTACGCCCAATAAATC
+
FFFFF,FFFFFFFFFFFFFFFFFFFFF:FFFF:FFFFF:FFFFFF:FFFFFFFFFFFF,FFFF:FFFFFFFFFFFFFFFFFFFFFFFFFF,FFFF:FF,F:::FFFFFF:FFFF,FFF,FFFFFFFFF,FFFFFFFFFFFFFFFFFFFFF:FFFFFFFFFFFFF:FF,FF:FFFFFFFFFFFFFF:F:FFFFFFFFF:FFFFFFFF::FFFFFFFF:FF,FFF:FFFFFFFFFFFFFFFF,FFFFF:FFF,
@A01757:128:HWYCLDRX2:1:2101:24469:29559
TCGGACTACAAGGGTATCTAATCCTGTTTGCTACCCACGCTTTCGAACATCAGCGTCAGTTACAGACCAGAGAGCCGCTTTCGCCACTGGTGTTCTTCCATATATCTACGCATTTCACCGCTACACATGGAGTTCCACTCTCCTCTTCTGCACTCAAGTCTCCCAGTTTCCAATGCACTACTCCGGTTAAGCCGAAGGCTTTCACATCAGACTTAAAAGACCGCCTGCGTTCCCTTTACGCCCAATAAATC
+
FFFFFFFFFFFFFFFFFFFFFFFFFFFFFFFFFFFFFFFFFFFFFFFF,FFFFFFFFFFFFFFFFFFFFFFFFFFFFFFFFFFFFFFFFFFFFFFFFFFFFFFFFFFFFFFFFFFFFFFFFFFFFFFFFFFFFFFFFFFFFFFFFFFFFFFFFFFFFFFFFFFFFFFFFFFFFFFFFFFFFFFFFFFFFFFFFFFFFFFFFFFFFFFFFFFFFFFFFFFF:FF:FFFFFFFFFFFFFFFFFFFFFFFFFFF
@A01757:128:HWYCLDRX2:1:2101:16251:29606
TCGGACTACACGGGTTTCTAATCCTGTTTGCTCCCCACGCTTTCGTGCCTCAGTGTCAGTTACAGTCCAGAGAGCCGCCTTCGCAACTGGTGTTCCTCCTAATATCTACGCATTTCACCGCTACACTAGGAATTCCACTCTCCTCTCCTGCACTCAAGTTTCCCAGTTTCAAAGGTTTACTACGGTTGAGCCGTAGCCTTTCACCTCTGACTTAAGAAACCACCTACGCACCCTTTACGCCCAGTAATTCC
+
FFFFFFFFFFFFFFFFFFFFFFFFFFFFFFFFFFFFFFFFFFFFFFFFFFF:FFFFFFFFFFFFFFFFFFFFFFFFFFFFFFFFFFFFFFFFFFFFFFFFFFFFFFFFFFFFFFFFFFFFFF:FFFFFFFFFFFFFFFFFFFFFFFFFFFFFFFFFFF:FFFFFFFFFFFFFFFFFFFF:FFFFFFFFFFFFFFFFFFFFFFFFFFFFFFFFFFF:FFFF:FF:FFF,FFFFFFFF,FFFFF::FFFFFFF
@A01757:128:HWYCLDRX2:1:2101:31530:29606
TCGGACTACAGGGGTATCTAATCCTGTTTGCTCCCCACGCTTTCGAGCCTCAGTGTCAGTAACAGACCAGAATGTCGCCTTCGCCACTGGTGTTCTTCCATATATCTACGCATTCCACCGCTACACATGGAGTTCCACATTCCTCTTCTGTACTCAAGTTTCCCAGTTTCCAATGACCCCCCACGGTTAAGCCGTGGGCTTTCACATCAGACTTAAGACACCACCTGCGCTCCCTTTACGCCCAATAAATC
+
FFFFFFFFFFFFFF:FFFFFFFFFFFFFFFFFFFFFFFFFFFFFFFFFFFFFFFFFFFFFFFFFFFFFFFFFFFFFFFFFFFFFFFFFFFFFFFFF:FFFFFFFFFFFFFFFFFFFFFFFFFFFFFFFFFFFFFFFF:FFFF:FFFFFFFFFFFFFFFFFFFFFFFFFFFFFFFFFFFFFFFFFF:FFFFFFFFFFFFFFFFFFFFFFFFFFFFF:FF,FFFFFFF,:FFFFFFFFFFFFFF:F:F,FFFF
@A01757:128:HWYCLDRX2:1:2101:3477:29684
GGGGGGGGGGGGGGGGGGGGGGGGGGGGGGGGGGGGGGGGGGGGGGGGGGGGGGGGGGGGGGGGGGGGGGGGGGGGGGGTGGGCGGCGCGGGGTGCGGGGGGAGGAAGGGGGGGGAGAGAGATAGAGGGGGCAATCACAATCCAGCGACGGAAAGAGCGTCGCACGCGTCAAGAGGACCCAACGGGGCACCCGAAGGGCCTCGACGAACGATGGACAGCGACGAACAGGGAGGGGGAACCGCAGCGGCGGC
+
FFFFFFFFF,FFFFFFFFFF:FFFF:FF:FF,FFFF,FF:,::,,::FF,F,,::,,,,F:::F:F,,:,,,:,,,,F,,,:,,,,,,,,,,,,:,,,,,,,,,,,,,,,,F,,,,,:,,,,,,,F,,,,,::,,,,,,,,,,,,,,,,,,,:,,,,,,,,,,,,,,,,:,,,,,,,,,,,,F,,,,:,,,,,,,,,,,,,,,,,,,,,,,,,,,,,,,,:,,:,,,,,:,,,,,,,,,,,F,,,,,,,,,
@A01757:128:HWYCLDRX2:1:2101:21233:29747
TCGGACTACTAGGGTTTCTAATCCTATTTGCTCCCCACGCTTTCGTGCCTCAGCGTCAGTCAACAGGCCAGGCGGCCGCCTTCGCCACTGGTGTTCTTCCATATATCTACGCATTTTACCGCTACACATGGAGTTCCACCGCCCTCTCCTGCTCTCTAGCCCGCCAGTTTCCAGAGCCTGTACCGGTTGAGCCGGTACCTTTCACTCCAGACTAAGCAGGCCGCCTACGCACCCTTTACGCCCAATCATTC
+
FFFFFFFFFFFF:FFFFFFFFFF:FFFFFF:FFFFFFF:FFFFFFFF,FFF:FFFFFFFFFFFFFFFFFF:,FFFFF:FFF:FFFFF:FFFF:FFFFFFFFFF:FFFFFFFFFFF:FFFFF:FF,FFFFF:FFFFF,FFFFFF:,FFF,F:FF,,FFF,FFFFFFF,FFFF,F,FF,,FFF:,:F:F,,F,F::,F,F,FFF:FF,F,FF:F,,F,:F,F:F,FFFFF,FFF,F:FFFFF:FFFF::F,F,
@A01757:128:HWYCLDRX2:1:2101:32271:29763
TCGGACTACAAGGGTTTCTAATCCTATTTGCTCCCCACGCTTTCGTGCCTCAGCGTCAGTCAACAGGCCAGGCGGCCGCCTTCGCCACTGGTGTGCTTCCATATATCTCCGCATTTTACAGCTACACATGTAGTTCCACCGCCCTCTCCTGCTCTCAAGCCCGCCAGTTTCCAGAGCCTGTACCGTTTGAGCCGGTACCTTTCACTCCAGACTTAGAAGCCCGCCTACGCACCCTTTACGCCCAATCATTC
+
FFFFFF,:FFFFFFF,FFFFF:F:F,FFFFFFFFFFFF:,FFF,FFFFFFFF::FFFFFFFF:FF,FFF,FFFFFFFFF,FFFFFFF,FF,,FF,FFFFFFFFF,F:F,,FFFF:FFF:,::FFFFF,FF,FFF,FFFFFFFF,FFFFFFF,FFFF,F:,,FFF:FFFFFF:FFFFFFF:FFFF,,FFFFFFF,FFFF,:FF:FFFF:,,F,:,FF,FF,FFFFF,FFF,FFFF:FFF,FF:F:,:FFF:F
@A01757:128:HWYCLDRX2:1:2101:4517:29794
TCGGACTACAAGGGTATCTAATCCTGTTTGCTCCCCACGCTTTCGTGCCTCAGTGTCAGTTACAGTCCACAGATCCGCCATCGCAACTGGTGTTCCTCCTAATATCTACCAATTACACCGCAACACAAGGAATTCCACTCTCCTCTCCTCCACTCAAGTTCCCCAGTTACAAAGGCTTACTACGGTTGAGCCGTAGCCTTTCACCTCTGACTTAAGAAACCACCTACGCACACTTTACGCCCACTAATTCC
+
FF,,FF,FFFFF,,:F:FFFFF,FF:,F::,:,,FFF,FF:,FFF:,F,,FFF:,FFFF:FFFFFFFFF,FFF,FF,:F,,,FF:FF,FF,,F,FFFF,FF::F:F,F,,,FF,,FF,,,,:FFFF,F,:F,,,FFF:F,:FFFF:F::,FFFF,:F,FFFF:F:,:,,FFF:,,,,FF,F:F,,,,,FFFF,F:FFF:,,FFFFFF:,FFF,,F,FFF,,FF:,F:FFFF,,:,,F,FF:::::,F,,,,
@A01757:128:HWYCLDRX2:1:2101:18918:29810
TCGGACTACAGGGGTATCTAATCCTGTTTGCTCCCCACGCTTTCGTGCCTCAGTGTCAGTTACAGTCCAGAGAGCCGCCTTCGCAACTGGTGTTCCTCCTAATATCTACGCATTTCACCGCTACACTAGGAATTCCACTCTCCTCTCCTGCACTCAAGTTCCCCAGTTTCAAAGGCTTACTACGGTTGAGCCGTAGCCTTTCACCTCTGACTTAAGAAACCACCTACGCACCCTTTACGCCCAGTAATTCC
+
FFFFFFFFFFFFFFFFFFFFFFFFFFFFFFFFFFFFFFFFFFFFFFFFFFFFFFFFFFFFFFFFFFFFFFFFFFFFFFFFFFFFFFFFFF:FFFFFFFFFFFFFFFFFFFFFFFFFFFFFFFFFFFFF:F:FFFFFFFFFFFFFFFFFFFFFFFFFFFFFFFFFFFFFFFFF:FFFF:FFFFFFFF:FFFFFFFFFFFFFFFFFFFFF::FFFFFFFFFFFFFFFF:FF:FFFFFF:FFF:FFFFFFFFFF
@A01757:128:HWYCLDRX2:1:2101:18114:29825
TCGTACTACAAGGGTTTCTAATCCTATTTGCTCCCCACGCTTTCGTGCCTCAGCGTCAGTCAACAGGCCAGGCGGCCGCCTTCGCCACTGGTGTTCTTCCATATATCTACGCATTTTACCGCTACACATGGAGTTCCACCGCCCTCTCCTGCTCTCTAGCCCGCCAGTTTCCAGAGCCTGTACCGGTTGAGCCGGTACCTTTCACTCCAGACTTAGCAGGCCGCCTACGCACCCTTTACGCCCAATCATTC
+
FFFFFFFFFFFFFFFFFFFFFFFFFFFFFFFFFFFFFFFFFFFFFFFFFFFFFFFFFFFFFFFFFFFFFFFFFFFFFFFFFFFFFFFFFFFFFFFFFFFFFFFFFFFFFFFFFFFFFFFFFFFFFFFFFFFFFFFFFFFFFFFFFFFFFFFFFFFFF:FFFFFFFFF:FFFFFFFFFFFFFFFFFFFFFFFFFFFF:FFFFFFFFFF:FFFFF:FFFFFF:FFFFFFFFFFFFFFFF,FFFFFFFF:FFFF
@A01757:128:HWYCLDRX2:1:2101:23529:29841
TCGGACTACTAGGGTATCTAATCCCGTTTGCTCCCTACGCTTTCGTGCCTTAGTGTCAGAACCGTCCCAGTAACCTGCCTACGCTATCGGTGTTCTTTCTAATATCTACGGATTTCACTCCTACACTAGAAATTCCAGTTACCCCTAACGGTCTCGAGCTTAACAGTTTAGCTAATAGTCTGAATGGTTGAGCCACCAGATTTCACTAGCTACTTATTATGCCACCTACGCAACTCTTTACACCCAGTCAC
+
FFFFFFFFFFFFFFFFFFFFFFFFFFFFFFFFFFFFFFFFFFFFFFFFFFFFFFFFFFFFFFFFFFFFFFFFFFFFFFFFFFFFFFFFFFFFFFFFFFFFFFFFFFFFFFFFFFFFFFFFFFFFFFFF:FFFFFFFFFFFFFFFFFFFFFFFFFFFFFFFFFFFFFFFFFFFFF,FFFFFFFF:FFFFFFFFFFFFFFFFFFFFFFFF:FFFFFFFFFFFFFFFFFF:FFFF:FFFFFFFF,FFFF:FFFF
@A01757:128:HWYCLDRX2:1:2101:22679:29872
TCGGACTACCAGGGTATCTAATCCTGTTCGCTACCCATGCTTTCGAGCCTCAGCGTCAGTTGCAGACCAGACAGCCGCCTTCGCCACTGGTGTTCTTCCATATATCTACGCATTCAACCGCTACACATGGAGTTCCACTGTCCTCTTCTGCACTCAAGTCGCCCGGTTTCCGATGCACTTCTTCGGTTAAGCCGAAGGCTTTCACATCAGACCTAAGCAACCGCCTGCGCTCGCTTTACGCCCAATAAATC
+
FFFFFFFFFFFFFFFFFFFFFFFFFFFFFFFFFFFFFFFFFFFFFFFFFFFF:FFFFFFFFFFFFFFFFFFFFFFFFFFFFFFFFFFFFFFFFFFFFFFFFFFFFFFFFFFFFFFFFFFFFFFFFFFFFFFFFFFFFFFFFFFFFFFFFFFFFFFFFFFFFFFFFFFFFFFFFFFFFFFFFFFFFFFFF:FFF:FFFFFFFFFFFFFFFFFFFF:FFFFFFFFFFFFFFFFFFFFF:FFFFFFFFFFF:FF
@A01757:128:HWYCLDRX2:1:2101:19587:29904
TCGGACTACAAGGGATTCTAATCCTATTTGCTCCCCACGCTTTCGTGCCTCAGCGTCAGTCACAGGCCAGGCGGCCGCCTTCGCCACTGGTGTTCTTCCATATCTCTGCGCATTTTACCGCTACACATGGAGTTCCACCGCCCTCTCCTGTCCTCAAGTCTGCCAGTTTCTGAATGAAAGACGAGTTGAGCTCATCCCTTTGCCTTCAGACTGTACAGACCGCCTGCGCCCCCTTTACGCCCACTCATTCC
+
FFFFFFFFFFFFFFFFFFFFFFFFFFFFFFFFFFFFFFFFFFFFFFFFFFFFFFFFFFFFFFFFFFFFF:FFFFFFFFFF:FFFFFFFFF:F:FFFFFF:F,FFFFFFFFFFFFFFFFFFFFFFF:FFFFFFFFFFFFFFFFFFFFFFFFFFFFFFFFFFFFFFFFF,FFFFFFF:FFFFFFFFFFF:FFFFFFFF:F:FFFFFFFFFFFFFF,F:FFF,FFFFFFFFF,FFF,FFF,,FFF,,FF,:,,:
@A01757:128:HWYCLDRX2:1:2101:31195:29935
TCGGACTACAAGGGTATCTAATCCTATTTGCTCCCCACGCTTTCGTGCCTCAGCGTCAGTCAACAGGCCAGGCGGCCGCCTTCGCCACTGGTGTTCTTCCATATATCTACGCATTTTACCGCTACACATGGAGTTCCACCGCCCTCTCCTGCTCTCTAGCCCGCCAGTTTCCAGAGCCTGTACCGGTTGAGCCGGTACCTTTCACTCCAGACTTAGCAGGCCGCCTACGCACCCTTTACGCCCAATCATTC
+
FFFFFFFFFFFFFFFFFFFF:FFFFFFFFFFFFFFFFFFFFFFFFFFFFFFFFFFFFFFFFFFFFFFFFFFFFFFFFFFFFFFFFFFFFFFFFFFFFFFFFF:FFFFFFFFFFFFFFFFFFFFFFFFFFFF:FFFFFFFFFFFFFFFFFFFFFFFFFFFFFFFFFFFFFFFFFFFF:F:,FFFFFFFFFFFFFF,FFF,FFFFFFFFFFFFFFFF,::F:F:FFFFFF:FFFFFF:FF,FFFFFFF,:FFF
@A01757:128:HWYCLDRX2:1:2101:17164:29966
TCGGATACTCGGGTATCTAATCCTATTTGCTCCCCACGCTTTCGTGCCTCAGCGTCAGTCAACAGGCCAGGCGGCCGCCTTCGCCACTGGTGTTCTTCCATATATCTACGCATTTTACCGCTACACATGGAGTTCCACCGCCCTCTCCTGCTCTCTAGCCCGCCAGTTTCCAGAGCCTGTACCGGTTGAGCCGGTACCTTTCACTCCAGACTTAGCAGGCCGCCTACGCACCCTTTACGCCCAATCATTCC
+
,FFFFFFFFFFFFFF:FFFFFFFF:FFFFFFFFFFFFFFFFFFFFFFFFFFFFFFFFFFFF:FFFFFFFFFFFFFFFFFFFFFFFF:FFFFFFFFFFFFFF:FFFFFFFFF:FFFFFFFFFFFFFFFFFF:FFFFFFFFFFFFFFFFFFFFFFFFFFFFFFFFF:FF:FFFFFFFFFFFFFFFFFFFFFFF:FFFF:FFFFF:FFFFFF:FFFFFFFFFFFFF:FFFFFFFF::FFF:FFF:FFF:FFF:,
@A01757:128:HWYCLDRX2:1:2101:25563:30013
TCGGACTACTAGGGTATCTAATCCTGTTTGCTCCCCACGCTTTCGTGCCTCAGTGTCAGTTACAGTCCAGAGAGCCGCCTTCGCAACTGGTGTTCCTCCTAATATCTACGCATTTCACCGCTACACTAGGAATTCCACTCTCCTCTCCTGCACTCAAGTTTCCCAGTTTCAAAGGCTTACTACGGTTGAGCCGTAGCCTTTCACCTCTGACTTAAGAAACCACCTACGCACCCTTTACGCCCAGTAATTCC
+
FFFFFFFFFFFFFFFFFFFFFFFFFFFFFFFFFFFFFFFFFFFFFFFFFFFFFFFFFFFFFFFFFFFFFFFFFFFFFFFFFFFFFFFFFFFFFFFFFFFFFFFFF:FFFFFFFFFFFFFFFFFFFFF:FFFFFFFFFFFFFFFFFFFFFFFFFFFFFFFFFFFFFFFFFFFFFFFFFFFFFFFFFFFFFFFFFFFFFFFFFFFF:FFFFFFFFF,FFFFFFFFFF:,FF:FFFFFFFFFFFFF:FF,FFFF
@A01757:128:HWYCLDRX2:1:2101:17354:30044
TCGGACTACTAGGGTATCTAATCCTATTTGCTCCCCACGCTGTCGTGCCTCAGCGTCAGTCAACAGGCCAGGCGGCCGCCTTCGCCACTGGTGTTCTTCCATATATCTACGCATTTTACCGCTACACATGGAGTTCCACCGCCCTCTCCTGCTCTCTAGCCCGCCAGTTTCCAGAGCCTGTACCGGTTGAGCCGGTACCTTTCACTCCAGACTTAGCAGGCCGCCTACGCACCCTTTACGCCCAATCATTC
+
:FFFFFFFFFFFFFFF:FFFFF:F:F,FFFFFFFFFFFFFFFFFFFFFFFFFFFFFFFFFFFFFFFFFFFFFFFFFFFFFFFFFF:FFFFFFFFFFFFFFFFFFFFFFFFFFFFFFFFFFFFFFFFFFFFFFFFFFFFFFFFFFFFFFFFFFFFFFF,FFFFFFFFFFFFFFFFFFFFFFFFFFFFFFFFFFFFFFFFFFFFFFFFF,:FFFFFFFFFFFFFFFFFFFFFFFFFFFFFFFFFFFFF:F:FF
@A01757:128:HWYCLDRX2:1:2101:20618:30060
TCGGACTACAAGGGTTTCTAATCCTATTTGCTCCCCACGCTTTCGTGCCTCAGCGTCAGTCAACAGGCCAGGCGGCCGCCTTCGCCACTGGTGTTCTTCCATATATCTACGCATTTTACCGCTACACATGGAGTTCCACCGCCCTCTCCTGCTCTCTAGCCCGCCAGTTTCCAGAGCCTGTACCGGTTGAGCCGGTACCTTTCACTCCAGACTTAGCAGGCCGCCTACGCACCCTTTACGCCCAATCATTC
+
FFFFFFFFFFFFFFFFFFFFFFFFFFFFFFFFFFFFFFFFFFFFFFFFFFFFFFFFFFFFFFFFFFFFFFFFFFFFFFFFFFFFFFFFFFFFFFFFFFFFFFFFFFFFFFFF:FFFFFFFFFFFFFFFFFFFFFFFFFFFFFFFFFFFFFFFFFFFF,F:FFFFFFFFFFFFFFFFFFFFFFF:FFFFFFFFFF:FFFFFFFFFF:F,FFFFFFFFFFFFFFFFFFFFFFFFFFFFFFFFFFFFFF:FFFF
@A01757:128:HWYCLDRX2:1:2101:13973:30107
TCGGACTACTAGGGTATCTAATCCTGTTTGCTCCCCACGCTTTCGTGCCTCAGTGTCAGTTACAGTCCAGAGAGCCACCTTCGCAACTGGTGTTCCTCCTAATATCTACGCATTTCACCGCTACACTAGGAATTCCACTCTCCTCTACTGCACTCAAGTTCCCCAGTTTCAAAGGCTTACTACGGTTGAGCCGTAGCCTTTCACCTCTGACTTAAGAAACCACCTACGCACCCTTTACGCCCAGTAATTCC
+
FFFFFFF:FFFFFFFFFFFFFFFFFFFFFFFFFFFFFFFFFFFFFFFFF:FFFFFFFFFFFFFFFFFFFFFFFFFFFFFFFFFFFFFFFFFFFFFFFFFFFFFFFFFFFFFFFFFFFFFFFFFF:FFFFFFFFFFFFFFFFFFFFFFFFFFFFFFFFFFFFFFFFFFFFFFFFFFFFFFFFFF:FFFFFFFFFF,FFFF:FFFFFFFFFFFFF:FF,FFF,FFFFFF:FFFFFFFFFFFFFFFFFFFFFF,
@A01757:128:HWYCLDRX2:1:2101:14398:30123
TCGGACTACAGGGGTATCTAATCCTGTTCGCTACCCACGCTCTCGTGCTTCAGCGTCAGTCTCAGCCTGGTAAGCTGCCTTCGCTATCGGAGTTCTAAGTCATATCTAAGCATTTCACCGCTACTTGACTTATTCCGCCTACCTCGTCTGTACTCGAGCCCGCCAGTTTTAATGGCAATCCGGGGTTTAGCCCCGACATTTAACCACTAACTTAACAGGTCGCCTACGCACCCTTTAAACCCAATAAATCC
+
FFFFFFFFFFFFFFFFFFFFFFFFFFFFFFFFFFFFFFFFFFFFFFFFFFFFFFFFFFFFFFFFFFFFFFFFFFFFFFFFFFFFFFFFFFFFFFFFFFFFFFFFFFFFFFFFFFFFFFFFFFFFFFFFFFF:FFFFFFFFFFFFFFFFF:FFFFF:FFFFFFFFFFFFFFFFFFFFFFFFFFFFFFFFFFFFFFFFFFFFFFFF:FFFFFFFFFFFFFFFF:FFFFFFFFFFFFFFFFFFF:F,FFFFFF:
@A01757:128:HWYCLDRX2:1:2101:5312:30170
TCGGACTACAAGGGTATCTAATCCTGTTTGCTCCCCACGCTTTCGTGCCTCAGTGTCAGTTACAGTCCAGAGAGCCGCCTTCGCAACTGGTGTTCCTCCTAATATCTACGCATTTCACCGCTACACTAGGAATTCCACTCTCCTCTCCTGCACTCAAGTTCCCCAGTTTCAAAGGCTTACTACGGTTGAGCCGTCGCATTTCACCTCTGACTTCAGACACCACCTAAGCACCCTTTACGCCCAGTTCTTCG
+
FFFFFFFFFFFFFFFFFFFFFFFFFFFFFFFFFFFFF:FFFFFFFF:FFFFF,FFFFFFFFFFFFFFFFFFFFFFFFFFFFFFFFFFF:FFFFFFFFFFFFFF,FFFFFFFFFFFFF,FFFFF:F,:FFFFFFF,,FFFFFFFFFF,FFFFFFFFFFFFFFFFFFF:FFFF,,F::FFFFFFF:,:FFFFF:FF,:F,:FFFF,FFFFFF:FF,,F,,FF,FF,F:,F::,F,,FFFFFF:F:F,,FFFF,
@A01757:128:HWYCLDRX2:1:2101:16387:30217
TCGGACTACCGGGGTATCTAATCCTGTTTGATCCCCACGCTTTCGTGCCTCAGTGTCAGTTACAGTCCAGAGAGCCGCCTTCGCAACTGGTGTTCCTCCTAATATCTACGCATTTCACCGCTACACTAGGAATTCCACTCTCCTCTCCTGCACTCAAGTTTCCCAGTTTCAAAGGCTTACTACGGTTGAGCCGTAGCCTTTCACCTCTGACTTAAGAAACCACCTACGCACCCTTTACGCCCAGTAATTCC
+
FFFFFFFFFFFFFFFFFFFFFFFF:FFFFFFFFFFFFFFFFFFFFFFFFFFFFFFFFFFFFFFFFFFFFFFFFFFFFFFFFFFFFFFFFFFFFFFFFFFFFFFFFFFFFFFFFFFFFFFFFFFFFFFFFFFFFFFFFFFFFFFFFFFFFFFF:FFFFFFFFFFFFFFFFFFFFFFFFFFFF:FFFFF:FFFFFFFFFFFFFFFFFFFFFF:F:FFF,FFFFFFFFFFFFFFFF:FFFFFF:FFFFFFFFF:
@A01757:128:HWYCLDRX2:1:2101:10059:30248
TCGGACTACACGGGTATCTAATCCTGTTTGCTCCCCACGCTTTCGTGCCTCAGTGTCAGTTACAGTCCAGAGAGCCGCCTTCGCAACTGGTGTTCCTCCTAATATCTACTCATTTCACCGCTACACTAGGAATTCCACTCTCCTCTCCTGCACTCAAGTTTCCCAGTTTCAAATGCTTACTACGGTTGAGCCGTAGCCTTTCACCTCTGACTTAAGACACCACCTACGCACCCTTTACGCCCAGTAATTCC
+
FFFFFFFFFFFFFFFFFFFFFFFFFFFFFFFFFFFFFFFFFFFFFFFFFFFFF:FFFFFFFFFFFFFFFFFFFFFFFFFFFFFFFFFFFFFFFFFFFFFFFFFFFFFFFFFFFFFFFFFFFFFF,FFFFFFFFFFF:FFFFFFFFFFF:FFFFFFFFFFFFFFFFFFF:FFF,FFFFFFFFFFFFFFFFFF:FFFFFFFFFFFFFFFFF:FFFFFF:,F:FFFFF:FFFFFFF:FFFFFFFFFFFF:FFF:
@A01757:128:HWYCLDRX2:1:2101:1687:30279
TCGGACTACCCGGGTATCTAATCCTGTTTGCTCCCCACGCTTTCGTGACTCAGTGTCAGTTACAGTCCAGAGAGCAGCCTTCGCAACTGGTGTTCCTCCTAATATATACGCATTTCACCGCTACACTAGGAATTCCACTCTCCTCTGCTGCACTCAAGTTCCCCAGTTTCAAAGGCTTTCTACGTTTGAGACGTAGAGTTTCACATCTGACTTATGAATCGTCCTACGCACAGTTTCCGCCCAGTAATGGC
+
FFFFF:F:FFF,,FFFFFFFF:,,FFFFF,,F,FF,F,F,FFF:,FF,,F,F:F,F,F:FF:F,F:,FFFFFFFF:F,,F,FF:F:,,F,F,FFF:FFFF,FFF,,FF:FFF,F,FFFFFF:FFF,F:F,,FF,:FFFFFF,,FFF,FFF,,FFF:F:F,F,,FFFF:,,FF,,F,FF,::FFF,FF,,,:FFF,F,,FFFFF::FFF,F:FF:,FFF,:,,F,F,,,F,:,:,,F,,F,,,F:F:FF,,:
@A01757:128:HWYCLDRX2:1:2101:8739:30373
TCGGACTACAAGGGTATCTAATCCTGTTTGCTACCCACGCTTTCGAACCTCAGTGTCAGTATGATGCCAGGAGGCTGCCTTCGCCATCGGTATTCCTTCAGATCTCTACGCATTTCACCGCTACACCTGAAATTCTACCTCCCTCTCACCTACTCTAGCCCAACAGTATCAGATGCAGTTCCCAGGTTAAGCCCGGGGATTTCACATCTGACTTATCAAGCCACCTACGCTCGCTTTACGCCCAGTAATTC
+
FFFFFF:FFFFFFFFFFFF,FFFFFF:FFFF:FFFFFF:FFFFFFFFFFFFFFFF:FFFFFFFFFFFFFFFFFFFFFFFFFFFFFFFFFFFFFFFFFFFFFF:FFFFFFFFFFFFFFFF:FFFFFFFFFF,FFFFF,FFFFFFFFFFFFFFFFFFFF:FFFFFFFFFFFFFFFFFFFFFFFFFFF:FFFFFFFFFFFFFFFFFFF:FFFFFFFFFFFFFFFFFFFFFFFFF:FFFFFFFFFFF:FFFFFFF
@A01757:128:HWYCLDRX2:1:2101:23059:30373
TCGGACTACAAGGGTATCTAATCCTGTTCGCTACCCATGCTTTCGAGCCTCAGCGTCAGTTGCAGACCAGACAGCCGCCTTCGCCACTGGTGTTCTTCCATATATCTACGCATTCCACCGCTACACATGGAGTTCCACTGTCCTCTTCTGCACTCAAGTCGCCCGGTTTCCGATGCACTTCTTCGGTTAAGCCGAAGGCTTTCACATCAGACCTAAGCAACCGCCTGCGCTCGCTTTACGCCCAATAAATC
+
FFFFFFFFFFFFFFFF:FFFFFFFFF:FFFFFFFF:FFFFFFFFFFFFFFFFFFFFFFFFFFFFFFFF:FFFFFFFFFFFFFFFFFF:FF,FFFF,FFF,FFFFFFFFFFFFFFFFFFFFFFFFFF:FFFFFFFF,FFFFFFFFFFFFFF:FFFFFFF:FFFFFFFFFFFFFFFFFFFFFFFFFFFFFF::FFFFFFFFFFFFFFFFFFFFFFFFFFFF,FFFFFF:FFFFFFFFFFFFFFFF:FFFFFFF
@A01757:128:HWYCLDRX2:1:2101:6370:30405
TCGGACTACCCGGGTATCTAATCCTATTTGCTCCCCACGCTTTCGTGCCTCAGCGTCAGTCAACAGGCCAGGCGGCCGCCTTCGCCACTGGTGTTCTTCCATATATCTACGCATTTTACCGCTACACATGGAGTTCCACCGCCCTCTCCTGCTCTCTAGCCCGCCAGTTTCCAGAGCCTGTACCGGTTGAGCCGGTACCTTTCACTCCAGACTTAGCAGGCCGCCTACGCACCCTTTACGCCCAATCATTC
+
FFFF,FF:FF:FFF,FFFFFFFFF:F:FFFFFFFFFFFFFFFFFFFFF:FFFFFFFFFFFF,FFFFFFFFFFFFFFFFFFFFFFF:FFFFFFFFFFFFFFFFFFFFFFFFFFFFFFFFFFFFFFFFFFFFFFFFFFFFFFFFFFFFFFFFFFFFFFFFF:F:FFFFFFFFFFFFFFFFF,FFFF,FFFF:FFF:FF:FFFFFFFFFF:,FFFFF,,FFFFFFFFFF,F:FFF,FFFFF::FFFF:F:FFFF
@A01757:128:HWYCLDRX2:1:2101:6605:30436
TCGGACTACCCGGGTATCTAATCCTATTTGCTCCCCACGCTTTCGTGCCTCAGCGTCAGTCAACAGGCCAGGCGGCCGCCTTCGCCACTGGTGTTCTTCCATATATCTACGCATTTTACCGCTACACATGGAGTTCCACCGCCCTCTCCTGCTCTCTAGCCCGCCAGTTTCCAGAGCCTGTACCGGTTGAGCCGGTACCTTTCACTCCAGACTTAGCAGGCCGCCTACGCACCCTTTACGCCCAATCATTC
+
FFFFFFFFFFFFFFFFFFF:FFFFFFFFFFFFFFFFFFFFFFFFFFFFFFFFFFFFFFFFFFFFFFFFFFFFFFFFFFFFFFFFFFFFFFFFFFFFFFFFFFFF:FFFFFFFFFFFFFFF:FFFFFFFFFFFFFFFF:FFFFFFFFFFFFFFFFFFFF:FFFFFFFFFFFFFFFF,F,FFFFFFFFFFFFFFFFFFFFFFFFF:FFFFFFFFF:FFFFFFFFFFFFF:FFFFFFF:FFFFFFF:FF,F:FF
@A01757:128:HWYCLDRX2:1:2101:2546:30452
GGGGGGGGGGGGGGGGGGGGGGGGGGGGGGGGGGGGGTGGGGGGGGGGGGGGGTGGGTGGGGGGGGGGGGGGGGGGGGGCCGGGGTGGGGCCGGGGCGGGGAGGGGAGTAGGGGTGGGGGAGGGGGGAGGGGGGGCTGGGGTAGGGGGCGCTACGGGGGGTGGGTCGCCGGGGGGGGGGGCGGGGGGCGGGGGGGGGGGGGGGGGGAGGGGGGGGCGGGGGGGGGGGGGGGCGGTGGGCGGCGGGGGTGGG
+
,FF:F,:,,FF:,:::F,F,:,FF:,FF,:F::F,:F,:F,,:FF,F:F:FF:,,,:,F,F,,,:,,F::F,,::F,,,,,,,FF,,,,F,,,,,,,,:,,,F,,,,F,,F:,,,,:,F,,,F:,,:,,,:,FF,,,,,,,,,,,:,,,,,,,,,:,,:,,,,,,,,,,,,,,:,,,,,,,,,,,,,F,,,,,,,,,,,,,:,F,,,F,,,F,,,,,:,:,:,,,,,,,,,,,,,,,,,:,,,,,,,,,F,
@A01757:128:HWYCLDRX2:1:2101:17390:30452
TCGACTACCAGGGTTTCTAATCCTGTTCGCTCCCCACGCTTTCGAGCCTCAGCGTCAGTTACAGACCAGAGAGCCGCTTTCGCCACCGGTGTTCCTCCATATATCTACGCATTTCACCGCTACACATGGAATTCCACTCTCCCCTTCTGCACTCAAGTTTGACAGTTTCCAAAGCGAACTCTGGTTGAGCCACAGCCTTTAACTTCAGACTTATCAAACCGCCTGCGCTCGCTTTACGCCCAATAAATCCG
+
FFFFFFFFFFFFF:FFFFFFFFFFFFFFFFFFFFFFFFFFFFFFFFFFFFFFFFFFFFFFFFFFFFFFFFFFFFFFFFFFFFFFFFFFFFFFFFFFFFFFFFFFFFFFFF:FFFFFFFFFFFFFFFFFFFFFFFFFFFFFFFFFFFFFFFFFFFFF:FFFFFFFFFFFFFFF:FFFFFFF,FFFFFFFFFF:FF:FFFFFFFFFFFF:FFFFFFFFFF,FFFF,:F:FFFFFFFFFFFFFFFFFFFFFFFF
@A01757:128:HWYCLDRX2:1:2101:5665:30530
TCGGACTACCGGGGTATATAATCCTGTTTGCTCCCCACGCTTTCGTGCCTCAGTGTCAGTTACAGTCCAGAGAGCCGCCTTCGCAACTGGTGTTCCTCCTAATATCTACGCATTTCACCGCTACACTAGGAATTCCACTCTCCTCTCCTGCACTCAAGTTCCCCAGTTTCAAAGGCTTACTACGGTTGAGCCGTAGCCTTTCACCTCTGACTTAAGAAACCACCTAAGCACCCTTTACGCCCAGTAATTCC
+
FFFFFFFFFF:FF:FFFFFFF:FFFFFFFFFFF:FF:FFFFFFFFFFF:F,FFF:F:F:FFFFFFFF,F:FFFF:FFFFFFF,FFFFF:FFFFFFFFFFFF:FFFFFFFFFFFF:FF,,FFF:,:FFFFFFFF,FFF:FFFFFFFFFF,FFFF:,F:::F:FF:F:FF:F:FFF:FFFF:FFFF:FFF:FF:FFFFF:F,FFFF,FFF:F,FF:FFFF,:FFF:F,,F,FF,FF:F,,FFF,FFF:FF,F:
@A01757:128:HWYCLDRX2:1:2101:1380:30561
TCGGACTACAAGGGTTTCTAATCCTGTTCGCTACCCATGCTTTCGAGCCTCAGCGTCAGTTGCAGACCAGAGAGCCGCCTTCGCCACTGGTGTTCTTCCATATATCTACGCATTCCACCGCTACACATGGAGTTCCACTCTCCTCTTCTGCACTCAAGAAAAACAGTTTCCTATGCAGTTCCTCGGTTAAGCCGAGGGCTTTCACATCAGACTTATTCTTCCGCCTGCGCTCGCTTTACGCCCAATAAATC
+
FFFFFFFFFFFFFFFFF:FFFFFFFFFFFFFFFFFFFFFFFFFFFFFFFFFFFFFFFFFFFFFFFFFFFFFF:F,FFFFFF:FFFFFFFFFFFF,FFFFFFFFFF:F:FF,FFFF,::FF:F,:FFFFFFFFFFFF::FFF:,F:FFFFFFF:FFFFFFFF:,F,FFFF,:FFFF,FFFFF:FFFFFFFFF::FFFFFFFFFF,FFF,:F::FFFFFFFF,,:::FFFFFFFF,FFFF,FF,F:,FFFFF:
@A01757:128:HWYCLDRX2:1:2101:31304:30561
TCGGACTACAAGGGTATCTAATCCTGTTTGCTCCCCACGCTTTCGTGCCTCAGTGTCAGTTACAGTCCAGAGAGCCGCCTTCGCAACTGGTGTTCCTCCTAATATCTACGCATTTCACCGCTACACTAGGAATTCCACTCTCCTCTCCTGCACTCAAGTTCCCCAGTTTCAAAGGCTTACTACGGTTGAGCCGTAGCCTTTCACCTCTGACTTAAGAAACCACCTACGCACCCTTTACGCCCAGTAATTCC
+
FF:FF:F:FFFFFFFFFFFFFF:FFFFFFFFFFFFFFFFFFFFFFFFFFFFFFFFFFFFFFFFFFFFFFFFFFFFFFFFFFFFFFFFFFFFFFFFFFFFFFFFFFFFFFFFFFFFFFFFFFFFFFFFFFFFFFFFFFFFFFFFFFFFFFFFFFFFFFFFFFFFFFFFFFFF:FFFFFFFFF:FFFFFFFFFFFFFFFFFFFFFFFFFF:FFFFFFFFFFF:FFFFFFFFFFFFFFFFFFF:FF:F:FFFFF
@A01757:128:HWYCLDRX2:1:2101:9381:30577
TCGGACTACAGGGGTTTCTAATCCTGTTCGCTACCCATGCTTTCGAGCCTCAGCGTCAGTTGCAGACCAGACAGCCGCCTTCGCCACTGGTGTTCTTCCATATATCTACGCATTCCACCGCTACACATGGAGTTCCACTGTCCTCTTCTGCACTCAAGTCGCCCGGTTTCCGATGCACTTCTTCGGTTAAGCCGAAGGCTTTCACATCAGACCTAAGCAACTGCCTGCGCTCGCTTTACGCCCAATAAATC
+
FFFFFF:FF:FFFF:FFFFFFFFFFFFF:FFFFFFFFFFFFFFFFFFFFFFFFFFFFFFFFFFFFFFFFFFFFFFFFFFFFFFFFFFFFFFF:FFFFFFFFFFFFFFFF:FFFFFFFFFFFFFF:FFF:FF:FFFFFFFFFFFFFFFFFFFFFFFFF:FFFFFFFFFFFFFF:FFFFFFFFFFFFFFFFFFFFFFFFFFFFFFFF:FFFFFF:FFFFFF,FF,FFFFFFFFF:FF:F,FFFFF,F:FFFFF
@A01757:128:HWYCLDRX2:1:2101:13376:30639
TCGGACTACTAGGGTATCTAATCCTGTTTGCTACCCACGCTTTCGAACCTCAGCGTCAGTTACAGACCAGAGAGCCGCTTTCGCCACTGGTGTTCTTCCATATATCTACGCATTTCACCGCTACACATGGAGTTCCACTCTCCTCTTCTGCACTCAAGTCTCCCAGTTTCCAATGCACTACTCCGGTTAAGCCGAAGGCTTTCACATCAGACTTAAAAGACCGCCTGCGTTCCCTTTACGCCCAATAAATC
+
FFFFFFFFFFFFFFFFFFFFFFFFFFFFFFFFFFFFFFFFFFFFFFFFFFFFFFFFFFFFFFFFFFFFFFFFFFFFFFFFFFFFFFF:FFFFFFFFFFFFFFFFFFFFFFFFFFFFFFFFFFF:FFFFFFFFFFFFFFFFFFFFFFFFFFFFFFFFFFFFFFFFF:FFFFFFFFFFFFFFFFFFFFFFFF,FFFF::FFFFFFFFFFFFFFFFFFFFFFFFFFFFFFFFFFFFFFF:FFFFFFFFFFFFFF
@A01757:128:HWYCLDRX2:1:2101:29487:30639
TCGGACTACAAGGGTATCTAATCCTATTTGCTCCCCACGCTTTCGTGCCTCAGCGTCAGTCAACAGGCCAGGCGGCCGCCTTCGCCACTGGTGTTCTTCCATATATCTACGCATTTTACCGCTACACATGGAGTTCCACCGCCCTCTCCTGCTCTCTAGCCCGCCAGTTTCCAGAGCCTGTACCGGTTGAGCCGGTACCTTTCACTCCAGACTTAGCAGGCCGCCTACGCACCCTTTACGCCCAATCATTC
+
FFFFFFFFFFFFFFFFFFFFFFFFFFFFFFFFFFFFFFFFFFFFFFFFFFFFFFFFFFFFFFFFFFFFFFFFFFFFFFFFFFFFFFFFFFFFFFFFFFFFFFFFFFFFFFFFFFFFFFFFFFFFFFF:FFFFFFFFFFFFFFFFFFFFFFFFFFFFFFFFFFFFFFFFFFFFFFFFFFFFFF:FFFFFFFFFFFFFFFFFFFFF:FFFFFFFFFFFFFFFFFFFFFFFFFFFFFFFFFF,FFFF:,FFFFF
@A01757:128:HWYCLDRX2:1:2101:24532:30733
TCGGACTACCAGGGTATCTAATCCTGTTTGCTACCCACACTTTCGAGCCTCAGCGTCAGTTGGTGCCCAGTAGGCCGCCTTCGCCACTGGTGTTCCTCCCGATATCTACGCATTCCACCGCTACACCGGGAATTCCGCCTACCTCTGCACTACTCAAGATACACAGTTTTGAGAGCAGTTCATGGGTTGAGCCCATGTATTTCACTCCCAACTTGCATACCCGCCTGCGCTCCCTTTACACCCAGTAATTC
+
FFFFFFFFFFFFFFFFFFFFFFFFFFFFFFFFFFFFFFFFFFFFFFFFFFFFFFFFFFFFFFFFFFFFFFFFFFFFFFFFFFFFFFFFFFFFFFFFFFFFFFFFFFFFFFFFFFFFFFFFFFFFFFFFFF:FFFFFFFFFFFFFFFFF:FFFFFFFFFFFFFFFFFFFFFFFFFFFFFFFFFFFFFFFFFFFFFFF:FFFFFF:FFF,F:,FFFFFFFFF:F,FFFF:FFFFFFFFFFFF,:FFFFFF,FF
@A01757:128:HWYCLDRX2:1:2101:19949:30749
TCGGACTACAAGGGTTTCTAATCCTGTTTGCTACCCACGCTTTCGTGCATGAGCGTCAGTATTATCCCAGGGGGCTGCCTTCGCCATCGGTATTCCTCCGCATATCTACGCATTTCACTGCTACACGCGGAATTCTACCCCCCTCTGACATACTCTAGTTCGGTAGTTAAGAATGCAGTTCCAAGGTTGAGCCCTGGGATTTCACATCCTTCTTTCCGAACCGCCTGCGCACGCTTTACGCCCAGTAATTC
+
FFFFFFFFFFFFFFF:FFFFFFFFFFFFFFFFFFFFFFFFFFFFFFFFFFFFFFFFFFFFFFF:FFFFFFFFFFFFFFFFFFFFFFFFFFFFFFFFFFFFFFFFFFFFFFFFFFFFFFFFFFFFFFFFFFFFFFFFFFFFFFFFFFF,FFFFFFFFFFFFFFFFFFFFFF:FFFF:FFFF:FFFF:FFFFFFFFFFFFFFFFF:F:FFFFFFF:FF,FF:FFFFF:FFFFF:,FFFFFFFFFFFFFFFFFF
@A01757:128:HWYCLDRX2:1:2101:9245:30843
TCGGACTACCAGGGTATCTAATCCTGTTTGCTCCCCACGCTTTCGTGCCTCAGTGTCAGTTACAGTCCAGAGAGCCGCCTTCGCAACTGGTGTTCCTCCTAATATCTACGCATTTCATCGCTACACTAGGAATTCCACTCTCCTCTCCTGCACTCAAGTTTCCCAGTTTCAAAGGCTTACTACGGTTGAGCCGTAGCCTTTCACCTCTGACTTAAGAAACCACCTACGCACCCTTTACGCCCAGTAATTCC
+
FFFFFFF:FFFFFFFFFFFFFFFFFFFFFFFFFFFFFFFFFFFFFFFFFFFFFFFFF:FFFFFFFFFFFFFFFFFFFFFFFFFFFFFFFFFFFFFFFFFFFFFFFFFFFFFFFFFFFFFFFFFFFFFFFFFFFFFFFFFFFFFFFFFFFFFFFFFFFFFFFFFF:FFFFFFFFFFFFFFFFFFFFFFFF:F:FFFFFFFFFFFFFFFFFFFF:F:FFFFFFFF:FFFFFF:FFF,FFFFFFFFFF:FFFF:
@A01757:128:HWYCLDRX2:1:2101:32280:30874
TCGGACTACAAGGGTTTCTAATCCCGTTTGCTCCCTACGCTTTCGTGCCTTAGTGTCAGAACCGTCCCAGCATCCTGCCTACGCTATTGGTGTTCCTTCTAATATCTACGGATTTCACTCCTACACTAGAAATTCCAGATGCCCCTAACGGTCTCGAGCTTAACAGTTTAGCTAATAGTCTGAATGGTTGAGCCACCAGATTTCACTAGCTACTTATTATGCCACCTACGCACCTCTTTACACCCAGTCAC
+
FFFFFFFFFFFFFFFFFFFFFFFFFFFFFF:FFFFFFFFFFFFFFFFFF,FFFFFFFFFFF:FFFFF:FFFFFFFFFFFFFFFFFFFFF:FFFFFFFFFFFFFFFFFFFFFFFFFFFFFFFFFFFFFFFFFFFFFFFFFFFFFFFFFF::FFFFFFF:FFFFFFFFFFFF:FFF,FFFFFFFF:::,::FFFFFFFFFFFFFFFFFF,::FFFF,FFFFFFFF:F:FFF,FF,,FFF:F:FFFF,FFFFFF
@A01757:128:HWYCLDRX2:1:2101:19190:30937
TCGGACTACTAGGGTATCTAATCCTATTTGCTCCCCACGCTTTCGTGCCTCAGCGTCAGTCAACAGGCCAGGCTGCCGCCTTCGCCACTGGTGTTCTTCCATATATCTACGCATTTTACCGCTACACATGGAGTTCCACCGCCCTCTCCTGCTCTCTAGCCCGCCAGTTTCCAGAGCCTGTACCGGTTGAGCCGGTACCTTTCACTCTAGACTTAGCAGGCCGCCTACGCACCCTTTACGCCCAATCATTC
+
FFFFFFFFFFFFFFFFFFFFFFFFFFFFFFFFFFFFFFFFFFFFFFFFFFFFFFFFFFFFFFFFFFFFFFFFFFFFFFFFFFFFFFFFFFFFFFFFFFFFFFFFFFFFFFFFFFFFFFFFFFFFFFFFFFFFFFFFFFFFFFFFFFFFFFFFFFFFFFFFFFFFFFFFFFFFFFFFFFFF:FFFFFFFFFFFFFFFFFFFFFFFFFFFFFFFFFFFFFFFFFFFFFFFFFFFFFFFFFFFFFF:FF:FFFF
@A01757:128:HWYCLDRX2:1:2101:20898:30984
TCGGACTACAAGGGTATCTAATCCTGTTCGCTCCCCTAGCTTTCGCGCCTCAGCGTCAGTCGTGGCCCAGAAGGCCGCCTTCGCCGCCGGTGTTCTTCCCAATATCTGCGCATTCCACCGCTACACTGGGAATTCCGCCTTCCCCTACCAGACTCAAGCCTGCCGGTATCGGGGGCGGACCGGGGTTGAGCCCCGGTATTTGACCCCCGACCTAACAGGCCGCCTACGCGCGCTTTACGCCCAATGAATCC
+
FFFFFFFFFFFFFFFFFFFFFFFFFFFFFFFFFFFFFFFFFFFFFFFFFFFFFFFFFFFFFFFFFFFFFFFFFFFFFFFFFFFFFFFFFFFFFFFFFFFFFFFFFFFFFFFFFFFFFFFFFFFFFFFFFFFFFFFFFFFFFFFFFFFFFFFFFFFFFFFFFFFFFFFFFFFFFFFFFFFFFFFFFFFFFFFFFFFF:FFFFFFFFFFFFFFFF:FFFFFFFFFFFFFFFFFFFFFFFFFFFFFFF,FFFFF
@A01757:128:HWYCLDRX2:1:2101:10420:31031
TCGGACTACACGGGTATCTAATCCTGTTCGCTACCCATGCTTTCGAGCCTCAGCGTCAGTTGCAGACCAGACAGCCGCCTTCGCCACTGGTGTTCTTCCATATATCTACGCATTCCACCGCTACACATGGAGTTCCACTGTCCTCTTCTGCACTCAAGTCGCCCGGTTTCCGATGCACTTCTTCGGTTAAGCCGAAGGCTTTAACATCAGACCTAAGCAACCGCCTGCGCTCGCTTTACGCCCAATAAATC
+
FFFFFFFFFFFFFFFFFFFFFFFFFFFFFFFF:FFFFFFFFFFFFFFFFFFFFFFFFFFFFFFFFFFFFFFFFFFFFFFFFFFFFFFFFFFF:FFFFFFFFFFFFFFFFFFFFFFFFFFFFFFFFFFFFF:FFFFFFFFFFFFFFFFFFFFFFFFFFFFFFFFFFFF:FFFF,FFFFFF:FFFFFFFFFFFFFFFFFFFFFFFFFFFF,FFFFFFFFF::FFFFFFFFFFFFFFFFFFFFFFFFFFFFFFF
@A01757:128:HWYCLDRX2:1:2101:28483:31062
TCGGACTACACGGGTATCTAATCCTGTTTGCTCCCCACGCTTTCGTGCCTCAGTGTCAGTTACAGTCCAGAGAGCCGCCTTCGCAACTGGTGTTCCTCCTAATATCTACGCATTTCACCGCTACACTAGGAATTCCACTCTCCTCTCCTGCACTCAAGTTCCCCAGTTTCAAAGGCTTACTACGGTTGAGCCGTAGCCTTTCACCTCTGACTTAAGAAACCACCTACGCACCCTTTACGCCCAGTAATTCC
+
FFFFFFFFFFFFFFFFFFFFFFFFFFFFFFFFFFFFFFFFFFFFFFFFFFFFFFFFFFFFFFFFFFFFFFFFFFFFFFFFFFFFFFFFFFFFFFFFFFFFFFFFFFFFFFFFFFFFFFFFFFFFFFFFFFFFFFFFFFFFFFFFFFFFFFFFFFFFFFFFFFFFFFFFFFFFFFFFFFFFF:FFFFFFFFFFFFFFFFFFFFFFFFFFFFFFFFFFFFFFFFFFFFFFF:FFFFFF::FFFFFFFFFFFF:
@A01757:128:HWYCLDRX2:1:2101:9525:31078
TCGGACTACAGGGGTTTCTAATCCTGTTTGCTCCCCACGCTTTCGTGCCTCAGTGTCAGTTACAGTCCAGAGAGCCGCCTTCGCAACTGGTGTTCCTCCTAATATCTACGCATTTCACCGCTACACTAGGAATTCCACTCTCCTCTCCTGCACTCAAGTTTCCCAGTTTCAAAGGCTTACTACGGTTGAGCCGTAGCCTTTCACCTCTGACTTAAGAAACCACCTACGCACCCTTTAAGCCCAGTAATTAC
+
FFFFFFFFFFFFFFFFFFFFFFFFFFFFFFFF:FFFFFFFFFFFFFFFFFFFFFFFFFFF::FFFFFFFFFFFFFFFFFFFFFFFFFFFFF:FFFFFFFFFFFFFFFFFFFFFFFFFFFFFFFFFFFFFFFFFFF:FFFFFFFFFFFFFFFFFFFFFFF,FFFFFFFFFFFFFFFF:FFFF:F,FFFFFF:FF,,FF:FFFFFFFFF:FF:FFFF:F:FFFFFFFFFFFFFFFFFFF,,FFFF:::F,F,F
@A01757:128:HWYCLDRX2:1:2101:3278:31156
TCGGACTACAGGGGTTTCTAATCCTATTTGCTCCCCACGCTTTCGTGCCTCAGCGTCAGTCAACAGGCCAGGCGGCCGCCTTCGCCACTGGTGTTCTTCCATATATCTACGCATTTTACCGCTACACATGGAGTGCCACCCCCCTCTCCTCCTCTCTAGCGCGCCAGTTGACAGAGCCTGTCGCGGTTGAGCCGGTACCGTTCACTCCAGACGTAGCAGGGCGCCTACGCACCCTGTCGGGCGATGAATGC
+
FFFFFFFFFFF,FFF,FF,FFF:F,FF,:FF,FFFFFF:F,F:FFFF,F::F:FF::,FFFFFFF::FFFF:FFFFFF:F,FFFF,F::FFFFFF,:FFFF,FFFFF,FF:F:FFFF:,FFF::FFF,:FF,FF,F,,,F,F,FFFF,FF,,,,,FFFFF,F::::F:F,,FFF,:FFFFF,,FFFFF,F:,FFF:,:,F:,,FF::,F,::,,,FF,F,,FFF:F:FFFF::,F,FF,F,,,,,:,,:,:
@A01757:128:HWYCLDRX2:1:2101:21233:31156
TCGGACTACCAGGGTATCTAATCCTGTTTGCTCCCCACGCTTTCGAGCCTCAGCGTCAGTTACAGACCAGAGAGCCGCTTTCGCCACCGGTGTGCCTCCCTATATCTACGCATTTCACCGCTACAGCTGGATTTCCACTCTCCCCTTCTGCACTCAAGTCTGAGAGTTTCCAGAGCGAACGATGGTTCAGCCCCTGCCTTTGACTTGGGGGTTATTAGACCGCCTGGGCTCGCTTTCGGCCCGATCTCTCG
+
FFFFFFFFF,FFFFFF,FFFFFFFFFFFFFFFFF::F,FFFFFFF:F:FFFFFFFFFFFFFFFFFFFFF::FFFFFFFF:,:FFFFF:FFFF,,FFF:F,FF,F:F:F:F:,F,,,,,,F,,,,,,,,FF,,,:,:F:,F:,::,,,F,F:,FF,,,F,,:,,,,F:F:,,,:,FF:,,F,F::F:FF,F:F,FFFF,:,,,::FF,,,,F:,,FFF:,:,FF,:F,FF:FF,:,FF,F:,F,,,,,,,:,
@A01757:128:HWYCLDRX2:1:2101:25780:31172
TCGGACTACAGGGGTATCTAATCCTGTTTGCTCCCCACGCTTTCGTGCCTCAGTGTCAGTTACAGTCCAGAGAGCCGCCTTCGCAACTGGTGTTCCTCCTAATATCTACGCATTTCACCGCTACACTCGGAATTCCACTCTCCTCTCCTGCACTCAAGTTCCCCAGTTTCAAAGGCTTACTACGGTTGAGCCGTAGCCTTTCACCTCTGACTTACGACACCACCTACGCACCCTTTACGCCCAGTCATTCC
+
FFFFFFFFFFFFFFFFFFFFFFFFFFFFFFFFFFFFFFFFFFFFFFFFFF:FFFFFF:FFFFFFFFFFFFFFFFFFFF:FFFFFFFFFFFFFFFFFFFFFFFFFFFFFFFF:FFFF,FFFFF:FFFF,FFFFFFFFFFFFFFFFFFFF:FFFFFFFFFFFFFFFFFFFFF:F::FFFFFFFFFFFFFFFFFFFFFFFFFFFF,FFFFFFFFFFF,FF,FFFFFFFF:FFF:FFF:F:FFF:FFFF:FFFF,
@A01757:128:HWYCLDRX2:1:2101:11975:31187
GGGCGAAACGGGTTTTTAAAACAAATTTTACACCACCCATTAGTGGCAAAAAGTAACTAAAAACGCCAGCCGGCCCCCATACCCACAAGTTTTGTTAAAAAAAAAAAAACAATTTTAAACAAAACAAAGATTTAAAAACCCCACAACAACTAACAAGACCCCCAAATTTAACAACCAGTAACCGTTTTACACGGAAAAATAAAAACAAACATAAAAAGCCCCCAACACAACCAATAAGCCCAAAAAAAACA
+
FF,F:,,F,:FF,FF,,:F,:,,F,,:F,,,,,:,,FF:F,:,:,,:,,F,,,,:,,,,:F,F,,FF:,,F,,:F,FF:,:,,F:,F,:,,:F,FF:,F:F,F,F:,,,,,:,FF,F,FFFFFF,FF:,F:FF,::,,::FF:FF,F,,::,F,,,,FF,F,F,,,,F,,F,F,F:,,,FF,FF,F:,,,,:,,F,,:,,::FFF,FFF:F,F,F:,,FF,FFFF:FF,,,FF::FF,:FF:F:FFF:F,F
@A01757:128:HWYCLDRX2:1:2101:19569:31219
TCGGACTACACGGGTATCTAATCCTATTTGCTCCCCACGCTTTCGTGCCTCAGCGTCAGTCAACAGGCCAGGCGGCCGCCTTCGCCACTGGTGTTCTTCCATATATCTACGCATTTTACCGCTACACATGGAGTTCCACCGCCCTCTCCTGCTCTCTAGCCCGCCAGTTTCCAGAGCCTGTACCGGTTGAGCCGGTACCTTTCACTCCAGACTTAGCAGGCCGCCTACGCACCCTTTACGCCCAATCATTC
+
FFFFFFFFFFFFFFFF:FFFFFFFFFFFFFFFFFFFFFFFFFFFFFFFFFFFFFFFFFFFFFFFFFFFFFFFFFFFFFFFFFFFFFFFFFFFFFFFFFFFFFFFFFFFFFFFFFFFFFFFFFFFFFFFFFFFFFFFFFFFFFFFFFFFFFFFFFFFFFFFFFFFFFFFFFFFFFFFFFFFF:FFFFFFFFFFFFFFFFFFFFFFFFFFFFFFFFFFFF:FFFFFFFFFFFFFFFFFF:FFFFFFFF:FF,F
@A01757:128:HWYCLDRX2:1:2101:18891:31328
TCGGACTACAAGGGTTTCTAATCCTGTTTGCTCCCCACGCTTTCGTGCCTCAGTGTCAGTTACAGTCCAGAGAGCCGCCTTCGCAACTGGTGTTCCTCCTAATATCTACGCATTTCACCGCTACACTAGGAATTCCACTCTCCTCTCCTGCACTCAAGTTTCCCAGTTTCAAAGGCTTACTACGGTTGAGCCGTAGCCTTTCACCTCTGACTTAAGAAACCACCTACGCACCCTTTACGCCCAGTCATTCC
+
FFFFFFF:FF::FFF,FFFFFFFFFFFFFFFFFFFFFFFFFFFFFFFFFFFFFFFFFFFFFFFFFFFFFFFFFFFFFFFFFFFFF,FFFFFF:FFFFFFF:FFFFFFFFFFFFFFFFFFFFFFF:FFFFFFFFFFFFFFFFFFFFFFFFFFFFFF:FFFFFFFFFFFFFFFFFFFF:FFFFFFFFFFFFFF:FFFFFFFFFFFFFFFFF:FFFFFFFF:FFFFFFFFFFFFFF,FF:FFF,FF:F,::FFF
@A01757:128:HWYCLDRX2:1:2101:28999:31328
TCGGACTACACGGGTATCTAATCCTGTTTGCTCCCCACGCTTTCGTGCCTCAGTGTCAGTTACAGTCCAGAGAGCCGCCTTCGCAACTGGTGTTCCTCCTAATATCTACGCATTTCACCGCTACACTAGGAATTCCACTCTCCTCTCCTGCACTCAAGTTCCCCAGTTTCAAAGGCTTACTACGGTTGAGCCGTAGCCTTTCACCTCTGACTTAAGAAACCACCTACGCACCCTTTACGCCCAGTAATTCC
+
FFFFFFFFFFFFFFF:FFFFFFFFFFFFFFFFFFFFFFFFFFFFFFFFFFFFFFFFFFFFFFFFFFFFFFFFFFFFFFFFFFFFFFFFFFFFFFFFFFFFFFFFFFFFFFFFFFFFFFFFFFFFFFF:FFFFFFFFFFFFFFFFFFFFFFFFFFFFFFFFFFFFFFFFFFFFFFFFFFFFFFFFFFFFFFFFFF,FFFFFFF:FFFFFFFFFFF,F:FFFFFF,FFF:FFFFFFFFFFFF,FFFF:FFFFF
@A01757:128:HWYCLDRX2:1:2101:4200:31344
TCGGACTACAAGGGTATCTAATCCTGTTCGCTACCCATGCTTTCGAGCCTCAGCGTCAGTTGCATACCAGACAGCCGCCTTCGCCACTGGTGTTCTTCCATATATCTACGCATTCCACCGCTACACATGGAGTTCCACTGTCCTCTTCTGCACTCAAGTCGCCCGGTTTCCGATGCACTTCTTCGGTTAAGCCGAAGGCTTTCACATCAGACCTAAGCACCCGCCTGCGCTCGCTTTACGCCCAATAAATC
+
FFFFFFFFFFFFFFFFFFFFFFFFFFFFFFFFFFFFFFFFFFFFFFFF:FFFFFFF::FFFFFF:FFFFF,FFFFFF,FFFFFFFF:FFF:F:,FFFFFFFFFFFFFFFFFFFFFFFFFFFFFFF:F,FFFFF:FF:,,FFF,,F:FFFFF:F:F,,:FFFFFF:FFFF,FF:,F:F,FFFF:FFFFF:FFFF,,,FFFF,FF:FFFFFF,F:FFF:F,,FFFFFFFFFFFFF:FF,FF,F,::,:F,,FF
@A01757:128:HWYCLDRX2:1:2101:16387:31344
TCGGACTACAAGGGTTTCTAATCCTGTTTGCTCCCCACGCTTTCGTGCCTCAGTGTCAGTTACAGTCCAGAGAGCCGCCTTCGCAACTGGTGTTCCTCCTAATATCTACGCATTTCACCGCTACACTAGGAATTCCACTCTCCTCTCCTGCACTCAAGTTCCCCAGTTTCAAAGGCTTACTACGGTTGAGCCGTAGCCTTTCACCTCTGACTTAAGAAACCACCTACGCACCCTTTACGCCCAGTAATTCC
+
FFFFFFFFFFFFFFFFFFFFFFFFFFFFFFFFFFFFFFFFFFFFFFFFFFFFFFFFFFFFFFFFFFFFFFFFFFFFFFFFFFFF,FFFFFFFFFFF:FFFFFFFFFFFFFFF:FFFFFFFFFFFFFF,FFFFFFFFFFFFFFFFFFFFFFFFFFFFFFFFFFFFFFFFFFFFFFFFFFF,FFFFFFFFFFFFFF:FF:F:FFFFFFFFFFFF:FFFFF:FFFF:F:FFFFFFF:FFFFFFFFFFFFFFFFF
@A01757:128:HWYCLDRX2:1:2101:27507:31344
TCGGACTAACGGGTATCTAATCCTGTTCGCTACCCATGCTTTCGAGCCTCAGCGTCAGTTGCAGACCAGACAGCCGCCTTCGCCACTGGTGTTCTTCCATATATCTACGCATTCCACCGCTACACATGGAGTTCCACTGTCCTCTTCTGCACTCAAGTCGCCCGGTTTCCGATGCACTTCTTCGGTTAAGCCGAAGGCTTTCACATCAGACCTAAGCAACCGCCTGCGCTCGCTTTACGCCCAATAAATCC
+
FFFFFFFFFFFFFFFFFFFFFFFFFFFFFFFFFFFF:FFFFFFFFFFFFFFFFFFFFFFFFFFFFFFFFFFFFFFFFF:FFFFFFFFFFFFFFFFFFFFFFFFFFFF:FFFFFFFFFFFFFFFFFFFFFFFFFFFFFFFFFFFFFF:FFFFFFFFFFFFFFFFFFFFFFFFFFFFFFFF:,FFFFFFFFFFFFFFFFFFFFFFFFF:FFFFFFFFFFFFFFFFFFFFFFFFFFF:FF:FFFF:FFFFFFFF
@A01757:128:HWYCLDRX2:1:2101:30698:31360
TCGACTACCAGGGTATCTAATCCTGTTTGCTACCCACGCTTTCGAACCTCAGCGTCAGTTACAGACCAGAGAGCCGCTTTCGCCACTGGTGTTCTTCCATATATCTACGCATTTCACCGCTACACATGGAGTTCCACTCTCCTCTTCTGCACTCAAGTCTCCCAGTTTCCAATGCACTACTCCGGTTAAGCCGAAGGCTTTCACATCAGACTTAAAAGACCGCCTGCGTTCCCTTTACGCCCAATAAATCC
+
FFFFFFFFFFFFFFFFFFFFFFFFFFFFFFFFFFFFFFFFFFFFFFFFFFFFFFFFFFFFFFFFFFFFFFFFFFFFFFFFFFFFFFFFFFFFFFFFFFFFFF,FFFFFFFFFFFFFFFFFFFFFFFFFFFFFFFFFFFFFFFFFFFFFFFFFFFF,FFFFFFFF:FFFFFFFFFFFFFFFFFF:FFFFFFFFFFFFFFFFFFFFFFFFFFFFFFFFFF:::,FFFFFFFFFFFFFFFFFFFFF:FFFFFFF
@A01757:128:HWYCLDRX2:1:2101:20555:31391
TCGGACTACAAGGGTATCTAATCCTATTTGCTCCCCACGCTTTCGTGCCTCAGCGTCAGTCAACAGGCCAGGCGGCCGCCTTCGCCACTGGTGTTCTTCCATATATCTACGCATTTTACCGCTACACATGGAGTTCCACCGCCCTCTCCTGCTCTCTATCCCGCCAGTTTACAGAGCCTGTACCGGTTGAGCCGGTACCTTTCACTCCAGACTTAGAAGGCCGCCTACGCACCATTTACGCCCAATCAATC
+
FF::F::F:FF:,,FFF,FFFFF,FFFFF:F,F,:FFF,,FF,FFFFFFFFFFF,F::FFFFFFF:F,FFFFFFFFF,FF:F,FFFFFFFFFF,FFFF::FF:F::FFF:,F:F,F:FF,FFFFFFFFFF,FFFFFF:FFFF,FFFFFFFFFFFFFFFFFFFF:FFF,FF,F:,FFFFF:FFF:FFFFFFFFFFFFF,FF,:FFFFFFFFFFFFF:,,FFFFFFF,:,:FF,F,,,F,FFF:,FFFF,,,F
[truncated: 74,440,957 more chars]
