# Supplementary material for: Effects of semaglutide on gut microbiota, cognitive function and inflammation in obese mice
Source: PeerJ. 2024 Aug 12;12:e17891. doi: 10.7717/peerj.17891 (PMC11326427; doi:10.7717/peerj.17891)
Supplement: Supplemental Information 34 [file peerj-12-17891-s034.gz › ZTPSN23FE009-HFD_4_R2.fq]

@A01757:128:HWYCLDRX2:1:2101:15790:1157 2:N:0:GGAGCGTC
CGGACTACCGGGTATCTAATCCTGTTTGCTACCCACGCTTTCGCTCCTCAGCGTCAGTTATGTGCCAGATAGTCGCCTTCGCCACTGATGTTCCTCCAGATATCTACGGATTTCACTCCTACACCTGGAATTCCACTATCCTCTCACACACTCCAGTTTGCCAGTTTCAAAGGCAGTTCCCACGTTGAGCGCGGGGATTTCACCCTTGACTTGACATACCGCCTACGAGCGCTTTACGCCCAGTAATTCCG
+
FFFFFFFFFFFFFFFFFFFFFFFFFFFFFFFFFFFFFFFFFFFFFFFFFFFFFFFFFFFFFFFFFFFFFFFFFFFFFFFFFFFFFFFFFFFFFFFFFFFFF:FFFFFFFFFFFFFFFFFFFFFFFFFFFFFFFFFFF:FFFFFFFFFFFFFFFFFFFFFFFFFFFFFF:FFFFFFFFFFFFFFFFFFFFFFFFFFFFFFFFFFFFFFFFFFFFFFFFFFFFFFFFFFFFFFFFFFFFFFFFFFFFFFFFFF
@A01757:128:HWYCLDRX2:1:2101:12581:1172 2:N:0:GGAGCGTC
TCGGACTACAGGGGTTTCTAATCCTGTTCGCTACCCATGCTTTCGAGCCTCAGCGTCAGTTACAGACCAGAGAGCCGCCTTCGCCACTGGTGTTCTTCCATATATCTACGCATTCCACCGCTACACATGGAGTTCCACTCTCCTCTTCTGCACTCAAGAAACACAGTTTCCGATGCAATTCCTCGGTTAAGCCGGGGGCTTTCACATCAGACTTATCTTTCCGCCTGCGCTCGCTTTACGCCCAATAAATC
+
FFFFFFFFFFFFFFFFFFFFFFFFFFF:FFFFFFFFFFFFFFFFFFFFFFFFFFFFFFFFFFFFFFFFFFFFFFFFFFFFFFFFFFFF:FFFFFFFFFFFFFFFFFFFFFF:FFFFFFFFFFFFFFFFFFFFFF:FFFFFFFFFFFFFFFFFFFFFFFFFFFFFFFFFFFFFFFFFFFFF:FFFFFFFFFFFFFFFFFFFFFFFFFFFFFFFFFFFFFFFFFFFFFFFFFFFFFFFFF:FFF:FFFFFFFF
@A01757:128:HWYCLDRX2:1:2101:25165:1204 2:N:0:GGAGCGTC
TCGGACTACACGGGTATCAAATCCTATTTGCTCCCCACGATTTCGTGCCGCAGCGTCAGTCAACAGGCCAGGCGGCCGCCTTCGCCACTGGTGGTCTTCCATATATCGACGCATTTTACCGCTACACATGCAGTTCCACCGCCCTCTCCTCCTCTCTCGCCCGCCAGTTTCCAGAGCCTGTCCCGGTTGAGCCGGTCCCTTTCACTCCAGACTAAGCAGGCCGCCTACGCACCCTTTACGCCCAATCATTC
+
FFFFFFFFFFFFFFFFFF,FF,F:,:FFFFFFF:FFFFF:FF,FF::F:,FF::F:F,,,FFFFFFFFFFFF,F:,F:::,,FFFF,FFF,FF,FF,,FFFFFF:FF,,FFFFFFFFFFF:F,,FF::F,,FF,F,FFFF:F:FFFFFFF,FFFFFF,:FFFFF:FF:,F,:F:FFF:F,,,FFF,F,:F,FFFF:,FFFFF:F,FF::,FFF,F:,FF,FF,F:F,F:F:FFF:F,F::FFFFF,,,F:F
@A01757:128:HWYCLDRX2:1:2101:30770:1235 2:N:0:GGAGCGTC
TCGGACTACAAGGGTATCTAATCCTGTTTGCTCCCCACGCTTTCGCACCTCAGCGTCAATACCGGTCCAGGTGGCCGCCTTCGCCACTGATGTTCCTCCAGATATCTACGGATTTCACTCCTACACCTGGAATTCCGCCACCCTCTCCCGGATTCCAGTCATGCAGTATCAAGGGCAGTTCCACGGTTGAGCCGTGGGATTTCACCCCTGACTTACACAACAGCCTACGTGCGCTTTACGCCCAGTAATTC
+
FFFFFFFFFFFFFFFFFFFFFFFFFFFFFFFFFFFFFFFFFFFFFFFFFFFFFFFFFFFF:FFFFFFFFFFF,FFFFFFFFFFFFFFFFFFFFFFFFFFFFFFFFFFFFFFFFFFFFFFFFFFFFFFFFF:FFFFFFFFFFFFFFFFFFFFFFFFFFFFFFFFFFFFFFFFFFFFFFFFFFFFFFFFFFFFFFFFFFFFFFFF:F:FFFFFFFFFFFFF:FFFFFFFFFFF:FFFFFFFFFFFF:FFFFFF
@A01757:128:HWYCLDRX2:1:2101:3396:1266 2:N:0:GGAGCGTC
TCGGACTACAAGGGTATCTAATCCCGTTTGCTCCCTACGCTTTCGTGCCTTAGTGTCAGAACCGTCCCAGTAACCTGCCTACGCTATTGGTGTTCTTTCTAATATCTACGGATTTCACTCCTACACTAGAAATTCCAGTTACCCCTAACGGTCTCGAGCTTAACAGTTTAGCTAATAGTCTGAATGGTTGAGCGACCAGATTTCACTAGCTACTTATTATGCCACCTACGCAACTCAGTACAACCAGACAC
+
FFFFFFFFFFFFFFFFFFFFFFFFFFFFFFFFFFFFFFFFFFFFFFFFFFFF:FFFFFFFFFFFFF,FFFFFFFFFFFFFFFFF:FFFFFFFFFFFF:FFFFFFFFFFFFFFFFFFF:FFFFFFF,FFF,FF:FFFFF:FFFFFF:FFF,:FFFFFFFFFFFF,FFFFFFF,FFFF,,:FFFFFFFF,F:F,F,F:FF:FFFF:FFFF,,FF,,FFFFFF,FF:F:F:F:FFFFFF,,FF,,:FFFF,FF:
@A01757:128:HWYCLDRX2:1:2101:8449:1407 2:N:0:GGAGCGTC
TCGGACTACACGGGTATCTAATCCTGTTCGCTCCCCACGCTCTCGAGCCTCAACGTCAGTCGTCGTCCAGCAGGCCGCCTTCGCCACCGGTGTTCCTCCTGATATCTACGCATTTCACCGCTACACCAGGAATTCCGCCTGCCCCTCCGACACTCTAGCCATACAGTTCCCAATGCAGTGTGCGGGTTGTGCCCACACCTTTCACATCAGGCTTGCATGGCCGTCTACGCTCCCTTTACACCCAGTAAATC
+
FFFFFFFFFFFFFFF:FFFFFFFFFFFFFFFFFFFFFFFF,FFFFFFFFFFF,FFFFFFFFFF:FFFFFFFFFFFFFFFFFFFFFFFFFFFFFFFFFFFFFFFFFFFFFFFFF,FFFF,:FF:FFFFF,FFFFFFFFF::,FFFFFFF:FFFFFFFF,,F::FFF::,F:FFFFF,:F,,,F:F:FFFF,FFFFFFFFF:F:FFF::FF:,FF,,FFF,:::FFFFFFFFFF,FF:F,:FFF:,F,FFFFF
@A01757:128:HWYCLDRX2:1:2101:7645:1485 2:N:0:GGAGCGTC
TCGGACTACAGGGGTATCTAATCCTGTTTGCTCCCCACGCTTTCGCACCTCAGCGTCAATACCGGTCCAGGTGGCCGCCTTCGCCACTGATGTTCCTCCAGATCTCTACGGATTTCACTCCTACACCTGGAATTCCGCCACCCTCTCCCGGATTCCAGTCATGCAGTATCAAGGGCAGTTCCACGGTTGAGCCGTGGGATTTCACCCCTGACTTACAGAACAGCCTACGTGCGCGTTACGCCCAGTAATTC
+
:FFFFFFFFFFFFFFFFFFFFFFFFFFFFFFFFFFFFFFFFFFFFFFF:FFFFFFF:FFFFFFFFFFFFFFFFF,FF:FFFF:FFFFFFFFFFFF,F,FFFFF,FFFFFFFFFFFFF:F:FFFFFFFFF:FF:FFFF:FF:FFFFF::FFFFFFFF,FFFFFFF:FFFFFFF:FF:FFFF::F,FF,FFF::FFFFFF:,FF,,:F,,,,F,F::,:,,F:FF,FF:FFFF:F,,F:F,F,F,:F,,:F::
@A01757:128:HWYCLDRX2:1:2101:5701:1532 2:N:0:GGAGCGTC
TCGGACTACTAGGGTATCTAATCCTATTTGCTCCCCACGCTTTCGTGCCTCAGCGTCAGTCAACAGGCCAGGCGGCCGCCTTCGCCACTGGTGTTCTTCCATATATCTACGCATTTTACCGCTACACATGGAGTTCCACCGCCCTCTCCTGCTCTCTAGCCCGCCAGTTTCCAGAGCCTGTACCGGTTGAGCCGGTACCTTTCACTCCAGACTTAGCAGGCCGCCTACGCACCCTTTAAACCCAATAAATC
+
FFFFFF:FFFFFFFFFFFFFFFFFF,FFFFFFFFFFFFFFFFFFFFF:FFFFFFFFFFFFFFFFFFFFFFFFFFFFFFFFFFFFFF,FFFFFFFFFFFFFFFFFFFFFFFFFFFFFFFFFFFF:FFFFFFFFFFFF:FFFFFFFFFFFFFFFFFFFFF,F:F:FFF:FFFFFFFFFF:FFFFFFFFFF,FFF,F::FF,FF:FFFF:,:F,FFFFF:FF,FF,:,FF:FFFFFFFFFF,FFFF,::FFF,F
@A01757:128:HWYCLDRX2:1:2101:14362:1658 2:N:0:GGAGCGTC
TCGGACTACTGGGGTATCTAATCCTATTTGCTCCCCACGCTTTCGAGCCTCAACGTCAGTTACCGTCCAGTAAGCCGCCTTCGCCACTGGTGTTCCTCCCGATCTCTACGCATTTCACCGCTACACCGGGAATTCCGCCTGCCTCTACTTCACTCAAGCCCTACAGTTTCAAAAGCGGTTCACGGGTTAAGCCCATGGATTTCACTTCTGACTTGCAGGGCCGCCTACGCACCCTTTACACCCAGTAAATC
+
FFFFFFFFFFFFFFFFFFFFFFFFFFFFFFFFFFFFFFFFFFFFFFFFFFFFFFFFFFFFFFFFFFFFFFFFFFFFFFFFFFFFFFFFFFFFFFFFFFFFFFFFFFFFFFFFFFFFFFFFFFFFFFFFFFFFFF:FFFFFFF:FFFFFFFFFFFFFFFFFFFFFFFFFFFFFFFFFFFFFFFFFFFFFFFFFFFFFFFF:FFFFFFFFFFFFFFFFFFFFFFFFFF,FFF,FFFFFFFFFFFFFFFFFFFF
@A01757:128:HWYCLDRX2:1:2101:23827:1673 2:N:0:GGAGCGTC
TCGGACTACTAGGGTATCTAATCCTGTTTGCTCCCCACGCTTTCGAGCCTCAACGTCAGTCATCGTCCAGCAGGCCGCCTTCGCCACTGGTGTTCCTCCTAATATCTACGCATTTCACCGCTACACTAGGAATTCCGCCTGCCTCTCCGACACTCCAGCCATACAGTTCCAAATGCAGTCCCGGGGTTGAGCCCCGGGCTTTCACATCTGGCTTGCACCGCCCTCTACGCTCCCTTTACACCCAGTAAATC
+
:F,FF::FFFFF,FF:F::FFFFFFFFFF,F:FF,FFFFFFFFFFFF:F,FFFFF:FFFFFFFFF,FFFFFFFFFFFFFFFFFFFFFFFFF,FF,FF,FFFFFFF::FFFF,F,FFFF:FF:FFF,FF::FFFFFFFFFF:,FFF,F:FFFFFFFFFFFFFFF,FFFFFFFFF:,FF:FFFFFF,FF:FFF:FFF:,:,F,:FFFFFFF:,FF:FFFFFF,F,F:,:FFFFF,FF,F:FFF,FFF,FF,FF
@A01757:128:HWYCLDRX2:1:2101:10610:1767 2:N:0:GGAGCGTC
TCGGACTACTGGGGTATCTAATCCTGTTTGCTCCCCACGCTTTCGCACCTCAGCGTCAATACCGGTCCAGGTGGCCGCCTTCGCCACTGATGTTCCTCCAGATATCTACGGATTTCACTCCTACACCTGGAATTCCGCCACCCTCTCCCGGATTCCAGTCATGCAGTATCAAGGGCAGTTCCACGGTTGAGCCGTGGGATTTCACCCCTGACTTACACAACAGCCTACGTGCGCTTTACGCCCAGTAATTC
+
FFFFFFFFFFFFFFFFFFFF:FFFFFFFFFF:FFFFFFFFFFFFFFFFFFFFFFFFFFFFFFFFFFFFFFFFFFFFFFFFFFFFFFFFFFFFFFF,FFFFFFFFFFFFFFFFFFFFFFFFFFFFFFFF:FFFFFFFFFFF:FFFFFFFFFFFFFFFFFFFFFFFFFFFFFFFFFFF,FFFFFFFFFFFFF:FFFFFFFFFFFFFFFFFFFFFFFFFFFFFFFFFFF:FFF:FFFFFFFFFFFFFFFFFFFF
@A01757:128:HWYCLDRX2:1:2101:26820:1783 2:N:0:GGAGCGTC
TCGGACTACAAGGGTTTCTAATCCTGTTTGCTCCCCACGCTTTCGTACCTCAGCGTCAATACCTGTCCAGGTGGCCGCCTTCGCCACTGATGTTCCTCCAGATATCTCCGGATTTCACTCCTACACCTGGAATTCCGCCACCCTCTCCCGGATTCCAGTCATGCAGTATCAAGGGCAGTTCCACGGTTGAGCCGTGGGATTTCACCCCTGACTTACACAACAGCCTACGTGCGCTTTACGCCCAGTAATTC
+
FF:FFFFFFF,FFFFFF:FFFFFFFFFFFFFFFFFFFFFFFFFFFFFFFFF:FFFFFFFFFFFFFFFFFFFFFFFFFFFFFFFFFFFFFFFFFFFFFFFFFFFFFFF,FFFFFFFFFFFFFFFFFFFFF:FFFFFFFFF:FFFFFFFFFFFFFFFF:FFFFFFFFFFFFFF,FFFF,FFFFFFFFFFFFF:FFFFF,FFFFFFFFFFFFFFFFFFFFFF:FFFFFFFFFFFFFFFFFFFFFFFFFF:FFFF
@A01757:128:HWYCLDRX2:1:2101:32235:1799 2:N:0:GGAGCGTC
TCGGACTACTAGGGTATCTAATCCTGTTTGCTCCCCACGCTTTCGTGCCTCAGTGTCAGTTAAAGTCCAGAGAGCCGCCTTCGCAACTGGTGTTCCTCCTAATATCTACGCATTTCACCGCTACACTAGGAATTCCACTCTCCTCTCCTGCACTCAAGTTCCCCAGTTTCAAAGGCTTACTACCGTTGAGCCGAAGCCTTTCACCTCTGACTTAAGAAACCACCTACGCACCCTTTACGCCCACTAATTCC
+
FFFFFFFFF:FFFFFFFFFFFFFFFFFFFFFFFFFFFFFFF:FFFFFF:FFFFFFFFFFFFF,FFFF,FFF:FFFFFF:FFFFFFF:FFF:FFFFF,FFFFFFFFFFF,FFFFFFFFFFFFFFFF::FF,FFFFFF,FFFFFFFFFFF::FFFFFFFFF:F::FFFFFF,FFFFFF:,FFF:F,FFF,FFFFF,,F:FF:FFFFFFFFFFFFFFFFFFFF:FFFFF,FFFFF:FFFFF,FFFF,FFFF:F,
@A01757:128:HWYCLDRX2:1:2101:26928:1814 2:N:0:GGAGCGTC
TCGGACTACTAGGGTATCTAATCCTGTTCGCTCCCCCAGCTTTCGCGCCTCAGCGTCAGTGACGGCCCAGAGAGCTGCCTTCGCCATCGGTGTTCTTCCCGATATCTGCGCATTCCACCGCTACACCGGGAATTCCGCTCTCCTCTACCGCACTCGAGCCGCCCAGTCCGGAACCCGGCCCGAGGTTGAGCCCCGGGGTTAGAGGTTCCGCTTAGGCGGCCGCCTACGCGCGCTTTACGCCCAATGAATCC
+
FFFFFFFFFFFFFFFFFFFFFFFFFFFFFFFFFFFFFFFFFFFFFFFFFFFFFFFFFFFFFFFFFFFFFFFFFFFFFFFFFFFFFFFFFFFFFFFFFFFFFFFFFFFFFFFFFFFFFFFFFFFFFFFFFFF:FFFFFFFFFFFFFFF:FFFFFFFFFFFFFFFFFFFFFFFFFFFFFFFFFFFFF:FFFFFFF:FFFFFFFFFF,:FFFFFFF:FFFFFFFFF:F,FFFFFFF:FFFFFF,FF,FFFFFF:
@A01757:128:HWYCLDRX2:1:2101:4906:1846 2:N:0:GGAGCGTC
GCGGACTACAAGGGGTTCTCCTCCTGGTTGCTCGGCGCGCTGTCGAGCCTGCACGTCGGTTGCCGTGCAGGACGCCGCCTTCGGCACGGGTGGGGGTGGTAGGAAGGGGGCAATACGAGGGTGGAGAGGGGGGGCCGCCTACCTGAGCGGGGCGCGGGGGGGGGGGGGGGGGGGGGCGGGGGGGGGGGGGGGGGGCGGGTGTCGCGAGAGGGGGGGGGGGGGGCGTGCGGGGGGGGGCCGGGGGGGGCGAG
+
,:,F,,:FF:,,,:,,:,::,F,,,,F,FF::,,,:,,::,,,FF:F,,,,,,FF,,,::,,:,F:,,,:F:::F,F,,,FFF,,,:,FF,,,:,,:,,,,,::,,,F,F,,,,,,,:FF,,,,:,,,FF,F,:,,,,,:,,,,,,F,FF,,,F,F,,F:F::F,F,,:,,,F,:F,:,:,:,FFF:,F,::F,F,,F,,F:,,,F,::,,,F,::F,,F,:,,F,F,,:F:,,:::,,F:,:,:F,,::F
@A01757:128:HWYCLDRX2:1:2101:26567:1908 2:N:0:GGAGCGTC
TCGGAACAAGGGTTTCTAATCCTGTTTGCTCCCCACGCTTTCGTGCCTCAGTGTCAGTTACAGTCCAGAGAGCCGCCTTCGCAACTGGTGTTCCTCCTAATATCTACGCATTTCACCGCTACACTAGGAATTCCACTCTCCTCTCCTGCACTCAAGTTCCCCAGTTTCAAAGGCTTACTACGGTTGAGCCGTAGCCTTTCACCTCTGACTTAAGAAACCACCTACGCACCCTTTACGCCCACTAATTCCGG
+
:FFFF::F:F:FFF,FFF,FF:FFFFFFFFFFF:FFFFF,FFFF:FF:FFF:FFFFFFFFF:FFF,FFFFFF:F::FFFFFFFFF:FFFFFFFFFFFFFFF::FF,F,FFF,FFFFFFFFFFFFF,FFFFFFFFFF:FFFFFFFFF::FFF:FF:FFFFFFFFFFF:FFFFF:F:FFFFFF:,F:FFF:F,FF,,FFFF,F:FF:FFFFF:FF,:FFF,FF:F:,FF,F,:,FF:F:,:FF,:FF,F:F:,
@A01757:128:HWYCLDRX2:1:2101:20491:1971 2:N:0:GGAGCGTC
TCGGACTACAAGGGTATCTAATCCTGTTTGCTCCCCACGCTTTCGAGCCTCAACGTCAGTTACCGTCCAGTAAGCCGCCTTCGCCACTGGTGTTCCTCCTAATATCTACGCATTTCACCGCTACACTAGGAATTCCGCTTACCTCTCCGGTACTCCAGCCAAAAAGTTTCCAAAGCAGTTCCGCGGTTAAGCCGCGGGCTTTCACTCCAGACTTTCTGCGCCGGCTACGCTCCCTTTACACCCAGTAAATC
+
FFFFFFFFFFFFFFFFFFFFFFFFFFFFFFFFFFFFFFFFFFFFFFFFFFFFFFFFFFFFFFFFFFFFFFFFFFFFFFFFFFFFFFFFFFFFFFFFFFFFFFFF,FFFFF:FFFFFFF,FFFFFFFF:FFF:FFFFFFFFFFFFFFF:FF:F:F:FFFFF::F,,FFF:F,:F,F:,FFF:FFFFFFFF,:F:FFFFFFFFFF,FFF,,::,:FFF,,:FF,:,,:F:F,FFFFF,::,:,,F,,:,,,F:
@A01757:128:HWYCLDRX2:1:2101:23701:2143 2:N:0:GGAGCGTC
TCGGACTACAGGGGTTTCTAATCCTGTTTGCTCCCCACGCTTTCGAGCCTCAACGTCAGTTACTGTCCAGTAAGCCGCCTTCGCCACTGGTGTTCCTCCTAATATATACGCATTTCACCGCTACACTAGGAATTCCGCTTACCTCTCCAGCACTCTAGCCGGGCAGTTTCCAAAGCAGTCCCGCAGTTGGGCCGCGGGCTTTCACTTCAGACTTGCTCTGCCGTCTACGCTCCCTTTACACCCAGTAAATC
+
FFFFFFFFFFFFFFFFFFFFFFFFFFFFFFFFFFFFFFFFFFFFFFFFFFFFFFFFFFFFFFFFFFFFFFFFFFFFF:FFFFFFFFFFFFFFFFFFFFFFF:FFFFFFFFFFFFFFFFFFFF,FFFFFFFFFFFFFFFFFF,FFFFFFFFFFFFFFFFFFFFFFFFFFFFFF:FFFFFFFFFFFFFFFF:FFFFFFFFFFFFFFFFFFFFFFFFFFFFFF:FFFFFFFFFF:FFFFFFFFFFFFF:FF,FF
@A01757:128:HWYCLDRX2:1:2101:23882:2268 2:N:0:GGAGCGTC
TCGGACTACAGGGGTTTCTAATCCTGTTTGCTCCCCACGCTTTCGAGCCTCAACGTCAGTTACTGTCCAGTAAGCCGCCTTCGCCACTGGTGTTCCTCCTAATATATACGCATTTCACCGCTACACTAGGAATTCCGCTTACCTCTCCAGCACTCTAGCCGGGCAGTTTCCAAAGCAGTCCCGCAGTTGGGCCGCGGGCTTTCACTTCAGACTTGCTCTGCCGTCTACGCTCCCTTTACACCCAGTAAATC
+
FFFFFFFFFFFFFFFFFFFFFFFFFFFFFFFFFFFFFFFFFFFFFFFFFFFFFFFFFFFFFFFFFFFFFFFFFFFFFFFFFFFFFFFFFFFFFFFFFFFFFFFFFFFFFFFFFFFFFFFFFFFFFFFFFFFFFFFFFFFFFFFFFFFFFFFFFFFFFF,FFFFFFFFFFFFFFFFFFFF:FFFFFFFFF:FFFFFFFFFFFFFFFFFFFFFFFFFFFFFFFFF:FFFFFFFFFFFFFFFFFFFFFFFFFFF
@A01757:128:HWYCLDRX2:1:2101:24695:2331 2:N:0:GGAGCGTC
TCGGACTACCCGGGTATCTAATCCTGTTTGCTACCCACGCTTTCGTGCTTCAGCGTCAGTTAAAGCCCAGCAGGCCGCCTTCGCCACTGGTGTTCCTCCCGATCTCTACGCATTTCACCGCTACACCGGGAATTCCGCCTGCCTCTACTTCACTCAAGCCCTACAGTTTCAAAAGCAGTTCACGGGTTAAGCCCATGGATTTCACTTCTGACTTTCAGGGCCGCCTACGCACCCTTTACACCCAGTAAATC
+
FF:FFFFFFFFFFFFFFFFFFF:FFFFFFFFF,FFFFFFFF:FFFFFF,FFFFFFFFFFFFFFFFFFFFF,FFFFFFFFFFFFFFFFFFFFFFFFFFFFFFFFFFFFFFFFFFFF:FFFFFFFFFFFFFFFFFFFFFFFFFFFFFFFFFFFFFFFFFFFFFF:FFFF,FFFFFFF:FFFF,FFFF:FFFF:FFFFF,FFFFFFF,F,FFFF:F:,FFFF:FFFFFF,FF:FF:FFFFFFFF,FFFF:::FF
@A01757:128:HWYCLDRX2:1:2101:20971:2394 2:N:0:GGAGCGTC
GGGGGGGGGGGGGGGGGGGGGGGGGGGGGGGGGGGGGGGGGGGGGGGGGGGGGGGGGGGGGGGGGGGGGGGGGGGGGGGGGGGGCGGGGGGGGGGCGGGGGGGGGGGGGGGGGGGGGGGGGGGGGGGGGGGGGGTGGGGGGGAGAGGGGGGGAGGGGGGGGGGGGGCTGGGGGGGGGGGGGGGGGGGGGGAGGCTGGGGGGGGGCGGGGGCGCGGGGGAGGGAAGGAGGTAGCACGGGCGGCTCTGGACGG
+
FFFFFFFFFFFFFFFFFFFFFFFFFFFFFFFFFFFFFFFFFFFFFFF:F:FFFFFFFFFFFF:,F:F:FFF:FF,FF:FFFF::,F::F,F:::F,,::FFF:FFFF:F:FF,FF,F:F,,,,FF:::,:F,:,:F,,:,,,,,,,,,,,,:,F,,,,,,,:,F,,,,,,,,:,,,,,,,F,,,,,,,,F,,,F:,,,,,:,,F,,,,,,,:,,,,,,,,,,,,,,,,,,:,,,,,,,,,,,,,,,,,:,,
@A01757:128:HWYCLDRX2:1:2101:32488:2456 2:N:0:GGAGCGTC
GGACTACTGGGGTTTCTAATCCTGTTTGCTCCCCACGCTTTCGAGCCTCAACGTCAGTTACTGTCCAGCAAGCCGCCTTCGCCACTGGTGTTCTTCCTAATATCTACGCATTTCACCGCTACACTAGGAATTCCGCTTGCCTCTCCAGCACTCCAGCCATACAGTTTCCAAAGCAGTCCCGGGGTTGAGCCCCGGGCTTTCACTTCAGACTTGCATCGCCGTCTACGCTCCCTTTACACCCAGTAAATCCG
+
FFFFFFFFFFFFFFFFFFFFFFFFFFFFFFFFFFFFFFFFFFFFFFFFFFFFFFFFFFFFFFFFFFFFF:FFFFFFFFFFFFFFFFFFFFFFFFFFFFFFFFFFFFFFFFFFFFFFFFFFFFFFFFFFFFFFFFFFFFFFFFFFFFFFFFFFFFFFFF:FFFFFFFFFFF,FFFFFFFFFFF:FFFFFFFFFFFFFFFFFFFFFFFFFFFFF:::F:::FFFFF,F,FFF::FFF:FFFFFF,F,:FFF:F
@A01757:128:HWYCLDRX2:1:2101:18954:2566 2:N:0:GGAGCGTC
TCGGACTACAAGGGTATCTAATCCTGTTTGCTCCCCACGCTTTCGAGCCTCAACGTCAGTTACGGTCCAGTAAGCCGCCTTCGCCACTGGTGTTCCTCCTAATATCTACGCATTTCACCGCTACACTAGGAATTCCGCCTACCTCTCCCGCACTCGAGCCGCACAGTTTCCAAAGCAGTTCCGGGGTTGGGCCCCGGCATTTCACTCCAGACTTGCGCTGCCGTCTACGCTCCCTTTACACCCAGTAAATC
+
FFFFFFFFFFFFFFFFFFFFFFFFFFFFFFFFFFFFFFFFFFFFFFFFFFFFFFFFFFFFFFFFFFFFFFFFFFFFFFFFFFFFFFFFFFFFFFFFFFFFFFFFFFFFFFFFFFFFFFFFFFFFFFFFFFFFFFFFFFFFFFFF:FFFFFFFFFFFFFFFFFFFFFFFFFFFFFFFFFFFFFFFFFFFFFFFFFF:FFFFFFFFFFFFFFFFFFFFFFF:FFFFFFFFFFFFFFFFFFFFFFFFFF,FFFF
@A01757:128:HWYCLDRX2:1:2101:22498:2566 2:N:0:GGAGCGTC
TCGGACTACAAGGGTATCTAATCCTGTTTGCTCCCCACGCTTTCGAGCCTCAACGTCAGTTACAGTCCAGTAAGCCGCCTTCGCCACTGGTGTTCCTCCTAATATCTACGCATTTCACCGCTACACTAGGAATTCCACTTACCTCTCCTGCACTCCAGCTTAACAGTTTCCAAAGCAGTCCCGCGGTTGAGCCCCGGGCTTTCACTTCAGACTTGCCATGCCGTCTACGCTCCCTTTACACCCAGTAAATC
+
FFFFFFFFFFFFFFFFFFFFFFFFFFFFFFFFFFFFFFFFFFFFFFFFFFFFFFFFFFFFFFFFFFFFFFFFFFFFFFFFFFFFFFFFFFFFFFFFFFFFFFFFFFFFFFFFFFFFFFFFFFFFFFFFFFFFFFFFF:FFFFFFFFFFFFFFFFFFFFFFFFFFFFF,FFFFFFFFFFFFFFFFFFFFFFFFFFFFFFFFFFFFFFFFFFFFFFFFFFFFFFF:F:FFFFFFFFFFFFFFFF:,FFFFFFF
@A01757:128:HWYCLDRX2:1:2101:22580:2581 2:N:0:GGAGCGTC
TCGGACTACCGGGGTTTCTAATCCTGTTCGCTACCCATGCTTTCGAGCCTCAGCGTCAGTTGCAGACCAGACAGCCGCCTTCGCCACTGGTGTTCTTCCATATATCTACGCATTCCACCGCTACACATGGAGTTCCACTGTCCTCTTCTGCACTCAAGTCGCCCGGTTTCCGATGCACTTCTTCGGTTAAGCCGAAGGCTTTCACATCAGACCTAAGCAACCGCCTGCGCTCGCTTTACGCCCAATAAATC
+
FFFFFFFFFFFFFFFFFFFFFFFFFFFFFFFFFFFFFFFFFFFFFFFFFFFFFFFFFFFFFFFFFFFFFFFFFFFFFFFFFFFFFFFFFFFFFFFFFFFFFFFFFFFFFFFFFFFFFFFFFFFFFFFFFFFFFFFFFFFFFFFFFFFFFFFFFFFFFFFFFFFFFFFFFF:FFFFFFFFFFFFFFFFFFF,FF:FFFFFFFFFFFFFFFFFFFFFFFF:::FFFFFFFFFFFFFFFFFFF:FFFFFFFFFF
@A01757:128:HWYCLDRX2:1:2101:2257:2613 2:N:0:GGAGCGTC
TCGGACTACAGGGGTTTCTAATCCTGTTCGATACCCACGCTTTCGTGCTTCAGCGTCAGTTGGGCGCCGGTATGCTGCCTTCGCAATCGGAGTTCTGCGTGATATCTATGCATTTCACCGCTACACCACGCATTCCGCATACTTCTCGCCCACTCAAGAACGCCAGTTTCAACGGCGGAGCGAGGTTGAGCCCCGCGATTTTACCGCTGACTTGGCATTCCGCCTACGCACCCTTTAAACCCTATAAATCC
+
FF:FF,F,FFFFFFFFF:FFFFFFF:FFFFFFFFFFF:FF:FFFFFFFFFFFFFFFFFFFFFFFFF:FFF:FFFFFFFFFFFFFF:FFFFFFFFFFFFFFFFFFFFFFF:,::,FFF:FFFFFFFFFFFFFFFFFF,FFFFFFFFFFFFFFFFFFFF:FFFFFFFFF:FFFFFFFFFFFFFFFFFFFFFFFFFF,F,FFF:F:,FFFFFFF,,FF:,FFFFF,:F,FF:FFF,,FF:,FF:F,FFF,,:F:
@A01757:128:HWYCLDRX2:1:2101:2003:2644 2:N:0:GGAGCGTC
TCGGACTACTAGGGTATCTAATCCTGTTTGCTCCCCACGCTTTCGAGCCTCAACGTCAGTCATCGTCCAGCAAGCCGCCTTCGCCACTGGTGTTCCTCCTAATATCTACGCATTTCACCGCTACACTAGGAATTCCACTTGCCTCTCCGACACTCCAGCCACACAGTTCCAAATGCAGTCCAGGGGTTGAGCCCCGGGCTTTCACATCTGGCTTGCATCTCCGTCTACGCTCCCTTTACACCCAGTAAATC
+
FFFFFFFFFFFFFF:FFFFFFFFFFFFFFFFFF:FFFFFFFFFFFFFFFFFFFFFFFFFF:FFFFFFFFFFFFFFFFFFFFFFFFFFFFFFFFFFFFFFFF::FFFFFFFFFFFF:FF::FFFFFFFFFFFFFFF:FFFFFF,FFF,FFFFF::FFFFF:FF:::FFFF:FFFF,:F:F,F,FFF:FF:FF::F:,FFFFF:FFF:FFF:,FFFFFFF,,:F,,F:FF,F:FFFFFFF,:FFF:,FFFF:F
@A01757:128:HWYCLDRX2:1:2101:3983:2660 2:N:0:GGAGCGTC
TCGGACTACAGGGGTTTCTAATCCTGTTTGCTCCCCTAGCTTTCGCGCCTCAGCGTCAGTGGCGGCACAGAAAGATGCCTTCGCAATCGGTGTTCTACCCGATATCTGCGCATTCCACCGCTACACCGGGAATTCCACTTTCCTCTAACGCACTCAAGTCACCCAGTTCGGGACCCGGCTTAAGGTTCAGCCCTCAGATTAGAGTTCGCGCTTAGGCACCCGCCTACGCCCGATATACGCCAAAAGAATCC
+
,FF,,,,:,,F:,,:FF,FFF,FF,FF:,FF:FF,,:F,:,,:FF:FF,F:F,,,F,FF,FFF,FF,,F:FFF,,F::,,FF,:,F:,:,,F,,:F,,F:,FFF,F,FF:F:FF,F:FFF,,F,,,FF,,FFFF:,:,,:FFFFF:F,F,,FF,FF,:F,F,FFF,:,,,,F:F:F,FF,FF:F,,,:F,FFFF,,,FF:,:F:,FF,,,FF,,,,FF:F,,:,FFF:F:,F::,,,:F:,F,,,,:,FFF
@A01757:128:HWYCLDRX2:1:2101:28375:2660 2:N:0:GGAGCGTC
TCGGACTACACGGGTATCTAATCCTGTTTGCTACCCACGCTTTCGAACCTCAGCGTCAGTTACAGACCAGAGAGCCGCTTTCGCCACTGGTGTTCTTCCATATATCTACGCATTTTACCGCTACACATGGAGTTCCACCGCCCTCTCCTGCTCTCTAGCCCGCCAGTTTCCAGAGCCTGTACCGGTTGAGCCGTGGGCTTTCACATCAGACTTAAGAAACCGCCTACGCGCGCTTTACGCCCAATAATTCC
+
FFFFFFFFFFFFFFFFFFFFFFFFFFFFFFFFFFFFFFFFFFFFFFFFFFFFFF,FFFFF:FFFFFFFFFFFFFFFFF,FFFFFFFFFFFFFF::FFF,FFFFFFFFFFFFFFFFFFFFFFFFFFFFF:FFFFFFFFF:FFFFFFFFF:FFFFFFFFFFFFFFFFFFFFF:FF:FFFFFFFFFFFFF:F:FFFFFFFFFFFFFFFFFF:FFFFF:FFFFF:FFFFFFFF:FFFFFFFFFFFFFFFFFFF:,
@A01757:128:HWYCLDRX2:1:2101:17888:3067 2:N:0:GGAGCGTC
TCGGACTACCAGGGTATCTAATCCTGTTTGCTCCCCACGCTTTCGAGCCTCAACGTCAGTTACCGTCCAGTAAGCCGCCTTCGCCACTGGTGTTCCTCCTAATATCTACGCATTTCACCGCTACACTAGGAATTCCGCTTACCTCTCCGGTACTCCAGCAAAAAAGTTTCCAAAGCAGTTCCGCGGTTAAGCCGCGGGCTTTCACTTCAGACTTTCTTCGCCGTCTACGCTCCCTTTACACCCAGTAAATC
+
FFFFFFFFFFFFFFF,FFFFFFFFFFFFFFFFFFFFFFF:FF:FFFFFFFF:FFFFFFFFFFFFFFFFFFFFFFFFFFFFFFFFFFFFF:,FFFFFFFFFF:FFFFFFFFFFFFFFFFFFFFFFFF::FFFFFFFF:FFFFFFFFFFFFFFFFFFFFFF:FFFF,FFFFFFFFFFFFFFFFFFFFFFFFFFFFFFFFFFFFFFFFFFFFFFFFFFFFFFFFFFFFFFFFFFFFFFFFFFFF:FF:F,FFFF
@A01757:128:HWYCLDRX2:1:2101:3649:3176 2:N:0:GGAGCGTC
TCGGACTACAGGGGTTTCTAATCCTGTTTGCTCCCCTAGCTTTCGCGCCTCAGCGTCAGTGGCGGCCCAGAAAGCTGCCTTCGCCATCGGTGTTCTTCCCGATATCTGCGCATTGCACCGCTACACCGGGACTTCCACTTTCCTCTACCGCACTCAAGGCACCCAGTTCGGGACCCGGGTGAAGGTTGAGGCGAAGGAGTTGGGGTCCCGCTTGGGCAAGCGCCGACGCGCGCTTTAGGGCAGATGAATCC
+
FFF,FFF:FFFFFF:FFFFFFFFFF:FFFFF:F,FF:FFFFFFFFFFFFFFFF,FFF:FFFF,FF,:,FF:::F:F:F:F:FFFF:,FFFFFF:FFF,FF:FF:,FFF,FF,FF,::FFF,:,FFF:FFF,,F,,:,F,FF:FF:,,,FFF,,,:,:F,F::,F,FF,:F,:FF,,FF,F,F,F,,FF,,,,,,,,F,,,,:,,:F,:,::,F,:,::,,FFF:,:F,F,:FF:,::,F,FF,::,,,F,,
@A01757:128:HWYCLDRX2:1:2101:25220:3176 2:N:0:GGAGCGTC
TCGGACTACACGGGTATCTAATCCTGTTTGCTCCCCACGCTTTCGAGCCTCAGCGTCAGTCATCGTCCAGCAGGCCGCCTTCGCCACTGGTGTTCCTCCTGATATCTACGCATTTCACCGCTACACCAGGAATTCCGCCTGCCTCTCCGACACTCCAGCCTGACAGTTTCCAATGCAGTTCCGGGGTTGAGCCCCGGTATTTCACATCAGACTTGCCTGGCCGCCTGCGCTCCCTTTACACCCAGTAAATC
+
FFFFFFFFF:FFFFFFFFFFFFFFFFFFFFFFFFFFFFFFFFFFFFFFFFFFFFFFFFFFFFFFFFFFFFFFFF:FFFFFFFFFFFFFFFFFFFFFFFFFFFFFFFFFFFFFFFFFFFFFFFFFFFFFFFFFFFFFFFFFFFFFFFFFFFFFFFFFFFFFFFFFFFFFFFFFFFFFFFFFF:FFFFFFFFFFFFFFFFFFFFFFFFFFFFFFFFFFFFFFFFFFFFFFFFFFFFFFFFFFFFFFFF:FFFF
@A01757:128:HWYCLDRX2:1:2101:26503:3176 2:N:0:GGAGCGTC
TCGACTACAGGGGTATCTAATCCTGTTTGCTCCCCACGCTTTCGAGCCTCAACGTCAGTTACTGTCCAGTAAGCCGCCTTCGCCACTGGTGTTCCTCCTAATATCTACGCATTTCACCGCTACACTAGGAATTCCGCTTACCTCTCCAGCACTCCAGCCATACAGTTTCCAAAGCAGTTCCCAGGTTGAGCCCGGGTATTTCACTTCCGACTTGTATTGCCGTCTACGCTCCCTTTACACCCAGTAAATCC
+
FFFFFFFFFFFFFFFFFFFFFFFFF:FFFFFFFFFFFFFFFFFFFFFFFFFFFFFFFFFFFFFFFFFFFFFFFFFFFFFFFFFFFFFFFFFFFFFFFFFFFFFFFFFFFFFFFFFFFFFFFFFFFFFFFFFFFFFFFFFFFFFFFFFFF:FFFFFFFFFFFFFFFFFFFFFFF:FFFFFF:FFFFFFFFFFFFFFFF:FFFFFFF,:FFFFFFFFFFFFFFFFFF:FFFFFFFFFFFFFFFFF::FFFFFF
@A01757:128:HWYCLDRX2:1:2101:6524:3239 2:N:0:GGAGCGTC
TCGGACTACAAGGGTTTCTAATCCTGTTCGATCCCCACGCTTTCGTGCATCAGTGTCAGATCCGGCCTAGCAAGCTGCCTTCGCAATCGGTGTTCTGTGTAATATCTATGCATTTCACCGCTACACTACACATTCCGCCTGCTGCATCCGAGCTCTAGTCCTACAGTATTAGCGGCAGCCCCGATGTTGAGCATCGGTATTTAACCGCTAACTTAGAAAACAACATACGAACCCTTGAAACCCCTGGAATC
+
FF,FFFFFFFF:F,:F:FF:FFFFFF,FFFFF,FFFFF:FFF::,FFFF::,:FF:FFF:FF,F::FFFFFFFFFFF:,FFFFFFFFFF::FF:FFFFF:F:FFFFFFFFFFFF:,F:,FFFFFFFF:FFFFFFFFF,FFFFFFFF,:F:F,,,FFFFFF::FFFFFFFF:FF,FFFFF,:F::F:FF,:FF,,,:F,:F:F,,:,:FFF,::FF,F,FF,:FF,,F:F,:FF,FF,:F:,:,::,F,:,,
@A01757:128:HWYCLDRX2:1:2101:31467:3255 2:N:0:GGAGCGTC
TCGGACTACAAGGGTATCTAATCCTGTTCGCTACCCATGCTTTCGAGCCTCAGCGTCAGTTGCAGACCAGAGAGCCCCCTTCGCCACTGGTGTTCTTCCATATATCTACGCATTCCACCGCTACACAAGGAGTACCCCTCTCCTCTTCTGCACTCAAGTTCAACAGTTTCAGATGCAAATCTCCGGTTGAGCCGAAGGCTTTCACATCAGACTTATTGAACCGCCTGCACTCGCTTTACCCCCAATAAATC
+
FF:FF:FFFFFFF:FFF,FF,,:FFFFFFFF:FF:FFF:FF:FFFF::F:F:FF:,FFF:FFFF:FFFF,FFF,FF,FF,FF,F,FFF:F:,,FFF:FFFFFFFF:,FF:FFF,,FFFFF::FF:FF,,,F:,FFF,:,FFFF,F,F:FFFFFF,FFF,,FFFFF,FF,F,FF,,FFF,,FF:FFFF,FF,FFFFF:,,F,FF:,FF:FF:F,:FF,,F,,FF,F,FFFF:F:FF,:FF,FF:FF:,F,::
@A01757:128:HWYCLDRX2:1:2101:32163:3364 2:N:0:GGAGCGTC
TCGGACTACTAGGGTATCTAATCCTGTTCGCTCCCCCAGCTTTCGCGCCTCAGCGTCAGTGACGGCCCAGCAGGCTGCCTTCGCCATCGGTGTTCTTCCCGATATCTGCGCATTCCACCGCTACACCGGGAATTCCGCCTGCCTCTACCGCACTCGAGCCGCCCAGTTCGGAACCCGGCCCGAGGTTGAGCCCCGGGATTAGAGGTTCCGCTTAGGCAGCCGCCTACGCGCGCTTTACGCCCAATGAATCC
+
FFFFFFFFFFFFFFFF:FFFFFFFFFFFFFFFFFFFFFFFFFFFFFFFFFFFFFFFFFFFFFFFFFFFFFFFFFFFFFFFFFFFFFFFFFFFFFFFFFFFFFFFFFFFFFFFFFFFFFFFFFFFFFFFFFFFFFFFFFFFFFFFFFFFFFFFFFFFFFFFFFFFFFFFFF,FFFFFF:FFFFFFFFFFFFFFFFFFFFFF:FFF:FFFFF:FFFFFFFFFFF:FF:,FFFFFFF:FFFFFF:FFF,F,FFF
@A01757:128:HWYCLDRX2:1:2101:22110:3396 2:N:0:GGAGCGTC
TCGGACTACCCGGGTATCTAATCCCGTTTGCTCCCTACGCTTTCGTGCCTTAGTGTCAGAACCGTCCCAGTAACCTGCCTACGCTATTGGTGTTCTTTCTAATATCTACGGATTTCACTCCTACACTAGAAATTCCAGTTACCCCTAACGGTCTCGAGCTTAACAGTTTAGCTAATAGTCTGAATGGTTGAGCCACCAGATTTCACTAGCTACTTATTATGCCACCTACGCAACTCTTTACACCCAGTCAC
+
FFFFFFFFFFFFFFFFFFFFFFFFFFFFFFFFFFFFFFFFFFFFFFFFFFFFFFFFFFFFFFFFFFFFFFFFFFFFFFFFFFFFF:FFFFFFFFFFFFFFFFFFFFFFFFFFFFFFFFFFFFFFFFFFFFFFFFFFFFFFFFFFFFFF:FFFFFFFFFFFFF:FFFFFFFFFFFFFFFFFFFFFFF:FFF,FFFFFFF:FFFFFFFFFFFF,:FFFFFFF,,F,FFFFFF,F,FFFF,F:FFFF,FFFFFF
@A01757:128:HWYCLDRX2:1:2101:24876:3396 2:N:0:GGAGCGTC
TCGGACTACCAGGGTATCTAATCCTGTTTGCTCCCCACGCTTTCGAGCCTCAACGTCAGTTACCGTCCAGTAAGCCGCCTTCGCCACTGGTGTTCCTCCTAATATCTACGCATTTCACCGCTACACTAGGAATTCCGCTTACCTCTCCGGTACTCCAGCCAAAAAGTTTCCAAAGCAGTTCCGCGGTTAAGCCGCGGGCTTTCACTCAAGACTTTCTTCGCCGTCTACGCTCCCTTTACACCCAGTAAATC
+
FFFFFFFFFF:FFFFFFFFFFFFFFFFFFFFFFFFFFFFFFFFFFFFFFFFFFFFFFFFFFFFFFFFFFFFFFFFFFFFFFFFFFFFFFFFF:FFFFFFFFFFFFFFFFFFFFFFFFFFFF,FFFFFFFFFFFFFFFFFFFFFFFFF:FFFFFFFFFFFFFFFFFFFFFFFFFFFFFFFFFFFFFFFFFFFFFFFFFFFFFFFF::F,:FFFFFFFFFFFFFF:FFF:FFFFFFFFFFFFFFFFFFF,FFF
@A01757:128:HWYCLDRX2:1:2101:27995:3474 2:N:0:GGAGCGTC
TCGGACTACCAGGGTTTCTAATCCTGTTTGCTCCCCACGCTTTCGAGCCTCAACGTCAGTTTCTGTCCAGCAGGCCGCCTTCGCCACTGGTGTTCCTCCTAATATCTACGCATTTCACCGCTACACTAGGAATTCCGCTTACCTCTCCGGTACTCCAGCCAAAAAGTTTCCAAAGCAGTTCCGCGGTTAAGCCGCGGGCTTTCACTCCAGACTTTCTTCGCCGTCTACGCTCCCTTTACACCCAGTAAATC
+
FFFFFFFFFFFF:FFFFFFFFFFFFFFFFFFFFFFFFFFFFFFFFFFFFFFFFFF:FFFFF:FFFFFFFFFFFFFFFFFFFFFFF:FFFFFFFFFFFFFFFFFFFFFFFFF:FFFFFFFFFFFFFFF,FFFFFFFFFFFFFFFFFFFFFFFF:FFFFFF:FFFFFFFFFFFFFFF:FFFFFFFFFFFFF:FFFFFFFFFFFF:F,FFFFFFF,FF:FFF:FFF:FFFFFFFFF:::FFF:,FF,FF,,F:F
@A01757:128:HWYCLDRX2:1:2101:2546:3490 2:N:0:GGAGCGTC
TCGGACTACTAGGGTATCTAATCCTGTTTGCTCCCCACGCTTTCGAGCCTCAGCGTCAGTTTCGGTCCAGCAAGCCGCCTTCGCCACTGGTGTTCCTCCTAATATCTATGCATTTCACCGCTACACTAGGAATTCCGCTTGCCTCTCCCGTACTCAAGCTCTGCAGTTTTCCATGCAACCCCCAAGTTAAGCCCGGGTATTTCACATGAAACTTACAGTGCCGCCTACGCTCTCTTTACGCCCAGTAATTC
+
FFFFFFFFFFFFFFFFFFFFFFF:FFFFFFFFFFFFFFFFFFFFFFFFFFFFFFFFFFFFFFFFFFFFFFFFFFFF:FFFFFFFF:FFFFFFFFFFF,FFFFFFFFFFFF:F,FF,FFFFFFF,FFFF,FFFFFF,F,::FFFF:FFF,FFF,FFFFFFFFF:FFFFFFF,,FFFFFF:F:FFFFF:FFFF:,F:,:F,FFFFF:FF:F:FFFFF:F,,F::FF::,,F:FFFFFFFFF,F,FF,FFF:F:
@A01757:128:HWYCLDRX2:1:2101:20500:3490 2:N:0:GGAGCGTC
TCGGACTACAAGGGTATCTAATCCTGTTTGCTCCCCACGCTTTCGAGCCTCAACGTCAGTTACCGTCCAGTAAGCCGCCTTCGCCACTGGTGTTCCTCCTAATATCTACGCATTTCACCGCTACACTAGGAATTCCGCTTACCTCTCCGGTACTCCAGCCAAAAAGTTTCCAAAGCAGTTCCGCGGTTAAGCCGCGGGCTTTCACTCCAGACTTTCTTCGCCGTCTACGCTCCCTTTACACCCAGTAACTC
+
FFFFFFFFFFFFFFFFFFFFFFFFFFFFFFFFFFFFFFFFFFFFFFFFFFFFFFFFFFFFFFFFFFFFFFFFFFFFFFFFFFFFFFFFFFFFFFFFFFFFFFFFFFFFFFFFFFFFF,FFFF,FFFF,F:FFFFFFFFFF,FFFFFFFFFF:FFFFFFFFFFFFFFFFFFF:,FFFFFFFFFFFFFFFF,FFFFFFFFFF:FFFFFF:FFFFF:FFFFF,FFFFFFFFFF:FFFFFFFFFFFFFFF,F,FF
@A01757:128:HWYCLDRX2:1:2101:3495:3537 2:N:0:GGAGCGTC
TCGGACTACCAGGGTATCTAATCCTGTTTGCTCCCCACGCTTTCGAGCCTCAACGTCAGTTACAGTCCAGTAAGCCGCCTTCGCCACTGGTGTTCCTCCTAATATCTACGCATTTCACCGCTACACTAGGAATTCCACTTACCTCTCCTGCACTCCAGCCGTACAGTTTCCAGAGCAGTCCGGGGGTTGAGCCCCCGCCTTTGACTCCAGACTTGCACTGCCGTCTAGGCTCCCTGTACACCGAGTAACTC
+
FFFFFFFFFFFFFFFFFFFFFFFFFFFFFF:FFFFFF:FFFFFFFFFFFFFFFFFFFFFFFFFFFF,FFFFFFFFFFF:FF::FFFFF:FFFFF:FFFFFFF,FFFFF:F,F,FF,::,F,F::F,FFFFF,:FF,FFFF::,F:F,FFFFFFFF,FFF:F:FF:,F,FFF:FFFFFFF,,FFFFF:,,FFFF,F,FF:,F,,F,FF,,F::FF,F,,FF,FFFF::,:,,,:F,,F,F:F,,,::F:,FF
@A01757:128:HWYCLDRX2:1:2101:2998:3677 2:N:0:GGAGCGTC
GGGGGGGGGGGGGGGGGGGGGGGGGGGGGGGGGGGGGGGGGGGGGGGGGGGGGGGGGGGGGGGGGGGGGGGGGGGGGGGGGGGGGGGGGGGGGGGGGGGGGGTGAGGGGGGGGGGGGGAGGGGGGGGGGGGGGGTGGGCGGGAAGGGGGGGGGGGCGCGCCGGGAGGCGCGGGGGGGGGGGGGGGGGCGGGGCGCGGCGGGGGGGCGGCGGGGGGGGGGGGGCGGCGGGGCGGGGGGGCGGCGGGTGGTGG
+
:FFFFFFFFFFFFF:F:FFFFFFFFF,FF::F::FFFFFF:::FFFF,,FF,F,F::,:FFF,F:F,F,,:F,:F,,F:::,F,F:,,,,,,,:,:F,F,,:,:,,,,,:,F:,:,,,,,,,::,,,,::F,F,,,,,,::,,,,,,:,,,,,,,,:,,,,,,,,:,:,,,,,,,,,,,,,,F,F,FF,,,,,,,,:,,,,,,,,,,,,,,,,,,::,,,:,,,,,,,,:,:,,,,,,,,,,,,,,,,,,,
@A01757:128:HWYCLDRX2:1:2101:18982:3709 2:N:0:GGAGCGTC
TCGGACTACAAGGGTATCTAATCCTGTTTGCTCCCCACGCTTTCGAGCCTCAGCGTCAGTCATCGTCCAGCAGGCCGCCTTCGCCACTGGTGTTCCTCCTAATATCTACGCATTTCACCGCTACACTAGGAATTCCGCCTGCCTCTCCGACACTCTAGCTTGCCAGTTCCCAATGCACTCCCGGGGTTGGGCCCCGGGTTTTCACATCAGGCTTGGTATGCCGCCTACGCTCCCTTTACACCCAGTAAATC
+
FFFFFFFFFFFFFFFFFFFFFFFFFFFFFFFFFFFFFFFFFFFFFFFFFFFFFFFFFFFFFFF:FFFFFFFFFFFFFFFFFFFFFFFFFFFFFFFFFFFFFFFFFFFFFFFFFFFFFFFFFFFFFFFFFFFFFFFFFFFFFFFFFFFFFFFFFFFFFFFFFFFFFFFFF:FFFFFFFFFFFF:FFF:FFFFFFFFFF:FFFFFFFFFFFFFFFFFFF::FFFFFFFFF:FFFFFFF:FFFFFFFFF,,,FF
@A01757:128:HWYCLDRX2:1:2101:10619:3756 2:N:0:GGAGCGTC
TCGGACTACCGGGGTATCTAATCCTGTTTGATACCCACGCTTTCGCTCCTCAGCGTCAGTTATGTGCCAGATCGTCGCCTTCGCCACTGATGTTCCTCCAGATATCTACGGATTTCACTCCTACACCTGGAATTCCACTATCCTCTCACACACTCCAGTTTGCCAGTTTCAAAGGCAGTTCCCACGTTGAGCGCGGGGATTTAACCCTTTACTTGACATAGCGCATCCGAGCGATTTAACCCCAGTAATTC
+
:FFFFFFFFF:FFFFFFFFFFFFFFFFF:F,FF:FFFFFFFFFFF,FF,FFFF:FFF:FF:FFF:FF:FFFF,FF,F:FFF:FF:F,,FFFF:FF::FFFFFFFFFFF,FFFFFF:F,:,FFFFFFFFFF,F,FF:,F,FFF,F,FF,FFFFFFFF:FF,FFFFFFFFFFFFFF:F,:FFF,F::,:,:FFF:FFF::,:FF,,FFFF:,:,FF,,F,FF,:,F,,,::FF:F,F,FF,,::::F,::FFF
@A01757:128:HWYCLDRX2:1:2101:13141:3897 2:N:0:GGAGCGTC
TCGGACTACAGGGGTTCTAATCCTGTTTGCTACCCACGCTTTCGTGCTTCAGCGTCAGTTAAAGCCCAGCAGGCCGCCTTCGCCACTGGTGTTCCTCCCGATCTCTACGCATTTCACCGCTACACCGGGAATTCCGCCTGCCTCTACTTCACTCAAGCCCTACAGTTTCAAAAGCAGTTCACGGGTTAAGCCCATGGATTTCACTTCTGACTTGCAGGGCCGCCTACGCACCCTTTACACCCAGTAAATCC
+
FFFFFFFFFFFFFFFFFFFFFFFFFFFFFFFFFFFFFFFFFFFFFFFFFFFFFFFFFFFFFFFFFFFFFFFFFFFFFFFFFFFFFFFFFFFFFFFFFFFFFFFFFFFFFFFF:FFFFFFFF:FFFFFFFFFFFFFFFFFFFFFFFFFFFFFFFFFFFFFFFFFFFFFFFFFFFFFFFFFF:FFFFFFFFFFFFFFFFFFFFFFFFFFFFFFFFFF:FFFFFFFFF:FFFFFFFFFFFFFFFFFFFFFFFFF
@A01757:128:HWYCLDRX2:1:2101:28601:4116 2:N:0:GGAGCGTC
TCGGACTACAAGGGTATCTAATCCTGTTTGCTCCCCACGCTTTCGTGCATGAGCGTCAGTGCAGGCCCAGGGGATTGCTTTCGCCATCGGTGTTCCTCCGCATATCTACGCATTTCACTGCTACACGCGGAATTCCATCCCCCTCTGCCGCACTCAAGCCTTGCAGTCACAAAGGCAGTTCCCAGGTTGAGCCCGGGGATTTCACCTCTGTCTTACAAAACCGCCTGCGCACGCTTTACGCCCAGTAATTC
+
FFFFFFFFFFFFFFFFFFFFFFFFFFFFFFFFFFFFFFFFFFFFFFFFFFFFFFFFFFFFFFFFFFFFFFFFFFFFFFFFFFFFFFFFFFFFFFFFFFFFFFFFFFFFFFFFFFFFFFFFFFFFFFFFFFFFFFFFFFFFFFFFFFFFFFFFFFFFFFFFFFFFFFFFFFFFFFFFFFFFFFFFFFFFFFFFFFFFFF,FFFFFFFFFFFFFFFFFF:FFF,FFFFFFFFFFFFFFFFFFFFFFFFFFFFF
@A01757:128:HWYCLDRX2:1:2101:27073:4131 2:N:0:GGAGCGTC
TCGGACTACACGGGTATCTAATCCTGTTTGCTCCCCACGCTTTCGAGCCTCAACGTCAGTCATCGTCCAGCAAGCCGCCTTCGCCACTGGTGTTCCTCCTAATATCTACGCATTTCACCGCTACACTAGGAATTCCACTTGCCTCTCCGACACTCCAGCCACACAGTTCCAAATGCAGTCCCGGGGTTGAGCCCCGGGCTTTCACATCTGGCTTGCATCGCCGTCTACGCTCCCTTTACACCCAGTAAATC
+
FFFFFFFFFFFFFFFFFFFFFFFFFFFFFFFFFFFFFFFFFFFFFFFFFFFFFFFFFFFFFFFFFFFFFFFFFFFFFFFFFFFFFFFFFFFFFFFFFFFFFFFFFFFFFFFFFFFFFFFFFF:FFFFFFFFFFF:FF:FFFFFFFFFFFFFFFFFFFFFFFFFFFFFFFFFFFFFFFFFFFFFFFFF:FFFFFFFFFFFFFFFFFFFFFFFFFFFFF:F,FFFF:FFFFFFFFFFFFFFF:FFFFFFFFFF
@A01757:128:HWYCLDRX2:1:2101:20166:4225 2:N:0:GGAGCGTC
TCGGACTACAAGGGTATCTAATCCTGTTTGCTCCCCACGCTTTCGAGCCTCAACGTCAGTTACTGTCCAGTAAGCCGCCTTCGCCACTGGTGTTCCTCCTAATATCTACGCATTTCACCGCTACACTAGGAATTCCGCTTACCTCTCCAGCACTCCAGCCGTACAGTTTCCAAAGCAGTTCCCGGGTTAAGCCCGGGGCTTTCACTTCAGACTTGCACTGCCGTCTACGCTCGCTTTACCCCCAGTATATC
+
F:FFFFFFFFFFFFFFFFFFFFFFFFF:FFFFFFFFFFFFFFFFFFFFFFFFFFFFFFFF:FFFFFFFFFFFFFFFFFFFFFFF:,FFFFFFFFFFFFFFFFF:FFFFFFFFF,FFFFFFF:FFFFF,FFFFFFF:FFFFF,:FFFFFFFFFFFFFFFFFFF,FFFFFFFF:FFFF:FFFFFFFFF,FF:FFFFFFFFFFF,F,:FFF:FFFFFFF:F:F:FFFF,F:FFFF,,,F:F:,:::,F,,,,,F
@A01757:128:HWYCLDRX2:1:2101:19244:4257 2:N:0:GGAGCGTC
TCGGACTACCAGGGTATCTAATCCTGTTTGATTCCCACGCTTTCGTGCTTCAGTGTCAGTTATGGCTTAGTAAGCTGCCTTCGCAATCGGAGTTCTGCGTGATATCTATGCATTTCACCGCTACACCACGCATTCCGCCTACCTCAAACACACTCAAGTCTTCCAGTTTCAACGGCAATTTTATGGTTGAGCCACAAACTTTCACCGCTGACTTAAAAAACAACCTACGCACCCTTTAAACCCAATAAATC
+
FFFFFFFFFFFFFFFFFFFFFFFFFFFFFFFFFFFFFFFFFFFFFFFFFFFFFFFFFFFFFFFFFF:FFFFFFFFFFFFFFFFFFFFFFFFFFFFFFFFFFFFFFFFFFFF:FFFFFFFFFFFFFFFFFFFFFF:FFFFFFFF,FFF,FFF:FFFFFFFFFFFFFFFFFFFFFFFFFFFFFFFFFFFF,:F:FFFF,FFFFFF::FFFFFFFF::F,:FF,FFFFFF:FF,F:FFFFFF::FFF,FF:FFF
@A01757:128:HWYCLDRX2:1:2101:5412:4476 2:N:0:GGAGCGTC
TCGGACTACAAGGGTATCTAATCCTATTTGCTCCCCACGCTTTCGTGCCTCAGCGTCAGTTACAGGCCAGGCAGCCACCTTCGCCACCGGTGTTCCTCCATATATCTACGCATTTTACCGCTACACATGGAATTCCACTGCCCTCTCCTGCACTCCAGCACACCAGTTTTCGAAGCTTGCAGCGGTTGAGCCGCGACCTTTTACTTCAAACTTAATGCGCCGCCTGCGCACCCTTTAAGCCCATGCATTCC
+
FFFFFFF,FFFFFFF:FFFFFFFFFFFFFFFFFFFFFFFFF,FFFFF:FFFFFFF:FFF,FFFFFFF:FFFFFFFF,FFFFFFFFFFFFF:F:FF::F:FFFFFFFFF:FFFFFF:F,FFF:::F,FFFF::FFF,F:F::::,FFFFFFFFF::F,:FF:FF:FF:F:FFFFFF:FFFFFFFF,F,FFF,:F:,:FFF:FF::F:F,,FFFF,FFFFFFFFFF,FFFF:F::FFF,,FFFFF,,F,,,,F
@A01757:128:HWYCLDRX2:1:2101:7554:4554 2:N:0:GGAGCGTC
CGGACTACACGGGTTTCTAATCCTGTTTGCTCCCCACGCTTTCGAGCCTCAACGTCAGTTACTGTCCAGTAAGCCGCCTTCGCCACTGGTGTTCCTCCTAATATCTACGAATTTCACCGCTACACTAGGAATTCCGCTTACCTCTCCAGCACTACAGCCATACAGTTTCCAAAGCAGTTCCCAGGTTGAGCCCGGGTATTTCACTTCCGACTTGTATTGCCGTCTAAGCTCCCTTTACACCCAGTAAATCC
+
FFFFFFFFFFFFFFFFFFFFFFF::FFFFFF,FFFFFFFFFF:FF:,FFFFFFFFFFFFFFF,:FFFFFFFFFFFFFFFF::FFFFF:FF,FF,FFFFFFFFFF:FFFFFF:FF:F:FFF:FFFFF::FFFFF,F:FFFF,FFFFFFFF:FFF,FF:F:::F,F:FFF:FFFF:FF,FFF::F,,FF:FFFF,F,:FFFFFFFFFFF,,FFFFFFFFF,,:F:FFF,FFFF,,FF:F,FF:FF:FFFF:,F
@A01757:128:HWYCLDRX2:1:2101:32353:4570 2:N:0:GGAGCGTC
TCGGACTACCAGGGTATCTAATCCTGTTTGCTCCCCATGCTCTCATGCCTCAGCGTCAGTTACAGTCCAGTAAGTCGCCTTCGCCACTGGTGTTCTTCCTAATCTCTACGCATTTCACCGCTACACTAGGAATTCCACTTACCTCTCCTGCACTCTAGTTAAACAGTTTTATATGCTTTCTACAGGTTAAGCCTATATATTTAACATATAACTTGTTTAACCGCCTACGCATCCTTTACGCCCAGTTATTC
+
FFFFFFFFFFFFFFFFFFFFFFFFFFFFFFFFFFFFFFFFFFFFFFFFFFFFFFFFFFFFFFFFFFFFFFFFFFFFFF:FFFFFFFFFFFFFFFFFFFFFFFFFFFFFFFFFFFFFFFFFFFFFFFFFFFFFFFFFFFFFFFFFFFFFFFFFFFFF:FFFFFFFFFF::FFF:FFFFFFFFFFFFFFFFF:FFF:FFFFFFFFFFFF:FFFFF:FFFFFFFFFFFFFFFFFFFFFF:FFFFFF,F::FFF:
@A01757:128:HWYCLDRX2:1:2101:30752:4711 2:N:0:GGAGCGTC
TCGGACTACAGGGGTATCTAATCCTGTTTGCTCCCCACGCTTTCGAGCCTCAACGTCAGTCATCGTCCAGCAAGCCGCCTTCGCCACTGGTGTTCCTCCTAATATCTACGCATTTCACCGCTACACTAGGAATTCCACTTGCCTCTCCGACACTCCAGCCACACAGTTCCAAATGCAGTCCCGGGGTTGAGCCCCGGGCTTTCACATCTGGCTTGCATCGCCGTCTACGCTCCCTTTACACCCAGTAAATC
+
FFFFF,FFFFFFFFFFFFFFFFFFFFFFFFFFFFFFFFFFFFFFFFFFFFFFFFFFFFFFFF:FFFFFFFFFFFFFFFFFFFFFFFFFFFFFFFFFFFFFF:FFFFFF:FFFFFFFFF:FFF:,FFFFFFFFFFFFFF:FFFFFFFFFFFFFFFFFFFFFFFFFFFFFFFFF:FFFFFFFFFFFFFFFFFFFFFFFFFF:FFFFFFFFFFFFFFFFFFF,FFFF:F,FFFFFFFFFFFFF:FFFFFF::FF
@A01757:128:HWYCLDRX2:1:2101:26521:4867 2:N:0:GGAGCGTC
TGGACTACCGGGGTATCTAATCCTGTTTGCTCCCCACGCTTTCGAGCCTCAACGTCAGTTACCGTCCAGTAAGCCGCCTTCGCCACTGGTGTTCCTCCTAATATCTACGCATTTCACCGCTACACTAGGAATTCCGCTTACCTCTCCGGTACTCCAGCCAAAAAGTTTCCAAAGCAGTTCCGCGGTTAAGCCGCGGGCTTTCACTCCAGACTTTCTTCGCCGTCTACGCTCCCTTTACACCCAGTAAATCC
+
FFF:FFFFFFFFFFFFFFFFFFFFFFFFFFFFFFFFFFFFFFFFFFFFFFFFFFFFFFFFFFFFFFFFFFFFFFFFFF:FFFFFF::FFFFFFFFFFFFFFFFFFFFFFFFFFFFFFFFFFFFFFFF:FFFFFFFFFFFFFFFFF:FFFFFFFFFF:FFFFFFFFFFFFFF:F,FFF:FFFFFFFFFFFFFFFFF:FFFFFFFFFFFFFFFFFFFFFFFFFFFF:FFFFFFFFFFFFFFF,FFFFFFFFFF
@A01757:128:HWYCLDRX2:1:2101:8006:4899 2:N:0:GGAGCGTC
TCGGACTACACGGGTATCTAATCCTGTTCGCTCCCCGCACCTTCGCACCTCATCGTCAGTCTTCTGCCGGCAACCTGCCTTCGCCATTGGTATTCTTCCGGATATCTACAGATTTCACCCCTACACCCGGAATTCTGAGTGCCCTTCAGATACTCTAGTTATGCAGTTCTCAACGCAATCCGGGGGTTGAGCCCCCGCCTTTCACATCAAGCTTGCTAAACCGCCTACATGCCCTTTTCGCCCAATAATTC
+
FFFFFFFFFF:FFFFFFFFF:FFFFFFFFFFFFFFFFFFFFFF:FFFF:FF:FFFFFFFFFF,FFF:FF,FFFF:FFFFF:FFF:FFFFFFFFFFFFFFF:F,F:FF:,FF:FFFF:F::FF,FFFFF:F:FF:FFFF,:FFFFFFFFFFF:,,F:FF::FFFFFFF,FFF:,F,:FFFFFFF:FF::FFFF:,,FF:F:,:,,F,FFFFFFF,F,F,,FF:,,,,:F:FF,,,:,,:,FF:FF,,,F,FF
@A01757:128:HWYCLDRX2:1:2101:10655:5008 2:N:0:GGAGCGTC
TCGGACTACACGGGTCTCTACTCCTATTTGCTCCCCACGCTTGCGTGCCTCAGCGTCAGTCACAGGCCAGGCCGCCGCCGTCGCCACTGGTGTGCCTGCTAATCTCTGCGCAGTTGACCGCTACAGTAGGAGTTCTACTCTCGTGTCCGGGACTCAGGGGGGCTAGTGGCAAGGGCGGTCTCCGGGTGCGCCGGCGGCTGGCTCGGCTGAGTGGACGAGCCGCGTCGGCGCGCTTGAGGCGCAGGGGGTGG
+
,F::,,:,:,FF:,,,,,::,,,:,,::F:FF,:,,,FF,F,,FF:F:,,:,:,F,,FF,::F,FF,,,:::,F,FF,,,FF,,::,F:FF,F,,F,,FFF,:,,,:,FF,,,,,,,,FF,,,,,:,,FF,,,,:,:,,,,F,,,,:,,F,F,,,,,F:,,,,::,,,,,,,,,:F,,,,,,,FF,,FFF,,:,,F,FF::F:F,:F:F,,,,,,,,,F:,,F,,,:FF,,F:,::,:F,,,,F,,F,,,,
@A01757:128:HWYCLDRX2:1:2101:28999:5118 2:N:0:GGAGCGTC
TCGACTCCTAGGGTATCTAATCCTGTTTGCTCCCCACGCTTTCGAGCCTCAACGTCAGTCATCGTCCAGCAAGCCGCCTTCGCCACTGGTGTTCCTCCTAATATCTACGCATTTCACCGCTACACCGGGAATTCCGCCTGCCTCTACTTCACTCAAGCTCCACAGTTTCAAGCGCAGTTTAGGGGTTGAGCCCCTAGCTTTCACGCCTGACTTGCAGAGCCGCCTGCGCACCCTTTACACCCAGTAAATCC
+
FFFF:F,FFFFFFFFFFFFFFFFFFFFFFFFFFFFFFFFFFFFFFFFFFFFFFFFFFFFFFFFFFFFFFFFFFFFFFF:FFFFFFFFFFFFF:FFFFFFFFFFFFFFFFFFFFFF:FFFFF:F:FFFFFFFFFFFFFFFFFFFFFFFFFFFFFFFFFFFFFFFFFFFFFFFFFFFF,FFFF,,FFFFFFFFFFFFFFFFFFFFFFFFFFFFFFFFFF:FFFFFFFFFFFFFFFF,FFFFFF:FFFFFFFFF
@A01757:128:HWYCLDRX2:1:2101:30264:5118 2:N:0:GGAGCGTC
TCGGACTACAAGGGTATCTAATCCTGTTTGCTCCCCACGCTTTCGAGCCTCAGCGTCATTCACGGTCCAGCAAGCCGCCTTCGCCACTGGTGTTCCTCCTAATATCTACGCATTTCACCGCTACACTAGGAATTCCACTTGCCTCTCCCGCAATCTAGCAACGCAGTTTCAAAAGCAGTCCCGGAGTTGAGCCCCGGGCTTTCACTTCTGACTTGCGTCGCCGCCTACGCTCCCTTTACACCCAGTAAATC
+
FFFFFF:FFFFFFFFFFFFFFFFFFFFFFFFFFFFFFFFFFFFFFFFFFFFFFFFFFFFFFFFFFFFFFFFFFFFFFFFFFFFFFFFFFFFFFFFFFFFFFFFFFFFFFFFFFFFFFFFFFF:FFFF:FFFFFFFFFFFFFFFFFFFFFFFF:FFFFFFFFFFFFFFFFFFFFFFFFFFFFFFFFFFFF:FFFFFF:FFFFFFFFFFFFFFFFFFFFF:FFFFFFFFF:FFFFFFFF:FFFFF:FFF,FFF
@A01757:128:HWYCLDRX2:1:2101:13729:5196 2:N:0:GGAGCGTC
TCGGACTACAGGGGTAGCTATTCCTGGTTGCTCCCCACGCTGTCGAGCCTCAGCGTCAGTCATCGTCCAGCAGGCCGCCTTCGCCACTGGTGTTCCTCCTAATATCTACGCATTTCACCGCTACACTAGGAATTCCACTTGCCTCTCCGACACTCCAGCCACACAGTTCCAAATGCAGTCCCGGGGTTGAGCCCCGGGCTTTCACATCTGGCTTGCATCGCCGTCTACGCTCCCTTTACACCCAGTAAATC
+
,F:FFF:FFFFFFF,F,F:F,,F,FF,FFFFFF::FF::F,,FF:F:FFFF:,:F:FFF,F,FFFF:F::FF::FF:FF,F:F:FFF::FF:,F::FF:FFFFF,F:F:FFFFF:FFFF:FFFFF:,:FFFFFFFFFF:FFFFFFFFFFF:FFFF:FFFF,F:FFFFFFFFFFFFFFFFFFFF:FFFFFFFF:FFFFFFFFFF:FFFFF:FFFFFFFFFFFFFFFF::F:FFFFFFF:FFFF:F:FF:FFF
@A01757:128:HWYCLDRX2:1:2101:13883:5212 2:N:0:GGAGCGTC
TCGGACTACAAGGGTTTCTAATCCTGTTCGCTACCCATGCTTTCGAGCCTCAGCGTCAGTTGCAGACCAGACAGCCGCCTTCGCCACTGGTGTTCTTCCATATATCTACGCATTCCACCGCTACACATGGAGTTCCACTGTCCTCTTCTGCACTCAAGTCGCCCGGTTTCCGATGCACTTCTTCGGTTAAGCCGAAGGCTTTCACATCAGACCTAAGCAACCGCCTGCGCTCGCTTTACGCCCAATAAATC
+
FFFFFFFFFFFFFFFFFFFFFFFFFFFFFFFFFFFFFFFFFFFFFFFFFFFFFFFFFFFFFFFFFFFFFFFFFFFFFFFFFFFFFFFFFFFFFFFFFFFFFFFFFFFFFFFFFFFFFFFFFFFFFFFFFFFFFFFFFFFFFFFFFFFFFFFFFFFFFFFFFFFFFFFFFFFFFFFFFFFFFFFFFFFFFFFFFFFFFFFFFFFFFFFFFFFFFFFFFFF:FFFFFF:FFFFFFF:FFFFFFFFFFFFFFFF
@A01757:128:HWYCLDRX2:1:2101:19081:5228 2:N:0:GGAGCGTC
TCGGACTACCGGGGTATCTAATCCTGTTCGATACCCACGCTTTCGTGCTTCAGCGTCAGTTGGGCGCCGGTATGCTGCCTTCGCAATCGGAGTTCTGCGTGATATCTATGCATTTCACCGCTACACCACGCATTCCGCATACTTCTCGCCCACTCAAGAACGCCAGTTTCAACGGCGGAGCGAGGTTGAGCCCCGCGATTTTACCGCTGACTTGGCATTCCGCCTACGCACCCTTTAAACCCAATAAATCC
+
FFFFFFFFFFFF:FFFFFFFFFFF:FFFFFFFFFFFFFFFFFFFFFFFFFFFFFFFFFFFFFFFFFFFFFFFFFFFFFFFFFFFFFFFFFFFFFFFFFFFFFFFFFFFFFFFFFFFFFFFFFFFFFFFFFF::F:FFF:FFFFFFFFFFFFFFFFFFFFFFFFFFFFFFFFFFFFFFFFFFFFFFFFFFFFFFFFFFFF:FFFFFFFF,FFF:FFFFFFFFFFF::FFFF:FFF,FFFFFFFFFFFF:FFF
@A01757:128:HWYCLDRX2:1:2101:18774:5259 2:N:0:GGAGCGTC
TCGGACTACACGGGTATCTAATCCTGTTTGCTCCCCACGCTTTCGAGCCTCAACGTCAGTCATCGTCCAGCAAGCCGCCTTCGCCACTGGTGTTCCTCCTAATATCTACGCATTTCACCGCTACACTAGGAATTCCACTTGCCTCTCCGACACTCCAGCCACACAGTTCCAAATGCAGTCCCGGGGCTGAGCCCCGGGCTTTCACATCTGGCTTGCATCGCCGTCTACGCTCCCTTTACACCCAGTAAATC
+
FFFFFFFFFFFFFFFFFFFFFFFFFFFFFFFFFFFFFFFFFFFFFFFFFFFFFFFFFFFFFFFFFFFFFFFFFFFFFFFFFFFFFFFFFFFFFFFFFFFFFFFFFFFFFFFFFFFFFFFFFFFFFFF:FFFFFFFFFFFFFFFFFFFFFFFFFFFFFFFFFFFFFFFFFFFF,FFFFFFFFFFFFFFFFFFFFFFFFFFFFFF:FFFFFFFFFFFFFFFFFFFFFF:FFFFFFFF:FF,FFFFFFFFFFFF
@A01757:128:HWYCLDRX2:1:2101:10203:5478 2:N:0:GGAGCGTC
TCGGACTACAGGGGTATCTAATCCTGTTCGCTCCCCTAGCTTTCGCGCCTCAGCGTCAGTCGTGGCCCAGAAGGCCGCCTTCGCCGCCGGTGTTCTTCCCAATATCTGCGCATTCCACCGCTACACTGGGAATTCCGCCTTCCCCTACCAGACTCAAGCCTGCCGGTATCGGGGGCGGACCGGGGTTGAGCCCCGGTATTTGACCCACGACCTAACAGGCCGCCTACGCGCGCTTTACGCCCAGTGGAGCC
+
FFFFFF:FF:FFFFFFF:F:FFFFFFFFFFFFFFFFFFFFFFFFFFFFFFF::FFFFFFFFFFFFFF:FFFFFF:FFFFF,FFFFFFFFFFFFF,FF:FFFF,F:FFF::FFFFF,,:FFF,FFF,FFFFFFF::FF:FFFF:FFFFFFFFF:FFFFFFF:FFFF:FFF:F:FFF:,FF:FFFF,FFF:FFFFF:FF:FFFFF:,F,,F::FFF:F:F,:F,F,,,F:FF,F,FFFF,FFFFF,FF,:,,,
@A01757:128:HWYCLDRX2:1:2101:19750:5541 2:N:0:GGAGCGTC
TCGGACTACTAGGGTATCTAATCCTGTTTGCTCCCCACGCTTTCGAGCCTCAACGTCAGTCATCGTCCAGCAAGCCGCCTTCGCCACTGGTGTTCCTCCTAATATCTACGCATTTCACCGCTACACTAGGAATTCCACTTGCCTCTCCGACACTCCAGCCACACCGTTCCAAATGCAGTCCCGGGGTTGAGCCCCGGGCTTTCACATCTGGCTTGCATCGCCGTCTACGCTCCCTTTACACCCAGTAAATC
+
FFFFFFFFFFFFFFFFFFFFFFFFFFFFFFF,FFFFFFFFFFFFFFFFFFFFFFFFF,FFFFFFFFFFFFFFFFFFFFFFFFFFFFFFFFFFFFFF:FFFFFFFFFFF:FFFFFFFFFFFFFFFFFFFFFFFFFFFFFFFFFFFFFFFFFF:FFFFFFFFFF:F,FFFFFFFFFFF:FFFFFFFFFF,FFFFFFFFFFF:FFF::FFFFF:FFFFF:FF:FFFFFF,:FFFFFFFFFFFFFFFFFFF,:FF
@A01757:128:HWYCLDRX2:1:2101:10330:5572 2:N:0:GGAGCGTC
TCGGACTACAGGGGTATCTAATCCTGTTCGCTCCCCTAGCTTTCGCGCCTCAGCGTCAGTCGTGGCCCAGAAGGCCGCCTTCGCCGCCGGTGTTCTTCCCAATATCTGCGCATTCCACCGCTACACTGGGAATTCCGCCTTCCCCTACCAGACTCAAGCCTGCCGGTATCGGGGGCGGACCGGGGGTGAGCCCCGGGATTTGACCCCCGACCTCACAGGCCGCCGACGCGCGCTTTACGCCCAATGAATCC
+
FFFFFFF:FFFFFFFFFFFFFFFFFFFFFFF:,,FFFFF:FFFFFFFFFFFFFFFFFFFFFFFFFFF,FFFFFF,FFFFFFFFFFFFFFFFF,FFFFFFF:,F:FFFFFFF,FFF:F:FFFFF,,FFFFFF::F::FF:FFF:FFFFFF:FFFFFFFFFFFF,FFF,FFFFFFFFFFFFFFFFFF,FFFFFFF:FF,,F,FFFF,F:FF,FFF,:,FF::F:F:FF,FFF:F:F,F,FFF:F,F,F,,F,F
@A01757:128:HWYCLDRX2:1:2101:10348:5572 2:N:0:GGAGCGTC
TCGGACTACAGGGGTATCTAATCCTGTTCGCTCCCCTAGCTTTCGCGCCTCAGCGTCAGTCGTGGCCCAGAAGGCCGCCTTCGCCGCCGGTGTTCTTCCCAATATCTGCGCATTCCACCGCTACACTGGGAATTCCGCCTTCCCCTACCAGACTCAAGCCTGCCGGTATCGGGGGCGGACCGGGGTTGAGCCCCGGGATTTGACCCCCGACCTAACAGGCCGCCTACGCGCGCTTTACGCCCTATGAATCC
+
FFFFFFFFFFFFFFFFFFFF:FFFFFFFFFFFFFFFFFFFFFFFFFFFFFFFFFFFFFFFFFFFFFFFFFFFFFFFFFFFFFFFFFFFFFFFFFFFFFFFFFFFFFFFFFFFFFFFFFFFFF,FFFFFFFF,FFFFFFFFFFFFFF:FFFFFFFFFFFFFF:FFFFF:FFFFFFFFFFFFFFFFFFFFFFFFFFFF,,F:FFFFFFFFFFFFF,FFFFFFFFFFFFFFFFFFFFFFFFFFF::FFFF:FFF
@A01757:128:HWYCLDRX2:1:2101:22761:5619 2:N:0:GGAGCGTC
TCGGACTACTAGGGTATCTAATCCTGTTTGCTCCCCACGCTTTCGTGCCTCAGTGTCAGTTACAGTCCAGAGAGCCGCCTTCGCAACTGGTGTTCCTCCTAATATCTACGCATTTCACCGCTACACTAGGAATTCCACTCTCCTCTCCTGCACTCAAGTTCCCCAGTTTCAAAGGCTTACTACGGTTGAGCCGTAGCCTTTCACCTCTGACTTAAGAAACCACCTACGCACCCTTTACGCCCAGTAATTCC
+
FFFFFFFFFFFFFFF:FFFFFFFFFFFFFFFFFFFFFFFFFFFFFFFF:FFFFFFFFFFFFFFFFFFFFFFFFFFFFFFFFFFFFFFFFFFFFFFFFFFFFFFFFFFFFFFF:FFFFFFFFFFFFFFFFFF:FFFFFFFFFFFFFFFFFFFFFFFFFFFFFFFFFFFFFFFFFFFF:FFFFFF:FFFFFFFFFFFFFFFFFFFFFFFFFFFFFFFF:FFF:FF,FFFFFFFF,FFF:FFFFFFFF:FF,F:
@A01757:128:HWYCLDRX2:1:2101:8865:5729 2:N:0:GGAGCGTC
TCGGACTACAAGGGTATCTAATCCTGTTTGCTACCCACGCTTTCGAACCTCAGCGTCAGTTACAGACCAGAGAGCCGCTTTCGCCACTGGTGTTCTTCCATATATCTACGCATTTCACCGCTACACATGGAGTTCCACTCTCCTCTTCTGCACTCAAGTCTCCCAGTTTCCAATGCACTACTCCGGTTAAGCCGAAGGCTTTCACATCAGACTTAAAAGACCGCCTGCGTTCCCTTTACGCCCAATAAATC
+
FFFFF:FFFFFFFF:FFFFF:FFFFFFFFFF:FFFFFFFFFFFFFFFFFFFFFFFFFFFFFF:FFFFFFF:FFFFFF:::FFFF,FFFFFFFFFFFFF:FFFFF:FFFFFFFFFFFFFFFFFFFFFFFFFF:FFFFFFFFFFFFFFFFFFFFFFFFFFFFFFFFF,FFFFFFF::FFF:FFFFF:,FFFF:FFFF:FFFFFFFFFFFFFFFF:F:,FFF,FFFFFF,,FFF:FFFF,,F::F:FFFFF,FF
@A01757:128:HWYCLDRX2:1:2101:14308:5729 2:N:0:GGAGCGTC
TCGGACTACACGGGTATCTAATCCTGTTTGCTCCCCACGCTTTCGTACATGAGCGTCAATACCGGTCCAGTCAGGCGCCTACGCCACTGGTATTCCTCCTAATATCTGCGAATTTCACCTCTACACTAGGAATTCTCCTGACCTCTACCGGATTCTAGATATGGAGTTTCAAAAGCAGTTCCAGAGTTGAGCTCTGGGATTTCACTTCTGACTTTCATATCCGCCTGCGCACGCTTTAAGCCCAGTGATTC
+
FFFFFFFFFFFFFFFFFFFFFFFFFF:FFFFFFFFFFFFFFFFFFFFFFFFFFFFFFFFFFFFFFFFFFFFFF:FFFFFFFFFFFFFFFFFFFFF:FFF:FFFFFFFFFFFFFFFFF:FFFFFFFFFFF,FFFFFFF:FFFFFFFFFFFFFFFFFFFFFFFFFFFFFFFFFFFF,FFFFF::FFFFFFF,F:FFFFFFFFFFFFFFFFFFF,,FF,FFFFF,:FFF,FFFFFFFFFFFFFFFFFFFFFFF:
@A01757:128:HWYCLDRX2:1:2101:22354:5729 2:N:0:GGAGCGTC
TCGGACTACCAGGGTATCTAATCCTGTTTGCTCCCCACGCTTTCGTGCCTCAGTGTCAGTTACAGTCCAGAGAGCCGCCTTCGCAACTGGTGTTCCTCCTAATATCTACGCATTTCACCGCTACACTAGGAATTCCACTCTCCTCTCCTGCACTCAAGTTCCCCAGTTTCAAAGGCTTACTACGGTTGAGCCGTAGCCTTTCACCTCTGACTTAAGAAACCACCTACGCACCCTGTACGCCCAGTAATTCC
+
FFFFFFFFFFFFFFFFFFFFFFF:FFFFFFFFFFFFFFFFFFFFFFFFFFFFFF:FFFFFFFFFFFFFFFFFFFFFFFFFFFFF:FFFF,FFFF::FFFFFFFFFFFFFFFFFFFFFFFFFF,,F:F,FFF:FFF,FFFFFFFFFFF:FF,FFFFFFFFFF,F,FF:FFFFFFF:F,FFFFFFF,FFFFFFFFF,,FFF,FFFFFFFFFFFFFFF:FFFF,FF,FF::FFF:FF,FFF:F,FF::FF:F::
@A01757:128:HWYCLDRX2:1:2101:15564:5744 2:N:0:GGAGCGTC
TCGGACTACCGGGGTTTCTAATCCTGTTCGCTCCCCTAGCTTTCGCGCCTCAGCGTCAGTGGCGGCCCAGCCGGCTGCCTTCGCCATCGGTGTTCTTCCCGATATCTGCGCATTCCACCGCTACACCGGGAATTCCGCCTGCCCCTACCGCACTCGAGCTCGCCAGTTCGGGACCCGGCTGGAGGTTGAGCCCCCAGGTTAGAGGTCCCGCTTAGCGGGCCGCCTACGCGCGCTTTACGCCCAATGAATCC
+
FFFFFFFFFFFFFF:FFF::FFFFFFFFF:FFFFFFFFFF:FFFFFF,FFF::F:F:FFFF,:FFFFFFFF,FFFFFFFFFF:FF,FFFFFFFFFFFFFF:,FFFFFFFFF,FFFFFFFFFFFFFFFFFFFFFFFFFFFFFFFFFFFFFFFFFFFFFFFFF,F:FFF:FF,FFFFFFFFFF:FFFFFF::FFFFF,F,FFFFFFFFFFFFFFF,:F:FFFFFFFFF,FFFFFFFFFFFFFF:FFF,:FFFF
@A01757:128:HWYCLDRX2:1:2101:29378:5776 2:N:0:GGAGCGTC
TCGGACTACCGGGGTATCTAATCCTGTTTGCTCCCCACGCTTTCGAGCCTCAACGTCAGTCATCGTCCAGCAAGCCGCCTTCGCCACTGGTGTTCCTCCTAATATCTACGCATTTCACCGCTACACTAGGAATTCCACTTGCCTCTCCGACACTCCAGCCACACAGTTCCAAATGCAGTCCCGGGGTTGAGCCCCGGGCTTTCACATCTGGCTTGCATCGCCGTCTACGCTCCCTTTACACCCAGTAAATC
+
:FFFFFF,FFFFFFFFFFFFFFFFFFFFFFFFFFFFFFFF:FFFF:FFFF:FFFFFFFFFFFFFFFFFFFFFFFFFFFFFFFFFFFFFFFFFFFFFFFFFFFFFFFFFFFFFFFFFFFFFFF:FF:FFFFFFFF,FF,FFFFF:FFFFFFFFFFFFFFFF:FFF,FFFFFFFFFFFFFFFFFFFFFFFFFFFFFFF:FF:FFFFFF:FFFFFFFFF:FFFFFFF:FFF:FFFFFFFF:FFFFFFFFFFFFF
@A01757:128:HWYCLDRX2:1:2101:12581:5932 2:N:0:GGAGCGTC
TCGGACTACCAGGGTTTCTAATCCTGTTCGCTACCCATGCTTTCGAGCCTCAGCGTCAGTTGCAGACCAGAGAGCCGCCTTCGCCACTGGTGTTCTTCCATATATCTACGCATTCCACCGCTACACATGGAGTTCCACTCTCCTCTTCTGCACTCAAGTTCAACAGTTTCTGATGCAATTCTCCGGTTGAGCCGAAGGCTTTCACATCAGACTTATTGAACCGCCTGCACTCGCTTTACGCCCAATAAATC
+
FFFFFFFFFFFFFFFFFFFFFFFFFFFFFFFFFFFFF:FF:FFFFFFFFFF:FFFFFFFFFFFFFFFFFFFFFFFFFFFFFFFFFF:FFF:FFFF,FFFFF,FFFFFFFFFFFFFFFFFFFFFFFFFFFFFFFFFFFFFFFFFFFFFFFFFFFFF:FFFFF:FFFFF:FFFFF:FFFF,FF:FFFFFFFFFFFFF:FFFFFFFFFF,FFFF:FFFFFFFFFFFFFFFFFFFF:FF,F,F:FFFFFFFFF,:
@A01757:128:HWYCLDRX2:1:2101:24252:5948 2:N:0:GGAGCGTC
TCGGACTACAAGGGTTTCTAATCCTGTTTGCTCCCCACGCTTTCGCACCTCAGCGTCAATACCGGTCCAGGTGGCCGCCTTCGCCACTGATGTTCCTCCAGATATCTACGGATTTCACTCCTACACCTGGAATTCCGCCACCCTCTCCCGGATTCCAGTCATGCAGTATCAAGGGCAGTTCCACGGTTGAGCCGTGGGATTTCACCCCTGACTTACACAACAGCCTAAGTGCGCTTTACGCCCAGTAATTC
+
FFFFFFFFFFFFFFFFFFFF:FFFFFFFFFFFFFFFFFFFFFFFFFFFFFFFFFFFFFFFFFFFFFFFFFFFFFFFFFFFFFFFFFFFFFFFFFFFFFFFFFFFFFFFFFFFFFFFFFFFFFFFFFFFFFFFFFFFFFFFFFFFFFFFFFFFFFFFFFFFFFFF,FFFFFFFFFFFFFFFFF:FFFFFFFFFFFFFFFFFFFFFFFFFFFFFFFFFFFFFFFFFFFFFFF:FFFFFF:FFFFFFFFFFFFF
@A01757:128:HWYCLDRX2:1:2101:18873:5963 2:N:0:GGAGCGTC
TCGGACTACAAGGGTATCTAATCCTATTTGCTCCCCACGCTTTCGTGCCTCAGCGTCAGTCAACAGGCCAGGCGGCCGCCTTCGCCACTGGTGTTCTTCCATATATCTACGCATTTTACCGCTACACATGGAGTTCCACCGCCCTCTCCTGCTCTCTAGCCCGCCAGTTTCCAGAGCCTGTACCGGTTGAGCCGGTACCTTTCACTCCAGACTTAGCAGGCCGCCTACGCACCCTTTACGCCCAATCATTC
+
FFFFFF,FFFFFFFFFFFFFFFFFFFFFFFFFFFFFFFFFFFFFFFFFFFFFFFFFFFFFFFFFFFFFFFFFFFFFFFFFFFFFFFFFFFFFFFFFFF:FFFFFFFFFFFFFFFFFFFFFFFFFF::FFFFFFFFF:FFFFFFFFFFFFFFFFFFFFFFFFFFFFFFFFFFFFFFFFFF:FFFFFFFFFFFFFFF:FFFFFFFFF:FFFFFFFFF:FFFF:FFFFFFFFFFFFF:F,FFFF:FF,,::,FF
@A01757:128:HWYCLDRX2:1:2101:16260:5979 2:N:0:GGAGCGTC
TCGGACTACAAGGGTATCTAATCCTGTTCGCTCCCCACGCTTTCGCTCCTCAGCGTCAATGTCGGCCCAGACCACCGCCTTCGCTGCTGGTGTTCCTCCTGATATCTGCGCATTTCACCGCTACACCAGGAATTCCGTGGTCCCCTACCGAATTCAAGTCATGACAGTATCGAGTGGCAGCTCCAGGTTGAGCCTGGAGATTTCACACCCGACTTATCAAACCGCCTACGAGCTCTTTACGCCCAATAAAT
+
FFFFFFFFFFFFFFFFFFFFFFFFFFFFFFFFFFFFFFFFFFFFFFFFFFFFFFFFFFFFFFFFFFFFFFFFFFFFFFFF:FFFFFFFFFFFFFFFFFFFFF:FFFFFFFF:FFFFFFFFFFFFFFFFFF:FFFFFFFFFFFFFFFFFFFFFFFFFFFFFFFFFFFFF,FFFFFFFFFFFFF:FFFFFFFFF:FFFFFFFFFFFFF:FFFFFFFF:FFFFFFFFFFF:F,FFFFF:FFFFFFFFFFFF::F
@A01757:128:HWYCLDRX2:1:2101:5620:5995 2:N:0:GGAGCGTC
TCGGACTACACGGGTATCTAATCCTATTTGCTCCCCACGCTTTCGTGCCTCAGCGTCAGTCAACAGGCCAGGCGGCCGCCTTCGCCACTGGTGTTCTTCCATATATCTACGCATTTTACCGCTACACATGGAGTTCCACCGCCCTCTCCTGCTCTCTAGCCCGCCAGTTTCCAGAGCCTGTACCGGTTGAGCCGGTACCTTTCACTCCAGACTTAGCAGGCCGCCTACGCACCCTTTACGCCCAATCATTC
+
FFFFFFFFFFFFFFFFFF:FFFFFFFFFFFFFFFFFFFFFFFFFF:FFFFFFFFFFF:FFFFFFFFFFFFFFFFFFFFFFFFFFFFFFFFFFFFFFFFF,FFFFFF,:FFFFFFF:FFFFFFFFFFFFFFFFF:F:FFFFFFF:FF:F:F:F,:FFFF:FFFFFFFF:F,F,F:FFF,::FFFFFF:F,F,FF:FF:FF,F,,FFFF,:,,FF,FF,::FFF,F,,F,:FFF,,,FF:,,:FF:,FFF,::
@A01757:128:HWYCLDRX2:1:2101:26729:6010 2:N:0:GGAGCGTC
TCGGACTACAAGGGTTTCTAATCCTGTTCGCTCCCCCAGCTTTCGCGCCTCAGCGTCAGTGACGGCCCAGAGAGCTGCCTTCGCCATCGGTGTTCTTCCCTATATCTGCGCATTCCACCGCTACACCGGGAATTCCGCTCTCCTCTACCGCACTCGAGCCGCCCAGTCCGGGACCCGTCCCGGGGTTGAGCCCCGGGGTTAGAGGTCCCGCTGAGGCGGCCGCCTACGCGCGCTTTACGCCCAATTAATCC
+
FFFFFFFFFFFFFFFFFFFFFFFFFFFFFFFFFFFFFFFFFFFFFFFFFFFF:FFFFFFFFFFFFFFFFFFFFFFFFFFFFFFFFFFF:FFFFFFFFFFFFFFFFFFFFFFFFFFFFFFFFFFFFFFFFFFFFFFFFFFFFFFFFFFFFFFFFFFFFFFFFFFFFFFFFFF:FFFFFFF:FFFFFF:FFFFFFFFFFFFF,FFFFFFFFFFF,,FFFFF:FFFFFFFFFFFFFFF:F:FFFFFFFFFFF:F
@A01757:128:HWYCLDRX2:1:2101:12626:6073 2:N:0:GGAGCGTC
TCGGACTACAGGGGTTTCTAATCCTGTTCGCTCCCCATGCTTTCGCGCCTCAGCGTCAGGTACAGTCCAGAAAGTCGCCTTCGCCACTGGTGTTCCTCCTAATATCTACGCATTTCACCGCTACACTAGGAATTCCACTTTCCTCTCCTGCCCTCAAGAAACCCAGTTTTAAATGCAGTCTCCAGGTTGAGCCCGGAGTTTTCACATCTAACTTAAGTTCCCGCCTACGCGCCCTTTACGCCCAGTAATTC
+
FFFFFFFFFFFFFFFFFFFFFFFFFFFFFFFFFFFF:FFFFFFFFFFFFFFFFFFFFFFFFFFFFFFFFFFFFFFFFFFFFFFFFFFFFFFFFFFFFFFFFFFFFFFFFFFFFFFFFFFFFFFFFFFFFFFFFFFFFFFFFFFFFFFFFFFFFFFFFFF,FFFFFFFFFFFFFFFFFFFFFFFFFFF:FFFFFFFFFFFFFFFFFF,FF:FFFF,FFFFFFF:FFF,FFFFFFF,FFFF:F,FFF:F,FFF
@A01757:128:HWYCLDRX2:1:2101:27697:6120 2:N:0:GGAGCGTC
TCGTACTACTAGGGTATCTAATCCTGTTTGCTCCCCACGCTTTCGAGCCTCAGCGTCAGTTGCCGTCCAGTAAGCCGCCTGCGCCACCGGTGTTCTTCCTGATATCTGCGCATTTCACCGCTACACCAGGAATTCCGCTTACCCCTCCGGCACTCCAGCCCGGCAGTTTCCAATGCAGTCCCGGGGTTGGGCCCCGGGCTTTCACACCAGACTTGCCGTGCCGCCTGCGCTCCCTTTACGCCCAGTGAATC
+
FFFFFFFFFFFFFFFFFFFFFFFFFFFFFFFFFFFFFFFFFFFFFFFFFFFFFFFFFFFFFFFFFFFFFFFFFFFFFFFFFFFFFFFFFFFFFFFFFFFFFFFFFFFFFFFFFFFFFFFFFFFF:FFFFFFFFFFFFFFFFFFFFFFFFFFFFFFFFFFFFFFFFFFFFFFFFFFFFFFFFFFFFFFFFFFFFFFFFFFF:FFFFFFFFFFFFF,FFFFFFFFFFFFFFFFFFFFFFFFFFFFFFFFFFFF
@A01757:128:HWYCLDRX2:1:2101:3242:6198 2:N:0:GGAGCGTC
TCGATACAAGGGTATCTAATCCTTTTTGCTCCACACGCATACGCGCCTCAGCGTCAGTTAATGTCCAGCAGGCCGCCTTCACCACTGGTGTTCCTCCGTATATATACGCATTTCACCGCTACACACGGAATTCCGCCTGCCTCTCCAGCACTCAGGAACTACAGTTTCAAAGGCGGTTCCAGGGTGTAGGCCTGGACTTTCACATCTGACTGGCACGCCCGCGTACACGCCCTTTGGACCGCGTGATGCCG
+
,F,F,FFFF,:,FFFF,F,F,,:,FF,,F,,F,::,F,,,:F,,,,:F,FFFFF,FF:F:FF,,,FF,FFF,F:F:FFF,,,FFFF,FF:FF:FF:,FFFFF,,:F,:,F,F,FF,,,,F,F,:::F,F:,F,FFF:FF:FF:,,:,,,:,,,F,:,F,,F:FF,FFFF:,,,F,FFF:,:FFFF,,,F,,:,F:F,F,FF:F,FF,F,,F:F:,,,:F,F,,:,,,F,,:F,:,,,,::,::F,,,:F,F
@A01757:128:HWYCLDRX2:1:2101:15691:6277 2:N:0:GGAGCGTC
TCGGACTACACGGGTTTCTAATCCCGTTTGCTCCATACGCTTTCGTGCCTTAGTGTCAGAACCGTCCCAGTAACCTGCCTACGCTATTGGTGTTCTTTCTAATATCTACGGATTTCACTCCTACACTAGAAATTCCAGTTACCCCTAACGGTCTCGAGCTTAACAGTTTAGCTAATAGTCTGAATGGTTGAGCCACCAGATTTCACTAGCTACTTATTATGCCACCTACGCAACTCTTTACACCCAGTCAC
+
FFFFFFFFFFFFFFFFFFFFFFFFFFFFFFFFFFFFFFFFFFFFFFFFFFFFFFFFFFF:FFFFFFFFFFFFFFFFFFFFFFFFFFFFFFFFFFFFFFFFFFFFFFFFFFFFFFFFFFFFFFFFFFFFFFFFFFFFFFFFFFFFFFFFFFFFFFFFFFFFFFFFFFFFFFFFFFFFFFFFFFFFFFFFFFFFFFFFFF:FFFFF:FFF:FFFFFFFFFFFF:FFFFFFFFFFFFFFFFFFFFFFFFFFF:,
@A01757:128:HWYCLDRX2:1:2101:14335:6433 2:N:0:GGAGCGTC
TCGGACTAAAGGGTATCTAATCCTGTTTGCTCCCCACGCTTTCGAGCCTCAACGTCAGTTACTGTCCAGTAAGCCGCCTTCGCCACTGGTGTTCCTCCTAATATCTACGCATTTCACCGCTACACTAGGAATTCCGCTTACCTCTCCAGCACTCCAGCCATACAGTTTCCAAAGCAGTTCCCAGGTTGAGCCCGGGTATTTCACTTCCGACTTGTATTGCCGTCTACGCTCCCTTTACACCCAGTAAATCC
+
FFFFFFFFFFFFFF:FFFFFFFFFFFFFFFFFFFFFFFFF:FFFFFFFFFFFFFFFFFFFFFFFFFFFFFFFFFFFFF:FFFFF:FFFFFFFFFFFFFF,FF:FFFFFFFFFFFFFFFFFFFFFFFFFFF,FFFFFFFFFFFFFFFFFFFFFFFFFFFFFFFFFFFFFFFFFFFFFFFFFFFFFFFFFFFFFFFFFF,FFFFFFFFFFFFF:FFFFFFFFFFFFFFFFFFF:FFFFFFFFFFFFFFFFFF:
@A01757:128:HWYCLDRX2:1:2101:17300:6433 2:N:0:GGAGCGTC
TCGGACTACACGGGTATCTAATCCTGTTTGCTCCCCACGCTTTCGAGCCTCAACGTCAGTCATCGTCCAGCAAGCCGCCTTCGCCACTGGTGTTCCTCCTAATATCTACGCATTTCACCGCTACACTAGGAATTCCACTTGCCTCTCCGACACTCCAGCCACACAGTTCCAAATGCAGTCCCGGGGTTGAGCCCCGGGCTTTCACATCTGGCTTGCATCGCCGTCTACGCTCCCTTTACACCCAGTAAATC
+
FFFFFFFFFFFFFFF:FFFFFFFFFFF:F:FFFFFFFFFFFFFFFFFFFFF,FFFFFFFFFFFFFFFFFFFFFFFFFFFFFFFFFFFFFFFFFFFFFFFFFFFFFFFFFFFFFFFFFFFFFFFFF:FFFFFFFFFFFFFFFFFFFFFFFFFFFFFFFFFFFFFFFFFFFFFFFFFFFFFFFFFFFFFFFFFFFF:FFFFFFFFFFFFFFFFF:FFFFFF:FFFFFFFFFFFFFFFFF:FFFFFFFFF:F,:
@A01757:128:HWYCLDRX2:1:2101:21621:6464 2:N:0:GGAGCGTC
TCGGACTACAAGGGTTTCTAATCCTGTTTGCTCCCCACGCTTTCGAGCCTCAACGTCAGTTACTGTCCAGTAAGCCGCCTTCGCCACTGGTGTTCCTCCTAATATCTACGCATTTCACCGCTACACTAGGAATTCCGCTTACCTCTCCAGCACTCCAGCCGTACAGTTTCCAAAGCAGTTCCCGGGTTAAGCCCGGGGCTTTCACTTAAGACTTGCACTGCCGTCTACGCTCCCTTTACACCCAGTAAATC
+
FFFFFFFFFFFFFFFFFFFFFFFFFFFFFFFFFFFFFFFFFFFFFFFFFFFFFFFFFFFFFFFFFFFFFFFFFFFFFFFFFFFFFFFFFFFFFFFFFFFFFFFFFFFFFFFFFFFFFFFFFFFFFFFFFFFFFFFFFFFFFFFFFFFFFFFFFFFFFFFFFFFFFFFFFFFFFFFFFFFFFFFFFFFFFFFFFFFFFFFFFFFFFFFFFFFFFFFFFFFFFFF:FFF,FFFFFFFFFFFFFFFFFFFFFFF
@A01757:128:HWYCLDRX2:1:2101:7997:6511 2:N:0:GGAGCGTC
AGGACTACAGGGTATCTAATCCTGTTTGCTCCCCACGCTTTCGAGCCTCAACGTCAGTTACCGTCCAGCCGGCCGCCTTCGCCAAGGGTGTTCCTCCCCATATCTACGCAATTCCCCGCTACACTAGGAATGGCGCTTGCCTCTCCGACACTCTAGAACAACAGTTTCGAATGCACTCCCCGAGTTGATCCCCGGGATTTCACCTCTGACTTGGAAAAACCTCTCGGCTCCCGATACACCCAGTAAAACCG
+
,:F,::F,F,FF:,::FFFF,,F,F:FFFFF:FFFF:,F:FF:FFFF:,FF,FFFFF:FF:,,:,:FF,,:,,F:,FF,,FF::,,,,FFF:FF,,,,,,,F,FF,,F,F,,F,,FFFFFF,,F,F,::F:,,F:::,FF,FF,F:F,FFF,F:FFFFFFF:F,FFFF,FF,,F:FFF,,,::,F,,,:FF:F:,F,FFFFFF,FF,,F:,F,,,F,,,,:FF,,,,F::F,::FFF:,:FF,FF,F,:,F
@A01757:128:HWYCLDRX2:1:2101:14859:6590 2:N:0:GGAGCGTC
TCGGACTACAAGGGTATCTAATCCTGTTTGCTCCCCACGCTTTCGCACCTCAGCGTCAATACCGGTCCAGGTGGCCGCCTTCGCCACTGATGTTCCTCCAGATATCTACGGATTTCACTCCTACACCTGGAATTCCGCCACCCTCTCCCGGATTCCAGTCATGCAGTATCAAGGGCAGTTCCACGGTTGAGCCGTGGGATTTCACCCCTTACTTACACAACAGCCTACGTGCGCTTTACGCCCAGTAATTC
+
FFFFFFF:FFFFFFFFFFFFFFFFFFFFFFFFFFFFFFFFFFFFFFFFFFFFFFFFFFFFFFFFFFFFFFFFFFFFFFFFFFFFFFFFFFFFFFFFFFFFFFFFFFFFFFFFFFFFFFFFFFFFFFFFFFFFFFFFFFFFFFFFFFF:FFFFFFFFFFFFFFFFFFFFFFFFFFFFFFFFFFFFFFFFFFFFFFFFFFFFFFFFFFFF:,FFFFFFFFFFFFFFFFFFFFFFFFFFFFFFFFFFFFFFFFF
@A01757:128:HWYCLDRX2:1:2101:20528:6637 2:N:0:GGAGCGTC
TCGGACTACCCGGGTATCTAATCCTGTTTGCTCCCCACGCTTTCGCGCCTCAGCGTCAATACCGGTCCAGGTGGCCGTCTTCGCCACTGATGTTCCTCCAGATATCTACGGATTTCACTCCTACACCTGGAATTCCGCCACCCTCTCCCGGATTCAAGTCGCGCAGTATCAAGGGCTGTTCCACGGTTGAGCCGTGGGATTTCACCCCCAACTTACACAACAGCCTACGCGCGCTTTACGCCCAGTAATTC
+
FFFFFFF:FFFFFFFFFFFFFFFFFFFFFFFFFFFFFFFFFFFFFFFFFFFFFFFFF:FFFFFFFFFFFF:FFFFFFFFFFFFFFFFFF:FFFFFFFFFFFFFFFFFFFFFFFFFFFFFFFFFFFFFFFFFFFFFFFFFFFFFFFFFFFFFFFFFFFFFFFFFFFFFFFFFFFFFFFFFFFFFFFFFFFFFFFFFFFFFFF:FFFFFFFF:FFFFFFFFFF,FFFF:FFFFFFFFFFFFFFFFFFFF:FFF
@A01757:128:HWYCLDRX2:1:2101:28546:6652 2:N:0:GGAGCGTC
TCGGACTACCAGGGTATCTAATCCTGTTCGCTACCCATGCTTTCGAGCCTCAGCGTCAGTTGCAGACCAGACAGCCGCCTTCGCCACTGGTGTTCTTCCATATATCTACGCATTCCACCGCTACACATGGAGTTCCACTGTCCTCTTCTGCACTCAAGTCGCCCGGTTTCCGATGCACTTCTTCGGTTAAGCCGAAGGCTTTCACATCAGACCTAAGCAACCGCCTGCGCTCGCTTTACGCCCAATAAATC
+
FFFFFFFFFFFFFFFFFFFFFFFFFFFFFFFFF:FFFFF,:FFFFFFFFFFFFFFFF:FFFFFFFFFFF:FFFFFFFFFFFFFF,FFFFFFFFFF,FFFFFFFFFFFFFFFF:FFFFFFFFFFFFFFFFFFFFFFFFFF:FFFFFFFFFFFFFFFFFFFFFFFFFFFFFFFFFFFFFFFFFFFFFFFFFFFFFFFFFFFFF:FFFF:FFF:FFF,FFFFFFFFFFFFFFFFFFFFFFFFFFFFFFFF,FFF
@A01757:128:HWYCLDRX2:1:2101:7509:6668 2:N:0:GGAGCGTC
TCGGACTACAAGGGTATCTAATCCTGTTTGCTCCCCACGCTTTCGAGCCTCAACGTCAGTTACCGTCCAGCAGGCCGCCTTCGCCACTGGTGTTCCTCCCAATATCTACGCATTTCACCGCTACACTGGGAATTCCGCCTGCCTCTCCGGTACTCCAGACTCACAGTTTCCAAAGCAGTCCCGGGGTTGAGCCCCGGGCTTTCACTCCAGACTTGCATGTCCGTCTACGCTCCCTTTACACCCAGTAAATC
+
FFFFFFF,FFFFFFFFFFFFFFFFFFFFFFFFFFFFFFFFFFFFFFFFFFFFFFFFFFFFFFFFFFFFFFFFFFFFFFFF:FFFFFFFFFFFFFFFFFFFFF:FFFFF,FFFFFFF::FFFF,FFFFFFFF:FFFFFFFFFFFFFFFFFFF,FFFFFFFFFFFFFFFFFFFFFFFFFFFFFFF:FFFFFFFFFFFFFFFFFFF,FFFFFFFFFF:FFFFFFFF,FF:F:FFFFFFFFFFFF,FFF:FFFFF
@A01757:128:HWYCLDRX2:1:2101:3468:6684 2:N:0:GGAGCGTC
TCGGACTACAAGGGTATCTAATCCTGTTTGCTCCCCACGCTTTCGCACCTCAGCGTCAATACCGGTCCAGGTGGCCGCCTTCGCCACTGATGTTCCTCCAGATATCTACGGATTTCACTCCTACACCTGGAATTCCGCCACCCTCTCCCGGATTCCAGTCATGCAGTATCAAGGGCAGTTCCACGGTTGAGCCGTGGGATTTCACCCCTGACTTACACAACAGCCTACGTGCGCTTTACGCCCAGTACTTC
+
FFFFFFFFFFFFFFFFFFFFFFFFFFFFFFFFFFFFFFFFFFFFFFFFFFFFFFFFFFFFFFFFFFF,FFFFFFFFFFFFFFFFFFFF,FF:FFFFFFF::FFF:FFFFFFFFFFFFFFFFF:FFFFFFFF,F:FFFFFFFFF,:FFFFFF:F,FFFF:F:FF,,F,FF:,,:F,FFFFFF:FFF:,FF:::FFFFFF,,:FF:F::FFFF,FF:FF,FFFF,FFF,F:,,:F:,F:F:,,F:,F,,,F,:
@A01757:128:HWYCLDRX2:1:2101:10257:6793 2:N:0:GGAGCGTC
TCGGACTACTAGGGTATCTAATCCCGTTTGCTCCCTACGCTTTCGTGCCTTAGTGTCAGAACCGTCCCAGCATCCTGCCTACGCTATTGGTGTTCCTTCTAATATCTACGGATTTCACTCCTACACTAGAAATTCCAGATGCCCCTAACGGTCTCGAGCTTAACAGTTTAGCTAATAGTCTGAATGGTTGAGCCACCAGATTTCACTAGCTACTTATTATGCCACCTACGCTACTCTGTCCACACAGTCAC
+
FFFFFFFFFFFFFFFFFFFFFFFFFFFFFFFFFFFFFFFFFFFFFFFFFFFFFFFFFFFFFFFFFFFFFFFFFFFFFFFFF:FFF,FFFF,FFFFFFFFFFFFFFFFFFFF:FFFFFFFFFFFFFFFFF:FFFFFFFFFFFFF:F,FFFFFFFFFF:FFFFFF:FF::F,F:F:FFFFFFFFFFFFFFFFFFF,F:FFFFF:FF,:FFFFFFF:F:FF:F::F:::F:FF:,,FFFF,F,,F,,:F,FF,F
@A01757:128:HWYCLDRX2:1:2101:29604:6856 2:N:0:GGAGCGTC
TCGGACTACCGGGGTTTCTAATCCTGTTTGCTCCCCACGCTTTCGCGCCTCAGCGTCAGTTAATGTCCAGCAAGCCGCCTTCGCCACTGGTGTTCCTCCTAATATCTACGCATTTCACCGCTACACTAGGAATTCCGCTTGCCTCTACTTCACTCAAGAATATCAGTTTCAAAAGCAGGTTATGAGTTGAGCCCATAATTTTCACTTCTGACTTGACATCCCGCCTACGCTCCCTTTACACCCAGTAATTC
+
FFFFFFFFFFFFFFFFFFFFFFFFFFFFFFFFFFFFFFFFFFFFFFFFFFFFFFFFFFFFFFFFFFFFFFFF:FFFFFFFFFFFFFFFFFFFFFFFFFFFFFFFFFFFFF:FFFFFFFFFFFFFFFFFFFFFFFFFFFFFFFFFFFFFFFFFFFFFFFFFFFFFFFFFFFFFFFFFFFFFFFFFFFFFFFFFFFFFFFFFFF:FFFFFFFFFFFFFFFFFFFFFFFFFFFFFFFFFFFFFFFFF:::,F:F
@A01757:128:HWYCLDRX2:1:2101:21350:6903 2:N:0:GGAGCGTC
TCGGACTACAGGGGTATCTAATCCTGTTTGCTACCCACGCTTTCGCACCTCAGCGTCAGTTTTGTGCCAGGCGGCCGCCTTCGCCACTGATGTTCCTCCTGATATCTACGGATTTCACTCCTACACCAGGAATTCCGCCGCCCTCTCACATACTCCAGTTTTACAGTTTCAAAGGCAGTTCCACGGTTGATCCGTGGCATTTCACCCTTGACTTGTCATACAGCCTACGTGCGCTTTACGCCCAGTAATTC
+
FFFFFFFFFFFFFFFFFFFFFFFFFFFFFFFFFFFFFFFFFFFFFFFFFFFFFFFFFFFFFFFFFFFFFFFFFFFFFFFFFFFFFFFFFFFFFFFFFFFFFFFFFFFFFFFFFFFFFFFFFFFFFFFFFFFFFFFFFFFFFFFFFFFFFFFFFFFFFFFFFFFFFFFFFFF:FF:FFFFFFFFFFFFFFFFFFFFFFFFFFFFFFFFFFFFFFFFFFFFFFFFFFF:FFFFFFFFFFFFFFFFFFFFFFFF
@A01757:128:HWYCLDRX2:1:2101:27787:6903 2:N:0:GGAGCGTC
TCGTACTACTAGGGTATCTAATCCTGTTTGCTCCCCACGCTTTCGAGCCTCAGCGTCAGTTGCCGTCCAGTAAGCCGCCTGCGCCACCGGTGTTCTTCCTGATATCTGCGCATTTCACCGCTACACCAGGAATTCCGCTTACCCCTCCGGCACTCCAGCCCGGCAGTTTCCAATGCAGTCCCGGGGTTGGGCCCCGGGCTTTCACACCAGACTTGCCGTGCCGCCTGCGCTCCCTTTACGCCCAGTGAATC
+
FFF:FFFFFFFFFFFFFFFFFFFFFFFFFFFFFFFFFFFFFFFFFFFFFFFFFFFFFF:FFFFFFFFFFFFFFFFFFFFFFFFFFFFFFFFFFFFFFFFFFFFFFFFFFFFF:FFFFFFFFFFFFFFFFFF:FFFFFFFFFFFFFFFFFFFFFFFF:FFFFFFFFFFFFFFFFFFFFFFFFFFFFFFFFFFFFFFFFFFFFFFFFFFFFFFFFFFFFFFFFFFFFFFFFFFFFFF,F,FFFFFF:FFFFFF
@A01757:128:HWYCLDRX2:1:2101:20898:6934 2:N:0:GGAGCGTC
TCGGACTACCAGGGTATCTAATCCTGTTCGCTACCCATGCTTTCGAGCCTCAGCGTCAGTTGCAGACCAGAGAGCCGCCTTCGCCACTGGTGTTCTTCCATATATCTACGCATTCCACCGCTACACATGGAGTTCCACTCTCCTCTTCTGCACTCAAGTTCAACAGTTTCTGATGCAATTCTCCGGTTGAGCCGAAGGCTTTCACATCAGACTTATTGAACCGCCTGCTCTCGCTTTACGCCCAATAAATC
+
FFFFFFFFFFFFFFFFFFFFFFFFFFFFFFF:FFFFFFFFFFFFFFFFFFFFFFFFF:FFFFFFFFFFFFFFFFFFFFFFFFFFFFFFFFFFFFFFFFFFFFFFFFFFFFFFFFFFFFFFFFFFFFFFFFFFFFFFFFFFFFF:FFFFFFFFFFFFFFFFFFFFFFFFFFFFFF:FFFFFFFFFFFFFFFFFFFFFFFF:FFFFFF:FFFFFFFFFFFFFFF,FFFFF,FFFFFFFFFF,FFFFF:FF:FF
@A01757:128:HWYCLDRX2:1:2101:7428:7059 2:N:0:GGAGCGTC
TCGGACTACTAGGGTATCTAATCCTGTTTGCTCCCCACGCTTTCGAGCCTCAACGTCAGTTACCGTCCAGCAGGCCGCCTTCGCCACTGGTGTTCCTCCCGATCTCTACGCATTTCACCGCTACACCGGGAATTCCGCCTGCCTCTACTTCACTCAAGCCCTACAGTTTCAAAAGCAGTTCACGGGTTAAGCCCATGGATATCACTTCTGACTTGCAGGGCCGCCTCCGCACCCTTTACACCCAGTAAATC
+
FFFFFFFFFFFFFFFFFFFFFFFFFFFFFFFFFFFFFFFFFFFFFFFFFFFFFFFFF:FFFFFFFFFFFFFFFFFFFFFFFFFFFFFFFFFFFFFFFFFFFFFFFFFFFFFFFFFFFFFFFF:FFFFFFFFFFFFFFFFFFFF:FFFFFFF:FFFFFFFF,FF:FFFFFFFFFFF:FFF:FFF:FFF:FFFFFFF:FFF:,F:FFFFFFF,FFFF,,FFFF,FFFF,,FF,FFF,FFF,,F:FFFF:FFFF
@A01757:128:HWYCLDRX2:1:2101:11794:7106 2:N:0:GGAGCGTC
TCGGACTACAAGGGTATCTAATCCTATTTGCTCCCCACGCTTTCGTGCCTCAGCGTCAGTTAACAGGCCAGGCGGCCGCCTTCGCCACTGGTGTTCTTCCATATATCTACGCATTTTACCGCTACACATGGAGTTCCACCGCCCTCTCCTGCTCTCTAGCCCGCCAGTTTCCAGAGCCTGTACCGGTTGAGCCGGTACCTTTCACTCCAGACTTAGCAGGCCGCCTACGCACCCTTTACGCCCAATCATTC
+
FFFFFFFFFFFFFF:FFFFFF:,:F,FFFFFFFFFFFFF:F:FFF,FFFFFFFFFFFFFFFFFFFFFFFFFFFFFFFFFFFFFFFF:FFFFFFFFFFFFFFFFFFFFF,FFFFFFFFFFFFFF:FFFFFFFFFFFFFFFFFFFFFFFFFFFFFFFFFF:FFFFFFFFFFFFFFFFFFFFFFFFFFFFFFFFFFFFFFFFFFFFFFFF,,:FFFFFF:FFFFFFFFFFFFFFF:FFFFFFFFFFFFF,FFF:
@A01757:128:HWYCLDRX2:1:2101:29197:7122 2:N:0:GGAGCGTC
TCGGACTACCAGGGTATCTAATCCTGTTTTCTCCCCACGCTTTCGCACCTCAGCGTCAATACCGGTCCAGGTGGCCGCCTTCGCCACTGATGTTCCTCCAGATATCTACGGATTTCACTCCTACACCTGGAATTCCGCCACCCTCTCCCGGATTCCAGTCATGCAGTATCAAGGGCAGTTCCACGGTTGAGCCGTGGGATTTCACCCCTGACTTACACAACAGCCTACGTGCGCTTTACGCCCAGTAATTC
+
FFFFFFFFFFFFFFFFFFFFFFFFFFFFFFFFFFFFFFFFFFFFFFFFFFFFFFFFFFFFF:FFFFFFFFFFF::FFFFFFFFFFFFFFFFFFFFFFFFFFFFFFFFFF:FFFFFFFFFFFFFFFFFFFFFFFFFFFFFFFFFFFFFFFFFFFFFFFFFFFFFFF:FFFF:FFFFF:FFFFFFFFFFFFFFFFFFFFFFFFFFFFFFFFFFFFFFFFFFFFFFFFFFFFFFFFFFFFFFFFFFFFFFFFFF
@A01757:128:HWYCLDRX2:1:2101:3568:7263 2:N:0:GGAGCGTC
TCGGACTACAAGGGTATCTAATCCTGTTCGCTACCCATGCTTTCGAGCCTCAGCGTCAGTTGCAGACCAGAGAGCCGCCTTCGCCACTGGTGTTCTTCCATATATCTACGCATTCCACCGCTACACATGGAGTTCCACTCTCCTCTTCTGAACTGAAGTGCAACTGTTTCTAATGAATGTGTGGGGTTGAGGCGGAGGGTTTCGCTTCAGCCGTAAGGGACCGGCTGGGCTCGCTTTACGCCGCGGACCTC
+
,FFFFFF:FF,F:FFFFFFFFF::FFFFFFF::F,::FFFFFF:FFF,,,FF,::F:::,,F:F:F::F,FF,FF,F,:F:::,FF,:FFF:FF::F:,F:F,,F,FFFF:,F:F,F:,FFF:,F,FF:F,F,,:,F,F:F,,,:FFF,F,,FF,,,FF,::F,,FF,F:F,,,,::,,,::,,F:,,F:F,,,,,F,,,FFF,,:,,::,,:F,,,,,,,:F,F:,,F::,FF,:,,,F,,,F,,,,,FF
@A01757:128:HWYCLDRX2:1:2101:21594:7357 2:N:0:GGAGCGTC
TCGGACTACAAGGGTATCTAATCCTGTTTGATCCCCACGCTTTCGCACCTCAGCGTCAGTTACAGACCAGAGAGCCGCCTTCGCCACTGGTGTTCCTCCATATCTCTGCGCATTTCACCGCTACACATGGAATTCCACTCTCCTCTTCTGTACTCAAGTAAAACAGTTTCCAATGACCCTCCCCGGTTGAGCCGGGGGCTTTCACATCAGACTTATTTTACCGCCTACGCGCGCTTTACGCCCAATAATTC
+
FFFFFFFFFFFFFFF:FFFFFFFFFFFFFFFFFFFFFFFFFFFFFFFFFFFFFFFFFFFFFFFFFFFFFFFF:FFFFFFFFFFFFFFFFFFFFFFFFFFFF:FFFFFFFFFFFFFFFFFFFFFFFFFFFFFFFFFFFFFFFFFFFFFFFFFFFFFFFFFFFFFFFFFFFF:FFFFFF:FFFFFFFFFF:FFFFFFFFFFFFFFFFFFFFFFF:FFFFFFFF,FFFFFFFFFFFFFFFFFFFFFFFFFFFFF
@A01757:128:HWYCLDRX2:1:2101:12500:7451 2:N:0:GGAGCGTC
TCGGACTACCCGGGTATCTAATCCTGTTTGCTCCCCACGCTTTCGAGCCTCAACGTCAGTTACCGTCCAGTAAGCCGCCTTCGCCACTGGTGTTCCTCCTAATATCAACGCATTTCACCGCTACACTAGGAATTCCGCTTACCTCTCCGGTACTCCAGCAAAAAAGTTTCCAAAGCAGTTCCGCGGTTAAGCCGCGGGCTTTCACTTCAGACTTTCTTCGCCGTCTACGCTCCCTTTACACCCAGTAAATC
+
FFFFFFF,FFFFFFFFFFFFFFFFFFFFFFFFFFFFFFFFFF:FFFFFFFFFFFFFFFFFFFFFFFFFFFFFFFFFFFFFFFFFFFFFFFFFFFFFFFFFFFFFFFFFFFFFFFFFFFFFFFFFFFF,FFFFFFFFFFFFFFFFFFFFFFFFFFFFFFFFFFFFFFFFFFFFFFFFFFFFFFFFFFFFFF,FFFFFFFFFFFFFFFFFFFFFFFFFFFFFFFFFFFFFFFFFFFFFFFFFFFFFF:FF:FF
@A01757:128:HWYCLDRX2:1:2101:28221:7592 2:N:0:GGAGCGTC
TCGGACTACCAGGGTATCTAATCCTGTTTTCTCCCCACGCTTTCGCACCTCAGCGTCAATACCGGTCCAGGTGGCCGCCTTCGCCACTGATGTTCCTCCAGATATCTACGGATTTCACTCCTACACCTGGAATTCCGCCACCCTCTCCCGGATTCCAGTCATGCAGTATCAAGGGCAGTTCCACGGTTGAGCCGTGGGATTTCACCCCTGACTTACACAACAGCCTACGAGCGCTTTACGCCCAGTAATTC
+
FFFFFFFFFFFFFFFFFFF:FFFFFFFFFFFFFFFFFFFFFFFFFFFFFFFFFFFFFF:FFFFFFFFFFFFFFFFFFFFFFFFF:FFFFFFFFFFFF:FFFFFFFF,:FFFFFF:FFFFFFFFFFFFFFFFFFFFFF,FFFFFFFFF:FFFFFFFF:F:FF:FFFFFF:F,FFFFFFFFFFFFFFF:FFFFFFFFFFFFF:FFFFFFFFFF:FF:FFFFFFF:FFFFFF,FFFFFFFFFFFFFF:FFFFFF
@A01757:128:HWYCLDRX2:1:2101:22878:7889 2:N:0:GGAGCGTC
TCGGACTACCCGGGTATCTAATCCTGTTTGCTCCCCACACTTTCGCGCCTCAGCGTCAGTTGTCGTCCAGAAAGCCGCCTTCGCCACTGGTGTTCCTCCTAATATCTACGCATTTCACCGCTACACTAGGAATTCCGCTTTCCTCTCCGATACTCAAGAATAACAGTTTCAATCGCAGCTCCGAGGTTAAGCCTCGGCATTTCACGACTGACTTGCTATCCCGCCTACGCGCCCTTTACACCCAGTAAATC
+
FFFFFFFFFF:FFFFFFFFFFFFFFF:FFFFFFFFFFFFF:FFFFFFFFFFFFFFFFFFFFFFFFFF,FF::FFFFFFFFFFFFFFFFFFFFFFFFFFFFFFFFFF:FFFFFFFFFFFFFFFFFFFFFFFFFFFFFFFFFFFFFFFFFFFFFFFFFFFFFFFFFFFFFFFFFF:FFFFFFFFFFFFFFFFFFFFFFFFFFFFFFFFF:F::FFFFFFF:F:FFFFFFFFFFF,FFFFFFFFFFFFFFFFFF
@A01757:128:HWYCLDRX2:1:2101:25328:7968 2:N:0:GGAGCGTC
TCGGACTACAAGGGTATCTAATCCTGTTTGCTCCCCACGCTTTCGCACCTCAGCGTCAATACCGGTCCAGGTGGCCGCCTTCGCCACTGATGTTCCTCCAGATATCTACGGATTTCACTCCTACACCTGGAATTCCGCCACCCTCTCCCGGATTCCAGCCATGCAGTATCAAGGGCAGTTCCACGGTTGAGCCGTGGGATTTCACCCCTGACTTACACAACAGCCTACGTGCGCTTTACGCCCAGTAATTC
+
:FF:FF:FFFFFFFFFFFFF:FFF:FFF:FF:FFFFFFFFFFFFFFFFFFFFFFFF:FFFFFFFFFF:FFFFFFFFF:FF:FFFFF:FFFF,::FFFFFFFFFFFF:F,FFFFFFFFFFF:FF,F,FFF,FFFFF:F,FFFFFFFFF,FF:FF,FFFFFFFFFFFF:FFFFF:F,FFF:FFFFFF:,:FFF:FFFFFFFFFFFF:F:FFFFFF:F:FFFFF,FFFFF::::,F:FFFF:FF:FF:FFFF:F
@A01757:128:HWYCLDRX2:1:2101:29604:7983 2:N:0:GGAGCGTC
TCGGACTACAAGGGTATCTAATACTGTTTGCTCCCCACGCTTTCGAGCCTCAACGTCAGTTACCGTCCAGTAAGCCGCCTTCGCCACTGGTGTTCCTCCTAATATCTACGCATTTCACCGCTACACTAGGAATTCCACTTGCCTCTCCGACACTCCAGCCACACAGTTCCAAATGCAGTCCCGGGGTTGAGCCCCGGGCTTTCACATCTGGCTTGCATCGCCGTCTACGCTCCCTTTACACCCAGTAAATC
+
FFFFFFF:FFFFFFFFFFFFFFFFFFFFFFFFFFFFFFFFFFFF:FFFFFFFFFFFFFF,FFFFFFFFFFFFFFFFFFFFFFFFFFFFFF:FFFFFFFFFFFFFFFFFFFFFFFFFFFFFFF:FFFFFFFF::FFF:FFF:FFFFFFFFFFFFFFF:FFFFFFFFFFFFFFFFFFFFFFFFFFFFF:FFFFFFFFFFFF:FFFFFF:FFFFFFFFFFFFFFFFFFFFFFFFFFFFFFFFFFFF:FFFFFFF
@A01757:128:HWYCLDRX2:1:2101:14253:8077 2:N:0:GGAGCGTC
TCGGACTACAGAGGTATCTAATCCTGTTTGCTCCCCACGCTTTCGAGCCTCAGCGTCAGTCATCGTCCAGCAGGCCGCCTTCACCACTGGTGTTCCTCCTAATATCTACGCATTTCACCGCTACACTAGGAATTCCGCCTGCCTCTCCGACACTCCAGCCTGCCAGTTTCCAATGCAGCCCCGGGGTTGAGCCCCGGTATTTCACATCAGACTTGGCAGGCCGCCTACGCTCCCTTTACACCCAGTACATC
+
FFFFFFFFFFFFFFFFFFFFFFFFFFFFFFFFFFFFFFFFFFFFFFFFFFFFFFFFFFFFFFFFFFFFFFFFFFFFFFFFFFFFFFFFFFFFFFFFFFFFFFFFFFFFFFFFFFFFFFFFFFFFFFFFFFFFFFFFFFFFFFFFFFFFFFFFFFFFFFFFFFFFFFFFFFFF:F:F:FFFFFFFFFFFF,FFFFFFFFFFFFF:FFFFF:FFFFFFFFFFFFFFFFFFFFFFFF:FFFF,FFFFFF,,:FF
@A01757:128:HWYCLDRX2:1:2101:24858:8093 2:N:0:GGAGCGTC
TCGGACTACAAGGGTATCTAATCCTGTTCGCTACCCATGCTTTCGAGCCTCAGCGTCAGTTGCAGACCAGACAGCCGCCTTCGCCACTGGTGTTCTTCCATATATCTACGCATTCCACCGCTACACATGGAGTTCCACTGTCCTCTTCTGCACTCAAGTCGCCCGGTTTCCGATGCACTTCTTCGGTTAAGCCGAAGGCTTTCACATCAGACCTAAGCAACCGCCTGCGCTCGCTTTACGCCCAATAAATC
+
FFFFFFFFFFFFFFFFFFFFFFFFFFFFFFFFFFFF:FFFFFFFFFFFFFFFFFFFFFFFFFFFFFFFFFFF:FFFFFF:FFFFFF:,FFFF,FFF:FFFFFFFFFFFFFFFFFFFFFFFFFFFFFFFFFFFFFFFFFFFFF:FF:FFFFFFFFF:FFFFFFFFF:FFFFFFFFFFFFFFFFFFFFFFFFFFFFFFFFFFFFFFFFFFFFFFFFFFFFF:FFFFFFFFFFFFFFFFFFFFFFFFFFF:FFF
@A01757:128:HWYCLDRX2:1:2101:22806:8108 2:N:0:GGAGCGTC
TCGGACTACAAGGGTATCTAATCCTGTTCGCTCCCCACGCTTTCGAGCCTCAGCGTCAATCACAGACCAGGAAGCCGCCTTCGCCACTGGTGTTCCTCCATATATCTACGCATTTCACCGCTACACATGGAATTCCGCTTTCCTCTTCTGCATTCAAGTTGGACAGTTTCCAATGCAATTCCACGGTTAAGCCGTGGGCTTTCACATCAGACTATTCCAACCGCCTGCGCTCCCTTTACGCCCAATAATTC
+
FFFFFFFFFFFFFFFFFFFFFFFFFFFFFFFFFFF:FFFFFFFFFFFFFFFFFFFFFFFFFFFFFFFFFFFFFFFFFFFFFFFFFFFFFFFFFFFFFFF:FFFFFFFFFFFFFFFFFFFFFFFFF:FFFFFFFFFFFFFFFFFFFFFFFFFFFFFFFFFFFFFFFFFFFFFFFFFFFFFFFFFFFFFFFFF:FFFFFFFFFFFFFFFFFFFFFFFFFFFFFFFFFF::FFFFFFFFFFFFFFFFFFF:F:F
@A01757:128:HWYCLDRX2:1:2101:23945:8234 2:N:0:GGAGCGTC
TCGGACTACAAGGGGTTTCTAATCCTGTTTGCTCCCCACGCTTTCGAGCCTCAACGTCAGTCATCGTCCAGCAAGCCGCCTTCGCCACTGGTGTTCCTCCTAATCTCTACGCATTTCAACGCTACACTAGGAATTCCACTTGCCTCTCCGACACTCCAGCCACACAGTTCCAAATGCAGTCCCGGGGTTGAGCCCCGGGCTTGCACATCTGGCTTGCATCGCCGTCTCCGCTCCCTTTACACCCAGTACCT
+
FFFFFFFFFFFFFFFF,FFFFFFFFFFFFFFFFFFFFFFFFFFFFFFFFFFFFFFFFF:FFFFFFFFFFFFFFFFFFFFF:FFFFFFFFFFFF,FFFFFFF:FF,FFF:F:FFFFFF,F:FFFF:F,FFFF:F,FFFF:FFFFFFFFFFFFFFFFFFFF:F,FFFFFFFFF:FFF:F,FFFFFFF:FF:F,:FFFFFF:F:F,FF,F:FFFF:FFFFF:FFFFFFFF,F:FFFFF,F:FFFFF:FF::,,F
@A01757:128:HWYCLDRX2:1:2101:14859:8249 2:N:0:GGAGCGTC
TCGGACTACAAGGGTATCTAATCCTGTTTGCTCCCCACGCTTTCGCACCTCAGCGTCAATACCGGTCCAGGTGGCCGCCTTCGCCACTGATGTTCCTCCAGATATCTACGGATTTCACTCCTACACCTGGAATTCCGCCACCCTCTCCCGGATTCCAGTCATGCAGTATCAAGGGCAGTTCCACGGTTGAGCCGTGGGATTTCACCCCTTACTTACACAACAGCCTACGTGCGCTTTACGCCCAGTAATTC
+
,F:,FFF,,FF,,:,FF:FFF,,,:,F,,,F,FF,F,:F,F,FF,FF:F,FF:F,F:FFFFF:FF:F,F,,FF:FF,:FFF,,FFFFFFFFFFF,FFFFFFFF::,FF::,FFFFFFFFFFF:FF:FFF::,,F:FFFFFFFFFF:FFFFF::FFF:FFF:FFF,FFFF:F:FFFF,FF:FFF:FF,FFFFF:FFFFFF,FFFFFFFF,::FFF,FFF,FFFFF:F,FFFF:FF::F:FFF,,FFFF,:FF
@A01757:128:HWYCLDRX2:1:2101:18692:8343 2:N:0:GGAGCGTC
TCGGACTACAAGGGTATCTAATCCTGTTTGCTCCCCACGCTTTCGTGCCTGAGTGTCAGTTACAGTCCAGAGAGCCGCCTTCGCAACTGGTGTTCCTCCTAATATCTACGCATTTCACCGCTACACTAGGAATTCCACTCTCCTCTCCTGCACTCAAGTTCCCCAGTTTCAAAGGCTTACTACGGTTGAGCCGTAGCCTTTCACCTCTGACTTAAGAAACCACCTACGCACCCTTTACGCCCAGTAATTCC
+
FFFFFF:FFFFFFF:FFFFFFFFFFFFFFFFFFFFFFFFFFFFFFFF:F:,FFFFFFFFF,:FFFFFFFF:FFFFFFFF:FFFFF:FFFFFF:FFFFFFFFFFFFFFFFFFFFFFFFFFFF:FFFFFFFFFFFFFFFFFFFFFFFFFFFFFFFFFFFFFFFFFFFFFFFFFFF,FFFFFFF:F,FFFFFFFFFF,FFFFFFFFF:FFFFFFF:FFF:FFFFFFFF:F,F:F:FF,,FF:FFFFFF:::,::
@A01757:128:HWYCLDRX2:1:2101:3884:8406 2:N:0:GGAGCGTC
TCGGACTACCCGGGTATCTAATCCTGTTTGCTCCCCACGCTTTCGAGCCTCAACGTCAGTTACTGTCCAGTAAGCCGCCTTCGCCACTGGTGCTCCTCCTAATATCTACGCATTTCACCGCTACACTAGGAATTCCGCTTACCTCTCCAGCACTCTAGCTGCTCAGGTTCCAAAGCCGGTCGGGGGTTCAGCCCCGGGGTTTCTCTTCAGACTTGAGCCGCCGGCTCGGCTCCCTTTCCCGCGAGTCCATC
+
FFFFFFF:FFFF:FFFF:FF,:FFFF::FFF:FFFFFFFFFFFFFFFFFFFFF:F,:F:FF:F:F:FFFFF:FFF:FFFFFFFFF,FFFF::::FF,FF:FFFFFFF:,F:,,,,,:,:FF,,,,,:FF,:,,FF,F,:F,:F,F,F,FFFFF,,:,F,FF,:F,,,,,F,:,,:F,F,,F,FFFF,:,,FFF::FF,,,,,F,,,:,:F,,F:,,,,::,,,,,,:,FF,:,,,,:,,,,F,,F,,,,,,
@A01757:128:HWYCLDRX2:1:2101:15772:8609 2:N:0:GGAGCGTC
TCGGACTACAGGGGTATCTAATCCTGTTTGCTACCCACGCTTTCGAACCTCAGCGTCAGTTACAGACCAGAGAGCCGCTTTCGCCACTGGTGTGCTTCCATATATCTACGCATTTCACCGCTACACATGGAGTTCCACTCTCCTCTTCTGCACTCAAGTCTCCCAGTTTCCAATGCACTACTCCGGTTAAGCCGAAGGCTTTCACATCAGACGTAAAAGACCGCCTGCGTTCCCTTTACGCCCAATCAATC
+
FFFFFFFFF:FFFFFFFFFFFF:,FFFFFFFFFFF:FFFFFFFFFFFFFFFFFFF::FFFFFFFFFFF:FFFFFFFFFFFFF:FFFFFFF::F,F:FFFFF:,F,FFFFFFFFFF:FFFFFFFFFFFFFFFFFFFFFF:FFFFFFFFFFF:FFFFFFF,:FFFFFFFFFFFFFFFFFFFFF,,FF:FFFF,FFFFF:FFF,:FFFFFFFFF:,F:,FFF,,FFFFFF:,FFFFFFFFFF,FFF,FF,,::F
@A01757:128:HWYCLDRX2:1:2101:4065:8688 2:N:0:GGAGCGTC
TCGGACTACTAGGGTTTCTAATCCTGTTTGCTCCCCACGCTTTCGAGCCTCAACGTCAGTTACTGTCCAGTCAGCCGCCGTCGCCACTGGTGTTCCTCCTAATATCTACGCATATCACCGCTACACTAGGAATTCCGCTTACCTCTCCAGAACTCGAGCCGTTCAGTTTCCAAAGCGGTTGCCGGGTTGAGCGCGGGGGTGTCGCTTCAGAGTTGGGGTGCGGTGTGCGCTCCCTTTAGGCCCAGTGGATC
+
:FF:F,FF:F:F:FF:FFF,F:FFFF:FFFFFFFFF,:FFF,FF:FFFFFFFFFF,F:FFFFFFFFFFFFF::F,FFFF,FF:::F:FF,FF,::,,F,F,,,,FF::,F:,,,F,,F,::,F:F,,,FF,FF,:,F:,,,:,,,,,FF,,F:,:,,::,:,,F:,,F,,F,,,F:,:,F,,F,F::,,,:,,:F,F,,:,,F,FF,,:F,,:,,,,,,F::,,:F,FFF,,,,,,F,:,F,:,,:,,:,:
@A01757:128:HWYCLDRX2:1:2101:2510:8907 2:N:0:GGAGCGTC
TCGGACTACAAGGGTATCTAATCCTATTTGCTCCCCACGCTTTCGTGCCTCAGCGTCTGTTACAGGCCAGGCAGCCGCCTTCGCCACCGGTGTTCCTCCATATATCTACGCATTTTACCGCTACACATGGAATTCCACTGCCCTCTCCTGCACTCCAGCACACCAGTTTTCGAAGCTTGCAGCGGTTGAGCCGCTACCTTTTACTTCTAACTTAATGCGCCGCCTGCGCACCCTTTACGCCCAATCATTCC
+
FFFFFFFFFFFFFFFFFFFFFFFFFFFFFFFFFFFFFFFFFFFFFFFFFFFFFFFF:FFFFFFFFFFFFFFFFFFFFFFFFFFFFFFFFFFFFFFFFFFFFFFFFF:FFFFFFFFFFFFFFFF:FFFFF:FFFFFFFFFFFFFFFFFFFFFFFFFFFFFFFFFFFFFFF:FFFFFF:F,FFFFF:F,F:FF:FF,,:FF,F,,F,FF,,FFFFF,FF,FF:FF,FFFFFFF:FF,FFFFF:F:,,FF,FF:
@A01757:128:HWYCLDRX2:1:2101:11460:9001 2:N:0:GGAGCGTC
TCGGACTACAAGGGTATCTAATCCTGTTTGCTCCCCACGCTTTCGCGCCTCAGCGTCTATACCGGTCCAGGTGGCCGCCTTCGCCACTGATGTTCCTCCACATATCTACGGATTTCACTCCTACACCTGGAATTCCGCCACCCTCTCCCGGATTCAAGTCTCGCAGTATCAAGGGCTGTTCCACGGTTGAGCCGTGGGATTTCACCCCCAACTTACACAACAGCCTACGCGCGCTTTACGCCCAGTAATTC
+
FFFFFF:F:,FFF:FFFFFFF:,,FFFF:F:FF:F:F,FFFFFFFFFFFFFFF:FFFFFFFFFFFF:FFFFFFF,FFFF:,FFF:F:,,FFFFFFFFFFF,F,FFF:F,FFFFF,F:FFF:F,FF,F,,FF:FFFFFFFFFFFFFFF,FFF:F:FFFF:F,F:FFF,,:FFF:FFFFFFFFFFFF::F:FFFFFFFF,,F,FF,:F,:FF,:F,F:,FF:FF::FFFFFFFF:FFF:FF,,FFFFFF:,FF
@A01757:128:HWYCLDRX2:1:2101:12509:9064 2:N:0:GGAGCGTC
TCGGACTACAAGGGTATCTAATCCTGTTTGCTCCCCACGCTTTCGAGCCTCAACGTCAGTTACCGTCCAGCAGGCCGCCTTCGCCACTGGTGTTCCTCCCAATATCTACGCATTTCACCGCTACACTGGGAATTCCGCCTGCCTCTCCGGTACTCCAGACTCACAGTTTCCAAAGCAGTCCCGGGGTTGAGCCCCGGGCTTTCACTCCAGACTTGCATGTCCGTCTACGCTCCCTTTACACCCAGTAAATC
+
FFFFFFFFFFFFFFFFFFFFFFFFFFFFFFFFFFFFFFFFFFFFFFFFFFFFFFFFFFFFFFFFFFFFFFFFFFFFFFFFFFFFFFFFFFFFFFFFFFFFFFFFFFFFFFFFFFFFFFFFFFFFFFFFFFFFFFFFFFFFFFFFFFFFFFFFFFFFFFFFFFFFFFFFFFFFFFFFFFFFFFFFFFFFFFFFFFFFFFFFFFFFFFFFFFFFFFFFFFFFFFFFFFFFFFFFFFFFFFFFFFFFFFFFFFF
@A01757:128:HWYCLDRX2:1:2101:15176:9236 2:N:0:GGAGCGTC
GGGGGGGGGGGGGGGGGGGGGGGGGGGGGGGGGGGGGGGGGGGGGGGGGGGGGGGGGGGGGGGGGGGGGGGGGGGGGGGGGGGGGGGGGGGGGGGGGGGGGGGGGGGGGGGGGGGGGGGGGGGGGGGGGGGGGGGGGGGGGCGGGGGGGGCGGGGGGGGGGGGCGGGGGGGGGGGGGGGGGGGGGGGGGGGGGGGGGGGGGGGGGGGGGGGCGGGGGGGGGGGGGGGCGGGGGGGGGGGGGGGGGGGGGGG
+
FFFFFFFFFFFFFFFFFFFFFFFFFFFFFFFFFFF:FF:FFFFFFF:F,:FFFFFF:FFFFFF:FFF:FFFF:F,F:,FFFFF:FFFF,:FFFFF,F,F:F,F:FFF:FFFFFFFFF,FF::F:::FFFF:FFFF::,,F,,FF,,:F,F,:,:FF,:FF:FF,F:F:::,:::F,F,,:FF:FF:,FFF:,,:,F,,F:F:::F:,,,::,F:,,F:FF:,F::,F,F,:,,::,::,,FFF,F,,,F,F
@A01757:128:HWYCLDRX2:1:2101:30337:9345 2:N:0:GGAGCGTC
TCGGACTACTAGGGTATCTAATCCTGTTTGCTCCCCACGCTTTCGCGCCTCAGCGTCAGTTACTGTCCAGCAATCCGCCTTCGCCACTGGTGTTCCTCCGTATATCTACGCATTTCACCGCTACACACGGAATTCCGATTGCCTCTCCAGCACTCAAGAAATACAGTTTCAAATGCAGGCTATGGGTTGAGCCCATAGTTTTCACATCTGACTTGCATTCCCGCCTACACGCCCTTTACACCCAATAAATC
+
FFFFFFFFFFFFFFFFFFFFFFFFFFFFFFFFFFFFFFFFFFFFFFFFFFFFFFFFFFFFFFFFFFFFFFFFFFFFFFFFFFFFFFFFFFFFFFFFFFFFFFFFFFFFFFFFFFFFFFFFFFFFFFFFFFFFFFFFFFFFFFFFFFFFFFF:FFFFFFFFFFFFFFFFFFFFFFFFFFFFF,FFFFFFFFFFFF:FFFFFFFF:FFFFFFFFFFFFFFFF,FFFFFFFFFFFFFFFFFFFFFFFFFFFFFF
@A01757:128:HWYCLDRX2:1:2101:4797:9361 2:N:0:GGAGCGTC
TCGGACTACCGGGGTATCTAATCCTGTTTGCTCCCCACGCTTTCGCACCTCAGCGTCAATACCGGTCCAGGTGGCCGCCTTCGCCACTGATGTTCCTCCAGATATCTACGGATTTCACTCCTACACCTGGAATTCCGCCACCCTCTCCCGGATTCCAGTCATGCAGTATCAAGGGCAGTTCCACGGTTGAGCCGTGGGATTTCACCCCTGACTTACACAACAGCCTACGTGCGCTTTACGCCCAGTAATTC
+
FFFFFFFFFFFFFFFFFFFFFFFFFFFFFFFFFFFFFFFFFFFFFFFFFFFFFFFFFFFFFFFFFFFFFF,FFFFFFFFFFFFFFFFFFFFFF:FFFFFFFFFFFFFFFFFFFFFFFFFF:F:FFFFFFFFFFFFFFF:FFFFFFFFFFFFFF,FFFF:F:::FF:FFFFFF:FFFFFFFFFFFF:FFF:F,FFFF,FFFFFFFF:,FF:FF:FFFFFF,FFFFFFFFF:F::FFF::FFF:FF::FFF::
@A01757:128:HWYCLDRX2:1:2101:6180:9377 2:N:0:GGAGCGTC
TCGGACTACAAGGGTTTCTAATCCTGTTTGCTACCCACGCTTTCGCTCCTCAGCGTCAGTTACAGACCAGAGAGCCGCCTTCGCTACTGGTGTTCTTCCATATATCTACGCATTCCACCGCTACACATGGAGTTCCACTCTCCTCTTCTGCACTCAAGATTGACAGTTTCTGATGCAGTTCTTCGGTTGAGCCGAAGGCTTTCACATCAGACTTATCAATCCGACTGCGCTCGCTTTACGCCCAATAAATC
+
:FFFFFF,FFFFFFF:FFFFF:FFFFFF,FF:FFFFF,FFFFFFF:,FFFFFFFFFFFFFFFFF:FFFFFFF:FFFFFF,FFFF:FFFF:FFF:FF,FFFFFFFFF:FFFFFFFFF:,FFFFFFFFFFFFFFFFFFFF:FFFFFF,FFFFFF,FFFF:FFF,F,F:FFF:F,,FFFFF:FFFFF,FFFFFFF:FFFFFFFFFFFFF::FF,FFFFFFFFFFF,,F,F,F:FFF,FFFFFF,FFFF,FF,FF
@A01757:128:HWYCLDRX2:1:2101:30978:9580 2:N:0:GGAGCGTC
TCGGACTACAAGGGTATCTAATCCTGTTTGCTCCCCACGCTTTCGATCCTCAACGTCAGTCATCGTCCAGCAAGCCGCCTTCGCCACTGGTGTTCCTCCTAATATCTACGCATTTCACCGCTACACTAGGAATTCCACTTGCCTCTCCGACACTCCAGCCACACAGTTCCAAATGCAGTCCCGGGGTTGAGCCCCGGGCTTTCACATCTGGCTTGCATCGCCGTCTACGCTCCCTTTACACCCAGTAAATC
+
:,FFFFFFFFF:FFF:F:F:FFFFFF:,FFFFFFFFFFFFFFF:FFFFFFF:FFFFFFFFFFFFFFFFFFFFFFF:FFFFFFFFFFFFFF:FFF,FFFFFFFFFFFFFFFFFFFFFFFFFFFF,FFFFFFFF:FFFF:FFFF:FFFF:FFFFFFFFFFFFFFFFFFFFFFFFFFFFFFFF,F:FFFFFFFFFFFFFFFFF,FF,FF:FFF,FFFF:::F:F,FFFFFFFFFFFFF:F,F,FFFFF,FFFFF
@A01757:128:HWYCLDRX2:1:2101:9037:9752 2:N:0:GGAGCGTC
AGGACTACTGGGGTATCTAATCCTGTTTGCTCCCCACGCTTTCGAGCCTCAACGTCAGTTACAGTCCAGTAAGCCGCCTTCGCCACTGGTGTTCCTCCTAATATCTACGCATTTCACCGCTACACTAGGAATTCCGCTTACCTCTCCTGCACTCGAGCTGCACAGTTTCCAAAGCAGTTCCGGGGTTGGGCCCCGGCATTTCACTCCAGACTTGCGCTGCCGTCTACGCTCCCTTTACACCCAGTAAATCC
+
,:,:FFFFFF,,:,FFFFFFFF,FFFFFFFFFFF::F,FFFFFFF:FFFFFFFFFFFFFFF,F,F:FFFFFFFFFFFFFFF:::FF:F,FFFFF:FFFFFFFFF:FFFFF:F:FFFFFFFFFFFFF,FFFFFFFFFFFF:FFFFFFFFFFFFFFFFFFF:FFFFFFFFF::FFFF:FFFFFFFFFFFFFFFFFFFFFFFFFFFFFFFFFFFFFFFFFFF:FFFFFFFFFFF,FFFFFFFFFFFFF,FFFFF
@A01757:128:HWYCLDRX2:1:2101:9760:9940 2:N:0:GGAGCGTC
TCGGACTACTGGGGTATCTAATCCTGTTTGCTCCCCACGCTTTCGAGCCTCAACGTCAGTTACCGTCCAGTAAGCCGCCTTCGCCACTGGTGTTCCTCCTAATATCTACGCATTTCACCGCTACACTAGGAATTCCGCTTACCTCTCCGGTACTCCAGCAAAAAAGTTTCCAAAGCAGTTCCGCGGTTAAGCCGCGGGCTTTCACTTCAGACTTTCTTCGCCGTCTACGCTCCCTTTACACCCAGTAAATC
+
FFFFFFFFFFFFFFFF:FFFFFFFFFFFFFFFFFFFFFFFFFFFFFFFFFFFFFFFFFFFFFFF:FFFFFFF:FFFFFFFFFFFFFFFFFFFFFFFFFFFFFFFFFFFFFFFF:FFFFFFFFFFFFF,FFFFFFFFFFFF::FFF:F:FFFFFFFF:FFFF,FFFFFFFFFFFFFFFFF:F:F,FFFFFFFFFFFFFFFFF:FFFFFFFFFFF:FFFFFFFFF,FFFFFFFFF:F:F:F:FFF:F::,FFF
@A01757:128:HWYCLDRX2:1:2101:20464:9972 2:N:0:GGAGCGTC
TCGGACTACAGGGGTATCTAATCCTGTTTGCTCCCCACGCTTTCGAGCCTCAACGTCAGTTACAGTCCAGTAAGCCGCCTTCGCCACTGGTGTTCCTCCTAATATCTACGCATTTCACCGCTACACTAGGAATTCCGCTTACCTCTCCCGCACTCGAGCTGCACAGTTTCCAAAGCAGTTCCGGGGTTGGGCCCCGGCATTTCACTCCAGACTTGCGCTGCCGTCTACGCTCCCTTTACACCCAGTAAATC
+
FFF:,FFFFFFFFFF,:FFFFFFFFFFFFFFFFFFFFFFFFFFFFF:FFFFFFFFFFFFFFFFFFFFFFFFFF:FFFFFFFFFFFFFFFFFFFFFFFFFF:FFF:FFFF,FFFFFFFFFF:FFFFFF,FFFFFFFF,FF,FFFF:F:FFFFFFFFFFFFF,FFFFFF,FFFFFFFFFF,FFF:FFFFFFFFFFFFFFFFFFFFFF:FFFFFFF,F:FF:,FFFFFF:FF:FF,FFFFFFFF:FF,FFFFF:
@A01757:128:HWYCLDRX2:1:2101:23213:10003 2:N:0:GGAGCGTC
TCGGACTACACGGGTATCTAATCCTGTTTGCTCCCCACGCTTTCGAGCCTCAGCGTCAGTCATCGTCCAGCAGGCCGCCTTCGCCACTGGTGTTCCTCCTAATATCTACGCATTTCACCGCTACACTAGGAATTCCGCCTGCCTCTCCGACACTCCAGCCTGCCAGTTTCCAATGCAGCCCCGGGGTTGAGCCCCGGTATTTCACATCAGACTTGGCAGGCCGCCTCCGCTCCCTTTACACCCAGTAAATC
+
FF:,FF:FFFFFF,F:FF:F:F,FFFFF:FF:FF:FFFF,F,FF:,,:FFFFF::,FF:FFF::FF:FFF:FF:FFF,FFFFF:FFFF,FFFFFFF,FFFFFFFF:FFFFFFF,,F:,F,,,FFFFFFF,:F:FFF,F::F,FFFFFFFFFFFFFFFFF:FFFFFFFFFFFFF::FF,FF:FF,,,FFFFFFFFFF,FFF:FFF:,:FFFF:,::,F,F,FFF,F:,FFF:F:,FF:FFFF:FFF,FF,:F
@A01757:128:HWYCLDRX2:1:2101:10728:10019 2:N:0:GGAGCGTC
TCGGACTACTAGGGTATCTAATCCTGTTTGCTCCCCACGCTTTCGCACCTCAGCGTCAATACCGGTCCAGGTGGCCGCCTTCGCCACTGATGTTCCTCCAGATATCTACGGATTTCACTCCTACACCTGGAATTCCGCCACACTCTCCCGGATTCCAGTCATGCAGTATCAAGGGCAGTTCCACGGTTGAGCCGTGGGATTTCACCCCTGACTTACACAACAGCCTACGTGCGCTTTACGCCCAGTAATTC
+
FFFFFFFFFFFFFFFFFFFFFFFFFFFFFFFFFFFFFFFFFFFFFFFFFFFFFFFFFFFFFFFFFFFFFFFFFFFFFFFFFFFFFFFFFFFFFFFFFFFFFFFFFFFFFFFFFFFFFFFFFFFFFFFFFFFFFFFFFFFFFFFFFFFFFFFFFFFFFFFFFFFFFFFFFFFFFFFFFFFFFFFFFFFFFFFFFFFFFFFFFFFFFFFFFFFFFFFFFFFFFFFFFFFFFFFFFFFFFFFFFFFFFFFFFFF
@A01757:128:HWYCLDRX2:1:2101:25672:10034 2:N:0:GGAGCGTC
TCGGACTACCCGGGTATCTAATCCTGTTTGCTCCCCACGCTTTCGCACCTCAGCGTCAATACCGGTCCAGGTGGCCGCCTTCGCCACTGATGTTCCTCCAGATATCTACGGATTTCACTCCTACACCTGGAATTCCGCCACCCTCTCCCGGATTCCAGTCATGCAGTATCAAGGGCAGTTCCACGGTTGAGCCGTGGGATTTCACCCCTGACTTACACAACAGCCTACGTGCGCTTTACGCCCAGTAATTC
+
FFFFFFF:FFFFFFFFFFFFFFFFFFFFFFFFFFFFFFFFFFFFFFFFFFFFFFFFFFFFFFFFFFFFFFFFFFFFFFFFFFFFFFFFFFFFFFFFFFFFFFFFFFFFFFFFFFFF:FFFFFFFFFFFFFFFFFFFFFFFFFFFFFFFFFFFFFFFFFFFFFFFFFFFFFFFFFFFFFFFFFFFFFFFFFFFFFFFFF,FFFFFFFFFFFFFFFFFFFFFFFFFFFFFFFFFFFFFFFFFFFFFFF,FFFF
@A01757:128:HWYCLDRX2:1:2101:32786:10113 2:N:0:GGAGCGTC
TCGGACTACCGGGGTTTCTAATCCTATTTGCTCCCCACGCTTTCGTGCCTCAGCGTCAGTTAACAGGCCAGGCGGCCGCCTTCGCCACTGGTGTTCTTCCATATATCTACGCATTTTACCGCTACACATGGAGTTCCACTCTCCTCTTCTGCACTCAAGTCTCCCAGTTTCCAATGCACTACTCCGGTTAAGCCGAAGGCTTTCACATCAGACTTAAAAGACCGCCTGCGTTCCCTTTACGCCCAATAAAT
+
FFFFFFF:FFFFFFF,FFFFFFFFFF:FFFFFFFFFFFFFFFFFFFFFFFFFFFFFF,FFFFFFF:FFF,FFFFFFFFFFFF,FFFFFFFFFFF:FFF,FFFFFFF:FFFFFFFFFFFFFFFFFFFFFFFF,FFFFFFF::F:F,FFFFFFF:FFFFF:FFFFFFFFFFFF:FFF:FFFFFFFFFFFFFFFFFFFFFF,FFFF:::FFFFF:FFFFFF:,:FF:F,F,FFFFFFFFFFFF:FF,FF:FF:F
@A01757:128:HWYCLDRX2:1:2101:7247:10128 2:N:0:GGAGCGTC
TCGGACTACACGGGTATCTAATCCTGTTCGCTACCCACGCTTTCGTGCATCAGCGTCAGATGCGGATTAGCAAGCTGCCTGCGCAATCGGTGTTCTGAGTAATATCTAAGCATTTCACCGCTACACTACTCATTCCGCCTGCTGCATCCGCTCTCTAGTCGAACAGTATCAGAGGCAGGCACGGGGTTAAGCCCCGACATTTGACCTCTAACTTATCCGACAGCCTACGCACCCTTTAAACCCAATAAATC
+
:FFFFFFFFFFFFFFFFFFFFFFFFFFFFFFFFFFF:FFFFFFFFFFFFFFFFFFFFFF:FFFFFFFFFFFFFFFFFFFFFFFFFFFFFFFF:FFFFFFFF:FFFFFFFFFFFFFFFFFFFFFFFFFFFFFFFFFFFFFFFFFFFFFFFFFFFFFFFFFFFFFFFFFFFFFFFFFFFFFFFFFFFFFFFFFFFFFFFFF,FFFFFFFFFFFFFFFFFFFFFFFFFFFFFFFFFFFFF:FFFFFFFFFF:FF
@A01757:128:HWYCLDRX2:1:2101:16423:10457 2:N:0:GGAGCGTC
TCGGACTACTAGGGTATCTAATCCTGTTTGCTCCCCACGCTTTCGAGCCTCAACGTCAGTTACTGTCCAGTAAGCCGCCTTCGCCACTGGTGTTCCTCCTAATATCTACGCATTTCACCGCTACACTAGGAATTCCGCTTACCTCTCCAGCACTCTAGCCGGGCAGTTTCCAAAGCAGTCCCGCAGTTGGGCCGCGGGCTTTCACTTCAGACTTGCTCTGCCGTCTACGCTCCCTTTACACCCAGTAAATC
+
FFFFFFFFFFFFFFFFFFFFFFFFFFFFFFFFFFFFFFFFFFFFFFFFFFFFFFFFFFFFFFFFFFFFFFFFFFFFFFFFFFFFFFFFFFFFFFFFFFFFFFFFFFFFFFFFFFFFFFFFFFFFFFFFFFFFFFFFFFFFFFFFFFFFFFF:FFFFFFFFFF:FFFF:FFF:FFFFFFFFFFFFFFFFFFFFFFFFFFFF,FFFFF:FFFFFFF:FFFF::FFFF:FFFFFF:FFFF:FFFFFFF,:FFFF
@A01757:128:HWYCLDRX2:1:2101:28275:10504 2:N:0:GGAGCGTC
TCGACTACAGGGGTATCTAATCCTGTTTGCTCCCCACGCTTTCGAGCCTCAACGTCAGTTACTGTCCAGTAAGCCGCCTTCGCCACTGGTGTTCCTCCTAATATCTACGCATTTCACCGCTACACTAGGAATTCCGCTTACCTCTCCAGCACTCCAGCCATACAGTTTCCAAAGCAGTTCCCAGGTTGAGCCCGGGTATTTCACTTCCGACTTGTATTGCCGTCTACGCTCCCTTTACACCCAGTAAATCC
+
FFFFFFFFFFFFFFFFFFFFFFFFFFFFFFFFFFFFFFFFFFFFFFFFFFFFFFFFFFFFFFFFFFFFFFFFFFFFFFFFFFFFFFFFFFFFFFFFFFFFFFFFFFFFFFFFFF:FFFFFFF:FFFFFFFFFFFFFFFFFFFFFFFFFFFFFFFFFFFFFFFFFFFFFFFFFFFFFFFFFFFFFFFFFF,FFFFFFFFFFFFFFFFFFFFFFFFFFFFFFFFFFFF:FFFFFFFFFFFFFFFFFFFFFFF,
@A01757:128:HWYCLDRX2:1:2101:28103:10520 2:N:0:GGAGCGTC
TCGACTACACGGGTATCTAATCCTGTTCGCTCCCCCAGCTTTCGCGCCTCAGCGTCAGTGCCGGCCCAGAGAGCTGCCTTCGCCATCGGTGTTCTTCCCGATATCTGCGCATTCCACCGCTACACCGGGAATTCCGCTCTCCTCTACCGCACTCGAGCCGCCCAGTTCGGAACCCGGCCCGAGGTTGAGCCCCGGGGTTAGAGGTTCCGCTTAGGCAGCCGCCTACGCGCGCTTTACGCCCAATGAATCCG
+
FFFFFFFFFFFFFFFFFFFFFFFFFFFFFFFFFFFFFFFFFFFFFFFFFFFFFFFFFFFFFFFFFFFFFFFFFFFFFFFFFFFFFFFFFFFFFFFFFFFFFFFFFFFFFFFFFFFFFFFFF:F:FFFFFF:FFFFFFFFFFFFFFF:FFFFFFFFFFFFFFFFFFFFFFFFFFFFFFFFFFFFFFFFFFFFFFFFFFFFFFFFFFFFFFFFFF:,FF:FFFFFFFF:FFFFFFFFFFFFFFFFFFFFFF,F
@A01757:128:HWYCLDRX2:1:2101:28158:10551 2:N:0:GGAGCGTC
TCGACTACACGGGTATCTAATCCTGTTCGCTCCCCCAGCTTTCGCGCCTCAGCGTCAGTGCCGGCCCAGAGAGCTGCCTTCGCCATCGGTGTTCTTCCCGATATCTGCGCATTCCACCGCTACACCGGGAATTCCGCTCTCCTCTACCGCACTCGAGCCGCCCAGTTCGGAACCCGGCCCGAGGTTGAGCCCCGGGGTTAGAGGTTCCGCTTAGGCAGCCGCCTACGCGCGCTTTACGCCCAATGAATCCG
+
FFFFFFFFFFFFFFFFFFFFFFFFFFFFFFFFFFFFFFFFFFFFFFFFFFFFFFFFFFFFFFFFFFFFFFFFFFFFFFFFFFFFF:FFFFFFFFFFFFFFFFFFFFFFFFFFFFFFFFFFFFFFFFFFFFFFFFFFFFFFFFFFF,FFFFFFFFFFFFFFFFF::FFFFFFFFFFFFFFFFFFFFFFFFFFFFFFFFFFFFFFFFFF:FF:F,FFF:FFFFFFFFFF::F:FFFFFFFFFFFFF,FFFFFF
@A01757:128:HWYCLDRX2:1:2101:22996:10692 2:N:0:GGAGCGTC
TCGGACTACAAGGGTATCTAATCCTGTTTGCTCCCCACGCTTTCGTGCCTCAGTGTCAGTTACAGTCCAGAGAGCCGCCTTCGCAACTGGTGTTCCTCCTAATATCTACGCATTTCACCGCTACACTAGGAATTCCACTCTCCTCTCCTGCACTCAAGTTCCCCAGTTTCAAAGGCTTACTACGGTTGAGCCGTAGCCTTTCACCTCTGACTTAAGACACCACCTAAGCACCCTTTACGCCCAGTAATTCC
+
FFFFFFFFFFFFFFFFFFFFFFFFFFFFFFFFFFFFFFFFFFFFFFFFFFFFFFFFFFFFFFFFFFFFFFFFFFFFFFFFFFFFFFFFFFFFFFFFFFFFFFFFFFFFFFFFFFFFFFFFFFFFF:FFFFFFFFFFFFFFFFFFFFFFFFFFFFFFFFFFFFFFFFFFFFFFFFFFFF:FFFF,FFF:FFFFFFFFF:FFFFFFFFFFFFFFFFFF,,FFFFFFFF,:FFFFFF:FFF:FFFFFFF::F,F
@A01757:128:HWYCLDRX2:1:2101:2917:10739 2:N:0:GGAGCGTC
TCGGACTACAAGGGTATCTAATCCTGTTTGCACCCCACGGTTTCGGGCCGCAACGTCCGTCATCGACCAGAAAGCCGCCTTGGCCACTGGTGTTCCTCATAATAACTACGCATTTAACGGATAAACTCGGAATGCCACTAGACAGGCCGACACTACCGACACACAGTTCAACATGCAGACGCGGGTGTGAGCCCCGGGCTTTCACTAGCGTCTTGCTCGGCCGTGGACGCTCGATTTAGCCCAAGTACAGC
+
:FFFFFF,F:FFFFF:,FFF,,F,,F,,F,,,FFF,F,:,FFFF:,FF,,F,F,F,,,:F,:,FF,F:F,:F,F,,FF:F:,FF,FFFF,,,FF:,,,,FF::,,,,,,F,,,F,:F:,,,,,:,:F,F,:FF,F,F,,,F:F,,,,F:F:F,:FF,,,F,:,:::FFF,,,,FF,:F,F,:FF,,FF,F,:FF,:,,::F:FF,F,,,F,,,F:FF,,:,,F,,,F:FFFF,:FF,,,,F,,F,:,::,:
@A01757:128:HWYCLDRX2:1:2101:31078:10786 2:N:0:GGAGCGTC
TCGGACTACAGGGGTATCTAATCCTATTTGCTCCCCACGCTTTCGTGCCTCAGCGTCAGTCACAGGCCAGGCGGCCGCCTTCGCCACTGGTGTTCTTCCATATCTCTGCGCATTTTACCGCTACACATGGAGTTCCACCGCCCTCTCCTGTCCTCAAGTCTGCCAGTTTCTGAATGAAAGACGAGTTGAGCTCATCCCTTTGCCTTCAGACTGAACAGACCGCCTGCGCACCCTTTACGCCCAATCATTCC
+
FFFFFFFFFFFFFFFFFF:FFFFFFFFFFFFFFFFFFFFFFFFFFFFFFFFFFFFFFFFFFFFFFFFFFFFFFFFFFFFFFFFFFFFFFFFFFFFFFFFFFFFFFFFFFFFFFFFFFFFFFFFFFFFFFFFFFFFFFFFFFFFFFFFFFFFFFFF:FFFFFFFF:FFFFFFFFFFF:FFFFFFFFFFFFFFFF:FFFFFFFFFFFFFFFFFFFF:FFFFFFFFFFFFFF:FFFF,FFFFFFFFFFFFFFF,
@A01757:128:HWYCLDRX2:1:2101:14461:10848 2:N:0:GGAGCGTC
TCGGACTACAAGGGTATCTAATCCTGTTTGCTCCCCACGCTTTCGAGCCTCAACGTCAGTTACTGTCCAGTAAGCCGCCTTCGCCACTGGTGTTCCTCCTAATATCTACGCATTTCACCGCTACACTAGGAATTCCGCTTACCTCTCCAGCACTCCAGCCGTACAGTTTCCAAAGCAGTTCCCGGGTTAAGCCCGGGGCTTTCACTTCAGACTTGCACTGCCGTCTACGCTCCCTTTACACCCAGTAAATC
+
FFFFFFFFFFFFFFFFFFFFFFFFFFFFFFFFFFFFFFFFFFFFFFFFFFFFFFFFFFFFFFFFFFFFFFFFFFFFFFFFFFFFFFFFFFFFFFFFFFFFFFFFFFFFFFFFFFFFFFFFFFFFFFFFFFFFFFFFFFFFFFFFFFFFFFFFFFFFFFFFFFFFFF:FFFFF:FFFFFFFFFFFFFFFFFFFFFFFFFF:FFFFFFFFFFFFFFFFFFFFF:FFFFFFFFFFFFFFFFFFFFFFFFF,FFF
@A01757:128:HWYCLDRX2:1:2101:16206:10989 2:N:0:GGAGCGTC
TCGGACTACAGGGGTATCTAATCCTGTTCGCTACCCACGCTTTCGTGCATCAGCGTCAGATGCGGATTAGCAAGCTGCCTGCGCAATCGGTGTTCTGAGTAATATCTAAGCATTTCACCGCTACACTACTCATTCCGCCTGCTGCATCCGCTCTCTAGTCGAACAGTATCAGAGGCAGGCACGGGGTTAAGCCCCGACATTTGACCTCTAACTTATCCGACAGCCTACGCACCCTTTAAACCCAATAAATC
+
FFFFFFFFFFFFFFF:FFFFFFFFFFFFFFFFFF:FFFFFFFFFFFFFFFFFFFFFFFFFFFFFFFFFFFFF:FFFFFFFFFFFFFFFFFFFFFFFFFFFFFFFFFFFFFFFFFFFFFFFFFFFFFFFFFFF:FFFFFFFFFFFFFFFFFFFFFFFFFFFFF:FFFFFFFFFFFFFFFFFFFFFFFFFFFFFFFFFFFFFFFFF:FFFFFFFFF:FFFFFFFF:FFFFFFFFFFFFFFFFFFFF:FFFFFF
@A01757:128:HWYCLDRX2:1:2101:1985:11036 2:N:0:GGAGCGTC
TCGGACTACTGGGGTATCTAATCCTGTTTGCTCCCCACGCTTTCGCACCTCAGCGTCAGTATCTTCCCAGATCGCCGCCTTCGCCACTGGTGTTCCTCCCGATATCTACGAATTTCACCTCTACACCGGGAATTCCGCGATCCTCTTAAGTACTCAAGCACTGCAGTTTCGGATGCACTTCCATGGTTAAGCCGTGGGATTTCACATCCGACTTGCAATGCCGCCTACGTGCGCTTTACGCCCAATAATTC
+
FFFFFFFFFFFFFFFFFFFFFFFFFFFFFFFFFFFFFFFFFFF:FFFFFFFFFFFFFFFF:FFFFFFFFFFFFFFFFF,FF,FF:F:FFFFFFFFFFFFFFFFFF:FFFFF:FFF:FFFFFFFFFFFFFFFFFFFF:FFFF::F:FFFFFFFFFFFFFFF:F,FFFFFFF,F:FF,F,FFFFFFFFFFFFFFFFFFFFFFFFFF,FFF,FFFFFFFFF:FFF:F:FFFFF:,FFFFF::FFFFF:FFFFFF
@A01757:128:HWYCLDRX2:1:2101:14778:11271 2:N:0:GGAGCGTC
TCGGACTACAAGGGTTTCTAATCCCTTTCGCTCCCCTGGCCTTCGTGCCTCAGCGTCAGTTAATGTCCAGGAACCCGCCTTCGCCACGAGTGTTCCTCTCGATATCTACGCATTTCACTGCTACACCGAGAATTCCGGTTCCCCCTCCATTACTCTAGTCTCGCAGTATCATGTGCCGTCCGCGGGTTGAGCCCGCGCCTTTCACACACGACTTACGAAACAGCCTACGCACGCTTTCCGCCCAGTGATTC
+
FFFFFFFFFF:FFFFF:FFFFFFFFFFF,FFFFFFFFFFFFFFFFFFFFFFFFFFFFFFF:FFFFFF:F:F,F:,FFFFFFF:FF:F,FFFF,FF:,:FFF,FFFFF,,F:,FFFF:,FFF:F:F:FFFF,FFF:FFFF:F:FF,FF::,F,FFFF,FFF:FFFFFF,F,FFFFFFFF::,F,FFFFFF:FF:FFFF,,F,:,,:,,FFFFFF:,FF,,,F:F,,,,:FF::F:,,FFFF,,,,FFFF:,F
@A01757:128:HWYCLDRX2:1:2101:9028:11303 2:N:0:GGAGCGTC
TCGGACTACAGGGGTATCTAATCCTGTTTGCTACCCACGCTTTCGAACCTCAGCGTCAGTTACAGACCAGAGAGCCGCTTTCGCCACTGGTGTTCTTCCTAATATCTACGCAATTCACAGCTACACTAGGAATTCCGCCTGCCTCTCCGACACTCCAGCCTGCCAGTTTCCAATGCAGCCCCGGGGTTGAGCCCCGGTATTTCACATCAGACTTGGCAGGCCGCCTACGCTCCCTTTACACCCAGTAAATC
+
FFFFFF:FFFFFFFFFFFFFFFFFFFFFFFFFFFFFFFFFFFFFFFFFFFFFFFFFFFFFFF:FFFFFFFFFFFFFFFFF,,,F::FF,F:F:FF:F:FFFFFFF,FF,FF,,FFFF:FF:FF,FFF,,FFF,::FF:FFF:::FFFF,F,FFFF,F:FFFFF:,FFFFFF::FF:F:FFFFF:FFFFF,FFF,FFF:,F:F,:FFFFFF,,,FFFF,FF:FF:F:::FF:FFF,:FF,FFFF:FFFFF,,
@A01757:128:HWYCLDRX2:1:2101:12644:11303 2:N:0:GGAGCGTC
TCGGACTACACGGGTATCTAATCCTATTTGCTCCCCACGCTTTCGTGCCTCAGCGTCAGTTAACAGGCCAGGCGGCCGCCTTCGCCACTGGTGTTCTTCCATATATCTACGCATTCCACCGCTACACATGGAGTTCCACTCTCCTCTTCTGCACTCAAGTTCAACAGTTTCTGATGCAATTCTCCGGTTGAGCCGAAGGCTTTCACATCAGACTTATTGAACCGCCTGCACTCGCTTTACGCCCAATAAAT
+
:FFFFFFFFFFFFFFFFFFFFFFFFFFFFFFFFFFFFFFFFFFFFFFFFFFFFFFFF:FFFFFFFFFFF:FFFFFFFFFFFFFFFFFFFFFFFFFF:FFFFFFFFFFF:FFFFFFFFFFFFFFFFFFFFF:FFFFFFFFFFFFFFFFFFFFFFFFFF:FFFFFFFFFFFFFFFFFFFFF:FFFFFFFF:FFFFFFFFFFFFFFFFFFFFFFFFFFFFFF,FFFF:FFFFFFFF,FFFFFFFFFFFFF:FFF
@A01757:128:HWYCLDRX2:1:2101:8467:11334 2:N:0:GGAGCGTC
TCGGACTACTGGGGTATCTAATCCTGTTTGCTCCCCACGCTTTCGAGCCTCAACGTCAGTCATCGTCCAGCAAGCCGCCTTCGCCACTGGTGTTCCTCCTAATATCTACGCATTTCACCGCTACACTAGGAATTCCACTTGCCTCTCCGACACTCCAGCCACACAGTTCCAAATGCAGTCCCGGGGTTGAGCCCCGGGCTTTCACATCTGGCTTGCATCGCCGTCTACGCTCCCTTTACACCCAGTAAATC
+
FFFFFFFFFFFFFFFFFF:FFFFFFFFFFFF:FFFFFFFFFFFFF:FF,FFFFFFFFFFFFFFFFFFFFFFFFFFFFFFFFFFFFFFFFFFFFFFFFFFFFFFFFFFFFFFFFFFFFFFFFFFFFFFFFFFFFFFFFFFFFFFFFFFFFFF:FFFFFFFFFFFFFFF:FFFFFFFFFFFFFFF:FFFFFFFFF:FFFFFF,FFFFFFFF:FFFFFFFFFFFFFFFFFF:FFFFFFFFFFFF:FFFF,FFFF
@A01757:128:HWYCLDRX2:1:2101:29279:11365 2:N:0:GGAGCGTC
TGGACTACAAGGGTATCTAATCCTGTTTGCTCCCCACGCTTTCGAGCCTCAACGTCAGTTACTGTCCAGTAAGCCGCCTTCGCCACTGGTGTTCCTCCTAATATCTACGCATTTCACCGCTACACTAGGAATTCCGCTTACCTCTCCAGCACTCCAGCCATACAGTTTCCAAAGCAGTTCCCAGGTTGAGCCCGGGTATTTCACTTCCGACTTGTATTGCCGTCTACGCTCCCTTTCCACCCAGTAAATCC
+
FFFFFFFFFFFFFFFFFFFFFFFFFFFFFFFFFFFFFFFFFFFFFFFFFFFFFFFFFFFFFFFFFFFFFFFFFFFFFFFFFFFFFFFFFFFFFFFFFFFFFFFFFFFFFFFFFFFFFFFFFFFFFF:FFFFFFF:FFFFFFFFFFFFFFFFFFF:FFFFFF,FFFFFFFFFF,FFFFFFF,FFFFFFFFFFFFFFFFFFFFFFFFF:FFFFFFFF:FFFF:FF,F:F:FFF:FFFF,:FFF,:FF,FFFF:
@A01757:128:HWYCLDRX2:1:2101:5493:11412 2:N:0:GGAGCGTC
GGGGGGGGGGGGGGGGGGGGGGGGGGGGGGGGGGGGGGGGGGGGGGGGGGGGGGGGGGGGGGGGGGGGGGGGGGGGGGGGGGGGGGGGGGGGGGGGGGGGGGGGGGGGGGGGGGGGGGGGGGGGGGGGGGGGGGGGGGGGGGGGGGGGGGGGGGGGGGGGGGGGGGGGGGGGGGGGGGGGGGGGGGGGGGGGGGGGGGGGGGGGGGGGGGGGGGGGGGGGGGGGGGGGGGGGGGGTGGGGGGGGGGGGGGG
+
,FFFFFFFFFFFFFFF:FFF:FFFFFFFFFFFFFFFF:FFFFFFFFFFFFFF,FFFFFFFFFFFFFFFFFFFFFFFFFFFFFFFFFFFFFFFFFFFFF:F:FFFFFFFFFFFFFFFFFFFFFFFFFFFFFFFFFFFFFFFFFFFFFFFF:FFFFFFFFFFFFFFFFFFFFFFFFFFFFFFFFFFFFFFFFFFFFFFFFFFFFFFFF:FFFFF:FFFFFFFFFFFFFFFFFFFFFF,FFFFFFFFFFFFFFF
@A01757:128:HWYCLDRX2:1:2101:24062:11412 2:N:0:GGAGCGTC
TCGGACTACCAGGGTATCTAATCCTGTTCGCTCCCCCAGCTTTCGCGCCTCAGCGTCAGTGCCGGCCCAGAGAGCTGCCTTCGCCATCGGTGTTCTTCCCGATATCTGCGCATTCCACCGCTACACCGGGAATTCCGCTCTCCTCTACCGCACTCGAGCCACCCAGTTCGGAACCCCGCCCGAGGTTGAGCCCCGGGGTTAGAGGTTCCGCTTAGGCAGCCGCCTACGCGCGCTTTACGCCCAATGAATCC
+
:FFFFFFF,FFFFFFFFFF,F,FFFFFFFFFFFFFF:FFFFF,FFFFFFFFFF:FFFFF,FFFFFFF:FFF:FFFFFFFFFFFFFF:FF,FFF:FF,:,F,F:FF,F,,FFFFFFFFFF,FFFFFF:F:FFFFFFF,FF:FFFFF:FF,FFF,,F:F,:FFFFFFF,FF,,FF,F,,:FFFFFF,FFFFF,FFF,,FF:FF:FF,F,:,F,FFFF,FFFFFF,FFF:,F,FFFF:FFF,:::FFF:FFF:F
@A01757:128:HWYCLDRX2:1:2101:18105:11459 2:N:0:GGAGCGTC
TCGGACTACAAGGGTATCTAATCCTATTTGCTCCCCACGCTTTCGTGCCTCAGCGTCAGTCAACAGGCCAGGCGGCCGCCTTCGCCACTGGTGTTCTTCCATATATCTACGCATTTTACCGCTACACATGGAGTTCCACCGCCCTCTCCTGCTCTCTAGCCCGCCAGTTTCCAGAGCCTGTACCGGTTGAGCCGGTACCTTTCACTCCAGACTTAGCAGGCCGCCTACGCACCCTTTACGCCCAATCATTC
+
FFFFFFFFFFFFFFFFFFFFFFFFFFFFFFFFFFFFFFFFFFFFFFFFFFFFFFFFFFFFFFFFFFFFFFFFFFFFFFFFFFFFFFFFFFFFFFFFFFFFFFFFFFFFFFFFFFFFFFFFFFFFFFFFFFFFFF:FFFFFFFFFFFFFFFFFFFFFF:FFFFFFFFFFFFFFFFFFFFF:FFFFFFFFFFFFFFFFFFFFFFFFFFFFFFFFFFFFFFFFFFFFFFFFFFFFFFFFFFF:FFFFF,:FFFF
@A01757:128:HWYCLDRX2:1:2101:11333:11663 2:N:0:GGAGCGTC
TCGGACTACAGGGGTATCTAATCCTGTTTGCTACCCACGCTTTCGAACCTCAGCGTCAGTTACAGACCAGAGAGCCGCTTTCGCCACTGGTGTTCTTCCATATATCTACGCATTTCACCGCTACACATGGAGTTCCACTCTCCTCTTCTGCACTCAAGTCTCCCAGTTTCCAATGCACTACTCCGGTTAAGCCGAAGGCTTTCACATCAGACTTAAAATACCGCCTGCGTTCCCTTTACGCCCAATAAATC
+
FFFFFFFF:F:::FFFFFFFFFFFFFF:FFFFFFFFFFFFFFFFFFFFFFFFFFFFFFFFFFFFFFFFFFFFFFFFFFFFFFFFFFFFFFFFFFFFFFFFFFFFFFFFFFFFFFFFFFFF:FFFFFF,FFF:FF:FFFF:F,FFFFFFF,:FFFFFFFFFFFFFFFFFFF,FFFFFF:FFFF:::FFFFF:FFFFFFFFFFF:F,FFFFFFFFFFFFF,FF:F:FF,F::FFFFFFFF:,:FFFF:F:FF:
@A01757:128:HWYCLDRX2:1:2101:30915:11663 2:N:0:GGAGCGTC
TCGGACTACAGGGGTTTCTAATCCTATTTGCTCCCCACGCTTTCGTGCCTCAGCGTCAGTCAACAGGCCAGGCGGCCGCCTTCGCCACTGGTGTTCTTCCATATATCTACGCATTTTACCGCTACACATGGAGTTCCACCGCCCTCTCCTGCTCTCTAGCCCGCCAGTTTCCAGAGCCTGTACCGGTTGAGCCGGTACCTTTCACTCCAGACTTAGCAGGCCGCCTACGCACCCTTTACGCCCAATCATTC
+
FFFFFFFFFFFFFF:FFFFFFFFFFF:FFFFFFFFFFFFFFFFFFFFFFFFFFFFFFFFFFFFFFFFFF,F:FFFFFFFFFFFFFFFFFFFFFFFFFFFFFFFFFFFFFFFFFFFFFFFFFFFFFFFFF,FFFFFFFFFFFFFFFFFFFFFFFFFFFFFFFFFFFFFFFFFFFFFFFFFFFF:FF::F:FFFFFFFFFFFF:FFF:FFFFFFFFFFFFF:FFFFFFFFFFFFFFFFFFFFF:FFFF,FF:F
@A01757:128:HWYCLDRX2:1:2101:21106:11835 2:N:0:GGAGCGTC
TCGGACTACCAGGGTATCTAATCCTGTTTGCTCCCCACGCTTTCGAGCCTCAGCGTCAGTTTCGGTCCAGCAAGCCGCCTTCGCCACTGGTGTTCCTCCTAATATCTATGCATTTCACCGCTACACTAGGAATTACGCTTGCCTCTCCCGTACTCAAGCTCTGCAGTTTTCCATGCAACCCCCAAGTTAAGCCCGGGTATTTCACATGAAACTTACAGTGCCGCCTACGCTCTCTTTACGCCCAGTAATTC
+
FFFFFFF:FFFFFFFFFFFFFFFFFFFFFFFFFFFFFFFFFFFFFFFFFFFFFFFFF:F:,FFFFFFFFFFF,FFFFFFFFFFFFFFFFFFFFFF,:FFFFFFFFFFFFFFFFFFFFFFFFFFFFFFFFFF:FFFFFFFFFFFFFFFFFFFFFFFFFFFFFFFFFF:FFFFFFFFFFFFFFFFFFFF::FFFFFFFFFFFF:FF:FFFFF:FFF:FFFFFFFFFFF,FFFFFFF:FFF,FF:FFFFF:FFF
@A01757:128:HWYCLDRX2:1:2101:26350:11835 2:N:0:GGAGCGTC
TCGGACTACAAGGGGTATCTAATCCTGTTTGCTCCCCACGCTTTCGAGCCTCAGTGTCAGTAACAGACCAGAATGTCGCCTTCGCCACTGGTGTTCTTCCATATATCTACGCATTCCACCGCTACACATGGAGTTCCACATTCCACTTCTGTACTCAAGTTTCCCATATTCCAATCACCATCCACGGTTAAGCCGTGGGCTTTCACATCAGACTAAAGAAACCACCTCCGCTCCCTTTCCGCCCAATAAAT
+
FFFFFFFFFFFFFFFF,FFFFFFFFFFFFFF,FFFF:FFFFFFFF:,FFF,FF:FFF:FF,:F:F:FFFFFFFF,:FFF,F:FFFFFFFFFFFFFFF:FFFFF,FF::FFF:FFFFFFFFFFF,FFFFFFFF:F:F,FFF,,:,,FFFFFFFFFF,FF,FF,FF,F,,F,FFFF:,FF:FFF,FFFFFF:FFFF,FFF::FF::FFFFF,:FFF,FF:F:FFF,FFF,,,F:FF,,F:,FFFFFFF:FFF:
@A01757:128:HWYCLDRX2:1:2101:4851:12023 2:N:0:GGAGCGTC
TCGGACTACACGGGTATCTAATCCTATTTGCTCCCCACGCTTTCGTGCCTCAGCGTCAGTCAACAGGCCAGGCGGCCGCCTTCGCCACTGGTGTTCTTCCATATATCTACGCATTTTACCGCTACACATGGAGTTCCACCGCCCTCTCCTGCTCTCTAGCCCGCCAGTTTCCAGAGCCTGTACCGGTTGAGCCGGTACCTTTCACTCCAGACTTAGCAGGCCGCCTACGCACCCTTTACGCCCAATCATTC
+
FFFFFFFFFFFFFFFFFFFFF:FFF:FFFFFFFFFFFFFFFFFFFFFFFFFFFFFFFFFFFFFFFFFFFFFFFFFFFFFFFFFFFFFFFFFFFFF:FFFFFFFF:FFFFFFFFFFF:FFFFFFFFFFFFFFFFFFFFFFFFFFFFFFFFFFFFFFFFFF:FFFFF:FFFFFFFFFFFFFFFFFFFFFF:FFF:FFFFFF:FF:FFFF,FFFFFFFF:F::FFFFFFFFFFFF,FFFFFFFFFFFFF,F,FF
@A01757:128:HWYCLDRX2:1:2101:6912:12054 2:N:0:GGAGCGTC
TCGGACTACCGGGGTATCTAATCCTGTTCGCTCCCCCAGCTTTCGCGCCTCAGCGTCAGTGCCGGCCCAGAGAGCTGCCTTCGCCATCGGTGTTCTTCCCGATATCTGCGCATTCCACCGCTACACCGGGAATTCCGCTCTCCTCTACCGCACTCGAGCCGCCCAGTTCGGAACCCGGCCCGAGGTTGAGCCCCGGGGTTAGAGGTTCCGCTTAGGCAGCCGCCTACGCGCGCTTTACGCCCAATGAATCC
+
FFFFFFFFFFFFFFFFFFFFFFFFFFFFFFFFFFFFFFFFFFFFFFFFFFFFFFFFFFFFFFFFFFFF:FFFFFFFFFFFFFFFFFFFFFFFFFFFFFFFFFFFFFFFFFFFFFFFFFFFFFFFFFFFFFFFFFFFFFFFFFFFFFFFFFFFFFFFFFFFFFFFFFFFFFFF:FFFFFFFFFFFF,FFFFFFFFFFFFFF:FFFFFFFF:F:FFFFFFFFFFFFF,FF::F:FF:FFFFFFFF:F,FFFFF
@A01757:128:HWYCLDRX2:1:2101:11903:12179 2:N:0:GGAGCGTC
TCGGACTACAGGGGTATCTAATCCTGTTTGCTCCCCACGCTTTCGAGCCTCAGCGTCAGTCATCGTCCAGCAGGCCGCCTTCGCCACTGGTGTTCCTCCTAATATCTACGCATTTCACCGCTACACTAGGAATTCCGCCTGCCTCTCCGACACTCCAGCCTGCCAGTTTCCAATGCAGCCCCGGGGTTGAGCCCCGGTATTTCACATCAGACTTGGCAGGCCGCCTACGCTCCCTTTACACCCAGTAAATC
+
FFFFFFFFFFFFFFFFFFFFFFFFFFFFFFFFFFFFFFFFF:FFFFFFFFFFFFFFFFFFFFFFFFFFFFFFFFFFFFFFFFFFF:FFFFFFFFFFFFFF:FFFFFFFFFFFFFFFFFFFFFFFFFFFFFFFFFFFFFFFFFFFFFFFFFFFFFFFFFFFFFFFFFFFFFFFFFFFFFFFFFFFFFFFFFFFFFFFFF,FFFFFFFFFFFFFFFF:FFFFFFFFFFFFFFFFFFFFFFFFFFFFFFF:FFF
@A01757:128:HWYCLDRX2:1:2101:6415:12195 2:N:0:GGAGCGTC
TCGGACTACAAGGGTATCTAATCCTGTTTGCTCCCCACGCTTTCGAGCCTCAACGTCAGTTACCGTCCAGTAAGCCGCCTTCGCCACTGGTGTTCCTCCTAATATCTACGCATTTCACCGCTACACTAGGAATTCCGCTTACCTCTCCGGTACTCCAGCAAAAAAGTTTCCAAAGCAGTTCCGCGGTTAAGCCGCGGGCTTTCACTTCTGACTTTCTTCGCCGTCTACGCTCCCTTTACACCACGTCAATC
+
FFFF,FFFFFFFFFFFFFFFFFFFFFFFFFFFFFFFFFFFFFFFFFFFFFFFFFFFFFFFFFFFFFFFFFFFFFFFFFFFFFFFFFFFFFFFFFFFFFFFFFFFFFFF:FFFFFFFFFFFFFFFFFFFFFFFFFFF:FFFFFFFFFFFFFFFFFFFFFFFFFFFFFFFFFFFF,FFFFFFFFFFFFFF,:FFFFFFFFFFF,F,FFFF,FF,,FFFF:FFF,F,,F:,FFFFFFF:F:F,FF,,,FFF::F
@A01757:128:HWYCLDRX2:1:2101:18548:12226 2:N:0:GGAGCGTC
TCGGACTACCGGGGTATCTAATCCTGTTCGATACCCACGCTTTCGTGCTTCAGCGTCAGTTGGGCGCCGGTATGCTGCCTTCGCAATCGGAGTTCTGCGTGATATCTATGCATTTCACCGCTACACCACGCATTCCGCATACTTCTCGCCCACTCAAGAACGCCAGTTTCAACGGCGGAGCGAGGTTGAGCCCCGCGATTTTACCGCTGACTTGGCATTCCGCCTACGCACCCTTTAAACCCAATAAATCC
+
:FFFFFFFFFFFF:,F:FF,FFF,FFFFF:FFF:FFFF:F:FFFFF:FFFFFFFFFFFFFFFFFFFFFFFFFFFFFFFFF,FFFFFFFFFFFFFFFFFFFFF:F,F:FFF:FFFFF:FFFFFFFFF:F,:FFFFFFFFFFFFFFFFFFFFFFFFFFFFFFFFFFFFFF:FFFFFFFFFFFFFFFFFFFFFFFFFFFFFFFFFFFFFFFFFFFFFFFF,FFFFFFF,FFFFFFFFFFFFFFFFFFFFFFFF:
@A01757:128:HWYCLDRX2:1:2101:24921:12305 2:N:0:GGAGCGTC
TCGGACTACAAGGGTATCTAATCCTGTTCGATACCCACGCTTTCGTGCTTCAGCGTCAGTTGGGCGCCGGTATGCTGCCTTCGCAATCGGAGTTCTGCGTGATATCTATGCATTTCACCGCTACACCACGCATTCCGCATACTTCTCGCCCACTCAAGAACGCCAGTTTCAACGGCGGAGCGAGGTTGAGCCCCGCGATTTTACCGCTGACTTGGCATTCCGCCTACGCACCCTTTAAACCCAATAAATCC
+
FFFFFFFFFFFFFFFFFFFFFFFFFFFFFFFFFFFFFFFFFFFFFFFFFFFFFFFFFFFFFFFFFFFFFFFFFFFFFFFFFFFFFFFFFFFFFFFFFFFFFFFFFFFFFFFFFFFFFFFFFFFFFFFFFFFFFFFFFFFFFFFFFFFFFFFFFFFFFFFFFFFFFFFF:FFFFFFFFFFFFFFFFFFFFFFFFFFFFFFFFFFFFFFFFFFFFFFFFFFFFFFFFFFFF:F:FFFFFFFFFFF,F:FFFFF
@A01757:128:HWYCLDRX2:1:2101:2844:12336 2:N:0:GGAGCGTC
GCGGACTACAACGGTATCTAATCCTGCTTGCTCCCCACGCTTTAGATCCTAAACGTCAGACATCGACCACCAAGCCGCCTACGCCACTGGACTGCCTCCTAATAAATACGCATATCACCGCTACACTAGGAATACCACTAGAATCTCCTACACTCCAGCCAGACAGTGCCAAATGGAGTGCCTGGGTCGAGCCCCGGGCTTTCAGAGCTCGCTTGAAGCTCCGTCTGCGCTCGCTGTACCCCCCGGCTCGC
+
,:F,FF,:F::,,F:F,:,:,F,F::,,FF,,FF:F,F,FFF,::F,F,,,:FF,:,F,,FF,F,,:,:,,FFFF,F:F:,:::,F,F,F:F,,:,FFF,:F,,:,:F,,FF:,,,,,,,FF,F,::::,F,:,,FF,,,,,:,,,F,,FF,F,::,,F:F,,,,FF,,:F:,F,,FFF,,F,:,,F,,,FF::,:,,:F,,,F::,,F,FFF,F,,F,:,FF,F,,:,FF,:F,,,,:,,,,,,,,,,,,
@A01757:128:HWYCLDRX2:1:2101:2862:12367 2:N:0:GGAGCGTC
TCGGACTACAAGGGTATCTAATCCTGTTTGCTCCCCACGCTTTCGAGCCTCAACGTCAGTCATCGTCCAGCAAGCCGCCTTCGCCACTGGTGTTCCTCCTAATATCTACGCATTTCACCGCTACACTAGGAATTCCACTTGCCTCTCCGACACTCCAGCCACACAGTTCCAAATGCAGTCCCGGGGTTGAGCCCCGGGCTTTCACATCTGGCTTGCCTCTCCGTCTACGCTCCCTTTACACCCAGTAAATC
+
FFFFFFFFFFFFFFFFFFFFFFFFFFFFFFFFFFFFFFFF:FFFFFFF:FFFF:FFFFFFFFFFFFFFFFFFFFFFFFFF:FFFFFFFFF,FFFFFF:FFFFFFFFFFFFFFFFFFFFFFFF,F:FF,FFFFFF,FF:FFFF:F,FFFFFF:FFFFFFFF,FFF:FF:F:,FF,:FF:FFF:FFFFF:FFFF,,FFFFF:,:F,FF,FFFF:,,FF,FF:FFFFFF,FFFFF,FF,F:FFFFF:FFF,F,F
@A01757:128:HWYCLDRX2:1:2101:9263:12367 2:N:0:GGAGCGTC
TCGGACTACTAGGGTATCTAATCCTGTTTGCTCCCCACGCTTTCGAGCCTCAACGTCAGTCATCGTCCAGCAAGCCGCCTTCGCCACTGGTGTTCCTCCTAATATCTACGCATTTCACCGCTACACTAGGAATTCCACTTGCCTCTCCGACACTCCAGCCACACAGTTCCAAATGCAGTCCCGGGGTTGAGCCCCGGGCTTTCACATCTGGCTTGCATCGCCGTCTACGCTCCCTTTACACCCAGTAAATC
+
FFFFFFFFFFFFFFFFFFFFFFFFFFFFFFFFFFFFFFFFFFFFFFFFFFFFFFFFFFFFFFFFFFFFFFFFFFFFFFFFFFFF:FFFFFFFFFFFFFFFFFFFFFFFFFFFFFFFFFFFFFFFFFFFFFF:FFFFFFFFFFFFFFFFFFFFFFFFFFFFFFFFFFFFFFFFFFFFFFFFFFFFFFFFFFFFFFFFFFFFFFFFFFFFFFFFFFFFFFFFF:FFFF,FFFFFFFFFFFFFFFFFFFFFFFF
@A01757:128:HWYCLDRX2:1:2101:16025:12367 2:N:0:GGAGCGTC
TCGGACTACAAGGGTATCTAATCCTGTTTGCTCCCCACGCTTTCGAGCCTCAACGTCAGTTACCGTCCAGTAAGCCGCCTTCGCCACTGGTGTTCCTCCTAATATCTACGCATTTCACCGCTACACTAGGAATTCCGCTTACCTCTCCGGTACTCCAGCCAAAAAGTTTCCAAAGCAGTTCCGCGGTTAAGCCGCGGGCTTTCACTCCAGACTTTCTTCGCCGTCTACGCTCCCTTTACACCCAGTAAATC
+
FFFFFFFFFFFFFFFFFFFFFFFFF:,FFFFFFFFFFFFFFFFFFFFFFFFFFFFFFFFFFFFFFFFFFFFFFFFFFFFFFFFFFFFFFFFFFFFFFFFFFFF,FFFFFFFFFFFFFFFFF:FFFFF:FFFFFFFFFFFFFFFFFFFFFFFFFFFFFFFFFFFFFFFFFFFF:FFFFFFFFFF:FFFFFFFF:FFFFFFFFFFFFFFFFFFFFFFFFFFFFFFFF:F:FFFFFFF:FFFFFFF:FFFFFFF
@A01757:128:HWYCLDRX2:1:2101:30436:12461 2:N:0:GGAGCGTC
TCGGACTACAAGGGTATCTAATCCTGTTTGATCCCCACGCTTTCGTGCCTCAGTGTCAGCCCAGCAACCCGTCTTCACCTCAGGTGTTCCTCTTGATATCTACGCATTTCACCGCTACACCAAGAATTCCGATTGCCCCTTCTGCACTCTAGCACAGCAGTATCACTTGACCGTTCCGAGTTAAGCTCGGAGATTTCACAAGTGACTTACCACGCCGCCTACGCGCCCTTTACGCCCAGTCAATCCGAACA
+
FFFFFFFFFFFFFFFFFFFFFFFFFFFF:FFFFFFFFFFFFFFFFFFFFFFFFFFFFFF:FFFFFFF:FFFFFFFFFFFFFFFFFFFFFFFFFFFFFFFFFFFFFFFFFFFFFFFFFFFFFFFFFFFFFFFFFFFFFFFFFFFFFFFFFF:FF:FFFFFFFFFFFFFFFFFFFFFFFFF,FFFFFFFFFFFFFFFFF:FFFFF:FFF::FFFFFFFFFFFFFFFFFFFF:FFF,FFF:,:,FFF::FF:FF
@A01757:128:HWYCLDRX2:1:2101:30861:12477 2:N:0:GGAGCGTC
TCGGACTACAGGGGTATCTAATCCTGTTTGCTCCCCACGCTTTCGAGCCTCAACGTCAGTCATCGTCCAGTAAGCCGCCTTCGCCACTGGTGTTCCTCCTAATATCTACGCATTTCACCGCTACACTAGGAATTCCACTTACCTCTCCGACACTCTAGATGAACAGTTTCCAAAGCAGTCCCGCAGTTGAGCCGCGGGCTTTCACTTCAGACTTGCTCCTCCGTCTACGCTCCCTTTACACCCAGTAAATC
+
FFFFFFFFFFFFFFFFFFFFFFFFFFFFFFFFFFFFFFFFF:FFFFFFFFFFFFFFFFFFFFFFFFFFFFFF:FFFFFFFFFFFFFFFFFFFFFFF:FFFFFFFFFFFFFFFFFFFFFFFFFFFFFFFFFFFFFFFFFFFFFFFFFFFFFFFFFFFFFFFFFFFFFFFFFFFFFFFFFFFFFFFFFFFFFFFFFFFFFFFFFF:FFFFFFFFFFFFFFFFFFFFFFFFFFFFFFFFFFFFFFFFFFF,FFF
@A01757:128:HWYCLDRX2:1:2101:30843:12571 2:N:0:GGAGCGTC
TCGGACTACAGGGGTATCTAATCCTGTTTGCTCCCCACGCTTTCGAGCCTCAACGTCAGTCATCGTCCAGTAAGCCGCCTTCGCCACTGGTGTTCCTCCTAATATCTACGCATTTCACCGCTACACTAGGAATTCCACTTACCTCTCCGACACTCTAGATGAACAGTTTCCAAAGCAGTCCCGCAGTTGAGCCGCGGGCTTTCACTTCAGACTTGCTCCTCCGTCTACGCTCCCTTTACACCCAGTAAATC
+
FFFFFFFFFFFFFFFFFFFFFFFFFFFFFFFFFFFFFFFFFFFFFFFFFFFFFFFFFFFFFFFFFFFFFFFFFFFFFFFFFFFFFFFFFFFFFFFFFFFFFFFFFFFFFFFFFFFFFFFFFFFFFFFFFFF,FFFFF,FFFFFFFFFFFFFFFFFFFFFFFFFFFFFFFFFFFFFFFFFFFFFFFFFFFFFFFFFFFFFFFFF:FFFFFFFFFFFFFFFFFFFFFFFFFFFFFFFFFFFFFFFFFFF,FFF
@A01757:128:HWYCLDRX2:1:2101:10131:12743 2:N:0:GGAGCGTC
TCGGACTACAGGGGTTTCTAATCCTGTTTGCTCCCCACGCTTTCGAGCCTCAACGTCAGTCATCGTCCAGCAAGCCGCCTTCGCCACTGGTGTTCCTCCTAATATCTACGCATTTCACCGCTACACAAGGAATTCCACTTGCCTCTCCGACACTCCAGCCACACAGTTACAAATGCAGTCCAGTGGTTGAGCCCCGGTATTTCACATCTGGCTTGAATCGCCGACTACGCTCCCTTTACACCCAGTAAATC
+
FF,FFFFFFFFF:FFFFFFF:FFFFFFFFFFFFFFFFFFFFFFFFFFFFF:FF,FFFF:FFF:FFF:FFFF:FFFFFFFF:FF,FFFFFFFFFFFFF,FFFFFFF:FFFFFFFFFFFFF,FFFFF,,F,F:F:FFFFFF,,,FFFF:FFFFFF:,:F,:,,FFFF,::,FFFF,,FF:F,,,:,:FFF:FFF::,,F,,F,:,FFFF,::,::F,,FF,F:F,,FF:F,F,:,,F::::F:,,:F,FFFF:
@A01757:128:HWYCLDRX2:1:2101:32099:12806 2:N:0:GGAGCGTC
TCGGACTACAAGGGTTTCTAATCCTGTTTGCTCCCCACGCTTTCGAGCCTCAACGTCAGTTACTGTCCAGTAAGCCGCCTTCGCCACTGGTGTTCCTCCTAATATCTACGCATTTCACCGCTACACTAGGAATTCCGCTTACCTCTCCAGCACTCCAGCCATACAGTTTCCAAAGCAGTTCCCATGTTGAGCCCGGGTATTTCACTTCCGACTTGTATTGCCGTCTACGCTCCCTTTACACCCAGTAAATC
+
FFFFFFFFFFFFFFFFFFFFFFFFFFFFFFFFFFFFFFFFFFFFFFFFFFFFFFFFFFFFFFFFFFFFFFFF,FFFFFFFFFFFFFFFFFFFFFFFFFFFFFFFFFFFFFFFFFFFFFFFFFFFFFFFFFFFFFFFFFFFFFFFFFFFFFFFFFFFFFFFFFFFFFFFFFF:FFFFFFFFFFFFFFFFFFFFFFFFFFFFFFFFFFFFFF,FFFFFFF:FFFFFFFFFFFFFF:F:FFFFF:FFFFF,:FF
@A01757:128:HWYCLDRX2:1:2101:26133:12837 2:N:0:GGAGCGTC
TCGGACTACAAGGGTATCTAATCCTGTTCGCTACCCATGCTTTCGAGCCTCAGCGTCAGTTGCAGACCAGAGAGCCGCCTTCGCCACTGGTGTTCTTCCATATATCTACGCATTCCACCGCTACACATGGAGTTCCACTCTCCTCTTCTGCACTCAAGTTCAACAGTTTCTGATGCAATTCTCCGGTTGAGCCGAAGGCTTTCACATCAGACTTATTGAACCGCCTGCACTCGCTTTACGCCCAATAAATC
+
FFFFFFFFFFFFFFFFFFFFFFFFFFFFFFFFFFFFFFFFFFFFFFFFFFFFFFFFFFFFFFFFFFFFFFFFFFFFFFFFFFFFFFFFFF:FFFFFFFFFFFFFFFFFFFFFFFFFFFFFFFFFFFFFFFFFFFFFFFFFFFFFFFFFFFFFFFFFFFFFFFFFFFFFFFFFFFFFFFFFFFFFFFFFFFFFFFF,FFFFFFFFFFFFFFFFFFFFFF,FFFFFFFFFFFFF:FFFFFF:FFFFFFFF:FF
@A01757:128:HWYCLDRX2:1:2101:10456:12868 2:N:0:GGAGCGTC
TCGGACTACAGGGGTTTCTAATCCTGTTTGCTCCCCACGCTTTCGAGCCTCAACGTCAGTCATCGTCCAGCAAGCCGCCTTCGCCACTGGTGTTCCTCCTAATATCTACGCATTTCACCGCTACACTAGGAATTCCACTTGCCTCTCCGACACTCCAGCCACACAGTTCCAAATGCAGTCCCGGGGTTGAGCCCCGGGCTTTCACATCTGGCTTGCATCGCCGTCTACGCTCCCTTTACACCCAGTAAATC
+
FFFFFFFF:FFF:FF:FFFFFFFFFFFFFFFFFFFFFFFFFFFFFFFFFFFFFFFFFFFFFFFFFFF:FFF:,FFFFFFFFFFFFFFFFFFFFFFFFFFFFFFFFF:FFFFFFFFFFFFFFFFFFFFFFFFFFFFFFFFFFFFFFFFFFFFFFFFFFFFFFFFFFFFFFFFFFFFFFFFFFFFFFFFFF::FFFFFFFFFFFFFFFFFFFFFFFFFFFFFFFFFFFFFFFFF,FFFF:FFFFFF,::FFF:
@A01757:128:HWYCLDRX2:1:2101:11134:12884 2:N:0:GGAGCGTC
TGACTACAGGGGTATCTAATCCTATTTGCTCACCACGCTTTCGAGCCTCAGCGTCAGCAACAGGCCAGGCGGCCGCCTTCGCCACTGTTGTTCTACAAAATATCTACGCATTTTACCGCTACACATGTAGTTCAACCGCCCACTCATGCTCTCAAGTCCTCCAGTTTCCAAATCCATGAAACAGTTGAGCTCATGAGTTTCACACCAGACTTGCACGACCGCCTGCGCACCCTTTACGCCCCATAAGTCCG
+
F:FF,F,FF,,F:,F:FF:,:,,:FFF,,FF,F:FF:FF:F,,,F,F,FFF,F,FF:,F:,F:::FF,:FF,FF:FF,,,,FFFF,,,,FF,,F,,,F:FFFF,F::,FF,FFFF,,,FFF,FFF,,,FF:F,,FF:,FFF,FFF:,,,FFFF,F,,F,:F,,:,:F:,,:::,:F,,,:,,FF,F,,F,FFFF,FF,FF:FF,F,::FF,,,,F,,F,,:FF,,,FFFF,F,,FF,:FFF,F,,,,,F:,
@A01757:128:HWYCLDRX2:1:2101:29161:12978 2:N:0:GGAGCGTC
TCGGACTACAAGGGTATCTAATCCTGTTTGCTCCCCACGCTTTCGAGCCTCAACGTCAGTTTCTGTCCAGCAGGCCGCCTTCGCCACTGGTGTTCCTCCTAATATCTACGCATTTCACCGCTACACTAGGAATTCCGCCTGCCTCTCCAGTACTCCAGATTTACAGTTTCCAAAGCAGTTCCGCGGTTGAGCCACGGGCTTTCACTTCAGACTTGTACAGCCGTCTACGCTCCCTTTACACCCAGTAAATC
+
FFFFFFFFFFFFFFFFFFF:FFFFFFFFFFFFFFFFFFFFFFFFFFFFFFFFFFFFFFFFFFFFFFFFFFFFFFFFFFFFFFFFFFFFFFFFFFFFFFFFFFFFFFFFFFFFFFFFFFFFFFFFFFFFFFFFFFFFFFFFFFFFFFFFFFF:FFFFFFFFFFFFFFFFFFFFFFFFFFFFFFFFFFFFFFFFFFFFFFFFFFFFFFFFFFFFFFFFFFFFFFFFFF:FFFFFFFFFFFFFFFFFFF,,FFF
@A01757:128:HWYCLDRX2:1:2101:27959:13119 2:N:0:GGAGCGTC
TCGGACTACCAGGGTATCTAATCCTGTTTGCTCCCCACGCTTTCGTGCCTCAGTGTCAGTTACAGTCCAGAGAGCCGCCTTCGCAACTGGTGTTCCTCCTAATATCTACGCATTTCACCGCTACACTAGGAATTCCACTCTCCTCTCCTGCTCTCTAGCCCGCCAGTTTCCAGAGCCTGTACCGGTTGAGCCGGTACCTTTCACTCCAGACTTAGCAGGCCGCCTACGCACCCTTTACGCCCAATCATTCC
+
FFFFFFFFFFFFFF:FFFFFFFFFFF:FFFFFFFFFFFFFFFFFFFFFFFFFFFFFFF:F:FFF:FFFFFFFFFFF:FFFFF:FFFFFFFFF:FFFFFFFFFF:FFFFFFFFFFFFFFFFF,FFFFFFF,FFFFFFFFFFFFFFFFFFFFFFFFFF:F,FFFFFFFFFFFF,FFFFFF,FFFFFFFFFFFFFF:F,FFFFFFFFFFFFFFFFFFFFFFFFFFFFFFFFFFFFF,FFFFFFFFF:::F,FF:
@A01757:128:HWYCLDRX2:1:2101:4670:13182 2:N:0:GGAGCGTC
TCGGACTACGGGGTATCTAATCCTGTTTGCTCCCCACGCTTTCGAGCCTCAACGTCAGTCATCGTCCAGCAAGCCGCCTTCGCCACTGGTGTTCCTCCTAATATCTACGCATTTCACCGCTACACTAGGAATTCCACTTGCCTCTCCGACACTCCAGCCACACAGTTCCAAATGCAGTCCCGGGGTTGAGCCCCGGGCTTTCACATCTGGCTTGAATCGCCGTCTACGCTCCCTTTACACCCAGTAAATCC
+
FFFFFFFFFFFFFF:FFF:FFFFFFFFFFFFFFFFFFFFFFFFFFFFFFFFFFFFFFFFFFFFFFFFFFFFFFFFFFF:FFFFFFFFFFFFFFFFFFFFFFFFFFFFFFFFF,FFFFFFFFFFFF,FFFF,FFFFFFFFFFFFFFFFFFF,F:FFF,FFFFFFFF:F,FFF:FFFFF::F,FFFFFFFFF:F:FFF:FFF:FFFF:FFFF,FFF,,FFFF::FFFFFFFFFFFFFFFFFF,F,,FFFFFF,
@A01757:128:HWYCLDRX2:1:2101:16260:13275 2:N:0:GGAGCGTC
TCGGACTACAAGGGTATCTAATCCTGTTTGCTCCCCACGCTTTCGAGCCTCAACGTCAGTTTCTGTCCAGCAGGCCGCCTTCGCCACTGGTGTTCCTCCTAATATCTACGCATTTCACCGCTACACTAGGAATTCCGCCTGCCTCTCCAGTACTCCAGCTTTACAGTTTCCAAAGCAGTTCCGCGGTTGAGCCACGGGCTTTCACTTCAGACTTGTACAGCCGTCTACGCTCCCTTTACACCCAGTAAATC
+
:FFFFFFFFFFFFFFFFFFFFFFFFF:FFFFFFFFFFFFFFFFFFFFFFFFFFFFFFFFFFFFFFFFFFFFFFFFFFFFFFFF:FFFFFFFFFFFFFFFFF:FFFFFFFFFFFFFFFFFFFFFFFFFFFFFFFFFFFF,FFFFFFFFFFFFFFFFFFFFFF:FFFFFFFFFFFFFFFFFFFFFFFFFFFFFFFFFFFFFFFFFFFFFFFFFFFFFFFFFFFFFFFFFF:FFFFFFFFFF,FFF:FFFFFFF
@A01757:128:HWYCLDRX2:1:2101:17183:13275 2:N:0:GGAGCGTC
TCGGACTACACGGGTATCTAATCCTGTTTGCTCCCCACGCTTTCGAGCCTCAGCGTCAGTTAAAGCCCAGCAGGCCGCCTTCGCCACTGGTGTTCCTCCTAATATCTACGCATTTCACCGCTACACTAGGAATTCCGCCTGCCTCTACTTCACTCAAGACAAGAAGTTTTGAACGCAGCTACCAGTTAAGCCGGTAGATTTAACATTCAACTTTCTCGCCCGCCTACGCTCCCTTTACACCCAGTAATTCC
+
FFFFFFFFFFFFFFFFFFFFFFFFFFFFFFFFFFFFFFFFFFFFFFFFFFFFFFFFFFFFFFFFFFFFFFFFFFFFFFFFFFFFFFFFFFFFFFFFFFFFFFFFFFFFFFFFFFFFFFFFFFFFFFFFFFFFFFFFFFFFFFFFFFFFFFFFFFFFFFFFFFFFFFFFFFFFFFFFFFFFFFFFFFFFF,FF:FFFFFFFFFFFFFFFF:FFFF:F:FFFFFFFFF,FFFFFFFFFFFFF,FFFFFFFFF,
@A01757:128:HWYCLDRX2:1:2101:18168:13291 2:N:0:GGAGCGTC
TCGGACTACCAGGGTATCTAATCCTGTTCGCTACCCATGCTTTCGAGCCTCAGCGTCAGTTGCATACCAGACAGCCGCCTGCGCCACTGGTGTTCTTCCATATATCTACGCATTTTACCGCTACACATGGAGTTCCACCGCCCTCTCCTGCTCTCTAGCCCGCCAGTTTCCAGAGCCTGTACCGGTTGAGCCGGTACCTTTCACTCCAGACTTAGCAGGCCGCCTACGCACCCTTTACGCCCAATCATTCC
+
FFFF:,FFFFFFFFFFF,:,:FFFFFFFFFFFFFFFFF:FFFFFFFFFFFFFFF:FFFFFFFFFFFFF:,,FF:FFFFFF,F:FFFFFFFFFFF:FFFF,FF,FF::FFFF,FFFFFF:FFF:FFFFFFFF:FFFF,FFFFFFFF:FFFFFFFFFFF:FFFF:FFF:FFFFF::FF,FFF:,,FF:FFFF,FFFFFFFFFFFFFFF,FFFF:FFFFFFFFFF,:F:FFFFFFF,F,F:F::,F,F:FF:FF
@A01757:128:HWYCLDRX2:1:2101:9688:13448 2:N:0:GGAGCGTC
TCGGACTACCGGGGTATCTAATCCTGTTCGCTACCCATGCTTTCGAGCCTCAGCGTCAGTTGCAGACCAGACAGCCGCCTTCGCCACTGGTGTTCTTCCATATATCTACGCATTCCACCGCTACACATGGAGTTCCACTGTCCTCTTCTGCACTCAAGTCGCCCGGTTTCCGATGCACTTCTTCGGTTAAGCCGAAGGCTTTCACATCAGACCTAAGCAACCGCCTGCGCTCGCTTTACGCCCAATAAATC
+
FFFFFFFFFFFFFFFFFFFFFFFFFFFFFFFFFFFFFF:FFFFFFFFFFFFFFFFFFFF:FFFFFFFF:FFFFFFFFFF:FFFFFFFFFFFFF:FFFFFFFFFFFFFFFFFFFFFFFFFFFFFFFFFFFF:FFFFFFFFFFFFFFFFFFFFFFFFFFFFFFFFFFFFFFFFFFFFFFFFFFFFFFFFFFFFFFFFFFFFFFFFFFF,FFFF:FFF:FFFFFFF:FFFFFFFFFFFFF,FFFFFF:FFFF,F
@A01757:128:HWYCLDRX2:1:2101:20699:13604 2:N:0:GGAGCGTC
TCGGACTACAGGGGTTTCTAATCCTGTTTGCTCCCCACGCTTTCGAGCCTCAACGTCAGTTACTGTCCAGTAAGCCGCCTTCGCCACTGGTGTTCCTCCTAATATCTACGCATTTCACCGCTACACTAGGAATTCCGCTTACCTCTCCAGCACTCTAGCTGCTCAGTTTCCAAAGCCGTTCCGGGGTTAAGCCCCGGGCTTTCACTTCAGACTTGACCAGCCGTCTACGCTCCCTTTACACCCAGTAAATC
+
FFFFFFFFFFFFFFFFFFFFFFFFFFFFFFFFFFFFFFFFFFFFFFFFFFFFFFFFFFFFFFFFFFFFFFFFFFFFFFFFFFFFFFFFFFFFFFFFFFFFFFFFFFFFFFFFFFFFFFFFFFFFFF:FFFFFFFFFFF,FFFFFFFFFFFFFFFFFFFFF:FFFFFFFFFFFFFFFFFFFF:FFFFFFFFFFFFFFFFFFFFFFFF:FFFFFFFFFFFF,FFF:FFFF::FFFFF:FFFFF,F:FFFFFFF
@A01757:128:HWYCLDRX2:1:2101:1217:13620 2:N:0:GGAGCGTC
TCGGACTACACGGGTATCTAATCCTGTTCGCTACCCATGCTTTCGAGCCTCAGCGTCAGTTGCAGACCAGAGAGCCGCCTTCGCCACTGGTGTTCTTCCATATATCTACGCATTCCACCGCTACACATGGAGTTCCACTCTCCTCTTCTGCACTCAAGAAAAACAGTTTCCGATGCAGTTCCTCGGTTAAGCCGAGGGCTTTCACATCAGACTTATTCTTCCGCCTGCGCTCGCTTTACGCCCAATAAATC
+
FFFFFFFFFF,FFFFFF:FFFFFFFFFF,FFF,,FFF,FFFFFFF:FFFFFFFFFFFFFFFFFFFFFFFFFFFF,FFFFFF:FFFFFFFFFFFF:FFFFFFFFFFFF:FFFFFFFFFFFF:FFFFFFFFFF:FFF:FFF:FFFF,FFFFFFFFFFF:FFFFF,FFFFFF:FFFFFFF:FF:FFFF:FFFFF:FFFFFFFFFFFFFFFFFFF:FFFFFFFFF,FF,FF:FFFFFFFFF,F,F,FF:F::FFF
@A01757:128:HWYCLDRX2:1:2101:24867:13683 2:N:0:GGAGCGTC
TCGGACTACCCGGGTATCTAATCCTGTTTGCTCCCCACGCTTTCGAGCCTCAACGTCAGTTACCGTCCAGTAAGCCGCCTTCGCCACTGGTGTTCCTCCTAATATCTACGCATTTCACCGCTACACTAGGAATTCCGCTTACCTCTCCGGTACTCCAGCAAAAAAGTTTCCAAAGCAGTTCCGCTGTTAAGCCGCGGGCTTTCACTTCAGACTTTCTTCGCCGTCTACGCTCCCTTTACACCCAGTAAATC
+
FFFFFFFFFFFFFFFFFFFFFFFFFFFFFFFFFFFFFFFFFFFFFFFFFFFFFFFFFFFFFFFFFFFFFFFFFFFFFFFFFFFFFFFFFFFFFFFFFFFFFFFFFFFFFFFFFFFFFFFFFFFFFFFFFFFFFFFFFFFFFFFFFFFFFFFFFFFFFFFFFFFFFFFFFFFFFFFFFFFFFFFFFFFFFFFFFFFFFFFFFFFFFFFFFFFFFFFFFFFFFFFFFFFFFFFF:FFFFFFFFFFFFFFFFFF
@A01757:128:HWYCLDRX2:1:2101:2058:13730 2:N:0:GGAGCGTC
TCGGAGTAGCGGGGTATCTCATGCTGTGTGCTGCGGGCGCTGACGTGCGTCGGCGTGAGTTCAGGCGGGGGCGGGCGCCGGCGCCCGTGGGGGCGCGCCCGAGGGCTCCGCGTGGCGCCGGGGGCCGGGTGGTACCGGGTCCCAGTGGGAGACGGGGGGGCGGCAGTTGCAGAGGGCGGTCGGCGGGGGGGACGGGGGCTGGGGCGGTTGGGTGGCGGGGGGGCGGGGGGCGGTGGGCCGGGGGTGGCGGG
+
,,:,:,F,,F,F,,F:,,,,,F,:,:,,,,:,,:,,,,F:,F,,:,F,,F,,F,F,,,:,,,,,F,,:,F:F,F,FF:,,:,F,,,F:F,,F,,FF,,,,F,F:F,,:,F:F,FF,,,,,,:,:F,FF,,,,,,,:FF,:,,,:F,,,,::,,,,:,:,,,,,,,,,:F:,,,,,,,::,,,F,F,,:,,F,,F,,,,,:,,,:,F,,,,,:,,,::,,F:,F,F,F:,F,:,,:F:,,:,,,,F:,::,F
@A01757:128:HWYCLDRX2:1:2101:2275:13886 2:N:0:GGAGCGTC
TCGGACTACAAGGGTTTCTAATCCTGTTTGCTCCCCACGCTTTCGTGCCTCAGTGTCAGTTACAGTCCAGAGAGCCGCCTTCGCAACTGGTGTTCCTCCTAATATCTACGCATTGCACCGCTACACTAGGAATTCCACTCTCCTCTCCTGCACTCAAGTATCCCAGTTTCAAAGGCTTACACCGGTTGAGCGGTAGCCTTTCACCTCTGAGTTAAGAAACCGCCTCCGCACGCTTTACGCCCAGTAATACG
+
:FFFFFFFFFFFFFFFFFFFFFF:F,FFFFFFFFFFFFFFFFFFFFFFFFFFF:FFFFFFFF,:F,FFFFFFF,FFFFFFFFFF:FFFFFFFFFFFFFFFFFFF,FFF:FF:F,,FFFFFFFFFFF:FFF::F,FF::F,FFF:FF,F,F,FFFFFFF,,FFFFF:FFFF:FFF,F,:F,:,F,F,F,FFF,:,:FFFFF,F:,FF,,,:,,,,,,:F,,F,F:F,:F,,F,F:,:,,FF:F::,::,,FF
@A01757:128:HWYCLDRX2:1:2101:9977:13917 2:N:0:GGAGCGTC
TCGGACTACAAGGGTATCTAATCCTGTTTGCTCCCCACGCTTTCGAGCCTCAACGTCAGTTACCGTCCAGTAAGCCGCCTTCGCCACTGGTGTTCCTCCTAATATCTACGCATTTCACCGCTACACTAGGAATTCCGCTTACCTCTCCGGTACTCCAGCCAAAAAGTTTCCAAAGCAGTTCCGCGGTTAAGCCGCGGGCTTTCACTCCAGACTTTCTTCGCCGTCTACGCTCCCTTTACACCCAGTAAATC
+
FFFFFFFFFFFFFFFFFFFFFFFFFFFFFFFFFFFFFFFFFFFFFFFFFFFFFFFFFFFFFFFFFFFFFFFF:FFFFFFFFFFFFFFFFFFFFFFFFFFF:FFFFFFFFFFFFFFFFFFFFFFFFFFFFFFFFFFFFFFFFFFFFFFFFFFFFFFFFFFFFF:FFFFFFFFFFFFFFFFFFFFFFFFFFFFFFFFFFFFFFFFFFFFF:FFFFFFFFFF:F:FFFFFF:FFF:FFFFFFFF:F:FFFFFFF
@A01757:128:HWYCLDRX2:1:2101:31973:14090 2:N:0:GGAGCGTC
TCGGACTCCGAGGGTATCTAGTCCGGTTGGGTGCGCTCGCGTTGGCGCGTGGGCGTCAGTTGCCGGGGGGGGTGCGGCGTGGGCCTCGGGGGTGCGTCCGGGTCGCGGGGGGGGGGGGCGGTGGTGGGGGGCGGGCGCGGGGCTCTGGGGTGGGGGGGGGGGGGGGGTGGGGGGGGCGGGGGGGGGGGGGGGGGGGGGGGGGGGGGGGGGGGGGGGGGGGGGGGGGGGGGGGGGGGGGGGGGGGGGGGGGG
+
,FFFF,,,,,FFFF,:,:,,,F,F,F,,,F,,,,,,,,F:,F:,F,,,,,:,F::,,,FF,,F,F,,,,F,,,:,FF,,F,,:,F,F,:F,F,:,F,,,:::,,F,:FFF,,:,F,,F,::,,:,::,FF,,:,F,F,::FF,,F,FFFF,F:,,,,FF::,,F,FF,FFFF:FF::F,,FFF,F:,:,FF:FFFFFFFFF,FFFF:F:FFF:,FFF:,,FFFF:,FFFF:FF:F:FFFF,F,FFFF:F:,
@A01757:128:HWYCLDRX2:1:2101:3531:14215 2:N:0:GGAGCGTC
TCGGACTACAGGGGTATCTAATCCTGTTTGCTCCCCACGCTTTCGAGCCTCAACGTCAGTTACCGTCCAGCAGGCCGCCTTCGCCACTGGTGTTCCTCCCAATATCTACGCATTTCACCGCTACACTGGGAATTCCGCCTGCCTCTCCGGTACTCCAGACTCACAGTTTCCAAAGCAGTCCCGGGGTTGAGCCCCGGGCTTTCACTCCAGACTTGCAGGTCCGTGTACGCTCCCTTTACAGCCAGTAATTC
+
FFFFFFFFFFFF:FFFFFFFFFFFFFF:FFFFFFFFFFFFFFFF:FFFFFFFFFFFFFFFFFFFFFFFFFFF:FFFFFFFFFFFFFFFFFFFFFFFF:FFFFF:FFFF::FFFFFF:FFFFFFFF:FFFFFFF::FFFFFF:,,:FFFFFFFFF:F:F:FF:,:,,FF,FFFFFF,,:F::FFFFFFFFFFFF:FF:F:,FFFFFF,:::F:FFFF:,FFF:F:,FF:FFF::FFFF,,F,:F,:F,F:FF
@A01757:128:HWYCLDRX2:1:2101:12147:14231 2:N:0:GGAGCGTC
TCGGACTACAAGGGTATCTAATCCTGTTTGCTCCCCACGCTTTCGTGCCTCAGTGTCAGTTACAGTCCAGAGAGCCGCCTTCGCAACTGGTGTTCCTCCTAATATCTACGCATTTCACCGCTACACAAGGAATTCCACTCTCCTCTCCTGCACTCAAGTTCCCCAGTTTCAAAGGCTTACTACGGTTGAGCCGTAGCCTTTGACCTCTGACATAAGAAAACACCGACCCAGCCATTAAGCCCAATAATTCC
+
FFFFFFFFFFFFFFFFFFFFFFFF:FFF:FFFFFFFFFFFFFFFFFFFFFFFF:FFFFFFF,FF:,F:FFF,,,F,FFFFFFFFFFF,FFF:FFF,F:FFFFFFFFFFFFFFFFFFFFFFFFFFFF,:FFFFFFFFFFFFFFFFFFFF,,FFFFFFFFF,,FFFFFFF,,FFF,F,,,F,,,F,:,F:,,FF::,FF:,,F,F,F,,,:FF,F::,FFF:FF:F,FF,F:,FFFFFF,::FF,,:FF,F,,
@A01757:128:HWYCLDRX2:1:2101:14642:14231 2:N:0:GGAGCGTC
TCGGACTACCAGGGTATCTAATCCTGTTTGCTCCCCACGCTTTCGAGCCTCAGTGTCAGTTACAGTCCAGTAAGCCGCCTTCGCCACTGGTGTTCCTCCTAATATCTATGCATTTCACCGCTACACTAGGAATTCCGCTTACCTCTCCTGCACTCCAGCTGGACAGTTTCAAATGCACTCCCGGGGTTGAGCCCCGGGTTTTCACATCTGACTTGCCCTGCCACCTACGCTCCCTTTACACCCAGTAAATC
+
FFFFFFFFFFFFFFFFFFFFFFFFFFFFFFFFFFFFFFFFFFFFFFFFFFFFFFFFFFFFFFFFFFFFFFFFFFFFFFFFFFFFFFFFFFFFFFFFFFFFFFFFFFFFFFFFFFFFFFFFFF:FFFFFFFF:F:FFFFFFF:FFFFFFFFFFFFFFFFFFF:FFFFFFFFFFFF,FFFFFF:FFFFF,FFFFFFFFFFFFFFFFFFFFFFFFFFFFFFFFFFFFFF:F:FFFFFFFFF,FFFFFF:FF:FF
@A01757:128:HWYCLDRX2:1:2101:14145:14309 2:N:0:GGAGCGTC
CGGACTAACGGGTATCTAATCCTGTTTGCTCCCCACGCTTTCGCACCTCAGCGTCAATACCGGTCCAGGTGGCCGCCTTCGCCACTGATGTTCCTCCAGATATCTACGGATTTCACTCCTACACCTGGAATTCCGCCACCCTCTCCCGGATTCCAGTCATGCAGTATCAAGGGCAGTTCCACGGTTGAGCCGTGGGATTTCACCCCTGACTTACACAACAGCCTACGTGCGCTTTACGCCCAGTAATTCCG
+
FFFFFFFFFFFFFFFFFFFFFFFFFFFFFFFFFFFFFFFFFFFFFFFFFFFFFFFFFFFFFFFFFFFFFFFFFFFFFFFFFFFFFFFFFFFFFFFFF:FFFFFFFFFFFF:FFFFFFFFFFFFFFFFFFFFFFFFFFFFFFFFFFFFFFFFFFFFFFF:FFFFFFFFFFFFFFFFFFFFFFFFFFFFFFFFFFFFFFFFFFFFFFFFFFFFFFFFFFFFFFFFFFFFFFFFFFFFFFFFFFF:FFFFFFFF
@A01757:128:HWYCLDRX2:1:2101:16577:14450 2:N:0:GGAGCGTC
TCGGACTACAAGGGTTTCTAATCCTGTTTGCTCCCCACGCTTTCGTACCTCAGCGTCAATACCGGTCCAGGTGGCCGCCTTCGCCACTGATGTTCCTCCAGATATCTACGGATTTCACTCCTACACCTGGAATTCCGCCACCCTCTCCCGGATTCCAGTCATGCAGTATCAAGGGCAGTTCCACGGTTGAGCCGTGGGATTTCACCCCTGACTTACACAACAGCCTACGTGCGCTTTACGCCCAGTAATTC
+
FF:FFFFFFFFFFFFFFFFFFFFFFFFFFFF:FFFF:FFFFFFFFF,FFFFFFFFF:FFFF:F:FFFF:FFFFFFFFFF:FFFFFFFFFFFFFFFFF:FFFFF,FFFF:FFFFFFF:FFFFFFF,:FFFFFFFFFFFFFFFFFFFFFF::FFFF:F,FF:F:F:FFFFFF,,FFFFFFFFF:FF,F:FFFF:FFFFFFFFFF:FFFFF:FFFFFF:FF:F:FF,FFF:FFF:FFF:F,:FF::FFF:F:FF
@A01757:128:HWYCLDRX2:1:2101:31195:14465 2:N:0:GGAGCGTC
TCGGACTACTGGGGTATCTAATCCTGTTTGCTACCCACGCTTTCGCTCCTCAGCGTCAGTTATGTGCCAGATAGTCGCCTTCGCCACTGATGTTCCTCCAGATATCTACGGATTTCACTCCTACACCTGGAATTCCACTATCATCTCACACACTCCAGTTTGCCAGTTTCAAAGGCAGTTCCCACGTTGAGCGCGGGGATTTCACCCTTGACTTGACATACCGCCTACGAGCGCTTTACGCCCAGTAATTC
+
FFFFFFFFFFFFFFFFFFFFFFFFFFFFFFFFFFFFFFFFFFFFFFFFFFFFFFFFFFFFFFFFFFFFFFFFFFFFFFFFFFFF:FFFFFFFFFFFFFFFFFFFFFFFFFFFFFFFFFFFFFFFFFFFFFFFFFFFFFFFFFFFFFFFFFFFFFFFFFFFFFFFFFFFFFFFFFFFFFFFFFFFFFFFFFFFFFFFFFFFFFFFFFFFFF:FFF:FFFFFFFFFF:FF:FFFFFFFFFFFFFFFF:F:FFF
@A01757:128:HWYCLDRX2:1:2101:24397:14497 2:N:0:GGAGCGTC
TCGGACTACCCGGGTATCTAATCCTGTTTGCTCCCCACGCTTTCGAGCCTCAACGTCAGTTACCGTCCAGTAAGCCGCCTTCGCCACTGGTGTTCCTCCTAATATCTACGCATTTCACCGCTACACTAGGAATTCCGCTTACCTCTCCGGTACTCCAGCAAAAAAGTTTCCAAAGCAGTTCCGCTGTTAAGCCGCGGGCTTTCACTTCAGACTTTCTTCGCCGTCTACGCTCCCTTTACACCCAGTAAATC
+
FFFF:FF:FFFFFFFFFFFFFFFFFFFFFFFFFFFFFFFFFFFFFFFFFFFFFFFFFFFFFFFFFFFFFFFFFFFFFFFFFFFFFFFFFFFFFFFFFFFFFFFFFFFFFFF:FFFFFFFFFFFFFFFFFFFFFFFFFFFF:FFFFFFFFFFFFFFFFFFFFF,FFFFFFFFFFFFFFFFFF,F:FFFFFFFFF:FFFFFFFFFFFFF:,:FFF:FFFFF:FFFFF:FF:FFFFFFFFFFFFFFFFFFFFFF
@A01757:128:HWYCLDRX2:1:2101:31566:14638 2:N:0:GGAGCGTC
TCGGACTACACGGGTATCTAATCCTATTTGCTCCCCACGCTTTCGTGCCTCAGCGTCAGTCAACAGGCCAGGCGGCCGCCTTCGCCACTGGTGTTCTTCCATATATCTACGCATTTTACCGCTACACATGGAGTTCCACCGCCCTCTCCTGCTCTCTAGCCCGCCAGTTTCCAGAGCCTGTACCGGTTGAGCCGGTACCTTTCACTCCAGACTTAGCAGGCCGCCTACGCACCCTTTACGCCCAATCATTC
+
FFFFFFFFFFFFFFFFFF:FFFFFFFFFFFFFFFFFFFFFFFFFFFFFFFFFFFFFFFFFFFFF:FFFFFFFFFFFFFFFFFF:FFFFFFFFFFFFFFFFFF:FFFFFFFFF:FFFFFFFFFFFFFFFFFFFFFFFFFFFFFFFFFFFFFFFFFFFF:FFFFFFFFFF,FFFFFFFFFFFFFFFFFF:FFFFFFFFFFFFFFFFFFFFFFFFFFFFFFFFFFFFFFFF:FFF:FFFF,FF:FFFFF,:FFF
@A01757:128:HWYCLDRX2:1:2101:23791:14763 2:N:0:GGAGCGTC
TCGGACTACAAGGGTATCTAATCCTATTTGCTCCCCACGCTTTCGTGCCTCAGCGTCAGTCAACAGGCCAGGCGGCCGCCTTCGCCACTGGTGTTCTTCCATATATCTACGCATTTTACCGCTACACATGGAGTTCCACCGCCCTCTCCTGCTCTCTAGCCCGCCAGTTTCCAGAGCCTGTACCGGTTGAGCCGGTACCTTTCACTCCAGACTTAGCAGGCCGCCTACGCACCCTTTACGCCCAATCATTC
+
FFFFFFFFFFFFFFFFFFFFFFFFFFFFFFFFFFFFFFFFFFFFFFFFFFFFFFFFFFFFFFFFFFFFFFFFFFFFFFFFFFFFFFFFFFFFFFFFFFFFFFFFFFFFFFFFFFFFFFFFFFFFFFFFFFFFFFFFF:FFFFFFFFFFFFFFFFFFFFFFFFFF:FFFFFF:FF:FFFFFFF:FFFFFF:FFFFFFFF:FFFFFFFFFFFFFFFFFF:FFFFFFFFFFFF,FF:FFFFF,FFFF,F:FFFF
@A01757:128:HWYCLDRX2:1:2101:7048:14857 2:N:0:GGAGCGTC
TCGGACTACCGGGGTATCTAATCCTGTTTGCTACCCACGCTTTCGCTCCTCAGCGTCAGTTATGTGCCAGATAGTCGCCTTCGCCACTGATGTTCCTCCAGATATCTACGGATTTCACTCCTACACCTGGAATTCCACTATCCTCTCACACACTCCAGTTTGCCAGTTTCAAAGGCAGTTCCCACGTTGAGCGCGGGGATTTCACCCTTGACTTGACATACCGCCTACGAGCGCTTTACGCCCAGTAATTC
+
FFFFFFFFFFFFFFFFFFFFFFFFFFFFFFFFFFFFFFFFFFFFF,FFFFFFFFFFFFFFFFFFFFFFFFFFFF:FFFFFFFFFFFFFFFFFFFFFFFFFFFFFFFFFFFFFFFFFFFFFFFFFFFFFFFFFFFFFFFFFFFFFFFFFFFFFFFFFFFF::FFFFFFFFFFFFFFFFFFF:FFFFFFFFFFFFF::F::,FF:FF:FF,FFFFFFFFFFFFFFFFFFFFF,F,FFFFFFFFFFF,FFF:FF
@A01757:128:HWYCLDRX2:1:2101:20690:14873 2:N:0:GGAGCGTC
CGGACTACAAGGGTATCTAATCCTGTTTGCTCCCCACGCTTTCGAGCCTCAACGTCAGTTACTGTCCAGTAAGCCGCCTTCGCCACTGGTGTTCCTCCTAATATCTACGCATTTCACCGCTACACTAGGAATTCCGCTTACCTCTCCAGCACTCCAGCCGTACAGTTTCCAAAGCAGTTCCCGGGTTAAGCCCGGGGCTTTCACTTCAGACTTGCACTGCCGTCTACGCTCCCTTTACACCCAGTAAATCC
+
:FFFFFFFFFFFFFFFFFFFFFFFFFFFFFFFFFFFFFFFFFFFFFFFFFFFFFFFFFFFFFFFFFFFFFFFFFFFFFFFFFFFFFFFFFFFFFFFFFFFFFFFFFFFFFFFFFFFFFFFFFFFFFFFFFFFFFFFFFFFF:FFFFFFFFFFFFFFFFFFFFFFFFFFFFFFFFFFFFFFFFFFFFF,FFFFFFFFFFF:FF,F:FFFFFFFFFFFFF:FFFFF,::FFFFFFFFF:FFFFF,FFFF:FF:
@A01757:128:HWYCLDRX2:1:2101:27462:14920 2:N:0:GGAGCGTC
TCGACTACAGGGGTATCTAATCCTGTTTGCTCCCCACGCTTTCGAGCCTCAACGTCAGTTACTGTCCAGTAAGCCGCCTTCGCCACTGGTGTTCCTCCTAATATCTACGCATTTCACCGCTACACTAGGAATTCCGCTTACCTCTCCAGCACTCCAGCCGTACAGTTTCCAAAGCAGTTCCCGGGTTAAGCCCGGGGCTTTCACTTCAGACTTGCACTGCCGTCTACGCTCCCTTTACACCCAGTAAATCC
+
FFFFFFFFFFFFFFFFFFFFFFFFFFFFFFFFFFFFFFFFFF:FFFFFFFFFFFFFFFFFFFFFFFFFFFFFFFFFFFFFFFFFFFFFFF:FFFFFFFFFFF:FFFFFFFFFFFFFFFFFFFFFFFFFFFFFFFFFFFFFFFFFFFFFFFFFFF:FFFFFFFFFFFFFFFFFFFFFFFFFFFFFFFFFFFFFFFFFFFFFFFFFFFF::FFFFFF:FFFFFFFFF:FF:FF:FFFFFFFFFF:FFFFFFFF
@A01757:128:HWYCLDRX2:1:2101:19877:14935 2:N:0:GGAGCGTC
TCGGACTACAAGGGTATCTAATCCTGTTTGCTCCCCACGCTTTCGAGCCTCAACGTCAGTTACCGTCCAGTAAGCCGCCTTCGCCACTGGTGTTCCTCCTAATATCTACGCATTTCACCGCTACACTAGGAATTCCGCTTACCTCTCCGGTACTCCAGCAAAAAAGTTTCCAAAGCAGTTCCGCGGTTAAGCCGCGGGCTTTCACTTCAGACTTTCTTCGCCGTCTACGCTCCCTTTACACCCAGTAAATC
+
:FFFFFFFFFFFFFFFFFFFFF:FFFFFFFFFFFFFFFFFFFFFFFFFFFFFFFFFFFFFFFFFFFFFFFFFFFFFFFFFFFFFFFFFFFFFFFFFFFFFFFFFFFFFFFFFFFFFFFFFFFFFFFF,FFFFFFFFFFFFFFFFFFFFFFFFFFFFFFFFFFFFFFFFFFFFFFFFFFFFFFFFFFFFFFFFFFFFFFFFFFFFFFFFFFFFFFFFFFFFFFFFFFFFFFFFFFFFFFF:FFFFFFFFFFF
@A01757:128:HWYCLDRX2:1:2101:18168:14982 2:N:0:GGAGCGTC
TCGGACTACTAGGGTATCTAATCCTGTTTGCTACCCACGCTTTCGTGCTTCAGCGTCAGTTAAAGCCCAGCAGGCCGCCTTCGCCACTGGTGTTCCTCCCGATCTCTACGCATTTAACCGCTACACCGGGAATTCCGCCTGCCTCTACTTCACTCAAGCCCTACAGTTTCAAAAGCAGTTCACGGGTTAAGCCCATGGATTTCACTTCTGACTTGCAGGGCCGCCTACGCACCCTTTACACCCAGTAAATC
+
FFFFFFFFFFFFFFFFFFFFFFFFFFFFFFFFFFFFFFFFFFFFFFFFFFFFFFFFFFFFFFFFFFFFFFFFFFFFFFFFFFFFFFFFFFFFFFFFFFFFFF:FFFFFFFFFFFFFFFFFFFFFFFFFFFFFFFFFFFFFFFFFFFFFFFFFFFFFFFFFFFFFFFFFFFFFFFFFFFFFFFFFFFFFFFFFFFFFFFFFFFFFFFFFFF:FFFFF,FF:FFFFFFFFFF:FFFFFFFFFFFFFFFFFFFF
@A01757:128:HWYCLDRX2:1:2101:30309:15060 2:N:0:GGAGCGTC
TCGGACTACCCGGGTATCTAATCCTGTTTGCTCCCCACGCTTTCGAGCCTCAACGTCAGTTACTGTCCAGTAAGCCGCCTTCGCCACTGGTGTTCCTCCTAATATCTACGCATTTCACCGCTACACTAGGAATTCCGCTTACCTCTCCAGCACTCCAGCCGTACAGTTTCCAAAGCAGTTCCCGGGTTAAGCCCGGGGCTTTCACTTCAGACTTGCACTGCCGTCTACGCTCCCTTTACACCCAGTAAATC
+
FFFFFFFFFFFFFFFFFFFFFFFFFFF:FFFFFFFFFFFFFFFFFFFFFFFFFFFFFFFFFFFFFFFF,FFFFFFFFFFFFFFFFFFFFFFFFFFFFFFFFFFFFFFFFFFFFFFFFFFFFFFFFFF,FF:FFFFFFFFFFFFFFFFFFFFFFFFFFFFFFFFFFFFFFFF:FFF,FFFFFFFFFFFFFFFFFF:FFFFFFFFFFFFFFFFFFFFFFFF:FFFFFFFFFFFF:FF:F,FFFFFFFF:F:F:
@A01757:128:HWYCLDRX2:1:2101:26811:15107 2:N:0:GGAGCGTC
TCGGACTACCAGGGTTTCTAATCCTGTTAGATCCCCACGCTTTCGAGCCTCAACGTCAGATCGCCGCCGGTATGCTGCCTTCGCAATCGGAGTTCTGCGCAATATCTAAGCATTTCACCGCTACACTGCGCATTCCGCATACCTCTCGGCCTCTCAAGACCGCCAGTTTCAACGGCTCGCCGGGGTTGAGCCCGGACATTTTACCGCTGACTTAAAAATCCGCCTCCGCACCCTTTAAACCCAATAAATCC
+
FFFFFFFFF,FFFFFFFFFFFFFFFF:F,F,F,FFFFFFFFFFFF,FFFFFF,FFFFFFFFFFFFFFFFFFFFFFFFFFFFF:FFFFFFFFFFFFFFFFFF:FFFFF,FFFFFFFFFFFFFFFFFFFFFFFFFFFFFFFFFFFFFFFFFFFFFFFFFFFFFFFFFFFFFFFFFFFFFFFFFFFFFFFFFFF:FFFFFF:FFFFFFFFFFFFFFFF:F:F:FFFFF,FFFFFFFFFFFFFFFFF:F:FFFFF
@A01757:128:HWYCLDRX2:1:2101:10285:15139 2:N:0:GGAGCGTC
TCGGACTACACGGGTATCTAATCCTATTTGCTCCCCACGCTTTCGTGCCTCAGCGTCAGTCAACAGGCCAGGCGGCCGCCTTCGCCACTGGTGTTCTTCCATATATCTACGCATTTTACCGCTACACATGGAGTTCCACCGCCCTCTCCTGCTCTCTAGCCCGCCAGTTTCCAGAGCCTGTACCGGTTGAGCCGGTACCTTTCACTCCAGACTTAGCAGGCCGCCTACGCACCCTTTACGCCCAATCATTC
+
FFFFFFFFFFFFFFFFFFFFFFFFFFFFFFFFFFFFFFFFFFFFFFFFFFFFFFFFFFFFFFFFFFFFFFFFFFFFFFFFFFFFFFFFFFFFFFFFFFFFFFFFFFFFFFFFFFFFFFF:FFFFFFFFFFF:FFFFFFFFFFFFFFFFFFFFFFFFFFFFFFFFFFFF:FFF:FF:FFFFFFFFFFFF,FFFF:FFFFFFFFFF,FFFFFFFFFFFF:F,FFFFFFFFFFFFFFF:FFF:FFF,FF:::FF
@A01757:128:HWYCLDRX2:1:2101:28754:15154 2:N:0:GGAGCGTC
TCGGACTACCAGGGTATCTAATCCTATTTGCTCCCCACGCTTTCGAGCCTCAACGTCAGTTACTGTCCAGTAAGCCGCCTTCGCCACTGGTGTTCCTCCTAATATCTACGCATTTCACCGCTACACTAGGAATTCCGCTTACCTCTCCAGCACTCCAGCCGTACAGTTTCCAAAGCAGTTCCCGGGTTAAGCCCGGGGCTTTCACTTCAGACTTGCACTGCCGTCTACGCTCCCTTTACACCCAGTAAATC
+
FFFFFFFFFFFFFFFFFFFFFFFFFFFFFFFFFFFFFFFFFFFFFFFFFFFFFFFFFFFFF:FFFFFFFFFFFFFFFFFFFFFFFFFFFFFFFFFFFFFFFFFFFFFFFFFFF:FFFFFFFFFFFFF:FFFFFFFFFFFFFFFFFFFFFFFFFFFFFFFFFFFFFFFFFF:FFFFFFF,FFFFFFFFFFFFFFFFFFFFFFFFFFFF:,FFFFF:FFFF,FFFFFFFFFFFFFFFFFFFFFF:FFFFF:FF
@A01757:128:HWYCLDRX2:1:2101:10212:15264 2:N:0:GGAGCGTC
TCGGACTACAGGGGTATCTAATCCTATTTGCTCCCCACGCTTTCGTGCCTCAGCGTCAGTCAACAGGCCAGGCGGCCGCCTTCGCCACTGGTGTTCTTCCATATATCTACGCATTTTACCGCTACACATGGAGTTCCACCGCCCTCTCCTGCTCTCTAGCCCGCCAGTTTCCAGAGCCTGTACCGGTTGAGCCGGTACCTTTCACTCCAGACTTAGCAGGCCGCCTACGCACCCTTTACGCCCAATCAGTC
+
FFFFFFFFFFFFFFFFFFFF:FFFFFFFFFFFFFFFFFFFFFFFFFFFFFFFFFFFFFFFFFFFFFFFFFFFFFFFFFFFFFFFFFFFFFFFFFFFFFFFFFFFFFFFFFFFFFFFFFFFFFFFFFFFFFFFFFFFFFFFFFFFFFFFFFFFF:FFFFFFFFFFFFFF:FFFFFFFFFFFF::FFFFFFFFFFFFFF:FFFFFFFF:F:FFF,F:FF,FFF,F,FF:FFF,FFFFFFFFF:FFF,,F,,FF
@A01757:128:HWYCLDRX2:1:2101:20509:15311 2:N:0:GGAGCGTC
TCGAACTACTAGGGTATCTAATCCTGTTCGCTACCCATGCTTTCGAGCCTCAGCGTCAGTTGCAGACCAGACAGCCGCCTTCGCCACTGGTGTTCTTCCATATATCTACGCATTCCACCGCTACACATGGAGTTCCACTCTCCTCTTCTGCACTCAAGTTCAACAGTTTCTGATGCAATTCTCCGGTTGAGCCGAAGGCTTTCACATCAGACTTATTGAACCGCCTGCACTCGCTTTACGCCCAATAAATC
+
FFFFFFFFFFFFFFFFFFFFFFFFFFFFFFFFFFFFFFFFFFFFFFFFFFFFFFFFFFFFFFFFFFFFFFFFFFFFFFF:FFFFFFFFFFFFFFFFFFFFFFFFFFFFFFFFFFFFFFFFFFFFF:FFF:FFFFFFF:FFFFFFFFFFFFFFFFFFFFFFFFFFFFFFFFFF,FFFFFFFFFF:FFFFFFFFFFFFFF,FFFFFFFFFFFFFFFFFFFFFFF:FFFFFFFFFFFFFFF:FFFFFF:FFFFF
@A01757:128:HWYCLDRX2:1:2101:19560:15389 2:N:0:GGAGCGTC
TCGGACTACAAGGGTATCTAATCCTGTTCGCTACCCATGCTTTCGAGCCTCAGCGTCAGTTGCAGACCAGACAGCCGCCTTCGCCACTGGTGTTCTTCCATATATCTACGCATTCCACCGCTACACATGGAGTTCCACTGTCCTCTTCTGCACTCAAGTCGCCCGGTTTCCGATGCACTTCTTCGGTTAAGCCGAAGGCTTTCACATCAGACCTAAGCAACCGCCTGCGCTCGCTTTACGCCCAATAAATC
+
FFFFFFFFFFFFFFFFFFFFFFFFFFFFFFFFFFFFFFFFFFFFFFFFFFFFFFFFFFFFFFFFFFFFFFFF:FFFFFFFFFFF:FFFFFFF,FFF:FFF:FFFFFFFFFFFFFFFFFFFFF:FFFFFFFFFFFFF,FFFFFFFF,FFFFFFFFFFFFFFFFFFF::FFFFFFFFFFF:FFF:FFFFF,FFFFFF:FFFFFFFFFF:FFFFFFF:FFF,FFFFFFFFFFFFFFFFFFFFFFFF:FFF,FFF
@A01757:128:HWYCLDRX2:1:2101:3893:15530 2:N:0:GGAGCGTC
TCGGACTACACGGGTATCTAATCCTGTTTGCTCCCCACGCTTTCGAGCCTCAACGTCAGTCATCGTCCAGCAAGCCGCCTTCGCCACTGGTGTTCCTCCTAATATCTACGCATTTCACCGCTACACTAGGAATTCCACTTGCCTCTCCGACACTCCAGCCACACAGTTCCAAATGCAGTCCCGGGGTTGAGCCCCGGGCTTTCACATCTGGCTTGCATCGCCGTCTACGCTCCCTTTACACCCAGTAAATC
+
FFFFFFFFFFFFFFFFFFFFFFFFFFFFFFFFFFFFFFFFFFFFFFFFFFFFFFFFFFFFFFFFFFFFFFFFFFFFFFFFFFFFFFFFFFFFFF:FFFFFFFFFFFFFFFFFFFFFFFFFFFFFFFFF:FFFFFFFFFF:FFFFFFFFFFFFFFFFFFFFFFFFFFFFF:F:FFF::,FFFFFFFFFFFFFFFFFFFFFFFFF:F:FFF,,F:F::FFFF:F::,FFFFFFF,:FFFFFF,FFFFFFFFFF
@A01757:128:HWYCLDRX2:1:2101:4652:15530 2:N:0:GGAGCGTC
TCGGACTACAAGGGTATCTAATCCTGTTTGCTCCCCACGCTTTCGCACCTCAGCGTCAATACCGGTCCAGGTGGCCGCCTTCGCCACTGATGTTCCTCCAGATATCTACGGATTTCACTCCTACACCTGGAATTCCGCCACCCTCTCCCGGATTCCAGTCATGCAGTATCAAGGGCAGTTCCACGGTTGAGCCGTGGGATTTCACCCCTGACTTACACACCAGCCTACGTGCGCTTTACGCCCAGTAATTC
+
FFFFFFFFFFFFFFFFFFFFFFFFFFFFFFFFFFFFFFFFFFFFFFFFFFFFFFFFFFFFFFFFFFFFFFFFFFFFFFFFFFFFFFFFFFFFFFFFFFFFFFFFFFFFFFFFFFF:FFFFFFFF:FFFFFFFFFFFFFFFFFFFFFF:FFFF,FFFFFFF:FFFFFFFFFFFFFFF,FF:FFFFFFFFF:FFFFFFFFFFFFFFFFF,FFFF:FF:FFF,,FFFFFF:F,FFFFFFFFFFFFF,FF,FFFF
@A01757:128:HWYCLDRX2:1:2101:4878:15546 2:N:0:GGAGCGTC
TCGGACTACAAGGGTATCTAATCCTGTTTGCTCCCCACGCTTTCGCACCTCAGCGTCAATACCGGTCCAGGTGGCCGCCTTCGCCACTGATGTTCCTCCAGATATCTACGGATTTCACTCCTACACCTGGAATTCCGCCACCCTCTCCCGGATTCCAGTCATGCAGTATCAAGGGCAGTTCCACGGTTGAGCCGTGGGATTTCACCCCTGACTTACACAACACCCTACGTGCGCTTTACGCCCAGTAATTC
+
FFFFFFFFFFFFFFFFFFFFFFFFFFFFFFFFFFFFFFFFFFFFFFFFFFFFFFFFFFFFFFFFFFF:FFFFFFFFFFFFFFFFFFFFFF,FFFFFFFFFFFFFFFFFFFFFFFFFFFFFFFFFFFFFFFFFFFFFFFFFFFFFFFFFFFFFF,FFFFFFF:FFFFFFFFF,FFFFFFFFFFF::FFFFFF,FFFFFFFFF:FFFFFFFFFFFFFFFFF:FF,:FFFFFFF,FFFFFFFFFF:,,F:FFFF
@A01757:128:HWYCLDRX2:1:2101:10863:15577 2:N:0:GGAGCGTC
TCGGACTACCCGGGTATCTAATCCTGTTCGCTACCCATGCTTTCGAGCCTCAGCGTCAGTTGCAGACCAGACAGCCGCCTGCGCCACTGGTGTTCTTCCATATATCTACGCATTCCACCGCTACACATGGAGTTCCACTGTCCTCTTCTGCACTCAAGTCGCCCGGTTTCCGATGCACTTCTTCGGTTAAGCCGAAGGCTTTCACATCAGACCTAAGCAACCGCCTGCGCTCGCTTTACGCCCAATAAATC
+
FFFFFFFFFFFFFFFFFFFFFFFFFFFFFFFFFFFFFFFFFFFFFFFFFFF:FFFFFFFFFFFFFFFF:FFFFFFFFF:F,FFFFF:FFF,:F:FFFFFFFF,FFFFFFFFFFFF::FFFFFFFF:FFFFF,FFFFFFFFFF,FFFFFFFF:,FFFFFFFFFFFFFFFFF,FFFFF:FFFFFFFFFFFFF:FFFFFFFFF,FFFFFFFFFFF:FFFFF:FFFFFFFFF:FFFFFFFFFFFFFFFFFFF,FF
@A01757:128:HWYCLDRX2:1:2101:13639:15687 2:N:0:GGAGCGTC
CGGACTAACGGGTATCTAATCCTGTTTGCTCCCCACGCTTTCGCACCTCAGCGTCAATACCGGTCCAGGTGGCCGCCTTCGCCACTGATGTTCCTCCAGATATCTACGGATTTCACTCCTACACCTGGAATTCCGCCACCCTCTCCCGGATTCCAGTCATGCAGTATCAAGGGCAGTTCCACGGTTGAGCCGTGGGATTTCACCCCTGACTTACACAACAGCCTACGTGCGCTTTACGCCCAGTAATTCCG
+
,FFFFFF:FFFFF:FFFFFFFFFFFFFFFFFFFF:FFFFFFFFFFFFFFFFFFFFFFFFFFFFFF:FFFFFFFFFFFFFFFFFFFFFFFFFFFFFFFFFFFFFFFF::FFFFFFFFFFFFFFFFFFFFFFFFFFFFFFFFFFFFFFFFFFFFFFFFFFFFFFFFFFFFFFF:FFFFFFFFFFFFFFFFFFFF,:FFFFFFFFFFFFFFFFFFFFFFFFFFFFF:F:FFFFFFFFF:FFFFFFFFFFFFFFF
@A01757:128:HWYCLDRX2:1:2101:13584:15749 2:N:0:GGAGCGTC
CGGACTAACGGGTATCTAATCCTGTTTGCTCCCCACGCTTTCGCACCTCAGCGTCAATACCGGTCCAGGTGGCCGCCTTCGCCACTGATGTTCCTCCAGATATCTACGGATTTCACTCCTACACCTGGAATTCCGCCACCCTCTCCCGGATTCCAGTCATGCAGTATCAAGGGCAGTTCCACGGTTGAGCCGTGGGATTTCACCCCTGACTTACACAACAGCCTACGTGCGCTTTACGCCCAGTAATTCCG
+
FFFFFFFFFFFFFFFFFFF:FFFFFFFFFFFFFFFFFFFFFFFFFFFFFFFFFFFFFFFFFFFFFFFFFFFFFFFFFFFFFFFFFFFFFFFFFFFFFFFFFFFFFFFFFFFF:FFFFFFFFFFFFFFFFFFFFFFFFF:FFFFFFFFFFFF:FFFFFFFFFFFFFFFFFFFFFFFFFFFFFFFFFFF:FFFFFFFFFFFFFFFFFFF:FF:FFF:FFFFFFFFFFFFFFFFFFFFFF:FFFFFFF:FFFFF
@A01757:128:HWYCLDRX2:1:2101:7003:15812 2:N:0:GGAGCGTC
TCGACTCTGGGGTTTCTAATCCTATTTGCTCCCCACGCTTTCGAGCCTCAACGTCAGTTACTGTCCAGTAAGCCGCCTTCGCCACTGGTGTTCTTCCATATATCTACGCATTCCACCGCTACACATGGAGTTCCACTGTCCTCTTCTGCACTCAAGTCGCCCGGTTTCCGATGCACTTCTTCGGTTAAGCCGAAGGCTTTCACATCAGACATAAGCAACCGCCTGCGCTCGCTTTACGCCCAATAAATACG
+
FFF:,FFF::FFFFFFFFFFFFF,FFFFFFFFFFFFFFFFFFFFFFFFFFFFFFFFFFFFFFF,FF,FFFFFFFFFFFFFFFFFF:FFFFFFF:FFFFFFFFFFFFF:FFFFFFFFFFFFF:FFFF:FFFFFFFFF::FFFFFFFFFFFFFFFFFF:F:F,:::FFFFF,FF,FFFFFFFFFFFFFFF,FFFFFF:F:FFFFFF::F:FF,:,F,FF,F:FFFF,,F:FFFFF,FFF:FFFFF:FFF:,:F
@A01757:128:HWYCLDRX2:1:2101:24532:15922 2:N:0:GGAGCGTC
TCGGACTACAGGGGTTTCTAATCCTGTTTGCTCCCCACGCTTTCGAGCCTCAGCGTCAGTTAAAGCCCAGCAGGCCGCCTTCGCCACTGGTGTTCCTCCTAATATCTACGCATTTCACCGCTACACTAGGAATTCCGCCTGCCTCTACTTCACTCAAGACAAGAAGTTTTGAACGCAGCTACCAGTTCAGCCGGTAGATTTAACATTCAACTTTCTCGCCCGCCTACGCTCCCTTTACACCCAGTAATTCC
+
FFFFFFFFFFFFFFFFFFFFFFFFFFFFFFFFFFFFFFFFFFFFF,FFFFFFFFFFFFFFFFF:FFFFFFFFFFFFFFFFFFFFFFF:FFFFFFFFFFFFFFFFFFFFFFFFFFFFFFFFFFFFFFF:FFFFFFFFFFFFFFFFFFFFFFFFFFFFFFFFFF:FFFFFFFFF:FFFFFFFFFFFFFF,FFFFFFFFFFFFFFF:F:FFFFFFFFFFFF:FFFFFF:FFFFFFFFFF:FFFFFFFFF,FFF,
@A01757:128:HWYCLDRX2:1:2101:6027:15969 2:N:0:GGAGCGTC
TCGGACTACAGGGGTATCTAATCCTGTTTGCTCCCCACGCTTTCGAGCCTCAACGTCAGTTACTGTCCAGTAAGCCGCCTTCGCCACTGGTGTTCCTCCTAATATCTACGCATTTCACCGCTACACTAGGAATTCCGCTTACCTCTCCAGCACTCCAGCCGTACAGTTTCCAAAGCAGTTCCCGGGTTAAGCCCGGGGCTTTCACTTCAGACTTGCACTGCCGTATACGCTCCCTTTACACCCAGTAAATC
+
FFFFFFFFFFFFFFFFFFFFFFFFFFFFFFFFFFFFFFFFFFFFFFFFFFFFFFFFFFFFFFFFFFFFFFFFFFFFFFFFFFFFFFFFFFFFFFFFFFFFFFFFFFFFFF:FFFFFFF:FFFF,FFFFFFFFFFFFFFFFFFFFFFFFFFFFFFFFFFFFFFFFFFFFFFFF:FF:FFFFF:FFFFFFFF:FFFFFFFFFFFFFFF,FFFFFFF:FFFFF:FFFFFFFFFFFFFF:F:FFF:FFFF:FFFF
@A01757:128:HWYCLDRX2:1:2101:16703:15984 2:N:0:GGAGCGTC
TCGGACTACAAGGGTATCTAATCCTGTTTGCTCCCCACGCTTTCGTGCCTCAGTGTCAGTTACAGTCCAGAGAGCCGCCTTCGCAACTGGTGTTCCTCCTAATATCTACGCATTTCACCGCTACACTAGGAATTCCACTCTCCTCTCCTGCACTCAAGTTTCCCAGTTTCAAAGGCTTACTACGGTTGAGCCGTAGCCTTTCACCTCTGACTTAAGAAACCACCTACGCACCCTTTACGCCCAGTAATTCC
+
FFFFFFFFFFFFFFFFFFF:FFFFFF:FFFFFFFFFFFFFFFFFFFFFFFFFF:FFFFFFFFFFFFFFFFFFFFFFFFFFFFFFFFFFFFFFFFFFFFFFFFFFFFFFFFFFFFFF:FFFFFFF:FFFFFFFFFFFFFFFFFFF:FFFFFFFFFFFFF,FFF,FFFFFFFFFFFFFF:F:FFFFF,FFF:FFFF:FFFFFFF:F:F:F,,FFFFFFFF:FF::F:FFFFFFFF,FFF:FFFFF:FFFFF,F
@A01757:128:HWYCLDRX2:1:2101:20157:16047 2:N:0:GGAGCGTC
TCGAACTACTAGGGTATCTAATCCTGTTCGCTACCCATGCTTTCGAGCCTCAGCGTCAGTTGCAGACCAGACAGCCGCCTTCGCCACTGGTGTTCTTCCATATATCTACGCATTCCACCGCTACACATGGAGTTCCACTCTCCTCTTCTGCACTCAAGTTCAACAGTTTCTGATGCAATTCTCCGGTTGAGCCGAAGGCTTTCACATCAGACTTATTGAACCGCCTGCACTCGCTTTACGCCCAATAAATC
+
FFFFFFFFFFFFFFFFFFFFFFFFFFFFFFFFFFFFFFFFFFFFFFFFFFFFFFFFFFFFFFFFFFFFFFFFFFFFFFFFFFFFFFFFFFFFFFFFFFFFF:FFFFF:FFFFFFFFFFFFFFFFFFFFFFFFFFFFFFFFFFFFF:FFFFFFFFFFFFFFFFFFFFFFFFFFFFFFFFFFFFFFFFFFFFFFFFFFFFFFFFFFFFFFF:FFFFFFF:FFFFFFFFFFFFFFFFFFFFFFFFFFFFFFFFF
@A01757:128:HWYCLDRX2:1:2101:5801:16110 2:N:0:GGAGCGTC
TCGGACTACAAGGGTTTCTAATCCTATTTGCTCCCCACGCTTTCGTGCCTGAGCGTCAGCAACAGTCCAGGCGGCCGCCTTCGCCACTGGTGTTCTTCCATATATCTACGCATTTTACCGCTACACATGGAGTTCCACCGCCCTCTCATGTACTCGAGCTTGGCAGTTTCCAAAGCCTGTACAGGTTTATCCAGTACCTTTCAAATCACAATTGACACCCAGCAAGAGCCCCCTTTACGCCCAAAAAATCC
+
,FFFFFFFFF,,:FFFFFFFFFFFFFFFFFFFFFFFFFFF:FFFF,FFFFF:FFF:FFFFF,:FF:FFFFFFFFFFFFF,FFFFFFFFFFFF:FFFFFFFFFF,FFF:F,F::FF,FF,,FFFFFFFF:,:FFFFFFF,,FFF:F,F,FFF:F,F,F,,,,F,FFF,FFF:FFF,FFF,FFFF,FF,,F,F:,:F:,FF,FFF,,FFF,:,,F:,F,F,FF:F:,F:FF,,F:FFFF:,FFFFFFF,FF::
@A01757:128:HWYCLDRX2:1:2101:24334:16141 2:N:0:GGAGCGTC
TCGGACTACAGGGGTTTCTAATCCTGTTTGCTCCCCACGCTTTCGAGCCTCAGCGTCAGTTAAAGCCCAGCAGGCCGCCTTCGCCACTGGTGTTCCTCCTAATATCTACGCATTTCACCGCTACACTAGGAATTCCGCCTGCCTCTACTTCACTCAAGACAAGAAGTTTTGAACGCAGCTACCAGTTAAGCCGGTAGATTTAACATTCAACTTTCTCGCCCGCCTACGCTCCCTTTACACCCAGTAATTCC
+
FFFFFFFFFFFFFFFFFFFFFFFFFFFFFFFFFFFFFFFFFFFFFFFFFFFFFFFFFFFFFFF:FFFFFFFFFFFFFFFFFFFFFFFFFFFFFFFFFFFFFFFFFFFFFFFFFFFFFFFFFFFFFFF,FFFFFFFFFFFFFFFFFFFFFFFFFFF:FFFFFFFFFFFFFFFFFFFFFFFFFFFFFFFFFFFFF:F:FFFFFFFFFFFFFFFFFFFFFF:FFFFFFFFFFFFFFFFFFFFFF:FFFFFFFFF
@A01757:128:HWYCLDRX2:1:2101:13675:16219 2:N:0:GGAGCGTC
TCGGACTACCGGGGTTTCTAATCCTGTTTGCTCCCCACGCTTTCGAGCCTCAGTGTCAGTTACAGTCCAGTAAGCCGCCTTCGCCACTGGTGTTCCTCCTAATATCTACGCATTTCACCGCTACACTAGGAATTCCGCCTGCCCCTCCAGTACTCTAGCCGCACAGTTTCCAGAGCAGTTCCGGGGTTGGGCCCCGGGCTTTCACTCCAGACTTGCACTGCCGTCTGCGCTCCCTTTACACCCAGTAAATC
+
FFFFFFFFFFFFFFFFFFFFFFFFFFFFFFFFFFFFFFFFFFFFFFFFFFFFFFFFFFFFFFFFFFFFFFFFFFFFFFFFFFFFFFFFFFFFFFFFFFFFFFFFFFFFFFFFFFFFFFFFFF:FFFFFFFFFFFFFFFFFFFFFFFFFFFFFFFFFFFFFFFFFFFFFFFFFFFFFFFFFFFFFFFFFFFFFFFFFFFFFFFFFFFFFFFFFFFFFFFFFFFFFFFFFFFFFFFFFFFF:FFFFFFFFFFF
@A01757:128:HWYCLDRX2:1:2101:20347:16219 2:N:0:GGAGCGTC
TCGGACTACAAGGGTATCTAATCCTATTTGCTCCCCACGCTTTCGTGCCTCAGCGTCAGTCAACAGGCCAGGCGGCCGCCTTCGCCACTGGTGTTCTTCCATATATCTACGCATTTTACCGCTACACATGGAGTTCCACCGCCCTCTCCTGCTCTCTAGCCCGCCAGTTTCCAGAGCCTGTACCGGTTGAGCCGGTACCTTTCACTCCAGACTTAGCAGGCCGCCTACGCACCCTTTACGCCCAATCATTC
+
FFFFFFFFFFFFFFFFFFFFFFFFF:FFFFFFFFFFFFFFFFFFFFFFFFFFFFFFFFFF:FFFFF:FFFFFFFFFFFFFFFFFFFFFFFFFFFFF:FFFFFFFFFF:FFFFFFFF:FFFFFFFFFFFFFFFFFFFFF:FFFFFFFFFFFFFF:FFFFF:FFFFFFFFFFFFFF:FFFFF:FFFFFFFFFFFFFFFFF,FFF:FFFF:,:FFFF:FFFF,FFFFFFFFFFFF,FF:FFF:FFFF::,FFF:
@A01757:128:HWYCLDRX2:1:2101:24966:16360 2:N:0:GGAGCGTC
TCGGACTACAAGGGTATCTAATCCTGTTTGCTACCCACGCTTTCGCACCTCAGCGTCAGTTTTGTGCCAGGCGGCCGCCTTCGCCACTGATGTTCCTCCTGATATCTACGGATTTCACTCCTACACCAGGAATTCCGCCGCCCTCTCACATACTCCAGTTTGACAGTTTCAAAGGCAGTTCCACGGTTGAGCCGTGGCATTTCACCCTTGACTTGTCATACAGCCTACGTGCGCTTTACGCCCAGTAATTC
+
FFFFFFFFFFFFFFFFFFFFFFFFFFFFFFFF:FFFFFFFFFFFFFFFFFFFFFFFFFFFFFFFFFFFFFFFFFFFFFFFFFFFFFFFFFFFFFFFFFFFFFFFFFFFFFFFFFFFFFFFFFFFFFFFFFFFFFFFFFFFFFFFFFFFFFFFFFFFFFFFFFFFFFFFFFFFFFFFFFFFFFFFFFFFFFFFFFFFFFFFFFFFFFFF:FFFFFFFFFFFFF:,FFFFFFFFFFFFFFFFFFFFFFFFFFF
@A01757:128:HWYCLDRX2:1:2101:28754:16376 2:N:0:GGAGCGTC
TCGGACTACAGGGGTTTCTAATCGTGTTTGCTCCCCACGCTTTCGAGCCTCAACGTCAGTTACTGTCCAGTAAGCCGCCTTCGCCACTGGTGTTCCTCCTAATATCTATGCATTTCACCGCTACACTAGGAATTCCGCTTGCCTCTCCCGTACTCAAGCTCTGCAGTTTTCCATGCAACCCCCAAGTTAAGCCCGGGTATTTCACATGAAACTTACAGTGCCGCCTACGCTCTCTTTACGCCCAGTAATTC
+
FFFFFFFFFFFFFFFFFFFFFFF,FFFFFFFFFFFFFFFFFFFFFFFFFFFFFFFFFFFFFFFFFFFFFFFFFFFFFFFFFFFFFFFFFFFFFFFFFF:FF:FFFFFFFFFFFFFFFFFFFFFFFFFFFFFFFFFFFFFFFFFFFFFFFFFFFFF:FFFFFFFFFFFFFFFFFFFF:FFFFFF::FFFFFFFFF:FFF:FFFFFFFFFF:FFFFFFFFFFFFFFFFFFFFFFFFFFFFFFFFFFFFFFFFF
@A01757:128:HWYCLDRX2:1:2101:21766:16423 2:N:0:GGAGCGTC
TCGGACTACAGGGGTTTCTAATCCTGTTTGCTCCCCACGCTTTCGAGCCTCAGCGTCAGTCATCGTCCAGCAGGCCGCCTTCGCCACTGGTGTTCCTCCTAATATCTACGCATTTCACCGCTACACTAGGAATTCCGCCTGCCTCTCCGACACTCCAGCCTGCCAGTTTCCAATGCAGCCCCGGGGTTGAGCCCCGGTATTTCACATCAGACTTGGCAGGCCGCCTACGCTCCCTTTACACCCAGTAAATC
+
FFFFFFFFFFFFFFFFFFFFFFFFFFFFFFFFFFFFFFFFFFFFFFFFFFFFFFFFFFFFFFFFFFFFFFFFFFFFFFFFFFFFFFFFFFFFFFFFFFFFFFFFFFFFFFFFFFFFFFFFFFFFFFFFFF:FFFFFFFFFFFFFFFFFFFFFFFFFFFFFFFFFFFFFFFFFFFFFFF:FFFFFFFFFFFFFFFFF:F:FFFFFFFFFFF:FFFFFFFFFFFFFFFFFFF:FFFFFFFFFFFFFFF:FFFF
@A01757:128:HWYCLDRX2:1:2101:17192:16454 2:N:0:GGAGCGTC
TCGGACTACTAGGGTATCTAATCCTGTTTGCTACCCACGCTTTCGTGCTTCAGCGTCAGTTAAAGCCCAGCAGGCCGCCTTCGCCACTGGTGTTCCTCCCGATCTCTACGCATTTAACCGCTACACCGGGAATTCCGCCTGCCTCTACTTCACTCAAGCCCTACAGTTTCAAAAGCAGTTCACGGGTTAAGCCCATGGATTTCACTTCTGACTTGCAGGGCCGCCTACGCACCCTTTACACCCAGTAAATC
+
FFFFFFFFFFFFFFFFFFFFFFFFFFFFFFFF::FFFFFFFFFFFFFFFFFFFFFFFFFFFFFFFFFFFFFFFFFFFFFFFFFFFFFFFFFFFFFFFFFFFFFFFFFFFFFFFFF,FFFFFFFFFFFFFFFFFFFFFF:FFFFFFFFFFFFFFFFFFFFFFFFFFFFFFFFF:FFFFFFFFFFFFFFFFFFFFFFFFFFFFFFFFFFFFFFFFFFFFFFFFFFFFFFFFFFFFFFFFFFFFFFFFFFFFFF
@A01757:128:HWYCLDRX2:1:2101:21838:16485 2:N:0:GGAGCGTC
TCGGACTACCAGGGTATCTAATCCTATTTGCTCCCCACGCTTTCGTGCCTCAGCGTCAGTCAACAGGCCAGGCGGCCGCCTTCGCCACTGGTGTTCTTCCATATATCTACGCATTTTACCGCTACACATGGAGTTCCACCGCCCTCTCCTGCTCTCTAGCCCGCCAGTTTCCAGAGCCTGTACCGGTTGAGCCGGTACCTTTCACTCCAGACTTAGCAGGCCGCCTACGCACCCTTTACGCCCAATCATTC
+
FFFFFFFFFFFFFFFFFF:FFFFFFF:FFFFFFFFFFFFFFFFFFFFFFFFFFFFFFFFFFFFFFFFFFFFFFFFFFFFFFFFFFFFFFFFFF:FFFFFFFFFFFFFFFFFFFFFFFFFFFFFFFFFFFFF:FFF:FFFFFFFFFFFFFFFFFFFFFFFFFFFFFFFFFFF:FFFFFFFFFFFFFFFFFFFFFFFFFFFFFFFFFFFFFFFFFFFFFFFFFFFFFFFFFF:FFFFFFF:FFFFFFF:FFFF
@A01757:128:HWYCLDRX2:1:2101:6171:16752 2:N:0:GGAGCGTC
TCGGACACAAGGGTTTCTAATCCTGTTTGCTCCCCACGCTTTCGCGCCTCAGCGTCAATTCCAGGCCAGATGGCCGCCTTCGCCACTGGTGTTCTTCCCAATATCTACGAATTTCACCTCTACACTGGGAATTCCGCCATCCTCTCCTTGATTCAAGCGCAACAGTATCAAGCGCTATTCCCGTGTTGAGCCCGGGGCTTTCACGCCTGACTTATCGCACCGCCTACGCGCCCTTTACGCCCAGTAAATCC
+
FFFFFFFFFFFFFFFFFFFFFFFFFFFFFFFFFFFFFFFFFFFFFFFFFFFFFFFFFFFFFFFFFFF,FFFFFFFFFFFFFFFFFFFFFFFFFFFFFFFFFFFFFFFFFFFFFFFFFFFFFFFFFFFFFFFFF:FFFFFFFFFFFFFF,FFFFF,:FFFFFF,FFFFFFFFFFFFFFFFFFFFFFFFFFFFFFFFFFFF:FFFFFF,FFFFFFFFF,FFFFFFF:FF:FFFFFFFFFFFFFFFF:F:FFF,
@A01757:128:HWYCLDRX2:1:2101:26982:16752 2:N:0:GGAGCGTC
TCGGACTACTGGGGTATCTAATCCTGTTTGCTACCCACGCTTTCGTGCTTCAGCGTCAGTTAAAGCCCAGCAGGCCGCCTTCGCCACTGGTGTTCCTCCCGATCTCTACGCATTTCACCGCTACACCGGGAATTCCGCCTGCCTCTACTTCACTCAAGCCCTACAGTTTCAAAAGCAGATCACGGGTTAAGCCCATGGATTTCACTTCTGACTTGCAGGGCCGCCTACGCACCCTTTACACCCAGTAAATC
+
FFF,FFFFFFFFF,FFFF,FFFFFFFFF:FFFFFFFFFFFF:FFF:FF,FFFFF:FFF:,::FFFF,FF:FFF:FF:FFFFF,:FFFFFFFFFFFFFFF,FFFFFFFFF::FF,FFFFFFF:FFFFFF::FF:,FF:FF:,:FFFFFFF,FFF:FFF::FF:FFF:F,FFFFFF,FFF,,FFFF,,F,,F,,FFFF,,FF,:FFFF,FF:F,FF,FFF,:FFF,FFFFFF:F,,F,:FFFF:F:,,FFF,F
@A01757:128:HWYCLDRX2:1:2101:17020:16814 2:N:0:GGAGCGTC
TCGGACTACTAGGGTATCTAATCCTGTTCGCTCCCCTAGCTTTCGCGCCTCAGCGTCAGTCGTGGCCCAGAAGGCCGCCTTCGCCGCCGGTGTTCTTCCCAATATCTGCGCATTCCACCGCTACACTGGGAATTCCGCCTTCCCCTACCAGACTCAAGCCTGCCGGTATCGGGGGCGGACCGGGGTTGAGCCCCGGTATTTGACCCCCGACCTAACAGGCCGCCTACGCGCGCTTTACGCCCAATCAATCC
+
FFFF,FFF:FFFFF,FFFFFFFF:FFFF,FFF:FF:FFFFFFFFFFFFFFF::F:F:F:FFFFFFFFF,,F:F:FFFFF:,:FFFFF::FF:FFFFFF,,F:FFFFFFFFFFFFFFFFFFFF:FFF,FFFF:FFFFF:F:FFFFF::F:FFFFFFF:,FFFFFFF:F:FFFF,,FF:FFFFFFFFFFFFF:FFF:FF,,FFFFF:FFF,FFFF:F:F,F:FF:FF::F:F:FFFF:FF::F,F::,F:F:F
@A01757:128:HWYCLDRX2:1:2101:2691:17049 2:N:0:GGAGCGTC
TCGGACTACAAGGGTATCTAATCCTATTTGCTCCCCACGCTTTCGTGCCTCAGCGTCAGTCAACAGGCCAGGCGGCCGCCTTCGCCACTGGTGTTCTTCCATATATCTACGCATTTTACCGCTACACATGGAGTTCCACCGCCCTCTCCTGCTCTCTAGCCCGCCAGTTTCCAGAGCCTGTACCGGTTGAGCCGGTACCTTTCACTCCAGACTTAGCAGGCCGCCTACGCACCCTTTACGCCCAAGAATTC
+
FFFFFFFFFFFFFFFFFFFFFFFFFFFFFFFFFFFFFFFFFFFFFFFFFFFF:FFFFFFFFFFFFFFFFFFFF:FFFFFFFFFFFFFFF:FFFFFFFFFFFFFFFFFF:FFFFFFFFFFFFFF:FFFFFFFFFFFFFFFFFFFFFFFFFFFFFFFFF,:FFF:FFFFF,FF:FFFFF,F:FFF::::FFFF:FF,FFFFFF:,:F:F,F:F::,F::F,,:FFFFF,,,::FFFFF,F::F:FFF,,,,,F
@A01757:128:HWYCLDRX2:1:2101:23882:17206 2:N:0:GGAGCGTC
TCGGACTACAGGGGTATCTAATCCTGTTTGCTCCCCACGCTTTCGAGCCTCAACGTCAGTCATCGTCCAGCAAGCCGCCTTCGCCACTGGTGTTCCTCCTAATATCTACGCATTTCACCGCTACACTAGGAATTCCACTTGCCTCTCCGACACTCCAGCCACACAGTTCCAAATGCAGTCCCGGGGTTGAGCCCCGGGCTTTCACATCTGGCTTGCATCGCCGTCTACGCTCCCTTTACACCCAGTAAATC
+
FFFFF:FFFFFFFFFFFFFFFFFFFFFFFFFFFF,FFFFFFFFFF:FFFFFFFFFFFFF:FF::F:FFF:FF,FFFFFF,FFFFFFFFFFFF,FFFFFFFFFFFFFFFFF:FF,FFFFFFFFFFFFFFF:FF:FFFFFFFF:FFFFFFFFFFFFFFFF:FFFFFFF:,F:FFF:FFFFFFFFF,FFF:F:FFFFFFFFFF:FFFFFFFF,FFFFF:F:FFFFFFFFFFFFFFFFF,,FFFFFFFFFF,:FF
@A01757:128:HWYCLDRX2:1:2101:9751:17315 2:N:0:GGAGCGTC
TCGGACTACAGGGGTATCTAATCCTGTTTGCTACCCACGCTTTCGAACCTCAGCGTCAGTTACAGACCAGAGAGCCGCTTTCGCCACTGGTGTTCTTCCATATATCTACGCATTTCACCGCTACACATGGAGTTCCACTCTCCTCTTCTGCACTCAAGTCTCCCAGTTTCCAATGCACTACTCCGGTTAAGCCGAAGGCTTTCACATCAGACTTAAAAGACCGCCTGCGTTCCCTTTACGCCCAATAAATC
+
FFFFFFFFFFFFFFF:FFFFFFFFFFFFFFFFFFFFFFFFFFFFFFFFFFFFFFFFFFFFFFFFFFFFFFF:FFFFFFFFFFFFFFFFFFFFFFFFFFFFFFFFFFFFFFFFFFFFF:FFFFFFFFFFFFFFFFFFFFFFFFFFFFFFFFFFFFFFFFFFF:FFFFFFFFFFF,:FFFFFFFFF:FFFF::FFFFFFFFFFFFFFFFFFFF,FFFFFFF,:F:FFF:FFFFF:,,FFF,FFF,F,:FFFFF
@A01757:128:HWYCLDRX2:1:2101:1633:17347 2:N:0:GGAGCGTC
ACGGACTACTCGGGTATCTAATCCTATTTGCTCCCCACGCTTTCGTGCCTCAGCGTCAGTCAACAGGCCAGGCGGCCGCCTTCGCCACTGGTGTTCTTCCATATATCTACGCATTTTACCGCTACACATGGAGTTCCACCGCGCTCTCCTGCTCTCTCGCACGCCTGTTTCGAGAGCCTGTACAGGTTGAGCCGGTGCCTTTCACTCGAGAGTTAGCAGGCGGCCTACGCACCCTTTACGCCCAATCATTC
+
F:::FFFFFFFF:FFFFFFFFFFFFFFFFFFFFFFFFFFFFFFFFFFFFFFFFFFFF:FFFFF:FFF,FFFFF:F:FFF,FFF:F,FFFF:FFF::FFF::FFFFFFFF,FFFF:FFFF,F,F,,FFFFFFFFF:FF:F:FF,FFFF:,FF:FFF,F,,F,FFFF,FF,FF,:F,:::FFFF,,F:FFF,F,FF,F,FF,FFFFFFF,,:F:F,FFF:F,F,F,FFF,FF:FF,:FF,,,,,:,,F::FFF
@A01757:128:HWYCLDRX2:1:2101:9787:17347 2:N:0:GGAGCGTC
TCGGACTACAAGGGTATCTAATCCTGTTCGCTACCCATGCTTTCGAACCTAAGCGTCAATACAAGTCCAGTGAGACGCCTTCGCCACTGGTGTTCTTCCCTATATCTACGAATTACACCTCTACACAAGGAATTACACTCACCTCTACATCAATCAAGAGAACCAGTGTAAAATGCACTTCATCGGTTAAGCCCTGGGCTTTCACCTCTCACCTAAACACCCGCCTACGATCGCTTTACGCCCAATAAATC
+
FFFFF:FFF,,FFFFFFFFFFFFFFFFF:FFFFFFFF,,FFFFFF,,FFFFF:::FFF:F,:F,:,FFFF,FFF,FFFFFF:F:FFFFFFFFFF:FFF:,,FFFFFFFFF,FFF,FFFF,FFFFFF:,FFF,FF,FFFFF:FFFFF:F,,,FFFFFF:,,,,FF,FF,F:,,F,FFF,FFF,,,FFFF,F:FF:,,FFFFFFF,F,FFF,,F,FF,,,F,,FFFFF,FF:,FFFFF:FF,F:FF,F,F,FF
@A01757:128:HWYCLDRX2:1:2101:1542:17440 2:N:0:GGAGCGTC
ACGGACTACTCGGGTATCTAATCCTATTTGCTCCCCACGCTTTGGTGCCTCAGCGTCAGTCAACAGGCCAGGCGGCCGCCTGCGCCACTGTGGTTCTTCCATATATCTACGGATTTTACGGGTACAGATGGAGTTCCACCGCCGTCTCGTGGGCTCTAGCCCGCCAGTTTGCAGAGCCGGTCGGGGTTGGGCCGGGCCGTTTCACTCCAGACGTGGCGGGCCGCCTCCGGCCCCTGTACGCCCTGTCGTTC
+
FFFFFF,FF:FFFFFFF:FFFFFFFFFFFF:::F:FFFFFF:F,F:FFFFFFFFFFF:F:F::,FF:F:,FFF:FF:FF::,FFF,:F:F,,F:F:FFF,,,,,,,,FF::,FF,FFFF,F,FF,:,F:FF,:F,,,F,,F,,,,,F,FFF,::,FFFFF:,F,F:FFF,,,FF,:F:,F:F,,FFF,F,F,,F,F,,,:,,,:,,,F,:,,:F,::,FFF::F:F,::,,,F:FFF,,F,,::,::,,,,
@A01757:128:HWYCLDRX2:1:2101:19479:17503 2:N:0:GGAGCGTC
TCGGACTACAAGGGTTTCTAATCCTGTTTGCTCCCCACGCTTTCGCACCTCAGCGTCAGTTATGTGCCAGATAGTCGCCTTCGCCACTGATGTTCCTCCAGATATCTACGGATTTCACTCCTACACCTGGAATTCCACTATCCTCTCACACACTCCAGTTTGCCAGTTTCAAAGGCAGTTCCCACGTTGAGCGCGGGGATTTCACCCTTGACTTGACATACCGCCTACGAGCGCTTTACGCCCAGTAATTC
+
FFFFFFFFFFFFFFFFFFFFFFFFFFFFFFFFFFFFFFFFFFFFFFFFFFFFFFFFFFFFFFFFFFFFFFFFFFFFFFFFFFFFFFFFFFFFFFFFFFFFFFFFFFFFFFFFFFFFFFFFFFFFFFFFFFFFFFFFFFFFFFFFFFFFFFFFFFFFFFFFFFFFFFFFFFFFFFFFFFFFFF,FFFFFFFFFFFFFFFFFFFFFF:FFFFFFFFFFFFFFFFFFFFFFFFFFFFFFFFFFFFFF:F:FFFF
@A01757:128:HWYCLDRX2:1:2101:18566:17581 2:N:0:GGAGCGTC
TCGGACTACTAGGGTATCTAATCCTGTTTGCTCCCCACGCTTTCGAGCCTCAGTGTCAGTAACAGACCAGAATGTCGCCTTCGCCACTGGTGTTCTTCCATATATCTACGCATTCCACCGCTACACATGGAGTTCCACATTCCTCTTCTGTACTCAAGTTTCCCAGTTTCCAATGACCCTCCACGGTTAAGCCGTGGGCTTTCACATCAGACTTAAGAAACCACCTGCGCTCCCTTTACGCCCAATAAATC
+
FF:FFF:F:FFF:FFFF:FF:FFFFFFFF,F:FFFFFF:FFFF:FFF:FFFFFFFFFF:FFFFFFFFFFFFFFFFFFFFFFFF:FFFF:FFFFFFFFFFFFFFFFFFFF:FFFFFF:FFFFFFFFFFF,:FF:FFFFFFFFFFFFFFFFFFFFFFFFFFFFF:FFFFFFFFFFF:,F,,FF:FF:F:FF::FF::FF::FF:FFFFFFFFFF,FFFFFFFFFF:F,F::FFF,FF:FFFFFFFFFFFFFFF
@A01757:128:HWYCLDRX2:1:2101:22263:17597 2:N:0:GGAGCGTC
TCGGACTACAAGGGTTTCTAATCCCGTTTGCTCCCCTGGCTTTCGCTCCTCAGCGTCAATCCCGGTCCAGGATGCCGCCTTCGCCACCGGTGTTCCTCCAGATATCTACGCATTTCACCGCTACACCTGGAATTCCGCATCCCTCTCCCGGATTCAAGCCAGCCAGTATCGGACGCAGTTCCCAGGTTGAGCCGGGGGATTTCACGTCCGACTTGACAGGCCGCCTACGAGCCCTTTACGCCCAGTAATTC
+
FFFFFFFFFFFFFFFFFFFFFFFFFFFFFFFFFFFFFFFFFFFFFFFFFFFFFFFFFFFFFFFFFFFFFFFFFFFFFFFFFFFFFFFFFFFFFFFFFFFFFFFFFFFFFFFFFFFFFFFFFFFFFFFFFFFFFFFFFFFFFFFFFFFF:FFFFFFFFFFFFFFFFFFFFFFFF:FFFFFFFF,FF:,FFFFFFFFFFFFFFFF:FFFF:F,FFFFFF,FFFFFF:FFFFFFF:,FF:FFF:FF,FFF,FF:
@A01757:128:HWYCLDRX2:1:2101:17906:17660 2:N:0:GGAGCGTC
GGGGGGGGGGGGGGGGGGGGGGGGGGGGGGGGGGGGGGGGGGGGGCGGGGGGGGGGGGGGGGGGGGGGGGGGGGGGGGGGGGGCGGGGGGGGGGGGGCGGGGGGGGGGGGGGGGGGGGGGGGGGGGGGGGGGGGGGGGGTCGGGCGGGGGGGGGGGGGGGGGGGGGGGGGGGGGGGCGGGGGGGGGGGGGGCCGGGGGGGGGCGCGGCGGGCGGGCGGGGGGGCGTGCGGGGGCGGGAGGGCCGGGGGGTG
+
,:FFFFFF::FFFFF:FF,,F,F,:FFF,FFFFF::F,F,F,:FF,:F:FF,F,F,:,FFFFFFF:F,FFF:FF:,FF,FFFF,,,:FF:FFFF:::,FFF,FFF,F,FFFF::F:,F:::,::,,,FFF,,FF:FFF,,,:FF,,:F,FF,:FF,FF:F:,F:,F:,:FF:FFFF,FF,,,F,FF:FF,F,,F,FFF,F:::F,::,FFF,:,,,,:,,F,F,,,,,F,F,F,:,F,:F,,,:FF:,F:,
@A01757:128:HWYCLDRX2:1:2101:32407:17691 2:N:0:GGAGCGTC
TCGGACTACAGGGTTTCTAATCCTGTTCGATACCCACGCTTTCGTGCCTTAGCGTCAGTAGGGCGCCGGTATGCTGCCTTCGCAATCGGAGTTCTGCGTGATATCTATGCATTTCACCGCTACACCACGCATTCCGCATACTTCTCGCCCACTCAAGAACGCCAGTTTCAACGGCTCGACGGCGTTGAGCACCGCATTTTTACCGCTGACTTGGCATCCCGCCTACGCACCCTTTAAACCCAATAAATCCG
+
FFFFFFFFFFFFFFFFFFFFFFFFFFFFFFFFFFFFFFFFFFFFFFFFFFFFFFFFFFFFFFFFFFFFFFFFFFFFFFFFFFFFFFFFFFFFFFFFFFFFF:FFFFFFFFFFFFFFFFFF:FFFFFFFFFFFFFFFFFFFFFFFFFFFFFFFFFFFFFFFFFFFFFFFFFFFFFFF:FFFFFFFFFFFFFFFFFFFFFFFF:FFFFFFFFFFFFF:FFFFFFFFF:FFFFFFF:F,FFFFF:FF:FFFFFF
@A01757:128:HWYCLDRX2:1:2101:1407:17769 2:N:0:GGAGCGTC
TCGGACTACAAGGGGATCTAATCCTGTTTGCTCCCCACGCTTTCGATCCTCAGCGTCAGTCATCGTCCAGCAGGCCTCCTTCGCCACCGGTGTTACTCCTCAAAACTAATCAATTCACCGCTACACGAGGAAATCCGCCTGCACCTCCTGAACTCCAGCCGCGCAGTTACAACAGAAGTCCCGGGGTTCGGCCCCGGGCATTCACACCTTGCTTGCGCTGCCGACTGCGCCCCCTTTACACCCAGTAAATC
+
:F,,FF,FFFF:,,,F,FFFFFF,FFF,F,F:FFFFF:,F,F,,:F,FFF::FFF:FF,F,FFFF,F,F,:F:FFF,:FF,F,FFFFF:,:,FF,FFF,F,F,::FFF,:F:F:F,FF,,FFFFFF,F:,:F,FFF:FF,,FFFFF,FF,,FF:FFF:FF,:F,F,F,,:,F,FF,F,F:FFF,,F,:FF,,F:,:,F:,F,FFF,FF:,,,,F,,FFF,FF,FFF,FFFF:,FF,FFFFFF,,,FFF:FF
@A01757:128:HWYCLDRX2:1:2101:26603:17816 2:N:0:GGAGCGTC
TCGGACTACAAGGGTATCTAATCCTGTTCGCTACCCATGCTTTCGAGCCTCAGCGTCAGTTGCAGACCAGACAGCCGCCTTCGCCACTGGTGTTCTTCCATATATCTACGCATTCCACCGCTACACATGGAGTTCCACTGTCCTCTTCTGCACTCAAGTCGCCCGGTTTCCGATGCACTTCTTCGGTTAAGCCGAAGGCTTTCACATCAGACCTAAGCACCCGCCTGCGCTCGCTTTACGCCCAATAAATC
+
FFFFFFFFFFFFFFFFFFFFFFFFFFFFFFFFFFFFFFFFFFFFFFFFFFFFFFFFFFFFFFFFFFFFFFFF:FFFFFFFFFFFFFFFFFFFFFFFFFFFFFFFFFFFFFFFFFFFFFFFFFFFFFFFFFFFFFFF:FFFFFFFFFFFFFFFFFFFFFFFFFFFFF:FFFFFFFFFF:FFFFFFFFFF:FFFFF:,FFFFF:FFFFFFFFFFFFFFFF,,FFFFFFFFFFFFFFFFFFFFFFF::FF,FFF
@A01757:128:HWYCLDRX2:1:2101:19551:17910 2:N:0:GGAGCGTC
TCGGACTACAAGGGTTTCTAATCCTGTTTGCTCCCCACGCTTTCGCACCTCAGCGTCAGTTATGTGCCAGATAGTCGCCTTCGCCACTGATGTTCCTCCAGATATCTACGGATTTCACTCCTACACCTGGAATTCCACTATCCTCTCACACACTCCAGTTTGCCAGTTTCAAAGGCAGTTCCCACGTTGAGCGCGGGGATTTCACCCTTGACTTGACATACCGCCTACGAGCGCTTTACGCCCAGTAATTC
+
FFFFFFF:FF:FFFFFFFFFF:FFFF,FFFFFFFFFF:FFFFFFFFFFFFFFFFFFFFFFFFFFFFFFFF,FFFFFFFFFFFFFFFFFFF:FFFFFFFFFFFF:FFFFFFFFFFFFFFFFFFFFFFFFFFFFFFFFFFF:F:FFF,FFFFFFFFFFF:FFFFFFFFFFFFFFFFFFF:FFFFFFFFFFFFFF:FFFFFFFFFFFFFFFFFFFFFFFFFFFF:FFFF,FFFF:FFFFF,FFFFFFFF:FFFF
@A01757:128:HWYCLDRX2:1:2101:24894:18082 2:N:0:GGAGCGTC
TCGGACTACAAGGGTATCTAATCCTGTTTGCTACCCACGCTTTCGTGCTTCAGCGACAGTTAAAGCCCAGCAGGCCGCCTTCGCCACTGGTGTTCCTCCCGATCTCTACGCATTTCACCGCTACACCGGGAATTCCGCCTGCCTCTACTTCACTCAAGCCCTACAGTTTCAAAAGCAGTTCACGGGTTAAGCCCATGGATTTCACTTCTGACTTGCAAGGCCGCCTACGCACCCTTTACACCCAGTAAATC
+
FFFFFFFFFFFFFFFFFFFFFFFFFFFFFFFFFFFFFFFFFFFFFFF:FFFFFFFFFFFFFFFFFFFFF:FFFFFFFFFFFFFFFFFFFFFFFFFFFFFFFFFFFFFFFFFFFFFFFFFFF:FFFFFFFFFFFFFFFFFFFFFFFFFFFFFFFFFFFFFFFF:FFFFFFFFFFFFFFFF:FFFFFFFFFF:FFFFFF,FF,FFFFFFFFFFFFFFFFFF,FF:FFFFF:FFF:FF,:FFFF,:F:F:FFFF
@A01757:128:HWYCLDRX2:1:2101:29116:18286 2:N:0:GGAGCGTC
TCGTACTGGGGTTTCTAATCCTGTTTGCTCCCCACGCTTTCGAGCCTCAACGTCAGTTACTGTCCAGTAAGCCGCCTTCGCCACTGGTGTTCCTCCTAATATCTACGCATTTCACCGCTACACTAGGAATTCCGCTTACCTCTCCAGCACTCCAGCCATACAGTTTCCAAAGCAGTTCCCAGGTTGAGCCCGGGTATTTCACTTCCGACTTGTATTGCCGTCTACGCTCCCTTTACACCCAGTAAATCCGG
+
FFFFFFFFFFFFFFFFFFFFFFFFFFFFFFFFFFFFFFFFFFFFFFFFFFFFFFFFFFFFFFFFFFFFFFFFFFFFFFFFFFFFFFFFFFFFFFFFFFFFFFFFFFFFFFFFFFFFFFFFFFFFFFFF:FFFFFFFFFFFFFFFFFFFFFFFFFFFFFFFFFFFFFFFFFFFFFFFFF:FFFFFFFFFFFFFFFF:FFFFFFFFFFFFFFFFFFFFFF:FFFFFF:FFF:FFFFF:FFFFFFFFFFFFFF:
@A01757:128:HWYCLDRX2:1:2101:30897:18396 2:N:0:GGAGCGTC
TCGGACTACAAGGGTTTCTAATCCTGTTCGCTACCCATGCTTTCGAGCCTCAGCGTCAGTTGCAGACCAGAGAGCCGCCTTCGCCACTGGTGTTCTTCCATATATCTACGCATTCCACCGCTACACATGGAGTTCCACTCTCCTCTTCTGCACTCAAGTTCAACAGTTTCTGATGCAATTCTCCGGTTGAGCCGAAGGCTTTCACATCAGACTTATTGAACCGCCTGCACTCGCTTTATGCCCAATAAATC
+
FFFFFFFFFFFFFF:FFFFFFFFFFFFFFFFFFFFFFFFFFFFFFFFFFFFFFFFFFFFFFFFFFFFFFFFFFFFFFFFFFFFFF:FFFFFFFFFFFFFFFFFFFFFFFFFFFFFFFFFFFFFFFFFFFFFFFFFFFFFFFFFFFFFFFFFFFFFFFFFFFFFFFFFFFFFFFFFFF:FFFFFFFFFFFFFFFFFFFFFFFFFFFFFFFFFFFFFFF:FFFFFFFFFFFFFF,FFFFFF:FFFFFFF:FFF
@A01757:128:HWYCLDRX2:1:2101:1190:18490 2:N:0:GGAGCGTC
TCGGACTACCGGGGTTTCTAATCCTGTTCGCTACCCATGCTTTCGAGCCTCAGCGTCAGTTGCAGACCAGACAGCCGCCTTCGCCACTGGTGTTCTTCCATCTATCTAAGCATGCCAGCGCTACACATGGAGTTCCACTGTCCTCTTCTGCACTCAAGTCGCCGGGTTTCCGATGCACTTCTTCGGGTATGCCGAAGGGTTTCACATCAGACCTACGCAGCCGCCTGCGCTCTCTTTAGGCCCAATAAATC
+
,FFFFFFFF:,,FF:FFFF:F,:FF,:,FF::F,FFFFF,,FF,F,F:F:::,F:,:,F,F::,F,FFFFFFFFFFFF,FFFFF,F:FFF,:F,F,,FF:F,FFFF:,,:F,F,:F,,,F:F,:FF,FFF,F,F,:F:F:FF,F:,F:,FF,:F,FF::FFFF,:F:,F,:FFFF:,,:,FFF:F:,F:F,:FFF,FF,,FF:F,F,::F::,F,,F,,,F,FF,F:F:F:F,,,FF,,F,,:F,:,:,:,
@A01757:128:HWYCLDRX2:1:2101:27787:18584 2:N:0:GGAGCGTC
TCGGACTACTGGGGTATCTAATCCTGTTTGCTCCCCACGCTTTCGAGCCTCAACGTCAGTTACCGTCCAGTAAGCCGCCTTCGCCACTGGTGTTCCTCCTAATATCTACGCATTTCACCGCTACACTAGGAATTCCGCTTACCTCTCCAGCACTCTAGCCATACAGTTTCCAAAGCAGTTCCCAGGTTGAGCCCGGGTATTTCACTTCCGACTTGTATTGCCGTCTACGCTCCCTTTACACCCAGTAAATC
+
FFFFFFFFFFFFFFFFFFFFFFFFFFF:FFF:FFFFFFFFFFFFFFFFFFFFFFFFFFFFFFFFFFFFFFFFFFFFFFFFFFFFFFFFFFFFFFFFFFFFFFFFFFFFFFFFFFFFFFFFFFFFFFFFFFFFFFFFFFFFFFFFFFFFFFFFFFFFFFFFFFFFFFFFFFFFFFFFFFFFFFFFFFFF:FFFFFFFFF:FFFFFFFFFFFFFFFFFFFFFFFFF:FFFFFFF:FF:FFFFFF,FFFFFFFF
@A01757:128:HWYCLDRX2:1:2101:14199:18599 2:N:0:GGAGCGTC
TCGGACTACACGGGTATCTAATCCTGTTCGCTACCCATGCTTTCGAGCCTCAGCGTCAGTTGCAGACCAGACAGCCGCCTTCGCCACTGGTGTTCTTCCATATATCTACGCATTCCACCGCTACACATGGAGTTCCACTGTCCTCTTCTGCACTCAAGTCGCCCGGTTTCCGATGCACTTCTTCGGTTAAGCCGAAGGCTTTCACATCAGACCTAAGCAACCGCCTGCGCTCGCTTTACGCCCAATAAATC
+
FFFFFFFFFFFFFFFFFFFFFFFFFFFFFFFFFFFFFFFFFFFFFFFFFFFFFFFFFFFFFFFFFFFFFFFFFFFFFFFFFFFFFFFFFFFFFFFFFFFFFFFFFFFFFFFFFFFFFFFFFFFFFFFFF:FFFFFFFFFFFFFFFFFFFFFFFFFFFFFFFFFFFFFFFFFFFFFFFFFFFFFFFFFFFFFFFFFFFFFFFFFFFFFFFFFFFFFFFFFFFFFFFFFFFFFFFFFFFFFFFFFFFFFFFFF
@A01757:128:HWYCLDRX2:1:2101:19633:18615 2:N:0:GGAGCGTC
TCGGACTACACGGGTTTCTAATCCTGTTTGCTCCCCACGCTTTCGAGCCTCAACGTCAGTTACAGTCCAGTAAGCCGCCTTCGCCACTGGTGTTCCTCCTAATATCTACGCATTTCACCGCTACACTAGGAATTCCACTTACCTCTCCTGCACTCCAGCCATACAGTTTCCAAAGCAGTCCGGGGGTTGGGCCCCCGCCTTTCACTTCAGACTTGCATCGCCGTCTACGCTCCCTTTACACCCAGTAAATC
+
FFFFFFF,FFF:FFFFFFFFFFFFFFFFFFFFFFFFFFFFFFFFFFFFFFFFFFFFFFFFFFFFFFFFFFFFFFFFFFFFFFFFFFFFFFFFFFFFFFFFFFFFFFFFFFFFFFFFFFFF:F,FFFF,FFFFFF:FFFFFFFFFFFFFFFF:FFF:FFF:FFFFFFFFFFFF,FFFFFFFFFFFFFFFFFFFFF:FFFF:FFFFFFFFFFFFFFFFFFFF:FFFFF:FFF:FFFFFFFFFFFFFFFFFFFF
@A01757:128:HWYCLDRX2:1:2101:20139:18677 2:N:0:GGAGCGTC
TCGGACTACAGGGGTATCTAATCCTGTTTGCTACCCACGCTTTCGTGCTTCAGCGTCAGTTAAAGCCCAGCAGGCCGCCTTCGCCACTGGTGTTCCTCCCGATCTCTACGCATTTCACCGCTACACCGGGAATTCCGCCTGCCTCTACTTCACTCAAGCCCTACAGTTTCAAAAGCAGTTCACGGGTTAAGCCCATGGATTTCACTTCTGACTTGCAGGGCCGCCTACGCACCCTTTACACCCAGTAAATC
+
FFFFFFFFFFFFFFFFFFFFFFFFFFFFFFFFFFFFFFFFFFFFFFFFFFFFFFFFFFFFFFFFFFFFFFFFFFFFFFFFFFFFFFFFFFFFFFFFFFFFFFFFFFFFFFFFFFFFFFFFFFFFFFFFFFFFFFFFFFFFFFFFFFFFFFFFFFFFFFFFFFFFFFFFFFFFFFFFFFFFF:FFFFFFFFFFFFFFFFFFFFFFFFFFFFFFFFFFFFFFFFFFFF:FFF:FFFFFFFFFFF,FF,FFFFF
@A01757:128:HWYCLDRX2:1:2101:18810:18850 2:N:0:GGAGCGTC
TCGGACTACTGGGGTATCTAATCCTGTTTGCTCCCCACGCTTTCGAGCCTCAACGTCAGTCATCGTCCAGCAAGCCGCCTTCGCCACTGGTGTTCCTCCTGATATCTACGCATTTCACCGCTACACCAGGAATTCCACTTGCCTCTCCGACACTCTAGAAATACAGTTTCCAATGCAGTTCCGGGGTTGGGCCCCGGATTTTCACATCAGACTTGCAATTCCGTCTACGCTCCCTTTACACCCAGTAAATC
+
FFFFFFFFFFFFFFFFFFFFFFFFFFFFFFFFFFFFFFFFFFFFFFFFFFFFFFFFFFFFFFFFFFFFFFFF:FFFFFFFFFFFF:FFFFFFFFFFFFFFFFFFFFFFFFFF:FFF:FFFFFFFFFFFFFFFFFFFFFFFFFFFFFFFFFFFFFFFFFFFFFFFFFFFFFFFFFFFFFFFF:F:F:FFFFFFFFFF:FFFFFFFF:FFFFFFFFFFF:FFFFFFFFFFFFFFFFF,FFFFFFFFFFFFFFF
@A01757:128:HWYCLDRX2:1:2101:5222:18897 2:N:0:GGAGCGTC
TCGGACTACAAGGGTATCTAATCCTGTTTGCTCCCCACGCTTTCTAGCCTCAGCGTCAGTCATCGTCCAGCAGGCCGCCTTCGCCACTGGTGTTCCTCCTAATATCTACGCATTTCACCGCTACACTAGGAATTCCGCCTGCCTCTCCGACACTCCAGCCTGCCAGTTTCCAATGCAGCCCCGGGGTTGAGCCCCGGTATTTCACATCAGACTTGGCAGGCCGCCTACGCTCCCTTTACACCCAGTAAATC
+
FFFFFFFFFFFFFFFFFFFFFFFFFFFFFFFFFFFFFFFFFFFF:FFFFFFFFFFFFFFFFFFFFFFFFFFFFFFFFFFFFFFFFFFFFFFFFFFFFFFFFFFFFFFFFFFFFFFFFFFFFFFFFFFFFFFFFFFFFFFFFFFFFFFFFFFFFFFFFFFFFFFFFFFFFFFFFFFFFFFFFFFFFFFFFFFFFFFFFFFFFFFFFFFFFFFFFFFFFFFFFFFFFFFFFFFFFFFFF:FFFFFFFF:FFFF
@A01757:128:HWYCLDRX2:1:2101:25201:18897 2:N:0:GGAGCGTC
TCGGACTACTAGGGTATCTAATCCTGTTTGCTCCCCACGCTTTCGATCCTCAACGTCAGTTACTGTCCAGTAAGCCGCCTTCGCCACTGGTGTTCCTCCTAATATCTACGCATTTCACCGCTACACTAGGAATTCCGCTTACCTCTCCAGCACTCCAGCCGTACAGTTTCCAAAGCAGTTCCCGGGTTAAGCCCGGGGCTTTCACGTCAGACTTGCACTGCCGTCTACGCTCCCTTTACACCCAGTCAATC
+
FFFFFFFFFFFFFFFFFFFFFFFFFFFFFFFFFFFFFFFFFFFFFFFFFFFFFFFFFFFFFFFFFFFFFF:FFFFFFFFFFFFFFFFFFFFFF:FF:FFFFFFFFFFFFFF:::FFFFFFFF,:FF:FF:,FFFFFFF:FFFF:FFF:FFF:FFFFFFFFF,::FFF:FF:FFFFFFFFFFFFFFFFFFFFF,FFFFFFF,FF,F,FFFFFFFFFF,:FFFFF:FF:FF:,F,F,,:,FFFFF,FF:,::F
@A01757:128:HWYCLDRX2:1:2101:13711:18912 2:N:0:GGAGCGTC
TCGACTACCAGGGTATCTAATCCTGTTTGCTCCCCACGCTTTCGAGCCTCAACGTCAGTTACCGTCCAGTAAGCCGCCTTCGCCACTGGTGTTCCTCCTAATATCTACGCATTTCACCGCTACACTAGGAATTCCGCTTACCTCTCCGGTACTCCAGCCAAAAAGTTTCCAAAGCAGTTCCGTGGTTAAGCCGCGGGCTTTCACTCCAGACTTTCTTCGCCGTCTACGCTCCCTTTACACCCAGTAAATCC
+
FFFFFFFFFFFFFFFFFFFFFFFFFFFFFFFFFFFFFFFFFFFFFFFFFFFFFFFFFFFFFFFFFFFFFFFFFFFFFFFFFFFF:FFFFFFFFFFFFFFFFFFFFFFFFFFFFFFFFFFFFFFFFFFFFFFFFFFFFFFFFFFFFFFFFFFFFFFFFFFFFFFFFFFFFFFFFFFFFFFFFFFFFFFFFFFFFFFFFF:FFFFFFFFFFFFF:FFFFFFFFFFFFFFFFFFFFFFFFFFFFFF:FF:FFFF
@A01757:128:HWYCLDRX2:1:2101:12418:18928 2:N:0:GGAGCGTC
TCGGACTACAAGGGTTTCTAATCCTGTTTGCTACCCACGCTTTCGCTCCTCAGCGTCAGTTATGTGCCAGATAGTCGCCTTCGCCACTGATGTTCCTCCAGATATCTACGGATTTCACTACTACACCTGGAATTCCACTATACTCTCACACACTCCAGTTTGCCAGTTTCAAAGGCAGTTCCCACGTTGAGCGCGGGGATTTCACCCTTGACTTGACATACCGCCTACGAGCGCTTTACGCCCAGTAATTC
+
FF:FF::FFFF:FFFFF:,FFF:FF,FFFFF:FF,FFFF:F,F:FFF,FFFFF,::FFF:FFF:,FFFF:FFFFFF,::FFFFFFFFF:FFFF,:F,:FF,FFFF::FF:,FF:FFFFF,F:FFFFFFFFFFFFFFF:FFF,FFFFFFFFFFFF:FFF,FFF:F::::FFFFF,,FF:F,,F:FF,FFFF:FFFFF,FFF,:FFFFFF,,,:FFFF,F:FFF::F,FF,FFF:,:,FFF:F,:F,FFF:,F
@A01757:128:HWYCLDRX2:1:2101:4878:18959 2:N:0:GGAGCGTC
TCGGACTACTCGGGTATCTAATCCTGTTTGCTCCCCACGCTTTCGAGCCTCAGTGTCAGTTTCTGTCCAGTAAGCCGCCTTCGCCACCGGTGTTCCTCCTAATATCTACTCATTTCACCGCTACACTAGGAATTCCGCTTACCCCTCCAGCACTCTAGCTTGATAGTTCCAAAAGCAATCCACAGAGTTGAGCCCTGGGTTTTCACTTCTGGCTTACCATGCCACCTACGCTCCCTTTACACCCACTAAAT
+
FFFFFFFFFFFFFFFFFFFFFFFFFFFFFFFFFFFFFFFFFFFFFFFFFFFFFFFFFFFFFFFFFFFFFFFFFFFFFFFFFFFFFFFFFFFFFFFFFFFFFFFFFFFFFFFFFFFFFFFFFFFFFFFFFFFFFFFFFFFFFFFFFFFFFFFFFFF:FFFFFFFFFFFFFFFFFFFFFFFFFFF,FFFFFFFFFFFF:::FFFFFFFFFFFFFFFFFFFFF,FF,FFF:FFFFFFFF::FFFFFFF,,F,,,
@A01757:128:HWYCLDRX2:1:2101:20482:19053 2:N:0:GGAGCGTC
TCGGACTACAAGGGTATCTAATCCTGTTTGCTCCCCACGCTTTCGAGCCTCAACGTCAGTTACTGTCCAGCAGGCCGCCTTCGCCACTGGTGTTCCTCCTAATATCTACGCATTTCACCGCTACACTAGGAATTCCGCCTGCCTCTCCAGCACTCTAGTTTAACAGTTTCCAAAGCAATTCCCAGGTTGAGCCCGGGGCTTTCACTTCAGACTTGCCATACCGTCTACGCTCCCTTTACACCCAGTAAATC
+
FFFFFFFFFFFFFFFFFFF:FFFFFFFFFFFFFFFFFFFFFFFFFFFFFFFFFFFFFFFFFFFFFFFFFFFFFFFFFFFFFFFFFFFFFFFFF:FFFFFFFFFFFFFFFFFFFFFFFFFFFFFFFFF:FFFFFFFFFFFFFFFFFFFFFFFFFFFFFFFFFFFFFFFFFFFFFFFFFFFFFFFFFFFFFFFFFFFFFFFFFFFFFFFFFFFFFFFFFFFFFFFFFFFF:FFFFFFFFFFFFFFFF:FFFFF
@A01757:128:HWYCLDRX2:1:2101:13801:19069 2:N:0:GGAGCGTC
TCGGACTACCCGGGTATCTAATCCTGTTTGCTCCCCACGCTTTCGAGCCTCAACGTCAGTCATCGTCCAGCAAGCCGCCTTCGCCACTGGTGTTCCTCCTAATATCTACGCATTTCACCGCTACACTAGGAATTCCACTTGCCTCTCCGACACTCCAGCCACACAGTTCCAAATGCAGTCCCGGGGTTGAGCCCCGGGCTTTCACATCTGGCTTGCATCGCCGTCTACGCTCCCTTTACACCCAGTAAATC
+
FFFFFFFFFFFFFFFFFFFFFFFFFFFFFFFFFFFFFFFFFFFFFFFFFFFFFFFFFFFFF:FFFFFFFFFFFFFFFFFFFFFFFFFFFFFFFFFFFFFFFFFFFFFFFFFFFFFFFFFFFFFFFFFFFFFFFFFFFFFFFFFFFFFFFFFFFFFFFFFFFFFFFFFFFFFFFFFFFFFFFFFFFFFFFFFFFFFFFFFFFFFFFFFFFFFFFFFFFFF,FFFFFFFFFFFFFFFFFFFFFFFFFFFFFFF
@A01757:128:HWYCLDRX2:1:2101:20889:19100 2:N:0:GGAGCGTC
TCGGACTACAGGGGTATCTAATCCTGTTCGCTACCCATGCTTTCGAGCCTCAGCGTCAGTTGCAGACCAGACAGCCGCCTTCGCCACTGGTGTTCTTCCATATATCTACGCATTCCACCGCTACACATGGAGTTCCACTGTCCTCTTCTGCACTCAAGTCGCCCGGTTTCCGATGCACTTCTTCGGTTAAGCCGAAGGCTTTCACATCAGACCTAAGCAACCGCCTGCGCTCGCTTTACGCCCAATAAATC
+
FFFFFFFFFFFFFFFFFFFFFFFFFFFFFFFFFFFFFFFFFFFFFFFFFFFFFFFFFFFFFFFFFFFFFFFFFFFFFFF:FFFF:FFFFFFFFFFFFFFFFFFFFFFFFFFFFFFF,FFFFFFF:FFFFFFFFFFFFFF:FFFFFFFFFFFFFFFFFFFFFFFFF:FFFFFFFFFFFFFFFFFF:FFFFFFFFFFFFF:FFFFFFFFFFF:FFF,FFFFFFFFFF:FFFFFFFFFFFFFFFFFFFFFFFFF
@A01757:128:HWYCLDRX2:1:2101:21007:19335 2:N:0:GGAGCGTC
TCGGACTACACGGGTATCTAATCCTGTTTGCTCCCCTAGCTTTCGCGCCTCAGCGTCAGTGATGGCCCAGAAGGCCGCCTTCGCCACCGGTCTTCATCCCGATCTCTTCGCATTACACCGCTACACCGGCAAATCCTCCTACCACTAACACACTCAAGACAGCCTGTATCGCGAGCAAGACGGCGTTGATCACCGAAAATTGACTCCCGACCTAAATCGACGCCAACGCGCGCTTTACCCCCACTGAATCC
+
FF,FF,FFFFF:F:FFF:,FFFF::F,:F,F,:FF,,F:,FFFF,F:,FFFFF:,,FF,:FFFFF:F:F,,,:,FF,F::FF,FFFFFF,F,FFF,FFF:FF:,FF:,,F,:F:,FFFFFF,FF:,,,,,FF,FF,,FF,,FFFF:::F,,F:,F,,F:F,,,F,,F,F:::,,FF,F,,F,F,F,F,:F,:FF,:,:,,,,FF,:F,:,FFFFF,:FFFF,F:::F:,:FFF,,FFF,,FFF,::FFFFF
@A01757:128:HWYCLDRX2:1:2101:28284:19507 2:N:0:GGAGCGTC
TCGGACTACAGGGGTATCTAATCCTGTTTGCTCCCCACGCTTTCGAGCCTCAACGTCAGTTACCGTCCAGTAAGCCGCCTTCGCCACTGGTGTTCCTCCTAATATCTACGCATTTCACCGCTACACTAGGAATTCCGCTTACCTCTCCGGTACTCCAGCCAAAAAGTTTCCAAAGCAGTTCCGCGGTTAAGCCGCGGGCTTTCACTCCAGACTTTCTTCGCCGTCTACGCTCCCTTTACACCCAGTAAATC
+
FFFFFFFFFFFFFFFFFFFFFFFFFFFFFFFFFFFFFFFFFFFFFFFFFFFFFFFFFFFFFFFFFFFFFFFFFFFFFFFFFFFFFFFFFFFFFFFFFFFFFFFFFFFFFFFFFFFFFFFFFFFFFFFFFFFFFFFFFFFFFFFFFFFFFFFFFFFFFFFFFFF:FFFFFFFFFFFFFFFFFF:FFFFFFFFFFFFFFFFFFFFFFFFFFFFFFFFFFFFFFFFFFFFFFFFFFFFFFFFFFFFFFF:FFFF
@A01757:128:HWYCLDRX2:1:2101:7039:19570 2:N:0:GGAGCGTC
TCGGACTACCCGGGTATCTAATCCTGTTTGCTCCCCACGCTATCGAACCTCAGCGTCAGTTACAGACTAGAGAGGCGCTTTCGCCACTGGTGTTCTTCCATATATCTACGCATTTCACCGCTACACAAGGAATTCCATCTACCTCTCCAGCACTCAAGAGACACAGTTTCAAATGCAGTTTATGAGTTAAGCCCATAGATTTCACATCTGACTTGCATCCCCGCCTACGCGCCCTTTACACCCAGTAAATC
+
FFFFFFFFF,FFFFFFFFFFFFFF:FFFFFFF,FFF:FFFF,FFF,FFFFFFFFFFFFFFFFF,F,F:FFF,,,,FFF,,FFFFFFFFFFFFFFF:FFF,FFF,FF:FFFFFFFFFFFFFFFFFFF:F::F:FFFFFFFFFFFFFFFF,FFFFFF:FFFFFF:FFFFFFFFFFFFFFFFFFFFFFFFFFF:FF:,FFFFFFFFFFFFFFFFFF:FFFFFFFFFFFFFFFFFFFFFFFFFFFF:FFFF:,FF
@A01757:128:HWYCLDRX2:1:2101:2700:19633 2:N:0:GGAGCGTC
TCGGACTACACGGGTATCTAATCCTGTTTTCTCCCCACGCTTTCGGGCCTCAGCGTCAATACCGGTCCAGGTGGGCGCCTGCGCCACGGGTGTTCCTCCGGTGTTGTACGGGTTGGAGGCGTCCGGGTGGGCTTCCGCCACCCTGTCCCGGTGGGGGGTGGGGCGGTTGCGGGGGGTGGGGGGGGGGTGGGGGGGGGTGTTGCGCGGCGGCCGGCCGGAGCGGCGTGGGGGGGCGTGGCGCGGGGTCGGGG
+
,FFF:F:FFFFFFFF,:FFF,F,,F:FF:FF:,:,,,,F,F,F,:,F,F,,,F,FF,,,,F,:FF:,,,:F,FF,FFF,:,,FFFF:,F,,F,,F,,:,,,,,,,,,,,:F,:,,F,,::,,,,,,,:FF,,,,,,F,,F::,:,F:,,FF:,:,FF,:,F,F,,F,,,:,,FFF,,F,,,,,,FF,,:,,F,F,FF,,,,,,,,,,,F,:,,:,,,,,,,:F,:,F,,F,,F::,F,,F:,,:F,,,:,,
@A01757:128:HWYCLDRX2:1:2101:20057:19633 2:N:0:GGAGCGTC
TCGGACTACAAGGTATCTAATCCTATTTGCTCCCCACGCTTTCGTGCCTCAGCGTCAGTCAACAGGCCAGGCGGCCGCCTTCGCCACTGGTGTTCTTCCATATATCTACGCATTTTACCGCTACACATGGAGTTCCACCGCCCTCTCCTGCTCTCTAGCCCGCCAGTTTCCAGAGCCTGTACCGGTTGAGCCGGTACCTTTCACTCCAGACTTAGCAGGCCGCCTACGCACCCTTTACGCCCAATCATTCC
+
FFFFFFFFFFFFFFFFFFFFFFFFFFFFFFFFFFFFFFFFFFFFFFFFFFFFFFFFFFFFFFFFFFFFFFFFFFFFFFFFFFFFFFFFFFFFFFFFFFFFFFFFFFFFFFFFFFFFFFFFFFFFFFFFFFFFFFFFFFFFFFFFFFFFFFFFFFFFFFFFFFFFFFFFFFFFFFFFFFFFFFFFFFFFFFFFFFFFFFFFFFFFFFFFFFFFFFFFFFFFFFFFFFFFFFFFFFFFFFFFFFFFF:FFFFF
@A01757:128:HWYCLDRX2:1:2101:29324:19774 2:N:0:GGAGCGTC
TCGGACTACTGGGGTATCTAATCCTGTTCGCTCCCCCAGCTTTCGCGCCTCAGCGTCAGTGACGGCCCAGAGAGCTGCCTTCGCCATCGGTGTTCTTCCCGATATCTGCGCATTCCACCGCTACACCGGGAATTCCGCTCTCCTCTACCGCACTCGAGCCGCCCAGTCCGGGACCCGGCCCGGGGTTGAGCCCGGGTATTTCACTTCCGACTTGTATTGCCGTCTACGCTCCCTTTACACCCAGTAAATCC
+
FFFFFFFFFFFFFFFFFFFFFFFFFFFFFFFFFFFFFFFFFFFFFFFFFFFFFFFFFFFFFFFFFFFFFFFFFFFFFFFFFFFFFFFFFFFFFFFFFFFFFFFFFFFFFFFFFFFFFFFFFFFFFFFFFFFFFFFFFFFFFFFFFFFFFFFFFFFFFFFFFFFFFFFFFFFFFFFFFFFFFFFFFFFFFFFFFFFFFFFFFFFFFFFFFFFFFFFFFFFFF:FFFFFFFFFFFFFFFFFFFFFFFFFFFF,
@A01757:128:HWYCLDRX2:1:2101:12120:19789 2:N:0:GGAGCGTC
TCGGACTACAAGGGTTTCTAATCCTGTTTGCTACCCACGCTTTCGCTCCTCAGCGTCAGTTATGTGCCAGATAGTCGCCTTCGCCACTGATGTTCCTCCAGATATCTACGGATTTCACTCCTACACCTGGAATTCCACTATCCTCTCACACACTCCAGTTTGCCAGTTTCAAAGGCAGTTCCCACGTTGAGCGCGGGGATTTCACCCTTGACTTGACATACCGCCTACGAGCGCTTTACGCCCAGTAATTC
+
FFFFFFFFFFF:FFFFFFFFFFFFFFFFFFFFFFFFFFFFFFFFFFFFFFFFFFFFFFFFFFFFFFFFFFFFFFFFFFFFFFFFFFFFFFFFFFFFFFFFFFFFFFFFFF:FFFFFFFFFFFFFFFFFFFFFFFFFFFFFFF:FFFFFFFF:FFFFFFFFFFFFFFFFFF,FFFFFFFFFFFFFFF:FFFFFFFFFFFFFFFFFFFFFFFFFFFFFFFFFFFFFFFFFFFFFFFFFFFF,FFF:FF:FFFF
@A01757:128:HWYCLDRX2:1:2101:21603:19961 2:N:0:GGAGCGTC
TCGGACTACACGGGTATCTAATCCTGTTTGCTACCCACGCTTTCGCGTCTCAGCGTCAGTATCCGTCCAGATGGCCGCCTTCACCACCGGTGTTCCTCCCCATATCTACGAATTTCACCTCTACTTGGGGAATTCCGCCATCCTCTCCGGTACTCAAGTCCGACAGTTTGGAAAGCACTTCCTCGGTTAAGCCGAGGGCTTTCACTCCCCACTTGTCGGACCGCCTACGTGCGCTTTACGCCCAATGATTC
+
FFFFFFFFFFFFFFFFFFFFFFFFFFFFFFFFFFFFFFFFFFFFFFFFFFFFFFFFFFFFFFFFFFFFFFFFFFFFFFFFFFFFFFFFFFFFFFFFFFFFFFFFFFFFFFF,FFFFFFFFFFFFFFFFFFFFFFFFFFFFFFFFFFFFFFFFFFFFFFFFFFFFFFF:FFFFFFFFFFFFFFFFFFFF:FFFFFFFFFFFFFFFFFF:FFFFFFFFFFFFFFFFFFFFFFFFFFF:F,:FFFF:FFFFFFF
@A01757:128:HWYCLDRX2:1:2101:21079:20024 2:N:0:GGAGCGTC
TCGGACTACAAGGGTATCTAATCCTGTTTGCTCCCCACGCTTTCGCACCTCAGCGTCAATACCGGTCCAGGTGGCCGCCTTCGCCACTGATGTTCCTCCAGATATCTACGGATTTCACTCCTACACCTGGAATTCCGCCACCCTCTCCCGGATTCCAGTCATGCAGTATCAAGGGCAGTTCCACGGTTGAGCCGTGGGATTTCACCCCTGACTTACACAACAGCCTACGTGCGCTTTACGCCCAGTACTTC
+
FFFFFFFFFFFFFFFFFFFFFFFFFFFFFFFFFFFFFFFFFFFFFFFFFFFFFFFFFF:FFFFFFFFFFFFFFFFFFFF:FFFFFFFFFFFFFFFFF,FFFFFFFFFFFF:FFFFFFFFFFFFF:FFFFFFFFFFFFFF:FFFFFFFFFFFFFFFFFFFFFFFFFFFFFFFFFFFFFFFFFFFFFFFF:FFFFFFFFFF,FFF,FFF:F,FFFFFFFFF,FFFFFFFFFFFFFFFF:FFFFF:FFFF,FF,
@A01757:128:HWYCLDRX2:1:2101:19307:20055 2:N:0:GGAGCGTC
TCGGACTACAAGGGTATCTAATCCTATTTGCTCCCCACGCTTTCGTGCCTCAGCGTCAGTCAACAGGCCAGGCGGCCGCCTTCGCCACTGGTGTTCTTCCATATATCTACGCATTTTACCGCTACACATGGAGTTCCACCGCCCTCTCCTGCTCTCTAGCCCGCCAGTTTCCAGAGCCTGTACCGGTTGAGCCGGTACCTTTCACTCCAGACTTAGCAGGCCGCCTACGCACCCTTTACGCCCAATCATTC
+
FFFFFFFFFFFFFFFFFFFFFFFFFFFFFFFFFFFFFFFFFFFFFFFFFFFFFFFFFFFFFFFFFFFFFFFFFFFFFFFFFFFFFFFFFFFFFFFFFFFFFFFFFFFFFFFFFFFFFFFFFFFFFFFFFFF:FFFFFFFFFFFFFFFFFFFFFFFFFFFFFFFFFFFFFFFFFFF:FFF:FFFFFFFFFFFFFFFFFFFFFFFFFFFFFFFFFFFFFFFFFFFFFFFFFFFF:FFFFFFFFFF:FF:FFF:
@A01757:128:HWYCLDRX2:1:2101:2483:20102 2:N:0:GGAGCGTC
TCGGACTACACGGGTATCTAATCCTGTTTGCTCCCCACGCTTTCGCGCCTCAGCGTCAGTTACTGTCCAGCAATCCGCCTTCGCCACTGGTGTTCCTCCGTATATCTACGCATTTCACCGCTACACACGGAATTCCGATTGCCTCTCCAGCACTCAAGAAAAACAGTTTCAAATGCAGGCTCAGGGTTGAGCCCTGAGTTTTCACATCTGACTTGCTTTCCCGCCTACACGCCCTTTACACCCAATACATC
+
FFFFFFFFFFFFFFFFFFF:FFFFFFFFFFFFFFFFF:FFFFFFFFFFFFFFFFFFFFFFFFFFFFFFFFFFFFFFFFFFFFFFF:FFFFF,FFF:FFFFFFFFFF::FFFFFFFFFF,:FFFFFFFFFFF:FFFFFFFF,FFFFFFF:FFF:F::FF:FF,::FF:FFF::FF:FFF,FFFFFFF::FFFF,FFFFFF::F:,F,FF:,F:FFF:FFFFF,FFFFFF:F,:FFFF:FFFFFFFFFF:FFF
@A01757:128:HWYCLDRX2:1:2101:13883:20149 2:N:0:GGAGCGTC
TCGGACTACAAGGTTTCTAATCCTGTTTGCTCCCCACGCTTTCGAGCCTCAACGTCAGTTACTGTCCAGCAGGCCGCCTTCGCCACTGGTGTTCCTCCTAATATCTACGCATTTCACCGCTACACTAGGAATTCCGCCTGCCCCTCCAGTACTCTAGCCGCACAGTTTCCAGAGCAGTTCCGGGGTTGGGCCCCGGGCTTTCACTCCAGACTTGCACTGCCGTCTGCGCTCCCTTTACACCCAGTAAATCC
+
FFFFFFFFFFFFFFFFFFFFFFFFFFFFFFFFFFFFFFFFFFFFFFFFFFFFFFFFFFFFFFFFFFFFFFFFFFFFFFFFFFFFFFFFFFFFFFFFFFFFFFFFFF:FFFFFFFFFFFFFFFFFFFFFFFFFFFFFFFF:FFFFFFFFFFFFFFF,FFFFFFFFFFFFFFFFFFFFFFFFFFFFFF:FF:F:FFFFFFFFFFFFFFFF,FFFFFFFFFFFFFFFFFFFF:FFFFFFFFFFFFFFF:FFFFF
@A01757:128:HWYCLDRX2:1:2101:15727:20181 2:N:0:GGAGCGTC
TCGGACTACAGGGGTTTCTAATCCTGTTTGCTACCCACGCTTTCGTGCTTCAGCGTCAGTTAAAGCCCAGCAGGCCGCCTTCGCCACTGGTGTTCCTCCCGATCTCTACGCATTTCACCGCTACACCGGGAATTCCGCCTGCCTCTACTTCACTCAAGCCCTACAGTTTCAAAAGCAGTTCACGGGTTAAGCCCATGGATTTCACTTCTGACTTGCAGGGCCGCCTACGCACCCTTTACACCCAGTAAATC
+
FFFFFFFFFFFFFFFFFFFFFFFFFFFFFFFFFFFFFFFFFFFFFFFFFFFFFFFFFFFFFFFFFFFFFFFFFFFFFFFFFFFFFFFFFFFFFFFFFFFFFFFFFFFFFFFFFFFFFFFFFFFFFFFFFFFFFFFFFFFFFFFFF:FFFFFFFFFF,FFFFFFFFFFFFFFFF:FFFFFFF:FFFFFFFFFFFF,FFFFFFFFFFFFFFFFFF:FFFFFFFFFFFFFFFF:FFFFFFFFFFFFFFFFFFFF
@A01757:128:HWYCLDRX2:1:2101:26350:20228 2:N:0:GGAGCGTC
TCGGACTACAAGGGGTATCTAATCCTGTTTGCTCCCCACGCTTTCGAGCCTCAGTGTCAGTAACAGACCAGAATGTCGCCTTCGCCACTGGTGTTCTTCCATATATCTACGCATTCCACCGCTACACATGGAGTTCCACATTCCTCTTCTGTACTCAAGTTTCCCAGTTTCCAATGACCCTCCACGGTTAAGCCGTGGGCTTTCACATCAGACTTAAGAAACCACCTGCGCTCCCTTTACGCCCAATAAAT
+
FFFFFFFFFFFFFFFFFFFFFFFFFFFFFFFFFFFFFFFFFFFFFFFFFFFFFFFFFFFFFFFFFFFFFFFFFFFFFFFFFFFFFFFFFFFFFFFFFFFFFFFFFFFFFFFFFFFFFFFFFFFFFFFFFFFFFFFFFFFFFFFFFFFFFFFFFFFFFFFFFFFFFFFFFFFFFFFFFFFFFFFFFFFFFFF:FFFFFFFFFFFFFFFFFFFFFFFFFFFFFF:FFF,F:FFFF:FFFFFF,FFFFF:FFF,
@A01757:128:HWYCLDRX2:1:2101:23475:20290 2:N:0:GGAGCGTC
TCGGACTACAAGGGTTTCTAATCCTGTTTGCTCCCCACGCTTTCGAGCCTCAACGTCAGTTACTGTCCAGTAAGCCGCCTTCGCCACTGGTGTTCCTCCTAATATCTACGCATTTCACCGCTACACTAGGAATTCCGCTTACCTCTCCAGCACTCTAGCCGGGCAGTTTCCAAAGCAGTCCCGCAGTTGGGCCGCGGGCTTTCACTTCAGACTTGCTCTGCCGTCTACGCTCCCTTTACACCCAGTAAATC
+
FFFFFFFFFFFFFFFFFFFFFFFFFFFFFFFFFFFFFFFFFFFFFFFFFFF,FFFFFFFFFFFFFFFFFFFFFFFFFFFFFFFFFFFFFFFFFFFFFFFFFFFFFFFFFFFFFFFFFFFFFFFFFFFFFFFFFFFFFF:FFFFFFFFFFFFFFFFFFFFFFFFFFFFFFFFFFFFFFFFFFFFFFFFFFFFFFFFFFFFFFFFFFFFFFFFFF:FFFFF:FFFFFFFFFFFFFFFFFFFF:FFFFFFFFFF
@A01757:128:HWYCLDRX2:1:2101:2076:20306 2:N:0:GGAGCGTC
TCGACTACTGGGTATCTAATCCTGTTCGCTACCCACGCTTTCGTGCATCAGCGTCAGATGCGGATTAGCAAGCTGCCTGCGCAATCGGTGTTCTGAGTAATATCTAAGCATTTCACCGCTACACTACTCATTCCGCCTGCTGCATCCGCTCTCTAGTCGAACAGTATCAGAGGCAGGCACGGGGTTAAGCCCCGACATTTGACCTCTAACTTATCCGACAGCCTACGCACCCTTTAAACCCAATGAATCCG
+
FFFFFFFFFFFFFFFFFFFFFFFFFFFFFFFFFFFFFFFFFFFFFFFFFFFFFFF:F:FFFFFFFFFFFFF:FFFFFFFFFFFFFFFFFFFFFFFFFFFFFFFFFFF:FFFFFFFFFFFFFFFFFF:FFFFFFFFFFF:FFFF,FFFFFFFFFFFFFFFFFFF:F:FFFFFFFFFFFFFFFFFFFFFF,FFFFFFFFFFFF:FFFF,,:FFFFFFFFFFF:FF:FFFFFFFF:FFFFFFFFF:FFFFFFFF
@A01757:128:HWYCLDRX2:1:2101:1669:20322 2:N:0:GGAGCGTC
TCGACTACTGGGTATCTAATCCTGTTCGCTACCCACGCTTTCGTGCATCAGCGTCAGATGCGGATTAGCAAGCTGCCTGCGCAATCGGTGTTCTGAGTAATATCTAAGCATTTCACCGCTACACTACTCATTCCGCCTGCTGCATCCGCTCTCTAGTCGAACAGTATCAGAGGCAGGCACGGGGTTAAGCCCCGACATTTGACCTCTAACTTATCCGACAGCCTACGCACCCTTTAAACCCAATGAATCCG
+
FFFFFFFFFFFFFFFFFFFFFFFFFFFFFF,FFFFFFFFFFFFFFFF,FFFFFFFFFFFFFFFFFFFFFFFFFFFFFFFFFFFFFFFFFFFFFFFFFFFFFFF:FFFFFFFFF:::FFFFFFF:FFFFFFFFF::FFFF:FFFFFFFFFFFFFFFFFFFFFFFFFFFFFFFFFFFFFFFFFFFFFFFF,FFFFFFFFFFFFF:FFFFFF:FFFF:FFFFFFFFF:F,FF::FF:FFFFFF:F,:,F:F:FF
@A01757:128:HWYCLDRX2:1:2101:16071:20494 2:N:0:GGAGCGTC
TCGGACTACACGGGTATCTAATCCTGTTTGCTCCCCACGCTTTCGTGCCTCAGTGTCAGTTACAGTCCAGAGAGCCGCCTTCGCAACTGGTGTTCCTCCTAATATCTACGCATTTCACCGCTACACTAGGAATTCCACTCTCCTCTCCTGCACTCAAGTTTCCCAGTTTCAAAGGCTTACTACGGTTGAGCCGTAGCCTTTCACCTCTGACTTAAGAAACCACCTACGCACCCTTTACGCCCAGTAATTCC
+
FFFFFFFFFFFFFFFFFFFFFFFFFFFFFFFFFFFFFFFFFFFFFFFFFFFFFFFFFFFFFF,FF:FFFF:,FFFFFFFFFFFFFFFFFFFFFFFFFFFFFFFFFFFFFFFFFFFFFFFFFFFFFFFFFFFFFFFFFF:FFFFFFF:FFFFFFFF,FFF,F:FFFFFFFFFFFFFF:FFFFFF:F:FF:FFFF:FF,FFFF:,FFFFF:F:,FF,F:FFFFFFFFF:F:F,FF,:FF::FFF,F::FFF:F
@A01757:128:HWYCLDRX2:1:2101:16586:20572 2:N:0:GGAGCGTC
TCGGACTACTGGGGTATCTAATCCTGTTCGCTACCCATGCTTTCGAGCCTCAGCGTCAGTTGCAGACCAGAGAGCCGCCTTCGCCACTGGTGTTCTTCCATATATCTACGCATTCCACCGCTACACATGGAGTTCCACTCTCCTCTTCTGCACTCAAGTTCAACAGTTTCTGATGCAATTCTCCGGTTGAGCCGAAGGCTTTCACATCAGACTTATTGAACCGCCTGCACTCGCTTTACGCCCAATAAATC
+
FFFFFFFFFFFFFFFFFFFFFFFFFFFFFFFFFFFFFFFFFFFFFFFFFFFFFFFFFFFFFFFFFFFFFFFFFFFFFFFFFFFFFFFFFFFFFFFFFFFFFFFFFFFFFFFFFFFFFFFFFFFFFFFFFFFFFFFFFFFFFFFFFFFFFFFFFFFFFFFFFFFFFFFFFFFFFFFFFFFFFFFFFFFFFFFFFFFFFFFFFFFFFFFFFFFFFFFFFFFFFFFFFFFFFFFFFFFFFFFFFF:FFFF:FFF
@A01757:128:HWYCLDRX2:1:2101:19741:20588 2:N:0:GGAGCGTC
TCGGACTACAGGGGTATCTAATCCTGTTTGCTCCCCACGCTTTCGTGCCTCAGTGTCAGTTACAGTCCAGAGAGCCGCCTTCGCAACTGGTGTTCCTCCTAATATCTACGCATTTCACCGCTACACTAGGAATTCCACTCTCCTCTCCTGCACTCAAGTTCCCCAGTTTCAAAGGCTTACTACGGTTGAGCCGTAGCCTTTCACCTCTGACTTAAGAAACCACCTACGCACCCTTTACGCCCAGTAATTCC
+
FFFFFFFFFFFFFFFFFFFFFFFFFFFFFFFFFFFFFFFFFFFFFFFFFFFFFFFFFFFF:FFFFFFFFFFFFFFFFFF:FFFFFFFFFFFFFFFFFFFFFFFFFFFFFFFFFFFFFFFFFFFFFFFFFFFFFFFFFFFFFFFFFFFFFFFFFFFFFFFFFFFFFFFFFFFFF:FFFFFFFFFFFFFFFFFFFFFFFFFFFFFFFFFFFFFFFFFFF:FFFFFFF:FFFFFFFF:FF:FFFFFFF,F:FF:
@A01757:128:HWYCLDRX2:1:2101:12572:20697 2:N:0:GGAGCGTC
TCGGACTACTGGGGTATCTAATCCTGTTTGCTCCCCACGCTTTCGAGCCTCAACGTCAGTTACCGTCCAGTAAGCCGCCTTCGCCACTGGTGTTCCTCCTAATATCTACGCATTACACCGCTACACTAGGAATTCCGCTTACCTCTCCGGTACTCAAGCCAAAAAGTTTCCAAAGCAGTTCCGCGGTTAAGCCGCGGGCTTTCACTCCAGACTTTCTTCGCCGTCTACGCTCCCTTTACACCCAGTAAATC
+
FFFFFFFFF,:FFFF:FFFFFFFFFFFFFFFFFFFFFFFFFFFFFFFFFFFFFFFFFFFFFFF,FFFFFFFFFFFFFFFFFFFFFFFFFFFFFFFFFFFFFFFFFFFFFFFF:F,FFFFFFFFFFFFFFFFFFFFFF,FF,FF:FFFF:F,FFFF,FF:FFFFFFFFFF,,FFFF::FFFFFF,:FFFFF,:,FFFF,,F:F::FFFFFFFF,FF,:FF,F:,,FFFF:F:F,FF:F:FFFF,FFF,FFFF
@A01757:128:HWYCLDRX2:1:2101:8079:20713 2:N:0:GGAGCGTC
TCGGACTACTAGGGTTTCTAATCCTGTTCGCTACCCATGCTTTCGAGCCTCAGCGTCAGTTGCAGACCAGACAGCCGCCTTCGCCACTGGTGTTCTTCCATATATCTACGCATTCCACTGCTACACATGGAGTTCCACTGTCCTCTTCTGCACTCAAGTCGCCCGGTTTCCGATGCACTTCTTCGGTTAAGCCGAAGGCTTTCACATCAGACCTAAGCAACCGCCTGCGCTCGCTTTACACCCAGTAAATC
+
FFFFFFFFFFFFFFFFFFF:FFFFFFFFFFFFFFFFFFFFFFFFFFFFFFFFFFFFFFFFFFFFFFFFFFFFFFFFFFFFFFFFFFFFFFFFFFFFFFFFFFFFFFFFFFFFFFFFFFFFFFFFFFFFFFFFFFFFFFFFFFFFFFFFFFFFFFFFFFFFFFFFFFFFFFFFFFFFFFFFFFFFFFFFF:FFFFFFFFFFFF:FFFFFFFFFFFFFFFF:FFFFFFFFFFFFFFFFFFFFFFFFFF:FFFF
@A01757:128:HWYCLDRX2:1:2101:31720:20791 2:N:0:GGAGCGTC
TCGGACTACAAGGGTATCTAATCCTGTTCGCTACCCATGCTTTCGAGCCTCAGCGTCAGTTGCAGACCAGACAGCCGCCTTCGCCACTGGTGTTCTTCCATATATCTACGCATTCCACCGCTACACATGGAGTTCCACTGTCCTCTTCTGCACTCAAGTCGCCCGGTTTCCGATGCACTTCTTCGGTTAAGCCGAAGGCTTTCACATCAGACCTAAGCAACCGCCTGCGCTCGCTTTACGCCCAATAAATC
+
FFFFFFFFFFFFFFF:FFFFFFFFFFFFFFFFFFFFFFFFFFFFFFFFFFFFFFFFFFFFFFFFFFFFFFFFFFFFFFFFFFFFFFFFFF:FFFFFFFFFFFFFFFFFFFFFFFFFFFFFFFFFFFFFFFFFFFFFFFFFFFFFFFFFFFFFFFFFFFFFFFFFF:FFFFFFFFFFFFFFFFFFFFF:FFFFFFFFFFFFFFFFFF,:FFFF:F:FF:FFFFFFFFF:FFFFFFF:F:FFFFFFFFFFFFF
@A01757:128:HWYCLDRX2:1:2101:22236:20838 2:N:0:GGAGCGTC
TCGGACTACACGGGTTTCTAATCCTGTTCGCTACCCATGCTTTCGAGCCTCAGCGTCAGTTGCAGACCAGACAGCCGCCTTCGCCACTGGTGTTCTTCCTGATATCTGCGCATTTCACCGCTACACCAGGAATTCCGCTTACCCCTCCGGCACTCCAGCCCGGCAGTTTCCAATGCAGTCCCGGGGTTGGGCCCCGGGCTTTCACACCAGACTTGCCGTGCCGCCTGCGCTCCCTTTACGCCCAGTGAATC
+
FFFFFFFFFFFFFFFFFFFFFFFFFFFFFFFFFFFFFFFFFFFFFFFFFFFFFFFFF,FFFFFFFFFFFFFFFFFFFFFFFFFFFFFFFFFFFFFFFFFFFFFFFFFFFFFFFFFFFFFFFFFFFFF,FFFFFFFFFFFFFFFFFFFFFFFFFFFFFFFFFFFFFFFFFFFFFFFFFFFFFFFFFFF,FFFFFFFFFFFFFFFFFFFF,FFFFFFFFFFFFFFFFFFFFFFFFFFFFFFFFFFFFFFF:FF
@A01757:128:HWYCLDRX2:1:2101:12436:20964 2:N:0:GGAGCGTC
TCGGACTACTGGGGTATCTAATCCTGTTAGCTCCCCACGCTTTCGCACCTCAGTGTCAGTATCAGTCCAGGTGGCCGCCTTCGCCACTGATGTCCCTTCCATACAAAACCAATTACACCGAAAAAAAGAAAATACCAATCCCAAAAACCACAAAAAACCATCACATTTCTAAATCCCGTTCCAAGTTAAACCCCGGGGCTTACACATATCGCTAATCAAACCACCTACCCCCGATTAACGCCCAGAAATTC
+
FFFFFFFFF,,FFFFFFFFFFFFFFFFF,F,F,FFFFFFFFFFFF,,FFFFFFFFFFFFFFFFFFFFFFFFFFFFFFF::FFFFFFFFFFFFFFF,F,FF,,,:::::F:,:FF,F,F,,,,,,F,:F,FF,FFF,:,,,F:FF,FFF,:,FF,:F,,F,F,F,,,F,F,:F:F,FF,F,:F,FF,F:FF,FF,FFF:,FF,,:,::,:F:,F,:,,FFFF,FFF,:,::,F,:FF:FF,FF,::,FFF,F
@A01757:128:HWYCLDRX2:1:2101:10312:21010 2:N:0:GGAGCGTC
TCGGACTACAGGGGTATCTAATCCTGTTTGCTCCCCACACTTTCGAGCCTCAGCGTCAGTTAGAGCCCAGCAAGCCGCCTTCGCCACTGGTGTTCCTCCGAATATCTACGCATTTCACCGCTACACTCGGAATTCCGCTTGCCTCTACTCCACTCAAGAACTACAGTTTTGGATGCAGCTCCGCAGTTAAGCTGCGGTATTTCACATCCAACTTGCAGTCCCGCCTGCGCTCCCTTTACACCCAGTAAATC
+
FFFFFFFFFFFFFFF:FFFFFFFFFFFFFFFF:FFFFFFFFFFFFFFFFFFFFFFFFFFFFFFFF:FFFFFFFFFFFFFFFFFFFFF:FFFFFFF:FFFFFFFFFFFFFFFFFFFFFFFFFFFFFFFFFFFFFFFFFFFFFFF:FFFFFF,FFFFF::FFFFFFFFFFFF:FFFFFF:FFF,FFFFFF:FFF:FFFFFFFFFFFFFFFFF:FFF:FFFF:FFFFFF:FFFFFFFFFFFFFFFF:FFF,,FF
@A01757:128:HWYCLDRX2:1:2101:31042:21026 2:N:0:GGAGCGTC
TCGGACTACAGGGGTTTCTAATCCTATTTGCTCCCCACGCTTTCGTGCCTCAGCGTCAGTCAACAGGCCAGGCGGCCGCCTTCGCCACTGGTGTTCTTCCATATATCTACGCATTTTACCGCTACACATGGAGTTCCACCGCCCTCTCCTGCTCTCTAGCCCGCCAGTTTCCAGAGCCTGTACCGGTTGAGCCGGTACCTTTCACTCTAGACTTAGCAGGCCGCCTACGCACCCTTTACGCCCAATCATTC
+
FFFFFFFFFFFFFFFFFFFFFFFFFFFFFFFFFFFFFFFFFFFFFFFFFFFFFFFFFFFFFFFFFFFFFFFFFFFFFFFFFFFFFF:FFFFFFFFFFFFFFFFFFFFFFFFFFFFFFFFFFFFFFFFFFFFFFFFFFFFFFFFFFFFFFFFFFFFFFFFFFFFFFFFFFFFFFFFFFFFFF:FFFFFFFFFFFFFFFFFFFFFFFFFF,FFFFFFFFFFFFFFFFFFFFFFFFFFFFFFFFFFF,FFFFFF
@A01757:128:HWYCLDRX2:1:2101:16676:21136 2:N:0:GGAGCGTC
TCGGACTACGGGGTTTCTAATCCTGTTTGCTCCCCACGCTTTCGAGCCTCAACGTCAGTCATCGTCCAGCAAGCCGCCTTCGCCACTGGTGTTCCTCCTAATATCTACGCATTTCACCGCTACACTAGGAATTCCACTTGCCTCTCCGACACTCCAGCCACACAGTTCCAAATGCAGTCCCGGGGTTGAGCCCCGGGCTTTCACATCTGGCTTGCATCGCCGTCTACGCTCCCTTTACACCCAGTAAATCC
+
FFFFFFF:FFFFFFFFFFFFFFFFF:FFFFFFFFFFFFFFFFFFFFFFFFFFFFFFFFFFFFFFFFFFFFFFFFFFFFFFFFFF:FFFFFF:FFFFFFFFFFFFFFFFFFFFFFFFFF:F:FFFFF:FFFF:FFFF:FFFFFFFFFFFFFFFFFFFFFF,FF:F:FFFFFFFFFFF:FFFFFFFFFFFF:FFFFFFFFF,FFFF:FFFF:FFFFFFFF,FFFFF::FFFFF:FFFFFFFFFFF:FFF:FF:
@A01757:128:HWYCLDRX2:1:2101:9037:21151 2:N:0:GGAGCGTC
TCGGACTACAGGGTTTCTAATCCTGTTTGCTCCCCACGCTTTCGTGCCTCAGTGTCAGTTACAGTCCAGAGAGCCGCCTTCGCAACTGGTGTTCCTCCTAATATCTACGCATTTCACCGCTACACTAGGAATTCCACTCTCCTCTCCTGCACTCAAGTTCCCCAGTTTCAAAGGCTTACTACGGTTTAGCCGTAGCCTTTCACCTCTGACTTAAGAAACCACCTACGCACCCTTTACTCCCAGTAATTCCG
+
FFFFFFFFFF:FF:FFFFFFFFFFF:FF:FFFFFFFFF:FFFFFF:F:FF:FFF:FFFFFFFFFF,FFFFFFFFF:FF,F:FFF,:FFFFFFF:FFFFF:FFFFFFFFF:FFFFFF:FFFFF,:,:,FFF:FF,FFF:FFFFFFF,FFFF:F:FFF:FFF::FF:FFF:FF,FFFFFF:F,FF:FF,F,FF,,FFF:F,F,FFF:FF:,FF::FFF:F,,FF,,FFF,F::FFFFFF:FFFFFFFFFFF,F
@A01757:128:HWYCLDRX2:1:2101:21386:21151 2:N:0:GGAGCGTC
TCGGACTACAGGGGTATCTAATCCTGTTCGATCCCCACGCTTTCGTGCATCAGTGTCAGATCCGGCCTAGCAAGCTGCCTTCGCAATCGGTGTTCTGTGTAATATCTATGCATTTCACCGCTACACTACACATTCCGCCTGCTGCATCCGATCTCTAGTCCTACAGTATTAGCGGCAGCCCCGATGTTGAGCATCGGTATTTCACCGCTAACTTATAAAACAACCTACGCACCCTTTAAACCCAATGAATC
+
FFFFFFFFFFFFFFFFFFFFFFFFFFFFFFFFFFFFFFFFFFFFFFFFFFFFFFFFFFFFFFFFFFFFFFFFFFFFFFFFFFFFFFFFFFFFFFFFFFFFFFFFFFFFFFFFFFFFFFFFFFFFFFF:F:FFFFFFFFFFFFFFFFFFFFFFFFFFFFFFFFFFFFFFFFFFFFFFFFFFFFFFFFFFFFFFFFFFFFFFFFFFFFFFFFFFFFFFFFFFFFFFFFFF:FFFFFFFFFFFFF:FFF:::FF
@A01757:128:HWYCLDRX2:1:2101:13612:21183 2:N:0:GGAGCGTC
TCGGACTACAAGGGTTTCTAATCCTGTTTGCTCCCCACGCTTTCGAGCCTCAACGTCAGTCATCGTCCAGCAAGCCGCCTTCGCCACTGGTGTTCCTCCTAATATCTACGCATTTCACCGCTACACTAGGAATTCCACTTGCCTCTCCGACACTCCAGCCACACAGTTCCAAATGCAGTCCCGGGGTTGAGCCCCGGGCTTTCACATCTGGCTTGCATCGCCGTCTACGCTCCCTTTACACCCAGTAAATC
+
FFFFFFFF:FFFFFFFFFF:FFFFFFFFFFFFFFFFFFFFFFFFFFFFFFFFFF:FFFFFFFFFFFFFFFFF:FFFFF:FFFFFFFFFFFFFFFFFFFFFFFFFFFFFFFF::FFFFFFFFFFFFFF,FFFFFFFFFFFFFFFFFFFFFFFFFFFFF:FFFFFFFFFFFFFFFFFFFF,FFFFFFFFF:FFFFFFFF:FFFFFFFFFFFFFFFFFFFF:FFFFFFFFFFFFFFFFFFFFFFFFFFFFFFFF
@A01757:128:HWYCLDRX2:1:2101:6614:21371 2:N:0:GGAGCGTC
TCGGACTACAAGGGTATCTAATCCTGTTCGCTACCCACGCTTTCGTCCATCAGCGTCAGATGCGGATTAGCAAGCTGCCTGCGCAATCGGTGTTCTGAGTAATATCTAAGCATTTCACCGCTACACTACTCATTCCGCCTGCTGCATCCGCTCTCCAGTCGAACAGTATCAGAGGAAGGCACGGGGTTAAGCCCCGACATTTGACCTCTAACTTATCCGACAGCCTACGCACCCTTTAAACCCAATAAATC
+
FFFFFFFFFFFFFFFFFFFFFFFFFFFFFFFFFFFFFFFFFFFFFF,,,FF,:FFFFFFFFFFFFFFFFFFFFFFFFFFFFFFFFFFFFF:FFFFFFFF:F:FFF:FFFFFFF:FFF:FFFFFFFFF,FFFFFFFFFFFFFFFF:FFFFFFFFFFFFFFFFFFFF:F:F:FFFFFFF:FFFFFFFFFFFFFFFFFFFFFF:FFF,FFFFFFFFF:FFFFFFFFFFFFFF:FFFFF:FFFF,FFFFFFFFF,
@A01757:128:HWYCLDRX2:1:2101:9869:21402 2:N:0:GGAGCGTC
TCGGACTACCAGGGTATCTAATCCTGTTTGCTCCCCATGCTTTCGCTTCTCAGCGTCAGTTACAGCCCAGAGACCTGCCTTCGCCATCGGTGTTCCTCCTGATATCTGCGCATTCCACCGCTACACCAGGAATTCCAGTCTCCCCTACTGCACTCTAGTTAGCCCGTACCCACTGCAAACCCGGGGTTAAGCCCCGGGCTTTCACAGCAGACGCGACACACCGCCTACACTCTCTTTACGCCCAATAATTC
+
FFFFFFFFFFFFFFFFFFFFFFFFFFFFFFFFFFFFFFFFFFFFF:F,FFFFFFFFFFFFF:FFF,,:FFFFFFFFFFFFFFFFFFFFFFFFFFFFFFFFFFFFFFFFFFFFFF:FFFFFFFFFFFFFF:FFFFFFF,F:FF,FFFFF:FFFFFFFFFFF,,FFFFFF:FF::FFFF:FF:FFFFFFFFFFFFFFF,,FFFFF:FF:F:,FFF::FF,,FF:FFFFFFF,,FFFFFFFF:FFFFFFFF,FF
@A01757:128:HWYCLDRX2:1:2101:7907:21418 2:N:0:GGAGCGTC
TCGGACTACTAGGGTATCTAATCCTATTTGCTCCCCACGCTTTCGTGCCTCAGCGTCAGTCAACAGGCCAGGCGGCCGCCTTCGCCACTGGTGTTCTTCCATATATCTACGCATTTTACCGCTACACATGGAGTTCCACCGCCCTCTCCTGCTCTCTAGCCCGCCAGTTTCCAGAGCCTGTACCGGTTGAGCCGGTACCTTTCACTCCAGACTTAGCAGGCCGCCTACGCACCCTTTACGCCCAATCATTC
+
FFFFFFFFFFFFFFF:FFFFFFFFF:FFFFFFFFFFFFFFFFFFFFFFFFFFFFFFFFFFFFFFFFFFFFFFFFFFFFFFFFFFFFFFFFFFFFFFFFFFFFFFFFFFFFFFFFFFFFFFFFFFFFFFFFFFFFFFF:FFFFFFFFFFFFFFFFFFFFFFFFFFFFFF:FFFFFFFFFFFFFFFFFFFFFFFFFFFFFFFFFFFFFFFFFFFFFFFFFFFFFFFFFFFFFFFFF:FFFFFF:FFF,::,FF
@A01757:128:HWYCLDRX2:1:2101:6497:21449 2:N:0:GGAGCGTC
TCGGACTACAGGGGTTTCTAATCCTGTTTGCTCCCCACGCTTTCGCACCTCAGCGTCAATACCGGTCCAGGTGGCCGCCTTCGCCACTGATGTTCCTCCAGATATCTACGGATTTCACTCCTACACCTGGAATTCCGCCACCCTCTCCCGGATTCCAGTCATGCAGTATCAAGGGCAGTTCCACGGTTGAGCCGTGGGATTTCACCCCTGACTTACACAACAGCCTACGTGCGCTTTACGCCCAGTAATTC
+
FFFFFFFFFFFFFFFFFFFFFFFFFFFFFFFFFFFFFFFFFFFFFFFFFFFFFFFFFFFFFF:FFFFFFFFFFFFFFFFFFFFFFFFFFFFFFFFFFFFFFFFFFFF:FFFF,FFFFFFFFFFFFFFFFFFFFFFFFFFFFFFFFFFFFFFFFFFFFFFFFFF:FFFFFFFFFFFFFFFFFFFFFFF:FFFFFFFFFFFFFFFFFFFFFFFFFFFFFFFFFFFFFF,FFFFFFFFFF:FFFFFF,:FFFFF
@A01757:128:HWYCLDRX2:1:2101:12165:21496 2:N:0:GGAGCGTC
TCGGACTACTAGGGTATCTAATCCTGTTCGCTACCCATGCTTTCGAGCCTCAGCGTCAGTTGCAGACCAGACAGCCGCCTTCGCCACTGGTGTTCTTCCATATATCTACGCATTCCACCGCTACACATGGAGTTCCACTGTCCTCTTCTGCACTCAAGTCGCCCGGTTTCCGATGCACTTCTTCGGTTAAGCCGAAGGCTTTCACATCAGACCTAAGCAACCGCCTGCGCTCGCTTTACGCCCAATAAATC
+
FFFFFFFFFFFFFFFFFFFFFFFFFFFFFFFFF:FFFFFFFFFFFFFFFFFFFFFFFFFFFFF:FFFFFFFFFFFFFFFFFFFFFFFFFF:F:FFFFFFFFFFFFFFFFFFFFFFFFFFFFFFFFFFFFFFFFFF:FFFFFFFFFFFFFFFFFFFFFFFFFFFFFFFFFFFFFFFFFFFFFFFFFFFF:FFFFFFFFFFFFF:FF::FF:F:FFFFF,F,FFF,FFFFFFFFFFFFFFFFFFFFFF:FFFF
@A01757:128:HWYCLDRX2:1:2101:21251:21512 2:N:0:GGAGCGTC
TCGGACTACAAGGGTATCTAATCCTATTTGCTCCCCACGCTTTCGTGCCTCAGCGTCAGTCAACAGGCCAGGCGGCCGCCTTCGCCACTGGTGTTCTTCCATATATCTACGCATTTTACCGCTACACATGGAGTTCCACCGCCCTCTCCTGCTCTCTAGCCCGCCAGTTTCCAGAGCCTGTACCGGTTGAGCCGGTACCTTTCACTCCAGACTTAGCAGGCCGCCTACGCACCCTTTACGCCCAATCATTC
+
FFFFFFFFFFFFFFFFFFFFFFFFFFFFFFFFFFFFFFFFFFFFFFFFFFFFFFFFFFFFFFFFFFFFFFFFFFFFFFFFFFFFFFFFFFFFFFFFFFFFFFFFFFFFFFFFFFFFFFFF:FFFFFFFFFF:FFFFF:F:FFFFFFFFFFFFFFFFFFFFFFFFFFFFFFFFFFFFFFFFFFFFFFFFFF:FFFFF,FFFF:FFF:FFFFFFFFFFFFFFFFFFFFFFFFFFFFFFFFF:FFFFF:,FFFF
@A01757:128:HWYCLDRX2:1:2101:21106:21543 2:N:0:GGAGCGTC
TCGGACTACACGGGTATCTAATCCTGTTTGCTCCCCACGCTTTCGAGCCTCAACGTCAGTTACCGTCCAGTAAGCCGCCTTCGCCACTGGTGTTCCTCCTAATATCTACGCATTTCACCGCTACACTAGGAATTCCGCTTACCTCTCCGGTACTCCAGCCAAAAAGTTTCCAAAGCAGTTCCGCGGTTAATCCGCGGGCTTTCACTCCAGACTTTCTTCGCCGTCTACGCTCCCTTTACACCCAGTAAATC
+
FFFFFFFFFFFFFFFFFFFFFFFFFFFFFFFFFFFFFFFFFFFFFFFFFFFFFFFFFFFFFFFFFFFFFFFFFFFFFFF:FFFFFFFFFFFFFFFFFFFFFFFFFFFFFFFFFFFFFFFFFFFFFFF:FFFFFFFFFFFFFFFFFFFFFFFFFFFFFFFFFFFFFFFFFFFFFFFFFFFFFFFFFFFF:FFFFFFFFFFFFFFFFFFF:F,FFFFFF:FFFFFFFFFFFFFFFFFFFFFFFFFFFF:FFFF
@A01757:128:HWYCLDRX2:1:2101:21296:21590 2:N:0:GGAGCGTC
TCGGACTACAAGGGTATCTAATCCTATTTGCTCCCCACGCTTTCGTGCCTCAGCGTCAGTCAACAGGCCAGGCGGCCGCCTTCGCCACTGGTGTTCTTCCATATATCTACGCATTTTACCGCTACACATGGAGTTCCACCGCCCTCTCCTGCTCTCTCGCCCGCCAGTTTCCAGAGCCTGTACCGGTTGAGCCGGTACCTTTCACTCCAGACTTAGCAGGCCGCCTACGCACCCTTTACGCCCAATCATTC
+
FFFFFFFFFFFFFFFFFFFFFFFF::FFFFFFFFFFFFFFFFFFFFFFFFFFFFFFFFF,FF,FFFFFFFFFFF:FFFFFF,FFFF:FFF:FFF,FFFFFFFFFF:FF:FFFFFFFFFFFFFFFFFFFFFFFFFFFFFFFFFFFFFFFFFF:FFFFF,FFFFFFFFFFFFFFFFFFFF:FFFFFFFFFFFFFFFFF:FFFFFFFFFFF,F:FFFFFF::FFFFFFFFFFFFFFFFFFFFFFF,FFF,FFFF
@A01757:128:HWYCLDRX2:1:2101:29776:21652 2:N:0:GGAGCGTC
TCGGACTACACGGGTTTCTAATCCTGTTCGCTCCCCTAGCTTTCGCGCCTCAGCGTCAGTCGTGGCCCAGAAGGCCGCCTTCGCCGCCGGTGTTCTTCCCAATATCTGCGCATTCCACCGCTACACTGGGAATTCCGCCTTCCCCTACCAGACTCAAGCCTGCCGGTATCGGGGGCGGACCGGGGTTGAGCCCCGGTATTTGACCCCCGACCTAACAGGCCGCCTACGCGCGCTTTACGCCCAATGAATCC
+
FFFFFFFFFFFFFFFFFFFFFFFFFFFFFFFFFFFFFFFFFFFFFFFFFFFFFFFFFFFFFFFFFFFFFFFFFFFFFFFFFFFFFFFFFFFFFFFFFFFFFFFFFFFFFFFFFFFFFFFFFFFFFFFFFFF,FFFFFFFFFFFFFF,FFFFFFFFFFFFFFFFFFFFFFFFFFFFFF,FFFFFFFFFFFFFFFFFF:,FFFFFFFFFFFFF:F,FFFFFFFFFFF,FFFFFFFFF::F:FF:FFF:F:F,F
@A01757:128:HWYCLDRX2:1:2101:11849:21731 2:N:0:GGAGCGTC
TCGGACTACAAGGGTTTCTAATCCTGTTTGCTCCCCACGCTTTCGAGCCTCAGTGTCAGTAACAGACCAGAATGTCGCCTTCGCCACTGGTGTTCTTCCATATATCTACGCATTCCACCGCTACACATGGAGTTCCACATTCCTCTTCTGTACTCAAGTTTCCCAGTTTCCAATGACCCTCCACGGTTAAGCCGTGGGCTTTCACATCAGACTTAAGAAACCACCTGCGCTCCCTTTACGCCCAATAAATC
+
FFFFFFFFFFFFFFFFFFFFFFFFFFFFFFFFFFFFFFFFFFFFFFFFFFFFFFFFFFFFFFFFFFFFFFFFFFFFFFFFFFFFFFFFFFFFFFFFFFFFFFFFFFFFFFFFFFFFFFFFFFFFFFFFFFFFFFFFFFFFFF:FFFFFFFFFFFFFFFFFFFFFFFFFFFFFFFFFFFFFFFFF:FFF:FFFFFFFFFFFFFFFFFFFF:FFFFFFFFFFFFFFFFFFFFFFFF,FFFFFFFFF,FF,,FF
@A01757:128:HWYCLDRX2:1:2101:11722:21825 2:N:0:GGAGCGTC
TCGGACTACAAGGGTTTCTAATCCTGTTTGCTCCCCACGCTTTCGAGCCTCAGTGTCAGTAACAGACCAGAATGTCGCCTTCGCCACTGGTGTTCTTCCATATATCTACGCATTCCACCGCTACACATGGAGTTCCACATTCCTCTTCTGTACTCAAGTTTCCCAGTTTCCAATGACCCTCCACGGTTAAGCCGTGGGCTTTCACATCAGACTTAAGAAACCACCTGCGCTCCCTTTACGCCCAATAAATC
+
FFFFFFFFFFFFFFFFFFFFFFFFFFFFFFFFFFFFFFFFFFFFFFFFFFFFFFFFFFFFFFFFFFFFFFFFFFFFFFFFFFFFFFFFFFFFFFFFFFFFFFFF:FFFFFFFFFFFFFFFFFFFFFFFFFFFFFFF:FFFFFFFFFFFFFFFFFFFFFFFFFFFFFFFFFFFFFF:FF:FFFFFFFFFFF:FFFFFFFFFFFFFFFFFFFFFFFFFFFFFFFFFFFFFFFFFFFFFFFFFF:FF:FFFFFF
@A01757:128:HWYCLDRX2:1:2101:1524:21856 2:N:0:GGAGCGTC
TCGGACTACCGGGGTATCTAATCCTGTTTGCTCCCCACGCTTTCGAGCCTCAACGTCAGTCATCGTCCAGCAGACCGCCTTCGCCACTGGTGTTCCTGCTAATATCTACGCGTTTCACCGCTAGTCTAGGGGTTCGGCGTGCGTGGCCGACGATGGGGGCTGACCGGTCGTAATGGTGTCCCGGGGTTGGGCGGCGGGGGGGGGCGTCTGGGGTGCGGCTGCGTGTGGGGGGGGGGGGGGCGGTGGGGGTG
+
:FF,FFFF:F:FFF:FF:F::FF,FFF:F::F,:F:FF::F:F,FFF,,::FF:F:,:FFFFFF,F:,FF,:FF:F,:,:F:FF::,FF::,,F,FF,FF:F:FF,:,,F:,,::,,,,,:F,,,F:,F:,,,FF,F,,,:::,,,,,F,,,,,F,,F,FF,,,,::F,,,,,:F,FFF,,:FFFF,,F,F,,:FFF,:,,:F,,,F:FFF,F,F,:,,,:,F,:,,,F,:,F:F,,:::,FFFFF:F:,,
@A01757:128:HWYCLDRX2:1:2101:25256:21903 2:N:0:GGAGCGTC
TCGGACTACAGGGGTATCTAATCCTATTTGCTCCCCACGCTTTCGTGCCTCAGCGTCAGTTAACAGGCCAGGCGGCCGCCTTCGCCACTGGTGTTCTTCCATATATCTACGCATTTTACCGCTACACATGGAGTTCCACCGCCCTCTCCTGCTCTCTAGCCCGCCAGTTTCCAGAGCCTGTACCGGTTGAGCCGGTACCTTTCACTCCAGACTTAGAAGGCCGCCTACGCACCCTTTACGCCCAATCATTC
+
FFFFFFFFF:FFFF,FFF:FFF,FFFFFFFFFFFFFFFFFFFFFFFFFFFFFFFF:FF:::FFFFFFFFFFFFFFFFFFFFFFFF:F:FFFFFFFFFFFFF:FFF::F:::FFFFFFFFFFFFFFFFFFF:FFFFFFFF:FFFFFFF:FFFFFFFFFFFFFFFFFFFFFFFFFFFFFFFFFFFFFFFF:FFFFFFF,FFFFF,,FFFFF:::FF,F,FFFF,FFFF,FFFF,FFFFFFFFFF:F,F,FFFF
@A01757:128:HWYCLDRX2:1:2101:7798:21950 2:N:0:GGAGCGTC
TCGGACTACAAGGGTTTCTAATCCTGTTTGCTACCCACGCTTTCGCTCCTCAGCGTCAGTTATGTGCCAGATAGTCGCCTTCGCCACTGATGTTCCTCCAGATATCTACGGATTTCACTCCTACACATGGAATTCCACTATCATCTCACACAAACCAGTTTGACAGTTTCAAAGGCAGTTCCCACGTTGAGCGAGGGGATTTCACCATTGACTTGACATACCGCCTACGAGCGCTTTACGCCCAGTAATTC
+
FFF::FFF,F:F:::FFFFF:F,FF:FF:,,F:FFFFFFFFFFFFFFF:FFFFF,:FFF:,F:FFF,FF,:FF,FFFFFFFFFF,F:FFFFF,:F,FF:F,F,,FFF::FFFFF,FFF,F:FFFF,,F,FFFF:,FFF,:FF:FFFF:FFFF::,FF:,FFF,F:,:FF,:FF,,F,:FF,,FF:F:FFFFF,,F,F,F:F,,F,F,FF,F,FF:FFF,::FFFFF,F:FF,::F,,FF,FF,F,FFFFFF
@A01757:128:HWYCLDRX2:1:2101:11243:22091 2:N:0:GGAGCGTC
TCGGACTACACGGGTTTCTAATCCTGTTTGCTCCCCACGCTTTCGAGCCTCAGCGTCAGTTTCGGTCCAGCAAGCCGCCTTCGCCACTGGTGTTCTTCCATATATCTACGCATTCCACCGCTACACATGGAGTTCCACTGTCCTCTTCTGCACTCAAGTCGCCCGGTTTCCGATGCACTTCTTCGGTTAAGCCGAAGGCTTTCACATCAGACCTAAGCAACCGCCTGCGCTCGCTTTACGCCCAATAAATC
+
FFFFFFFFFFFFFFFFFFFFFFFFFFFFFFFFFFFFFFFFFFFFFFFFFFF:FFFFFFFFFFFFFFFFFFFFFFFFFFFF:FFFFFFFFF:FF,FFFFFFFFFFFFFFFFFFF:FF:FFFFF,FFFFFFFFFFFFFFFFFFF:FFFFFFFFFFFFFFFFFFFFFFFFFFFFFFFFFFFFFFFFFFFFF:FFFFFFFFFFF:FFFFFFFFF:FFFFFFFF,FFFFFFFFFFFFFFFFFFFFFFFFFFFFF,F
@A01757:128:HWYCLDRX2:1:2101:12283:22138 2:N:0:GGAGCGTC
TCGGACTACAGGGGTATCTAATCCTGTTTGCTCCCCACGCTTTCGCACCTCAGCGTCAATACCGGTCCAGGTGGCCGCCTTCGCCACTGATGTTCCTCCAGATATCTACGGATTTCACTCCTACACCTGGAATTCCGCCACCCTCTCCCGGATTCCAGTCATGCAGTATCAAGGGCAGTTCCACGGTTGAGCCGTGGGATTTCACCCCTGACTTACACAACAGCCTACGTGCGCTTTACGCCCAGTAATTC
+
FFFFFFFFFFFFFFFFFFFFFFFFFFFFFFFFFFFFFFFFFFFFFFFFFFFFFFFFFFFFFFFFFFFFFFFFFFFFFFFFFFFFFFFFFFFFFFFFFFFFFFFFFFFFFFFFFFFFFFFFFFFFFFFFFFFFFFFFFFFFFFFFFFFFFFFF:FFFFFFFFFFF:FF,FFFFFFFFFFFFFF:FFFFFFFFFFF,FFFFFFFFFFFFFFFFFFFFFFFF:FFFFFFFFF:FFFFFFFFFFFF:FFFFFF::
@A01757:128:HWYCLDRX2:1:2101:22752:22138 2:N:0:GGAGCGTC
TCGGACTACCGGGGTATCTAATCCTATTTGCTCCCCACGCTTTCGTGCCTCAGCGTCAGTCAACAGGCCAGGCGGCCGCCTTCGCCACTGGTGTTCTTCCATATATCTACGCATTTTACCGCTACACATGGAGTTCCACCGCCCTCTCCTGCTCTCTAGCCCGCCAGTTTCCAGAGCCTGTACCGGTTGAGCCGGTACCTTTCACTCCAGACTTAGCAGGCCGCCTACGCACCCTTTACGCCCAATCATTC
+
FFFFFFFFFFFFFFF:FFFFFFFFFFF:FFFFFFFFFFFFFFFFFFFFFFFFFFFFFFFFFFFFFFFFFFFFFFFFFFFFFFFFFFFFFFFFFFFFFFFFFFFFFFFFFFFFFFFFFFFFFFFFF:FFFF::FFFFFFFFFFFFFFFFFFFFFFFFFFFFFFFFFFFFFFFFFFFFFFFFFFFFFFFFFFFFFFFFFFFFFFFFFFFFFFFFFFF:FFFFFFFFFFFFFFFFFFFFFFFFFFFFFF:FFFF
@A01757:128:HWYCLDRX2:1:2101:19262:22263 2:N:0:GGAGCGTC
TCGGACTACAGGGGTATCTAATCCTGTTTGCTCCCCACGCTTTCGTGCCTCAGTGTCAGTTACAGTCCAGAGAGCCGCCTTCGCAACTGGTGTTCCTCCTAATATCTACGCATTTCACCGCTACACTAGGAATTCCACTCTCCTCTCCTGCACTCAAGTTCCCCAGTTTCAAAGGCTTACTACGGTTGAGCCGTAGCCTTTCACCTCTGACTTACGAAACCCCCGACGCACCCTTTACGCCCAGTCAGTCG
+
:FFFFFFFFFFFFFFFFFFFFF:FFFFFFFFFFFFFFFFFFFFFFFFFFF:FFFFFFFFFF:FFFFFFFFFF,FFFFFF:FFFF:,:FFFFFFFFFFFFFFFFF:FFFFFFF,:FFFFFF:FF:FFFFFFF,FFFF,::FFFFF:FFFFFFFFFFFFFFFFF,F,FFFFF,FFFF:FFFFF:FFF:F:,FFFFF,FFF:,FF,FF:F,FFFF,F,,FF,F:,FF,,:FF:,FF:,F,FF:FF,FFF,,,,,
@A01757:128:HWYCLDRX2:1:2101:15112:22341 2:N:0:GGAGCGTC
TCGGACTACAAGGGTATCTAATCCTTTTCGCTCCCCACGCTTTCGAGCCTCAGCGTCAATCACAGACCAGAAAGCCGCCTGCGCCACTGGTGTTCCTCCATATATCTACGCATTTCACCGCTACACATGGAATTCCGCTTTCCTCTTCTGCATTCAAGTTGGACAGTTTCCAATGCAATTCCACGGTTCAGCCGTGGGCTTTCACATCAGACTATTCCAACCGCCTGCGCTCCCTTTACGCCCAATAATTC
+
FFFFFFFFFFFFFFFFFFFFFFFF:,FFFFFFFFFFFFFFFFFFFFFFFFFFFFFF:FFFFFFFFF:FFFFFFFFFFFFFFFFFFFFFFFFFFFFFFFFFFFFFFFFFFFFFFFFFFFFFFFFFFFFFFFFFFFFFFFF,FFFFFFFFFFFFFFFFFFFFFFFFFFFFFFFFF:FFFFFFFFFF:FFF,FFFFFFFF,FFFFFFFFFF:FFFFFFFFFFFFFFFFFFF:FFF:F:FF:FFF::F,:FF,FF
@A01757:128:HWYCLDRX2:1:2101:18945:22592 2:N:0:GGAGCGTC
TCGGACTACTGGGGTCTCTAATCCTATTTGCTCCCCACGCTTTCGTGCCTCAGCGTCAGTCAACAGGCCAGGCGGCCGCCTTCGCCACTGGTGTTCTTCCATATATCTACGCATTTTACCGCTACACATGGAGTTCCACCGCCCTCTCCTGCTCTCTAGCCCGCCAGTTTCCAGAGCCTGTACCGGTTGAGCCGGTACCTTTCACTCCAGACTTAGCAGGCCGCCTACGCACCCTTTACGCCCAATCATTC
+
FFFFF::,FFFFFFF,FFF:,F,FF:FFFFF,FFFFFFFFFFFFFFFFFFF:FFFF:FFFFFFFFFFFFFFFFFFFFFFF:FFFFFFFFFFFFFFFF:F:F:FF,FFFFF,FFF:FFFFFFF:FFFFFFFFFF,:FFFFF:FFFFFFFFFFFFFFFF,FFFFFFFFFFFFFFFFFFF,FFFFFFFFFFF::F,FFFFFFF,FFFFFFFFFFFFFFFF,FFFF:FFF:FFFFFF::FFFFFFFF,FF::,,F
@A01757:128:HWYCLDRX2:1:2101:27814:22608 2:N:0:GGAGCGTC
TCGGACTACCAGGGTATCTAATCCTGTTCGCTACCCATGCTTTCGAGCCTCAGCGTCAGTTGCAGACCAGAGAGCCGCCTTCGCCACTGGTGTTCTTCCATATATATACGCATTCCACCGCTACACATGGAGTTCCACTATCCTCTTCTGCACTCAAGTTCAACAGTTTCTGATGCAATTCTCCGGTTGAGCCGAAGGCTTTCACATCAGACTTATTGAACCGCCTGCACTCGCTTTACGCCCAATAAATC
+
FFFFFFFFFFFFFFFFFFFFFFFFFFFFFFFFFFFFFFFFFFFFFFFFFFFFFFFFFFFFFFFFFFFFFFFFFFFFFFFFFFFFFFFFFF,FF:FFFFFFFFFFFFFFFFFFFFFFFFFFFF:FFFFFFFFFFFFFFF:FFFFFFFFFFF:FFFF:FFFFFFFFFFFF:FFFFFFFF:FFFFF:FFFFFFFFFFFFFFFF,FFFFFFFFFFFFFFFFFFFFFFFFFFFFFFFFFFFFF,FFFFFFFFFFFF
@A01757:128:HWYCLDRX2:1:2101:5186:22654 2:N:0:GGAGCGTC
TCGGACTACAAGGGTATCTAATCCTGTTTGCTCCCCACGCTTTCGTGCCTCAGTGTCAGTTACAGTCCAGAGAGCCGCCTTCGCAACTGGTGTTCCTCCTAATATCTACGCATTTCACCGCTACACTAGGAATTCCACTCTCCTCTCCTGCACTCAAGTTCCCCAGTTTCAAAGGCTTACTACGGTTGAGCCGTAGCCTTTCACCTCTGACTTAAGAAACCACCTACGCACCCTTTAAGCCCAGTAAGTCC
+
FFFFFFFFF:FFFFFFFFFFFFFFFFFFFFFFFFFFFFFFFFFFFFFFFFF,FFFFFFFF,FFFFFFFFF:FFFFFF:F:FFFFFFFFFFFFFFFFFFFFFFFFFFFFFFFFFFF,F:F:FFFFFFF:FFF:FFFF:F,F,FFFFFFF:FFFFFFFFFF,:FFFFFFFFFFFFFFFFFFFFFFF,:FFFFFFFF:F,FFFFF:FFFFF,,FFFF:,FFFFFFFF,FFFFF:FFF,F,,FFFFFF,,F,FFF
@A01757:128:HWYCLDRX2:1:2101:27733:22748 2:N:0:GGAGCGTC
TCGGACTACAAGGGTATCTAATCCTATTTGCTCCCCACGCTTTCGTGCCTCAGCGTCAGTCAACAGGCCAGGCGGCCGCCTTCGCCACTGGTGTTCTTCCATATATCTACGCATTTTACCGCTACACATGTAGTTCCACCGCCCTCTCCTGCTCTCTAGCCCGCCAGTTTCCAGAGCCTGTACCGGTTGAGCCGGTACCTTTCACTCTAGACTTAGCAGGCCGCCTCCGCACCCTTTACGCCCAATCATTC
+
FFFFFFFFFFFFFFFFFFFFFFFFF:F:FFFFFFFFFFFFFFFFFFFFFFFFFFFFFFFFFFFFFFFFFFFFFFFFFFFFFFF:FFFFF,FFFF,FFFFFFFFFFFFFFFFFFFFFFF:FFF:FFFFF,FFFFFFFFFFFFFFFFFFFFF:FFFF:FFFFFFFFFFFF:FFFFFFFFFFFFFFFFFFFFFFFFFFFFFF:FFF,:FF:,F::,,F,FFFFFFFFFF,:F:,FFF,FFFF,FF:F:::F:FF
@A01757:128:HWYCLDRX2:1:2101:12943:22811 2:N:0:GGAGCGTC
TCGGACTACTGGGGTATCTAATCCTGTTCGCTACCCATGCTTTCGAGCCTCAGCGTCAGTTGCAGACCAGACAGCCGCCTTCGCCACTGGTGTTCTTCCATATATCTACGCATTCCACCGCTACACATGGAGTTCCACTGTCCTCTTCTGCACTCAAGTCGCCCGGTTTCCGATGCACTTCTTCGGTTAAGCCGAAGGCTTTCACATCAGACCTAAGCAACCGCCTGCGCTCGCTTTACGCCCAATAAATC
+
FFFFFFFFFFFFFFFFFFFFFFFFFFFFFFFFFFFFFFFFFFFFFFFFFFFFFFFFFFFFFFFFFFFFFFFFFFFFFFFFFFFFFFFFFFFFFFFFFFFFFFFFFFFF,FFFFFFFFFFFFFFFFFFFFFFFFFF:FFFFFFFFFFFFFFFFFFFFFFFFFFFFFFF:FFFFFFFF::FFFFFFFFFFFFFFFFFFFFFF:F:FFFFFFFF,F,F:FFF::FFFF:FFFF::F,:FF,:,:FF:::,:::F
@A01757:128:HWYCLDRX2:1:2101:23601:22827 2:N:0:GGAGCGTC
TCGGACTACAAGGGTTTCTAATCCTGTTTGCTCCCCACGCTTTCGAGCCTCAACGTCAGTTACTGTCCAGTAAGCCGCCTTCGCCACTGGTGTTCCTCCTAATATCTACGCATTTCACCGCTACACTAGGAATTCCGCTTACCTCTCCAGCACTCTAGCCGGGCAGTTTCCAAAGCAGTCCCGCAGTTGGGCCGCGGGCTTTCACTTCAGACTTGCTCTGCCGTCTACGCTCCCTTTACACCCAGTAAATC
+
FFFFFFFFFFFFFFFFFFFFFFFFFFFFFFFFFFFFFFFFFFFFFFFFFFFFFFFFFFFFFFFFFFFFFFFFFFFFFFFFFFFFFFFFFFFFFFFFFFFFFFFFFFFFFFFFFFFFFFFFFFFFFFFFFFFFFFFFFFFFFFFFFFFFFFFFFFFFFFFFFFFFFFFFFFFFFFFFFFF:FFFFFFFFFFFFFFFFFFFFFFFFFFFFFFFFFFFFFFFFFFFFFFFFFFFFFFFFFFFFFFFFFFFF:FF
@A01757:128:HWYCLDRX2:1:2101:10294:23015 2:N:0:GGAGCGTC
TCGGACTACCCGGGTATCTAATCCTGTTCGCTACCCATGCTTTCGAGCCTCAGCGTCAGTTGCAGACCAGACAGCCGCCTTCGCCACTGGTGTTCTTCCATATATCTACGCATTCCACCGCTACACATGGAGTTCCACTTTCCTCTTCTGCACTCAAGTCGCCCGGTTTCCGATGCACTTCTTCGGTTAAGCCGAAGGCTTTCACATCAGACCTAAGCAACCGCCTGCGCTCGCTTTACGCCCAATAAATC
+
FFFFFFFFFFFFFFFFFFFFFFFFFFFFFFFFFFFFFFFFFFFFFFFFFFFFFFFFFFFFFFFFFFFFFFFFFFFFFFFFFFFFFFFFFFFFFFFFFFFFFFFFFFFFFFFFFFFFFFFFFFFFFFFFFFFFFF:FF:F,FFFFFFFFFFFFFFFFFFFFFFFFFFFFFFFFFFFFFFFFFFFFFFFFFFFFFFFFFFFFFFFFFFFFFFFFFFFFFFFFFFFFFFFFFFFFFFFFFFF:FFFFFFFFFFF
@A01757:128:HWYCLDRX2:1:2101:10294:23046 2:N:0:GGAGCGTC
TCGGACTACCCGGGTATCTAATCCTGTTCGCTACCCATGCTTTCGAGCCTCAGCGTCAGTTGCAGACCAGACAGCCGCCTTCGCCACTGGTGTTCTTCCATATATCTACGCATTCCACCGCTACACATGGAGTTCCACTTTCCTCTTCTGCACTCAAGTCGCCCGGTTTCCGATGCACTTCTTCGGTTAAGCCGAAGGCTTTCACATCAGACCTAAGCAACCGCCTGCGCTCGCTTTACGCCCAATAAATC
+
FFFFFFFFFFFFFFFFFFFFFFFFFFFFFFFFFFFFFFFFFFFFFFFFFFFFFFFFFFFFFFFFFFFFFFFFFFFFFFFFFFFFFF:FFF:FFFFFFFFFFFFFFFFFFFFFFFFFFFFFFFFFFFFFFFFFFFFFFFFFFFFFFFFFFFFFFFFFF:FF,FFFFFFF:FFFFFFFFFFFFFFFFFFFFFF:FF:FFFFFFFFFFFF:FFFFFF,,FFFFFFFFFFFFFFFFFFFFFFFFFFFFFF:FFFF
@A01757:128:HWYCLDRX2:1:2101:4444:23062 2:N:0:GGAGCGTC
TCGGACTACTAGGGTATCTAATCCTGTTCGCTACCCATGCTTTCGAGCCTCAGCGTCAGTTGCAGACCAGACAGCCGCCTTCGCCATCGGTGTTCTTCCCGATATCTGCGCATTCCACCGCTACACCGGGAATTCCACTTTCCTCTACCGCACTCAAGTCACCCAGTTCGGGACCCGGCTTAAGGTTGAGCCCTAAGATTAGAGGTCCCGCTTAGGCAATCGCCTACGCGCGCTTTACGCCCAATGAATCC
+
FFFFFFFFFFFFFFFFFFFFFFFFFFFFFFFFFF,FFFFFFFFFFFFFFFFF,FFF:FF:FFFFFFFFFFFF:FFFFFFFFFFFFFFFFFFFFFFFFFFFFFF:FFFFFFFFFFFFFFFFFFFFFFFFFFFFFFFFFFFFFFFFFF::FFFF:FFFFFFFFFFFFFFFFF:FFF:FFFFFFFFFFFFFF:FFFF,FFFFFFFFFFFF:FFFFFF::FF:FF:FFFF:F:FFFFFFFFF,FFF:F::::FF:
@A01757:128:HWYCLDRX2:1:2101:13006:23140 2:N:0:GGAGCGTC
TCGGACTACTGGGGTATCTAATCCTGTTCGCTACCCATGCTTTCGAGCCTCAGCGTCAGTTGCAGACCAGACAGCCGCCTTCGCCACTGGTGTTCTTCCATATATCTACGCATTCCACCGCTACACATGGAGTTCCACTGTCCTCTTCTGCACTCAAGTCGCCCGGTTTCCGATGCACTTCTTCGGTTAAGCCGAAGGCTTTCACATCAGACCTAAGCAACCGCCTGCGCTCGCTTTACGCCCAATAAATC
+
FFFFFFFFFFFFFFFFFFFFFFFFFFFFFFFFFFFFFFFFFFFFFFFFFFFFFFFFFFFFFFFFFFFFFFFFFFFFFFFFFFFFFFFFFFFF:F:FFFFFFFF:FFF:FFFFFFFFFFFFFFFFFFFFFFFFFFFFFFFFFFFFFFFFF:FFFFF:FFFFFFFFFFFFFFFFFFF:FFFFFFFFFFFFFFFFFF:FFF:FFFFFFFFFFFFF:FFFF:FFFFFFFFFFFFFFFFFFFFFFFFFFF:F:FFF
@A01757:128:HWYCLDRX2:1:2101:13096:23390 2:N:0:GGAGCGTC
TCGGACTACTGGGGTATCTAATCCTGTTCGCTACCCATGCTTTCGAGCCTCAGCGTCAGTTGCAGACCAGACAGCCGCCTTCGCCACTGGTGTTCTTCCATATATCTACGCATTCCACCGCTACACATGGAGTTCCACTGTCCTCTTCTGCACTCAAGTCGCCCGGTTTCCGATGCACTTCTTCGGTTAAGCCGAAGGCTTTCACATCAGACCTAAGCAACCGCCTGCGCTCGCTTTACGCCCAATAAATC
+
FFFFFFFFFFFFFFFFFFFFFFFFFFFFFFFFFFFFFFFFFFFFFFFFFFFFFFFFFFFFFFFFFFFFFFFFFFFFFFFFFFFFFFFFFFFFFFFFFFFFFFFFFFFFFFFFFFFFFFFFFFFFFFFFFFFFFFFFFFFFFFFFFFFFFFFFFFFFFFFFFFFFFFFFFFFFFFFFFFFFFFFFFFFFFFFFFFF:FFFFFFFFFFFFFFFFFF,FFFFFFFFFFFFFFFFFFFFFFFFFFFFFFFF,:FF
@A01757:128:HWYCLDRX2:1:2101:19135:23390 2:N:0:GGAGCGTC
TCGGACTACAAGGGTATCTAATCCTGTTTGCTCCCCACGCTTTCGAGCCTCAACGTCAGTTACTGTCCAGTAAGCCGCCTTCGCCACTGGTGTTCCTCCAGATATCTACGGATTTCACTCCTACACCTGGAATTCCGCCACCCTCTCCCGGATTCCAGTCATGCAGTATCAAGGGCAGTTCCACGGTTGAGCCGTGGGATTTCACCCCTGACTTACACAACAGCCTACGTGCGCTTTACGCCCAGTAATTC
+
FFFFFFFFFFFFFFFFFFFF:FFFFFFFFFFFFFFFFFFFFFFFFFFFFFF,FFFFFFFFFFFFFFFFFFFFFFFFFFFFFFFFFFFFFFFFFFFFFFFFFFFFFFFFFFFFFFFFFFFFFFFFFFFFFFFFFFFFFFFFFFFFFFFFFFFFF:FFFFFFF:FFFFFFFFF:FFFFFFFFFFFFFFFFFFFFFFFFFFFFFFF,FFFFF:FFFFFFFFFFFFFFFFFFFF:FFFFFFFFFFFFFFFFFFFF
@A01757:128:HWYCLDRX2:1:2101:6171:23422 2:N:0:GGAGCGTC
TCGGACTACAAGGGTATCTAATCCTATTTGCTCCCCACGCTTTCGTGCCTCAGCGTCAGTCAACAGGCCAGGCGGCCGCCTTCGCCACTGGTGTTCTTCCATATATCTACGCATTTTACCGCTACACATGGAGTTCCACCGCCCTCTCCTGCTCTCTAGCCCGCCAGTTTCCAGAGCCTGTACCGGTTGAGCCGGTACCTTTCACTCCAGACTTAGCAGGCCGCCTACGCACCCTTTACGCCCAATCATTC
+
FFFFFFFFFFFFFFF:FFFFFFFFFFFFFFFFFFFFFFFFFFFFFFFFFFFFFFFFFFFFFFFFFFFFFFFFFFFFFFFFFFFFFFFFFFFFFFFFFFFFFFFFFFFFFFFFFF:FFFFFFFFF:FFFFFFFFFFFFFFFFFFFFFFFFFFFFFFFF,FFFF:FFFFFFFFFFFFFFFFFFFFFFFFFFFFFFFFFFFF,F::FFFFFFFFF:FFFF,:FF:FFFFFF:FFFFFFFFFF,:FFF,,FF,FF
@A01757:128:HWYCLDRX2:1:2101:13187:23547 2:N:0:GGAGCGTC
TCGGACTACTGGGGTATCTAATCCTGTTCGCTACCCATGCTTTCGAGCCTCAGCGTCAGTTGCAGACCAGACAGCCGCCTTCGCCACTGGTGTTCTTCCATATATCTACGCATTCCACCGCTACACATGGAGTTCCACTGTCCTCTTCTGCACTCAAGTCGCCCGGTTTCCGATGCACTTCTTCGGTTAAGCCGAAGGCTTTCACATCAGACCTAAGCAACCGCCTGCGCTCGCTTTACGCCCAATAAATC
+
FFFFFFFFFFFFFFFFFFFFFFFFFFFFFFFFFFFFFFFFFFFFFFFFFFFFFFFFFFFFFFFFFFFFFFFFFFFFFFFFFFFFFFFFFFFFFFFFFFFFFFFFFFFFFFFFFFFFFFFFFFFFFFFFFFFFFFFFFFFFFFFFFFFFFFFFFFFFFFFFFFFFFFFFFFFFFFFFFFFFFFFFFFFF:FFFFFFF:FFFFFFFFFFFFFFFFF,FFFFFFFFFFF:FFFFFFF,FFFFFFFFFFFFF:FF
@A01757:128:HWYCLDRX2:1:2101:27896:23563 2:N:0:GGAGCGTC
TCGGACTACAAGGGTTTCTAATCCTGTTCGATACCCACGCTTTCGTGCATCAGCGTCAATATGGACCTGGTCAGCTGCCTTCGCAATTGGAGTTCTGTGACATATCTATGCATTTCACCGCTACTTGTCACATTCCGCCGACCTCGAACCAATTCAAGCACACCAGTATCAAAGGCACGCCGACAGTTGAGCTGCCGAATTTCACCCCTGACTTAATGTGCCGCCTACGCACCCTTTAAACCCAATAAATC
+
FFFFFFFFFFFFFFFFFFFFFFFFFFFF:FFFFFFFFFFFFFFFFFFF,FFFFFFFFFFFFFFFFFFFFFFFFFFFFFFF:FFFFFF:FFFFFFFFFFFFFFFFFFFFFFFFFFFFFFFFFFFFFFFFFFFFFFFFFFFFFFFFF:FFFFFFFFFFFFFFFFFFFFFFFFFFFFFFFFFFFFFFFFFFFFFFFF,F:F:FFFFFFFFFFFFFFFFFFFF,FFFF:FFF:FFFF,FFFFFF::FFFFFFFFF
@A01757:128:HWYCLDRX2:1:2101:16369:23610 2:N:0:GGAGCGTC
TCGGACACCAGGGTTTCTAATCCTGTTTGCTCCCCACGCTTTCGAGCCTCAACGTCAGTTACAGTCCAGTAAGCCGCCTTCGCCACTGGTGTTCCTCCTAATATCTACGCATTTCACCGCTACACTAGGAATTCCACTTACCTCTCCTGCACTCCAGCCGTACAGTTTCCAGAGCAGTCCCGGGGTTGAGCCCCGGGCTTTCACTCCAGACTTGCATGTCCGTCTACGCTCCCTTTACACCCAGTAAATCC
+
FFFFFFFFFFFFFFFFFFFFFFFFFFFFFFFFFFFFFFFFFFFFFFFFFFFFFFFFFFFFFFFFFFFFFFFFFFFFFFFFFFFFFFFFFFFFFFFFFFFFFFFFFFFFFFFFFFFFFFFFFFFFFF:FFFFF:FFFFFFFFFFFFFFF,FFFFFFFFFFFFFFFFFFFFF:FFFFFF,FFFFFF:FFFFFFFFFFFFFF,FFFFFFFF:FFFF:FFFFFFFFFFFFFFFFFFFF:FFFFFFFFFF,FFFF,
@A01757:128:HWYCLDRX2:1:2101:25120:23860 2:N:0:GGAGCGTC
TCGGACTACAAGGGTATCTAATCCTGTTCGCTACCCATGCTTTCGAGCCTCAGCGTCAGTTGCAGACCAGAGAGCCGCCTTCGCCACTGGTGTTCTTCCATATATCTACGGATTCCACCGCTACACATGGAGTTCCACTCTCCTCTTCTGCACTCAAGTTCAACAGTTTCTGATGAAATTCTCCGGTTGAGCCGAAGGCTTTCACATCAGACTTATTGAACCGCCTGCACTCGCTTTACGCCCAATAAATC
+
FFFFF:FFFFFFFFFFFFFFFFFFFFFFFFFFFFFFFFFFFFFFFFFFFFFFFFFFFFFFFFFFF:FFFFFFFFFFFFFFFFFFFFFFFFFFFFFFFFFFFFFFFFFFFFFFFFFFFFFFFFFFFFFFFFFFFFFFFFFFFFFFFFFFFFFFFFFFFFFFFFFFFFFFFFFFFFFFFFFFFFFFFFFFFFFFFFFFFFFFFFFFF:FFFFFFFFFFFF:FFFFFFFFFFFFFFFFFFFFFFFFFFFF,,FF
@A01757:128:HWYCLDRX2:1:2101:1307:23891 2:N:0:GGAGCGTC
TCGGACTACAAGGGTATCTAATCCTGTTCGCTACCCACGCTCTCGTGCTTCAGCGTCAGTCGCAGTCTGGTAAGCTGCCTTCGCTATCGGAGTTCTAAGTTATATCTAAGCATTTCACCGCTACTTAACTTATTCCGCCTACCTCGTCTGAACTCGAGTCTTACAGTATTAATGGCAATTCAAGGTGAAGCCCCGACGTTTAACCACTAACTTAAAAAACCGCCTACGCACCCTTTAAACCCAATAAATCC
+
FFFFFFFFFFFFFFFFFFFFFFFFFFFFFFFFF:FFFFFFFFFFFFFFFFFFFFFFFFFFFFFFFFFFFFFFFFFFFFFFFFFFFFFFFFFFFFFFF,FFFFF:FFFFFFFFFFF:F,F:FFF,FFFFFFF,FF,FFFFFFFFFFFFFFF::FFFF:FF:FFFFFFFFFF:,FFFFFF,FF:F:FFFF:FF::FF,::,FF,F,,:FFFFFFFF,FF::F,FF,FF:FF::FFF:F,,,FF:,,F,:FF,:
@A01757:128:HWYCLDRX2:1:2101:20708:23923 2:N:0:GGAGCGTC
TCGGACTACAAGGGTATCTAATCCTGTTTGCTCCCCACGCTTTCGAGCCTCAACGTCAGTCATCGTCCAGCAAGCCGCCTTCGCCACTGGTGTTCCTCCTAATATCTACGCATTTCACCGCTACACTAGGAATTCCACTTGCCTCTCCGACACTCCAGCCACACAGTTCCAAATGCAGTCCCGGGGTTGAGCCCCGGGCTTTCACATCTGGCTTGCATCGCCGTCTACGCTCCCTTTACACCCAGTAAATC
+
FFFFFFFFFFFFFFFFFFFFFFFFFFFFFFFFFFFFFFFFFFFFFFFFFFFFFFFFFFFFFFFFFFFFFFFFFFFFFFFFFFFFFFFFFFFFFFFFF:FFF:FFFFFFFFFFFFFFFFFFFFFFFFF:FFF,FFFF:FFF:FFFFFFFFFFFFFFFFFFFFFFFFFFFFFFFFFFFFFFF,FFFFFFFFFFFFFFFFFFFFFFF:FFFFFFF:FFFFF:,FFFFFFFFFFFFFFFFFFFFFFFFFFFF:FF
@A01757:128:HWYCLDRX2:1:2101:10366:24079 2:N:0:GGAGCGTC
TCGGACTACTAGGGTATCTAATCCTATTTGCTCCCCACGCTTTCGGGCCTCAGCGTCAGTTAAAAGGCCAGGAGGCCCCCTACGCCACTGGTGTTCTTCCAAATATAAACGCATTTTACCGATACACATGGAGTTCCACCGCCAACTCATCAACTCAAGACCCCAATTTACAATAACCATTCCCGGTTGAGCCGGTGGCTTTCACAACAGACTTAGCATACCGCCTACGCTCGCTTTACGCCCAATAAATC
+
FFFFFFFFF:FFFFFFFFFFFFFFFFFFFFFFFFFFFFFFFF:FF,,FFF,FFFFFFFFFFF,,,,:FF,,F,F,FF,F,:,,:F,:,:F,:,F,FF:FF:,F,,,,,:,:,FFF,,FFF,,,FFF,:FF:F,F:F,F,F,FF,,,FF:FF,,,,,,FF,FFFF:,,FF,F,FF,,F,:F,,FFFFFFFFFF:FFF,,FF:FFFF,,FFFFFFFF,,F,,:FF:FF:FFF,F,FF,F,,FF,FFFF,FFF,
@A01757:128:HWYCLDRX2:1:2101:5457:24095 2:N:0:GGAGCGTC
TCGGACTACAAGGGTATCTAATCCTGTTTGCTCCCCACGCTTTCGCACCTCAGCGTCAATACCGGTCCAGGTGGCCGCCTTCGCCACTGATGTTCCTCCAGATATCTACGGATTTCACTCCTACACCGGGAATTCCGCCACCCTCTCCCGGATTCCAGTCATGCAGTATCAAGGGCAGTTCCACGGTTGAGCCGTGGGATTTCACCCCTGACTTCCACAACAGCCTACGTGCGCTTTACGCCCAGTAATTC
+
FFFFFFFFFFFFFFFFFFFFFFFFFFFFFFFFFFFFFFFFFFFFFFFFFFFFFFFFFFFFFFFF:FFFFFFFFFFFFFFFFFFFFF:FFFFFFFFFFFF,:FFFFFFFFFFFFF,FFFFFFFFFFFF,FFFFFFFFFFFFF,:F,FFFFFF:F:FFFFFF:,FFF:FF,FFFFFFF:FFFF,,,FFFFFFFFFFFFFF,FFFFF,:FFFFF,FF,F:,:,,,FF,FF,FFFFF:FF:FFFF,F,F,,,,F:
@A01757:128:HWYCLDRX2:1:2101:8151:24283 2:N:0:GGAGCGTC
TCGGACTACAAGGGTATCTAATCCTGTTTGCTCCCCACGCTTTCGTGCCTCAGTGTCAGTTACAGTCCAGAGAGCCGCCTTCGCAACTGGTGTTCCTCCTAATATCTACGCATTTCACCGCTACACTAGGAATTCCACTCTCCTCTCCTGCACTCAAGTTCCACAGTTTCAAAGGCTTACTACGGTTGAGACGTAGCCTTTCACCTCTGAGTTAAGACACCACCTACGCACCCATTACGCCCAGTAATTCC
+
FFFFFFF,FFFFFFFFFF::FF,F:FFF,:FFFFFFFFFFFFFF:FFFFFFFFFF:FFFFFF,FF:F:FFFFFFFF:F,F:,:FFF:FF,:FF,,FFFFFFFF:F::FF:FF,,FFFFFFF::FFFFFF,:FFFFFFFFF:,FFFFFFF:FFFFFFFF,FFF,FF,,:F:::FFF:FFF,F:F:F,FFFF,F:FFF,FFFF:FF:FFFFF,FFFFFF,F:,,,FFFFF,,F:FFF:F:F:,,F,FFFFFFF
@A01757:128:HWYCLDRX2:1:2101:15040:24439 2:N:0:GGAGCGTC
TCGAACTACTAGGGTTTCTAATCCTGTTCGCTACCCATGCTTTCGAGCCTCAGCGTCAGTTGCAGACCAGACAGCCGCCTTCGCCACTGGTGTTCTTCCATATATCTACGCATTCCACCGCTACACATGGAGTTCCACTGTCCTCTTCTGCACTCAAGTCGCCCGGTTTCCGATGCACTTCTTCGGTTAAGCCGAAGGCTTTCACAGCAGACCTAAGCAACCGCCTGCGCTCGCTTTACGCCCAATAAATC
+
FFFFFFF:FFFFFFFFFFFFFFFFFFFFFFFFFFFFFFFFFFFFFFFFFFFFFFFFFFFFFFFFFFFFFFFFFFFFFFFFFFFFFF:FFFFF:FF::FFFFFFFFFFFFFFFFFFFFFFFF:FFFFFFFFFFFFFF:FFFFFFFFFF:FFFF:FFFFFFFFFFFFF,FFFFFFFFFF::FFFFF:FF::FFFFFF,FFFFFFF,FF,FFFFFFF,FFFF:FFFFFFFFFFFFFFFFFFFFFFFFFFF:FFF
@A01757:128:HWYCLDRX2:1:2101:5593:24455 2:N:0:GGAGCGTC
TCGGACTACAAGGGTATCTAATCCTGTTTGCTCCCCACGCTTTCGCACCTCAGCGTCAATACCGGTCCAGGTGGCCGCCTTCGCCACTGATGTTCCTCCAGATATCTACGGATTTCACTCCTACACCTGGAATTCCGCCACCCTCTCCCGGATTCCAGTCATGCAGTATCAAGGGCAGTTCCACGGTTGAGCCGTGGGATTTCACCCCTGACTTACACAACAGCCTACGTGCGCTTTACGCCCAGTAATTC
+
FFFFFFFFFFFFFFFFFFFFFFFFFFFFFFFFFFFFFFFFFFFFFFFFFFFFFFFFFFFFFFFFFFFFFFFFFFFFFFFFFFFFFFFFFFFFFFFFFFFFFFF:FFFFFFFF:FFFFFFFFFFFFFFFFFFFFFFFFFFFFFFFFFFFFFFF:FFFFFFFFFFFFFFFFFFFFFFF,F:F:FFFFFFFFFFFFFFFFFFFFFFFFFFFFFFFFF:FF:F:F:,:FFFFF:F,F,FFFFFFFFFFFFFFFFF
@A01757:128:HWYCLDRX2:1:2101:14669:24486 2:N:0:GGAGCGTC
TCGGACTACTGGGGTATCTAATCCTGTTTGCTACCCACGCTTTCGTGCTTCAGCGTCAGTTAAAGCCCAGCAGGCCGCCTTCGCCACTGGTGTTCCTCCCGATCTCTACGCATTTCACCGCTACACCGGGAATTCCGCCTGCCTCTACTTCACTCAAGCCCTACAGTTTCAAAAGCAGTTCACGGGTTAAGCCCATGGATTTCACTTCTGACTTGCAGGGCCGCCTACGCTCCCTTTACACCCAGTAAATC
+
FFFFFFFFFFFFFFFFFFFFFFFF:FFFFFFFFFFFFFFFFFFFFFFFFFFFFFFFFFFFFFFFFFFFFFFFFFF:FFFFFFFFFFFFFFFFFFFFFFFFFFFFFFFFFFFFFFFFFFFFFFFFFFFFFFFFFFFFFFFFFFFFFFFFFFFFFFFFFFFFFFFFFFFFFFFFFFFFFFFFFFFFFFFFFFFFFFFFFFFFFFFFFFFFFFFFFFFFFFFFFFFFFF:FFFFFFFFFFFFFFFFFFF:FFFF
@A01757:128:HWYCLDRX2:1:2101:29568:24549 2:N:0:GGAGCGTC
TCGGACTACCCGGGTATCTAATCCTGTTTGCTCCCCACGCTTTCGCGCCTCAGCGTCAGTTACAGACCAGAAAGCCGCCTTCGCCACTGGTGTTCCTCCACATCTCTACGCATTTCACCGCTACACGTGGAATTCCGCTTTCCTCTTCTGTACTCAAGCCTCTCAGTTTCCAATGACCTTCCACGGTTGAGCCGTGGGCTTTCACATCAGACTTAAAAGACCGCCTGCGTTCCCTTTACGCCCAATAAATC
+
FFFFFFFFFFFFFFFFFFFFFFFFFFFFFFFFFFFFFFFFFFFFFFFFFFFFFFFFFFFFFFFFFFFFFFFFFFFFFFFFFFFFFFFFFFFFFFFFFFFFFFFFFFFFFFFFFFFFFFFFFFFFFFFFFFFFFFFFFFFFFFFFFFFFFFFFFFFFFFF,FFFFFFFFFFFFFFFFFFFFFF:FFFFFFFFFFFFFFFFFFFFFFFFFFFFFFFF:FFFFF,FFFFFFFFFFF,FFFFFFFFFFFFF:FFF
@A01757:128:HWYCLDRX2:1:2101:29613:24565 2:N:0:GGAGCGTC
TCGGACTACCCGGGTATCTAATCCTGTTTGCTCCCCACGCTTTCGCGCCTCAGCGTCAGTTACAGACCAGAAAGCCGCCTTCGCCACTGGTGTTCCTCCACATCTCTACGCATTTCACCGCTACACGTGGAATTCCGCTTTCCTCTTCTGTACTCAAGCCTCTCAGTTTCCAATGACCTTCCACGGTTGAGCCGTGGGCTTTCACATCAGACTTAAAAGACCGCCTGCGTTCCCTTTACGCCCAATAAATC
+
FFFFFFF:FFFFFFFFFFFFFFFFFFFFFFFFFFFFFFFFFFFFFFFFFFFF:FFFFFFFFFFFF:F:FFFF:FFFFFFFFFFFFFFFFFFFFFFFFFFFF:FFFFFFFFFFFFFFFFFFFFFFFFFF::FFFFFFFFFFFFFFFFFFFFFFFFFFFFFFFFFFFFFFFFFFFFFFFFFFFFFFFFFF:FFFF:FFFFFFFFFFFFFF:FFFFFFFFFFFF::FFF,FF:FFFFF:F:FFF:FFFF:FF,F
@A01757:128:HWYCLDRX2:1:2101:20781:24768 2:N:0:GGAGCGTC
TCGGACTACAGGGGTATCTAATCCTGTTTGCTACCCACGCTTTCGCTCCTCAGCGTCAGTTATGTGCCAGATAGTCGCCTTCGCCACTGATGTTCCTCCAGATATCTACGGATTTCACTCCTACACCTGGAATTCCACTATCCTCTCACACACTCCAGTTTGCCAGTTTCAAAGGCAGTTCCCACGTTGAGCGCGGGGATTTCACCCTTGACTTGACATACCGCCTACGAGCGCTTTACGCCCAGTAATTC
+
FFFFFFFFFFFFFFFFFFFFFFFFFFFFFFF:FFFFFFFFFFFFFFFFFFFFFFFFFFFFFFFFFFFFFFFFFFFFFFFFFFFFFFFFFFFFFFFFFFFFFFFFFFFFFFFFFFFFFFFFFFF:FFFFFFFFFFFFFFFFFF:FFFFFFFFFFFFFFFF:FFFFFFFFF:FFFFFFF:FFFFFFFF:FFFFFFFFFFFFFFFFFFFF::FFFF,FFFFF:,FF,FFFFFFF,FF,FFFFFFF:FFFFFFFF
@A01757:128:HWYCLDRX2:1:2101:15881:24862 2:N:0:GGAGCGTC
TCGGACTACAAGGGTATCTAATCCTGTTTGCTCCCCACGCTTTCGAGCCTCAACGTCAGTTACTGTCCAGCAGGCCGCCTTCGCCACTGGTGTTCCTCCTAATATCTACGCATTTCACCGCTACACTCGGAATTCCGCCTGCCTCTCCAGCACTCTAGTTTAACAGTTTCCAAAGCAGTTCCCGGGTTAAGCCCGGGGCTTTCACTACAGACTTGCACTGCCGTCTACGCTCCATTTACACACAGTAAATC
+
FFF:F,:FFFFF:FFFFF:FFFFFF:FFFFF,FF,FFFF:FFF::,:FFFFFFF,FFF,,FFFFFFFFFF:FFF,FF:::FF,,FF,FFFFFFF:F::F:FFF:FFFFF,FFF,FFF:F,FFFF:FF,F:F:FFFFF,::,,FFFF,F,:FFFFF,F,FFF::FF,F:F,FFF:,FF:,FFFFF,,FFFFFFFFFFFF:F,FFFF:,,FF:,FFFFF:,,FF,FFF:::FFFF:F,,FFFF:FFF,FFF,F
@A01757:128:HWYCLDRX2:1:2101:19180:24972 2:N:0:GGAGCGTC
TCGGACTACAGGGGTATCTAATCCTGTTTGCTCCCCACACTTTCGCACCTCAGCGTCAGTATCGAGCCAGTGAGCCGCCTTCGCCACTGGTGTTCCTCCGAATATCTACGAATTTCACCTCTACACTCGGAATTCCACTCACCTCTCTCGAACTCAAGACTAGCAGTATCAAAGGCAGTTCCAGGGTTGAGCCCTGGGATTTCACCTCTGACTGACTAATCCGCCTACGCGCGCTTTACGCCCAGTAATTC
+
FFFFFFFFFFFFFFFFFFFFFFFFFFFFFFFFFFFFFFFFFFFFFFFFFFFFFFFFFFFFFFFFFFFFFFFFFFFFFFFFFFFFFFFFFFFFFFFFFFFFFFFFFFFFFFFFFFFFFFFFFFFFFFFFFFFFFFFFFFFFFFFFFFFFFFFFFFF:FFFFFFFFFFFFFFFFFFFF,FFFFFFFFFFFFFFFFFFF:FFFFFFFFFFFFFFFFFFFFFFFFFFFFFFFFFFFFFFFFFFFFFFFFFFFFFF
@A01757:128:HWYCLDRX2:1:2101:21784:25191 2:N:0:GGAGCGTC
TCGGACTACCAGGGTTTCTAATCCTGTTTGCTCCCCACGCTTTCGCACCTCAGCGTCAATACCGGTCCAGGTGGCCGCCTTCGCCACTGATGTTCCTCCAGATATCTACGGATTTCACTCCTACACCTGGAATTCCGCCACCCTCTCCCGGATTCCAGTCATGCAGTATCAAGGGCAGTTCCACGGTTGAGCCGTGGGATTTCACCCCTGACTTACACAACAGCCTACGTGCGCTTTAGGCCCAGTAATTC
+
FFFFFFFFFFFFFFFFF:FF:FFFFFFFFFFFFFFFF:FFFFFFFFFFFFFFFFFFF::FFFFFFFFFFFFFFFF::F::FFFFFFFFFFFFFFFFFFFFFFFFFF:FFFFFFFFFFFFFFFF,FFFFFFFFFFFF:FFFFFFFFFFFFFFFF:,F:FFFFF::,FFFFFF::FFF,FFFFFFFFFFFFFFFFFF:F::FFFFFFFFFFFFF:,FF,FF:FFFFF::FFFFFF:F:FF,FFFF,FF:FFFF
@A01757:128:HWYCLDRX2:1:2101:21368:25222 2:N:0:GGAGCGTC
TCGGACTACCAGGGTATCTAATCCTGTTCGCTCCCCCAGCTTTCGCGCCTCAGCGTCAGTGACGGCCCAGAGAGCTGCCTTCGCCATCGGTGTTCTTCCCGATATCTGCGCATTCCACCGCTACACCGGGAATTCAGCTCTCCTCTACCGCACTCGAGCCGCCCAGTCCGGAACCCGGCCCGAGGTTGAGCCCCGGGGTTAGAGGTTCCGCTTAGGCGGCCGCCTACGCGCGCTTTACGCCCAATGAATCC
+
FFFFFFFFFFFFFFFFFFFFFFFFFFFFFFFFFFFFFFFFFFFFFFFFFFFFFFFFFFFFFFFFFFFFFFFFFFFFFFFFFFFFFFFFFFFFFFFFFFFFFFFFFFFFFFFFFFFFFFFFFFFFFFFFFFFFFF:FFFFFFFF:FFFFFFFFFFFFFFFFFFFF,FFFFF:F,FFFFFF:FFFFFFFFFFFF:FF:F::FFFFFFFF:FFFFFFFFFFFFFF:F:F:FFFFFFF:F:FFFF:,FF:F,FFF
@A01757:128:HWYCLDRX2:1:2101:23502:25316 2:N:0:GGAGCGTC
TCGGACTACACGGGTATCTAATCCTGTTTGCTCCCCACGCTTTCGCACCACAGCGTCAATACCGGTCCAGGTGGCCGCCTTCGCCACTGATGTTCCTCCAGATATCTACGGATTTCACTCCTACACCTGGAATTCCGCCACCCTCTCCCGGATTCCAGTCATGCAGTATCAAGGGCAGTTCCACGGTTGAGCCGTGGGATTTCACCCCTGACTTACACAACAGCCTACGTGCGCTTTACGCCCAGTAATTC
+
FFFFFFFFFFFFFFFFFFFFFFFFFFFFFFFFFFFFFFFFFFFFFFFFFFFFFFFFFFFFFFFFFFFFFFFFFFFFFFFFFFFFFFFFFFFFFFFFFFFFFFFFFFFFFFFFFFFFFFFFFFFFFFFFFFFFFFFFFFFFFFFFFFFFFFFFFFFFFFFFFFFFFFFFFFFFFFFFFFFFFFFFFF:FFFFFFFFFFFFFFFFFF:FFFFFFFFFFFFFFFF::FFFFF:F,FFFFFFFFFFFFFFFFFFF
@A01757:128:HWYCLDRX2:1:2101:1506:25332 2:N:0:GGAGCGTC
TCGGACTAGAAGGGTTTCTAATCCTGTTTGCTCACCAAGCTTTCGAGCCTAAACGTAAGTTACTGTCCAGCAGGACGCCTTCGGAACTGGGGTTCTTCGTAATTGGTAGGGGTTGGGCGGGTCGTCTGGGGATTCGGGCTGGGCGTCCGGTCCGGTTGGCGCGCAGTTTGGGGGGGTGGTCGGGGGTGGGGGGGGGGGGGTTGGGTCGGGGGTTGCGGTGCGGGGTGCGGGGCCGTGTGGGGCGGGGGGTG
+
,,F,,FF,,F,FFF,F,,:,FFF:F:F:::,F,,F,F:,:,F,,,:FF,,,,F,,F,,FFFF,,,:,,:,F:,F,,F:,:F,:,,,,F::,FF:,,F:,,,:,,:,F:,F,FF,F,,,,FFF,F,,F,F,,,:,:,F,,:,:,::F,,,F:F,FF,F:F,F,:,,F,,,:::F,F:,F,F,,:FFF,:FFF,,:,FFF,:,:FF,,,:,F,,,,F,,::F:FFFF:F:FF,F,,F,F,:,:FFFFF::,,:
@A01757:128:HWYCLDRX2:1:2101:23547:25394 2:N:0:GGAGCGTC
TCGGACTACCGGGGTATCTAATCCTGTTTGCTCCCCACGCTTTCGAGCCTCAACGTCAGTTACTGTCCAGTAAGCCGCCTTCGCCACTGGTGTTCCTCCTAATATCTACGCATTTCACCGCTACACTAGGAATTCCGCTTACCTCTCCAGCACTCCAGCCATACAGTTTCCAAAGCAGTTCCCAGGTTGAGCCCGGGTATTTCACTTCCGACTTGTATTGCCGTCTACGCTCCCTTTACACCCAGTAAATC
+
FFFFFFFFFFFFFFFFFFFFFFFFFFFFFFFFFFFFFFFFFFFFFFFFFFFFFFFFFFFFFFFFFFFFFFFFFFFFFFFFFFFFFFFFFFFFFFFFFFFFFFFFFFFFFFFFFFFFFFFFFFFFFFF:FFFFFFFFFFFFFFFFFFFFFFFFFFFFFFFF:FFFFFFFFFFFFFFFFFFFFFFFFFFFF::FFFFFFF,FFFFFFFFFFFFFFFFFFFFFFFFFFFFFFFFF:FFFFFFFFFFFFF:FFFF
@A01757:128:HWYCLDRX2:1:2101:19009:25457 2:N:0:GGAGCGTC
TCGGACTACAAGGGTATCTAATCCTGTTCGCTCCCCTAGCTTTCGCGCCTCAGCGTCAGTCGTGGCCCAGAAGGCCGCCTTCGCCGCCGGTGTTCTTCCCAATATCTGCGCATTCCACCGCTACACTGGGAATTCCGCCTTCCCCTACCAGACTCAAGCCTGCCGGTCGCGGGGGCGGACCGGGGTTGAGCCCCGGTGTTTGACCCCCGCCCGCACAGGCCGCCTCCGCGCGCTTTACGCCCACTGGATCC
+
:F::FF:FFFFFF:FFFFFFFFFFFF,FF:F:FF:FFFFFF:FFFFFFFFFF:FFFFFFFFFFFFFFFFFF:FFFFF:F:FFFFFFFF:FFF:F:F,FFFFFF::FFFFF,F,FFF:FFFFF:F,F,F:F:F:FFFFFFF,:F,F,:,F:FF:FFFF:FF,FF,:FF,,FFFFFF:F,:,FF,FF,FFFFFF:FFFF,,FFF:FF:,F,,FFF,FF:F,,F:F,FF,F::,:F,,,,,FFFF:::F,:,:,
@A01757:128:HWYCLDRX2:1:2101:19370:25520 2:N:0:GGAGCGTC
TCGGACTACAAGGGTATCTAATCCTGTTTGCTACCCACGCTTTCGCTCCTCAGCGTCAGTTATGTGCCAGATAGTCGCCTTCGCCACTGATGTTCCTCCAGATATCTACGGATTTCACTCCTACACCTGGAATTCCACTATCCTCTCACACACTCCAGTTTGCCAGTTTCAAAGGCAGTTCCCACGTTGAGCGCGGGGATTTCACCCTTGACTTGACATACCGCCTACGAGCGCTTTACGCCCAGTAATTC
+
FFFFFFFFFFFFFFFFFFFFFFFFFFFFFFFFFFFFFFFFFFFFFFFFFFFFFFFFFFFFFFFFFFFFFFFFFFFFFFFFFFFFFFFFFFFFFFFFFFFFFFFFFFFFFFFFFFFFFFFFF,FFFFFFFFFFFFFFFFF,FFFFFFF,FFFFFFFFFFFFFFFFFFFFFFFFFFFFFFFFFFFFFFFFFFFFFFFFFFFFFFFFFFFFFFFFFFFFFFFFFFFFFFFFFFFFFFFFFFFFFFFFFFFFFFF
@A01757:128:HWYCLDRX2:1:2101:7952:25567 2:N:0:GGAGCGTC
TCGGACTACCAGGGTATCTAATCCTGTTTGCTCCCCACGCTTTCGCACCTCAGCGTCAATACCGGTCCAGGTGGCCGCCTTCGCCACTGATGTTCCTCCAGATATCTACGGATTTCACTCCTACACCTGGAATTCCGCCACCCTCTCCCGGATTCCAGTCATGCAGTATCAAGGGCAGTTCCACGGTTGAGCCGTGGGATTTCACCCCTGACTTACACAACAGCCTACGTGCGCTTTACGCCCAGTAATTC
+
FFFFFFFFFFFFFF:FFFFFFFFFFFFFFFFFFFFFFFFFFFFFFFFFFFFFFFFFFFFFFFFFFFFFFFFFFFFFFFFFFFFFFFFFFFFFFFFFFFFFFFFFFFFFFFF,FFFFFFFFFFFFFFFFFF:FFF,FFFFFFFFFFFFFFFFF:F:FFFFFFFFFFFFFFFF:FFFFFFFFFFFFFFFFFFFFFFFFFF,FFFFFFFFFFF,FFF:F,FFF:FFFFF:FFFFFFFF,FF:F:,F,FFFFFF:
@A01757:128:HWYCLDRX2:1:2101:19289:25567 2:N:0:GGAGCGTC
TCGGACTACAAGGGTATCTAATCCTGTTTGCTACCCACGCTTTCGCTCCTCAGCGTCAGTTATGTGCCAGATAGTCGCCTTCGCCACTGATGTTCCTCCAGATATCTACGGATTTCACTCCTACACCTGGAATTCCACTATCCTCTCACACACTCCAGTTTGCCAGTTTCAAAGGCAGTTCCCACGTTGAGCGCGGGGATTTCACCCTTGACTTGACATACCGCCTACGAGCGCTTTACGCCCAGTAATTC
+
FFFFFFFFFFFFFFFFFFFFFFFFFFFFFFFFFFFFFFFFF:FFFFFFFFFFFFFFFFFFFFFFFFFFFFFFFFFFFFFFFFFFFFFFFFFFFFFFFFFFFFFFFFFFFF:FFFFFF:FF:FFFF:FFFFFFFF:FFFFFFFFFFFF,FFFFFFFFFFFFFFFFFFFFFFFF:FFFFFFFFFFFF:FFFFFFFFFFFFFFFFFFFFFFFFFFFFFFFFFFF:F:FFFFFFFFFFFFFFFFFFFFFF,:FFF
@A01757:128:HWYCLDRX2:1:2101:7961:25676 2:N:0:GGAGCGTC
TCGGACTACCAGGGTATCTAATCCTGTTTGCTCCCCACGCTTTCGCACCTCAGCGTCAATACCGGTCCAGGTGGCCGCCTTCGCCACTGATGTTCCTCCAGATATCTACGGATTTCACTCCTACACCTGGAATTCCGCCACCCTCTCCCGGATTCCAGTCATGCAGTATCAAGGGCAGTTCCACGGTTGAGCCGTGGGATTTCACCCCTGACTTACACAACAGCCTACGTGCGCTTTACGCCCAGTAATTC
+
FFFFFFFFFFFFF:FFFFFFFF:FFFF:FFF,FFFFFFFFFF:FFFFFFFFFFFFFFFFFFFFFFFFFFF:FFFFFFFFFFFFFFFFFFFFFFFFFFFFFF:FFFFFFFFFFFFFFFFFFFFFFFFFFFFFFFFFFFFFFFFFFFFFFFFFFFFFFFFFFFFFF:FFFFFFF:FF,FFFF:,F,FFFFFFFFFFFFFFFFFFFFF:FFFFFFFFFFF:FFFFF,FF,FFFFFFFFFFFF:FFFFFF:FFFF
@A01757:128:HWYCLDRX2:1:2101:25825:25895 2:N:0:GGAGCGTC
TCGGACTACAAGGGTATCTAATCCTGTTTGCTCCCCACGCTTTCGCACCTCAGCGTCAATACCGGTCCAGGTGGCCGCCTTCGCCACTGATGTTCCTCCAGATATCTACGGATTTCACTCCTACACCTGGAATTCCGCCACCCTCTCCCGGATTCCAGTCATGCAGTATCAAGGGCAGTTCCACGGTTGAGCCGTGGGATTTCACCCCTGACTTACACAACAGCCTACGTGCGCTTTACGCCCAGTAATTC
+
FFFFFFFFFFFFFFFFFFFFFFFFFFFFFFFFFFFFFFFFFFFFFFFFFFFFFFFFFFFFFFFFFFFFFFFFFFFFFFFFFFFFFFFFFFFFFFFFFFFFF:FFFFFFFFFFFFFFFFFFFFFFFFFFFFFFFFFFFFFFFFFFFFFFFFFFFFFFFFFFFFFFFFFFFFFFFFFFFFFFFFFFFFFFFFFFFFFFFFFFFFFFFFFFFFFFFFFFFFFFF:FFFFFFFFFFFFFFFF:FFFFFFFFFFFF
@A01757:128:HWYCLDRX2:1:2101:22643:25927 2:N:0:GGAGCGTC
TCGGACTACCAAGGGTATCTAATCCTGTTTGCTCCCCACGCTTTCGCACCTCAGCGTCAATACCGGTCCAGGTGGCCGCCTTCGCCACTGATGTTCCTCCAGATATCTACGGATTTCACTCCTACACCTGGAATTCCGCCACCCTCTCCCGGATTCCAGTCATGCAGTATCAAGGGCAGTTCCACGGTTGAGCCGTGGGCTGTCACCCCTGACTTACACAACAGCCTACGTGCGCTTTACGCCCAGTAATT
+
FFFFFFFFFFFFFFFFFFFFFFFFF:FFFFFFF:FFFFFFFFFFFFFFF:FFFFFFF:FFFFFFFFFFFFFFFFFFFFF:FFFFFF:FFFFFFFFFFFFF:FFF:F:FFFFFFFFFFF:FFFFFFFFFFFFFFFFFFFFFF,FFFFFFFFFFF,FFF:FF:F:FFFFFF:FFFFFF::F:FF,:,:F,:FFFFFFFFFF,F,FF:F,F:F:F:FFFFF,FFFFFF:FFFFFFFFFF,FF,:F:F,FF,FFF
@A01757:128:HWYCLDRX2:1:2101:26078:25927 2:N:0:GGAGCGTC
TCGGACTACAGGGGTATCTAATCCTGTTCGCTACCCATGCTTTCGAGCCTCAGCGTCAGTTGCAGACCAGACAGCCGCCGTCGCCACTGGTGTTCTTCCATATATCTACGCATTCCACCGCTACACATGGAGTTCCACTGTCCTCTTCTGCACTCAAGTCGCCCGGTTTCCGATGCACTTCTTCGGTTAAGCCGAAGGCTTTCACATCAGACCTAAGCAACCGCCTGCGCTCGCTTTACGCCCAATAAATC
+
FFF:FFFF,,FFF,FFFFFFF:,FFF,FFFF::FFFFFF,FFFFFFFFFFF,F:F:FFFFFFFFFF:FFFFF,F:FF:F,FFF:FFF,:FFF:FF,FFFFFFFFFFFFFF:FF,:FFFFFF:FFF:,F,FF,::FFF::,F:FFFFFF::FFF,:FFF:F:F:F:,F:F:FFF::FFF:FFFFF:FFFF,,F:FFFFFFFFFFFFFF:::F:F:FFFFFFFF,FFF,,FFF::FFFFFF,FF,FF:F:FFF
@A01757:128:HWYCLDRX2:1:2101:7030:25974 2:N:0:GGAGCGTC
TCGGACTACAAGGGTATCTAATCCTGTTAGTTACCCACGCTTTCGTTCTTCAGCGTCAGTCGGGCGCCGGTATGCTGCCTTCGCAATCGGAGTTCTGCGTGATATCTATGCATTTCACCGCTACACCACGCATTCCGCATACTTCTCGCCCACTCAAGATCATCAGTTTCAACGGCTGGATGGAGTTGAGCTCCACGATTTTACCGCTTACTTGATAACCCGCCTACGCCCCCTTTAAACCCAATAAATCC
+
FFFFFFFFFF,FFFF:FFFFFFFFFFFF,F,FFFFFFFFFFFFFFFFFFFFFFFFFFFFFFFF:FFFFFFFFFFFFFFF:FFFFFFFFFFFFFFFFFFF:FFFFFF:,:FFFFFFFFFFFFFFFFFFFFFFFF:FFFFFFFF:FFFFFFFFF:FFFFFF:FFFFFFFFFFFFFFFFFF,,FFFF,::,:FFFF:,FFFFFFFFF,FF,:FF:FFFFFFFFFFF,,FFFF,FFFFFFFFFF:FFFFF,FFF:
@A01757:128:HWYCLDRX2:1:2101:27416:25989 2:N:0:GGAGCGTC
TCGGACTACAAGGGTATCTAATCCTGTTCGCTCCCCACGCTCTCGAGCCTCAACGTCAGTCGTCGTCCAGCAGGCCGCCTTCGCCACCGGTGTTCCTCCTGATATCTACGCATTTCACCGCTACACCAGGAATTCCGCCTGCCCCTCCGACACTCTAGCCATACAGTTCCCAATGCAGTGTGCGGGTTGTGCCCACACCTTTCACATCAGGCTTGCATGGCCGTCTACGCTCCCTTTACACCCAGTAAATC
+
FFFFFFFFFFFFFFFFFFFFFFFFFFFFFFF:FFFFFFFFFFFFFFFFFFFFFFFFFFFFFFFFFFFFFFFFFFFFFFFFFFFFFFFFFFFFFFFFFFFFFFFF:FFFFFFFFFFFFFFFFFFFFFFFFFFFFFFFFF:FFFFFFFFFFF:FFFFFFFFFFFFFFFFFFFFF,FFFFFFFFFFFFFFFFFFFFFFFFFFF::F,FFFFFF,FFFFFF::FFFF:FFFFFFFFFFFFF:FFFFFF:FFFFFF
@A01757:128:HWYCLDRX2:1:2101:10294:26021 2:N:0:GGAGCGTC
CGGACTACCCGGGTATCTAATCCTGTTCGCTACCCATGCTTTCGAGCCTCAGCGTCAGTTGCAGACCAGACAGCCGCCTTCGCCACTGGTGTTCTTCCATATATCTACGCATTCCACCGCTACACATGGAGTTCCACTGTCCTCTTCTGCACTCAAGTCGCCCGGTTTCCGATGCACTTCTTCGGTTAAGCCGAAGGCTTTCACATCAGACCTAAGCAACCGCCTGCGCTCGCTTTACGCCCAATAAATCC
+
FFFFFFFFFFFFFFFFFFFFFFFFFFFFFFFFFFFFFFFFFFFFFFFFFFFFFFFFFFFFFFFFFFFFFFFFFFFFFFFFFFFFFFFFFFFFFFFFFFFFFFFFFFFFFFFFFFFFFFFFFFF,FFFFFFFFF:FFFFFFFFFFFFFFFFFFFFFFFFFFFFFFFFFFFFFFFFFFFFFFFFF,FFFFF:FFFFF:FFFFF:FFFF,F,FFFFFFFFFFFFFFFFFFFFFFFFFFFFFFFFFF:FFFFFFF
@A01757:128:HWYCLDRX2:1:2101:7699:26068 2:N:0:GGAGCGTC
TCGGACTACCAGGGTATCTAATCCTGTTTGCTCCCCACGCTTTCGCACCTCAGCGTCAATACCGGTCCAGGTGGCCGCCTTCGCCACTGATGTTCCTCCAGATATCTACGGATTTCACTCCTACACCTGGAATTCCGCCACCCTCTCCCGGATTCCAGTCATGCAGTATCAAGGGCAGTTCCACGGTTGAGCCGTGGGATTTCACCCCTGACTTACACAACAGCCTACGTGCGATTTACGCCCAGTAATTC
+
FFFFFFF:FFFFFFFFFFFF:FFFFFFFFFF,FFFFFFFFFFFFFFFFFFF,FFFFFFFFFFFFFFFFFFFFFFFFFFFFFFF:FFFFFFFFFFFFFFFF,FFFFFFFFFFFFFFFFFFFFFFFFFFFFFF:,FF:FFFFFFF:FFFFFFFFFFFFFFFFFFF:FFFFFF,FFFFF:FFFF,FFFFFFFFFFFFFFFFF:FFFFFF:FFFFFFFF,F,:FFFFFFF,:FF::F:FFFFFF:FFFF:FFFFF
@A01757:128:HWYCLDRX2:1:2101:14552:26099 2:N:0:GGAGCGTC
TCGGACTACAAGGGTTTCTAATCCTGTTTGCTCCCCACGCTTTCGTGCCTCAGTGTCAGTTACAGTCCAGAGAGCCGCCTTCGCAACTGGTGTTCCTCCTAATATCTACGCATTTCACCGCTACACTAGGAATTCCACTCTCCTCTCCTGCACTCAAGTTCCCCAGTTTCAAAGGCTTACTACGGTTGAGCCGTAGCCTTTCACCTCTGACTTAAGAAACCACCTACGCACCCTTTACGCCCAGTAATTCC
+
FFFFFFFFFFFFFFFFFFFFFFFFFFFFFFFFFFFFFFFFFFFFF:FFFFFFFFFFFFFFFFFFFFFFFFFFFFFFFFFFFFFFFFFFFFFFFFFFFFFFFF:FFFFFFFFFFFFFFFFFFFFFF:F:FFFFFFFFFFFFFFFFFFFFFFFFFFFFFFFFFFFFF:FFFFFFFFFFFFFFFFFFFFFFFFFFFF,FFFFFFFFFFFFFFFFFFFFFFFFFFFFFFFFFFFFFFFFF:FFFFFFFF:FFFF,
@A01757:128:HWYCLDRX2:1:2101:17951:26099 2:N:0:GGAGCGTC
TCGGACTACAAGGGTATCTAATCCTGTTTGCTCCCCACGCTTTCGTGCCTCAGTGTCAGTTACAGTCCAGAGAGCCGCCTTCGCAACTGGTGTTCCTCCTAATATCTACGCATTTCACCGCTACACTAGGAATTCCACTCTCCTCTCCTGCACTCAAGTTCCCCAGTTTCAAAGGCTTACTACGGTTGAGCCGTAGCCTTTCACCTCTGACTTAAGAAACCACCTACGCACCCTTTACGCCCAGTAATTCC
+
FFFFFFFFFF:FFFFFFFFFFFFFFFFFFFFFFFFFFFFF:FFFFFFFFFFFF,FFFFFFFFFFFFFFFFFFFFFFFFFFFFFFF,FFFFFFFFFFFFFFF:FFFFFFFFFFFFFFFFF:FFFFF::,FFFFFFF,FFFFFFFFFFFFFFFF:FFFFFFFFFFFFFFFFFFF:FFFFFFFFFFFFFFFFFFFF,FF:FFFF:,FFFFFFFF::F:FF::F:FFFFFFFFFF,F,FFFFFFFF:FFF,FF,F
@A01757:128:HWYCLDRX2:1:2101:17897:26224 2:N:0:GGAGCGTC
TCGGACTACAAGGGTATCTAATCCTGTTTGCTCCCCACGCTTTCGTGCCTCAGTGTCAGTTACAGTCCAGAGAGCCGCCTTCGCAACTGGTGTTCCTCCTAATATCTACGCATTTCACCGCTACACTAGGAATTCCACTCTCCTCTCCTGCACTCAAGTTCCCCAGTTTCAAAGGCTTACTACGGTTGAGCCGTAGCCTTTCACCTCTGAGTTAAGAAACCACCTACGCACCCTTTACGCCCAGTAATTCC
+
FF:FFFFFFFFFF:FFFFFFFF:FFFF:FFFFFFFFFFF:FFFFFFF:FFFFFFFFFFFFFFFFFFFFFFFFFFFFFFFFFFFFFFFFFFF:F,FF:FF:FFFFFFFFF,FFFFFFFF,:FF,FF:F:FFF::FF:FFF:FFFFFF:F:FFFFFF,FFFFFFFFFFF,FFFFFF:FFFF,FFFFFFF:,FFFFFFFFFF,FFF::FF,F:,F,F:F:F::FFFF:F,FF::,,F,,:FFF:F,F:F:FFF:
@A01757:128:HWYCLDRX2:1:2101:21820:26318 2:N:0:GGAGCGTC
TCGGACTACTGGGGTATCTAATCCTGTTTGCTCCCCACGCTTTCGAGCCTCAACGTCAGTTACCGTCCAGCAGGCCGCCTTCGCCACTGGTGTTCCTCCTAATATCTACGCATTTCACCGCTACACGAGGAATTCCACTTGCCTCTCCGACACTCCCGCCACACAGTTCCAAATGTAGTCCCGGGGTTGAGCCCCGGGCTTTCACATCTGGCTTGCATCGCCGTCTACGCTCCCTTTACACCCAGTAACTC
+
FF:FFFFFFFFFFFFF:FFFFF:FFFFFFFF,FF:FFF:FFFF,FFF:FFF,FF:FF:FFFFFFF,:FFFFFFF:FF:,FFFF,FFF,FFFF:FFFF:FFFF:F:::FFFF:F:F:FFFFFFF,F,,FFFF:F:FFFFFFFFF:FFFFFF:FFFF:,FFFF:FFFFFFFFFF:FF,:FFF,FFFFF,FF:FFF:FFFF:F:FF,FFFFF::FFFFF,:FFFFF,::,FFFFF,F:FFFFFFFFFFFF::FF
@A01757:128:HWYCLDRX2:1:2101:24768:26381 2:N:0:GGAGCGTC
TCGGACTACACGGGTTTCTAATCCTGTTCGCTACCCATGCTTTCGAGCCTCAGCGTCAGTTGCAGACCAGACAGCCGCCTTCGCCACTGGTGTTCTTCCATATATCTACGCATTCCACCGCTACACATGGAGTTCCACTGTCCTCTTCTGCACTCAAGTCGCCCGGTTTCCGATGCACTTCTTCGGTTAAGCCGAAGGCTTTCACATCAGACCTAAGCAACCGCCTGCGCTCGCTTTACGCCCAATAAATC
+
FFFFFFFFFFFFFFFFFFFFFFFFFFFFFFFFFFFFFFFFFFFFFFFFFFFFFFFFFFFFFFFFFFFFFFFFFFFFFFFFFFFFFFFFFFFFFFF:FFFFF:FFFFF:FFFFFFFFFFFFFFFFFFFFFFFFFFFFFFFFFFFFFFFFFFFFFFFF:FFFFFFFFFF:FFFFFFFFFFFFFFFFFFFFFFFFFFFFF:FFFFF:FFFFFFFFFFFFFFFFFFFFFF:FFFFFFFFFFFFFFFFFFFFFFFF
@A01757:128:HWYCLDRX2:1:2101:23538:26443 2:N:0:GGAGCGTC
TCGGACTACCAGGGTATCTAATCCTATTTGCTCCCCACGCTTTCGTGCCTCAGCGTCAGTCAACAGGCCAGGCGGCCGCCTTCGCCACTGGTGTTCTTCCATATATCTACGCATTTTACCGCTACACATGGAGTTCCACCGCCCTCTCCTGCTCTCTAGCCCGCCAGTTTCCAGAGCCTGTACCGGTTGAGCCGGTACCTTTCACTCCAGACTTAGCAGGCCGCCTACGCACCCTTTACGCCCAATCATTC
+
FFFFFFFFFFFFFFFFFFFFFF::FFFFFFFFFFFFFFFFFFFFFFFFFFFFFFFFFFFFFFFFFFFFFFFFFFFFFFFF,FFFFFFFFF:FF:FFFFFFFFFFFFFFFFFFFFFFFFFFFFFFFFF:FFFFFFFFFFFFFFFFFFFFFFFFFFFFFFFFFFFFFFFFFFFFFFFFFFFFFFFFFFFFFFFFFFFFFFFFFFFFFFFFFFFFFFFFF::FFFFFFFFFFFFFFFFFFFFFFFF:FFFFF:F
@A01757:128:HWYCLDRX2:1:2101:10149:26459 2:N:0:GGAGCGTC
TCGGACTACAAGGGTATCTAATCCTGTTTGCTCCCCACGCTTTCGAGCCTCAACGTCAGTTACAGTCCAGTAAGCCGCCTTCGCCACTGGTGTTCCTCCTAATATCTACGCATTTCACCGCTACACTAGGAATTCCACTTACCTCTCCTGCACTCCAGCCGTACAGTTCCCAAAGCAGTCCGGGGGTTGGGCCCCCGCCTTTCACTTCAGGCTTGCTCAGCCGTCTACGCTCCCTTTACACCCAGTGATTC
+
FFFFFFFFFFFFFFFFFFFFFFFFFFFFFFFFFFFFFFFF:FFFFFFF:FFFFFFFFFFFFFFFFFFFFFFFFFFFFFFFFFFF,FFFFFFFFFFFFFFFFFFFFFFFFFFF::FFFFFFFF::FFFFFFFFFFFFFFFFFFFFFFFFFFFFFFFFF:FFF:FFFFFFFFFFFFFFFFFFFF,FFFFFFF,FFFFFFFF:FFFFFF:FFF,F,FFFFF:F:FFFFFFFFFFFFFF,FFFFFFFF,FFFFFF
@A01757:128:HWYCLDRX2:1:2101:8495:26506 2:N:0:GGAGCGTC
TCGGACTACAAGGGTATCTAATCCTGTTTGCTCCCCACGCTTTCGAGCCTCAACGTCAGTTACCGTCCAGTAAGCCGCCTTCGCCACTGGTGTTCCTCCTAATATCTACGCATTTCACCGCTACACTAGGAATTCCGCTTACCTCTCCGGTACTCCAGCCAAAAAGTTTCCAAAGCAGTTCCGCGGTTAAGCCGCGGGCTTTCACTCCAGACTTTCTTCGCCGTCTACGCTCCCTTTACACCCAGTAAATC
+
FFFFFFFFFFFFFFFFFFFFFFFFFFFFFFFFFFFFFFFFFFFFFFFFFFFFFFFFFFFFFFFFFFFFFFFFFFFFFFFFFFFFFFFFFFFFFFFFFFFFFFFFFFFFFFFFFFFFF:FFFFFFFFFFF:F:FFFFFFFFFFFFFFFFFFFFFFFFFFFFFFF:FFFFFFFFFFFFFFFFFFFFFFFFFFFF:FFFFFFFFFFFFFFF:FFFFFFFFFFFFFFFFFFFFFFFFFFFF:FFFFF:FF:FFFF
@A01757:128:HWYCLDRX2:1:2101:9805:26678 2:N:0:GGAGCGTC
TCGGACTACAAGGGTATCTAATCCTGTTTGCTCCCCACGCTTTCGAGCCTCAACGTCAGTTACAGTCCAGTAAGCCGCCTTCGCCACTGGTGTTCCTCCTAATATCTACGCATTTCACCGCTACACTAGGAATTCCACTTACCTCTCCTGCACTCCAGCCGTACAGTTCCCAAAGCAGTCCGGGGGTTGGGCCCCCGCCTTTCACTTCAGGCTTGCTCAGCCGTCTACGCTCCCTTTACACCCAGTGATTC
+
FFFFFFF::FFF:F:FFFFFFFFF:F,FFF:FFFFFFFF,FFF,FF,FFFFFFFFFFFFFFFFFFFFFFFFFF:,FFFFFFFF:FFFFF,FFFFFFFFF,FF,FFFFF,FF,FF:FFFF,FF,FF:F,FFFF:FF:FFF,FFFFFFF,:F:F:,FFFFFF,:FFFFFFFFFFFF:F:,FFFFF:F,FFF,FFFFFFFFFFFFFFF:FFFF:FFFFFFF:FFFF,FF,:FFFFFF,:FFFFFFFFFFF,:FF
@A01757:128:HWYCLDRX2:1:2101:17734:26788 2:N:0:GGAGCGTC
TCGGACTACAAGGGTATCTAATCCTGTTTGCTCCCCACGCTTTCGTGCCTCAGTGTCAGTTACAGTCCAGAGAGCCGCCTTCGCAACTGGTGTTCCTCCTAATATCTACGCATTTCACCGCTACACTAGGAATTCCACTCTCCTCTCCTGCACTCAAGTTCCCCAGTTTCAAAGGCTTACTACGGTTGAGCCGTAGCCTTTCACCTCTGACTTAAGAAACCACCTACGCACCCTTTACGCCCAGTAATTCC
+
FFFFFFFFFFFFFFFFFFFFFFFFFFFFFFFFFFFFFFFFFFFFFFFFFFFFFFFFFFFFFFFFFFFFFFFFFFFFFFFFFFFFFFFFFFFFFFF:FFFFFFFFFFFFFFFFFFFFFFFFF:FFFFFFFFFFFFFFFFFFFFFFFFFFFFFFFFFFFFFFFFFFFFFFFFFFFFFFFFFFF,FF:FFFFFFFFFFFFFFFFFFFFF:FFFFFFFFFFF,:FFFFFFFFFF:FFFFFFFFFFFFFFFFFFF:
@A01757:128:HWYCLDRX2:1:2101:31232:26929 2:N:0:GGAGCGTC
TCGGACTACTGGGGTATCTAATCCTGTTTGCTCCCCACGCTTTCGCACCTCAGCGTCAATACCGGTCCAGGTGGCCGCCTTCGCCACTGATGTTCCTCCAGATATCTACGGATTTCACTCCTACACCTGGAATTCCGCCACCCTCTCCCGGATTCCAGTCATGCAGTATCAAGGGCAGTTCCACGGTTGAGCCGTGGGATTTCACCCCTGACTTACACAACAGCCTACGTGCGCTTTACGCCCAGTAATTC
+
FFFFFFFFFFFFFFFFFFFFFFFFFFFFFFFFFFFFFFFFFFFFFFFFFFFFFFFFFFFFFFFFFFFFFFFFFFFFFFFFFFFFFFFFFFFFFFFFFFFFFFFFFFFFFFFFFFFFFFFFFFFFFFFFFFFFFFFFFFFFFFFFFFFFFFFFFFFFFFFFFFFFFFFFFFFFFFFFFFFFFFFFFFFFFFFFFFFFFFFFFFFFFFFFFFFFFFFFFFFFFFFFFFFFFFFFFFFFFFFFFFF:FF,FFFF
@A01757:128:HWYCLDRX2:1:2101:13051:27038 2:N:0:GGAGCGTC
TCGGACTACAAGGGTTTCTAATCCTGTTTGCTCCCCACGCCTTCGAGCCTCAACGTCAGTTACAGTCCAGTAAGCCGCCTTCGCCACCGGTGTTCCTCCTAATATCTACGCATTTCACCGCTACACTAGGAATTCCGCTTACCTCTCCGGTACTCCAGCCAAAAAGTTTCCAAAGCAGTTCCGCGGTTAAGCCGCGGGCTTTCACTCCAGACTTTCTTCGCCGTCTACGCTCCCTTTACACCCAGTAAATC
+
FFFFFFFFFFFFFFFFFFFFFFFFFFFFFFFFFFFFFFFFFF:FFFFFFFFFFFFFFFFFFFFFFFFFFFFFFFFFFFFFFFFFFFFFFFFFFFFFFFFFFFFFFFFFFFFFFFFFFFFFFFFFFFFFFFFFFFFFFFFFFFFFFFFFFFFFFFFFFFFFFFFFFFFFFFFFFFFFFFFFFFFFFFFFFFFFFFFF:FFF:FFFFFFFFFFF,FFFFFFFFFFFFFFFFFFF,FF,F,,FFFF,:FFF:F:
@A01757:128:HWYCLDRX2:1:2101:22046:27054 2:N:0:GGAGCGTC
TCGGACTACAAGGGTATCTAATCCTATTTGCTCCCCACGCTTTCGTGCCTCAGCGTCAGTCAACAGGCCAGGCGGCCGCCTTCGCCACTGGTGTTCTTCCATATATCTACGCATTTTACCGCTACACATGGAGTTCCACCGCCCTCTCCTGCTCTCTAGCCCGCCAGTTTCCAGAGCCTGTACCGGTTGAGCCGGTACCTTTCACTCCAGACTTAGCAGGCCGCCTACGCACCCTTTACGCCCAATCATTC
+
FFFFFFFFFFFFFFFFFFFFFFFFFFFFFFFFFFFFFFFFFFFFFFFFFFFFFFFFFFFFFFFFFFFFFFFFFFFFFFFFFFFFFFFFFFFFFFFFFFFFFF:FFFFFFFFFFFFFF:FFFFFFFFFFFFFFFFFFFFFFFFFFFFFFFFFFFFFFFFFFFFFFFFFFFFFFFF:FFFFF:FFFFFF:FFFFFFFFFFFFFFFFFF:FFFFFFFF:FFFFFFFFFFFFFFFFFFFFFFF,FFFF,F:FFF,
@A01757:128:HWYCLDRX2:1:2101:23095:27085 2:N:0:GGAGCGTC
TCGGACTACCGGGGTATCTACTCCTGTTTGCTACCCACGCTTTCGCACCTCAGCGTCAGTTTTGTGCCAGGCGGCCGCCTTCGCCACTGATGTTCCTCCTGATATCTACGGATTTCACTCCTACACCAGGAATTCCGCCGCCCTCTCACATACTCCAGTTTGACAGTTTCAAAGGCAGTTCCACGGTTGAGCCGTGGCATTTCACCCTTGACTTGTCATACAGCCTCCGTGCGCTTTACGCCCAGTAATTC
+
FFFFFF:FFFFFFFFFFFFF,,FFFFFFFFFF:FFFFFFFFFFFFFFFFFFFFFFFFFF:FFFFFFFFFFFFFFFFFFF,:FFFFFFFFFFFF:FFFFFF:F:,FFFFFFFFFF::FFFFFF,FFFF,F:FFFFFFFFFFFFFFFFFFFFFFFFF:FFFFFF,FFFFFF:,FFFFFFFFFFFFFFF,FFFFFF::FFF:FFFFFFFFFFFFFFFFFFFFFFFFF:F:FFFFFFFFFFFFFFF:FFF::FF:
@A01757:128:HWYCLDRX2:1:2101:24885:27085 2:N:0:GGAGCGTC
TGGGGGGGGGCGGGTTGGGGGTGGGGTTGGGTTGGGGTGGGGGGGGGGGTCGGGGGGGGTGGCGGGGGGGGGTGGGGGGGGGGGGGGGGGGGTGGGGGGGGGGGGGGGGGGGGGGGGGGGGTGGGGGGGGGGGGGGGGGGGGGGGGGGGGGGGGGGGGGGGGGGGGGGGGGGGGGGGGGGGGGGGGGGGGGGGGGGGGGGGGGGGGGGGGGGGGGGGGGGGGGGGGGGGGGGGGGGGGGGGGGGGGGGGGG
+
,,FF,:,:,,,FFF,,:,F,:,,,,F,:FFF,,,::,,F,:,,FF,F,,,,,F,F,:,F,,F,:F:F,,FFF,F,:F:,::FF::,FFFFFF,F,F:,,FF,F:,F,,FF,,F,FF:,FF:,FF:FF:FF:FF,FF,F:FFFF:F:::FFF:F,::FFFF::FFFF::FFFF::FF:F:,F,,FF:F,F,F:FF:FFFFFF,F,F:FF:FFFFFFF:::FFFFFF,F::F:FFFF,FFFFF::FFFFFFFF
@A01757:128:HWYCLDRX2:1:2101:9019:27132 2:N:0:GGAGCGTC
TCGGACTACAGGGGTATCTAATCCTGTTCGATACCCACGCTTTCGTGCTTCAGCGTCAGTTGGGCGCCGGTATGCTGCCTTCGCAATCGGAGTTCTGCGTGATATCTATGCATTTCACCGCTACACCACGCATTCCGCATACTTCTCGCCCACTCAAGAACGCCAGTTTCAACGGCGGAGCGAGGTTGAGCCCCGCGATTTTACCGCTGACTTGGCATTCCGCCTACGCACCCTTTAAACCCAATAAATCC
+
FFFFFFFFFFFFFFFFFFFFFFFFFFFFFFFFFFFFFFFFFF:FFFFFFFFFFFFFFFFFFFFFFFFFFFFFFFFFFFFFFFFFFFFFFFF:FFFFFFFFFFFFFFFFFFFFF:FFFFFFFFFFFFFF:FFFFFFFFFFF,F:FFFFFFFFFF:FFFFFFFFFFF:FFFFFFFFFFFFFFFFF:FFFFFFFFFFFFFFFFFFFF,FFFF:FFFFFFF:FFFFFFF,:FFFFFFFFF:,FFF,FFFFFFFFF
@A01757:128:HWYCLDRX2:1:2101:11306:27336 2:N:0:GGAGCGTC
TCGGACTACAAGGGTATCTAATCCTGTTTGCTCCCCACGCTTTCGAGCCTCAGCGTCAGTTTCGGTCCAGCAAGCCGCCTTCGCCACTGGTGTTCCTCCTAATATCTATGCATTTCACCGCTACACTAGGAATTCCGCTTGCCTCTCCCGTACTCAAGCTCTGCAGTTTTCCATGCAACCCCCCAGTTAAGCCCGGGTATTTCACATGACACTTACAGTGCCGCCTACGCTCTCTTTACGCCCAGTAATTC
+
FFFFFFFFFFFFFFFFFFFFFFFFFFFFFFFFFFFFFFFF:FFFFFFFFFFF:FFFFF:,FFFFFFFFF,FFFFF,FFFFFFFFFFFFFFFFFFFFFFFF,FFFFFF:,FFFFF,FFFFFFFFFFFFFFFFFFFFFF,FF,FFFFFFFFF:FFFFFFFFFF::FFFFFF,::FF,FF:F:F,F::FFF,FFFFFFFFF,FFFFFFFFF:,FFFFF,,,F:FFFFFFFF:FFF:FFFFFFFFF:,FF:FFFF
@A01757:128:HWYCLDRX2:1:2101:32732:27336 2:N:0:GGAGCGTC
TCGGACTACTGGGGTATCTAATCCTGTTTGCTCCCCACGCTTTCGAGCCTCAACGTCAGTTACTGTCCAGTAAGCCGCCTTCGCCACTGGTGTTCCTCCTAATATCTACGCATTTCACCGCTACACTAGGAATTCCGCTTACCTCTCCAGCACTCCAGCCATACAGTTTCCAAAGCAGTTCCCAGGTTGAGCCCGGGTATTTCACTTCCGACTTGTATTGCCGTCTACGCTCCCTTTACACCCAGTAAATC
+
FFFFFFFFFFFFFFFFFFFFFFFFFFFFFFFFFFFFFFFFFFFFFFFFFFFFFFFFFFFFFFFFFFFFFFFFFFFFFFFFFFFFFFFFFFFFFFFFFFFFFFFFFFFFFFFFFFFFFFFFFFFFFFFFFFFFFFFFFFFFFFFFFFFFFFFFFFF,FFFFFFFFFFFFFFFFFFFFFFFFFFFFFFFFFFFFFF,FFFFF:FFFFFFF,FFFFF:F:FFFFFFFFFF::FFF,FFFFFFFFFFFFFFF,FF
@A01757:128:HWYCLDRX2:1:2101:17951:27383 2:N:0:GGAGCGTC
TCTGACTACAAGGGTATCTAATCCTGTTTGCTCCCCACGCTTTCGAGCCTCAACGTCAGTTACAGTCCAGTAAGCCGCCTTCGCCACTGGTGTTCCTCCTAATATCTACGCATTTCACCGCTACACTAGGAATTCCACTTACCTCTCCTGCACTCCAGCCATACAGTTTCCAAAGCAGTCCAGGGGTTGGGCCCCCGCCTTTCACTTCAGACTTGCATCGCCGTCTACGCTCCCTTTACACCCAGTAAATC
+
FFFFFFFFFFFFFFFF,FFFFFFFFFFFFFFFFFFFFFFFFFFFFFFFFFFFFFFFFF:FFFFFFFFFFFFFFFFFFFFFFFFFFFFFFFFFFFFFFFFFFFFFFFFFFFFFFFFFFFFFFFFF,FF:FFFFFFFFFFFFFFFFFFFFFFFFFFFFFFFFFFFFFFFFFFFF:FFFFFFFFFFFFFFFFFFFFFFFFFFFFFFFFFFF:FFFFFFFFFFFFFFFFFFFFFFFFFFFFFF:FFFFFFFFFFF
@A01757:128:HWYCLDRX2:1:2101:2266:27430 2:N:0:GGAGCGTC
TCGGACTACCCGGGTATCTATCCTGTTTGCTCCCCACGCTTTCGAGCCTCAGTGTCAGTAACAGACCAGAATGTCGCCTTCGCCACTGGTGTTCTTCCATATATCTACGCATTCCACCGCTACACATGGAGTTCCACATTCCTCTTCTGTACTCAAGTTCCCCAGTTTCAAAGGCTTACTACGGTTGAGCCGTAGCCTTTCACCTCTGACTTAAGAAACAACCTACGCACCCTTTACGCCCAGTAATTCCG
+
:FFFFFF,FFFFFFFFFFFFFFFFFFFFFFFFFFFFFFFFFFFFFFFFFFFFFFFFFFFFFFFFFFFFFFFFFFFFFFFFFFFFFFFFFFFFFFFFFFFFFF,FFF:FFFFFFFFFFFFFFFFFFFFFFFFFFFFFFF:FFFFFFFFFFFFFFFFFFFFFFFFFFFFFFFFFFFFFFF:FFF,:FFFFFFFFFFF:FFFFFFFFFFFFFFFFFF,::FF,FF:FFFFFFFF:F,:F:::F:F:FFFF:F:F
@A01757:128:HWYCLDRX2:1:2101:5141:27430 2:N:0:GGAGCGTC
TCGGACTACTGGGGTATCTAATCCTGTTTGCTCCCCACGCTTTCGAGCCTCAACGTCAGTCATCGTCCAGCAGGCCGCCTTCGCCACTGGTGTTCCTCCTAATATCTACGCATTTCACCGCTACACTAGGAATTCCGCCTGCCTCTCCGACACTCCAGCCATACAGTTCCAAATGCAGTCCCGGGGTTGAGCCCCGGGCTGTCACATCTGGCTTGCACCGCCGTCTACGCTCCCTTTACACCGAGTAAATC
+
FFFFFFFFFFFFFFFFFFFFFFFFFFFFFFFFFFFFFFFFFFFFFF:FFFFFFFFFFFFFFFFFFFFFFFFFFFFFFFFFFFFFFFFFFFFFFFFFFFFFFFFFFFFFFFFFFFFFFFFFFFFF,FFFF:FFFFFFF,FFFF:FFFFFFFFFFFFFF:FFFFF,FF:FF,FFFFFFFFFF,F,FFFFFFFFFFFFFFFFF,FFFFFFFFF,FFFFFFFFFFFFFFFFFFFFF,FFFF,FFFF,FFF,F:FF
@A01757:128:HWYCLDRX2:1:2101:8314:27445 2:N:0:GGAGCGTC
TCGGACTACAAGGGTATCTAATCCTATTTGCTCCCCACGCTTTCGTGCCTCAGCGTCAGTCAACAGGCCAGGCGGCCGCCTTCGCCACTGGTGTTCTTCCATATATCTACGCATTTTACCGCTACACATGGAGTTCCACCGCCCTCTCCTGCTCTCTAGCCCGCCAGTTTCCAGAGCCTGTACCGGTTGAGCCGGTACCTTTCACTCCAGACTTAGCAGGCCGCCTACGCACCCTTTACGCCCAATCATTC
+
FFFFFFFFFFFFFFFFFFFFFFFFFF:FFFFFFFFFFFFFFFFFFFFFFFFFFFFFFFFFF:FFFFFFFFFFFFFFFFFFFFFFFFF:FFFFFFFFFFFF:FFFFFFFFFFFFFFFFFFFFFFFFFFFFFFFFFFFFFFFFFFFFFFFFFFFFFFFF:FFFFFFFFFFFFFFFFFFFFFF:FFFFF:FFF:FFFFFFFFFFFFFFFFF:FFFFFFFFFFFFFFFFFFFFFFFFFFFFFFFFFFFFFFF:FF
@A01757:128:HWYCLDRX2:1:2101:8323:27461 2:N:0:GGAGCGTC
TCGGACTACAAGGGTATCTAATCCTATTTGCTCCCCACGCTTTCGTGCCTCAGCGTCAGTCAACAGGCCAGGCGGCCGCCTTCGCCACTGGTGTTCTTCCATATATCTACGCATTTTACCGCTACACATGGAGTTCCACCGCCCTCTCCTGCTCTCTAGCCCGCCAGTTTCCAGAGCCTGTACCGGTTGAGCCGGTACCTTTCACTCCAGACTTAGCAGGCCGCCTACGCACCCTTTACGCCCAATCATTC
+
FFFFFFFFFFFFFFF,FFFFFFFFFFFFFFFFFF:FFFFFFFFFFFFFFFFFFFFFFFFFFFFFFFFFFFFFFFFFFFFFFFFFFFFFFFFFFFFFFFFFFFFFFFFFFFFFFFFFFFFFFFFFFFFFFFFFFFFFFFFFFFFFFFFFFFFFFFFFFFFFFFFFFFFFFFFFF,:FFFFFFFFFFF:FFFFFFFFFFFFFFFFFFFFFFFFFFFFF:FFFFFFFFFFFFFFF:FFFF,::FFFFFF:FFFF
@A01757:128:HWYCLDRX2:1:2101:31602:27539 2:N:0:GGAGCGTC
TCGGACTACAGGGGTTTCTAATCCTGTTTGCTCCCCACGCTTTCGAGCCTCAACGTCAGTTACCGTCCAGTAAGCCGCCTTCGCCACTGGTGTTCCTCCTAATATCTACGCATTTCACCGCTACACTAGGAATTCCGCTTACCTCTCCGGTACTCCAGCCAAAAAGTTTCCAAAGCAGTTCCGCGGTTAAGCCGCGGGCTTTCACTCCAGACTTTCTTCGCCGTCTACGCTCCCTTTACACCCAGTAAATC
+
FFFFFFFFFFFFFFFFFFFFFFFFFFFFFFFFFFFFFFFFFFFFFFFFFFFFFFFFFFF:FFFFFFFFFFFFFFFFFFFFFFFFFFFFFFFFFFFFFFFFFFF:FFFFFFFFFFFFFFFFFFFFFFF,FFFFFFFFFFFFFFFFFFFFFFFFFFFFFFFFFFFFFFFFFFFFFFFFFFFFFFFFFFFFFFFFFFFFFFFFFFFFFFFF::FF:FFFFFF:FFFFFFFFFFFFFFFFF:FFF,FF,FF:FFF
@A01757:128:HWYCLDRX2:1:2101:9932:27555 2:N:0:GGAGCGTC
TCGGACTACAGGGGTATCTAATCCTGTTTGCTCCCCACGCTTTCGCACCTCAGCGTCAATACCGGTCCAGGTGGCCGCCTTCGCCACTGATGTTCCTCCAGATATCTACGGATTTCACTCCTACACCTGGAATTCCGCCACCCTCTCCCGGATTCCAGTCATGCAGTATCAAGGGCAGTTCCACGGTTGAGCCGTGGGATTTCACCCCTGACTTACACAACAGCCTACGTGCGCTTTACGCCCAGTACTTC
+
FFFFFFFFFFFFFFFFFFFFFFFFFFFFFFFFFFFFFFFFFFFFFFFFFFFFFFFFFFFFFFFFFFFFFFFFFFFFFFFFFFFFFFFFF:FFFFFFFFFFFFFFFFFFFFFFFFFFFFFFFFFF:FFFFFFFFFFFFFFFFFFFFFFFFFFFFFFFFFFFFFFFFFFFFFFFFFFFFFFFFFFFFFFFFFFFFFFFFFFFFF::FFFFFFFFFFFFFFFFFFFFFF,FFFFFFFFFFFFFFFFFFF,,FFF
@A01757:128:HWYCLDRX2:1:2101:8440:27602 2:N:0:GGAGCGTC
TCGGCTACAAGGGTTTCTAATCCTGTTTGCTCCCCACGCTTTCGAGCCTCAGCGTCAGTCATCGTCCAGCAGGCCGCCTTCGCCACTGGTGTTCCTCCTAATATCTACGCATTTCACCGCTACACTAGGAATTCCGCCTGCCTCTCCGACACTCCAGCCTGCCAGTTTCCAATGCAGCCCCGGGGTTGAGCCCCGGTATTTCACATCAGACTTGGCAGGCCGCCTACGCTCCCTTTACACCCAGTAAATCC
+
FFFFFFFFFFFFFFFFFFFFFFFFFFFFFFFFFFFFFFFF:FFFFFFFFFFFFFFFFFFFFFFFFFFFFFFFFFFFFFFFFFFFFFFFFFFFFFFFFFFFFF:FFFFFFFFFFFFFFFFFFFFFFFFFFF:FFF:FFFFFFFFFFFFFFFFFFFFFFFFFFFFFFFFFFFFFFFFFFFFFFFFFF:FFFFFFFFFFFFFFFFFFFFF::FFFFFFF,FFFFFFFFFFFFFFFFFFFFFFFFF,FF,FFFFF
@A01757:128:HWYCLDRX2:1:2101:28275:27602 2:N:0:GGAGCGTC
TCGGACTACAGGGGTATCTAATCCTGTTTGCTCCCCACGCTTTCGAGCCTCAACGTCAGTTACTGTCCAGTAAGCCGCCTTCGCCACTGGTGTTCCTCCTAATATCTACGCATTTCACCGCTACACTAGGAATTCCGCTTACCTCTCCAGCACTCCAGCCGTACAGTTTCCAAAGCAGTTCCCGGGTTAAGCCCGGGGCTTTCACTTCAGACTTGCACTGCCGTCTACGCTCCCTTTACACCCAGTAATTC
+
FFFFFFFF::FFFFFFFFF:,FFFFFFFFFFFFFFFFFFFFFFFFFFF,FFFFF,FFFFFFFFFFFF:FFFFFFFFFFFF:FFFFFFFF,F,FFFFFFFFF:FFFFFF:FFFFFFFFF:FFFFF:FFFFFFFFFF,FFF:FFFFFFFFFFFF:FF,FFFFFFFFFFFFFFFFFFF:F:FFFFFFFFFFF,:FFF,FF:FFFFFF:F,FFFFFFF:,::FFF:F,FFF,F,FFF:FFFFFFF,F:FFFF:FF
@A01757:128:HWYCLDRX2:1:2101:12843:27743 2:N:0:GGAGCGTC
TCGGACTACTAGGGTATCTAATCCTATTTGCTCCCCACGCTTTCGTGCCTCAGCGTCAGTTAACAGGCCAGGCGGCCGCCTTCGCCACTGGTGTTCTTCCATATATCTACGCATTTTACCGCTACACATGGAGTTCCACCGCCCTCTCCTGCTCTCTAGCCCGCCAGTTTCCAGAGCCTGTACCGGTTGAGCCGGTACCTTTCACTCCAGACTTAGCAGGCCGCCTACGCACCCTTTACGCCCAATCATTC
+
FFFFFFFFFFFFFFFFFFFFFFFFFF:FFFFFFFFFFFFFFFFFFFFFFFFFFFFFFFFFFFFFFFFFFFFFFFFFFFFFFFFFFFFFFFFFFFFFFFFFFFFFFFFFFFFFFFFFFFFFFFFFFFFFFFFFFFFFFFFFFFFFFFFFFFFFFFFFFFFFFFFFFFFFFFFFFFFFFFFFFFFFFF:FFFFFFFFFFFFFFFFFFFF,FF:FFFFFFFFFFFFFFFFFFFFFFFF:FFFFFFFFFF,FFFF
@A01757:128:HWYCLDRX2:1:2101:22399:27759 2:N:0:GGAGCGTC
TCGGACTACTAGGGTATCTAATCCTATTTGCTCCCCACGCTTTCGTGCCTCAGCGTCAGTCAACAGGCCAGGCGGCCGCCTTCGCCACTGGTGTTCTTCCATCTATCTACGCATTTTAACGCTACACATGGAGTTCCACCGCCCTCTCCTGCTCTCTAGCCCGCCAGTTTCCAGAGCCTGTACCGGTTGAGCCGGTACCTTTCACTCCAGACTTAGCAGGCCGCCTACGCACCCTTTACGCCCAATCATTC
+
:FFF,F,FFFFFF:FFFFF,FF::FFFF,FF:FF:FF:FFFFFFFFFFFFFFFFFFFFFFFFFFFFFFF::F,:F:FFFF,FFFF:FF,F::F,FFFF:FFF,F:FF,FFFFFF:FFF,F:,FFFFFF,FFFFFFF:FF,FFFFFFFFFF:FFFFFFFFFFF:FFFFFFFFFFFF,FFFFFF,FFFFF::FFFFFFFFFFFFFFFFFFFFFFF::FFFF,FF:FFFFF:FFFFFFFFFFFFFF:FFF:F,F
@A01757:128:HWYCLDRX2:1:2101:22616:27759 2:N:0:GGAGCGTC
TCGGACTACAGGGGTTTCTAATCCTGTTCGCTCCCCCAGCTTTCGCGCCTCAGCGTCAGTGACGGCCCAGAGAGCTGCCTTCGCCATCGGTGTTCTTCCCGATATCTGCGCATTCCACCGCTACACCGGGAATTCCGCTCTCCTCTACCGCACTCGAGCCGCCCAGTCCGGACCCCGGCCCGAGGTTGAGCCCCGGGGTTAGAGGTTCCGCTTAGGCGGCCGCCTACGCGCGCTTTACGCCCAATGAATCC
+
FFFFFFF:FF:FFFF:FFFFFFFFFFF:FFFFFFFFF:FFFFFFFFFFFFFFFFFFFFFFFFFFFFFFFFFFFFFFFFFFFFFFFFFFFFFFFFFFFFFFFFFFFFFFFFFFFFFFFFFFFFFFFFFFFFF::FFFFFFFFFFFFF,FFFFFFFFFFFFFF:FF::FFFFFF,FFFFFFFFFFFFF:F:FFFFFFF:FFFFFFFFFFF:FFFFFFFFFFFFFFFFF:FFFF:FF,FFFFFFFFFF:F:F:F
@A01757:128:HWYCLDRX2:1:2101:22932:27774 2:N:0:GGAGCGTC
TCGGACTACAAGGGTATCTAATCCGATTTGCTCCCCACGCTTTCGTGCCTCAGCGTCAGTTACAGGCCAGGCAGCCGCCTTCGCCACCGGTGTTCCTCCATATATCTACGCATTTTACCGCTTCCCATGGACTTCCACTGCCCTCTCCTGCACTCCCGCACACCAGTTTTCGAAGCTGGCAGCGGTTGAGCCCCTACCTTTTACTTCACACTTCATGCGCCGCCTGCGCACCCTGTACGCCGATGCAGTCC
+
,,FF,FF,FFFFFF::,FFFFFFF,,,,FFFFFF::F,FF,FFFFFFF,,FFF:FFFFFFFFFFFFFFFFF:FFF::FFFF:,,,:F:FFFFFFFFFFF,,F,:FFF,:FFFFF:FFFFF,:,F,F:FF:FF:F:F::FF,,FF,F,:FFFFFF:FFFFFFF:FFF,::,FFFFFF,,F,FFFFFF,FFFF,,:,,:FF:F,F::,,FFFFFF:FFFFFFFFFFFF:FFF,,F:,F,:FFF:F,,F:,,F:
@A01757:128:HWYCLDRX2:1:2101:13033:27853 2:N:0:GGAGCGTC
TCGGACTACAGGGGTATCTAATCCTGTTTGCTCCCCACGCTTTCGAACCTCAGCGTCAGTTACAGACCAGAGAGCCGCTTTCGCCACTGGTGTTCTTCCATATATCTACGCATTTCACCGCTACACATGGAGTTCCACTCTCCTCTTCTGCACTCAAGTCTCCCAGTTTCCAATGCACTACACCGGTTAAGCCGAAGGCTTTCACATCAGACTTAAAAGACCGCCTGCGTTCCCTTTACGCCCAATAAATC
+
FFF:FFFFFFFFFFF::FFFFFFFFFFFFFFFFFFFFFFFFFFFFFFFFFFFF:FFFFFFFFFFFFFFFFF:FFFFFF,FFFFFFF:FFFFFFFF,FFFFFFFFFFFFFFFFFFFFFFFFF:FFFFFFFFFFFFFFFF:FFFFFFFFFFF:FFFFFFFF,FFFFFFF:FFFFFFFF,:,FF,,FFFFF,F:F:F:FFFFFFFFFFFFF:FF:FFF:,:,,FF,:FFFFF,FF:FFFFFFFFFFFFFF,FF,
@A01757:128:HWYCLDRX2:1:2101:22797:27978 2:N:0:GGAGCGTC
TCGGACTACTAGGGTATCTAATCCTATTTGCTCCCCACGCTTTCGTGCCTCAGCGTCAGTCAACAGGCCAGGCGGCCGCCTTCGCCACTGGTGTTCTTCCATATATCTACGCATTTTACCGCTACACATGGAGTTCCACCGCCCTCTCCTGCTCTCTAGCCCGCCAGTTTCCAGAGCCTGTACCGGTTGAGCCGGTACCTTTCACTCCAGACTTAGCAGGCCGCCTACGCACCCTTTACGCCCAATCATTC
+
FFFFFFFFFFFFFFFFFFFFFFFFFFFFFFFFFFFFFFFFFFFFFFFFFFFFFFFFFFFFFFFFFFFFFFFFFFFFFFFFFFFFFFFFFFFFFFFFFFFFFFFFFFFFFFFFFFFFFFF:FFFFFFFFFFFFFFFFFFFFFFFFFFFFFFFFFFFFFFFFFFFFFFFFFFFFFFFFFFFFFFFFFFFFFFFFFFFFFF,FFFFF:FFF:FFFFFFFFFFFFFFFFF,FFFFFFFFFFFFFFFFFFF,FFFF
@A01757:128:HWYCLDRX2:1:2101:22770:27993 2:N:0:GGAGCGTC
TCGGACTACTAGGGTATCTAATCCTATTTGCTCCCCACGCTTTCGTGCCTCAGCGTCAGTCAACAGGCCAGGCGGCCGCCTTCGCCACTGGTGTTCTTCCATATATCTACGCATTTTACCGCTACACATGGAGTTCCACCGCCCTCTCCTGCTCTCTAGCCCGCCAGTTTCCAGAGCCTGTACCGGTTGAGCCGGTACCTTTCACTCCAGACTTAGCAGGCCGCCTACGCACCCTTTACGCCCAATCATTC
+
FFFFFFFFFFFFFFFF:FFFFFF:FFFF:FFFFFFFFFFFFFFFFFFFFFFFFFFFF,FFFFFFFFFFFFFFFFFFFFFFFFF:FFFFFFFFFFFFFFFFFFFFFFFFFFFFFFFFFFFFFFFFFFFFFFF:FFFFFFFFFFFFFFFFFFFF:F:FFFFFFFFFFFFFFFFFFFFF::FFFFFFFFFFF:FFFFFFFFFFFFFFFFFFFFFFFFFFF:FFFFF:FFF:FFFFFFF:FFFFFFFFFFF::FF
@A01757:128:HWYCLDRX2:1:2101:18620:28072 2:N:0:GGAGCGTC
TCGGACTACACGGGTATCTAATCCTGTTCGCTACCCATGCTTTCGCTCCTCAGCGTCAGTTACTGCCCAGAGACCTGCCTTCGCCATTGGTGTTCCTCCTGATATCTGCGCATTTCACCGCTACACCAGGAATTCCAGTCTCCCCTACAGCACTCAAGTTATGCCCGTATCGCCTGCACGCCCGAAGTTAAGCCCCGGGATTTCACAGACGACGCGACAAACCACCTACGAGCTCTTTACGCCCAGTAATT
+
FFFFFFFFFFFFFFFFFFFFFFFFFFFFFFFFFFFFFFFFFFFFFFFFFFFFFFFFFFFFFFF:FFFFFFFFFFFFFFFFFFF:FFFFFFFFFFFFFFFFFFFFFFFFFFFFFFFFFFFFFFFFFFFFFFFFFFFFFFFFFFFFFFFFFFFF,FFFFFFFFFFFFFFFFFFFFFFFFFFFFFFFFFFFFFFFFFFFFFFFFFFFF:FFFFFFF:FFF:FFFF,::F::FFFF:FF:FFF:FFFFFFFFFFF
@A01757:128:HWYCLDRX2:1:2101:32823:28087 2:N:0:GGAGCGTC
TCGGACTACAAGGGTATCTAATCCTGTTCGATCCCCACGCTTTCGTGCATCAGTGTCAGATCCGGCCTAGCAAGCTGCCTTCGCAATCGGTGTTCTGTGTAATATCTATGCATTTCACCGCTACACTACACATTCCGCCTGCTGCATCCGATCTCTAGTCCTACAGTATTAGCGGCAGCCCCGATGTTGAGCATCGGTATTTCACCGCTAACTTATAAAACAACCTACGCACCCTTTAAACCCAATGAATC
+
FFFFFF:FF,FFFFFFFFFF:FFFFFFFFFFFFFF:FFFFFFFFFFFFFFF:FFFFFFF:FFFFFFFFFFFFFFFFFFFF,FFFFFFFFF:FFFFFFFF:FFFF:FFFFFFFFFFFFFFFFFFFFF:FF:FFFFFFFFFFFFFFFFFFFFFFF:FFFFFFFFFFFFFF:FFFFFFFFFFF:FFFFFFFFFFFFFFF:FFF,FF:FFFFFFFFFF,F:FFFFFFFFFFFFFFFFF,FFFF:F::,FF:,FFF
@A01757:128:HWYCLDRX2:1:2101:3296:28119 2:N:0:GGAGCGTC
TCGGACTACACGGGTATCTAATCCTGTTTGCTCCCCACGCTTTCGAGCCTCAACGTCAGTTTCTGTCCAGCAGGCCGCCTTCGCCACTGGTGTTCCTCCTAATATCTACGCATTTCACCGCTACACTAGGAATTCCGCCTGCCCCTCCAGTACTCTAGCCGCACAGTTTCCAGAGCAGTTCCGGGGTTGGGCCCCGGGCTTTCACTCCAGACTTGCACTGCCGTCTGCGCTCCCTTTACACCCAGTAAATC
+
FFFFFFFFFFFFFFFFFFFFFFF:FFFFFFFFFFFFFFFFFFFFFFFFFFFFFFFFFFFFFFFFFFFFFFFFFFFFFFFFFFFFFFFFFFFFFFFFFFFFFFFFFFFFFF:FFFFFFFFFFFFFFFF,FFFFFFFFFFFFFFFFFFFFFFFFFFFFFFF:FFFFFFFFFFFFFFFFFFFFFFFFFFFFF,FF,FFFF,FFFFFFFFFFFFFFFFFFFFF:FFFFFF,FFFFFFFFFFFFFFFFF,FFFFF:
@A01757:128:HWYCLDRX2:1:2101:6189:28119 2:N:0:GGAGCGTC
TCGGACTACACGGGTATCTAATCCTGTTCGCTCCCCCAGCTTTCGCGCCTCAGCGTCAGTGCCGGCCCAGAGAGCTGCCTTCGCCATCGGTGTTCTTCCCGATATCTGCGCATTCCACCGCTACACCGGGAATTCCGCTCTCCTCTCCCGCACTCGAGCCGCCCAGGTCGGCACCCGGCCCGAGGTTGAGCCCCGGGGTTAGAGGTTCCGCTTAGGCAGCCGCCTCCGCGCGCTTTCCGCCCACTGCATCC
+
FFFFFFFFFFFFFF::FFFFFFFFFFFFFFFFFFFFFFFFFFFFFFFFFFFFFFFFFFFFFFFFFFFF:FFFFFFFFFFF:FFFF:FFFFFFFFFFFFFFF:FF:FFFFFFF,FFFFF,FF:FFF:FFFF,:FFF:FFF:FF::FF,FFFFFFFFF,F:F:,FFFF,::FF,,FFFFFF,F:,FFFFFFFFFFFFFFF,F,FFFF:F:FFF,,,F:F:FFFFFFF:FFFFFFFF:F,FFF,F,FF,F,FF:
@A01757:128:HWYCLDRX2:1:2101:24008:28322 2:N:0:GGAGCGTC
TCGGACTACACGGGTATCTAATCCTGTTTGCTCCCCACGCTTTCGAGCCTCAGCGTCAGTTACAGTCCAGAGAATCGCCTTCGCCACTGGTGTTCTTCCTAATCTCTACGCATTTCACCGCTACACTAGGAATTCCATTATCCTCTCCTGCACTCTAGACTTCCAGTTTGAAATGCAGCACTCAAGTTGAGCCCGAGTATTTCACATCTCACTTAAAAGTCCGCCTACGCTCCCTTTACGCCCAGTAAATC
+
FFFFFFFFFFFFFFFFFFFFFFFFFFFFFFFFFFFFFFFFFFFFFFFFFFFFFFFFFFFFFFFFFFFFFFFFFFFFFFFFFFFFFFFFFFFFFFFFFFFFFFFFFFFFFFFFFFFFFFFFF:FFFFFFFFFFFFFFFFFFFFFFFFFFFFFFFFFFFFFFFFFFFFFFFFFFFFF:FFFFF:FFFFFFFFFFFFFFFFFFFFFFFFFFFFFFFFFFFF:,FFFFFFFFFF:FFFFFFFFFFFF,FFFF:FF
@A01757:128:HWYCLDRX2:1:2101:1362:28401 2:N:0:GGAGCGTC
TCGGACTACTCGGGTTTCTAATCCTGTTTGCTCCCCACGCTTTCGCACCTCAGCGTCAATACCGGTCCAGGTGGCCGCCTTCGCCACTGATGTTCCTCCAGATATCTACGGATTTCACTCCTACACCTGGAATTCCGCCACCCTCTCCGGGATTCCAGTCATGCAGTATCAAGGGCAGTTCCACGGTTGAGCCGTGGGTTTTCTCACCTGAGTTACCGAACAGCCTGCGTGCGGTTTACGCCGAGTAGTTC
+
:FFF::FFFF,FFFFFF:F,,:F,FFF:FFFF:FFFFFF:F,FF:FFF:FF,FFFFFFFFFF:FFFFF::F:FF,,FF,FFFFFFF,FFFFFFF:FF,F,FFFFFFF,,FFF:FF,F,FF:F:,F,,FFF:,FF::F:,F,FF:,FFF,F,,FFF,:FFFF,FFFF,::,::FFF,FF:FF,:,FF,,F:FF:F::F:,:FFF:F,,FFF,,,:,,,,,,,FF:,F,,FFF,F,F::,,F,,,,F,,,:F:
@A01757:128:HWYCLDRX2:1:2101:31033:28401 2:N:0:GGAGCGTC
TCGGACTACACGGGTTTCTAATCCTGTTTGCTACCCACGCTTTCGCTCCTCAGCGTCAGTTATGTGCCAGATAGTCGCCTTCGCCACTGATGTTCCTCCAGATATCTACGGATTTCACTCCTACACCTGGAATTCCACTATCCTCTCACACACTCCAGTTTGCCAGTTTCAAAGGCAGTTCCCACGTTGAGCGCGGGGATTTCACCCTTGACTTGACATACCGCCTACGAGCGCTTTACGCCCAGTAATTC
+
FFFFFFFFFFFFFFFFFFFFFFFFFFFFFFFFFFFFFFFFFFFFFFFFFFFFFFFFFFFFF,FFF:FFFFFFFFFFFFFFFFFFFFFFFFFFFFFFFFFFFFFFFFFFFFFFFFFFFFFFFFFFFFFFFFFFFFFFFFFFFFFFFFFFFFFFFFFFFFF:FFFFFF:FFFFFFFFFFFFFFFFFFFFFFFFFFFFFFFFFFFFFFFFFFFFFFFFFFF:FFFFFFFFFFFF:FFFFFFFFF:FF:FF,FFF
@A01757:128:HWYCLDRX2:1:2101:1624:28416 2:N:0:GGAGCGTC
TCGGACTACAAGGGTTTCTAATCCTGTTTGCTCCCCACGCTTTCGAGCCTCAACGTCAGTTACCGTCCAGCAGGCCGCCTTCGCCACTGGTGTTCCTCCCAATATCTACGCATTTCACCGCTACACTGGGAATTCCGCCTGCCTCTCCGGTACTCCAGACTCACAGTTTCCAAAGCAGTCCCGGGGTTGAGCCCCGGGCTTTCACTCCAGACTTGCATGTCCGTCTACGCTCCCTTTACACCCAGTAAATC
+
FFFFFFFFFFFFFFFFFFFFFFFFFFFFFFFFFFFFFFFFFFF:FFFFFFFFFFFFFFFFFFFFFFFFFFFFFFFFFFFFFFFFFFFFFFFFFFFFFFFFFFFFFFFFFF:FFFFFFFFFFFFFFFF:FFF:FF:FFF:FFF,FFFFFFFF:,FFFFF:FFF,FFFFFFF:FFFFFFFFF,FFFFFFFFFFFFFFFF::FFFFF:FF,,FF,FFFF,FFF,FFFFFF:,FFF:FFFFF,FFFF::FF:FFF
@A01757:128:HWYCLDRX2:1:2101:6460:28463 2:N:0:GGAGCGTC
TCGGACTACCAGGGTATCTAATCCTGTTTGCTCCCCACGCTTTCGCACCTCAGCGTCAATACCGGTCCAGGTGGCCGCCTTCGCCACTGATGTTCCTCCAGATATCTACGGATTTCACTCCTACACCTGGAATTCCGCCACCCTCTCCCGGATTCCAGTCATGCAGTATCAAGGGCAGTTCCACGGTTGAGCCGTGGGATTTCACCCCTGACTTACACAACAGCCTACGTGCGCTTTACGCCCAGTAATTC
+
FFFFFFFFFFFFFFFFFFFFFF:FFFFFFFFFFFFFFF:FFFFFFFFFFFFFFFFFFFFFFFFFFFFFFFFFFFFFFFF,FFFFFFFFFFFFFFFFFFFFFFF,FFFFFFFFFFFFFFFFFFFFFFFFFFFFFFFFFFFFFFFFFFFFFFFFF:FFFFFFFFFFFFFFFFFFF:FFFFFFFFFFFF,FFFFFFFFFFFF:FFFFFFFFFFFFFFFFFFFFFFF:FFFFFFF:FFFFFFFFF:FFFF:F,FF
@A01757:128:HWYCLDRX2:1:2101:30174:28479 2:N:0:GGAGCGTC
TCGGACTACACGGGTATCTAATCCCGTTTGCTCCCTACGCTTTCGTGCCTTAGTGTCAGAACCGTCCCAGTAACCTGCCTACGCTATCGGTGTTCCTTCTAATATCTACGGATTTCACTCCTACACTAGAAATTCCAGTTACCCCTAACGGTCTCGAGCTTAGCAGTTTAGATAATAGTCTGAATGGTTGAGCCACCAGATTTCACTATCTGCTTACTATGCCACCTACGCAACTCTTTAAACCCAGTCAC
+
FFFFFFFFFFFFFFFFFFFFFFFFFFF:FFFFFFFFFFFFFFFFFFFFFFFFFFFFFFFFFFFF:FFFF:FFFFFFFFFFFFF:FFFFFF:FFFFFFFFFFFFFFFFFFFFFFFFFFFFFFFFFFFFFFF:FFFFFFFFFFF,FFFFFFFFFFFF:FFFFFFFFF:FFFF:FFFFFFFFFFFFFF:FFFFFFFFF:FFFFFFFFFFFFFFF,FF:FFFFFFFFFFF:FFFFFFFFFFFF,FFFFFFFFFFF
@A01757:128:HWYCLDRX2:1:2101:2799:28541 2:N:0:GGAGCGTC
TCGGACTACAAGGGTATCTAATCCTGTTTGCTCCCCACGCTTTCGAGCCTCAACGTCAGTTACAGTCCAGTAAGCCGCCTTCGCCACTGGTGTTCCTCCTAATATCTACGCATTTCACCGCTACACTAGGAATTCCGCTTACCTCTCCGGTACTCCAGCCAAAAAGTTTCCAAAGCAGTTCCGCGGTTAAGCCGCGGGCTTTCACTCCAGACTTTCTTCGCCGTCTACGCTCCCTTTACACCCAGTAAATC
+
FFFFFFFFFFFFFFFFFFFFFFFFFFFFFF,FFFFFFFFFFFFFFFF::FFFFFF,FFFFFFF,F:FFFFFFFFFFFFFFFFFFF,FFFFFFFFFFFFFFFFFFFFF,FFFFFFFFFFFFFFFFF:F,FFFFFFFFFFFFF:FFFF:FFFFFFFFFFFF:,FFFFFFFFF,FF::FFF:FF,FFFFFFFFFFFFFFFFFFF,F:FFF:,FFFFFFFFF:FFFFFFFF,FFFFFFFF:FF:,F,F,:F,FFF
@A01757:128:HWYCLDRX2:1:2101:6171:28557 2:N:0:GGAGCGTC
TCGGACTACTAGGGTATCTAATCCTGTTTGCTACCCACGCTTTCGCTCCTCAGCGTCAGTTATGTGCCAGATAGTCGCCTTCGCCACTGATGTTCCTCCAGATATCTACGGATTTCACTCCTACACCTGGAGTTCCACTCTCCTCTCACACACTCCAGTTTGCCAGTTTCAAGGGCGGTTCCCACGTTGAGCGCGGGGATTTCACCCTTGACTTGACATACCGCCTACGAGCGCTTTACGCCCAGTAATTC
+
FFFFFFFFFFFFFFFFFFFFFFFFFFF:FFFFFFFFFFFFFFFFFFF::FFFFFFF,FFFFFFFFFF,FFFFFFFFFFFFFFFFFFFFFFFFFFFFFF:FFFFFFFF:FFFFFFFF,:FF,F::FFFFFF:,,F,F,FF,FF:FFFFFF::F,F,FFFF:FF,,,FFFFF:F,FFF,FFF,:FF:F,FFFFF:FFFFF:,:F,F,FFF,FF:F,F,,FFF:FFFFF,FFFF:F,F,FFFFFF,FFF,:,:,
@A01757:128:HWYCLDRX2:1:2101:1696:28573 2:N:0:GGAGCGTC
TCGGACTACAAGGGTTTCTAATCCTGTTTGCTCCCCACGCTTTCGAGCCTCAACGTCAGTTACCGTCCAGCAGGCCGCCTTCGCCACTGGTGTTCCTCCCAATATCTACGCATTTCACCGCTACACTGGGAATTCCGCCTGCCTCTCCGGTACTCCAGACTCACAGTTTCCTAGGCAGTCCCGGGGTTGAGCCCCGGGCTTTCAGTCCAGACTTGCAGGTCCGGCTACGCTCCCTTTACACCCAGTAAATC
+
F:FFF:FF:,F,FFF:FFFFFFFFFFF,FFFFFFFFFFF:FFFFF:FF:FF:,FFFFFFFFFF:FF,,FFFFFFF:FFFFFFFF,FF,F:,:FFF,FFF:FFFFFFFF:FFFF:F,FF:FFF,FF:FF,FFF,:FFFF,FFF,F:,::FF:FFFFFFF,:FF:FF:FFFFF,:,FF,FFFF:FFFFFF:FFF:F:F,::FFFF:,F,F,F:FFFF::,FF:,F,:FFFF:FFF:FF,,:F:FFF:F::,F,
@A01757:128:HWYCLDRX2:1:2101:3432:28573 2:N:0:GGAGCGTC
TCGGACTACAGGGGTTCTAATCCTGTTTGCTCCCCACGCTTTCGCACCTCAGCGTCAATACCGGTCCAGGTGGCCGCCTTCGCCACTGATGTTCCTCCAGATATCTACGGATTTCACTCCTACACCTGGAATTCCGCCACCCTCTCCCGGATTCCAGTCATGCAGTATCAAGGGCAGTTCCACGGTTGAGCCGTGGGATTTAACCCCTGACTTACACAACAGCCTACGTGCGCTTTACGCCCAGTAATTCC
+
,FFFFFFFFFFFFFFFFFFFFFFFFFFFFFFFFFFFFFFFFFFFFFFFFFFFFFFFFFFFFF:FFFFFFFFFFFFFFF:FFFFFFFFFFFFF:FFFFFFFFF,FFF:FFFFFFFFFFFFFFFFFFFFFFFFFFFF:FF:FFFFFFFFFFF,FFFFFFFFFFFF,FFFFFF:FF:FFFF,:FFFF,FFFFFFFFFFFFFFFF,FF,F,F:FFFFFFF:FFFF:FFF:F:FFFFFF,FF:,FFFF,FF:F,,F
@A01757:128:HWYCLDRX2:1:2101:26992:28573 2:N:0:GGAGCGTC
GGGGGGGGGGGGGGGGGGGGGGGGGGGGGGGGGGGGGGGGGGGGGGGGGGGGGGGGGGGGGGGGCGGGGGCGGGGGGGGGGGCGGCCCCGCCGCCCCCCGCGGCCCACCGGGCCGAGAAACCATCTAGAAGCAATTTCAAGAAAGAGAAGGCGAGAGCGAGACACCCGCGACACGCGCACGCCAACGAGAGAGGCGCGCCACGACCCACAAAGCACGACGACAACGGAGCACAAACAGCCACACATACACA
+
FFFFFFFFFFFFFFFFFFFFFFFF:F::F,FF:FFFFF,:,,,:F:,:,:,:,F::F,,:,,,,,,F,:,,,F,,,,,,,,,,,,,,,:,,:,,,:,,,,::,,,,,,,,,FF,,,,,,,,,,,,,,,,,:,,:,,,,,,,,,:,,,,,,,,,,,F:F,,,::,,,,,,,,,,,,,,,,,,,,,,,,,,:,,,,,,,,,,::,,,,,:,,,,,,,,,,:,:F,F,,,,,,,,,F,,:,,,,,,,,,,,F,:
@A01757:128:HWYCLDRX2:1:2101:32642:28588 2:N:0:GGAGCGTC
TCGGACTACAAGGGTATCTAATCCTGTTTGCTCCCCACGCTTTCGAGCCTCAACGTCAGTTACAGTCCAGTAAGCCGCCTTCGCCACTGGTGTTCCTCCTAATATCTACGCATTTCACCGCTACACTAGGAATTCCGCTTACCTCTCCTGCACTCGAGCTGCACAGTTTCCAAAGCAGTTCCGGGGTTGGGCCCCGGCATTTCACTCCAGACTTGCGCTGCCGTCTACGCTCCCTTTACACCCAGTAAATC
+
FFFFFFFFFFFFFFFFFFFFFFFFFF:FFFF:F:FFFFFF,FFFFF:FFFFFFFF:FF:FFFFFFFFFFF:FFFFFFFFFFFFFFF:,,,::F:FFFF,FFF:FFFFF,,FFFFF,FFF,FFF,FFFF::FFFF:FFFF,F,FFFFF:FFFFFFFFF:F:FFFFFFFF:FFFFFFFF:FFF:,:FF:F:FFFFFFF,FF,F::FFFFFF:FFFFF:FFFFFFF:FFFFFFFFFF,FFFFFFFFFFFFFFFF
@A01757:128:HWYCLDRX2:1:2101:4444:28635 2:N:0:GGAGCGTC
TCGGACTACAAGGGTATCTAATCCTGTTCGCTACCCATGCTTTCGAGCCTCAGCGTCAGTTGCAGACCAGAGAGCCGCCTTCGCCACTGGTGTTCTTCAATATATCTACGCATTCCACCGCTACACATGGACTTCCACTCTCCTCTTCTGCACTCAAGTTCAAAAGTTTCTGATGCAATTCTCCGGTTGAGCCGAAGGCTTTCACATCAGACTTATTGAACCGACTGCACTCTCTTTAAGACAAATAAATC
+
:FF:F:FFFFF:FFF,F,FFF:FF,:F:F,,FFFF:FFFFFFFFFF:F:,FF:FFFFF,FFFFF:F,FF:FFF:,,:F:,,FFF:FF,F,F,,,,F,:,FFFFFFF,F:,,FFFFFFF,FF:FFF:F:,:F,F,,,F,FF::,,F,,F:FF,F,FF:::FFFF,F,,,FFFFFF,,FF,:,F,,:F,F::,,F,FFF,:F,F,FFFFFFF:FF,F,F::F,:,FFF,FFF:F:FF,,F,F,FFFFFF:F,,
@A01757:128:HWYCLDRX2:1:2101:11424:28667 2:N:0:GGAGCGTC
TCGGACTACAGGGGTATCTAATCCTGTTTGCTCCCCACGCTTTCGAGCCTCAACGTCAGTTACCGTCCAGTAAGCCGCCTTCGCCACTGGTGTTCCTCCTAATATCTACGCATTTCACCGCTACACTAGGAATTCCGCTTACCTCTCCGGTACTCCAGCCAAAAAGTTTCCAAAGCAGTTCCGCGGTTAAGCCGCGGGCTTTCACTCCAGACTTTCTTCGCCGTCTACGCTCCCTTTACACCCAGTAAATC
+
FFFFFFFFFFFFFFFFFFFFFFFFFFFF:FFFFFFFFFFFFFFFFFFFFFFF:FFFFFFFFFFFFFFFFFFFFFFFFFFFFFFFFFFFFFFFFFFFFFFFFFFFFFFFFFFFFFFFFFFFFFFFFF:FFFFFFFFFFFFFFFFFFFFFFFFFFFFFFFFFFFFFFFFFFFFFFFFFFFFFFFFFFFFFFFFFFFFFFFFFFFFFFFFFFFF:FFFFFFFFFFF:FFFFFFFF:FFFFFFFFFFFFFFFFFF
@A01757:128:HWYCLDRX2:1:2101:25771:28745 2:N:0:GGAGCGTC
TCGGACTACAAGGGTATCTAATCCTGTTCGCTACCCATGCTTTCGAGCCTCAGCGTCAGTTGCAGACCAGAGAGCCGCCTTCGCCACTGGTGTTCTTCCATATATCTACGCATTCCACCGCTACACATGGAGTTCCACTCTCCTCTTCTGCACTCAAGAAAAACAGTTTCCGATGCAGTTCCTCGGTTAAGCCGAGGGCTTTCACATCAGACTTATTCTTCCGCCTGCGCTCGCTTTACGCCCAATAAATC
+
FFFFFFFFFFFFFFFFFFFFFFFFFFFFFFFFFFFFFFFFFFFFFFFFFFFFFFFFFFFFFFFFFFFFFFFFFFFFFFFFFFFFFFFFFFFFFFFFFFFFFFFFFFFFFFFFFFFFFFFFFFFFFFFFFF,FFFFFFFFFFFFFFFFFFFFFFFFFFFFFFFFFFFFFFFFFFFFFFFFFFFFFFFFFFFFFFFFFFFFFFFFFFFFFFFFFFFF:F:FFF:FFFFFFFFFFFFFFFFFFFFF,FFF:FFF
@A01757:128:HWYCLDRX2:1:2101:25880:28839 2:N:0:GGAGCGTC
TCGGACTACAGGGGTTTCTAATCCTGTTTGCTCCCCACGCTTTCGCACCTCAGCGTCAATACCGGTCCAGGTGGCCGCCTTCGCCACTGATGTTCCTCCAGATATCTACGGATTTCACTCCTACACCTGGAATTCCGCCACCCTCTCCCGGATTCCAGTCATGCAGTATCAAGGGCAGTTCCACGGTTGAGCCGTGGGATTTCACCCCTGACTTACACAACAGCCTACGTGCGCTTTACGCCCAGTAATTC
+
FFFFFFFFFFFFFFFFFFFFFFFFFFFFFFFFFFFFFFFFFFFFFFFFFFFFFFFFFFFFFFFFFFFFFFFFFFFFFFFFFFFFFFFFFFFFFFFFFFFFFFFFFFFFFFFFFFFFFFFFFFFFFFFFFFFFFFFFFFFFFFFFFFFFFFFFFFFFFFFFFFFFFFFFFFFFFFFFFFFFFFFFF,FFFFFFFFFFFFFFFFFFFFFFFFFFFFFFFFFFFF:FFFFFF,FFFFFFFFFFFFFFFFFFFFF
@A01757:128:HWYCLDRX2:1:2101:32208:28870 2:N:0:GGAGCGTC
TCGGACTACACGGGTATCTAATCCTGTTCGCTACCCCTGCTTTCGAGCCTCAGCGTCAGTTGCAGACCAGACAGCCGCCTTCGCCCCTGGTGTTCTTCCATATATCTCCGCATTCCACCGCTACACATGGAGTTCCACTGTCCTCTTCTGCACTCAAGTCGCCCGGTTTCCGATGCACTTCTTCGGTTAAGCCGAAGGCTGTCACATCATAACTAAACAACCGCCAGCGCTCGCTGTCCGCCCAATAAAGC
+
,F::F:,F,F,:::F,:,,FF,F:F,:,FF,:F::F,FF,:,,::F:,F,F:F:,FFF::FFFF,,,:FF:FFFF,F,F:::,F,,FFF:,FF,:F,,:FF:FFF,,,,FF:,FFFF,FF,FFFFFFFFFFF,F:F,FFF:,FFF,F:FFFFFF:F,:FFF:FFF,,,FFF:FFFF,FF,FFFFFF,:FFFFFFFFF:FF,FFFFF,F,:,,:,,FFFFFFFFFF:FF,FFFFFF:FFF,FFFFFFF,,,F
@A01757:128:HWYCLDRX2:1:2101:2130:28886 2:N:0:GGAGCGTC
TCGGACTACAGGGGTATCTAATCCTGTTTGCTACCCACGCTTTCGCTCCTCAGCGTCAGTTATATGCCAGATAGTCGCCTTCGCCACTGATGTTACTCCAGATATCTACGGATTTCACTGCTACACCTGGAATTCCACTATCCTCTCACAGACTCGAGGTTGCCAGTTTCGGAGGCAGTTCCGAGGTTGAGCGCGGGGATTTCGCCCTGGACTTGACATAGCGCCTACGAGCGCTTTACGCCCAGTCTTTC
+
FFFFFFFFF,FFFFF:FFFFFFFFFFFFFFFF,FFFFFFFFFFFFF:FFF:FF,FFFFFF,,,,:,F:FF,F,FFFFFFFFF:F:F:FF:FFFF,FF,F,FFF:FFFFFF,FFFFF,:,,:FFFF,,:F,::FF,FF,:F,F,F:F,FF,,F:FF,:F,FFF,::F,:F,,,F:FF,FFF::,::FFFFFFFFFFFFF,FFFF,,,,F,:::F,,F:FF,,F,,,FF::,FFFF:,F,:FF,,,FFF,,,,
@A01757:128:HWYCLDRX2:1:2101:13178:28886 2:N:0:GGAGCGTC
TCGGACTACCAGGGTATCTAATCCTATTTGCTCCCCACGCTTTCGTGCCTCAGCGTCAGTCAACAGGCCAGGCGGCCGCCTTCGCCACTGGTGTTCTTCCATATATCTACGCATTTTACCGCTACACATGGAGTTCCACCGCCCTCTCCTGCTCTCTAGCCCGCCAGTTTCCAGAGCCTGTACCGGTTGAGCCGGTACCTTTCACTCCAGACTTAGCAGGCCGCCTACGCACCCTTTACGCCCAATCATTC
+
FFFFFFFFFFFFFFFFFFFFFFFFFFFFFFFFFFFFFFFFFFFFFFFFFFFFFFFFFFFFFFFFFFFFFFFFFFFFFFFFFFFFFFFFFFFFFFFFFFFFFFFFFFFFFF:FFFFFFFFFFFFFFFFFFFFFFFFFFFFFFFFFFFFFFFFFFFFFFFFFFFFFFFFFFFFFFFFFFFFFFFFFFFFFFFFFFFFFFFFFFFFFFFFFFFFFFFF:FFFFFFFFFFFFFFFFFFF:FFFFFFFFFF,F:FF
@A01757:128:HWYCLDRX2:1:2101:16975:28917 2:N:0:GGAGCGTC
CGGACTACAAGGGTATCTAATCCTGTTTGCTCCCCACGCTTTCGAGCCTCAACGTCAGTTACCGTCCAGCAGGCCGCCTTCGCCACTGGTGTTCCTCCCAATATCTACGCATTTCACCGCTACACTGGGAATTCCGCCTGCCTCTCCGGTACTCCAGACTCACAGTTTCCAAAGCAGTCCCGGGGTTGAGCCCCGGGCTTTCACTCCAGACTTGCATGTCCGTCTACGCTCCCTTTACACCCAGTAAATCC
+
FFFFFFFFFFFFFFFFFFFFFFFFFFFFFFFFFFFFFFFFFFFFFFFF:FFFFFFFFFFFFFFFFFFFFFFFFFFFFFFFFFFFFFFFFFFFFF:FFFFFFFFFFFFFFFFFFFF:FFFFFF:FFFFFFFFFF:FFFFFFFFFFFFFFFFFFFFFFFFFFFFFFFFFFFFF:FFFF:FFFFFFFFFFFFFFFFFFFFFFFFFFFFF,FFFFF:FF,FFFFFFFFFFFFFFFFFFFFFFFF:::FF:,FFF:
@A01757:128:HWYCLDRX2:1:2101:32759:28917 2:N:0:GGAGCGTC
TCGGACTACAAGGGTATCTAATCCTGTTTGCTCCCCACGCTTTCGAGCCTCAACGTCAGTTACAGTCCAGTAAGCCGCCTTCGCCACTGGTGTTCCTCCTAATATCTACGCATTTCACCGCTACACTAGGAATTCCGCTTACCTCTCCTGCACTCGAGCTGCACAGTTTCCAAAGCAGTTCCGGGGTTGGGCCCCGGCATTTCACTCCAGACTTGCGCTGCCGTCTACGCTCCCTTTACACCCAGTAAATC
+
FFFFFFFFFFFFFFFFFFFFFFFFFFFFFFFFFFFFFFFFFFFFFFFFFFFFFFFFFFF,FFFFFFFFFFFFFFFFFFFFFFFFFFFFFFFF:FFFFFFF,:FFFFFFFFFFFFFFFFFFFFFFFFFFFFFFFFFFFFFFFFFFFFFFFFFFFFFFFFFFFFFF:FFFFFFFFF,FFFFFFFFFFF:FF:FFFFFFFFF,FFFFFFF,,FFFFF:FFFFFFFFFFFF,FFFFFFFFFFFFFFFFFF,F,FF
@A01757:128:HWYCLDRX2:1:2101:5791:28933 2:N:0:GGAGCGTC
TCGGACTACAGGGGTATCTAATCCTGTTCGCTACCCATGCTTTCGAGCCTCAGCGTCAGTTGCAGACCAGAGAGCCGCCTTCGCCACTGGTGTTCTTCCATATATCTACGCATTCCACCGCTACACATGGAGTTCCACTCTCCTCTTCTGCACTCAAGTTCAACAGTTTCTGATGCAATTCTCCGGTTGAGCCGAAGGCTTTCACATCAGACTTATTGAACCGCCTGCACTCGCTTTACGCCCAATAAATC
+
FFFFFFFFFFFFF:FFFFFFFFFFFFFFFFFFFFFFFFFFFFFFFFFFFFFFFFFFFFFFFFFFFFFFFFF:FFFFFFFFFFFFFFFFFF:FFFFFFFFFFFFFFFFFFFFFFFFFFFFFFF:FFFFFFFFFFFFFFFFFFFFFFFFFFFFFFFFFFFFFFFFFFFFFFFFFFFFFFFFFFFF:FFFFF:FFFFF:F:FFFFFFFFFFFFFFFFFFFF:FFFFFFFFFFFFFFFFFFFFFFFFFFFFFFFF
@A01757:128:HWYCLDRX2:1:2101:32181:28948 2:N:0:GGAGCGTC
TCGGACTACACGGGTATCTAATCCTGTTTGCTCCCCACGCTTTCGAGCCTCAACGTCAGTTACCGTCCAGTAAGACGCCTTCGCCACTGGTGTTCCTCCTAATATCTACGCATTTCATCGCTACACTAGGAATTCCGCTTACCTCTCCGGTACTCCAGCCAAAAAGTTTCCAAAGCAGTTCCGCGGTTAAGCCGCGGGCTTTCACTCCAGACTTTCTTCGCCTTCTACGCTCCCTTTACACCCAGTAAATC
+
F:FFFFFFFFFFFFFFFFFFFFFFFFFFF,FFFFF:FFF:FFFFFFFFFFFFFFFF:FFFFF:FFFF:F,FFFF,FF,FFFF,FFFFFF,FFFFF:F,FFFFFFF,F:::::FFFFFFFF:FFFF:FFF,FFFF:FFFFFFF,FFFFFFFFFFF,FFFFFFFFFF,FFFFFFFF:,FF:F:,:F,:FFFFF:FFF,F:FFF:FFFFF:FFFFFFFFFF,:FFFFFFF:FFFFFFFFFFFFF,FFFFFFFFF
@A01757:128:HWYCLDRX2:1:2101:7057:29058 2:N:0:GGAGCGTC
TCGGACTACAAGGGTATCTAATCCTGTTTGCTCCCCACGCTTTCGAGCCTCAACGTCAGTTACTGTCCAGCAGGCCGCCTTCGCCACTGGTGTTCCTCCTAATATCTACGCATTTCACCGCTACACTAGGAATTCCGCCTGCCTCTCCAGTACTCCAGCTTTACAGTTTCCAAAGCAGTTCCGCGGTTGAGCCACGGGCTTTCACTTCAGACTTGTACAGCCGTCTACGCTCCCTTTACACCCAGTAAATC
+
FFFFFFFFFFFFFF:FFFFFFFFFFFFFFFFFFFFFFFFFFFFFFFFFFFFFFFFFFFFFFFFFFFFFFFFFFFFFFFFFFFFFFFFFFFFFFFFFFFFFF:FFFFFFFFFF:FFFFFFFFFFFFFFFFFF,FFFFFFFFFFFFFFFF:FFFFFFFFFFFFFF:FF,FFFFFFFFF:FFFFFFFFFFFFFFFFFFFFFFFFFFFFF,FFFFFFFFFFFFFF:FFFFFFFFFFFFFFFFFFFFF:,FFFFFF
@A01757:128:HWYCLDRX2:1:2101:7455:29152 2:N:0:GGAGCGTC
TCGGACTACCAGGGTTTCTAATCCTGTTTGCTCCCCACGCTTTCGAGCCTCAACGTCAGTTACCGTCCAGTAAGCCGCCTTCGCCACTGGTGTTCCTCCTAATATCTACGCATTTCACCGCTACACTAGGAATTCCGCTTACCTCTCCGGTACTCCAGCCAAAAAGTTTCCAAAGCAGTTCCGCGGTTAAGCCGCGGGCTTTCACTCCAGACTTTCTTCGCCGTCTACGCTCACTTTACACCCAGTAAATC
+
FFFFFFFFFFFFFFFFFFFFFFFFFFFFFFFFFFFFFFFFFFFFFFFFFFFFFFFFFFFFFFFFFFFFFFFFFFFFFFFFFFFFFFFFFFFFFFFFFFFFFFFFFFFFFFFFFFFFFFFFFFFFFFF:FFFFFFFFFFFFFFFFFFFFFFF:FFFFFFFF:FFFFFFFFF,FFFFFFFFFFFFFFFFFFFFFFFFFFFFFFFFFFFFFFFFFFFFFF:FFFFFFFFF:FFFFFFF,F:FFFFFF,FFFFFF
@A01757:128:HWYCLDRX2:1:2101:24551:29199 2:N:0:GGAGCGTC
TCGGACTACAAGGGTATCTAATCCTGTTTGCTCCCCACGCTTTCGAGCCTCAGCGTCAGTCATCGTCCAGCAGGCCGCCTTCGCCACTGGTGTTCCTCCTAATATCTACGCATTTCACCGCTACACTAGGAATTCCGCCTGCCTCTCCGACACTCCAGCCTGCCAGTTTCCAATGCAGCCCCGGGGTTGAGCCCCGGTATTTCACATCAGACTTGGCAGGCCGCCTACGCTCCCTTTACACCCAGTAAATC
+
FFFFFF,F:FF:FFFFFFFFFF:FFFFFF:FF,FFF:,:FFFF::FFFFFFF,F:FFF:FFFF:FF:FFFFFFFFFFFF:FF:FFFF::FFF:F,FFFFFFFFFFF,F:FFF:FFFF:F:FFFFFFFFFFFFFF,,FFF:FFFFFF,FFFFFF,FFFFFFFFFFFF:FFFFFF::FFFFFF:,FFF::FFFFFFFFFFFFFFFFFFFFF,FFFF:,FFFFFFF:F,FF,FFFFF:,FF:FFFFF,FF:,FF
@A01757:128:HWYCLDRX2:1:2101:25310:29293 2:N:0:GGAGCGTC
TCGGACTACCAGGGTATCTAATCCTGTTTGCTCCCCACGCTTTCGTGCCTCAGTGTCAGTTACAGTCCAGAGAGCCGCCTTCGCAACTGGTGTTCCTCCTAATATCTACGCATTTCACCGCTACACTAGGAATTCCACTCTCCTCTCCTGCACTCAAGTTCCCCAGTTTCAAAGGCTTACTACGGTTGAGCCGTAGCCTTTCACCTCTGACTTAAGAAACCACCTACGCACCCTTTACGCCCAGTAATTCC
+
FFFFFFFFFFFFFFFFFFFFFFFFFFFFFFFFFFFFFFFFFFFFFFFFFFFFFFFFFFFFFFFFFFFFFFFFFFFFFFFFFFFFFFFFFFFF:FFFFFFFFFFFFFFFFFFFFFFFFFFFFF,FFFF,FFF:,FFFFFFFFFFFFFFF:FFFFFFFFFFFFFFFFFFFFFFFFFFFFFFFF:FFF:FFFFFFFF:,FFF,FFFFFFFF::FFFF:FFFFFFFF:FFFFFFFFFF,FFFFFFFF,F,FFFF:
@A01757:128:HWYCLDRX2:1:2101:7003:29340 2:N:0:GGAGCGTC
TCGGACTACAAGGGTATCTAATCCTGTTCGCTACCCATGCTTTCGAGCCTCAGCGTCAGTTGCAGACCAGACAGCCGCCTTCGCCACTGGTGTTCTTCCATATATCTACGCATTCCACCGCTACACATGGAGTTCCACTGTCCTCTTCTGCACTCAAGTCGCCCGGTTTCCGATGCACTTCTTCGGTTAAGCCGAAGGCTTTCACATCAGACCTCAGCAACCGCCTGCGCTCGCTTTACGCCCAATAAATC
+
FFFFFFFFFFFFFFFFFFFF:FFFFFFFFFFFFFFF:FFFFFFFFFFFFFFFFFFFF:FFFFFFFFFF:FFFFFFFFFFFFFFFFF:FFF:FF,FF,FFFFFFFFFFF:FF:FF:,,F,FFFF:FFFFF:,:,F::F,:FFFFFFFFFFF,F:FF:FFFFFF:FFFFFFFF,F,FF,FFFFFFFFFFFFFFFFFFFF:FF,FFFFF:FFFFF,F,,FFF,FF:FFFFFFF,F:F,FF:,F:,:F,,F,FFF
@A01757:128:HWYCLDRX2:1:2101:7482:29387 2:N:0:GGAGCGTC
TCGGACTACAGGGGTATCTAATCCTGTTCGCTACCCATGCTTTCGAGCCTCAGCGTCAGTTGCAGACCAGACAGCCGCCTTCGCCACTGGTGTTCTTCCATATATCTACGCATTCCACCGCTACACATGGAGTTCCACTGTCCTCTTCTGCACTCAAGTCGCCCGGTTTCCGATGCACTTCTTCGGTTAAGCCGAAGGCTTTCACATCAGACCTAAGCAACCGCCTGCGCTCGCTTTACGCCCAATAAATC
+
FFFFFFFFFFFFFFFFFFFFFFFFFFFFFFFFFFFFFFFFFFFFFFFFFFFFFFFFFFFFFFFFFFFFFFFFFFFFFFFFFFFFFFFFFF,FFFFFFFFFFF:F:FFFFFFFFFFF:FFFFFFFFFFFFFFFFFF:FFFFFFFFFFFFFFFFFFFFFFFFFFFFFFFF:FFFFFFFFFFFFFFFFFFFFFFFFFFFFFFF,FFFFFFFFFFFFFFFFFFFFF:F:F:FFF:FFF:FFFFFFFF,FFFF:FF
@A01757:128:HWYCLDRX2:1:2101:22815:29450 2:N:0:GGAGCGTC
TCGGACTACAGGGGTATCTAATCCTGTTTGCTCCCCACGCTTTCGTGCCTCAGTGTCAGTTACAGTCCAGAGAGCCGCCTTCGCAACTGGTGTTCCTCCTAATATCTACGCATTTCACCGCTACACTAGGAATTCCACTCTCCTCTCCTGCACTCAAGTTCCCCAGTTTCAAAGGCTTACTACGGTTGAGCCGTAGCCTTTCACCTCTGACTTAAGAAACCACCTACGCACCCTTTACGCCCAGTAATTCC
+
FFFFFFFFFFFF::FFFFFFFFFFFFFFFFFFFFFFFFF:FFFFFFFFFFFFFF:FFFFFFFFFFFFFF:FFFFFFFFFFFFF:FF:F:FF:FFFFFFF:FFF:FFFFF:FFF,FFFFFF:,FFFFF:F:FFFFFFFFFFFFFFFFFFF:FFFF:FFFF,:FFFFFFFFFFFFFFFF:FFFFFFFFF::FF:FFFFFFFFFFFF:FFFFFFFFFFFFFFFFF:,F:FFFFFFFFFFFFFFFFFF,:FFFFF
@A01757:128:HWYCLDRX2:1:2101:13105:29481 2:N:0:GGAGCGTC
TCGGACTACAAGGGTATCTAATCCTGTTTGCTCCCCACGCTTTCGAGCCTCAGCGTCAGTTAAAGCCCAGCAGGCCGCCTTCGCCACTGGTGTTCCTCCTAATATCTACGCATTTCACCGCTACACTAGGAATTCCGCCTGCCTCTACTTCACTCAAGAACGGCAGTTTAGAACGCAGCCACCGGTTGAGCCGATGGATTTAACATTCTACTTGCCATCCCGCCTACGCTCCCTTTACACCCAGTAATTCC
+
FFFFFFF:FFFFFFFFFFFFFFFFFFFFFFFFFFFFFFFFFFFFFFFFFFFFFFFFFFFFFFFFFFFFFFFFFFFFFFFFFFFFFFFFFFFFFFFFFFFFFFFFFFFFFFFFFFFFFFFFFFFFFFFFFFF:FFFFFFFFFFFFFFFFFFFFFFFFFF:FFFFFFFFFFFFFFFFFFFFFFFFFFFFFFFFFFFFFFFFFFFFFFFFFFFFFFFFFFFF:FFFFFFF,FFFFFFFFFF:FFFFFFFFFFFF
@A01757:128:HWYCLDRX2:1:2101:3911:29496 2:N:0:GGAGCGTC
TCGGACTACAAGGGTATCTAATCCTGTTCGCTACCCATGCTTTCGAGCCTCAGCGTCAGTTGCAGACCAGAGAGCCGCCTTCGCCACTGGTGTTCTTCCATATATCTACGCATTCCACCGCTACACATGGAGTTCCACTCTCCTCTTCTGCACTCAAGTTCAACAGTTTCTGATGCAATTCTCCGGTTGAGCCGAAGGCTTTCACATCAGACTTATTGAACCGCCTGCACTCGCTTTACGCCCAATAAATC
+
FF:FF:FFFFFFFFFFFFFF,FFFFFFFF:FFFFFFFF:FFFFF:FFFFFFFFF:FFFFFFFFFFFFF:F:FFFFFFFF:FFFF:FFFFF:FFFFFFFFFFFFF,F,FFFFFFFFFFFFFFF:FFFFFFFFFFFFFFFFFFFFFFFFFFFFFFF:FFFF:,,FFFFFF:FFF,:FF,,FFFFFF,FFFFFFFFFFFFF:F,FFFFFFFFFFFFFFFF:FFF:FFFF,FFFFF,FFFFFF,FFFFFF:F,F:
@A01757:128:HWYCLDRX2:1:2101:9444:29590 2:N:0:GGAGCGTC
TCGGACTACTAGGGTATCTAATCCTGTTCGCTCCCCCAGCTTTCGCGCCTCAGCGTCAGTGACGGCCCAGAGAGCTGCCTTCGCCATCGGTGTTCTTCCCGATATCTGCGCATTCCACCGCTACACCGGGAATTCCGCTCTCCTCTACCGCACTCGAGCCGCCCAGTCCGGAACCCGGCCCGAGGTTGAGCCCCGGGGTTAGAGGTTCCGCTTAGGCGGCCGCCTACGCGCGCTTTACGCCCAATGAATCC
+
FFFFFFFFFFFFFFF:FFFFFFFFFFFFFFFFFFFFFFFFFFFFFFFFFFFFFFFFFFFFFFFFFFFFFFFFFFFFFFFFFFFFFFFFFFFFFFFFFFFFFFFFFFFFFFFFFFFFFFFFFFFFFFFFFFF:FFFFFFFFFFFFFFFFFFFFFFFFFFFFFFFFFFFFFFFFFFFFFFFFFF:FFF:F,FFFFFFFFFFFFFFFFFFFFFFFFFFFF:,FFFFFFFFFFFFFFFFFFFFFFFFFF,FFFFF
@A01757:128:HWYCLDRX2:1:2101:4390:29606 2:N:0:GGAGCGTC
TCGGACTACAAGGGTATCTAATCCTGTTTGCTCCCCACGCTTTCGAGCCTCAACGTCAGTTACGGTCCAGCAAGCCGCCTTCGCCACTGGTGTTCCTCCTAATATCTACGCATTTCACCGCTACACTAGGAATTCCGCTTACCTCTCCAGCACTCCAGCCGTACAGTTTCCAAAGCAGTTCCCGGGTTAAGCCCGGGGCTTTCACTTCAGACTTGCACTGCCGTCTACGCTCCCTTTACACCCAGTAAATC
+
FFFFFFFFFFFFFFFFFFFFFFFFFFFFFFFFFFFFFFFFFFFFFFFF:FFFFFFFFFFFFFFFFFF:FFFFFFFF:FFFFFFFFFFFFFFFFFFFFFFFFFFF:FFFFFFFFFFFFFFFFFFFFF:FFFFFF:FFFFFFFFFFFFFFFFFFFFFFFFFFFFFFFFFFFFF:FFFFFFFFFFFFFFFFF:FFFFFFF:FFFFFFF:FFFFFFFF,FFFFFFFFFFFFFFFFFFFFFFFFFFFFFFFF,::F
@A01757:128:HWYCLDRX2:1:2101:24722:29841 2:N:0:GGAGCGTC
TCGGACTACTGGGGTATCTAATCCTGTTTGCTACCCACGCTTTCGAACCTCAGCGTCAGTTACAGACCAGAGAGCCGCTTTCGCCACTGGTGTTCTTCCATATATCTACGCATTTCACCGCTACACATGGAGTTCCACTCTCCTCTTCTGCACTCAAGTCTCCCAGTTTCCAATGCACTACTCCGGTTAAGCCGAAGGCTTTCACATCAGACTTAAAAGACCGCCTGCGTTCCCTTTACGCCCAATAAATC
+
FFFFFFFFFFFFFFFFFFFFFFFFFFFFFFFFFFFFFFFFFFFFFFFFFFFFFFFFFFFFFFFFFFFFFFFFFFFFFFFFFFFFFFFFFFFFFFFFFFFFFFFFFF:FFFFFFFFFFFFFFFFFF,FFFFFFFFFFFFFFFFFFFFFFFFFFFFFFFF,FFFFFFFFFF:FFFFFFFFFFFF:FFFFFFF:FFFFFFFFFFFFFFFFF::FFFFFFFF,FFFFFFFFF:FF,FFFFFFFFFFF:FFFFFFF
@A01757:128:HWYCLDRX2:1:2101:29288:29888 2:N:0:GGAGCGTC
TCGGACTACTAGGGTATCTAATCCTGTTTGCTCCCCACGCTTTCGCGCCTCAGCGTCAGTTACTGTCCAGCAATCCGCCTTCGCCACTGGTGTTCCTCCGTATATCTACGCATTTCACCGCTACACACGGAATTCCGATTGCCTCTCCAGCACTCAAGAAAAACAGTTTCAAATGCTGGCTCAGGGTTGATCCCTGAGTTTTCACATCTGACTTGCTTTCCCGCCTACACGCCCTTTACGCCCAATAACTC
+
FFFFF:FFFFFFFFFFFFFFFFFFFFFFFFFFFFFFFFFFFFFFFFFFFFFFFFFFFFFFFFFFFFFFFFFF,FFFFFFFFFFFFFFFFFFFFFFFFFF,FFFFFFFFFFF::FF:,FFFF:FFFFFF:FF:FFF:F::FFF:FFFFFFFFF:FFF:FFF,,FFFF:FFF,FFFFF,FFFF:,FFFF,F:,,FFFF,FF,F:F,FFFFFF:FF:FF:,::,:FF,F,F:FFF,:F,FFF,:FFF,,F,,FF
@A01757:128:HWYCLDRX2:1:2101:23574:29951 2:N:0:GGAGCGTC
TCGGACTAAAGGGTTTCTAATCCTGTTCGCTACCCACGCTTTCGTGCATCAGCGTCAGATGCGGATTAGCAAGCTGCCTGCGCAATCGGTGTTCTGAGTAATATCTAAGCATTTCACCGCTACACTACTCATTCCGCCTGCTGCATCCGCTCTCTAGTCGAACAGTATCAGAGGCAGGCACGGGGTTAAGCCCCGACATTTGACCTCTAACTTATCCGACAGCCTACGCACCCTTTAAACCCCATAAATCC
+
F:FFFF:FFF,FF:,,F:FFFFFF:FF,FFFFFF,FFFFFF:FFF,FFFFF,FF,FFF,:FFFFFFF:FFFF,FFFFFFFFFFFFFFF,F::,::FFF,FFFFFF,FFFFFF,FFFFFFFF,FFF:FFFF,F,FF:FFF:FFFFF,F,,FFFFFF,FFFFFF,F::F:FFFFFFF:FFFFFFF,FFF,:FFFFFFFFFFFF:FFF:FF,F:::FFFF:F:,F:,FF:FFFF,FF,:,F:F,:,FFFFFF,F
@A01757:128:HWYCLDRX2:1:2101:7003:29966 2:N:0:GGAGCGTC
TCGGACTACAGGGGTATCTAATCCTGTTCGCTACCCATGCTTTCGAGCCTCAGCGTCAGTTGCAGACCAGACAGCCGCCTTCGCCACTGGTGTTCTTCCATATATCTACGCATTCCACCGCTACACATGGAGTTCCACTGTCCTCTTCTGCACTCAAGTCGCCCGGTTTCCGATGCACTTCTTCGGTTAAGCCGAAGGCTTTCACATCAGACCTAAGCAACCGCCTGCGCTCGCTTTACTCCCAATAAATC
+
FFFFFFFFFFFF:FFFFFFFFF:FFFFFF:FFFFFFFFF::FFFFFFFFFFFFFF::FFF:FFFFFF:FFFFFF:FFFFFFF:F:FFF:F:,FFFFFFFFFFFFFFFFF,F:FFF:FFF,FFFFF:F,::FFFFFFFFFFFFFF:FFFFFFFF:FFFFFF,F:F,:F:FF::FFFFFFFFFFFF,:FFF:,,FFFFFFFFFFFF:FFFFFFF:FFF,:FFF:,FFF:,FFFF,FFFF:F,F,FFFF::F:F
@A01757:128:HWYCLDRX2:1:2101:14507:29966 2:N:0:GGAGCGTC
TCGGACTACCAGGGTATCTAATCCTGTTTGCTCCCCACGCTTTCGCACCTTAGCGTCAGTCTTCGTCCAGGGGGCCGCCTTCGCCACCGGTATTCCTCCAGATCTCTACGCATTTCACCGCTACACCTGGAATTCTACCCCCCTCTACGAGACTCAAGCTTGCCAGTATCAGATGCAGTTCCCAGGTTGAGCCCGGGGATTTCACATCTGACTTAACAAACCGCCTGCGTGCGCTTTACGCCCAGTAATTC
+
FFFFFFFFFFFFFFFFFF::FFFFFFFFFFFFFFFFFFFFFFFFFFFFFFFFFFFFFFFFFFFFFFFF,FFFFFFFFFFFFFFFFFFFFFF:F:FFFFFFFF,FFFFFFFF:FFFFFFF:FF:FFFFFFF:FFFFFF:FFFFFFFFFFFFFFFFFFFFFFFFFFFFFFFFFFFFFFFFFFFFF:FFFFFFFFFFFFFFFFFFFFFFFFFFFFFFFFFFFFFFFFFFFFFFFFFFFFFFF:FFFFFF,FFFF
@A01757:128:HWYCLDRX2:1:2101:16523:30107 2:N:0:GGAGCGTC
TCGGACTACCGGGGTATCTAATCCTGTTTGCTCCCCACGCTTTCGAGCCTCAACGTCAGTTACTGTCCAGTAAGCCGCCTTCGCCACTGGTGTTCCTCCTAATATCTACGCATTTCACCGCTACACTAGGAATTCCGCTTACCTCTCCAGCACTCCAGCCATACAGTTTCCAAAGCAGTTCCCAGGTTGAGCCCGGGTATTTCACTTCCGACTTGTCTTGCCGTCTACGCTCCCTTTACACCCAGTAAATC
+
FFFFFFFFFFFFFFFFFFFFFFFFFFFFFFFFFFFFFFFFFFFFFFFFFFF,FFFFFFFFFFFFFFFFFFFFFFFFFFFFFFFFFFFFFFFFFFFFFFFFFFFFFFFFFFFFFFFFFFFFFFFFFFFFFFFFFFFFFFFFFFFFFFFFFFFFFFFFFFFFFFFFFFFF:FFFFFFFFFFFFFFFFFF:FFFFFFFFFFFFFFFFFFFFFFF:FFFF,:FFFFFFF:FFFF:FFFFFF:FFFF:,FFFFFFF
@A01757:128:HWYCLDRX2:1:2101:29704:30170 2:N:0:GGAGCGTC
TCGGACTACAGGGGTATATAATCCTGTTTGCTCCCCACGCTTTCGAGCCTCAACGTCAGTTACCGTCCAGTAAGCCGCCTTCGCCACTGGTGTTCCTCCTAATATCTACGCATTTCACCGCTACACTAGGAATTCCGCTTACCTCTCCGGTACTCCAGCCAAAAAGTTTCCAAAGCAGTTCCGCGGTTACGCCGCGGGCTTTCACTCCAGACTTTCTTCGACGTCTACGCTCCCTTTACACCCAGTAAATC
+
FFFFFFFFFFFFFFFFFFFFFFFFFFFFFFFFFFFFFFFFFFFFFFFFFFFFFFFFFFFFF:FFFFFFFFFFFFFFFFFFFFFFFFFFFFFFFFFFFFFFFFFFFFFFFFFFFFFFFFFFFFFFFFF:FFFFFFFFFFFFFFFFFFFFFFFFFFFFFFFF:FFF:FFFFFFFFFFFFFFFFFFFFFFFF,FFFFFFFFFFFFFFFFFFFFFFFFFFF:FFFFFFFFFFFFFFFFFFFFFFFFFFFFFFFFF
@A01757:128:HWYCLDRX2:1:2101:2727:30201 2:N:0:GGAGCGTC
TCGGACTACAAGGGTATCTAATCCTGTTTGCTCCCCACGCTTTCGCACCTCAGCGTCAATACCGGTCCAGGTGGCCGCCTTCGCCACTGATGTTCCTCCAGATATCTACGGATTTCACTACTACACCTGGGATTCCGCCACCCTCTCCCGGATTCGAGGCATGCTGTCTCAAGGGCCGTTCGACGGTTGAGCGGTGGGATGTCGCCGCTGACTTACGGACGAGCCTGCGTGCGCTTTACGCCGCGTGGTTG
+
FFFFFFFFFFF:FFFFFFFFFFFFF::FF:FFFFFFFFFFFFFFFFFF:FFFFFFFFFFFFF:F::F::FF:FF,FFFFF,,:FFFFFFFF,F,FFFFF,,F,:,,,,:FF,F,,::,:,,F,,F,,FFF,,FF,F,F:::,,F:FF,,,:,:,,,,F,,:::,,FF,,,:,::F,,F::F,,,FF::F,FF,F,FFF,,,FF,,F,,:F,,,,,F,,F,,,F,:,,:,::,F,,,F,:FF:,,F,,:F,,
@A01757:128:HWYCLDRX2:1:2101:30951:30201 2:N:0:GGAGCGTC
TCGGACTACTGGGGTTTCTAATCCTGTTTGCTCCCCACGCTTTCGAGCCTCAACGTCAGTTACTGTCCAGTAAGCCGCCTTCGCCACTGGTGTTCCTCCTAATATCTACGCATTTCACCGCTACACTAGGAATTCCGCTTACCTCTCCAGCACTCTAGCCGGGCAGTTTCCAAAGCAGTCCCGCAGTTGGGCCGCGGGCTTTCACTTCAGACTTGCTCTGCCGTCTACGCTCCCTTTACACCCAGTAAATC
+
FFFFFFFFFFFFFFFFFFFFFFFFFFFFFFFFFFFFFFFFFFFFFFFFFFFFFFFFFFFFFFFFFFFFFFFFFFFFFFFFFFFFFFFFFFFFFFFFFFFF,FFFFFFFFFFFFFFFFFFFFFFFFFFFFFFFFFFFFFFFF:FFFFFFFFFFFFFFFFFFFFFFFFFFFFF:FFFFFFFFFFFFFFFFFFF,FFFFFFFFFFFFFFFFFFFFFF:FFFFFF:FFFFFFFFFFFFFFFFF,:FFFFF:F:FF
@A01757:128:HWYCLDRX2:1:2101:29432:30326 2:N:0:GGAGCGTC
TGGACTACAGGGGTATCTAATCCTGTTCGCTACCCATGCTTTCGAGCCTCAGCGTCAGTTGCAGACCAGAGAGCCGCCTTCGCCACTGGTGTTCTTCCATATATCTACGCATTCCACCGCTACACATGGAGTTCCACGCTCCTCTTCTGGACTCACGTTCAACAGTTTCTGATGCCATTCGCGGGTTGAGCCGAAGGCTTGCACATCGGGCTGAGTGACCCGCCTGACCGCGCTGTGCGCCCAATAGATCC
+
FFFF:FFFFFFFFFFFFF,FFF:FFFFFF,F:FFFFFFFFFFFFFFFFFFFFFFFFFF:F:FFFF::FFFF,F::FFFFFFFFFFFFFF:FFF:F,F:FFFF,FFFF,FFF:F:FFF,F:F,:FFF:FFFF,,,F,F,F::F:F,:,F:,::FF,,FF:F,F,FF,:F:FF,,FF,,FFF,:,FF,FFFFFFF,:FFFF:,F,FF,F,:,F,F,,FF,,,:FF,,:,,F,,F,,,F,:F,,F,,F,,:,:,
@A01757:128:HWYCLDRX2:1:2101:22661:30342 2:N:0:GGAGCGTC
TCGGACTACAGGGGTATCTAATCCTGTTTGCTCCCCACGCTTTCGAGCCTCAGCGTCAGTCATCGTCCAGCAGGCCGCCTTCGCCACTGGTGTTCCTCCTAATATCTACGCATTTCACCGCTACACTAGGAATTCCGCCTGCCTCTCCGACACTCCAGCCTGCCAGTTTCCAATGCAGCCCCGGGGTTGAGCCCCGGTATTTCACATCAGACTTGGCAGGCCGCCTACGCTCCCTTTACACCCAGTAAATC
+
FFFFFFFFFFFFFF:FFFFFFFFFFFFFFFFFFFFFFFFFF:FFFFFFFFFFFFFFFFFFFFFFFFFFFFFFFFFFFFFFFFFFFFFFFFFFFFFFFFFFFFFFFFFFFFFFFFFFFFFFFFFFFFF:FFFFFFFFFFFFFFFFFFFFFFFFFFFFFFFFFFFFFFFFFFF,FFFFFFFFFFFFFFFFFFFFFFFFFF,FFFFFFFFFFFFFFFFFFFFFFFFFF:F:FFFFFFFFFFFFFFFF:F,,F:F
@A01757:128:HWYCLDRX2:1:2101:28709:30358 2:N:0:GGAGCGTC
TCGGACTACTAGGGTATCTAATCCTGTTTGATCCCCACGCTTTCGCACCTCAGCGTCAGTTACAGACCAGAGAGCCGCCTTCGCCACTGGTGTTCCTCCATATCTCTGCGCATTTCACCGCTACACATGGAATTCCACTCTCCTCTTCTGTACTCAAGTAAAACAGTTTCCAATGACCCTCCCCGGTTGAGCCGGGGGCTTTCACATCAGACTTATTTTACCGCCTACGCGCGCTTTACGCCCAATAATTC
+
FFFFFFFFFFFFFFFFFFFFFFFFFFFFFFFFFFFFFF:FFFFFFFFFFFFFFFFFFFFFFFFF,FFFFFF:FFFFFFFFFFF:FFFFFFFFFFFFFFFF:FFFFFFFFFFFFFFFFFFFFFFFF,FFFFFFFFF:FFF:FF,FFF:FFFFF,F,FFF:FFFFFF,FFFF:FFF,FFFFFFFFFFFFF,FFFFFFFFF:FF::FFF:,FFFFFFFFFFFFF,:F:,F:,F::,,FFFFFFFF:F:F::F:F
@A01757:128:HWYCLDRX2:1:2101:11740:30405 2:N:0:GGAGCGTC
TCGGACTACTGGGGTATCTAATCCTGTTTGCTCCCCACGCTTTCGAGCCTCAACGTCAGTTACAGTCCAGTAAGCCGCCTTCGCCACTGGTGTTCCTCCTAATATCTACGCATTTCACCGCTACACTAGGAATTCCACTTACCTCTCCTGCACTCCAGCCATACAGTTTCCAAAGCAGTCCGGGGGTTGGGCCCCCGCCTTTCACTTCAGACTTGCATCGCCGTCTACGCTCCCTTTACACCCAGTAAATC
+
FFFFFFFFFFFFFFFFFFFFFFFFFFFFFFFFFFFFFFFFFFFFFFFFFFFFFFFFFFFFFFFFFFFFFFFFFFFFFFFFFFFFFFFFFFFFFFFFFFFFFFFFFFFFFFFFFFFFFFFFFFFFFFF:FFFFFFFFFFFFF:FFFFFFFFFFFFFFFFFFFFFFFFFFFFFFFFFFFFFFFFFFFF::FFFFFFFFFFFFFFFFFFFFFFFFFFFFFFFFFFFFFFFFFFFFFFFF,FFFFFFFFFF,,F:
@A01757:128:HWYCLDRX2:1:2101:2591:30436 2:N:0:GGAGCGTC
TCGGACTACAAGGGTATCTAATCCTGTTTGCTCCCCACGCTTTCGCACCTCAGCGTCAATACCGGTCCAGGTGGCCGCCTTCGCCACTGATGTTCCTCCAGATATCTACGGATTTCACTCCTACACCTGGAATTCCGCCACCCTCTCGCGGATTCCAGTCATGCAGTATCAAGGGCAGTTCCGGGGTTGAGCCGTGGGAGTTCACGCCTGTCTTACACGGCAGCCTCCGTGGGCTTTAGGCGCTGTGGTTG
+
FFFFFFFFFFFFFFFFFFFFFFFFFFFFFFFFFFFFFFFFFFFFFFFFFFFFFFFFFFFFFFFFFFF:FFFFFF,:FF:FFFFF:F,FFFFFFFFFF:FFFFFFF:FFFFF,,:FF::F,FF,F,,FFFF,::F::F:F:FF,:F:F,:FF,:,:,:FF::FFF,F,:FF,,:FFF,F,,:,,,F:,F:,F,,F,FFF,,,:,,:,,,:F,::,F,:,,,,,F,FF,,F:F,F,,,F,,F,F,,FF,,,F,
@A01757:128:HWYCLDRX2:1:2101:1714:30452 2:N:0:GGAGCGTC
TCGGACTCAAGGGTTTCTAATCCTGTTTGCTACCCACGCTTTCGCACCTCAGCGTCAGTTTTGTGCCAGGCGGCCGCCTTCGCCACTGATGTTCCTCCTGATATCTACGGATTTCACTCCTACACCAGGAATTCCGCCGCCCTCTCACATACTCCAGTTTGACAGTTTCAAAGGCAGTTCCACGGTTGAGCCGTGGCATTTCTCCGTTGACTTGTCATACAGCCTCCGTGCGCTTTAGGCCCAGTAATTCG
+
FFFFFFFFFFFFFFFFFFF:FFFFFFFFFFFF,FFF:FFFFFFFFFFFFFFF:FFFFFFFFFFFFFFFFFF:F:F:FFFF:FF:FFFF:FFFFFFF:,FF:F:F,FFFFF:FFFFFFF,,FF,FFFFF,:FFF,FFFFFF,FFFFFF:FFF,FF,:F:FFFFFFFFFF,FF,FFFFFFFF,,F:FFF:F,FF,FFFFFFFFF:FF,,F:,:FFFF:FFFFFFF,F,,:FF:F:FFFF,:FFF,,F:FFF,,
@A01757:128:HWYCLDRX2:1:2101:20211:30483 2:N:0:GGAGCGTC
TCGGACTACACGGGTTTCTAATCCTGTTTGCTCCCCACGCTTTCGTGCCTCAGTGTCAGTTACAGTCCAGAGAGCCGCCTTCGCAACTGGTGTTCCTCCTAATATCTACGCATTTCACCGCTACACTAGGAATTCCACTCTCCTCTCCTGCACTCAAGTTTCCCAGTTTCAAAGGCTTACTACGGTTGAGCCGTAGCCTTTCACCTCTGACTTAAGAAACCACCTACGCACCCTTTACGCCCAGTAATTCC
+
FFFFFFFFFFFFFFFFFFFFFFFFFFFFFFFFFFFFFFFFFFFFFFFFFFFFFFFFFFFFFFFFFFFFFFFFFFFFFFFFFFFFFFFFFFFFFFFFFFFFFFFFFFFFFFFFFFFFFFFFF:FFFFFFFFFFFFFFFFFFFFFFFFFFFFFFFFFFFFFFFFFFFFFFFFFFFFFFFFFFFFFFFFFFFFFFFFFFFFFFFFFFFFFFFFFFFFF:F,FFFFFFFFFFFFFFFF:FFF:F:FFFF,F,FF:
@A01757:128:HWYCLDRX2:1:2101:31738:30499 2:N:0:GGAGCGTC
TCGGACTATTGGGGTATCTAATCCTGTTTGCTCCCCACGCTTTCGTGCCTCAGTGTCAGTTACAGTCCAGAGAGCCGCCTTCGCAACTGGTGTTCCTCCTAATATCTACGCATTTCACCGCTACACTAGGAATTCCACTCTCCTCTCCTGCACTCAAGTTCCCCAGTTTCAAAGGCTTACTACGGTTGAGCCGTAGCCTTTCACCTCTGACTTAAGAAACCACCTACGCACCCTTTACGCCCAGTAATTCC
+
FFFFFFFF,FFFFFFFFFFFFFFFFFFFFFFFFFFFFFFFFFFFFFFFFFFFFFFFFFFFFFFFFFFFFFFFFFFFFFFFFFFFF:FFFFFFFFFFFFFFFFFFFFFFFFFFFFFFFFFFFFFFFFFFF:FFFFFFFFFFFFFFFFFFFFFFFFFFFFFFFFFFFFFFFFFFFFFFFFFFF:F:FFFFFFFFFFFFFFFFFFFFFFFF:FFFFFFFFFFFFFF:F:FFFFFFFFFF:FFFFFFFF:FFFF,
@A01757:128:HWYCLDRX2:1:2101:25129:30545 2:N:0:GGAGCGTC
TCGGACTACAGGGGTTTCTAATCCTGTTTGCTCCCCACGCTTTCGAGCCTCAACGTCAGTTACCGTCCAGTAAGCCGCCTTCGCCACTGGTGTTCCTCCTAATATCTACGCATTTCACCGCTACACTAGGAATTCCGCTTACCTCTCCGGTACTCCAGCCAAAAAGTTTCCAAAGCAGTTCCGCGGTTAAGCCGCGGGCTTTCACTCCAGACTTTCTTCGCCGTCTACGCTCCCTTTACACCCAGTAAATC
+
FFFFFFFFFFFFFFFFFFFFFFFFFFFFFFFFFFFFFFFFFFFFFFFFFFFFFFFFFFFFFFFFFFFFFFFFFFFFFFFFFFFFFFFFFFFFFFFFFFFFFFFFFFFFFFFFFFFFFFFFFFFFFFFFFFFFFFFFFFFFFFFFFFFFFFFFFFFFFFFFFFFFFFFFFFFFFFFFFFFFFFFFFFFFFFFFFFFFFFFFFFFFFFF:FFFFFFFFFFF:FFFFFFFFFFFFFFFFFFFFFFFFFFFFFFF
@A01757:128:HWYCLDRX2:1:2101:5050:30624 2:N:0:GGAGCGTC
TCGGACTACACGGGTATCTAATCCTGTTTGCTACCCACGCTTTCGCTCCTCAGCGTCAGTTATGTGCCAGATAGTCGCCTTCGCCACTGATGTTCCTCCAGATATCTACGGATTTCACTCCTACACCTGGAATTCCACTATCCTCTCACACACTCCAGTTTGCCAGTTTCAAAGGCAGTTCCCACGTTGAGCGCGGGGATTTCACCCTTGACTTGACATACCGCCTACGAGCGCTTTACGCCCAGTAATTC
+
FFFFFFFFFFFFFF:FFFFFFFFFFFFFFFFFFFFFFFFFFFFFFFFFFFF:FFFFFFFFFFFFFFFFFFFFFFFFFFFFFFFFFFFFFFFFFFFFFFFFFFFFFFFFFFF,:FF::FFFFFFFFFFFFFFFFF:FFFFFFFFFFFFFFFFFFFFFFF,FFFF,FFF,FFFFFFFFFFFFFFFFFFFFFFFFFFFFFFFFFFF:FFF,:F:FFFFFF:FF:,:FFFFFFFFFFFF,F,,F:FF,FF:FF,,
@A01757:128:HWYCLDRX2:1:2101:27326:30655 2:N:0:GGAGCGTC
TCGGACTACAAGGGTATCTAATCCTGTTTGCTACCCACGCTTTCGTGCTTCAGCGTCAGTTAAAGCCCAGCAGGCCGCCTTCGCCACTGGTGTTCCTCCCGATCTCTACGCATTTCACCGCTACACCGGGAATTCCGCCTGCCTCTACTTCACTCAAGCCCTACAGTTTCAAAAGCAGTTCACGGGTTAAGCCCATGGATTTCACTTCTGACTTGCAGGGCCGCCTACGCACCCTTTACACCCAGTAAATC
+
FFFFFFFFFFFFFFFFFFFFFFFFFFFFFFFFFFFFFFFFFFFFFFFFFFFFFFFFFFFFFFFFFFFFFFFFFFFFFFFFFFFFFFFFFFFFFFFFFFFFFFFFFFFFFFFFFFFFFFFFFFFFFFFFFFFFFFFFFFFFFFFFFFFFFFFFFFFF:FFFFFFFFFFFFFFFFFFFFFFFFFFFFFFFFFFFFFFFFFFFFFFFFFFFFFFFFFFFFFFFFFFFFFFFFFFFFFF,FFFFFFFF:FF:FFF
@A01757:128:HWYCLDRX2:1:2101:2311:30671 2:N:0:GGAGCGTC
TCGGACTACACGGGTTTCTAATCCTGTTCGCTACCCATGCTTTCGAGCCTCAGCGTCAGTTGCAGACCAGACAGCCGCCTTCGCCACTGGTGTTCTTCCATATATCTACGCATTCCACCGCTACACATGGAGTTCCACTGTCCTCTTCTGCACTCAAGTCGCCCGGTTTCCGATGCACTTCTTCGGTTAAGCCGAAGGCTTTCACATCAGACCTAAGCAACCGCCTGCGCTCGCTTTACGCCCAATAAATC
+
FFFFFFFFFFFFFFF:FFFFFFFFFFFFFFFFFFFFFFF,FFFFFFFFFFFFFFFFFFFFFFFFFFFFFFFFFFFFFFFFFF:FFFFFFFFFFFFFFFFFFFFFFFFFFFFFFFF:FFF:FFFFFFFFFFFFFFFFFFFFFFFFFFFFFFFFFFFFFFFFFFFFFFFFF:FFFFFFFFFFFFF:FFFFFFFFFFFFFFFFFF:FFF:FFFFFFFFFFFF:FFF,FF:,FFFFF,FFF:FFFFF:F,F::FF
@A01757:128:HWYCLDRX2:1:2101:32289:30671 2:N:0:GGAGCGTC
TCGGACTACAAGGGTATCTAATCCTGTTTGCTCCCCACGCTTTCGAGCCTCAACGTCAGTTACCGTCCAGTAAGCCGCCTTCGCCACTGGTGTTCCTCTTAATATCTACGCATTTCACCGCTACACTAGGAATTCCGCTTACCTCTCCGGTACTCCAGCCAAAAAGTTTCCAAAGCAGTTCCGCGGTTCAGCCGCGGGCTTTCACTCCCGACTTTCTTCGCCGTCTACGCTCCCTTTACACCCAGTACATC
+
FFFFFFF:FFFFFFFFFFFFFFFFFFFFFFFFFFFFFFFFFFFFFFFFF:FFFFF:FFFFFFFFFFFFFFFF,FFFFFFFFFFFFFFFFFFFFFFFFFFFFFFFFFFFFFF:FFFFFFFFF,FFFFF,FFFFFFFFFFFFFFFFFFFFFFFFFFF::FFFFFFFFF,FF::FF,FFFFFFFFFFFFFF,FFFFFFFFFFFF,FF:F::,FFFF::FFFF:FFF,FFFFFF:F,FF:FFF:FFFFF:::FF:
@A01757:128:HWYCLDRX2:1:2101:13964:30749 2:N:0:GGAGCGTC
ACGGACTACAAGGGTATCTAATCCTGTTTGCTACCCACGCTTTCGCACCTCAGCGTCAGTTTCCAGCCAGATTGCCGCCTTCGCCACTGGTGTTCTTCCATATATCTACGCATTCCACCGCTACACATGGAGTTCCACTCTCCTCTTCTGCACTCAAGTTCAACAGTTTCTGATGCAATTCTCCGGTTGAGCCGAAGGCTTTCACATCAGACTTATTGAACCGCCTGCACTCGCTTTACGCCCAATAAATC
+
FFFFFFFFFFFFFF:FFFFFF:FFFFFFFFFFFFFFFFFFFFFFFFFFFFFF,FFFFF:FFFFFFFFFF:FFFFFF:FF:FFFF:FFFFFFF:F:FFFFFF::F:FFFF:FFFFF:FFFF:FFFF:FFFFFFFFFFFFFFFFFF,,FFF:FFFFFFFFF:FFF:F,:FFF:FFFFFFFFFF:FFFFFF,:FF,FFFFFFFFF,FFFFFF:FFFFFFF,:FFFFFFF:FFFFF,FFF,FFFFF,FFFFFFF:
@A01757:128:HWYCLDRX2:1:2101:23610:30796 2:N:0:GGAGCGTC
TCGGACTACAAGGGTTTCTAATCCTGTTTGCTCCCCACGCTTTCGAGCCTCAACGTCAGTTACTGTCCAGTAAGCCGCCTTCGCCACTGGTGTTCCTCCTAATATCTACGCATTTCACCGCTACACTAGGAATTCCGCTTACCTCTCCAGCACTCCAGCCGTACAGTTTCCAAAGCAGTTCCCGGGTTAAGCCCGGGGCTTTCACTTCAGACTTGCACTGCCGTCTACGCTCCCTTTACACCCAGTAAATC
+
FFFFFFFFFFFFFFFFFFFFFFFFFFFFFFFFFFFFFFFFFFFFFFFFFFFFFFFFFFFFFFFFFFFFFFFF:FFFFFFFFFFFFFFFFFFFFFFFFFFFFFFFFFFFFFFFFFFFFFFFFFF:FFFFFFFFFFFFFFFFFF:FFFFF:FFFFFFFFFFFFFFFFFFFFFFFFFFFFFFFFFFFFFFFFFFFF::FFFFFFFFFFFFF:FFFFFF:FFF,,F:FFFFFFFFFFFFFFFFFFF,:,:,,:FF
@A01757:128:HWYCLDRX2:1:2101:18069:30968 2:N:0:GGAGCGTC
TCGGACTACAGGGGTATCTAATCCTGTTTGCTCCCCACGCTTTCGAGCCTCAACGTCAGTTACTGTCCAGTAAGCCGCCTTCGCCACTGGTGTTCCTCCTAATATCTACGCATTTCACCGCTACACTAGGAATTCCACTTACCTCTCCAGCACTCTAGTCTAACAGTTTCCAAAGCAGTCCCAGGGTTAAGCCCTGGGCTTTCACTTCAGACTTGCCATACCGTCTACGCTCCCTTTACACCCAGTAAATC
+
FFFFFFFFFFFFFFFFFFFFFFFFFFFFFFFFFFFFFFFFFFFFFFFFFFFFFFFFFFFFFFFFFFFFFFFFFFFFFFFFFFFFFFFFF:FFFFFFFFFFFFFFFFFFFFFFFFFFFFFFFF,FFFFFFFFFFFFFFFFFFFFFF,FFFFFFFFFFFFFFFFFFFFFF:FFF,:FFFFFFFFFFFFFFFFFFFFFFFFFFFFF,FFF:FFFFFFFF:FFFFFFFFFF:FFFFFFFFFFFFFFFF::FFFFF
@A01757:128:HWYCLDRX2:1:2101:2654:30984 2:N:0:GGAGCGTC
TCGGACTACTAGGGTATCTAATCCTGTTTGCTACCCACGCTTTCGAACCTCAGCGTCAGTTACAGACCAGAGAGCCGCTTTCGCCACTGGTGTTCTTCCATATATCTACGCATTTAACCGCTACACATGGAGTTCCACTCTCCTTTTCTGCACTCAAGTCTCCCAGTTTCCAATGCACTACTCCGGTTAAGCCGAAGGCTTTCACATCAGACTTAAAAGACCGCCTGCGTTCCCTTTACGCCCAATAAATC
+
FFFFFFFFFFFFFFFFFFFFFFFFFFFFFFFFFFFFFFFFFFFFFFFFFFFFFFFFFFFFFFFFFFFFFFFFFFFFFFFFFFFFFFFFFFFFFFFFF:FFFF:F:FFFFFFFFFFFFFFF:FFFFFFFFFFFFFFFFFFFFFFFFFFFFFFFFFFFFFFFFFFFFFFFF:FFFFFFFFFFFFF:FFFFFF:FF,FFFFFFFFFFFFFF,,FFFFFF:FF,FFF,FFFFFFF:F,,F,:,FF:F,F,FFFF:
@A01757:128:HWYCLDRX2:1:2101:23321:31046 2:N:0:GGAGCGTC
GGGACTACAGGGTTTCTAATCCTGTTTGCTCCCCACGCTTTCGCACCTCAGCGTCAATACCGGTCCAGGTGGCCGCCTTCGCCACTGATGTTCCTCCAGATATCTACGGATTTCACTCCTACACCTGGAATTCCGCCACCCTCTCCCGGATTCCAGTCATGCAGTATCAAGGGCAGTTCCACGGTTGAGCCGTGGGATTTCACCCCTGACTTACACAACAGCCTACGTGCGCTTTACGCCCAGTAATTCCG
+
FFFFFFFFFFFFFFFFFFFFFFFFFFFFFFFFFFFFFFFFFFFFFFFFFFFFFFFFFFFFFFFFFFFFFFFFFFFFFFFFFFFFFFFFFFFFFFFFFFFFFFFFFFFFFFFFFFF:F:FFFFFFFFFFFFFFFF,FFFFFFFFFFFFFFF:F:FFFFFFF:FFFFFFFFFF:FFFFFFFFFFFFFF:FFFFF,::FFFFFFFFFFF,:FFFFFFFFFFFFFFF:FF,:,F:FFF:FFF,FFFFFFFFFFF,
@A01757:128:HWYCLDRX2:1:2101:28989:31062 2:N:0:GGAGCGTC
TCGGACTACTAGGGTATCTAATCCTGTTCGCTACCCATGCTTTCGAGCCTCAGCGTCAGTTGCAGACCAGACAGCCGCCTTCGCCACTGGTGTTCTTCCATATATCTACGCATTCCACCGCTACACATGGAGTTCCACTGTCCTCTTCTGCACTCAAGTCGCCCGGTTTCCGATGCACTTCTTCGGTTAAGCCGAAGTCTTTCACATCAGACCTAAGCAACCGCCTGCGCTCGCTTTACGCCCAATAAATC
+
FFFFFFFFFFFFFFFFFFFFFFFFFFFFFFFFFFFFFFFFFFFFFFFFFFFFFFFFFFFFFFFFFFFFFFFFFFFFFFFFFFFFFFFFFFFFFFFFFFFFFFFFFFFFFFFFFFFFFFFFFFFFFFFFFFFFFFFFFFFFFFFFFFFFFFFFFFFFFFFFFFFFFFFFFFFFFFFFFFFFFFFFFFFFFFFFFFFFFFFFFFFFFFFFFFFFFFFFFFF,FFFFFFF:FFFFFFFFFFFFFFFFFFF:FFF
@A01757:128:HWYCLDRX2:1:2101:11261:31140 2:N:0:GGAGCGTC
TCGGACTACCAGGGTATCTAATCCTGTTTGCTCCCCATGCTCTCATGCCTCAGCGTCAGTTACAGTCCAGTAAGTCGCCTTCGCCACTGGTGTTCTTCCTAATCTCTACGCATTTCACCGCTACACTAGGAATTCCACTTACCTCTCCTGCACTCTAGTTAAACAGTTTTATATGCTTTCTACAGGTTAAGCCTATATATTTAACATATAACTTGTTTAACCGCCTACGCATCCTTTACGCCCAGTTATTC
+
FFFFFFFFFFFFFFFFFFFFFFFFFFFFFFFFFFFFFFFFFFFFFFFFFFFFFFFFFFFFFFFFFFFFFFFFFFFFFFFFFFFFFFFFFFFFFFFFFFFFFFFFFFFFFFFFFFFFFFFFFFFFFFF:FFFF:FF:FFFFFFFFFFFFFFFFFFFFFFFFFFFFFFFFFFFFFFFFF:FFFFFFFFFF:FFFFF:FFFFFFFFFFFFFFFF:FFFFFFFFFFFFFFFFFFFFF:FFFFFFFFF:F,F:FFF
@A01757:128:HWYCLDRX2:1:2101:20265:31297 2:N:0:GGAGCGTC
TCGGACTACTAGGGTTCTAATCCTGTTTGCTCCCCACGCTTTCGTGCCTCAGTGTCAGTTACAGTCCAGAGAGCCGCCTTCGCAACTGGTGTTCCTCCTAATATCTACGCATTTCACCGCTACACTAGGAATTCCACTCTCCTCTCCTGCACTCAAGTTTCCCAGTTTCAAAGGCTTACTACGGTTGAGCCGTAGCCTTTCACCTCTGACTTAAGAAACCACCTACGCACCCTTTACGCCCAGTAATTCCG
+
FFFFFFFFFFFFFFFFFFFFFFFFFFFFFFFFFFFFFFFFFFFFFFFFFFFFFFFFFFFFFFFFFFFFFFFFFFFFFFFFFFFFFFFFFFFFFFFFFFF,FFFFFFFFFFFFFFFFFFFFFFFFFF,FFFFFFFFFFFFFFFFFFFFFFFFFFFFFFFFFFFFFFFFFFFF:FFFFFFFFFFFFFFFFFFFFFFFFFFFFFFFFFFF:F:FF,FFF,FFFFFFFFFFFFF:FFF::FFFFFFF,:FFFFFF
@A01757:128:HWYCLDRX2:1:2101:16712:31313 2:N:0:GGAGCGTC
TCGGACTACACGGGTATCTAATCCTATTTGCTCCCCACGCTTTCGTGCCTCAGCGTCAGTAACAGGCCAGGCGGCCGCCTTCGCCACTGGTGTTCTTCCATATATCTACGCATTTTACCGCTACACATGGAGTTCCACCGCCCTCTCCTGCTCTCTAGCCCGCCAGTTTCCAGAGCCTGTACCGGTTGAGCCGGTACCTTTCACTCCAGACTTAGCAGGCCGCCTACGCACCCTTTACGCCCAATCATTCC
+
FFFFFFFFFFFFFFFFFFF:FFFFFFFFFFFFFFFFFFFFFFFFFFFFFFFFFFFFFFFFFFFFFFFFFFFFFFFFFFFFFFFFFFFFFF:FFFFFFFFFFFFFFFFFFFFFFFFFFFFFFF,FFFF:FFFFFFFFF:F,FFFFFFFFFFFFFFFFFFFFFFFFFFFFFFF,FFFFFFFFFFFFFFFFFFFFFFFF:FFFFFFFFFFFFFFFFFFFFFFFFFF:F,FFFFFFF:,FFF,FFFF,FF:FFF:
@A01757:128:HWYCLDRX2:1:2101:29496:31313 2:N:0:GGAGCGTC
TCGGACTACTGGGTATCTAATCCTGTTTGCTCCCCACGCTTTCGTGCCTCAGTGTCAGTTACAGTCCAGAGAGCCGCCTTCGCAACTGGTGTTCCTCCTAATATCTACGCATTTCACCGCTACACTAGGAATTCCACTCTCCTCTCCTGCACTCAAGTTTCCCAGTTTCAAAGGCTTACTACGGTTGAGCCGTAGCCTTTCACCTCTGACTTAAGAAACCACCTACGCACCCTTTACGCCCAGTAATTCCG
+
FFFFFFFFFFFFFFFFFF:FFFFFFFFFFFFFFFFFFFFFFFFFFFFFFFFFFFFFFFFFFFFFFFFFFFFFFFFFFFFFFFFFFFFFFFFFFFFFFFFFFFFFFFFFFFFFFFFFFFFFF,FFFFFFFFFFFFFFFFFFFFFFFFFFFFFFFFFFFFFFFFF:FFFFFF:FFFFFFFFFFFFFFFFFFFFFF:FFFFFFF,FFFFFFFFFF:FFF,FFFFFF:FFFFFFFFFFFFFFFF,:FFFFFFFFF
@A01757:128:HWYCLDRX2:1:2101:17616:31469 2:N:0:GGAGCGTC
TCGGACTACAGGGGTATCTAATCCTGTTCGCTCCCCCAGCTTTCGCGCCTCAGCGTCAGTGACGGCCCAGAGAGCTGCCTTCGCCATCGGTGTTCTTCCCGATATCTGCGCATTCCACCGCTACACCGGGAATTCCGCTCTCCTCTACCGCACTCTAGCCGCCCAGTCCGGAACCCGGCCCGAGGTTGAGCCCCGGGGTTAGAGGTTCCGCTTAGGCGGCCGCCTACGCGCGCTTTACGCCCAATGAATCC
+
FFFFFFFFFFFFFFFFFFFFFFFFFFFFFFFFFFFFFFFFFFFFFFFFFFFFFFFFFFFFFFFFFFFFFFFFFFFFFFFFFFFFFFFFFFFFFFFFFFFFFFFFFFFFFFFFFFFFFFFFFFFFFFFFFFFFFFFFFFFFFFFFFFFFFFFFFFFFFFFFFFFFFFFFFF:F,FFFFFFFFFFFFFFFFFFFFFF:FFFFF,FFFFFFFFFFFF:FFFFFFFFFFFFFFFFFFFFFFFFFF:FFF,FFFFF
@A01757:128:HWYCLDRX2:1:2101:6795:31579 2:N:0:GGAGCGTC
TCGGACTACACGGGTATCTAATCCTGTTTGCTCCCCACGCTTTCGAGCCTCAACGTCAGTTACTGTCCAGCAGGCCGCCTTCGCCACTGGTGTTCTTCCCAATATCTACTAATTTCACCTCTACACTGGGAATTCCGCCATCCTCTCCTGGATTCAAGCGCAACAGTATCAAGCGCTATTCCCGGGTTGAGCCCGGGGCTTTCACGCCTGACTTATCGCACCGCCTACGCGCCCTTTACGCCCAGTAAATC
+
FFFFFFFFFFFFFF:FFFFFFFFFFFFFFFFFFFFFFFFFFFFFFFFFFFFFFFFFFFFFF:F,FFFFFFFFFFFFFFFFFFFFFFFFFFFFFFFFFFFFFFFFFFFFFFFFFFFFFFFFFFFFFFF:FFFFFFFFFFFFFFFFFFFFF:F:FFFFFFFFFF:FFF:FFFFFFFFFFFFFF:FFFFFF,FFFFFFFFFFFFFFFFFFFF,FFFFFF:FFFF:FFF:FFFFFFFFFFFF:FFFF::FFFFF:
@A01757:128:HWYCLDRX2:1:2101:8296:31673 2:N:0:GGAGCGTC
TCGGACTACCGGGGTATCTAATCCTGTTTGCTCCCCACGCTTTCGTGCCTCAGTGTCAGTTACAGTCCAGAGAGCCGCCTTCGCAACTGGTGTTCCTCCTAATATCTACGCATTTCACCGCTACACTAGGAATTCCACTCTCCTCTCCTGCACTCAAGTTCCCCAGTTTCAAAGGCTTACTACGGTTGAGCCGTAGCCTTTCACCTCTGACTTAAGAAACCACCTACGCACCCTTTACGCCCAGTAATTCC
+
FFFFFFFFFFFFFFFFFFFFFFFFFFFFFFFFFFFF:FFFFFFFFFFFFFFFFFFFFFFFFFFFFFFFFFFFFFFFFFFFFFFFFFFFFFFFFFFFFFFFFFF:FFFFFFFFFFFFFFFFFFFFFFF:FFFFFFFFFFFFFFFFFFFF:FFFFFFF,FFFFFFFFFFFFFFFFFFFF,FFFFF:FFFFFFFFFFFFFFFFFFFFFFFF,FFFFFFFFFFFFFFFFF:FFFFFFFFFFFFFFFFF:FFFF:F
@A01757:128:HWYCLDRX2:1:2101:11351:31673 2:N:0:GGAGCGTC
TCGGACTACAGGGGTTTCTAATCCTATTTGCTCCCCACGCTTTCGTGCCTCAGCGTCAGTTAACAGGCCAGGCGGCCGCCTTCGCCACTGGTGTTCTTCCATATATCTACGCATTTTACCGCTACACATGGAGTTCCACCGCCCTCTCCTGCTCTCTAGCCCGCCAGTTTCCAGAGCCTGTACCGGTTGAGCCGGTACCTTTCACTCCAGACTTAGCAGGCCGCCTACGCACCCTTTACGCCCAGTAAATC
+
FFFFFFFFFFFFFFFFFFFFFFFFFF:FFFFFFFFFFFFFFFFFFFFFFFFFFFFFFFF:FFFFFFFFFFFFFFFFFFFFFFFFFFFFFFFFFFFFFFFFFFFF:FFFFFFFFFFFFFFFFFFFFFFFFFFFFFFFFFFFFFFFFFFFFFFFFFFFFFFFFFFFFFFFFFFFFFFFFFFFFFFFFFF:FFFFFFFFFFFFFFFFFFFFFFFFFFFFFFFFFFFFFFFFFFFFFFFFFFFFFFFFFF:F,FF
@A01757:128:HWYCLDRX2:1:2101:28592:31814 2:N:0:GGAGCGTC
TCGGACTACAAGGGTATCTAATCCTGTTTGCTACCCACGCTTTCGAGCCTCAACGTCAGTTACTGTCCAGTAAGCCGCCTTCGCCACTGGTGTTCCTCCTAATATCTACGCATTTCACCGCTACACTAGGAATTCCGCTTACCTCTACAGCACTCTAGCCGGGCAGTTTCCAAAGCAGTCCCGAAGTTGGGCCGCGGGCTTTCACTTCAGACTTGATCTGCCGTCTACGCTCCCTTTACACCCAGTAAATC
+
FF,FFFFFFF:FFFFFFFFFFFF,FF:FFF,F,,F:F:F:,:FFFFF,FFFFF:FFFFFFFFF:FFFFFFFFFFF:F:FFF,F,FFFF:FF:FFFFFFFFFFFFFFFF:,FFFF:FFF,FFF:FFFFFFFFFFFF,FFFFF:FFFF:FFFFFFFFFFF,F:F,FF:F:F:FFFF,FFFF:F:,,FFF,,,FFFFFFFFFFFFFFF,FFFFF:FF:,FFF:F:::F:,FFFF:::FFFFFF:FFF:FFFFFF
@A01757:128:HWYCLDRX2:1:2101:26359:31861 2:N:0:GGAGCGTC
TCGGACTACTAGGGTATCTAATCCTGTTTGCTCCCCACGCTTTCGAGCCTCAACGTCAGTTACCGTCCAGTAAGCCGCCTTCGCCACTGGTGTTCCTCCTAATATCTACGCATTTCACCGCTACACTAGGAATTCCGCTTACCTCTCCGGTAATCCAGCAAAAAAGTTTCCAAAGCCATTCCGCGGTTGAGCCGCGGGCTTTCACTTCAGACTTTCTTCGCCGTCTACGCTCCCTTTAAACCCAATAAATC
+
FFFFFFFFFFFFFFFFFFFFFFFFFFFFFFFFFFFFFFFFFFFFFFFFFFFFFFFFFFFFFFFFFFFFFFFFFFFFFFFFFFFFFFFFFFFFFFFFFFFFFFFFFFFFFFFFFFFFFFFFFFFFFFFFFFFFFFFFFFFFFFFFFFFFFFFFFFFFFFFFFFFFF:FFF:FF:FFFFFFFFFFFFFFFFFFFFFFFFFFFFFFFFFFFFFFFFFFFFFFFFFFFFFFF:FFFFFFFFFFFF,FF:FFFFFF
@A01757:128:HWYCLDRX2:1:2101:6994:31923 2:N:0:GGAGCGTC
TCGGACTACTAGGGTATCTAATCCTGTTCGCTACCCATGCTTTCGAGCCTCAGCGTCAGTTGCAGACCAGACAGCCGCCTTCGCCACTGGTGTTCTTCCATATATCTACGCATTCCACCGCTACACATGGAGTTCCACTGTCCTCTTCTGCACTCAAGTCGCCCGGTTTCCGATGCACTTCTTCGGTTAAGCCGAAGGCTTTCACATCAGACCTAAGCAACCGCCTGCGCTCGCTTTACGCCCAATAAATC
+
FFFFFFFFFFFFFFFFFFF,FFFFFFFFFFFFFFFFFFFFFFFFFFFFFFFFFFFFFFFFFFFFFFFFFFFFFFFFFFFFFFFFFFFFFF,FFFFFFFF:FFFFFFFFFFFFFFFFFFFFFFFFFF:FFF:FFFFFFFFFFFFFFFFFFFFFFFFFFFFFFFFFFFFFFFFFFFFFFFFFFFFFFFFFFF,FFFFFFFFFFFFFFFFFFFFFFFFFFFF:FFFFFFF:FFFFFFFFFFFFFFFFFFFF:FF
@A01757:128:HWYCLDRX2:1:2101:30725:32033 2:N:0:GGAGCGTC
TCGGACTACAAGGGTATCTAATCCTGTTCGCTCCCCACGCTTTCGCTCCTCAGCGTCAGTAACGGCCCAGAGACCTGCCTTCGCCATTGGTGTTCTTCCCGATATCTACACATTCCACCGTTACACCGGGAATTCCAGTCTCCCCTACCGCACTCCAGCCCGCCCGTACCCGGCGCAGATCCACCGTTAGGCGATGGACTTTCACACCGGACGCGACGAACCGCCTACGAGCCCTTTACGCCCAATAAATC
+
FFFFFFFFFFFFFFFFFFFFFFFFFFFFFFFFFFFFFFFFFFFFFFFFFFF:FFFFFFFF:FFFFFFFFFFFFFFFFFFFFFFFFFFFFFFFFFFFFFFFFFFFFFFFFFFFFFFFFFFFFFFFFFFFFF:FFFFF:FFFFFFFFFFFFFFFFFFFFFFFFFFFFFFFFFFFFFFFFFFFFFFFFF:FFFFFFFFFFFFFFFFFFFFFFFFFFFFFFFFFFFFFFF:FFFFFFFFFFFFFFFFFFFFF:FF
@A01757:128:HWYCLDRX2:1:2101:8160:32064 2:N:0:GGAGCGTC
TCGGACTACCGGGGTATCTAATCCTGTTTGCTCCCCACGCTTTCGTGCCTCAGTGTCAGTTACAGTCCAGAGAGCCGCCTTCGCAACTGGTGTTCCTCCTAATATCTACGCATTTCACCGCTACACTAGGAATTCCACTCTCCTCTCCTGCACTCAAGTTCCCCAGTTTCAAAGGCTTACTACGGTTGAGCCGTAGCCTTTCACCTCTGACTTAAGAAACCACCTACGCACCCTTTACGCCCAGTAATTCC
+
FFFFFFFFFFFFFFFFFFFFFFFFFFFFFFFFFFFFFFFFFFFFFFFFFFFFFFFFFFFFFFFFFFFFFFFFFFFFFFFFFFFFFFFFFFFFFFFFFFFFFFF:FFFFFFFFFFFFFFFFFFFFFF,:,FFFFFFFFFFFFF:FFFFFFFFFFFFFFFFFFFFF:FFFFF:F:FF,FFF:FFFFFFFFFFFFFF:FFFFFFFFFFFFFFF:FF,:FFFFFFFFFFF:FF:FF,F:F,:FF:FFFF,FFFF,
@A01757:128:HWYCLDRX2:1:2101:8657:32205 2:N:0:GGAGCGTC
TCGGACTACAAGGGTATCTAATCCTGTTTGCTCCCCACGCTTTCGAGCCTCAACGTCAGTTACTGTCCAGTAAGCCGCCTTCGCCACTGGTGTTCCTCCTAATATCTACGCATTTCACCGCTACACTAGGAATTCCGCTTACCTCTCCAGCACTCCAGCCAGACAGTTTACAAAGCACTTCACAGGTTGAGCCCGGGTATTTCACTTACGACTTGTATAGCCGTCTACGCTCCCATTACACCCAGTAAATC
+
FFFFFFFFFF,FFFFFFFFFFFFFFFFFFFFFFFFFFFFFFFFFF,F:FFFF:FFFFFFFFFF,FFFFFF,FFFFFFFFFFFFFFFFFF:FFFFFFFFF,FFFFFFFFFFFFFFFFFFFFFFFFFF,FFFFFFFFFFFFFFFFFFFFFFFFFFFFFFFFFF,,F,,FFF,FFFF,:F,FF,,,:FF,F,F:FFF,F,,::FF,:,,,,F,,:,,:FF,,,FFFFFFF,,:,FF:,FFF,FFFFF,FFFF:F
@A01757:128:HWYCLDRX2:1:2101:25066:32315 2:N:0:GGAGCGTC
TCGGACTACTATGGTATCTAATCCTGTTTGCTCCCCACGATTTCGAGCCTCAACGTCAGTCATCGTCCAGCAAGCCGCCTTCGCCACTGGTGTTCCTCCTAATATCTACGCATTTCACCGCTACACTAGGAATTCCGCTTACCTCTCCAGCACTCCAGCCGTACAGTTTCCAAAGCAGTTCCCGGGTTAAGCCCGGGGCTTTCACTTCAGACTTGCACTGCCGTCTACGCTCCCTTTACACCCAGTAAATC
+
,FF:FF:FFFF,F:F::FFFF:FFFF:F:,F:FFFFF:F,,:F,:F,FF:FFFF,,:FFFFFFF:FFFF,FFFF,FF:FFFFFFFFFFFF:FFF,F,F:FFFFFFFFFFFFF:FFFFFFFFFFF:FFFFFFFFFF:FFFF:FFFFFFFFFFFFFFF:FFFFFFFFFF,:FFF:FFFFFFFFFFFFFFF:FFFFFF:FFFF:FFFF::FFFFFF,FF:FFFF:FFF:FFFFFFFFF:F,FFFFF:FF,FF,F
@A01757:128:HWYCLDRX2:1:2101:15628:32346 2:N:0:GGAGCGTC
TCGGACTACACGGGTATCTAATCCTGTTCGCTCCCCACGCTTTCGTGCCTCAGCGTCAGTTTCAGTCCAGAAAGCCGCCTTCGCCACTGGTGTTCTTCCTAATATCTACGCATTTCACCGCTACACTAGGAATTCCGCTTTCCTCTCCTGTACTCTAGCTTGATAGTTCCAAATGCAATCCTCGGGTTAAGCCCAAGGCTTTCACATCTGGCTTACCATGCCGCCTACTCACCCTTTACACCCAGTAATTC
+
FFFFFFFFFFFFFFFFFFFFFFFFFFFFFFFFFFFFFFFFF:FFFFFFFFFFFFFFFFFFFFFFFFFFFFFFFFFFFFFFFFFFFFFFFFFFFFFF:FFFFFFFFFF:FFFF:FFFFFFFFFFFFFFFFF,FFFFFFF,FFFFFFFFFFFFFFFFFFFFFFFFFFFFFFFFFFFFFFFFFFFFFFFFFFFFFFFFFFFFFFFFFF::FFFFFF,FFFFFFFFFFFFFFFFFFFFF,F,FFFFF:FFFFF,F
@A01757:128:HWYCLDRX2:1:2101:23963:32440 2:N:0:GGAGCGTC
TCGGACTACCAGGGTATCTAATCCTGTTTGCTCCCCACACTTTCGCACCTCAGCGTCAGTATCGAGCCAGTGAGCCGCCTTCGCCACTGGTGTTCCTCCGAATATCTACGCATTTCACCTCTACACTCGGAATTCCACTCACCTCTCTCGAACTCAAAACCAGGAGTTTACAAGGCAGTTCCAGGGTTGAGCCCTGGGATTTCACCTCATACTTTCTGATCCGCCTACGTGCGCTTTACGCCCAGTAATTC
+
FFFFFFFFFFFFFFFFFFFFFFFFFFFFFFFFFFFFFFFFFFFFFF,FFFFFFFFFFFFFFFFFFFFFFFF:FFFFFFFFFFFFFFFFFFFFFFFFFF:FFFFFFFFFFF,FFFFFFFFFFFFFFFFFFFFFFF:FFFFFFFF:FFFF:FFFFFFFFFFFF,FFFFFFFF:FFFFFFFFFFFFFFFFF:::FFFF:,F::FFFF:,FFFF,FFFFFFFFFFFF:FFF:FF,F,F,FFFF::FFFFFF:FFF
@A01757:128:HWYCLDRX2:1:2101:5403:32550 2:N:0:GGAGCGTC
TCGGACTACAAGGGTATCTAATCCTGTTTGCTCCCCACGCTTTCGAGCCTCAACGTCAGTTACCGTCCAGTAAGCCGCCTTCGCCACTGGTGTTCCTCCTAATATCTACGCATTTCACCGCTACACTAGGAATTCCGCTTACCTCTCCGGTACTCCAGCCAAAAAGTTTCCAAAGCAGTTCCGCGGTTAAGCCGCGGGCTTTCACTCCAGACTGTCTTCGCCGTCTACGCTCCCTTTACACCCAGTAAATC
+
FFFFFFFFFFFFFFFFFFFFFFFFFFF,FFFFFFFFFFFFFFFFFFFFFFFFFFFFFFFFFFFFFFFFFFFFFFFFFFFFFF,FFFFFFF:FFFFFFFFFFFFFFFF,FFFFFFFFFFFFFFFFFFFFFFF,FFFFFFF:FFFFF:FF:FFFFFFF,FF:FF,FFFFFFFFFFFFFFFFFFFFFFF:F:FFFFFFFFFFFFF:FFFF,,FF:F:FFFFFF:FFFFF,:FFFFFFFFF:FFF::,FF,,FFF
@A01757:128:HWYCLDRX2:1:2101:9670:32550 2:N:0:GGAGCGTC
TCGGACTACAGGGGTATCTAATCCTGTTTGCTCCCCACGCTTTCGAGCCTCAACGTCAGTTACCGTCCAGTAAGCCGCCTTCGCCACTGGTGTTCCTCCTAATATCTACGCATTTCACCGCTACACTAGGAATTCCGCTTACCTCTCCGGTACTCCAGCCAAAAAGTTTCCAAAGCAGTTCCGCGGTTAAGCCGCGGGCTTTCACTCCAGACTTTCTTCGCCGTCTACGCTCCCTTTACACCCAGTAAATC
+
FFFFFFFFFFFFFFFFFFFFFFFFFFFFFFFFFFFFFFFFF,FFFFFFFFFFFFFFFFFFFFFFFFFFFFFFFFFFFFFFFFFFFFFFFFFFFFFFFFFFFFFFFFFFFFFFFFFFFFFFFFFFFFFFFFFFFFFFFFFFFFFFFFFFFFFFFFFFFFFFFFFFFFFFFFFFFFFFFFFFFFFFFFFFFFFFFFFFFFFFFFFFFFFFFFFFFFFFFFF:FFFFFFFFFFFFFFFFF,FFFFFFFFFFFFF
@A01757:128:HWYCLDRX2:1:2101:31304:32690 2:N:0:GGAGCGTC
TCGGACTACTAGGGTATCTAATCCTGTTCGCTACACATGCTTTCGAGCCTCAGCGTCAGTTGCAGACCAGACAGCCGCCTTCGCCACTGGTGGTCTTCCATATATCTACGCATTCCACCGCTACACATGGAGTTCCACTGTCCTCTTCTGCACTCAAGTCGCCCGGTTTCCGAAGCACTTCTTCGGTTAAGCCGAAGGCTTTCACATCAGACCTAAGCAACCGACTGCGCTCGCTAGACGCCCACTACCTC
+
:F::F,,F,FF:,:FFFFFFFF,:::::F,:FFF,:,FFFF,FFFFF,F,FFFF:FFF,,FFFFFFFFF:FFFF,F,,,,:FF,FFFF:::F,F::,,FFFFFFF::FF,FF::FFF,F,F:FFFFFFFFFF,FF:FFFFFFFF:FFF,:FFFFFFF,FFFF,F,,FFFF:::,:FFFFFFF,FF,,FFF,FF:FFF:FF,F:FFFFFFFF,FFFF,FFF:F,,F:::,FF:FF:,FFFFFFF,:FF,,FF
@A01757:128:HWYCLDRX2:1:2101:17788:32706 2:N:0:GGAGCGTC
TGGACTACAAGGGTATCTAATCCTGTTTGCTCCCCACGCTTTCGCACCTCAGCGTCAATACCGGTCCAGGTGGCCGCCTTCGCCACTGATGTTCCTCCAGATATCTACGGATTTCACTCCTACACCTGGACTTCCGCCACCCTCTCCCGGATTCAAGTCATGCAGTATCAAGGGCAGTTCCACGGTTGAGCCGTGGGATTTCACCCCTGACTTACACAACAGCCTACGTGCGCTTTACGCCCAGTAATTCC
+
FFFFFFFFFFFFFFFFFFFFFFFFFFFFFFFFFFFFFFFFFFFFFFFFFFFFFFFFFFFFFFFFFFFFFFFFFFFFFFFFFFFFFFFFFFFFFFFFFFFFFF:FFFFFFFFFFFFFFFFFFFFFFFFFFF,FFFFFFF,FFFFFFFFFFFFFFFFFFFFFFFFFFFFFFFFFFFFFFFFFFFFFFFFFFFFFF:FFFFF,FFFFFFFFFFFFFFFFFF:FFFFFFFFFFFFFFF:FFF:FFFF:FFFFFFF
@A01757:128:HWYCLDRX2:1:2101:5231:32753 2:N:0:GGAGCGTC
GGGGGGGGGGGGGGGGGGGGGGGGGGGGGGGGGGGGGGGGGGGGGGGGGGGGGGGGGGGGGGGGGGGGGGGGGGGGGGGGGGGGGGGGGGGGGGGGGGGGGGGGGGGGGGGGGGGGGGGGGGGGGGGGGGGGGGGGGGGGGGGGGGGGGGGGGGGGGGGGGGGGGGGGGGGGGGGGGGGGGGGGGGGGGGGGGGGGGGGGGGGGGGGGGGGGGGGGGGGGGGGGGGGGGGGGGGGGGGGGGGGGGGGGGGG
+
FFFFFFFFFFFFFFFFFFFFFFFFFFFFFFFFFFFFFFFFFFFFFFFFFFFFFFFFFFFFF:FFFF:FFF:FFFFFFFFFFFFFFFFFFFFFFF:FFFFFFFFFFFFFFFFFFFFFFFFFFFFFF:FFFFFFFFF,FFFF:FFFF:FFFF:FFFFFFFFFFFFFFF,FFF::FFFFFFFFF:FFFFFFFF:FF,FFFF:FFFFFF:F,,FFFFFF,,F:,FF:FFF,FFFF:FFFFF:FF,FFFFFFFFFF
@A01757:128:HWYCLDRX2:1:2101:28122:32847 2:N:0:GGAGCGTC
TCGGACTACAAGGGTATCTAATCCTATTTGCTCCCCACGCTTTCGTGCCTCAGCGTCAGTCAACAGGCCAGGCGGCCGCCTTCGCCACTGGTGTTCTTCCATATATCTACGCATTTTACCGCTACACATGGAGTTCCACCGCCCTCTCCTGCTCTCTAGCCCGCCAGTTTCCAGAGCCTGTACCGGTTGAGCCGGTACCTTTCACTCCAGACTTAGCAGGCCGCCTACGCACCCTTTACGCCCAATCATTC
+
FFFFFFFFFFFFFFFFFF:FFFFFFFFFFFFF,FFFFFFFFFFFFFFFFFFFFFFFFFFFFFFFFFFFFFFFFFFFFFFFFFFFFFFFFFFFFFFFFFFFFFFFFFFF:FFFFFFFFFFFFFFFFFFFFFFFFFFFFFFFFFFFFFFFFFFFFFFFFFFFFFFFFFF:FFFFFFFFFFFFFFF:FFFFFFFFF:F:F:FF:FFFFFFF:FFFFFFFFFFFFFFFFF,FF:,FFFF,FFFFFFFFFF:FFFF
@A01757:128:HWYCLDRX2:1:2101:7220:32910 2:N:0:GGAGCGTC
TCGGACTACTCGGGTATCTAATCCTGTTCGCTCCCCACGCTATCGAGCCTCAACGTCAGTCGTCGTCCAGCAGGCCGCCTTCGCCACCGGTGTTCCTCCTGATATCTACGCATTTCACCGCTACACCAGGAATTCCGCCTGCCCCTCCGACACTCTAGCCATACAGTTCCAAATGCAGTGTGCGGGTTGTGCCCACACCTTTCACATCAGGCTTGCATGGCCGTCTACGCTCCCTTTACACCCAGTAAATC
+
FFFFFFF,FFFFFFFFFFFFFFFFFFFFFFFFFFFFFFFFFFFFFFFF:FFFFFFFFFFFFFFF,FFFFFFFFFFFFFFFFFFFFFFFFFFFFFFFFFFFFFFFFFFFFFFFFFFFFFFFFFFFFFFFFFF:FFFFFF:FFFFFFFFFFFFFF,FFFFFFFFFF:FFFFFFFF:FFFFFFFFFFFF,FFFFFFFFFFFFFFF:FFF,F:FFFF:FFFFFFF:FF,FF:FFFFF:FFF,FFFFFFF,:F,FF
@A01757:128:HWYCLDRX2:1:2101:22263:32910 2:N:0:GGAGCGTC
TCGGACTACCGGGGTATCTAATCCTGTTTGCTCCCCACGCTTTCGGGCCTCAACGTCAGTCGCAGTCCAGCAGGCCACCTTCGCCACCGGTGTTCCTCCTGATATCTACGCATTTCACCGCTACACCAGGAATTCCGCCTGCCCCTCCTGCACTCCAGCCGCGCAGTTCCAAGAGCAGTCCCGGGGTTGGGCCCCGGGCTTTCACTCCTGGCTTGCGCTGCCGTCTGCGCCCCCTTTACACCCAGTAAATC
+
FFFFFFFFFFFFFFFFF:FFFFFFFFFFFFFFFFFFFFFFFFFFFFFFFFFFFFFFFFFFFFFFFFFFFF:FFFFFFFFFFFFFFFFFFFFFFFFFFF:FFFFFFFFFFFFFFFFFFFFFFFFFFFFFFFFFFFFFFFFFFFF:FFFFFFFFFFFFFF:FFFFFFFFFFFFFF,FFFFF:FFFFFFFFF:FFFFFFFFFFFFFFFFF:F::FFFFFFFFFFFFFFFFFFFF:FFFFFFFFFFF::F:FFFF
@A01757:128:HWYCLDRX2:1:2101:6126:32988 2:N:0:GGAGCGTC
TCGGACTACAAGGGTATCTACTCCTGTTTTCTCCCCACGCTTTCGCGCCTCAGTGTCAGCATTACCCCAGCAGACCGCCTTCGCCACCGGTGTTCTTCCGGATCTCTACGCATTCCACCGCTACACCCGGAATTCCATCTGACTCTACTAAGCTCAAGCCCGAGAGTATCCACGGCCGAGCCGGCGTTGAGCCCAGGGTTTTCACCGCAGACTTCCACAGCCGACCGACCCGCCCAGTACCCCAACTGATG
+
FF:FF:FFFFFF,:FFF,FF,::FF,,FF,FFFF:FFFF,F,F,FFF,F:FFFF:,FF:,FF::F:FFF:,,:F,F,F:,:F,F:FFF,FFF,FF,F,FFFFFFFFF:F,FFF,,F,FF,,,FF,FFF,,FF,,FFFFFFF,FFF:F,,F,::,:,F:F:F:FF:,FFF,F,FFFFFFF,,FFF,FFFF::F,F,,,F,F:::,:,,F,,:F,:,FFFF:,,,,F:,F:,::,,,:,:FF,:,,:,F,,:,
@A01757:128:HWYCLDRX2:1:2101:13774:33051 2:N:0:GGAGCGTC
TCGGACTCAAGGGTATCTAATCCTGTTTGCTCCCCACGCTTTCGCACCTCAGCGTCAATACCGGTCCAGGTGGCCGCCTTCGCCACTGATGTTCCTCCAGATATCTACGGATTTCACTCCTACACCTGGAATTCCGCCACCCTCTCCCGGATTCCAGTCATGCAGTATCAAGGGCAGTTCCACGGTTGAGCCGTGGGATTTCACCCCTGACTTACACAACAGCCTACGTGCGCTTTACGCCCAGTAATTCC
+
FFFFFFFFFFFFFFFFFFFFFFFFFFFFFFFFFFF:FFFFFFFFFFFFFFFFFFFFFFFFFFFFFFFFFFFFFFFFFFFFFFFFF,FFFFFFFFFFFFFF:FFFFFFFFFFFFFFFFFFFFFFFFFFFFFFFFFFFFFFFFFFFFFFFFFF:FF:FFFFFFFFFFFFFFFFFFFFFFFFF:F:FFFFFFFFFFFFFFFFFFF,FFFFFFFFFF:FFFFF,FFF:FFFFFFFFFFFFF:FFFFFFFFFF:::
@A01757:128:HWYCLDRX2:1:2101:28546:33051 2:N:0:GGAGCGTC
TCGGACTACAAGGGTATCTAATCCTGTTTGCTCCCCACGCTTTCGAGCCTCAACGTCAGTCATCGTCCAGCAAGCCGCCTTCGCCACTGGTGTTCCTCCTAATATCTACGCATTTCACCGCTACACTAGGAATTCCACTTGCCTCTCCGACACTCCAGCCACACAGTTCCAAATGCAGTCCCGGGGTTGAGCCCCGGGCTTTCACATCTGGCTTGCATCGCCGTCTACGCTCCCTTTACACCCAGTAAATC
+
FFFFFFFFFFFFFFFFFFFFFFFFFFFFFFFFFFFFFFFFFFFFFFFFFFFFFFFFFFFFFFFFFFFFFFFFFFFFFFFFFFFFFFFFFFFF:FFFFFFFFFFFFFFFFFFFFFFFFFFFFFFFFFFFFFFFFFFFFFFFFFFFFFFFFFFFFFFFFFFFFFFFFFFFFFFFFFFFFFFFFFFFFFFFFFFFFFFF,FFFFFFFFFFFFF:F:FFFFFFFFFFFFFF:FFFFFFFFFFFFFFFFFFFFFFF
@A01757:128:HWYCLDRX2:1:2101:4707:33098 2:N:0:GGAGCGTC
TCGGACTACAGGGGTTTCTAATCCTGTTAGCTACCCATGCTTTCGAGCCTCAGCGTCAGTTGCAGACCAGAGAGCCGCCTTCGCCACTGGTGTTCTTCCATATATCTACGCATTCCACCGCTACACATGGAGTTCCACTCTCCTCTTCTGCACTCAAGTTAAACAGTTTCTGATGCAAGTCTCCGGGTGAGCCGAAGGCTTTCACATCCGACTGATTGAACCGCCTGCACTCGCTTTACGCCCAAGACATC
+
FFFFFFFFFFFFFFFFFFFFFFFFFFFF,FFFF:FFFF:FF::FFFFFF:FFFFFFFFF:FFFFFFFFFFFFFFFFFFFFFFFFF,FFFFFFFF,F,F,FFFF::FF:FFFFFFFFFFFFFFFFF:FFFFFFFFFFFFFFFFFFF:FFFFFFFFFFFFFF,:FFFF::F,FFFFF:,:,F:F:,F:,,FFFFFF,,F:F:F,F,F:,,:,,FF,F:FF,:FFF:FF::,F,FF:FFFF:FF::F,,:F,FF
@A01757:128:HWYCLDRX2:1:2101:3305:33113 2:N:0:GGAGCGTC
TCGGACTACCAGGGTATCTAATCCCGTTCGCTACCCACGCTTTCGCGCCTCAGCGTCAGGTACAGTCCAGAAAGTCGCCTTAGCCACTGGTGTTCCTCATAATATCTACGCATTTAACCGCTACACTAGGAATTCCACTTTCCTCTACTGTCCTCAAGACACCCAGTTTCAAGTGAAGTCTCGAGGTTGAGCCCGGAGTTTTCACATCTGACTTAAGCTCCCACCTACGCGCCCTTTACGCCCAGTAATTC
+
:FFFF:FFFFFFFFFF:F::F,FFFFF,FFFF,FFFFF:F,F,::FFFFFFFFF:FFFFFFFF,F,FFFFFFFF,FFFFFF,FF,,F:F:F,F,:FFF:FFF,FF,:F,F:FFFFFF:FFFFFFFF:F,F:F:FFFF,,FFFFFFF,F:F,FF:FFF:,,FF:FFFF,,F:FF,F:FF:::F,F::,F:F,FF::FFF,F:FFFF,,,FFF:,FF,,F,F,FF:FF,:,FFF,FF,FFF::FF:,,FF,FF
@A01757:128:HWYCLDRX2:1:2101:13693:33160 2:N:0:GGAGCGTC
TCGCAATACCAGGGTATCTAATCCTGTTCGCTCCCCTAGCTTTCGCGCCTCAGCGTCAGTCGTGGCCCAGAAGGCCGCCTTCGCCGCCGGTGTTCTTCCCAATATCTGCGCATTCCACCGCTACACTGGGAATTCCGCCTTCCCCTACCAGACTCAAGCCTGCCGGTATCGGGGGCGGACCGGGGTTGAGCCCCGGTATTTGACCCCCGACCTAACAGGCCGCCTACGCACCCTTTAAACCCAATAAATCA
+
FF:,F,,FFFF:,,F,F,FFFFF,F,FFF,FFFF,,FFF,F,:,FFF,F:FFFF:,FFF:FFFFFFFFFFFF,:FFF,FFFF:,F:FFFFFF:F:FFF,FFFFFFFFFFF,FFFFFFFFFF:FFFFFF,FFFFFFFFFFFFF:FFFF,FFF:FF:FFFF,,:FFFFF,FFFFFFFFF:FFFFFFFFFFFFFFF:FFF:FFFFFFFFFFFFFFFFFFFF::FF:FF,FFFFF::FF:F,FF:FFFFFFFFF,
@A01757:128:HWYCLDRX2:1:2101:25952:33160 2:N:0:GGAGCGTC
TCGGACTACTAGGGTATCTAATCCTGTTTGCTACCCACGCTTTCGTGCTTCAGCGTCAGTTAAAGCCCAGCAGGCCGCCTTCGCCACTGGTGTTCCTCCCGATCTCTACGCATTTCACCGCTACACCGGGAATTCCGCCTGCCTCTACTTCACTCAAGCCCTACAGTTTCAAAAGCAGTTCACGGGTTAAGCCCATGGATTTCACTTCTGACTTGCAGGGCCGCCTACGCACCCTTTACACCCAGTAAATC
+
FFFFFF:FFFFFFFFFFFFFFFFFFFFF,FF:FFFFFFF:FFFFFFFFFFF,FFFFF:FFFFFFFF:FFFFFFFFFFFFFFFFFFFFFFFFFFFFFFFFFFFFFFF:FFFF,FFFFFFFFFFFFFFFFFFF,FFFFFFFFFFFFFFFFFFFFFFFFFFFFFFFFFFFFFF:FFFFFFFFFFFFFFFF:FF,FFFFF:F:FFFFFFFFFFFFFFFFFFFF:FFFFFFFFFFFFFFFFFFFFFFFFFFFFFFF
@A01757:128:HWYCLDRX2:1:2101:15365:33364 2:N:0:GGAGCGTC
TCGACTACCGGGTTTCTAATCCTGTTTGCTCCCCACGCTTTCGCACCTCAGCGTCAATACCGGTCCAGGTGGCCGCCTTCGCCACTGATGTTCCTCCAGATATCTACGGATTTCACTCCTACACCTGGAATTCCGCCACCCTCTCCCGGATTCCAGTCATGCAGTATCAAGGGCAGTTCCACGGTTGAGCCGTGGGATTTCACCCCTGACTTACACAACAGCCTACGTGCGCTTTACGCCCAGTAATTCCG
+
FFFFFFFFFFFFFFFFFFFFFFFFFFFFFFFFFFFFFFFFFFFFFFFFFFFFFFFFFFFFFFFFFFFFFFFFFFFFFFFFFFFFFFFFFFFFFFFFFFFFFFFFFFFFFFFFFFFFFFFFFFFFFFFF:FFFFFFFFFFFFFFFFFFFFFFFFFFFFFFFFFFFFFFFFFFFFFFFFFFFFFFFFFFFFFFFFFFFFFFFFFFFFFF:FFFFFFFFF:FFFF:FFFF,FFFFFFF:F::FFF:F:FFFF::
@A01757:128:HWYCLDRX2:1:2101:2049:33411 2:N:0:GGAGCGTC
TCGGACTACAAGGGTTTCTAATCCTGTTTGCTCCCCACGCTTTCGTGCCTCAACGTCAGATATAGTTTGGTAAGCTGCCTTCGCAATCGGTGTTCTGTATGATCTCTAAGCATTTCACCGCTACACCATACATTCCGCCTACCGCAACTACTCTCTAGTCCAACAGTATCAGAGGCAGTGCCGGAGTTAAGCCCCGTGTTTTCACCTCGAACTTATCAAACCGCCTACGCACACTTTAAACCCAATAAATC
+
FFFFFFFFF:FFFFFFFFFFFFFFFFFFFFFFFFFFFFFFFFF:FFFFFFFFFFFFFFFFFFFFFFFFFFFFFFFFFFF:FFFFFFFFFFFFFFFFFFFFFFF:FFFF,F:FFFF,F:F:FFF:FF:FFFFFFFF,FFFFF,:F,FFFFFFFFFFFFFF,FFFFF::FF,:FFFF,F:FFF:,FFFF,F::F:F:FFF,FFFFF,FFF:,F,::F:F,:,:,FF,,:F,F:F,,F:FFFF::F,,F,,,FF
@A01757:128:HWYCLDRX2:1:2101:9236:33458 2:N:0:GGAGCGTC
TCGGACTACCGGGGTATCTAATCCTGTTTGCTCCCCCCGCTTTCGTGCCTCAGTGTCAGTTAGAGTCCAGAGAGCCGCCTTCGGTAGTGGTCTTCGTCCTATTCTCGCCGCATTGCACCGCTACACTAGGAATTCTACTCTCCTGTCCGGCACACCTGTTCTGTAGGTTCTAAAGCTTGCTACGGTGGAGCCGTCGCCTGTCTCGTCTGTCTTCAGACACCGCCGACGGGCCCTGTACGCCCAGGCGGGGC
+
,FFFFFF,FFFFF,FF:F,:F,FF:F::FF:FF:,,FFFFF,FFFFFFFFFFF:FF,FF,,:,FF,F,FF,F,:F:FF:,F:F:,,,:FF,F,F,FF:,FF,,,:F,,,:,F,,,::F,F,,,,,,,,FF,,,:FF,,,,F:,,,,,,,,:,,,F,,:F,,,:F,:,F,,,,,:F,,,,:F,:FF,,F,F,,F,,F,::,F,F,,F,,F,,:,,,,,,,,F:F,,:FF,,:,F,,F,,F:,:,F,F,F,,,
@A01757:128:HWYCLDRX2:1:2101:14118:33614 2:N:0:GGAGCGTC
TCGGACTACAGGGGTTTCTAATCCTGTTTGCTCCCCACGCTTTCGCACCTCAGCGTCAATACCGGTCCAGGTGGCCGCCTTCGCCAATGATGTTCCTCCAGATATCTACGGATTTCACTCCTACACCTGGAATTCCGCCACCCTCTCCCGGGTGCCAGGCATGCAGTATCACGGGCAGTTCCACGGTTGGGCCGTGGGATTTCGCCCCTGACTTACAGACCAGCCTCCGTGCGCTTTACGCCCCGTCATTC
+
FFFFF,,FF:FFFFFF,:FFFFF:F:F,,:,,FFFFF:FFFFF,FFFF,:,F:FF:FF:,FF:FF:FF:FF:F,FFFF:F,:FFF:,FFF:,F,FFFFF::F,FF,FF:F,FFF:F:F:F:FFFFFF,FF::F,FF:,F,FF,,:,FF,F:,F,:F,F,FF,FF,F,:,:,,FFFF,FF,:F:FF,F,,,FFFFFFFF,F,:F,FFFF:F,,:FF:,,F,:F:F,F:::F,,F,,F,,,F,F,:F,:,:F:
@A01757:128:HWYCLDRX2:1:2101:18593:33661 2:N:0:GGAGCGTC
TCGGACTACAAGGGTTTCTAATCCTGTTTGCTACCCACGCTTTCGCACCTCAGCGTCAGTTTTGTGCCAGGCGGCCGCCTTCGCCACTGATGTTCCTCCTGATATCTACGGATTTCACTCCTACACCAGGAATTCCGCCGCCCTCTCACATACTCCAGTTTGACAGTTTCAAAGGCAGTTCCACGGTTGAGCCGTGGCATTTCACCCTTGACTTGTCATACAGCCTACGTGCGCTTTACGCCCAGTAATTC
+
FFFFFFF,FF:FFFFFFFFFFFFFFFF:FFFFF:FFFFFFF,FFF:FF:FFFFFFFFFFFFFFFFFFFFFFFFFFFFFFFFFFFFFFFFFFFFFFFFFFFFFFFFFFFFFFFFFFFFFFFFFFFFFFFFFF:FFFFFFFFFFFFFFFF:FFFFFFFFFFFFFFFFFFFFFFFFFFFFFF:FFFFFFFFFFFFFFFFFFF:FFFFFFFFFFFFFFFFF::FFFFFF:FFFFFFFFF:FFFF:FFFFFF:FFF
@A01757:128:HWYCLDRX2:1:2101:13395:33739 2:N:0:GGAGCGTC
TCGGACTACAGGGGTATCTAATCCTGTTTGCTCCCCACGCTTTCGAGCCTCAACGTCAGTCATCGTCCAGCAAGCCGCCTTCGCCACTGGTGTTCCTCCTAATATCTACGCATTTCACCGCTACACTAGGAATTCCACTTGCCTCTCCGACACTCCAGCCACACAGTTCCAAATGCAGTCCCGGGGTTGAGCCCCGGGCTTTCACATCTGGCTTGCATCGCCGTCTACGCTCCCTTTACACCCAGTAAATC
+
FFFFFFF:FFFFFFFFFFFFFFFFFFFFFFFFFFFFFFFFFFFFFFFFFFFFFFFFFFFFFFFFFFFFFFFFFFFFFFFFFFFFFFFFFFFFFFFFFFFFFFFFFFFFFFFFFFFFFFFFFFFFFFFFFFFFFFFFFFFFFFFFFFFFFFFFFFFFFFFFFFFFFFFFFFFFFFFFFFFFFFFFFF:FFFFFFFFFFFFFFFFFFFFFFFFFFFFFFFF:FFFFFFFFFFFFFFFFFFFFFFFF:FF,::F
@A01757:128:HWYCLDRX2:1:2101:25789:33755 2:N:0:GGAGCGTC
TCGGACTACTGGGGTATCTAATCCTATTTGCTCCCCACGCTTTCGTGCCTCAGCGTCAGTCAACAGGCCAGGCGGCCGCCTTCGCCACTGGTGTTCTTCCATATATCTACGCATTTTACCGCTACACATGGAGTTCCACCGCCCTCTCCTGCTCTCTAGCCCGCCAGTTTCCAGAGCCTGTACCGGTTGAGCCGGTACCTTTCACTCCAGACTTAGCAGGCCGCCTGCGCACCCTTTACGCCCAATCATTC
+
FFFFFFFFFFFFFFFFFFFFFFFFFFFFFFFFFFFFFFFFFFFFFFFFFFFFFFFFFFFFFFFFFFFFFFFFFFFFFFFFFFFFFFFFFFFFFFFFFFFFFFFFFFFFFFFFFFFFFFFFFFFFFFFFFFFFFFFFFFFFFFFFFFFFFFFFFFFFFFFFFFFFFFFFFFFFFFFFFFFFFFFFFFFFFFFFFFFF:FFFFFFFFFFFFFFFFFFFFFFFFFFFFFFFFFFFFFFFFFF,FFFFFF,FFFF
@A01757:128:HWYCLDRX2:1:2101:16812:33896 2:N:0:GGAGCGTC
TCGGACTACAAGGGTATCTAATCCTGTTTGCTCCCCACGCTTACGAGCCTCAACGTCAGTTACTGTCCAGTAAGCCGCCTTCGCCACTGGTGTTCCTCCTAATATCTACGCATTTCACCGCTACACTAGGAATTCCGCTTACCTCTCCAGCACTCCAGCCGTACAGTTTCCAAAGCAGTTCCCGGGTTAAGCCCGGGGCTTTCACTTCAGACTTGCACTGCCGTCTACGCTCCCTTTACACCCAGTAAATC
+
FFFFFFFFFFFFFFFFFFFFFFFFFFFFFFFFFFFFFFFFFF,FFFFFFFFFFFFFFFFFF:FFFFFFFFFFFFFFFFFFFFF:FFFFF:FFFFFFFFFFFFFFFFFFFFFFFFFFFFFFFFFFFFF,FFFFFFFFFFFFFFFFFFFFFFFFFFFFFFFFFFFFFFFFFFFFFFFFFFFFFFFFFFFF::FFF:FF:FFF,FFF:F,FFFFFFFFFFFF:FFFFFFFFFFFFFFF,:FFFF:FFFFFF:FF
@A01757:128:HWYCLDRX2:1:2101:28447:33974 2:N:0:GGAGCGTC
TCGGACTACAAGGGTATCTAATCCTGTTTGCTCCCCACGCTTTCGAGCCTCAACGTCAGTTACCGTCCAGTAAGCCGCCTTCGCCACTGGTGTTCCTCCTAATATCTACGCATTTCACCGCTACACTAGGAATTCCGCTTACCTCTCCGGTACTCCAGCCAAAAAGTTTCCAAAGCAGTTCCGCGGTTAAGCCGCGGGCTTTCACTCCAGACTTTCTTCGCCGTCTACGCTCCCTTTACACCCAGTAAATC
+
FFFFFFFFFFFFFFFFFFF:FFFFFF:FFFFFFFFFFFFFFFFFFFFFFFFFFFFFFFFFFFFFFFFFFFFFFFFFFFFFFFFFFFFFFFFFFFFFFFFFFFFFFFFFFFFFFFFFFFFFFFFFFFFFFFFFFFFFFFFFFFFFFFFFFFF:FFFFFFFFFF:,FFFFFFFFFFFFFFFFFFFFFFFFFF,FFFFFFFFFFFFFFFFFFFFFFFFFFFFFFFFFFFFFFFFFFFFFFFFFFFF,FFFFFFF
@A01757:128:HWYCLDRX2:1:2101:18954:34037 2:N:0:GGAGCGTC
TCGGACTACAAGGGTATCTAATCCTGTTTGCTCCCCACGCTTTCGAGCCTCAACGTCCGTCATCGTCCAGCAAGCCGCCTTCGCCACTGGTGTTCCTCCTAATATCTACGCATTTCACCGCTACACTAGGAATTCCACTCTCCTCTCCTGCACTCAAGTTCCCCAGTTTCAAAGGCTTACTACGGTTGAGCCGTAGCCTTTCACCTCTGACTTAAGAAACCACCTACGCACCCTTTACGCCCAGTAATTCC
+
FFF:FF,FFFF::F:FFFF:FFFFFFFFF:FFFFFFFF:FFFFFF,F,F,:FFF:FF,FFFF:FFFFFFFFFFFFFFFFFFF:FFFFFFFFF:FFFFFFFFFFFFFFF:FFFFFFFFFFFFFF:FFF:F:FFFFFFFFFFFFFFFFFFFFFFFFFFFFFFFFFFFFFFFFFFFFFFFFFFFFFFFFFFFFFFFFFFFFFFFFFFFFFFFFFFFFFFF:FF:FFFFFF,FFFFFFFFF:FFFFFFFFFFF:F
@A01757:128:HWYCLDRX2:1:2101:32470:34084 2:N:0:GGAGCGTC
TCGGACTACCGGGGTATCTAATCCTGTTCGATCCCCCAGCTTTCGCGCCTCAGCGTCAGTGACGGCCCAGAGAGCTGCCTTCGCCACTGATGTTCCTCCAGATATCTACGGATTTCACTCCTACACCTGGAATTCCGCCACCCTCTCCCGGATTCCAGTCATGCAGTATCAAGGGCAGTTCCACGGTTGAGCCGTGGGATTTCACCCCTGACTTACACAACAGCCTACGTGCGCTTTACGCCCAGTAATTC
+
FFFFFFFFFFFFF:FFFFFFFFFFFFFFFF:FFFFFF:FFF:FFFFFFFFFFFFFFFFFFFFFFFFFFFFFFFFFFFF,FFFFFFFFFFFFFF:FFFFF:FFF,FFFFFFFFFFFFFFFFF:FFFFFFFFFFFFFFFFF:FFFFFFFFFFFFF:FFFFFF:FFF,:F:FFFFF:FFFFFFFFFF:FF,FFFFFFFFFFFFFFF:FFFFFFFFFFFFFFF,F:F,F,FFF:FFFFFF,FFFFFFFF:F,F,F
@A01757:128:HWYCLDRX2:1:2101:19840:34131 2:N:0:GGAGCGTC
TCGGACTACAAGGGTTTCTAATCCTGTTCGATACCCACGCTTTCGTGCTTCAGCGTCAGTTGGGCGCCGGTATGCTGCCTTCGCAATCGGAGTTCTGCGTGATATCTATGCATTTCACCGCTACACCACGCATTCCGCATACTTCTCGCCCACTCAAGAACGCCAGTTTCAACGGCGGAGCGAGGTTGAGCCCCGCGATTTTACCGCTGACTTGGCATTCCGCCTACGCACCCTTTAAACCCAATAAATCC
+
FFFFFFFFFFFFFFFFFFFFFFFFFFFFF:FFFFFFFFFFFFFFFFFFFFFFFFFFFFFFFFFFFFFFFFFFFFFFFFFFFFFFFFFFFFFFFFFFFFFFFFFFFFFFFFFFFFFFFFFFFFFFFFFFFFFFFFFFFFFFFFFFFFFFFFFFFFFFFFFFFFFFFFFFFFFFFFFFFFFFFFFFFFFFFFFFFFFFFFFFFFFFFFFF,:FFFF:FFFFFFFFFFFFFFFFFFFFFFFFFFFFFFFFFFFF
@A01757:128:HWYCLDRX2:1:2101:8160:34225 2:N:0:GGAGCGTC
TCGGACTACAAGGGTATCTAATCCTGTTTGCTCCCCACGCTTTCGAGCCTCAACGTCAGTCATCGTCCAGCAAGCCGCCTTCGCCACTGGTGTTCCTCCTAATATCTACGCATTTCACCGCTACACTAGGAATTCCACTTGCCTCTCCGACACTCCAGCCACACAGTTCCAAATGCAGTCCCGGGGTTGAGCCCCGGGCTTTCACATCTGGCTTGCATCGCCGTCTACGCTCCCTTTACACCCAGTAAATC
+
FFFFFFFFFFFFFFFFFFFFFFFFFFFFFFF:FFFFFFFFFFFFFFFFFFF,FFFFFFFFFFFFFFFFFFFFFFFFFFFFFFFFFFFFFFFFFFFFFFFFFFFFFFFFFFFFFFFFFFFFFFFFFFFFFFFF:FFFFFFFFFFFFFFFFFFFFFFFFFFFFFFFFFFF:FFFFFFFFFFFFFFFFFFFFFFFFFFFFFFFFFFFFFFFF:FFFFFFFFF:FFFFFF:FFFFFFFFFFFFFFFFFFFFFFFF
@A01757:128:HWYCLDRX2:1:2101:3106:34240 2:N:0:GGAGCGTC
TCGGACTACAAGGGTATCTAATCCTGTTTGCTACCTACGCTTTCGTCCCTAAGTGTCAGTAGCGTCCCAGAAAGCTGCCTACGCTATCGGTCTTCCTTCTAATATCTACGGATTTCACTGCTACACTAGAAATTCTAGTTCCCACTCACGGTCTCGAGCTGAGCAGTGTCGGTTGGAGTGCGCAGGTTTGGCGCAGGAGTGTCGCCTCTGTCGTTACTAGCCCCCGTCGGGAGCTCTGGGCGGCGTGTGAG
+
FFF,:,FF:F,FFFF,FFFF:FF:,FF,F,:,,F,,F,FF,,FF,:,FF,,::FF:,FF,,,:FF,,,FF,F,,,FFF,,,,FF,:FFFFF,FF,FFF:F:F:FF,FFF,,,,,FFF,,,FFF,:::FF:,FFFF,FF::,:,,FF,,F,,,,F:,:F:,::,:FFF,:,,,:,,,:F,,,,,:,,,,::,,,,,,:,,:,:,,:,,,F,F,,:,,:,F:,,F,,,,,,:,,,FF,F,,,F,,,,,,F,,F
@A01757:128:HWYCLDRX2:1:2101:12906:34240 2:N:0:GGAGCGTC
TCGGACTACAGGGGTATCTAATCCTGTTTGCTCCCCACGCTTTCGTGCCTCAACGTCAGTCATCGTCCAGCAAGCCGCCTTCGCCACTGGTGTTCCTCCTAATATCTACGCATTTCACCGCTACACTAGGAATTCCACTTGCCTCTCCGACACTCCAGCCACACAGTTCCAAATGCAGTCCCGGGGTTGAGCCCCGGGCTTTCACATCTGGCTTGCATCGCCGTCTACGCTCCCTTTACACCCAGTACATC
+
FFFFFFFFFFFFFFFFFFFFFFFFFFFFFFFFFFFFF,FFFFFFF,,FFFFFFFFFFFFFFFFFFFFFFFFFFFF,FFFFFFFFFF::FFF:FFFFFFFFFFF:FFFFFFFFFFFFFFFFFFFFFFFFFFF,:FF,FFF::FFFFFFFFF,FF:FFFFF:FF:FFFFF:FFFF,FFFFF:FFF,FFFF:FFF,FFFF:F:FFFFF,,F,FFF::FFFFFFFFFF:FF,FFFFFFFFFFF,FFFFFF:FFFF
@A01757:128:HWYCLDRX2:1:2101:12590:34444 2:N:0:GGAGCGTC
TCGGACTACAAGGGTTTCTAATCCTGTTTGCTCCCCACGCTTTCGCGCCTCAGCGTCAGTTACTGTCCAGCAATCCGCCTTCGCCACTGGTGTTCCTCCGTATATCTACGCATTTCACCGCTACACACGGAATTCCGATTGCCTCTCCAGCACTCAAGAAAAACAGTTTCAAATGCAGGCTCAGGGGTGAGCCCTGAGTTTTCACATCTGACTTGCTTTCCCGCCTCCACGCCCTTTACACCCAGTAAATC
+
FFFFFF,,FF,FFFFFFFFF,F,FFFFFFFF,FFFFFFFFFFFF::FF::,FFF:FF::,FF:FFFF:F:FFFF:FFFFFFF:F:F,FFFF,FFF:FFFFFF,FFF,F:FFFFFF:,FFFFF,FFF,F:,FF,FFFFFFFFFFFFFFFFFFFF,FFFFFFF:,:FF:F,F,F,FFFFFFFFF:F,,,:FFF,F:,FFFFFFF:FFFFFF:FFFFFFFFFFF::F:F,F,FF,:,,:F:,FF,F:F,F,,FF
@A01757:128:HWYCLDRX2:1:2101:29197:34522 2:N:0:GGAGCGTC
TCGGACTACTAGGGTATCTAATCCTGTTTGATCCCCACGCTTTCGCACCTCAGCGTCAGTTACAGACCAGAGAGCCGCCTTCGCCACTGGTGTTCCTCCATATCTCTGCGCATTTCACCGCTACACATGGAATTCCACTCTCCTCTTCTGTACTCAAGTAAAACAGTTTCCAATGACCCTCCCCGGTTGAGCCGGGGGCTTTCACATCAGACTTATTTTACCGCCTACGCGCGCTTTACGCCCAATAATTC
+
FFFFFFFFFFFFFFFFFFFFFFFFFFFFFFFFFFFFFFFFFFFFFFFFFFFFFFFFFFFFFFFFFFFFFFFFFFFFFFFFFFFFFFFFFFFFFFFFFFFFF,FFFFFFFFFFFFFFFFFFFFFFFFFFFFFFFFFFFFFFFFFFFFFFFFFFFFFFFFFFFF:,FFF:FFFFFFFFFFFFFF:FFFFFFFFF,FFFFFFFF:FFFFFFF:FFFFFFFFFF,FF,FFF:FFFFFFFFFFFFFFFFFFF,:FF
@A01757:128:HWYCLDRX2:1:2101:6424:34601 2:N:0:GGAGCGTC
TCGGACTACAAGGGTATCTAATCCTGTTCGCTACCCATGCTTTCGAGCCTCAGCGTCAGTTGCAGACCAGACAGCCGCCTTCGCCACTGGTGTTCTTCCATATATCTACGCATTCCACCGCTACACATGGAGTTCCACTGTCCTCTTCTGCACTCAAGTCGCCCGGTTTCCGATGCACTTCTTCGGTTAAGCCGAAGGCTTTCACATCAGACCTAAGCAACCGCCTGCGCTCGCTTTACGCCCAATAAATC
+
FFFFFFFFFFFFFFFFFFFFFFFFFFFFFFFFFFFFFFFFFFFFFFFFFFFFFFFFFFFFFFFFFFFFFFFFFFFFFFFFFFFFFFFFFFFFFFFFFFFFFFFFFFFFFFF:FFFFFFFFFFFFFFFFF::FFFFFFFFFFFFFFFFFFFFFFFFFFFFFFFFFFFFFFFFFFFFFFFFFFFFFFFFFFFFFFFFFFFFFFFFFFF:FFFFFFF,F,FFFFFFFFF,FFFFFFFFFFFF:F:FFF:F,FFF
@A01757:128:HWYCLDRX2:1:2101:7220:34632 2:N:0:GGAGCGTC
TCGACTACAGGGGTTTCTAATCCTGTTCGCTACCCATGCTTTCGAGCCTCAGCGTCAGTTGCAGACCAGAGAGCCGCCTTCGCCACTGGTGTTCTTCCATATATCTACGCATTCCACCGCTACACATGGAGTTCCACTCTCCTCTTCTGCACTCAAGTTCAACAGTTTCTGATGCAATTCTCCGGTTGAGCCGAAGGCTTTCACATCAGACTTATTGAACCGCCTGCACTCGCTTTACGCCCAATAAATCC
+
FFFFFFFFFFFFFFFFFFFFFFFFFFFFFFFFFFFFFFFFFFFFFFFFFFF:FFFFFFFFFFFFFFFFFFFFFFFFFFFFFFFFFFFFFFFF:FFFFFFFFFFFFFFFFFFFFFF:FFFFFFFFFFFFFFFFFFFFFFFFFFFFFFFFFFFFFFFFFFFFFFFF:FFFFFFFFFFFFFFFFFFFFFFFFFFFFFFFFFFFFF:FFFFFFFFFFFFFFFFFFF:FF:F:FFF:FFFFFFFFFFFF:FF:FFF
@A01757:128:HWYCLDRX2:1:2101:2790:34726 2:N:0:GGAGCGTC
TCGGACTACAGGGGTTTCTAATCCTGTTTGATCCCCACGCTTTCGCACATCAGCGTCAGTTACAGACCAGAGAGCCGCCTTCGCCACTGGTGTTCCTCCATATCTCTGCGCATTTCACCGCTACACATGGAATTCCACTCTCCTCTTCTGCACTCAAGTTCCCCAGTTTCCAATGACCCTCCACGGTTGAGCCGTGGGCTTTCACATCAGACTTAAGACACCGCCTACGCGCGCTTTACGCCCAATAATTC
+
FFFFFFFFFFFFFFFFFFFFFFFFFFFFFFFFFFFFFFFFFFFFFFFFFFFFFFFFFFFFFFFFFFFFFFFFFFFFFFFFFFFFFFF:FFFFFFFFFFFF:FFFFFFFFFFFFFFFFFFFFFFFFFFFFFFFFFFFFFFFFFFFFFFFFFFFF:FFFFF,,FFFFFFFFFFFFFFFF:FFFFF,FFFF:,:,FFF:FFFFFFFFF::FF:FFF,:F:F,FFFFFFFFFF::FFFFFFFFFFFFFFFF:F::
@A01757:128:HWYCLDRX2:1:2101:2582:34741 2:N:0:GGAGCGTC
TCGGACTACAAGGGTATCTAATCCCTTTCGCTCCCCTGGCTTTCGTCCATGAGCGTCAGTTATGGCCCAGCAGAGCGCCTTCGCCACTGGTGTTCTTCCCGATATCTACGAATTTCACCTCTACACTCGGAATTCCACTCACCTCTCTCGAACTCTAGACTGATAGTTTTGGAGGCCGTTCCGGGGTTGAGCCCCGGGATTTCACCCCCAACTTTCCAGTCCGCCTACGCGCGCTTTACGCCCAGTACTTC
+
FFFFFFFFFFFFFFFFFFFFFFFFFFFFFFFFFFFFFFF:FFFFF:F:FFFFFF:FF:FFFFFFFFFFFFFFFF:FFFFFFFFFFFFF:F:FFFFFFFFF:FFFFFFF,FF:F:FFF:FFFFF:FFFFFFF,FFF:FFF:F:FF:F:FFFFFFFF:::,FFF,FFF,FF:FF,FF,FF,F,,FF,FFF::F,::FFFF,FF:FF:F,:,F,,F:FFF:F,F,F,:F,,FFFFFFF:FFFFF,,,F:,F:FF
@A01757:128:HWYCLDRX2:1:2101:8956:34788 2:N:0:GGAGCGTC
TCGGACTACAGGGGTATCTAATCCTGTTTGCTCCCCACGCTTTCGAGCCTCAACGTCAGTTACTGTCCAGTAAGCCGCCTTCGCCACTGGTGTTCCTCCTAATATCTACGCATTTCACCGCTACACTAGGAATTCCGCTTACCTCTCCAGCACTCCAGCCATACAGTTTCCAAAGCAGTTCCCAGGTTGAGCCCGGGTATTTCACTTCCGACTTGTATTGCCGTCTACGCTCCCTTTACACCCAGTAAATC
+
FFFFFFFFFFFFFFFFFFFFFFFFFFFFFFFFFFFFFFFFFFFFFFFFFFFFFFFFFFFFFFFFFFFFFFFFFFFFFFFFFFFFFFFFFFFFFFFFFFFFFFFFFFFFFFFFFFFFFFFFFFFFFFFFFFF:FFFFFFFFFFFFFFFFFFFFFFFFFFFFFFFFFFFFFFFFFFFFFFFFFFFFFFFFFFFFFFFFFFFFFFFFFFFFFFFFFFFFFFFFFFFFFFFFFFFFFFFFFFFFFFFFFFFFFFF
@A01757:128:HWYCLDRX2:1:2101:23176:34898 2:N:0:GGAGCGTC
TCGGACTACCGGGGTATCTAATCCTGTTTGCTCCCCACGCTTTCGCACCTCAGCGTCAATACCGGTCCAGGTGGCCGCCTTCGCCACTGATGTTCCTCCAGATATCTACGGATTTCACTCCTACACCTGGAATTCCGCCACCCTCTCCCGGATTCCAGTCATGCAGTATCAAGGGCAGTTCCACGGTTGAGCCGTGGGATTTCACCCCTGACTTACACAACAGCCTACGTGCGCTTTACGCCCAGTAATTC
+
FFFFFFFFFFFFFFFFFFFFFFFFFFFFFFFFFFFFFFFFFFFFFFFFFFFFFFFFFFFFFFFFFFFFFFFFFFFFFFFFFFFFFFFFFFFFFFFFFFFFFFFFFFFFFFF:FFFFFFFFFFFFFFFFFFFFFFFFFFFFFFFFFFFFFFFFFFFFFFFFFFFFFFFFFFF:FFFFFFFFFFFFFFFFFFFFFFFFFFFFFFFFFFFFF,FFFFFFFFF,FFFFFFFFFF:FFFFFFFFFFFFFFFF:FFF
@A01757:128:HWYCLDRX2:1:2101:5023:34961 2:N:0:GGAGCGTC
TCGGACTACAAGGGTATCTAATCCTGTTTGCTCCCCACGCTTTCGAGCCTCAACGTCAGTTACCGTCCAGTAAGCCGCCTTCGCCACTGGTGTTCCTCCTAATATCTACGCATTTCACCGCTACACTAGGAATTCCGCTTACCTCTCCGGTACTCCAGCAAAAAAGTTTCCAAAGCAGTTCCGCTGTTAAGCCGCGGGCTTTCACTTCAGACTTTCTTCGCCGTCTACGCTCCCTTTACACCCAGTAAATC
+
FFFFFFFFFFFFFFFFFFFFFFFFFFFFFFFFFFFFFFFFFFFFFFFFFFFFFFFFFFFFF:FFFFFFFFFFFFFFFFFFFFFFFFFFFFFFFFFFFFFFFFFFFFFFFFFFFFFFFFFFFFFFFFFFF:FFFFFFFFFFFFFFFFFF:,FFFFFFFFFFFFFFFFFFFFFFFFFFF:FFFFFFFFFFFF:FF:FF,FFF:FFFFF:FF:FF:FFFF,FFFF:FFFFF:FFFFFF:F:FFFFFF:FFFFFF
@A01757:128:HWYCLDRX2:1:2101:15049:35008 2:N:0:GGAGCGTC
TCGGACTACAAGGGTTTCTAATCCTGTTTGCTCCCCACGCTTTCGAGCCTCAACGTCAGTTACTGTCCAGTAAGCCGCCTTCGCCACTGGTGTTCCTCCTAATATCTACGCATTTCACCGCTACACTAGGAATTCCGCTTACCTCTCCAGCACTCTAGCCGGGCAGTTTCCAAAGCAGTCCCGCAGTTGGGCCGCGGGCTTTCACTTCAGACTTGCTCTGCCGTCTACGCTCCCTTTACACCCAGTAAATC
+
FFFFFFFFFFFFFFF:FFFFFFFFFFFFFFFFFFFFFFFFFFFFFFFFFFFFFFFFFFFFF:FFF:FFFFFF:FFFFFFFFFFFFFFFFFFFFFFFFFFF:FFFFFFFFFFFFFFFFFFFFF:FFFFFFFFFFFFFFF:FFFFFFFFFFFFFFFFFFFFFFFFFFFFFFFFFFFFFFFFFFFFFFFFFFFFFFFFFFFFFFFFFFFFFFFFF:FFFFFFFFFFFFFFFFFFF,FFFFFFFFFFFFFF:FFF
@A01757:128:HWYCLDRX2:1:2101:12228:35070 2:N:0:GGAGCGTC
TCGGACTACAAGGGTATCTAATCCTGTTCGCTCCCCCAGCTTTCGCGCCTCAGCGTCAGTGCCGGCCCAGAGAGCTGCCTTCGCCATCGGTGTTCTTCCCGATATCTGCGCATTCCACCGCTACACCGGGAATTCCGCTCTCCTCTACCGCACTCGAGCCGCCCAGTTCGGAACCCGGCCCGAGGTTGAGCCCCGGGGTTAGAGGTTCCGCTTAGGCAGCCGCCTACGCGCGCTTTACGCCCAATGAATCC
+
FFFFFFFFFFFFFFFFFFFFFFFFFFFFFFF,FFFFFFFFFFFFFFFFFFFF:FFFFF:FFFFFF:FFFFFFFFFFFFFFFFFFFFFFFFFFFFFFFFFFFFFFFFFFFFFF:FFFFFFFFFFFFFFFFFFFFFFFFFFFFFFFFFFFFFFFFFFFFFFFFFFFFFFFFFFFFFFFFFFFFFFFFFFFFFFFFFFFFFFFFFFFFFFFFFFFFFFFFFFFFFFFFFFFFFFFFFFF,FFFFFFFFFF,FFF
@A01757:128:HWYCLDRX2:1:2101:1506:35102 2:N:0:GGAGCGTC
TCGGACTACAGGGGTATCTAATCCTGTTTGCTCCCCACGCTTTCGAGCCTCAACGTCAGTTACCGTCCAGCAGGCCGCCTTCGCCACTGGTGTTCCTCCCAATATCTACGCATTTCACCGCTACACTGGGAATTCCGCCTGCCTCTCCGGTACTCCAGACTCACAGTTTCCAAAGCAGTCCCGGGGTTGAGCCCCGGGCTTTCACTCCAGACTTGCATGTCCGTCTACGCTCCCTTTACACCCAGTAAATC
+
FFFFFFFF:FFFFFFFFFFFFF,:FFFFFFFFFF:F:FFFFFFFFFFFFFFF:FFFFFFFF:F,FFFF:FFFFFFFFFFFFFFFFFFFFFFFFFFFFFFFF:FFFFFF:FFFFFFFFFFFFFFF,FFFFFFFFFF:FFFFFF:FFFFFFFFFFFFFFFFFFFFFFFFFFFFFFFFFFFFFFFFFFFFFFFFFFFFFFFFFFFFFFFFFFFFFFF::FFFF,FFF:F:,FFFFFFFFFF:F,FFFFFFFFFF
@A01757:128:HWYCLDRX2:1:2101:21793:35196 2:N:0:GGAGCGTC
TCGGACTACAGGGGTATCTAATCCTATTTGCTCCCCACGCTTTCGTGCCTCAGCGTCAGTCAACAGGCCAGGCGGCCGCCTTCGCCACTGGTGTTCTTCCATATATCTACGCATTTTACCGCTACACATGGAGTTCCACCGCCCTCTCCTGCTCTCTAGCCCGCCAGTTTCCAGAGCCTGTACCGGTTGAGCCGGTACCTTTCACTCCAGACTTAGCAGGCCGCCTACGCACCCTTTACGCCCAATCATTC
+
FFFFFFFFFFFFFFFFFFFFFFFFFFFFFFFFFFFFFFFF:FFFFFFFFFFFFFFFFFFFFFFFFFFFF:FFFFFFFFFFFFFFF:FFFFFFFFFFFFFFFFFFFFFFFFFFFFFFFFFFFFFFFFFFFFFFFFFFFFFFFFFFFFFFFFFFFFFFFFFFFFFFFFFFFFFFFFFFFFFFFFFFFFFFFFFFFFFFFFFFFFFFFFFFFFFFFFFFFFF:FFFFFFFFFFFFFFFFFFFFFFFFFF:FFFF
@A01757:128:HWYCLDRX2:1:2101:21866:35196 2:N:0:GGAGCGTC
TCGGACTACCAGGGTATCTAATCCTGTTCGCTACCCATGCTTTCGAGCCTCAGCGTCAGTTGCAGACCAGACAGCCGCCTTCGCCACTGGTGTTCTTCCATATATCTACGCATTCCACCGCTACACATGGAGTTCCACTGTCCTCTTCTGCACTCAAGTCGCCCGGTTTCCGATGCACTTCTTCGGTTAAGCCGAAGGCTTTCACATCAGACCTAAGCAACCGCCTGCGCTCGCTTTACGCCCAATAAATC
+
FFFFFFFFFFFFFFFFFFFFFFFFFFFFFFFFFFFFF:FFFFFFFFFFFFFFFFFFFFFFFFFFFFFFFFFFFFFFFFFFFFFFFFFFFFFFFFFF,FFFFFFFFF:FFFFFFF:FFFFFFFFFFFFFFFFFFFFFFFFFFFFFFFFFFFFFFFFFFFFFFFFFFFFFFFFFFFFFFFFFFFFFFFFFFFFFFFFFFFFFFFFFFFFFFFFFFF::FFFFFFFFFFFFFFFF,FFFFFFFFFFFFFFFFFF
@A01757:128:HWYCLDRX2:1:2101:26512:35383 2:N:0:GGAGCGTC
TCGTATCAGGGTATCTAATCCTGTTTGCTCCCCACGCCTTCGAGCCTCAACGTCAGTTACAGTCCAGTAAGCCGCCTTCGCCACCGGTGTTCCTCCTAATATCTACGCATTTCACCGCTACACTAGGAATTCCGCTTACCCCTCCTGCACTCCAGCAACACAGTTTCCAAAGCAGTCCCGTGGTTGGGCCACGGGCTTTCACTCCAGACTTGCCTTGCCGTCTACGCTCCCTTTACACCCAGTAAATCCGG
+
FFFFFFFFFFFFFFFFFFFFF:FFFFFFFFFFFFFFFFFFFFFFFFFFFFFFFFFFFFFFFFFFFFFFFFFFFFFFFFFFFFFFFFFFFFFFFFFFFFFFFFFFFFFFFFFFFFFFFFFFFFFF,FFFFFFFFFFFFFFFFFFFFFFFFFFFFFFFFFFFFFFFFFFFFFF:FFFFFFFFF:F:FFFFFFFFFFFFFFFFFFFFFF,FFFFFFFFFFFFFFFFFFFF:FFFFF::FF:FFFFF,FFF:FF,
@A01757:128:HWYCLDRX2:1:2101:18719:35446 2:N:0:GGAGCGTC
TCGGACTACAAGGGTTTCTAATCCTGTTTGCTCTCCACGCTTTCGAGCCTCAGCGTCAGTTTCGGTCCAGCAAGCCGCCTTCGCCACTGGTGTTCCTCCTAATATCTATGCATTTCACCGCTACACTAGGAATTCCGCTTGCCTCTCCCGTACTCAAGCTCTGCAGTTTTCCATGCAACCCCCAAGTTAAGCCCGGGTATTTCACATGAAACTTACAGTGCCGCCTACGCTCTCTTTACGCCCAGTAATTC
+
FFFFFFFFFFFFFF:FFF:FFFFFFFFFFFFFFFFFFFFFFFFFFFFFFFFFFFFFFFFFFFFFFFFFFFFFFFFFFFFFFFFFFFFFFFFFF:FFFFFFFFFFFFFFFFFFFFFFFFFFFFFFFFFFFFFFFFFFFFFFFFFFFFFFFFFFFFFFFFFFFFFFFFFFFFFFFFFFFFFFFFFFFFFFFFFFFFFFFFFFFFFFFFFF,FFFFFFFFFFF:FFFFFFF:FFFFFFFFFFFFFFF,F:FFFF
@A01757:128:HWYCLDRX2:1:2101:10809:35462 2:N:0:GGAGCGTC
TCGGAATACAAGGGTATCTAATCCTATTTGCTCCCCACGCTTTCGTGCCTCAGCGTCAGTCAACAGGCCAGGCGGCCGCCTTCGCCACTGGTTTTCTTCCATATATCTACGCATTTTACCGCTACACATGGAGTTCCACCGCCCTCTCCTGCTCTCTAGCCCGCCAGTTTCCAGAGCCTGTACCGGTTGAGCCGGTACCTTTCACTCCAGACTTAGCAGGCCGCCTACGCACCCTTTACGCCCAATCATTC
+
FFF,F,,:FF:,F::F:,:FFFFFFFF::FFFFFF:FFF,F,,F,F,F,:FF::F,F::FFFFFFF,FFFF:F,:FFF::FFFF,,,,FFFF,:FF,,:,FFFFFF,FF:FFFFFFFFFF,FFF,FF,F::FFFFFFFF:FFFFFFFFFFFFFFFFF:FFFFFFFFFFFF:FFFFFFFFFFFFFFFFFFFFFF:FFFFFFFFFFFFF:,FFFFFFFFFF:FFFFFFFFFFFF:FF,F:FFFFFF:FFF:FF
@A01757:128:HWYCLDRX2:1:2101:5782:35493 2:N:0:GGAGCGTC
TCGGACTACAAGGGTATCTAATCCTGTTCGCTCCCCTAGCTTTCGCGCCTCAGCGTCAGTGTCGGCCCAGCAGGCTGCCTTCGCCATCGGTGTTCTTCCCGATATCTGCGCATTCCACCGCTACACCGGGAATTCCGCCTGCCCCTACCGCACTCGAGCTCGCCAGTTCGGGACCCGGCTGGAGGTTGAGCCCCCAGGTTAGAGGTCCCGCTTAGCGGGCCGCCTACGCGCGCTTTACGCCCAATGAATCC
+
FFFFFFFFFFFFFFFFFFFFFFFFFFFFFFFFFFFFFF:FFFFFFFFFFFFFFF:FFF:FFFFFFFFFFFFFFFFFFFFFFF,F:FF,FFFFFFFFFF,FFFFF,FFFFFFFFFFFFFFFFFFFFFFFFFFFFFFF:FFFFF:FFFFF:FFFFFFFFFFFFFFFFFFFFFFFFFFF:FFFFFFF:F:FFFFFFFFFFFFFF:FFF,FFF:FFFFFFF,FFFFFFF:FFFFFF:FF:FFFF:FF:,FF:FF,
@A01757:128:HWYCLDRX2:1:2101:22128:35493 2:N:0:GGAGCGTC
TCGGACTACAAGGGTTTCTAATCCTGTTTGCTCCCCACGCTTTCGAGCCTCAACGTCAGTTACCGTCCAGTAAGCCGCCTTCGCCACTGGTGTTCCTCCTAATATCTACGCATTTCACCGCTACACTAGGAATTCCGCTTACCTCTCCGGTACTCCAGCCAAAAAGTTTCCAAAGCAGTTTCGCGGTTAAGCCGCGGGCTTTCACTCCCGACTTTCTTCGCCGTCTACGCTCCCTTTACACCCAGTAAATC
+
FFFFFFFF::FFFFFFFFFFFFFFFFFFFFFFFFFFFFFFFFFFFFFFFF:FFFFFFFFFFFF,FF:FF:FFF:FFFFF:FFFFF:FFFFFF:FFFF:F:FFFFFF,FFFFFFFFFFFFFF:FFFFFFF,FFFFFFF,,FFFFFFFF,,:FFFF:FF,,:F,FF,:FFFFFFFF,:::F::FFFFFFF,F:FFFFFFFFF,FFFFFF:,:F,FFFFF,F:FFF,:F,F,FFFFFFF:FFFFFFF:,FF,FF
@A01757:128:HWYCLDRX2:1:2101:18810:35540 2:N:0:GGAGCGTC
TCGGACTACAAGGGTTTCTAATCCTGTTTGCTCTCCACGCTTTCGAGCCTCAGCGTCAGTTTCGGTCCAGCAAGCCGCCTTCGCCACTGGTGTTCCTCCTAATATCTATGCATTTCACCGCTACACTAGGAATTCCGCTTGCCTCTCCCGTACTCAAGCTCTGCAGTTTTCCATGCAACCCCCAAGTTAAGCCCGGGTCTTTCACATGAAACTTACAGTGCCGCCTACGCTCTCTTTACGCCCAGTAATTC
+
FFFFFFFFFFFFFFFFFFFFFFFF:FFFFFFFFFFFFFFFFFFFFFFFFFFFFFFFFFFFFFF:FFFFF:FFF:FFFFFFFFFFFFFFF,FFFFFFFFFFFFFFFFFF,:FFFFFFFF:F:FFFFFFFFFFFFFFF:FFFF,FFFFF,FFF,FFFFFFFFFF,FFFFF:FFFFF:FFF:F,F::F,FF,FF::F,FFF,F:FFFFFFFF:F:FF,F,F:FF:F:FFFFF::,FFFFF:FF:FF,,F:,FFF
@A01757:128:HWYCLDRX2:1:2101:10773:35587 2:N:0:GGAGCGTC
TCGGACTACAAGGGTATCTAATCCTGTTTGCTCCCCACGCTTTCGAGCCTCAGCGTCAGTCATCGTCCAGCAGGCCGCCTTCGCCACTGGTGTTCCTCCTAATATCTACGCATTTCACCGCTACACTAGGAATTCCGCCTGCCTCTCCGACACTCCAGCCTGCCAGTTTCCAATGCAGCCCCGGGGTTGAGCCCCGGTATTTCACATCAGACTTGGCAGGCCGCCTACGCTCCCTTTACACCCAGTAAATC
+
FFFF,FFFFFFFFFFF:FF,:FFFFFFFFFFFFFFF:FFFF:FFFFFFF:FFF:FFFFFFFFFFFFFFFFFFFF:FFFFFFFFFFFFFFFFFFFFFFFF:FFFF:FFFFFFFFFFFFFFFFFFF,FF,FFFFFFFFFFFFFFFFFFFFFFFFFFFFFFFFFFFFFFFFFFFFFFFFFFFFFFFFFFFFFFFFFFFFFFFFFFFFFFFFFFFFFFF:FFFFFFFFFFFFF:FFFFFF,:FFF:FF:FF,:FF
@A01757:128:HWYCLDRX2:1:2101:22354:35603 2:N:0:GGAGCGTC
TCGGACTACAAGGGTATCTAATCCTGTTTGCTCCCCACGCTTTCGAGCCTCAGCGTCAGTTTCGGTCCAGCAAGCCGCCTTCGCCACTGGTGTTCCTCCTAATATCTATGCATTTCACCGCTACACTAGGAATTCCGCTTGCCTCTCCCGTACTCAAGCTCTGCAGTTTTCCATGCAACCCCCAAGTTAAGCCCGGGTATTTCAAATGAAACTTACAGTGCCGCCTACGCTCTCTTTACGCCCAGTAATTC
+
FFFFFFFFFFFFFFFFFFFFFFFFFFFFFFFFFFFFFFFFFFFFFFFFFFFFFFFFFFFFFFFFFFFFFFFFFFFFFFFFFFFFFFFFFFFFFFFFFFFF,FFFFFFFFFFFFFFFFFFFFFFFFFFFFFFFFFFFFFFFFFFFFFFFFFFFFFFFFFFFFFFFFFF:FFFFFFFFFFFFFFF:,FFFFFFFFFFFFF,FFFFFFFFFFFFFFFFFFFFF:FFFFFFFFFFFFFFFFFFFFFFFFF,FFFF
@A01757:128:HWYCLDRX2:1:2101:3143:35618 2:N:0:GGAGCGTC
TCGGACTACACGGGTATCTAATCCTGTTTGCTCCCCACGCTTTCGAGCCTCAGCGTCAGTCATCGTCCAGCAGGCCGCCTTCGCCACTGGTGTTCCTCCTAATATCTACGCATTTCACCGCTACACTAGGAATTCCGCCTGCCTCTCCGACACTCCAGCCTGCCAGTTTCCAATGCAGCCCCGGGGTTGAGCCCCGGTATTTCACATCAGACTTGGCAGGCGGCCTACGCCCCCTTTACACCCAGTAACTC
+
:FFFFFFFFFFFFFFFFFFFFFFFFFFFFFFFFFFFFFFFFFFFFFFFFFFFFFFFFFFFFFFFFFFFFFFFF:FFFFFFFFFFFFFFFFFFFFFFFFFFFFFF,FFFFFFFFFFFFFFFFF:FFFFFFFFFFFFFF:FFFF::FFF:FFFFFFFFF:FFFFFFFFFFFFFFFFFFFFF:FFFFFFFF:FFF:FFF::FFFF,,FFFF::FFFFFFFFFFF,F::F:FFF:FF:FF:F,FFFF,F,F:,FF
@A01757:128:HWYCLDRX2:1:2101:31720:35634 2:N:0:GGAGCGTC
TCGGACTACAAGGGTATCTAATCCTATTTGCTCCCCACGCTTTCGAGCCTCAACGTCAGTCATCGTCCAGCAAGCCGCCTTCGCCACTGGTGTTCCTCCTAATATCTACGCATTTCACCGCTACACTAGGAATTCCACTTGCCTCTCCGACACTCCAGCCACACAGTTCCAAATGCAGTCCCGGGGTTGAGCCCCGGGCTTTCACATCTGGCTTGCATCGCCGTCTACGCTCCCTTTACACCCAGTAAATC
+
FFFFFFFFFFFFFFFFFFFFFFFFFFFFFFFFFFFFFFFFFFFFFFFFFFFFFF:FFFFFFFFFFFFFFFFF:FFFFFFFFFFFFFFFFFFFFFFFFFFFFFFFFFFFFFFFFFFFFFFFFFFFFFFFFFFFFFFF:FFFFFFFFFFFFFFFFFFFFFFF,FFFFFFFFFFFFFFFFFFFFFFFFFFFFFFFFFFFFFFFFFFFFF:FFF,FFFFFFFFFFFFFFFFFFFFF,F:,FFFFFFF:FFFFF:F
@A01757:128:HWYCLDRX2:1:2101:16803:35665 2:N:0:GGAGCGTC
TCGGACTACAAGGGTATCTAATCCTGTTTGCTCCCCACGCTTTCGAGCCTCAACGTCAGTTACCGTCCAGTAAGCCGCCTTCGCCACTGGTGTTCCTCCTAATATCTACGCATTTCACCGCTACACTAGGAATTCCGCTTACCTCTCCGGTACTCCAGCAAAAAAGTTTCCAAAGCAGTTCCGCGGTTAAGCCGCGGGCTTTCACTTCAGACTTTCTTAGCCGTCTACGCTCCCTTTACACACAGTAAATC
+
FFFFFFFFF:F:FF:FF:FFFFF,::,FFF:F,FF:FFFFFFFFFFFFFFFFFFF::FFFFF:F,:FFFFFFFF,F:FF:FFFF,FFFF,,:FF:FF,FFFFFFF,FF,FF:,FFF:FFFFFF:,,,FFFFFFF::F:,FFF,F,FF,F,F,::F,FFFFF:F,F::FFFFFFF::F:FF,F:F:FFFFFF,:F:FF:F,FFFFFF,,FFF:F:FFF,,FFFFFF:F:F:FF,FF,FF,:F,FF:FFFFFF
@A01757:128:HWYCLDRX2:1:2101:16911:35697 2:N:0:GGAGCGTC
TCGGACTACAAGGGTATCTAATCCTGTTTGCTCCCCACGCTTTCGAGCCTCAACGTCAGTTACCGTCCAGTAAGCCGCCTTCGCCACTGGTGTTCCTCCTAATATCTACGCATTTCACCGCTACACTAGGAATTCCGCTTACCTCTCCGGTACTCCAGCAAAAAAGTTTCCAAAGCAGTTCCGCGGTTAAGCCGCGGGCTTTCACTTCAGACTTTCTTCGCCGTCTACGCTCCCTTTACACCCAGTAACTC
+
FFFFFFFFFFFFFFFFFFFFFFFFFFFFFFFFFFFFFFFFFFFFF:FFFFFFFFFFFFFFFFFFFFFFFFFFFFFFFFFFFFFFFFFFFFFFFFFFFFFFFF:FFFFFFFFFFFFFFFFF:F,FFFFFFFFFFFFFFFFFFF:FFFFFFFF:FFFFFFFFFFFFFFFFFFFFFF:FFFFFFFFFFFFFFF:FFFFFFFFF,FFFFFFFFF:FFFFFFF,,FFFFFFFFFFFF,F,F:FF,F:F,FFFF:FF
@A01757:128:HWYCLDRX2:1:2101:22110:35869 2:N:0:GGAGCGTC
TCGGACTGCAAGGGTTTCTAATCCTGTTTGCTCCCCACGCTTTCGAGCCTCAACGTCAGTTACTGTCCAGTAAGCCGCCTTCGCCACTGGTGTTCCTCCTAATATCTACGCATTTCACCGCTACACTCGGAATTCCACTTGCCTCTCCGACACTCCAGCCACACAGTTCCAAATGCAGTCCCGGGGTTGAGCCCCGGGCTTTCACATCTGGCTTGCATCGCCGTCTACGCTCCCTTTACACCCAGTAAATC
+
FFFFF::,FFF:FFFFFFFF::FFFFFFFFFFFFFFFFFFFFFFFFFFF,F:FFFFF,FF,FFFFFFFFFFF:FFFFF:FFFFFFF:FFFFFFFFFFF:FFFFFFFFFFFF:FFF:FFFFFF,FFFF:FFFF,FFF::FFFF:FFFFFFFFFFFFFFFFFF:FFFFFFFFFFFF:FFFFFFFFFFFF,FFFFFFFF:FFFFFFFFFFFF:FFFFFFFFFFFFFFFFFFFFFFFFFFF:FFFFFFFFFF,FF
@A01757:128:HWYCLDRX2:1:2101:31792:35916 2:N:0:GGAGCGTC
TCGGACTACAAGGGTATCTAATCCTGTTTGCTACCCACGCTTTCGAACCTCAGCGTCAGTTACAGACCAGAGAGCCGCTTTCGCCACTGGTGTTCTTCCATATATCTACGCATTTCACCGCTACACATGGAGTTCCACTCTCCTTTTCTGCACTAAAGTCTCCCAGTTTCCAATGCACTACTCCGTTTAAGCCGAAGGCTTTCACATCAGACTTAAAAGACCGACTGAGTTCCATTTACGCCCAATAAATC
+
FF:FFF,F,FFFF,FFF:FF:FFFFFFFF:FFFF,FFFFFF:F,F,F,FFF,FFFFFF,F:F:FFF:FFF:FF:FF:FF:FFF:FFFF,FFF:F,:,FFFFFFFF,:FF,,FFFFFFFF:FFFFF,FFFFF,:FFFFFFFF,FFFFFFF,FFFF,:F:FF,FFFF:FFFF:FF:,FF,:FFFFF,,::FF:F,,F,:::F,:FFF,:FF::,F:FFFF:FFF,:F,F,:F:FF,F,F:FFFFF:FFFFFFF
@A01757:128:HWYCLDRX2:1:2101:1208:35963 2:N:0:GGAGCGTC
TCGGACTACAAGGGTATCTAATCCTGTTCGCTACCCATGCTTTCGCTCCTCAGCGTCAGTAACTGCCCAGAGACCTGCCTTCGCCATCGGTGTTCCTCCTGATATCTGCGCATTTCACCGCTACACCAGGAATTCCAGTCTCCCCTACAGCACTCAAGTTATGCCCGTATCGCCTGCACGCCCGAAGTTAAGGCCCGGGATTTCAGAGACGACGCGACAATCCACCTACGAGCTCTTTACGCCCAGTAATT
+
FFFFFFFF,F::FFFFFFFFFFFFFFFFFF:FF::,FFFFFFFF:FF:FF:FFFFF:FFFFFFFFF:FFFFF:F,FFF:FF:FFFFFFFFF:F,:FFFFF:FF:F,FF,F:,FFFFF,FF:F:,F,FFFFFFF:,,:FFFF,,FFFF,FFF,,F,FFF:FFFF,FFFFFFFFF:FF,:,FF,:F,:FFF:F:,,:FFF,,FFFF:,FFF:F,,F:FF,::,:F:F,,,FF,FFF,F,F,,FF,,FFF,,F,
@A01757:128:HWYCLDRX2:1:2101:4065:36057 2:N:0:GGAGCGTC
TCGGACTACCGGGGTATCTAATCCTGTTCGCTACCCATGCTTTCGAGCCTCAGCGTCAGTTGCAGACCAGACAGCCGCCTTCGCCACTGGTGTTCTTCCATATATCTACGCATTCCACCGCTACACATGGAGTTCCACTGTCCTCTTCTGCACTCAAGTCGCCCGGTTTCCGATGCACTTCTTCGGTTAAGCCGAAGGCTTTCACATCAGACCTAAGCAACCGCCTGCGCTCGCTTTACGCCCAATAAATC
+
FFFFFFFFFFFFFF,FFFF:FFFFFFFFFFFFFFFFFFFFFFFFFFFFFFFFFFFFFFFFFFFFF:FFFFFFFFFFFFFFFFFFFFFFFFFFF:FFFF:FF:FFFFFFFFFF:FFFFFFFFFFFFFFFFFFFFF:FFFFFFFFFFFFFFF,FFF::::FF,FFF:FFFFFF,FFF,F:FFFFFFFFFFF,FFFFF,:FFFF:::FFFFFFFF:FFFF:::FFFF:F::FFFF:FFFF:F,F::FFFF:::F
@A01757:128:HWYCLDRX2:1:2101:24749:36119 2:N:0:GGAGCGTC
TCGGACTACAGGGGTTTCTAATCCTGTTCGCTACCCATGCTTTCGAGCCTCAGCGTCAGTTGCAGACCAGAGAGCCGCCTTCGCCACTGGTGTTCTTCCATATATCTACGCATTCCACCGCTACACATGGAGTTCCACTCTCCTCTTCTGCACTCAAGTTCAACAGTTTCTGATGCAATTCTCCGGTTGAGCCGAAGGCTTTCACATCAGACTTATTGAACCTCCTGCACTCGCTTTACGCCCAATAAATC
+
FFFFFFFFFFFFFFFFFFFFFFFFFFFFFFFFFFFF:FFFFFFFFFFFFFFFFFFFFFFFFFFFFFFFFFFFFFFFFFFFFFFFFFFFFFFFFFFF:FFFFFFFFFFFFFFFFFFFFFFFFFFFFFFFFFFFFFFFFFFFFFFFFFFFFFFFFFFFFFFFFFFFFFFFFFFFFF,FFFFFFFFFFFFFFFFFFFFFF:FFFFFFFFFFFFFFFF:FFFFFFFFFFFFFFFFFFFFFF:FFFFFFFFFFFFF
@A01757:128:HWYCLDRX2:1:2101:31042:36276 2:N:0:GGAGCGTC
TCGGACTACAAGGGTATCTAATCCTGTTCGCTCCCCCAGCTTTCGCGCCTCAGCGTCAGTGCCGGCCCAGAGAGCTGCCTTCGCCATCGGTGTTCTTCCCGATATCTGCGCATTCCACCGCTACACCGGGAATTCCGCTCTCCTCTACCGCACTCGAGCCGCCCAGTTCGGAACCCGGCCCGAGGTTGAGCCCCGGGGTTAGAGGTTCCGCTTAGGCAGCCGCCTACGCGCGCTTTACGCCCAATGAATCC
+
FFFFFFFFFFFFFFFFFFFFFFFFFFFFFFFFFFFFFFFFFFFFFFFFFFFFFFFFFFFFFFFFFFFFFFFFFFFFFFFFFFFFFFFFFFFFFFFFFFFFFFFFFFFFFFFFFFFFFFFFFFFFFFFFFFFFFFFFFFFFFFFFFFFFFFFFFFFFFFFFFFFFFFFFFFFF,FFFFFFFFFFFFFFFFFFFFFFF:FFF,FFFFFFFFFFFF::FFFFFFFFFF,FFFFFFFFFFFFFFFFFFF:FFFF:
@A01757:128:HWYCLDRX2:1:2101:25391:36292 2:N:0:GGAGCGTC
TCGGACTACCAGGGTATCTAATCCCTTTCGCTCCCCTGGCCTTCGTGCCTCAGCGTCAGTTAATGTCCAGGAACCCGCCTTCGCCACGAGTGTTCCTCTCGATATCTACGCATTTCACTGCTACACCGAGAATTCCGGTTCCCCCTCCATTACTCTAGTCTCGCAGTATCATGTGCCGTCCGCGGGTTGAGCCCGCGCCTTTCACACACGACTTACGAAACAGCCTACGCACGCTTTACGCCCAGTGATTC
+
FFFFFFFFFFFFFFFFFFFFFFFFFFFFFFFFFFFFFFFFFFFFFFFFFFFFFFFFFFFFFFFFFFFFFFFFFFFFFFFFFFFFFFFFFFFFFFFFFFFFFFFFFFFFFFFFFFFFFFFFFFFFFFFF:FFF:FFFFFFFFFFFFFFFFFFFFFFFFFFFFFFFFFFFFFFFFFFFFFFFF::FFF:FFFFFFFFFFFFFFFFFFFFFF:FFFFFFFFFFFFFFFFFFFFFFFFFFFFFFFFFFFFFFFFF
@A01757:128:HWYCLDRX2:1:2101:6289:36307 2:N:0:GGAGCGTC
TCGGACTACAAGGGTATCTAATCCTGTTTGCTACCCACGCTTTCGCACCTCAGCGTCAGTTTTGTGCCAGGCGGCCGCCTTCGCCACTGATGTTCCTCCTGATATCTACGGATTTCACTCCTACACCAGGAATTCCGCCGCCCTCTCACATACTCCAGTTTGCCAGTTTCAAAGGCAGTTCCCACGTTGAGCGCGGGGATTTCACCCTTGACTTGACATACCGCCTACGAGCGCTTTACGCCCAGTAATTC
+
FFFFFFFFFFFFFFFFFFF:FFFFFFFFF:FFFFFFFF:FF:FFFFFFFFFFFF:FFFF:FFFFFF:FFFFFF:FFFFFFFFFFFFFFFFFFF:,FFFFFFFFFF:FFFFFF,FFFFFFF,FFFFFFFF:FFFFFFFFFFF:FFFFFFFFFFFFFFFFFFFFFFF,F,FFFF,F,FFF:FF:FFFFF:FFFFFFFFFFFFFFF:FFFF,FFFF:FF:FFFF:FF,::FF:,F,FF,FFFFF:FF,FFFF,,
@A01757:128:HWYCLDRX2:1:2101:12400:36432 2:N:0:GGAGCGTC
TCGGACTACAAGGGTATCTAATCCTGTTCGCTACCCATGCTTTCGAGCCTCAGCGTCAGTTGCAGACCAGACAGCCGCCTTCGCCACTGGTGTTCTTCCATATATCTACGCATTCCACCGCTACACATGGAGTTCCACTGTCCTCTTCTGCACTCAAGTCGCCCGGTTTCCGATGCACTTCTTCGGTTAATCCGAAGGCTTTCACATCAGACCTAAGCAACCGCCTGCGCGCGCTTTACGCCCAATAAATC
+
FFFFFFFFFFFFFFFFFFFFFFFFFFFFFFFFFFFFFFFFFFFFFFFFFFFFFFFFFFFFFFFFFFFF:FFFFF:FFFF:FFFFFF:FF::F:FF:FFFFFFFFFFFFFFFFFFFF,FFFFFFFFFFFFFFFFF:FF:FFFFFFF:FFFFFFFFFFFFFFFFFFFF:FFFFFF,FFFFFFFFFFFFFFFFFFFF:,FFFFFFFFFFFFFF:FFF,FFF,FFFFFFFFFFF,FFF:FFF:FFFFF:FFF,F:
@A01757:128:HWYCLDRX2:1:2101:17137:36526 2:N:0:GGAGCGTC
TCGGACTACAAGGGTATCTAATCCTGTTTGCTCCCCACGCTTTCGTGCCTCAGTGTCAGTTACAGTCCAGAGAGCCGCCTTCGCAACTGGTGTTCCTCCTAATATCTACGCATTTCACCGCTACACTAGGAATTCCACTCTCCTCTCCTGCACTCAAGTTCCCCAGTTTCAAAGGCTTACTACGGTTGAGCCGTAGCCTTTCACCTCTGACTTAAGAAACCACCTACGCACCCTTTACGCCCAGTAATTCC
+
FFFFFFFFFFFFFFFFFFFFFFFFFFFFFFFFFFFFFFFFFFFFFFFFFFFFFFFFFFFFFFFFFFFFFFFFFFFFFFFFFFFFFFFFFFFFFFFFFFFFFFFFFFFFFFFFFFFFFFFFFFFFFFFFFFFFFFFFFFFFFFFFFFFFFFFFFFFFFFFFFFFFFFFFFFFFFFFFFFFFFFFFFFFFFFFFFFFFFFFFFFFFFFFFFFFFFFFFFFFFFFF,FFFFFFF:FFFFFFFFFFFFFFFFFF:
@A01757:128:HWYCLDRX2:1:2101:12400:36558 2:N:0:GGAGCGTC
TCGGACTACAAGGGTTTCTAATCCTGTTTGCTCCCCACGCTTTCGCACCTCAGCGTCAATACCGGTCCAGGTGGCCGCCTTCGCCACTGATGTTCCTCCAGATATCTACGGATTTCACTCCTACACCTGGAATTCCGCCACCCTCTCCCGGATTCCAGTCATGCAGTATCAAGGGCAGTTCCACGGTTGAGCCGTGGGATTTCACCCCTGACTTACACAACAGCCTACGTGCGCTTTACGCCCAGTAATTC
+
FFFFFFFFFFFFFFFFFFFFFFFFFFFFFFFFFFFFFFFFFFFFFFFFFFFFFFFFFFFFFFFFFFFFFFFFFFFFFFFFFFFFFFFFFFFFFFFFFFFFFFFFFFF:FFFFFFFFFFFFFFFFFFFFFFFFFF:FFFFFFF,FFFFFFFFFF:FFFFFFFFFFFFFFFF:FFFFFFFFFFFFFFFFFF,FFFFFFFF:FFFFFFFF,F:FFFFFFFF:FF,FFFFFFFFFFFFFFFFFFF:F:FFFFFFF
@A01757:128:HWYCLDRX2:1:2101:18991:36605 2:N:0:GGAGCGTC
TCGGACTACACGGGTATCTAATCCTGTTTGCTCCCCACGCTTTCGGGCCTCAACGTCAGTTGCAGTCCAGCAGGCCGCCTTCGCCACCGGTGTTCCTCCTGATATCTACGCATTTCACCGCTACACCAGGAATTCCGCCTGCCCCTCCTGCACTCCAGCCACGCAGTTCCAAGAGCAGTCCCGGGGTTGGGCCCCGGGCTTTCACTCCTGGCTTGCATCGCCGTCTGCGCCCCCTTTACACCCAGTAAATC
+
FFFFFFFFFF:FFFFFFFFFFFFFFFFFFFFFFFFFFFFFFFFFFFFFFFFFFFFFFFFFFFFFF:FFFFFFFFFFFFFFFFFFFFFFFF:FFFFFFFFFFFFFFFFFFFFFFFFFFFFFFFFFFFFFFFFFFFFFFFFFFFFFFFFFFFFFFFFFFFFFFFFFFFFFFFFFF:FFFFFFFFFFFFFFFFF:FFFFFFFFF:FFFFFFFFFFFFFFF:FFFFFFFFFFFFFFFFFFF,F:F:FFFF,FF,F
@A01757:128:HWYCLDRX2:1:2101:6144:36683 2:N:0:GGAGCGTC
TCGGAGACTAAGGTTTATAATCCCGGTTTCTCCCCACGCTGTAGCGCCTCCGCCTAAGCCACAGCCCCGCGGGCCGCCTTCCCAACCGGTGTTATTCCGGATCTCTACCCATTCCCACGCTACACCCGGAATTCCACCCCACACAACTGTGCACCAGCGCCACAGTCGCCCCGGACCATACGGGGTTTATCCCCGGACTTTCACCGCCCCCTTGTAGCCCCGCCTACGCGCCCTTTAACCCCAGTGATTCC
+
F:FFF,FF:F,F,::,F,FF,:F,,,:F,:,,F:F:FFF,:F,,F,FF,F,,F,,,F:FFF::FF:::,F:FFFF,FF,,F,FF:,F,FF,FF,,F,F,,FFFF,:FF,FF,F,F,,F::,FFF:,FFFFF:F,FF,F:,,F,,,F,,FFF:,:,,:F,,,:FF:F:,FF,:F:,F:FF::,::,FF,F,F:FF,FFF:F:,FFF,:F,:F,F:FF,F,,FF:F:F,F:,F,F,F:FF:F:F,,F,:F,,,
@A01757:128:HWYCLDRX2:1:2101:5511:36839 2:N:0:GGAGCGTC
TCGGACTACAGGGGTTTCTAATCCTGTTCGCTCCCCACGCTCTCGAGCCTCAACGTCAGTCGTCGTCCAGCAGGCCGCCTTCGCCACCGGTGTTCCTCCTGATATCTACGCATTTCACCGCTACACCAGGAATTCCGCCTGCCCCTCCGACACTCTAGCCATACAGTTCCCAATGCAGTGTGCGGGTTGTGCCCACACCTTTCACATCAGGCTTGCATGGCCGTCTACGCTCCCTTTACACCCAGTAAATC
+
FFFFFFFFFFFFFFFFFFFFFFFFFFFFFFFFFFFFFFFFFFFFFFFFFFFFFFFFFFFFFFFFF:FFFFFFFFFF:FFFFFFFFFFFFFFFFFFFFFFFFFFFFFFFFF:FFFFFFFFF,FFFFFFFFFFFFFF:F:FFFFFFFFFFFFFFFFFFF:FF,FFFF::FF:FFFF,:FF:,FFFFFFFF:F,FFFFFFFFFF,FFFFFFFF,FFFFFFF,FFFFFF:FF:FFF,FF,FFFFF,FF,FFFF:F
@A01757:128:HWYCLDRX2:1:2101:16432:36902 2:N:0:GGAGCGTC
TCGGACTACTGGGGTATCTAATCCTGTTTGCTCCCCACGCTTTCGTGCCTCAGTGTCAGTTACAGTCCAGAGAGCCGCCTTCGCAACTGGTGTTCCTCCTAATATCTACGCATTTCACCGCTACACTAGGAATTCCACTCTCCTCTCCTGCACTCAAGTTTCCCAGTTTCAAAGGCTTACTACGGTTGAGCCGTAGCCTTTCACCTCTGACTTAAGAAACCACCTACGCACCCTTTACGCCCAGTAATTCC
+
FFFFFFFFFFFFFFFFFFFFFFFFFFFFFFFFFFFFFFFFFFFFFFFFFFFFFFFFFFFFFFFFFFFFFFFFFFFFFFFFFFFFFFFFFF:FF:FFFFFFFFFFFFFFFFFFFFFFFFFFFFFFFFFFFFFFF,FFFFFFFFFFFFFF:FFFFFFFFFFFFFFFFFFF:FFFFFFFFFFFFFFFFFFFFFFFFFFFFFF:::FFFF:FFFF,FF,F:,FFFFFF:FFFFFFFFF,FF:FFFF,FF,::FF,
@A01757:128:HWYCLDRX2:1:2101:15980:36933 2:N:0:GGAGCGTC
TCGGACTACACGGGTATCTAATCCTGTTCGCTACCCATGCTTTCGAGCCTCAGCGTCAGTTGCAGACCAGAGAGCCGCCTTCGCCACTGGTGTTCTTCCATATATCTACGCATTCCACCGCTACACATGGAGTTCGACTCTCCTCTTCTGCACTCAAGTTCAACAGTTTCTGATGCAATTCTCCGGTTGAGCCGAAGGCTTTCACATCAGACTTATTGATCCGCCTGCACGCGCTTTTGGCCCACTAGATC
+
FFFFFFFFFFFFFFFFFFFFFFFFFFFFF:FFF:FFFFFFFFFFFFFFFF:FFFFFF:FFFFFFFFFFFFF:FFFFFFFFFFF,FF,FFFFFFFFFFFF:FFFFFFF:FFF:FFFFFFFFF,F,FFFFFF::,F,,::F:F:,F:,F:FF:,,FFF:F:FF,,F,F,:F,FF,FF::,:F,F,,F:::FFFFFF,,FF:,:,F,,FF::F:FF,,:F:,,,,F,F:F:::,FFF:FFF,FF:,::,F,FFF
@A01757:128:HWYCLDRX2:1:2101:16947:36949 2:N:0:GGAGCGTC
TCGGACTACACGGGTATCTAATCCTGTTCGCTACCCATGCTTTCGAGCCTCAGCGTCAGTTGCAGACCAGAGAGCCGCCTTCGCCACTGGTGTTCTTCCATATATCTACGCATTCCACCGCTACACATGGAGTTCCACTCTCCTCTTCTGCACTCAAGTTCAACAGTTTCTGATGCACTTCTCCGGTTGAGCCGAAGGCTTTCACATCAGACTTATTGTACCGCCTGCACTCGCTTTACGCCCAATAAATC
+
FFFFFFFFFFFFFFFFFFFFFFFFFFFFFFFFFFFF:FFFFFFFFFFFFFFFFFFFFFF,FFFFFFFFFFFFFFFFFFFFFFFFFFFFFFFF:FFFF:FF:FFFFFFFFFFFFFF:FFFFFFFF,FFFFFFFFFF,:FFFFFFFFFFFFF,FFFFFFFFFFF:FFFFFFFFFFFFFF:FFFFFFFFFFFFFFFFFFFFFFFFFF:F:FFFFFF,:FFF,FF:F:FFFF,FFFFF:FF,F:FFFF,FFFF:F
@A01757:128:HWYCLDRX2:1:2101:16785:36980 2:N:0:GGAGCGTC
TCGGACTACACGGGTATCTAATCCTGTTCGCTACCCATGCTTTCGAGCCTCAGCGTCAGTTGCAGACCAGAGAGCCGCCTTCGCCACTGGTGTTCTTCCATATATCTACGCATTCCACCGCTACACCTGGAGTTCCACTCTCCTCTTCTGCACTCAAGTTCAACAGTTTCTGTTGCAATTCTCCGGTTGAGCCGAAGGCTTTCACATCAGACTTATTGACGCGCCTGCACTCGCTTTACGCCCAATAAATC
+
FFFFFFFFF:FFFFFF,FFFFFFFFFFFFFFF:FF:FFF::,FFFFFFFFFFFFFFFFFFFFFFFFFFFFFFFFFFFFF,FFFFFFFF:F,FF,F:FF:,FFFFFFFFFFFFF:FFFF,FFFFF:F,FFFFFFFF,FFFFFFFFFFFFFFFFFFF,FFFFFFFFFFFF,FFF,FFFFFFFFFFFFF:FF:FFFFF:FFFF,FFFFFFFF,FFFFFFFFF:,FFFF,,FF,FF,FFFF,FFFFF:FF:F:FF
@A01757:128:HWYCLDRX2:1:2102:11279:1141 2:N:0:GGAGCGTC
TCGGACTACTAGGGTATCTAATCCTGTTTGCTCCCCACGCTTTCGAGCCTCAACGTCAGTTACTGTCCAGTAAGCCGCCTTCGCCACTGGTGTTCCTCCTAATATCTACGCATTTCACCGCTACACTAGGAATTCCGCTTACCTCTCCGGTACTCTAGCCAAAAAGTTTCCAAAGCAGTTCCGCGGTTAAGCCGCGGGCTTTCACTCCAGACTTTCTTCGCCGTCTACGCTCCCTTTACACCCAGTAAATC
+
FFFFFFFFFFFFFFFFFFFFFFFFFFFFF:FFFFFFFFFFFFFFFFFFFFFFFFFFFFFFFFFFFFFFFFFFFFFFFFFFFFFFFFFFFFFFFFFFFFFFFFFFFFFFF:FF:FFFFFFFFFFFFFFFFFFFFFFFFFFFFFFFFFFF:FFFFFFFFFFFFFFFFF:FFFFFFFFFF,FFFFFFFFFFFFFFFFFFFFFFFFFFFFFFFFFFF,FFFFF,FFFFFF:FFFFFFFFFFFFFFFFFF:F:FFF
@A01757:128:HWYCLDRX2:1:2102:14959:1219 2:N:0:GGAGCGTC
TCGGACTACCGGGGTATCTAATCCTGTTTGCTCCCCACGCTTTCGAGCCTCAGCGTCAGTCATCGTCCAGCAGGCCGCCTTCGCCACTGGTGTTCCTCCTAATATCTACGCATTTCACCGCTACACTAGGAATTCCGCCTGCCTCTCCGACACTCCAGCCTGCCAGTTTCCAATGCAGCCCCGGGGTTGAGCCCCGGTATTTCACATCAGACTTGGCAGGCCGCCTACGCTCCCTTTACACCCAGTAAATC
+
FFFFFFFFFFFFFFFFFFF:FFFFFFFFFFFFFFFFFFFFFFFFFFFFFFFFFFFFFFFFFFFFFFFFFFFFFFFFFFFFFFFFFFFFFFFFFFFFFFFFFFFFFFFFFFFFFFFFFFFFFFFFFFFFFFFFFFFFFFFFFFFFFFFFFFFFFFFFFFFFFFFFFFFFFFFFFFFFFFFFFFFFFFFF:FFFFFFFFF,FFFFFFFFFFFFFFFFFFFFFFFFFFFFFFFFFFFFFFFFFFFF,FF:::FF
@A01757:128:HWYCLDRX2:1:2102:22471:1266 2:N:0:GGAGCGTC
TCGGACTACAGGGGTTTCTAATCCTGTTTGCTCCCCACGCTTTCGAGCCTCAGCGTCAGTCATCGTCCAGCAGGCCGCCTTCGCCACTGGTGTTCCTCCTAATATCTACGCATTTCACCGCTACACTAGGAATTCCGCCTGCCTCTCCGACACTCTAGCTTGCCAGTTCCCAATGCACTCCCGGGGTTGGGCCCCGGGTTTTCACATCAGGCTTGGTATGCCGCCTACGCTCCCTTTACACCCAGTAAATC
+
FFFFFFFFFFFFFFFFFFFFFFFFFFFFFFFFFFFFFFFFFFFFFFFFFFFFFFFFFFFFFFFFFFFFFFFFFFFFFFFFFFFFFFFFFFFFFFFFFFFFFFFFFFFFFFFFFFFFFFFFFFFFFFFFFFFFFFFFFFFFFFFFFFFFFFFFFFFFFFFFFFFFFFFFFFFFFFFFFFFFFFFFFFFFFFFF:FFFFFFFFFFFF:FFFF,FFFFFF,FFFFFFFFFFFFFFFFFFFFFFF:FFFFFF:FF
@A01757:128:HWYCLDRX2:1:2102:22489:1266 2:N:0:GGAGCGTC
TCGGACTACAGGGGTTTCTAATCCTGTTTGCTCCCCACGCTTTCGAGCCTCAGCGTCAGTCATCGTCCAGCAGGCCGCCTTCGCCACTGGTGTTCCTCCTAATATCTACGCATTTCACCGCTACACTAGGAATTCCGCCTGCCTCTCCGACACTCTAGCTTGCCAGTTCCCAATGCACTCCCGGGGTTGGGCCCCGGGTTTTCACATCAGGCTTGGTATGCCGCCTACGCTCCCTTTACACCCAGTAAATC
+
FFFFFFFFFFFFFFFFFFFFFFFFFFFFFFFFFFFFFFFFFFFFFFFFFFFFFFFFFFFFFFFFFFFFFFFFFFFFFFFFFFFFFFFFFFFFFFFFFFFFFFFFFFFFFFFFFFFFFFFFFFFFFFFFFFFFFFFFFFFFFFFFFFFFFFFFFFFFFFFFFFFFFFFFFFFFFFFFFFFFF:FFFFFFFFFFFFFFFFFFFFFFFFFFFFFFFFFFFFFFFFFFFFFFFFFFFFFFFFFFFFFFFFF,FFF
@A01757:128:HWYCLDRX2:1:2102:3712:1376 2:N:0:GGAGCGTC
TCGGACTACACGGGTATCTAATCCTGTTTGCTCCCCACGCTTTCGAGCCTCAACGTCAGTCATCGTCCAGCAGGGCGCCTTCGCCACTGGTGTTCCTCCCGATCTCGGCGCATTTCTCCGCTACACCGGGACTTCGGCCTGCCTCTACTGCACGCAAGCCCTACAGTTTCCAGGGCCGTTCACGGGGTCCGCCCGGGGGTGTCCGTTGTGAGTGTCAGGGGGGCGTGCGCCCCCGTGACGGCGCGTGGATC
+
F:FFF,,F:F:FFFFFFFF,:,F:FFFFFFF:FF:F,FFFFFFF,F,,,,:FF:FFF,F,FF,FF::F,F:,F,,FF::,FFFFF:,,F:,,:F,FFF,FFFFFF::,,:F,,F,F,F,:,,,FF,:FF:,,:,,,F,,:F,,:,,,,F,,,F,,,,:,,F,,,,FF,,,,,,,FF,F,,F,,,FF:,,FFF,,,,::,F,:,F,,,FF:,,,,,,,FF::,F,:,:,FF,,:,F:,,:,,,,FFF,,,,,
@A01757:128:HWYCLDRX2:1:2102:15447:1376 2:N:0:GGAGCGTC
TCGGACTACAGGGGTTTCTAATCCTGTTTGCTCCCCACGCTTTCGAGCCTCAACGTCAGTTACCGTCCAGTAAGCCGCCTTCGCCACTGGTGTTCCTCCTAATATCTACGCATTTCACCGCTACACTAGGAATTCCGCTTACCTCTCCGGTACTCCAGCCAAAAAGTTTCCAAAGCAGTTCCGCGGTTAAGCCGCGGGCTTTCACTCCAGACTTTCTTCGCCGTCTACGCTCCCTTTACACCCAGTAAATC
+
FFFFFFFFFFFFFFFFFFFFFFFFFFFFFFFFFFFFFFFFFFFFFFFFFFFFFFFFFFFFFFFFFFFFFFFFFFFFFFFFFFFFFFFF:FFFFFFFFFFFFFFFFFFFFFFFFFFFFFFFFFFFFFFFFFFFFFFFFFFFF:FFFFFFFFFFFFFFFFFFFFFFFFFFFFFFFFFFFFFFFFFFFFFFF:FFFFFFFFFF:FFFFFFFFFFFFFFFFFFFFFFFFFFFFFFFFFF:F::FF:FFFFFFFF:
@A01757:128:HWYCLDRX2:1:2102:17047:1454 2:N:0:GGAGCGTC
TCGGACTACACGGGTTTCTAATCCTGTTCGCTACCCATGCTTTCGAGCCTCAGCGTCAGTTGCAGACCAGACAGCCGCCTTCGCCACTGGTGTTCTTCCATATATCTACGCATTCAACCGCTACACATGGAGTTCCACTGTCCTCTTCTGCACTCAAGTCGCCCGGTTTCCGATGCACTTCTTCGGTTAAGCCGAAGGCTTTCACATCAGACCTAAGCAACCGCCTGCGCTCGCTTTACGCCCAATAAATC
+
FFFFFFFFFFFFFFFFFFFFFFFFFFF:FFFFFFFFFFFFFFFFFFFFFFFFFFFFFFFFFFFFFFFFFFFFFFFFFFFFFFFFFFFFFFFFFFFF,FFFFFF,FFFFFFFFFFF,FFFFFFFFFFFFFFFFFFFFFFFFFFFFFFFFFFFFFFFFFFFF:FFFFFFFFFFFFFFFFFFFFFFFFFFFFFFFFFF:FFFFFFFFFFFF::FFFF,FF:FFFFFFFFFFFFFF,FF:FFFFFFFFFFFFFF:
@A01757:128:HWYCLDRX2:1:2102:10176:1485 2:N:0:GGAGCGTC
TCGGACTACACGGGTATCTAATCCTGTTTGCTCCCCACGCTTTCGCACCTCAGCGTCAATACCGGTCCAGGTGGCCGCCTTCGCCACTGATGTTCCTCCAGATATCTACGGATTTCACTCCTACACCTGGAATTCCGCCACCCTCTCCCGGATTCCAGTCATGCAGTATCAAGGGCAGTTCCACGGTTGAGCCGTGGGATTTCACCCCTGACTTACACAACAGCCTACGTGCGCTTTACGCCCAGTAATTC
+
FFFFFFFFFFFFFFFFFFFFFFFFFFFFFFFFFFFFFFFFFFFFFFFFFFFFFFFFFFFFFFFFFFFFFFFFFFFFFFFFFFFFFFFFFFFFFFFFFFFFFFFFFFFFFFFFFFFFFFFFFFFFFFFFFFFFFFFFFFFFFFFFFFFFFFFFFFFFFFFFFFFFFFFFFFFFFFFFFFFFFFFFFFFFFFFFFFFFFFFFFFFFFFFFFFFFFFFFFFFFFFFFFFFFFFFFFFFFFF:FFFFFFFFF:FF
@A01757:128:HWYCLDRX2:1:2102:13114:1532 2:N:0:GGAGCGTC
TCGGACTACAAGGGTTTCTAATCCTGTTCGCTCCCCCAGCTTTCGCGCCTCAGCGTCAGTGCCGGCCCAGAGAGCTGCCTTCGCCATCGGTGTTCTTCCCGATATCTGCGCATTCCACAGCTACACCGGGAATTCCGCTCTCCTCTACCGCACTCGAGCCGCCCAGTCCGGGACCCGGCCCGGGGTTGAGCCCCGGGGTTAGAGGTCCCGCTTAGGCGGCCGCCTACGCGCGCTTTACGCCCAATGAATCC
+
FFFFFFFFFFFFFFFFFFFFFFFFFFFFFFFFFFFFFFFFF:FFFFFFFFFFFFFFFFFFFFFFFFFFFFFFFFFFFFFFFFFF:FFFFFFFFFFFFFFFFFFFFFFFF:FFFFFFFFFF:FFFFFFFFFFFFFFFFFFFFFFFFFFFFFFFFFFF,FFFFFFFFFFFFFFF,FFFF:FFFFFFFF:FFFFFFFFFFFF:FFFFFFFFFFFFF:FFFFFFFFFFFFFFFFFFFFFFFFFFFFFFF::FF:F
@A01757:128:HWYCLDRX2:1:2102:31051:1595 2:N:0:GGAGCGTC
TCGGACTACCGGGGTATCTAATCCTGTTTGCTCCCCTAGCTTTCGCGCCTCAGCGTCAGTGATGGCCCAGAAGGCCGCCTTCGCCACCGGTGTTCTTCCCGATATCTGCGCATTCCACCGCTACACCGGGAATTCCGCCTTCCCCTACCACACTCAAGCCAGCCGGTATCGGGAGCGAGACGGGGTTGAGCCCCGAAATTTGACTCCCGACCTAACTGGCCGCCTACGCGCGCTTTACGCCCAATGAATCC
+
FFFFFFFFFFFFFFFFFFFFFFFFFFFFFFFFFFFFFFFFFFFFFFFFFFFFFFFFFFFFFFFFFFFFFFFFFFFFFFFFFFFFFFFFFFFFFFFFFFFFFFFFFFFFFFFFFFFFFFFFFFFFFFFFFFFFFFFFFFFFFFFFFFFFFFFFFFFFFFFFFFFFFFF,FFFFFFFFFFFFFFFFFFFFFFFFFFFF,FFFFFFFFFFFFFFFF:FFFFFFFFFFF:FFFFFFFFFFFFFFFFFFF:FFFFF
@A01757:128:HWYCLDRX2:1:2102:31177:1595 2:N:0:GGAGCGTC
TCGACTACTCGGGTATCTAATCCTGTTTGCTCCCCACGCTTTCGTGCCTCAGTGTCAGTTACAGTCCAGAGAGCCGCCTTCGCAACTGGTGTTCCTCCTAATATCTACGCATTTCACCGCTACACTAGGAATTCCACTCTCCTCTCCTGCACTCAAGTTCCCCAGTTTCAAAGGCTTACTACGGTTGAGCCGTAGCCTTTCACCTCTGACTTAAGAAACCACCTACGCACCCTTTACGCCCAGTAATTCCG
+
FFFFFFFFFFFFFFFFFFFFFFFFFFFFFFFFFFFFFFFFFFFFFFFFFF:FFFFFFFFFF:FFFFFFFFFFFFFFFF,FFFFF:FFFFFFFFFFFFFFFFFFFFFFFFF:FFF,FFFFFFFF:FFFFFFFFF,FFFFFFFFFFFFFFFFFFFFFF:FFF:FFFFFFFFFFF:FFF:FFF::FFFF,FFFF:F,:FFFFFFFFFF:F:,FFFFFFFFF::FFFFF:FFF,FFFFF:F:F:FF,:,FFF:,F
@A01757:128:HWYCLDRX2:1:2102:32090:1642 2:N:0:GGAGCGTC
TCGGACTACAAGGGTATCTAATCCTATTTGCTCCCCACGCTTTCGTGCCTCAGCGTCAGTTAACAGGCCAGGCGGCCGCCTTCGCCACTGGTGTTCTTCCATATATCTACGCATTTTACCGCTACACATGGAGTTCCACCGCCCTCTCCTGCTCTCTAGCCCGCCAGTTTCCAGAGCCTGTACCGGTTGAGCCGGTACCTTTCACTCCAGACTTAGCAGGCCGCCTACGCACCCTTTACGCCCAATCATTC
+
FFFFFFFFFFFFFFFFFFFFFFFF:FFFFFFFFFFFFFFFFFFFFFFFFFFFFFFFFFFFFFFFFFFFFFFFFFFFFFFFFFFFFFFFFFFFF:FFFFFFF,FFFFFFFFFFFFFFFF:FFFFFFFFFFFFFFFFFFFFFFFFFFFFFFFFFFFFFF:FFF:FFFFFFFFFFFFFFFFFFFFFF:FFFFFF:FFFFFFFFFFFFFFFFFFFF:FFF,FFFFFFFFF:,FFFFFFF:FFFF:FFFFF:FFFF
@A01757:128:HWYCLDRX2:1:2102:19045:1846 2:N:0:GGAGCGTC
TCGGACTACACGGGTATCTAATCCTGTTTGCTCCCCACGCTTTCGAGCCTCAACGTCAGTTACTGTCCAGTACGCCGCCTTCGCCACTGGTGTTCCTCCTAATATCTACGCATTTCACCGCTACACTAGGAATTCCAATTGCCTCTCCGACACTCCAGCCACACAGTTCCAAATGCAGTCCCGGGGTTGAGCCCCGGGCTTTCACATCTGGCTTGCATCGCCGTCTACGCTCCCTTTACACCCAGTAAATC
+
F:FFFFF:FFF:FFFFFFFFFF,F,FF:FFFFFFFFFFFF:FFF:FF:F:FFFFFFFFFFFF:FFFF:FFFF,F:FF,F,FFFFFF:FFFFFFFFF,:FFFFF,FFFFFFFFFFFFFFFFFFFFFFF,FFFFFFF,FFFFFFFFFFFFF:FFFFFFFFFFFFFFFFFFFFFFFFFFFFF:,FF:FFFFFFFFFFFFFF,FFFFFFFFFFFF:FFFFFF::F:FFFFFFFFFFF:FF:FFFFF:FFFFF:F:
@A01757:128:HWYCLDRX2:1:2102:3522:1892 2:N:0:GGAGCGTC
TCGGACAACCAGGGTATCTAATCCTGTTCGATACCCACACTTTCGTGCATGAGCGTCAGTTGAGCGCCGGTATGCTGACTTCGCAATCGGAGTTCTGCGTGATATCTACGCATTTCACCGCTACACTAGGAATTCCGTTTACCCCTCCTGCACTCTAGCAAGACAGTTTTAGATGCATTTCCGAAGTTGAGCCCCGGGCTTTCACATCTAACTTACCTCGCCACCTACGCTCCCTTTACTCCCAGTTATTC
+
F,FFFF,FF:F:,:,FF,FFFFF:F:,FF,:,F:F,:FFF:,F:F:F,FF::,:FFFF::FF,FF,FFF,FFF:FFF,,F,:F:F:FF:FF:FFFFF,:,,:FFFFFF:FF:FFFF:FFFFF:F:FFFFF,FFFFFFF:FF,FFFFFFFFFF:FFFFFFFFFFFFFFFFFFFF:FFFFFFFFFFFFFFFFF:FFFFFFFFFFF::FFFFFFFFFFF:FFFF:F:FFF:FFFF::FFFFFFFF:,,:FFFFF
@A01757:128:HWYCLDRX2:1:2102:32036:1892 2:N:0:GGAGCGTC
TCGGACTACAAGGGTATCTAATCCTGTTTGCTCCCCACGCTTTCGAGCCTCAGCGTCAGTCATCGTCCAGCAGGCCGCCTTCGCCACTGGTGTTCCTCCTAATATCTACGCATTTCACCGCTACACTAGGAATTCCGCCTGCCTCTCCGACACTCCAGCCTGCCAGTTTCCAATGCAGCCCCGGGGTTGAGCCCCGGTATTTCACATCAGACTTGGCAGGCCGCCTACGCTCCCTTTACACCCAGTAAATC
+
FFFFFFFFFFFFFFFFFFFFFFFFFFFFFFFFFFFFFFFFFFFFFFFFFFF:FFFFFFFFFFFFFF:F,FFFFFF:FFFFFFFF:FFFFFFFFFFFFFFFFFFFFFFFFFFFFFFFFFFFFFF:FFFFFFFFFF:FFFFFFFFFFFFFFFFFFFFFFFFFFFFFFFFFFFFFFFFFFF:FFFFFFFFFF,FFF:FFFFFFFFF:FFFFFFFFFFFFFFFFFFFFFFF:FFFFFFFFFF,FFFFFFF:FFFF
@A01757:128:HWYCLDRX2:1:2102:21007:2112 2:N:0:GGAGCGTC
TCGGACTACAAGGGTATCTAATCCTGTTTGCTCCCCACGCTTTCGAGCCTCAACGTCAGTTACTGTCCAGTAAGCCGCCTTCGCCACTGGTGTTCCTCCTAATATCTACGCATTTCACCGCTACACTAGGAATTCCGCTTACCTCTCCAGCACTCCAGCCATACAGTTTCCAAAGCAGTTCCCAGGTTGAGCCCGGGTATTTCACTTCCGACTTGTATTGCCGTCTACGCTCCCTTTACACCCAGTAAATC
+
,FFFFFFFFFF::FFFFFFFFFFFFFF:FFFFFFFFFFFFF,FFFFFFFFFFFFFFFFFFF:FFFFFF,FF::FFFFFFFFFFFFFFFFFFFFFFFFFFFFFF:FFFFFFFFFFFFFFFFFFFFFFF:FF:FFFFFFFFF:FFFFFFFFFFFFFF:FFFFFFFFFFFFFFFFFFFFFFFFFFFFFFFFFFFFFFFFFF,FFFFFFFFF:F,FFF,F:FFFFFFFFFFFFFFFFFFFFFFFFFFFFFFFFFF
@A01757:128:HWYCLDRX2:1:2102:8187:2174 2:N:0:GGAGCGTC
TCGGACTACTGGGGTATCTAATCCTATTTGCTCCCCACGCTTTCGTGCCTCAGCGTCAGTCAACAGGCCAGGCGGCCGCCTTCGCCACTGGTGTTCTTCCATATATCTACGCATTTTACCGCTACACATGGAGTTCCACCGCCCTCTCCTGCTCTCTAGCCCGCCAGTTTCCAGAGCCTGTCCCGGTTGAGCCGGTACCTTTCACTCCCGACTTAGCAGGCCGCCTAGGCGCCCTTTACGCCCTATCCTTC
+
FFFFFFFFFFFFFFFFFFFFFFF:FFFFFFFFFFFFFFFFFFFFFFFFFFFFFFFFFFFFFFFFFFFFFFFFFFFFFF:FFFFFFFFFFFFFFFFF,FFFFFF,:FFFFF,FFFF:FFFFF:FFFFFFFFFFFFFFFFFFF:FFFFFF:FFFFFFFF:FFFFFFFFFFFFFFFFFFFFFFF,FFFFFFFFFFFFFF,,FF::F::FF,,FFF:,:FF,FFF,FF,F,,FF,F,,F,F,FFFFF:,FF:::F
@A01757:128:HWYCLDRX2:1:2102:29848:2174 2:N:0:GGAGCGTC
TCGGACTACACGGGTATCTAATCCTGTTCGCTACCCATGCTTTCGAGCCTCAGCGTCAGTTGCAGACCAGACAGCCGCCTTCGCCACTGGTGTTCTTCCATATATCTACGCATTCCACCGCTACACATGGAGTTCCACTGTCCTCTTCTGCACTCAAGTCGCCCGGTTTCCGATGCACTTCTTCGGTTAAGCCGAAGGCTTTCACATCAGACCTAAGCAACCGCCTGCGCTCGCTTTACGCCCAATAAATC
+
FFFFFFFFFFFFFFFFFFFFFFFFFFFFFFFFFFFFFFFFFFFFFFFFFFFFFFFFFFFFFFFFFFFFFFFFFFFFFFFFFFFFFFFFFFFFFFFFFFFFFFFFFFFFFFFFFFFFFFFFFFFFFFFFFFFFFFFFFFFFFFFFFFFFFFFFFFFFFFFFFFFFF,FFFFFFFF:FFFFFFFFFFFFFFFFFFFFFFFFF,FFFF:FFFFFFFFFFFFFFFFFFFFFFFFFFFFFFFFFFFFFFFFFFFFF
@A01757:128:HWYCLDRX2:1:2102:5330:2331 2:N:0:GGAGCGTC
TCGTACTACAAGGGTTTCTAATCCTATTTGCTCCCCACGCTTTCGTGCCTCAGCGTCAGTCAACAGGCCAGGCGGCCGCCTTCGCCACTGGTGTTCTTCCATATATCTACGCATTTTACCGCTACACATGGAGTTCCACCGCCCTCTCCTGCTCTCTAGCCCGCCAGTTTCCAGAGCCTGTACCGGTTGAGCCGGTACCTTTCACTCCAGACTTAGCAGGCCGCCTACGCACCCTTTACGCCCCATCATTC
+
FFFFFFFFFFFFFFFFFFFFFFFFFFFFFFFFFFFFFFFFFFFFFFFFFFFFFFFFFFFFFFFFFFFFFFFFFFFFFFFFFFFFFFFFFFFFF:FFFFFFFFFF:FFFFFFFFFFFFFFFFFFFFFFFFFFFFFFFFFF:FFFFFFFFFFFFFFFFF,FFFFFFF,:::FFFFFFF,FF:FFFFFFFFFFFFFFFFFF:F,FFFFFFFFF,F::FFFFFFFFFFFFFFFFFFFFF:FFFFFF:,FF:FFFF
@A01757:128:HWYCLDRX2:1:2102:9733:2409 2:N:0:GGAGCGTC
TCGGACTACAAGGGTATCTAATCCTGTTTGATACCCGCACTTTCGAGCCTCAGCGTCAGTTACACTCCGGAAACCTGCCTTCGCGATCGGTCGTCTTCATGATATCTAAGCATTTCACCGCTACACCATGAATTCAGGCTTCCCTGCGTGTACTCAAGACCGGCAGTTTCAACTGCAATTCCGGGGTTGAGCCCCGAACTTTCACAACTGACTTAACGGCCCGCCTACGCTCCCTTTAAACCCAATAAATC
+
,FFFFFFFFFFFFFFF:FFFFFFFFFFFFFFFFFFFFFFFFFFFFFFFFFFFFFFFFFFFFFFFFFFFFFFFFFFFFFFFFFFFFFFFFFFFFFFFFFFFFFFFFFF:FFFFFFFFFFFFFFFFFFFFFFFFFFFFFFFFFFFFFFFFFFFFFFFFFFFFFFFFFFFFFFFFFFFFFFFFFFFFFFFFFFFFFFF:FFFFFFFFFFFF:FFFFF:FFF:FFFFFFFFFFFFFFFFFFFFFFFFFFFFFFFF
@A01757:128:HWYCLDRX2:1:2102:18087:2472 2:N:0:GGAGCGTC
TCGGACTACAGGGGTATCTAATCCTGTTTGCTACCCACGCTTTCGTGCTTCAGCGTCAGTTAAAGCCCAGCAGGCCGCCTTCGCCACTGGTGTTCCTCCCGATCTCTACGCATTTCACCGCTACACCGGGAATTCCGCCTGCCTCTACTTCACTCAAGCCCTACAGTTTCAAAAGCAGTTCACGGGTTAAGCCCATGGATTTCACTTCTGAATTGCAGGGCCGCCTACGCACCCTTTACACCCAGTAAATC
+
FF::F::FFFFF::FFFFFFFFFFFFFF:F::FFFFFFFFFFFF:FF,FFFFF,FFFFFFFFFFFFFFFFFFFFFFFFFFFFFF,FFF,FF::FFFFFF,FFFFFFFFF,F:FFFFFFFF::FFF:FF:FFFFFFFFFFFFFFFFFFFF:FFFF:FFF,FFFFFF,FF:,FFF,FFFF:FFFFFF,FFFF:FFFFF:FFFFFFF,FF:F:,,FFF,FFFFFFFFFFFFFFFFF,FFFFFFF:FF:FFFFF:
@A01757:128:HWYCLDRX2:1:2102:21350:2519 2:N:0:GGAGCGTC
TCGGACTACAAGGGTATCTAATCCTGTTTGCTCCCCACGCTTTCGAGCCTCAACGTCAGTCATCGTCCAGCAAGCCGCCTTCGCCACTTGTGTTCCTCCTAATAACTACGCATTTCACCGCTACACTAGGAATTCCACTTGCCTCTCCGACACTCCAGCCACACAGTTCCAAATGCAGTCCCGGGGTTGAGCCCCGGGCTTTCACATCTGGCTTGCATCGCCGTCTACGCTCCCTTTACACCCAGTAAATC
+
FFFFFFFFFFFFFFFFFFFFFFFFFFFFFFFFFFFFFFFFFFFFFFFFFFFFFFFFFFFFFFFFFFFFFFFF:FFFFFFFFFFFFFFFFFFFFFFFFFFFFFFF,FFFFFFFFFFFFFFFFFFFFFFFFFF:FFFFFFFFFFFFFFFFFFFFFFFFFFFFFFFFFFFFFFFFFFFFFFFFFFFFFFF:FFFFFFFFFFFFFFFFFFFFFFFFFFFFFFF:FFFFFFFFFFFFFFFFFFFFFFFFFFF,:FF
@A01757:128:HWYCLDRX2:1:2102:32199:2550 2:N:0:GGAGCGTC
TCGGACTACCAGGGTATCTAATCCTGTTCGCTCCCCACGCTCTCGAGCCTCAACGTCAGTCGTCGTCCAGCAGGCCGCCTTCGCCACCGGTGTTCCTCCTGATATCTACGCATTTCACCGCTACACCAGGAATTCCGCCTGCCCCTCCGACACTCTAGCCATACAGTTCCCAATGCAGTGTGCGGGTTGTGCCCACACCTTTCACATCAGGCTTGCATGGCCGTCTACGCTCCCTTTACACCCAGTAAATC
+
FFFFFFFFFFFFFFFFFFFFFFFFFFFFFFFFFFFFFFFFFFFFFFFFFFFFFFFFFFFFFFFFFFFFFFFF:FFFFFFFFFFFFFFFFFFFFFFFFFFFFFFFFFFFFFFFFFFFFFFFFFFFFFFFFFFFFFFFFFFFFFFFFFFFFFFFFFFFFFFF:F:FFFFFFFFFFFFFFFFFFFFFFFFFFFFFFFFFFFFFFFFFFFFFFFFFFFFFFFFFFFFFFFF:FFFFFFF:FFFFFFFFFFF:F:F
@A01757:128:HWYCLDRX2:1:2102:13946:2566 2:N:0:GGAGCGTC
TCGGACTACTAGGGTATCTAATCCTGTTTGCTCCCCACGCTTTCGAGCCTCAACGTCAGTTACAGTCCAGAGAGCCGCCTTCGCAACTGGTGTTCCTCCTAATATCTACGCATTTCACCGCTACACTAGGAATTCCACTCTCCTCTCCTGCACTCAAGTTCCCCAGTTTCAAAGGCTTACTACGGTTGAGCCGTAGCCTTTCACCTCTGACTTAAGAAACCACCTACGCACCCTTTACGCCCAGTCATTCC
+
FFFFFFFFFFFFFFFFFFFFFFFFFFFFFFFFFFFFFFFFFFFFFFFFFFFFFFFFFFFFFFFFFFFFFFFFFFFFFFFFFFFFFFFFFFFFFFFFFFFFF,FFFFFFFFFFFFFFFFFFFFFFFFF,FFFFFFFFFFFFFFFFFFFFFFFFFFFFFFFFFFFFFF:FFFFFFFFFFFFFFFFFFFFFFFFFFFFFFFFFFF:FFFFFFFFFFFF:FFFFFFFFFF:,FFF,F,FFF:FFFFFFF,FF:,F
@A01757:128:HWYCLDRX2:1:2102:12572:2660 2:N:0:GGAGCGTC
TCGGACTACAAGGGTATCTAATCCTGTTTGCTCCCCACGCTTTCGAGCCTCAACGTCAGTTACTGTCCAGCAAGCCGCCTTCGCCACTGGTGTTCTTCCTAATATCTACGCATTTCACCGCTACACTGGGAATTCCGCCTGCCTCTCCGTTACTCCAGACTCACAGTTTCCAAAGCAGTCCCGGGGTTGAGCCCCGGGCTTTCACTCCAGACTTGCATGTCCGTCTACGCTCCCTTTACACCCAGTAAATC
+
FFFFFFFFFFFFFFFFFFFFFFFFFFFFFFFFFFFFFFFFFFFFFFFFFFFFFFFFFFFFFFFFF:FFFFFFFFFFFFFFFFFFFFFFFF,FF:FFFFFFFF,FFFFFFFF,,FFFFFFFFFFFFFFFFFFFFFFFFFFFFFFFFFFFFF,:FFFFFFFFFFFFFFFFFFFF,FFF:F:FFFFFFFFFFFFFFFF:F:FF,:F,FFFFFFFF:FFFFFFFFFFFFFFFFFFFFFFFF,FFF:F:FF:,FFF
@A01757:128:HWYCLDRX2:1:2102:31774:2848 2:N:0:GGAGCGTC
TCGGACTACTAGGGTATCTAATCCTGTTCGCTACCCATGCTTTCGAGCCTCAGCGTCAGTTGCAGACCAGAGAGCCGCCTTCGCCACTGGTGTTCTTCCATATATCTACGCATTCCACCGCTACACATGGAGTTCCACTCTCCTCTTCTGCACTCAAGTTCAACAGTTTCTGATGCAATTCTCCGGTTGAGCCGAAGGCTTTCACATCAGACTTATTGAACCGCCTGCACTCGCTTTACGCCCAATAAATC
+
FFFFFFFFFFFFFFFFFFFFFFFFFFFFFFFFFFFFFFFFFFFFFFFFFFFFFFFFF:FFFFFFFFFFFFFFFFFFFFFFFFFFFFF,FF:F:FFFFFFFFFFFFFFFFFFFFFFFFFFFFFFFFFFFFFFFFFFFFFFFFFFFFFFFFFFFFFF:FFFFFFFFFFFFFFFFFFFFFFF:FFF:FFFFFFFFFFF:FFFFFFFFFFFFFFFFF,,F:FFFFFFFFF:FFF:FF:,FFFFFFFFF:FFFFFF
@A01757:128:HWYCLDRX2:1:2102:17390:2863 2:N:0:GGAGCGTC
TCGGACTACAAGGGTATCTAATCCTATTTGCTCCCCACGCTTTCGTGCCTCAGCGTCAGTCAACAGGCCAGGCGGCCGCCTTCGCCACTGGTGTTCTTCCATATATCTACGCATTTTACCGCTACACATGGAGTTCCACCGCCCTCTCCTGCTCTCTAGCCCGCCAGTTTCCAGAGCCTGTACCGGTTGAGCCGGTACCTTTCACTCCAGACTTAGCAGGCCGCCTACGCACCCTTTACGCCCAATCATTC
+
FFFFFFFFFFFFFFFFFFF::FFFFFFFFFFFFFFFFFFFFFFFFFFFFFFFFFFFFFFFFFFFFFFFFFFFFFFFFFFFFFFFFFFFFFFFFFFFFFFFFF:FFFFFFFFFFFFFFFFFFFFFFFFFFFFFFFFFFFFFFFFFFFFFFFFFFFFFFFFFFFFFFFFFFFFFFFFFFFFFFFFFFF:FFFFFFFFF:FFFFFF:F:FFFFFFFFF:FFF:FFFFFFFFFFFFFFFFFFFFFFFF:F,FFF:
@A01757:128:HWYCLDRX2:1:2102:29152:2910 2:N:0:GGAGCGTC
TCGGACTACCAGGGTATCTAATCCTGTTTGCTCCCCACGCTTTCGCGCCTCAGCGTCAGTTGCTGTCCAGTTGACCGCCTTCGCCACTGGTGTTCCTCCTAATATCTACGCATTTCACCGCTACACTAGGAATTCCGTCAACCTCTCCAGTACTCAAGAACGACAGTTTCAAATGCAGTTCAGGGGTTGAGCCCCTGGATTTCACACCTGACTTGCCATCCCGCCTACGCGCCCTTTACACCCAGTAAATC
+
FFFFFFFFFFFFFFFFFFFFFFFFFFFFFFFFFFFFFFFFFFFFFFFFFFFFFFFFFFFFFFFFFFFFFFFFFFFFFFFFFFFFFFFFFFFFFFFFFFFFFFFFFFFFFFFFFFFFFFFFFFFFFFFFFFFFFFFFFFFFFFFFFFFFFFFFFFFFFFFFFFFFFFFFFFFFFF:FFFFFFFFF:FFFFFFFFFFFFFFFFFFFFFFFFFFFFFFFFFFFFFFFFFFFFFFFF:FFFFFFFFFFFFFFFFF
@A01757:128:HWYCLDRX2:1:2102:4933:2926 2:N:0:GGAGCGTC
TCGGACTACAAGGGTATCTAATCCTGTTCGCTCCCCCAGCTTTCGCGCCTCAGCGTCAGTGACGGCCCAGAGAGCTGCCTTCGCCATCGGTGTTCTTCCCGATATCTACGCATTTCACCGCTACACCGGGAATTCCCTCTGCCCCTACCACACTCAAGCCCAACAGTTTCCACTGCCATGATGGAGTTAAGCTCCACTTTTTAACAGCAGACTTGAAGGGCCGCCTGCGGACGCTTTACGCCCAATAATTC
+
FFFFFFFFFFFFFFFFFFFFFFFFFFFFFFFFFFFFF,FFFFFFFFFFFFFFFFFFFFFFFFFFFFFFFFFFFFFFFFFFFFFFFFFFFFFFFFFFFFFFFFFFFFFFFFFFFFFFFFFFFFFFFFFFFFFFFFFFF,FFFFF,FFFFFFFFFFFFF:FFFF:FFFF,FFFFFF::FFF,FF:FF,FFFFFFFF:FFFFFFF:FFF:FF:FFFF:F:F:F:F:F,,:F,FFFFFFFFFFFFFFFFFFFF::
@A01757:128:HWYCLDRX2:1:2102:9182:2957 2:N:0:GGAGCGTC
TCGGACTACTGGGGTATCTAATCCTGTTTGCTCCCCACGCTTTCGAGCCTCAACGTCAGTCATCGTCCAGCAGGCCGCCTTCGCCACTGGTGTTCCTCCTAATATCTACGCATTTCACCGCTACACTAGGAATTCCGCCTGCCTCTCCGACACTCTAGCCTTACAGTTCCAAATGCAGTCCCGGGGTTGAGCCCCGGGCTTTCACATCTGGCTTGCAGGACCGTCTACGCTCCCTTTACACCCAGTAAATC
+
FFFFFFFFFFFFFFFFFFF:FFFFFFFFFFFFFFFFFFFFFFFFFFFFFFFFFFFFFFFFFFFFFFFFFFFFFFFFFFFFFFFFFFFFFFFFFFFFFFFFFFFFFFFFFFFFFFFFFFFFFFFFFFFFFFFFFFFFFF,FFFFFFFFFFFFFFFFFFFFF:FFFFFFFFFF,FFFFFFFFFFF:FFFF:FFFFFFFFFFFFFFFFFFFF:FFFFFFFFFFFFFFFFFFFFFFFFFFFFFFFFF,FFF,FFF
@A01757:128:HWYCLDRX2:1:2102:7048:2988 2:N:0:GGAGCGTC
GGGGGGGGGGGGGGGGGGGGGGGGGGGGGGGGGGGGGGGGGGGGGGGGGGGGGGGGGGGGGGGGGGGGGGGGGGGGGGGGGGGGGGGGGGGGGGGGGGGGGGGGGGGGGGGGGGGGGGGGGGGGGGGGGGGGGGGGGGGGGGGGGGGGGGGGGGGGGGGGGGGGGGGGGGGGGGGGGGGGGGGGGGGGGGGGGGGGGGGGGGGGGGGGGGGGGGGGGGGGGGGGGGGGGGGGGGGGGGGGGGGGGGGGGGG
+
FFFFFFFFFFFFFFFFFFFFFFFFFFFFFFFFFFFFFFFFFFFFFFFFFFFFFFFFFFFFF:FFFFFFFFFFFFFFFFFFFFFFFFFFFFFFFFFFFFFFFFFFFFFFFFFFFFFFFFFFFF:FFFFFFFFFFFFFFFFFFFFFF:FFFFFFFFF,FFFFFFFFFFFFFFFFF:FFFFFFFFFFFFFFFFFF:FFFFFFFFFFFFF,FFFFFFFFFFFF:FFFF:,FFFFFFFFFF,FF,F,F,F::,FFF
@A01757:128:HWYCLDRX2:1:2102:2293:3082 2:N:0:GGAGCGTC
TCGGACTACAGGGGTATCTAATCCTGTTTGCTCCCCACGCTTTCGAGCCTCAGCGTCAGTCATCGTCCAGCAGGCCGCCTTCGCCACTGGTGTTCCTCCTAATATCTACGCATTTCACCGCTACACTAGGAATTCCGCCTGCCTCTTCGACACTCCAGCCTGCCAGTTTCCAATGCAGCCCCGGGGTTGAGCCCCGGTATTTCACATCAGACTTGGCAGGCCGCCTACGCTCCCTTTACACCCAGTAAATC
+
FFFF:FFFFFFFFFF:FFFFFFFFF:FFFFFFFFFFFFFFFFFFF:FFFFFFFFFFFFFFFFFFFFFFFFFFFFF:FFFFFFFFFFFFFFFFFFF:FFFF,FFFFFFFFFFF:FFFFFFFFFFFFFFFFFFFFFFFFFFFFFFFFFFFFFFFFFFFFFFFFFFFFFFFFFFFFFFFFFFF,FFFFFFF,:FFFFFFF:FFFF:FFF,FFFFFFF:FF,FFFFFF:FFFFFFFFFFFFF:F:F,FF:FF,FF
@A01757:128:HWYCLDRX2:1:2102:21160:3098 2:N:0:GGAGCGTC
TCGGACTACCCGGGTTCTAATCCTGTTTGCTCCCCACGCTTTCGAGCCTCAACGTCAGTTACCGTCCAGTAAGCCGCCTTCGCCACTGGTGTTCCTCCTAATATCTACGCATTTCACCGCTACACTAGGAATTCCGCTTACCTCTCCGGTACTCCAGCAAAAAAGTTTCCAAAGCAGTTCCGCGGTTAAGCCGCGGGCTTTCACTTCAGACTTTCTTCGCCGTCTACGCTCCCTTTACACCCAGTAAATCC
+
FFFFFFF,FFFFFFFFFFFFFFFFFFFFFFFFFFFFFFFFFFFFFFFFFFFFFFFFFFFFFFFFFFFFFFFFFFFFFFFFFFFFFFFFFFFFFFFFFFFFFFFFFFFFFFFFFFFFFFFF:FFFFFFFFF:FFFFFFFFFFFFFFFFFFFFFFFF,FFFF:FFFFFFFFFFFFFFFFFFF:FFFFFFFFFFFFFFFFFFFFFFFFFFFFFFFFFFFFF:FFFFFF:FFFFFFFF:FFFFF,FFFFFFFFFF
@A01757:128:HWYCLDRX2:1:2102:27163:3161 2:N:0:GGAGCGTC
TCGGACTATAGGGTATCTAATCCTGTTCGCTACCCATGCTTTCGAGCCTCAGCGTCAGTTGCAGACCAGAGAGCCGCCTTCGCCACTGGTGTTCTTCCATATATCTACGCATTCCACCGCTACACATGGAGTTCCACTCTCCTCTTCTGCACTCAAGTTCAACAGTTTCTGATGCAATTCTCCGGTTGAGCCGAAGGCTTTCACATCAGACTTATTGAACCGCCTGCACTCGCTTTACGCCCAATAAATCC
+
FFFFF:F:FFFFFFFFFFFFFFFFFFFFFFF:FFFFFFFFFFFFFFFFFFFFFFFFFFFFFFFFFFFFFFFFFFFFFFFFFFFFFFFFFFFFFFFFFFFFFFFFFFFFFFFFFFFFFFFFF:FFFFFFFFFFFFFFFFFFFFFFFFFFFFFFFFFFFFFFFFFFFFFFFFFFFFFF,FFFFFFFFFFFFFFFFFFFFFFFFFFFFFFFFFFFFFFFFFFF:FFFF:FFFFFFFFFFFF:FFFFFFFF:FF:
@A01757:128:HWYCLDRX2:1:2102:26630:3270 2:N:0:GGAGCGTC
TCGGACTACAAGGGTTTCTAATCCTGTTTGCTCCCCACGCTTTCGAGCCTCAGCGTCGGTTGGCGTCCAGGAAGCGGCCTCGGCCAGCGGTGTGGTTCCGGATTTCTGGGCGGGGCGGCGGTGGGGGGGGGGTTCCGCGTGCGGCTGCGGGCGGGCGGGGGGGGGGGGGGGCGGGGGGTCGGGGGGTGGGGCGGGGGGCGGGGGCGCGGGCGGTGGGGGGGCGCGGGGGCGCGCGGGGGGGGCGGGGGGGG
+
F,FFF,F:FF,:FFF:FF,:,FF:FFF:FFF,,,:,FFFF:F::FFF:,:F,F:F,F,FF:,,,FF,,,F,,,F,,FF,FF,F,F,,,FF,FFF,,F,,,:,,:,,FF,F,FFF,,,,,F,,,F,,:,FF,,,,,,F,F,,,:,,:,,FF:,FF:,,F,,,FF:,F:F:,,::FF,:F,,F,FFFF,FFFF,F:,FFF,FF:F:,:,FF:F,F,F,,::FF,:,F,F,F,:,:,::F:,FF,,FFFF:FFF
@A01757:128:HWYCLDRX2:1:2102:9064:3349 2:N:0:GGAGCGTC
TCGGACTACCAGGGTATCTAATCCTGTTTGCTCCCCACGCTTTCGCACCTCAGCGTCAATACCGGTCCAGGTGGCCGCCTTCGCCACTGATGTTCCTCCAGATATCTACGGATTTCACTCCTACACCTGGAATTCCGCCACCCTCTCCCGGATTCCAGTCATGCAGTATCAAGGGCAGTTCCACGGTTGAGCCGTGGGATTTCACCCCTGACTTACACAACAGCCTACGTGCGCTTTACGCCCAGTAATTC
+
FFFFFFFFF:FF:FFFF:FFFFFFFFFFFFFFFFFFFFFFFFFFFFFFFFFFFFFFFFFFFFFFFFFFFFFFFFFFFFFFFFFFFFFFFFFF:F:FFFFFFFFFFFFFFFFFF:FFFF:F:FFFF:FF:FFFFFFFFFFFFFFFFFFFFFFF:FFFFFFFFF,FFFFFFFFFFF:FFFF,FFFFFFFFFFFFFFFF:FFFFFFFFF:F:,:FF,FFFFFFFF,,FFF,F,FF:,F,FFFFFFF:::FFF,F
@A01757:128:HWYCLDRX2:1:2102:20094:3380 2:N:0:GGAGCGTC
TCGGACTACACGGGTATCTAATCCTGTTTGCTCCCCACGCTTTCGAGCCTCAACGTCAGTTACTGTCCAGTAAGCCGCCTTCGCCACTGGTGTTCCTCCTAATATCTACGCATTTCACCGCTACACTAGGAATTCCACTTACCTCTCCAGCACTCTAGTCTAACAGTTTCCAAAGCAGTCCCAGGGTTAAGCCCTGGGCTTTCACTTCAGACTTGCCATACCGTCTACGCTCCCTTTACACCCAGTAAATC
+
FFFFFFFFFFFFFFFFFFFFFFFFFFFFFFFFFFFFFFFFFFFFFFFFFFFFFFFFFFFFFFFFFFFFFFFFFFFFFFFFFFFFFFFFFFFFFFFFFF,FFFFFFFFFFFFFFFFFFFFFFF,FFFF,FFFFFFFFFFFFFFFFFFFF,FFFFFF:FFFFF,FFFFFFFFFF:FFFFFFFFFFFFF,F:FFFFFFFFFFFFFF:FFFF:F:FFFFFFFFFFFFFFFFFFFFFFFFFF:FFFFFFFF,F,FF
@A01757:128:HWYCLDRX2:1:2102:20799:3380 2:N:0:GGAGCGTC
TCGGACTACTGGGGTATCTAATCCTGTTCGCTACCCATGCTTTCGAGCCTCAGCGTCAGTTGCAGACCAGACAGCCGCCTTCGCCACTGGTGTTCTTCCATATATCTACGCATTCCACCGCTACACATGGAGTTCCACTGTCCTCTTCTTCACTCAAGTCGCCCGGTTTCCGATGCACTTCTTCGGTTAAGCCGAAGGCTTTCACATCAGACCTAAGCAACCGCCTGCGCTCGCTGTACGCCCAATAAATC
+
FFFFFFFFFFFFFFFFF:FFFFFFFFFFFFFFF:::FFFFFFFFFFFFFFFFFFFFFFFFFFFFFFFFFFFFFFFF:FFFFFFFFFFFFF,F,FFFFFFFFFFFFFFFFFFFFFFFFFFFFFFFF:FFFFFFFFFFF:FFFFFFF:FFF:FFFFF:,FFFFFFFFF,FF:F:FFFFFFF:FF:FFFFF:FFFFF,FFFF,::F:F,:F::FF,FFFFF,FFFFFFFFFFFF:FFF,F,:FF,F,FFF,F:F
@A01757:128:HWYCLDRX2:1:2102:29243:3380 2:N:0:GGAGCGTC
TCGGACTACAGGGGTATCTAATCCTGTTTGCTCCCCACGCTTTCGAGCCTCAACGTCAGTTACTGTCCAGTAAGCCGCCTTCGCCACTGGTGTTCCTCCTAATATCTACGCATTTCACCGCTACACTAGGAATTCCGCTTACCTCTCCAGCACTCCAGCCGTACAGTTTCCAAAGCAGTTCCCGGGTTAAGCCCGGGGCTTTCACTTCAGACTTGCACTGCCGTCTACGCTCCCTTTACACCCAGTAAATC
+
FFFFFFFFFFFFFFFFFFFFFFFFFFFFFFFFFFFFFFFFFFFFFFFFFFFFFFFFFFFFFFFFFFFFFFFFFFFFFFFFFFFFFFFFFFFFFFFFFFFFFFFFFFFFFF:FFFFFFFFFFF:FFFFFFFFFFFFFFF:FFFFFFFFFFFFFFFFFFFFFFFFF,FFFFFFFFF:FFFFFFFFFFFFFFF,FFFFFFFFFFFF:FFFFFFFFFFFF:FFFFFF:FFF:FFFFFFFFFFFFFFF:FFFF:FF
@A01757:128:HWYCLDRX2:1:2102:8883:3411 2:N:0:GGAGCGTC
TCGGACTACAAGGGTATCTAATCCTGTTCGATACCCACGCTTTCGTGCTTCAGCGTCAGTTGGGCGCCGGTATGCTGCCTTCGCAATCGGAGTTCTGCGTGATATCTATGCATTTCACCGCTACACCACGCATTCCGCATACTTCTCGCCCACTCAAGAACGCCAGTTTCAACGGCGGAGCGAGGTTGAGCCCCGCGATTTTACCGCTGACTTGGCATTCCGCCTACGCACCCTTTAAACCCAATAAATCC
+
FFFFFFFFFFFFFFFFFFFFFFFFFFFFFFFFFFFFFFFFFFFFFFFFFFFFFFFFFFFFFFFFFFFFFFF:FFFFFFFFFFFFFFFFFFFFFFF,FFFFFFFFFFFFFFFFFFFFFFFFFFFFFFFFFFFFFFFFFFFFFFFFFFFFFFFFFFFFFFFFFFFFFFFFFFFFFFFFFFFFFFFFFFFFFFFFFFFFF:FFFFFFFFFF,FFFFF:F:FFFFFFFF,FFFFFFFFFFFFFFFFF,FF,FFFF
@A01757:128:HWYCLDRX2:1:2102:26277:3443 2:N:0:GGAGCGTC
TCGGACTACTGGGGTTTCTAATCCTGTTTGCTCCCCACACTTTCGAGCCTCAGCGTCAGTTAAAGCCCAGTTGGCCGCCTTCGCCACCGGTGTTCCTCCGAATATCTACGCATTTCACCGCTACACTCGGAATTCCGCCAACCTCTACTTCACTCAAGAAAACCAGTTTCAACTGCAGTCTACAGGTTAAGCCCGTAGTTTTCACAGCTGACTTGGCTTCCCGCCTGCGCTCCCTTTACACCCAGTAATTC
+
:FF:FFFFFFFFFFFFFFFFF:FFFFFFF:FFFFFFFFFFFFFFFFFFFFFFFF:FFF,:FF,FFF:FFFFFFFFFFFF:FFFFFFFF:FFFFFFFFFFFFFF:FF:FF:FFFFFFF:FFFFFFFFFFFFFF:FFF::F,:,FFFFFF:FFFFFFFFFFFFFFFF,::FF:FFF:FFFFFFFFFFFFF:FFF:FF:FFFFFFFFFF,FFFF,,F,,F:FFFFFFFFFF:FFF,FFF,FFFFFFFFFF,FFF
@A01757:128:HWYCLDRX2:1:2102:27633:3474 2:N:0:GGAGCGTC
TCGGACTACCCGGGTATCTAATCCTGTTTGCTCCCCACGCTTTCGAGCCTCAACGTCAGTTACTGTCCAGTAAGCCGCCTTCGCCACTGGTGTTCCTCCTAATATCTACGCATTTCACCGCTACACTAGGAATTCCGCTTACCTCTCCAGCACTCCAGCCGTACAGTTTCCAAAGCAGTTCCCGGGTTAAGCCCGGGGCTTTCACTTCAGACTTGCACTGCCGTCTACGCTCCCTTTACACCCAGTAAATC
+
FFFFFFFFFFFFFFFFFFFFFFFFFFFFFFFFFFFFFFFFFFFFFFFFFFFFFFFFFFFFFFFFFFFFFFFFFFFFFFFFFFFFFFFFFFFFFFFFFFFFFFFFFFFFFFFFF,FFFFF:FFFFFFF,FFFFFFFFFFFFFFFFFFFFFFFFFFFFFFFFFF:F:,FF,FFFFFFFFF:FFFF,F,FFFFFF,FFFFFFF,,FFF:FFFFF::FFFFFFFFFFFFFF:::FF,,FFFFFF:FFFFFF:FFF
@A01757:128:HWYCLDRX2:1:2102:14660:3490 2:N:0:GGAGCGTC
TCGGACTACAAGGGTATCTAATCCTGTTTGCTCCCCACGCTTTCGTGCCTCAGTGTCAGTTACAGTCCAGAGAGCCGCCTTCGCAACTGGTGTTCCTCCTAATATCTACGCATTTCACCGCTACACTAGGAATTCCACTCTCCTCTCCTGCACTCAAGTTTCCCAGTTTCAAAGGCTTACTACGGTTGAGCCGTAGCCTTTCACCTCTGACTTAAGAAACCACCTACGCACCCTTTACGCCCAGTAATTCC
+
FFF:FFFFFFFFFF:FFFFFFFFFFF:FFFFFFFFFFFFFFFFFFFFFFFFFFFFFFFFFFFFFFFFFF:F:FFFFFFF:FFFFFFFFF:FFFFFFFFFFFFFFFFFFFFFFFFFFFFFFFFFFFFFFF:FFFFFFFFFFFFFFFFFFFFFF:FF::FFFFFFFFFFFFFFFFFFFFFFFF,FFFFFFFFFFFFFFFFFFFFFFFFFFFFFFFFFF:FFF,FFFF::FF:FFFFFFFF:F:FF,F:FFFF:
@A01757:128:HWYCLDRX2:1:2102:3079:3599 2:N:0:GGAGCGTC
TCGGACTACAAGGGTATCTAATCCTGTTTGCTCCCCACGCTTTCGAGCCTCAACGTCAGTTACCGTCCAGCAGGCCGCCTTCGCCACTGGTGTTCCTCCCAATATCTACGCATTTCACCGCTACACTGGGAATTCCGCCTGCCTCTCCGGTACTCCAGACTCACAGTTTCCAAAGCAGTCCCGGGGTTGAGCCCCGGGCTTTCACTCCAGACTTGCATGTCCGTCTACGCTCCCTTTACACCCAGTAAATC
+
FFFFFFFFFFFFFFFFFFFFFFFFFFFFFFFFFFFFFFFFFFFFFFFFFFFFFFFFFFFFFFFFFFFFFFFFFFFFFFFFFFFFFFFFFFFFFFFFFFFFFF,FFFFFFFFF:FFFFFFFFFFFFFFFFFF:FFFFFFFFFFFFFFFFFFFFFFFF:FFFFFFFFFFFFFFFF:FFFFFFFFFFFFFFFFFFFFFFFFFFFFFFFFFFFFFFFFFFFFFFFFFFFFF:FFFFFFF,:FFFFF::FFFFF:F
@A01757:128:HWYCLDRX2:1:2102:26115:3630 2:N:0:GGAGCGTC
TCGGACTACAAGGGTTTCTAATCCTGTTTGCTCCCCACGCTTTCGAGCCTCAGCGTCAGTTGCCGTCCAGTAAGCCGCCTCCGCCACCGGTGTTCTTCCTGATATCTGCGCATTTCACCGCTACACCAGGAATTCCGCTTACCCCTCCGGCACTCCAGCCCGGCAGTTTCCAATGCAGTCCCGGGGTTGGGCCCCGGGCTTTCACACCAGACTTGCCGTGCCGCCTGCGCTCCCTTTACGCCCAGTGAATC
+
FFFFFFFFFFFFFFFFFFFFFFFFFFFFFFFFFFFFFFFFFFFFFFFFFFFFFFFFFFFFFFFFFFFFFFFFFFFFFFFFFFFFFFFFFFFFFFFFFFFFFFFFFFFFFFFFFFFFFFFFFFFFFFFFFFFFFFFFFFFFFFFFFFFFFFFFFFFFFFFFFFFFFFFFFFFFFFFFFFFFFFFFFFFFFFFFFFFFFFFFFFFFFFF:FFFFFF:F:FFFF:FFFFFFFFFFFFFFFFFFFFFFFFFF,FF
@A01757:128:HWYCLDRX2:1:2102:24831:3850 2:N:0:GGAGCGTC
TCGGACTACAAGGGTTTCTAATCCTGTTTGCTCCCCACGCTTTCGAGCCTCAACGTCAGTTACCGTCCAGTAAGCCGCCTTCGCCACTGGTGTTCCTCCTAATATCTACGCATTTCACCGCTACACTAGGAATTCCGCTTACCTCTCCGGTACTCCAGCAAAAAAGTTTCCAAAGCAGTTCCGCGGTTAAGCCGCGGGCTTTCACTTCAGACTTTCTTCGCCGTCTACGCTCCCTTTACACCCAGTAAATC
+
FFFFFFFFFFFFFFFFFFFFFFFFFFFFFFFFFFFFFFFFFFFFFFFFFFFFFFFFFFFFFFFFFFFFFFFFFFFFFFFFFFFFFFFFFFFFFFFFFFFFFFFFFFFFFFFFFFFFFFFFFF:FFFF:FFFFFFFFFFFFFFFFFFFFFFFFFFFFFFFFFFF:FFFFFFFFFFFFFFFFFFFFFFFFFFFFFFFF:FFFFFFFFFFFFFFFFFFFFFFFFFFFFFFFFFFFFFFFFFFFFFFFFFFFFFF
@A01757:128:HWYCLDRX2:1:2102:27208:3928 2:N:0:GGAGCGTC
TCGGACTACAAGGGTTTCTAATCCTGTTCGCTACCCACGCTTTCGTGCATCAGCGTCAGATGCGGATTAGCAAGCTGCCTGCGCAATCGGTGTTCTGAGTAATATCTAAGCATTTCACCGCTACACTACTCATTCCGCCTGCTGCATCCGCTCTCCAGTCGAACAGTATCAGAGGCAGGCACGGGGTTAAGCCCCGACATATGACCTCTAACTTATCCGACAGCCTACGCACCCTTTAAACCCAATAAATC
+
FFFFFFFFF:FFFFFFFFFFFFFFFFFFFFFF:FFFFFFFFFFFFFFFFFFFFFFFFFFFFF:FFFFFFFFFFFFFFFFFFFFFFFFFFFFFFFFFFFFFFFFFFFFFFFFFFFFFFFFFFFFFFFFFFFFFF,FFFFFFFFFFFFFFFFFFFFFFFFFFFFFFFFFFFFFFFFFFFFFFFFFFFFFFFFFFFFFFFFFFFFFFFFFFF,FFFFFFFFFFFFFFFFFFFFFFFFFFFFFFFFFF:FFF,FF
@A01757:128:HWYCLDRX2:1:2102:4652:3944 2:N:0:GGAGCGTC
TCGGACTACAGGGGTATCTAATCCTGTTTGCTCCCCACGCTTTCGAGCCTCAACGTCAGTTACTGTCCAGTAAGCCGCCTTCGCCACTGGTGTTCCTCCTAATATCTACGCATTTCACCGCTACACTAGGAATTCCGCTTACCTCTCCAGCACTCCAGCCGTACAGTTTCCAAAGCAGTTCCCGGGTTAAGCCCGGGGCTTTCACTTCAGACTTGCACTGCCGTCTACGCTCCCTTTACACCCAGTAAATC
+
FFFFFFFFFFFFFFFFFFFFFFFFFFFFFFFFFFFFFFFFFFFFFFFFFFFFFFFFFFFFF:FFFFFFFFFFFFFFFFFFFFFFFFFFFFFFFFFFFFFFFFFFFFFFF:FFFFFFFF:FFFFFFFFFFFFFFFFFFFFFF:FFFFFFFFFFFFFFFFFFFFFFFFFFFF::FFFFFFFFFFFFFFFFF:FFFF:FFFFFFFFFFFFFFFFFFFFFFFFFFFFFFFFFFFFFFFFFFFFFFFFFFFFFFFF
@A01757:128:HWYCLDRX2:1:2102:14651:4006 2:N:0:GGAGCGTC
TCGGACTACAAGGGTTTCTAATCCTGTTCGCTACCCATGCTTTCGAGCCTCAGCGTCAGTTGCAGACCAGACAGCCGCCTTCGCCACTGGTGTTCTTCCATATATCTACGCATTCCACCGCTACACATGGAGTTCCACTGTCCTCTTCTGCACTCAAGTCGCCCGGTTTCCGATGCACTTCTTCGGTTAAGCCGAAGGCTTTCACATCAGACCTAAGCAACCGCCTGCGCTCGCTTTACGCCCAATAAATC
+
FFFFFFFFFFFFFFFFFFFFFFFFFFFFFFFFFFFFFFFFFFFFFFFFFFFFFFFFFFFFFFFFFFFFFFFFFFFFFFFFFFFFF:FFFFFFFFFFFFFFFFFFFFFFFFFFFFFFFFFFFFFFFFFFFFFFFFFFFFFFFFFFFFFFFFFFFFFFFFFFFFFFFFFFFFFFFFFFFFFFFFFFFFFFFFFFFFFFFFFFFFFFFFFFFFFFFFFFFFFFFFFFFFFFFFFFFFFFFFFFFFFFFFFFFF:
@A01757:128:HWYCLDRX2:1:2102:3341:4241 2:N:0:GGAGCGTC
TCGGACTACAAGGGTATCTAATCCTGTTTGCTCCCCACGCTTTCGAGCCTCAACGTCAGTTACCGTCCAGCAGGCCGCCTTCGCCACTGGTGTTCCTCCCAATATCTACGCATTTCACCGCTACACTGGGAATTCCGCCTGCCTCTCCGGTACTCCAGACTCACAGTTTCCAAAGCAGTCCCGGGGTTGAGCCCCGGGCTTTCACTCCAGACTTGCCTGTCCGTCTACGCTCCCTTTACACCCAGTAAATC
+
FFFFFFFFFFFFFFFFFFFFFFFFFFFFFFFFF:FF:FFFFFFFFFFFFFFFFFFFFFFFFFF,FFFFFFFFFFFFFFFFFFFFFFFFFFFFFFFFFFFFFFFFFFFFFFF:FFFF,F:F:F:FFFFFFFF,FFFF::FFFFF:FFFFFFFFFFFFFFFFFFFF:F:FFFFFFFFF:FFFFFFFFFFFFFFFF:FFFFFFFFFFFFFFFFFFFFF,,:FFFFF:FFFFFFFFFFFFFFFFFF,FFFF,FFF
@A01757:128:HWYCLDRX2:1:2102:27516:4241 2:N:0:GGAGCGTC
TCGGACTACAAGGGTATCTAATCCTGTTTGCTCCCCACGCTTTCGAGCCTCAACGTCAGTTACTGTCCAGTAAGCCGCCTTCGCCACTGGTGTTCCTCCTAATATCTACGCATTTCACCGCTACACTAGGAATTCCGCTTACCTCTCCAGCACTCCAGCCATACAGTTTCCAAAGCAGTTCCCAGGTTGAGCCCGGGTATTTCACTTCCGACTTGTATTGCCGTCTACGCTCCCTTTACACCCAGTAAATC
+
FFFFFFFFFFFFFFFFFFFFFFFFFFFFFFFFFFFFFFFFFFFFFFFFFFFFFFFFFFFFFFFFFFFFFFFFFFFFFFFFFFFFFFFFFFFFFFFFFFFFFFFFFFFFFFFFFFFFFFFFFFFFFFFFFFFFFFFFFFFFFFFFFFFFFFFFFFFFFFFFFFFFFFFFFFFFFFFFFFFFFFFFFF:FFFFFFFFFFFFFFFFFFFFFFFFFFFFFFFFFFFFFFFFFFFFFFFFFFFFFFFFFFFFFFFF
@A01757:128:HWYCLDRX2:1:2102:30924:4288 2:N:0:GGAGCGTC
TCGGACTACAAGGGTATCTAATCCTGTTTGCTCCCCACGCTTTCGCGCCTCAGCGTCAGTTACAGACCAAAAAGCCGCCTTCGCCACTGGTGTTCCTCCACATCTCTACGCATTTCACCGCTACACGTGGAATTCCGCTTTTCTCTTCTGTCCTCAAGCCTTCCAGTTTCCAATGACCTTCCACGGTTAAGCCGTGGGCTTTCACATCAGACTTAAAAGGCCGCCTGCGCGCGCTTTACGCCCAATAATTC
+
FFFFFFFFFFFFFFFFFFFFFFFFFFFFFFFFFFFFFFFFFFFFFFFFFFFFFFFFFFFFFFFFFFFFFFFFFFFFFFFFFFFFFFFFFFFFFFFFFFFFFFFFFFFFFFFFFFFFFFFFFFFFFFFFFFFFFFFFFFFFF:FFFFFFFFFFFFFFFFFF:FFFFFFFFFFFFFFFFF:FFFFFFFFFFFFFFFFFFFFFFFFFFFFF,FFFFFF:FFF,FFFFFFFFFFFFFFFFFFF:FFFF:FFFFFF
@A01757:128:HWYCLDRX2:1:2102:6741:4304 2:N:0:GGAGCGTC
TCGGACTACACGGGTTTCTAATCCTGTTCGCTCCCCTAGCTTTCGCGCCTCAGCGTCAGTCGTGGCCCAGAAGGCCGCCTTCGCCGCCGGTGTTCTTCCCAATATCTGCGCATTCCACCGCTACACTGGGAATTCCGCCTTCCCCTACCAGACTCAAGCCTGCCGGTATCGGGGGCGGACCGGGGTTGAGCCCCGGTATTTGACCCCCGACCTCACAGGCCGCCTACGCGCGCTTTACGCCCATTGAATCC
+
FFFFFFFFFFFFFFFFFFFFFF:FFFFFFFFF::FFFFFFFFFFFFFFFFFFF:FFFFFFFFFFFFFFFFFFFFFF:FFFFFFFFFF:FFFF:FFFFFF,FFFFFFFFFFFFFFFFF,FFF:FF,FFFFFF:FFFFFF,FF:F,FFFFF:FFFFFFFFFFFFFF:FF,FFFFFFFFFFFFFFFFFFFFFFFFFFFF:,F:FFFFFFFF:FFFF,FFF:FFFFFFFFFFFFFFFF:FFFF:FF,,FFF,FFF
@A01757:128:HWYCLDRX2:1:2102:12626:4413 2:N:0:GGAGCGTC
TCGGACTACAAGGGTATCTAATCCTGTTTGCTCCCCACGCTTTCGAGCCTCAGCGTCAGTCATCGTCCAGCAGGCCGCCTTCGCCACTGGTGTTCCTCCTAATATCTACGCATTTCACCGCTACACTAGGAATTCCGCCTGCCTCTCCGACACTCTAGCTTGCCAGTTCCCAATGCACTCCCGGGGTTGGGCCCCGGGTTTTCACATCAGGCTTGGTATGCCGCCTACGCTCCCTTTACACCCAGTAAATC
+
FFFFFFFFFFFFFFFFFFFFFFFFFFFFFFFFFFFFFFFFFFFFFFFFFFFFFFFFFFFFFFFFFFFFFFFFFFFFFFFFFFFFFFFFFFFFFFFFFFFF,FFFFFFFFFFFFFFFFFFFFFFFFFF:FFFFFFFFFFFFFFFFFFFFFFFFFFFFFFFFFFFFFFFFFFFFFFFFFFFFFFFFFFFFFFFFFFFFFFFFFFF:FFF:FFFFFFFFFF:FFFFFFFFFFFFF,FFFFFFFFFFF:FF,FFF
@A01757:128:HWYCLDRX2:1:2102:5990:4476 2:N:0:GGAGCGTC
TCGGACTACAAGGGTATCTAATCCTATTTGCTCCCCACGCTTTCGTGCCTCAGCGTCAGTCAACAGGCCAGGCGGCCGCCTTCGCCACTGGTGTTCTTCCATGTATCTACGCATTTTACCGCTACACATGGAGTTCCACCGCCCTCTCCTGCTCTCTAGCCCGCCAGTTTCCAGAGCCTGTACCGGTTGAGCCGGTACCTTTCACTCTAGACTTAGCAGGCCGCCTACGCACCCTTTACGCCCAATCATAC
+
FFFFFFFFFFFFFFFF:FFFFFFFFFFFFFFFFFFFFFFFFFFFFFFFFFFFFFFFFFFFFFFFFFFFFFFFFFFFFFFFFFFFFFFFFFFFFFFFFFFFFF:FFFFFFFFFFFFFFFFFFFFFFFFFFFFFFFFFFFFFFFFF:FFF,:FFFF:FFFFFFF:FFF:FFFFFFFFFFFF,FFF:FF:F,FFFFFFFFFFFF,FFF,FF:FFF,,:FFFFFFFFFFFFFFFFFFFFFFFF,FFF,:F:FF,F
@A01757:128:HWYCLDRX2:1:2102:26350:4476 2:N:0:GGAGCGTC
TCGGACTACAAGGGTATCTAATCCTGTTCGCTACCCATGCTTTCGAGCCTCAGCGTCAATTGCAGACCAGAGAGCCGCCTTCGCCACTGGTGTTCTTCCATATATCTACGCATTCCACCGCTACACATGGAGTTCCACTCTCCTCTTCTGCACTCAAGTTCAACAGTTTCTGATGCAATTCTCCGGTTGAGCCGAAGGCTTTCACATCAGACTTATTGAACCGCCTGCACTCGCTTTACGCCCAATAAATC
+
FFFFFFFFFFFFFFFFFFFFFFFFFFFFFFF:FFFFFFFFFFFFFFFFFFFFFFFFFFFFFFFFFFFFFFFFFFFFFFFFFFFFFFFFFFFFFFFFFFFFFFFFFFFFFFFFFFFFFFFFFFFFFFFFFFF:FFFFFFFFFFFFFFFFFFFFFFFFFFFFFFFFFFFFFFFFFFFFFFFFFFFFFFFFFFFFFF:,FFFFFFFFFFFFFFFFFF:F:FFFFFFFFFFFFFFFFF,F:FFFFFFF,FFFFFF
@A01757:128:HWYCLDRX2:1:2102:3459:4758 2:N:0:GGAGCGTC
TCGGACTACAAGGGTATCTAATCCTGTTTGCTCCCCACGCTTTCGAGCCTCAACGTCAGTTACGGTCCAGTAAGCCGCCTTCGCCACTGGTGTTCCTCCTAATATCTACGCATTTCACCGCTACACTGGGAATTCCGCCTGCCTCTCCGGTACTCCAGACTCACAGTTTCGAAAGCAGTCCCGGGGTTGAGCCCCGGGCTTTCACTCCCGACTTGCATGTCCGTCTACGCTCCCTTTACACCCAGTCAATC
+
FFFFFFFFFFFFFFFFFFFFFFFFFF:FFF:FFFFFFFFFFFFFFF:FFFFFFFFFFFFFF:FFFF:FFFFFFFFFFFFFFFFFF:FFFFFFFFFFFFFF:FFFFFFFFFFFFFFFFFF:FFFFF:FF:FF:FFFFFFFFFF,FFFFFFFFFF:FF,FFFFFFFFFFFFFF:FF:FFFFF:FFFFF::F:FF:FFF,F:FF,F,FFF:,FF,FFFF,,FFFF:F,::,F,F:::F,F:FF,F::FFF,,,:
@A01757:128:HWYCLDRX2:1:2102:12364:4773 2:N:0:GGAGCGTC
TCGGACTACAAGGGTATCTAATCCTGTTTGCTCCCCACGCTTTCGAGCCTCAACGTCAGTTACTGTCCAGTAAGCCGCCTTCGCCACTGGTGTTCCTCCTAATATCTACGCATTTCACCGCTACACTAGGAATTCCGCTTACCTCTCCAGCACTCCAGCCGTACAGTTTCCAAAGCAGTTCCCGGGTTAAGCCCGGGGCTTTCACTTCAGACTTGCACTGCCGTCTACGCTCCCTTTACACCCAGTAAATC
+
FFFFFFFFFFFFFFFFFFFFFFFFFFFFFFFFFFFFF:FFFFFFFFFFFFFFFFFFFFFFFF,FFFFFFFFFFFFFFF:FFFFFFFFFF:FFFFFFFFFFFFFFFFFFFFFFFFFFFFFFFFFFFFFFFFFFFFFF:FFFFFFFFFFFFFFFFFF:FFFFFFFFFFFFFF:FFFFFFFFFFFFFFFFFF:,FFF:FFFFFFFFFFFFFFFFFF:FFFFFFFFF:FFFFFFFFFFFFFFFFFFFFFFFF:FF
@A01757:128:HWYCLDRX2:1:2102:8341:4789 2:N:0:GGAGCGTC
TCGGACTACCCGGGTTTCTAATCCTGTTTGCTACCCACGCTTTCGGACCTCAGCGTCAGTTACAGACCAGAGAGCCGCTTTCGCCACTGGTGTTCTTCCATATATCTACGCATTTCACCGCTACACATGGAGTTCCACTCTCCTCTTCTGCACTCAAGTCTCCCAGTTTCCAATGCACTACTCCGGTTAAGCCGAAGGCTTTAACATCAGACTTAAAATACCGCCTGCGTTCCCTTTACGCCCAATAAATC
+
FF,FFF,FFFFF:FFFFFFF:F:F:FFF:FFFFFFFFFFFFFFFFFFFFFFFFFFFFFFFFFFFFFFFFFFFFFFFF,:FFFFFFFFFFFF:FFFFF:FFFFFFFFFFFFFFFF:FFFFFFFFFFFFFFFFFFFFFFF:FF,FF,FFF:,FF,,F,F:FF:FFFFFFFFFFFF::FF:FFFFFFF:FF:FFFF,FFF,:FFF,FFFFFFFFFFFFFFF,FFFFFF:FFFF:,F::FFF,FFFFF,FFFFFF
@A01757:128:HWYCLDRX2:1:2102:23185:4789 2:N:0:GGAGCGTC
TCGGACTACAGGGGTATCTAATCCTGTTTGCTCCCCACGCTTTCGCACCTCAGCGTCAATACCGGTCCAGGTGGCCGCCTTCGCCACTGATGTTCCTCCAGATATCTACGGATTTCACTCCTACACCTGGAATTCCGCCACCCTCTCCCGGATTCCTGTCATGCAGTATCAAGGGCAGTTCCACGGTTGAGCCGTGGGATTTCACCCCTGACTTACACAACAGCCTACGTGCGCTTTACGCCCAGTAATTC
+
FFFFFFFFFFFFFFFFFFFFFFFFFFFFFFFFFFFFFFFFFFFFFFFFFFFFFFFFFFFFFFFFFFFFFFFFFFFFFFFFFFFFFFFFFFFFFFFFFFFFFFFFFFFFFFF:FFFFFFFFFFFFFFFFFFFFFFFFFFFFFFFFFFFFFFFFFFFFFFFFFFFFFFFFFFFFFFFFFFFFFFFFFFFFFFFFFFFFFFFFFFFFFFFFF:FFFFFFFFFFF:FFFFFFFFFFFFFFFFFFFFFFFF:,FFF
@A01757:128:HWYCLDRX2:1:2102:25518:4852 2:N:0:GGAGCGTC
TCGGACTACAAGGGTATCTAATCCTGTTTGCTCCCCACGCTTTCGAGCCTCAACGTCAGTTACCGTCCAGTAAGCCGCCTTCGCCACTGGTGTTCCTCCTAATATCTACGCATTTCACCGCTACACTAGGAATTCCACTCTCCTCTCCTGCACTCAAGTTTCCCAGTTTCAAAGGCTTACTACGGTTGAGCCGTAGCCTTTCACCTCTGACTTAAGAAACCACCTACGCACCCTTTACGCCCAGTAATTCC
+
FFFFFFFFFFFFFFFFFFFFFFFFFFFFFFFFFFFFFFFFFFFFFFFFFFFFFFFFFFFFFFFFFFFFFFFFFFFFFFFFFFFFFFFFFFFF:FFFFFFFFFFFFFFFFFFFFFFFFFFFF:FFFFFFFFFFFFFFFFFFFFFFFFFFFFFFFFFFFFFFFFFFFFFFFFFFF:FFFF:FFFFFFFFFFFFFFFFFFFFFFFFFFFFFFFFFFFFF::FFFFFFFFFFFFFFFFFFFFFFFFFFFFFFFFF
@A01757:128:HWYCLDRX2:1:2102:29713:4852 2:N:0:GGAGCGTC
TCGGACTACAAGGGTATCTAATCCTGTTTGCTCCCCACGCTTTCGTGCCTCAGCGTCAGTTACAGGCCAGGCAGCCGCCTTCGCCACCGGTGTTCCTCCATATATCTACGCATTTTACCGCTACACATGGAATTCCACTGCCCTCTCCTGCACTCCAGCACACCAGTTTTCGAAGCTTGCAGCGGTTGAGCCGCTACCTTTTACTTCAAACTTAATGCGCCGCCTGCGCACCCTTTACGCCCACTCATTCC
+
FFFFFFFFFFFFFFFFFFFFFFFFFFFFFFFFFFFFFFFFFFFFFFFFFFFFFFFFFFFFFFFFFFFF:FFFFFFFFFFFFFFFFFFFFF:FFFFFFFFFFFFFFFFFFFFFFFFFFFFFFFFF:FFFFFFFFFFFFFFFFFFFFFFFFFFFFFFFFFFFFFFFFFFFFFFFF:FFFFFFFFF:FFFFFFF:FFFFFFFFFFFFFFF:FFFFFFFFFF:FFFFFFFFFFFFFFFFF:F,FFFFFF:FFFFF
@A01757:128:HWYCLDRX2:1:2102:1371:5024 2:N:0:GGAGCGTC
TCTGACTACAAGGGTATCTAATCCTGTTCGCTACCCATGCTTTCGAGCCTCAGCGTCAGTTGCAGACCAGACAGCCGCCTTCGCCACTGGTGTTCTTCCATATATCTACGCATTCCACCGCTACACATGGAGTTCCACTGTCCTCTTCTGCACTCAAGTCGCCCGGTTTCCGATGCAGTTCTTCGGTTAAGCCGACGGCTTTCACATGAGACCTAAGCAACCGCCTGCGCTCGCTTTACGCCCAGTACATC
+
FFFFFFFFFF:FFFFFFFF:FF:FFFFF:F:FF:FFFFFFFFFFFFFFFFFFF:FFFFFFFF,FFFFFFFFFFFFFFFFFFFFF:F,FF::FFFFFF:,FFFFFFFFF,F,:FFFF:FFFFFFFFFFFFFFFFFF:FFFFF,:FFFF,FF,,FFFF,FFFFFF:FFFFF:::,FF,F,FFFFF,FFFFF,,F,F,,,F,F,F,,:,,,F:FFFF,:F:,,F,F,,FF:F:FFF:FFF,FF,:F,,,,,F,,
@A01757:128:HWYCLDRX2:1:2102:7265:5024 2:N:0:GGAGCGTC
TCGGACTACAAGGGTATCTAATCCTGTTTGCTCCCCACGCTTTCGAGCCTCAACGTCAGTTACCGTCCAGTAAGCCGCCTTCGCCACTGGTGTTCCTCCTAATATCTACGCATTTCACCGCTACACTAGGAATTCCGCTTACCTCTCCCGCACTCGAGCTGCACAGTTTCCAAAGCAGTTCCGGGGTTGGGCCCCGGCATTTCACTCCAGACTTGCGCTGCCGTCTACGCTCCCTTTACACCCAGTAAATC
+
FFFFFFFFFFFFFFFFFFFFFFFFFFFFFFFFFFFFFFFFFFFFFFFFFFFFFFFFFFFFFFFFFFFFFFFFFFFFFFFFFFFFFFFFFFFFFFFFFFFFFFFFFFFFFFF:FFFFFFFFFFFFFFFFFFFFFFFFFFFF:FFFFFFFFFFFFFFFFFFFFFFFFFFFFFFFFFFFFFFFFFFFFFFFFFFFFFFFFFFFFFFFFFFFFFFFFFFFFFFFFFFFFFFFFFFFFFFFFFFFFFFFF:FFFFF
@A01757:128:HWYCLDRX2:1:2102:25581:5024 2:N:0:GGAGCGTC
TCGGACTACAAGGGTATCTAATCCTGTTTGCTCCCCACGCTTTCGAGCCTCAACGTCAGTTACCGTCCAGTAAGCCGCCTTCGCCACTGGTGTTCCTCCTAATATCTACGCATTTCACCGCTACACTAGGAATTCCACTCTCCTCTCCTGCACTCAAGTTTCCCAGTTTCAAAGGCTTACTACGGTTGAGCCGTAGCCTTTCACCTCTGACTTAAGAAACCACCTACGCACCCTTTACGCCCAGTAATTCC
+
FFFFFFFFFFFFFFFFFFFFFFFFFFFFFFFFFFFFFFFFFFFFFFFFFFFFFFFFFFFFFFFFFFFFFFFFFFFFFFFFFFFFFFFFFFFFFFFFFFFFFFFFFFFFFFFFFFFFFFFFFFFFFFFFFFFFFFFFFFFFFFFFFFFFFFFFFFFFFFFFFF:FFFFFFFFFFFFFFFFFFFFFFFFFFFFFFFFFFFFFFFFFFFFFFFFFFFFFFFFFFFFFFFFFFFFFFFF:FF:FFFFFF:FFFFF
@A01757:128:HWYCLDRX2:1:2102:29812:5055 2:N:0:GGAGCGTC
TCGGACTACTAGGGTATCTAATCCTGTTTGCTCCCCACGCTTTCGAGCCTCAACGTCAGTTACTGTCCAGTAAGCCGCCTTCGCCACTGGTGTTCCTCCTAATATCTACGCATTTCACCGCTACACTAGGAATTCCACTTGCCTCTCCGACACTCCAGCCACACAGTTCCAAATGCAGTCCCGGGGTTGAGCCCCGGGCTTTCACATCTGGCTTGCATCGCCGTCTACGCTCCCTTTACACCCAGTAAATC
+
FFFFFFFFFFFFFFFFFF:FFFFFFFFFFFFFFFFFFFFFFFFFFFFFFFFFFFFFFFFFFFFFFFFFFFFFFFFFFFFFFFFFFFFFFFFFFFFFFFFFFFFFFFFFFFF:FFFFFFFFFF,FFFF:FF:FFFFFF:FFFFFFFFFFF:FFFFFFFFFFFFFFFFFFFFFFF:FFFFFFFFFFFFFFFFFF:FFFFFFFFFFFFFFFFFFFFF:F,FF:FFFFFF,F:FFFFFFFFFFFFFFFFFFFFFF
@A01757:128:HWYCLDRX2:1:2102:21576:5071 2:N:0:GGAGCGTC
TCGGACTACCGGGGTATCTAATCCTATTTGCTCCCCACGCTTTCGTGCCTCAGCGTCAGTCAACAGGCCAGGCGGCCGCCTTCGCCACTGGTGTTCTTCCATATATCTACGCATTTTACCGCTACACATGGAGTTCCACCGCCCTCTCCTGCTCTCTAGCCCGCCAGTTTCCAGAGCCTGTACCGGTTGAGCCGGTACCTTTCACTCCAGACTTAGCAGGCCGCCTACGCACCCTTTACGCCCAATCATTC
+
FFFFFFFFFFFFFFFFFFFFFFFFFFFFFFFFFFFFFFFFF:FFFFFFFFFFFFFFFFFFFFFFFFFFFFFFFFFFFFFFFFFFFFFFFFFFFFFFFFFFFFFF:FFFFFFFFFFFFFFFFFFFFFF:FFFFFFFFFFFFFFFFFFFFFFFFFFFFF:FFFFFFFFFFFFFFFFFFFFF:FFFFFFFFFFFFFFFF:FFF:FFFFFFFFFFFFFFFFFFFFFFFFFFFFFFFFFF,F::FFFF:,F:FFFF
@A01757:128:HWYCLDRX2:1:2102:29577:5118 2:N:0:GGAGCGTC
TCGGACTACAAGGGTATCTAATCCTGTTTGCTCCCCACGCTTTCGTGCCTCAGCGTCAGTTACAGGCCAGGCAGCCGCCTTCGCCACCGGTGTTCCTCCATATATCTACGCATTTTACCGCTACACATGGAATTCCACTGCCCTCTCCTGCACTCCAGCACACCAGTTTTCGAAGCTTGCAGCGGTTGAGCCGCTACCTTTTACTTCAAACTTAATGCGCCGCCTGCGCACCCTTTACGCCCAATCATTCC
+
FFFFFFFFFFFFFFFFFFFFFFFFFFFFFFFFFFFFFFFFF:FFFFFFFFFFFFFFFFFFFFFFFFFFFFFFFFFFFFFFF:FFFFFFFFFFFFFFFFFFF:FFFFFFFFFFFFFFFFFFF:FFFFFFFFFFFFFFFFFFFFFFFFFFFFFFFFFFFFFFFFFFFFFFFFFFFFFF:FFFFFFFFFFFFFFFFFFFFFFFFFFFFFFFFFFFFFFFF,FFFFFFFFFFF:FFFFFFFFFF,F:FFFF:FFF
@A01757:128:HWYCLDRX2:1:2102:18078:5181 2:N:0:GGAGCGTC
GGGGGGGGGGGGGGGGGGGGGGGGGGGGGGGGGGGGGGGGGGGGGGGGGGGGGGGGGGGGGGGGGGGGGGGGGGGGGGGGGGGGGGGGGGGTGGGGGGGGTGGGGGGGGAGGGGGGGGGGGGGGGGGGGGGGGGGGGGGCGGGGGCGGGGGGGCTGGAGGGGGGGTGGCGGTGCGGCGCCGGGGGGGCGCGGGGGGGGTGCCCGGCGGCGGTCGGGGGCGGCGAGCGCGCGGGAGACGGCCGGAGATGCGC
+
FFF:F::FFFFF::FFFFFFF,FFFF:FFFFFFF,FFFFFFFFFFFFFF,FFF,F,FF,,FFF:FF,:FF,F:,F,:,,:F:,,F,FFF:,,,,:,,,::,:FF,F,F:,,F,,FF,FF,,,F,,,FFF,FF,,F,F,F,F,F,F,,,,,:F,,,:F,,::,,FF,,,:,,,,,,F,,,,,,F:,,,:F,,,,,,,::,F,,,F,,,,:,F,,,,,,,:,::::,,,,,,,,,,,,,,,,,,,,,,,F,,,
@A01757:128:HWYCLDRX2:1:2102:1994:5290 2:N:0:GGAGCGTC
TCGGACTACAGGGGTATCTAATCCTGTTTGCTCCCCACGCTTTCGCACCTCAGCGTCAATACCGGTCCAGGTGGCCGCCTTCGCCACTGATGTTCCTCCAGATATCTACGGATTTCACTCCTACACCTGGAATTCCGCCACCCTCTCCCGGATTCCAGTCATGCAGTATCAAGGGCAGTTCCACGGTTGAGCCGTGGGATTTCACCCCTGACTTACTCAACAGCCTACGTGCGCTTTACGCCCAGTCATTC
+
FFFFFFFFFFFFFFFFFFFFFFFFFFFFFFFFFFFFFFFFFFFFFFFFFFFFFFFFFFFFFFFFFFFFFFFFFF,,FFFFFFFFFFFFFFFFFF::FFFFF,FFFFF,:FFFFFFFFFFF:FFF:,FFFFFFFFFFFF:::FFFFF,::FF:F::FFFFFFFF:FFF:FFFFFFFF:F:FF:FFFF:FFFFFFFFFFF,:FFF,F,:,FF,:F,:,,:,FFFF,FF::FFF,F:FFF:,F,,:,FF,,FF:
@A01757:128:HWYCLDRX2:1:2102:5810:5290 2:N:0:GGAGCGTC
TCGGACTACAAGGGTTTCTAATCCTGTTTGCTCCCCACGCTTTCGCACCTCAGCGTCAATACCGGTCCAGGTGGCCGCCTTCGCCACTGATGTTCCTCCAGATATCTACGGATTTCACTCCTACACCTGGAATTCCGCCACCCTCTCCCGGATTCCAGTCATGCAGTATCAAGGGCAGTTCCACGGTTGAGCCGTGGGATTTCACCCCTGACTTACACAACAGCCTACGTGCGCTTTACGCCCAGTAATTC
+
FFFFFFFFFFFFFFFFFFFFFFFFFFFFFFFFFFFF:FFFFFFFFFFFFFFFFFFFFFFFFFFFFFFFFFFFFFFFFF:FFFF,FFFFFFFFFFFFFFFFF:FFFFFFFFF:FFFFFFFF,FFFFF:F:FFFFFFFF:FFFFFFFFFFFFFFF::FFFFFFFFFFFFFFF,,FFFFFFFFFF:F:FFFFF:FFFFFFFFFFFFF,:FFF:F,FFFFFFFF:FFFFFFFFFFFFFFFFFF,F,FF,F:FFFF
@A01757:128:HWYCLDRX2:1:2102:13087:5525 2:N:0:GGAGCGTC
TCGGACTACTAGGGTATCTAATCCTGTTTGCTCCCCACGCTTTCGTGCCTCAGTGTCAGTTACAGTCCAGAGATCCGCCTTCGCAACTGGTGTTCCTCCTAATATCTACGCATTTCACCGCTACACTAGGAATTCCACTCTCCTCTCCTGCACTCAAGTTCCCCAGTTTCAAAGGCTTACTACGGTTGAGCCGTAGCCTTTCACCTCTGACTTAAGAAACCACCTACGCACCCTTTACGCCCAGTAATTCC
+
FFFFFFFFFFFFFF:FFFFFFFFFF:FFFFFFFFFFFFFFFFFFFFF:FFFFFFFFFFFFFFFFFFF:FFFFF:FF,FFFFFF:FFFF:FFFFFFFFFFFFFFFFFFFFFFFFFFFFFFFFFFFFFFFFFFFFFFFFFFFFFFFFFFFFF:FFFFFFFFFFFFFFF:FFFFFFFFFFFFFFFFF:FFFFFFFFFFFFFFFFFFFFFFF,,FFFFFFFFFF:FFFFF:,F:F:F,,FFFFFFFF:FFFF,F,
@A01757:128:HWYCLDRX2:1:2102:1118:5556 2:N:0:GGAGCGTC
TCGGACTACAAGGGTATCTAATCCTGTTTGCTCCCCACGCTTTCGAGCCTCAACGTCAGTTACCGTCCAGTAAGCCGCCTTCGCCACTGGTGTTCCTCCTAATATCTACGCATTTCACCGCTACACTAGGAATTCCGCTTACCTCTCCGGTACTCCAGCAAAAAAGTTTCGAAAGCAGTTACGCGGTTAAGCCGCGGGGTTTCACTTCAGTCTTTCGTCGCCGTGTACGCTCCCTTTACACCCAGTAATTA
+
F:FFFFFFFFF:FFF:FFFFFF:FF:FF:F,FF:,FFFF,FFFFFFFFFFF::FFFFFFFF:FFFF::FFFFFFFFFF:FF:F:FFFFFFFF,F:F:FFFFFFFFFFFFF::FFF,,,:F,::,F,F:FF::,FF:FFF,:,,FFF:,FFF,FF,FF:FF,F:::,FFF,,F,F,,,FF,,,F,:FF:,FFFFF,FFF,,,F:,,FF,,F:FFF,:,:F,,,F:,F:FF,F,,F,F:::,::F::F,:,F,
@A01757:128:HWYCLDRX2:1:2102:19633:5619 2:N:0:GGAGCGTC
TCGCACAACACGGGTCTCTAATCCTGTTTGCTCCCCACGCTTTCGAGCCTCAACGTCAGTTACTGTCCAGTAAGCCGCCTTCGCCACTGGTGTTCCTCCTAATATCTACGCATTTCACCGCTACACTAGGAATTCCGCTTACCTCTCCAGCACTCCAGCCGTACAGTTTCCAAAGCAGTTCCCGGGTTAAGCCCGGGGCTTTCACTTCAGACTTGCACTGCCGTCTACGCTCCCTTTACACCCAGTAAATC
+
:F,,:,,F,:F:,FF,:::,FFF,F::FF,,F:F,,,F,F::F,FFF:::,:F:::FFF:FFFFFF:FFFFFFFFFFFFF:F:,F:FFF:FFF:FF:F:FF,:FFFFFFFFFFFFFFFFFFF:,F:FFFFF:FFF,FFFFF::F:FF:FFFFFFFFFFFFFF,F,FF:FFFFFFFF,FFFFFFFFFFFFFFFFFFFFFF:F:FFFFFFFFF:FFFFF,FFFFFFFF,FFF:FFFFFF:,FFFFFFFF,FFF
@A01757:128:HWYCLDRX2:1:2102:5394:5885 2:N:0:GGAGCGTC
TCGGACTACACGGGTATCTAATCCTGTTTGCTACCCACGCTTTCGAACCTCAGCGTCAGTTACAGACCAGAGAGCCGCTTTCGCCACTGGTGTTCTTCCATATATCTACGCATTTCACCGCTACACATGGAGTTCCACTCTCCTCTTCTGCACTCAAGTCTCCCAGTTTCCAATGCACTACTCCGGTTAAGCCGAAGGCTTTCACATCAGACTTAAAAGACCGCCTGCGTTCCCTTTACGCCCAATAAATC
+
FFFFFFFFFFFFFFFFFFFFFFFFFFFFFFFFFFFFFFFFFFFFFFFFFFFFFFFFFFFFFFFFFFFFFFFFFFFFFFFFFFFFFFFFFFFFFFFFFFFFFFFFFFFFFFFFFFFFFFFFFFFFFFFFFFFFFFFFFFFFFFFFFFF,F:FFFFFFFFFFF:FFFFFFFFFFFFFFFFFF:FFF:FFFFFFFFFFFFFF:FFFFFFFFFFFFFFF:FF,:F:F:FFFFF,FF,FFFFFFFFFFFFFFFFF,
@A01757:128:HWYCLDRX2:1:2102:12988:5979 2:N:0:GGAGCGTC
TCGGACTACAAGGGTATCTAATCCTATTTGCTCCCCACGCTTTCGTGCCTCAGCGTCAGTTAACAGGCCAGGCGGCCGCCTTCGCCACTGGTGTTCTTCCATATATCTACGCATTTTACCGCTACACATGGAGTTCCACCGCCCTCTCCTGCTCTCTAGCGCGCCAGTTTCCAGAGCCTGTAGCGGTTGAGCCGGTACGTTTGAGTCGAGACTGAGCAGGCCGCCTACGCACGCTTTACGCCCACTCATTC
+
:FFFFFFFFFFFFFF,FFFF:FF,F:FFFFFFFF:F,FFFF:FFFFF:FFFFF,FFFFFFF::FFFF:F:FFFFF:FFF,FFFFFFF:FFFFFFF:FFF,FFFFF,,F:FFFFF:FFF::F,FF:,,,FFF,FFF:F::,F:::FFFF:FF:F,F,:FF:,FFF,,FFFF,:,F:::,:F::,FFFF:F,F:,F:F,F,,:::,,F,,,F,,F,,FF,,::,F:,F,,F,,,,,,FF,,F,::,,FF,:,,
@A01757:128:HWYCLDRX2:1:2102:15872:5995 2:N:0:GGAGCGTC
TCGGACTACACGGGTATCTAATCCTGTTTGCTCCCCACGCTTTCGTGCCTAAGTGTCAGTTACAGTCCAGAGAGCCGCCTTCGCAACTGGTGTTCCTCCTAATATCTGCGCATTTCACCGCTACACTAGGAATTCCACTCTCCTCTCCTGCACTCAAGTTTCCCAGTTTCAAAGGCTTACTACGGTTGAGCCGTAGCCTTTCACCTCTGACTTAAGAAACCACCTACACACCCTTTACGCCCAGTAATTCC
+
,FFFFFFFFFFFF:FF:FFFFFFFFFFFFFFFFFFFFF:FFFFFFF:FFF,FFFFFFFFFFFFFFFFFFFF:FFFFFFFFF:FFFFFFFFFFFFFFFFFFFFFFFF:FFFFFFFFFFFFFFFFFFFF::FF,FFFFFFFFFFFFFFFFFFFFFFFFFFFFFFFFFFFFFFFFFFFFFFFFFFF:FFFFFFFFFFFFFFFFFFFFFFFFFFFFFFFF:,FFF:FFF:FFFFFFFFFFFFFFFFFFFFFFFFF
@A01757:128:HWYCLDRX2:1:2102:24343:6010 2:N:0:GGAGCGTC
TCGGACTACAAGGGTATCTAATCCTATTTGCTCCCCACGCTTTCGTGCCTCAGCGTCAGTCAACAGGCCAGGCGGCCGCCTTCGCCACTGGTGTTCTTCCATATATCTACGCATTTTACCGCTACACATGGAGTTCCACCGCCCTCTCCTGCTCTCTAGCCCGCCAGTTTCCAGAGCCTGTACCGGTTGAGCCGGTACCTTTCACTCCCGACTTAGCAGGCCGCCTACGCACCCTTTACGCCCAATCATTC
+
FFFFFFFFFFFFFFFFFFFFFFFF:FFFFFFFFFFFFFFFFFFFFFFFFF:FFFFFFFFFFFFFFFFFFFFFFFFFFFFFFFFFFFFFFFFFF:FFFFFFFFFFFFFF,FFFFFFFFFFFFF:FFFFFFFFFFFFFFFFFFF:FFFFFFFFFFFFFF,FFF:FFFFFF:FFFF:FFFFFFFFFFFFFFFFFFFF:FFFFF,FFFFFFF,FFFFF:FFF:FFFFFFFFFFFFFFF:FFFFFFF:F,F,FFFF
@A01757:128:HWYCLDRX2:1:2102:24225:6057 2:N:0:GGAGCGTC
TCGGACTACAAGGGTATCTAATCCTATTTGCTCCCCACGCTTTCGTGCCTCAGCGTCAGTCAACAGGCCAGGCGGCCGCCTTCGCCACTGGTGTTCTTCCATATATCTACGCATTTTACCGCTACACATGGAGTTCCACCGCCCTCTCCTGCTCTCTAGCCCGCCAGTTTCCAGAGCCTGTACCGGTTGAGCCGGTACCTATCACTCCAGACTAAGCACGCCGCCTACGCACCCTTTACGCCCAATCATTC
+
FFFFFFFFF:FF,FFFFF,F:,FF,F:FFFFFFFFF:FFFFFFFFFFFFFFFFFFFFF:FFFFFFFFFF:FF,FFFFFFFF,FFFFFF,F,,F,FFFFFFFF,FFFFF,FFFFF,FFFFFFFFFF:FFFFF,:FF:F,FFFFFFFFFFFF:FFF:FF,FFFFFFFF:FF:FFF,FFFFFFFFFFF,:FFFFFFF,F:F,F,FFFF,FF:FFFF:FFFF,:FF,FFF::F:FFFFFF,:F,FFF,F:,F,,:
@A01757:128:HWYCLDRX2:1:2102:5159:6292 2:N:0:GGAGCGTC
TCGGACTACACGGGTATCTAATCCTGTTTGCTACCCACGCTTTCGAACCTCAGCGTCAGTTACAGACCAGAGAGCCGCTTTCGCCACTGGTGTTCTTCCATATATCTACGCATTTCACCGCTACACATGGAGTTCCACTCTCCTCTTCTGCACTCAAGTCTCCCAGTTTCCAATGCACTACTCCGGTTAAGCCGAAGGCTTTCACATCAGACTTAAAAGACCGCCTGCGTTCCCTTTACGCCCAATAAATC
+
FFFFFFFFFFFFFFFFFFF:FFFFFFFFFFFFFFFFFFFFFFFFFF:FFFFFFFFFFFFFFFFFFFFF:FFFFFFFFF:FFFFFFFFFFFFFFFFFFFFFFFFFFFFFFFFFFFFFFFFFFFFFFFFFFFFFFFFFFFFFFFFFFFFFFFF::FFFFFFFFF:FFFFFFFFFF:FFFFFF,FF:FFFFFFFFFFFFFF:FFFFFFFFFFFF,FFFF:F,FFFFFFFFFFFFFFFFFFFFFFFF:FFFFFFF
@A01757:128:HWYCLDRX2:1:2102:14000:6324 2:N:0:GGAGCGTC
TCGGACTCAAGGGTATCTAATCCTGTTTGCTCCCCACGCTTTCGTGCCTCAGCGTCAGTTCCGGTCCAGCAGGCCGCCTTCGCCACTGGTGTTCCTCCTAATATCTACACATTTCACCGCTACACTAGGAATTCCGCCTGCCTCTCCCGGACTCAAGCAAAGCAGTTTCAAATGCAGCCCCGGAGTTAAGCCCCGGTCTTTCACATCTGACTTGCCCTGCCGCCTACGCACCCTTTACACCCAGTAAATCC
+
FFFFFFFF:FFFF:FFFFFF:FF::FFFFFFFFFFFFFF:FFFFFF:F:F:F:F,FFF:F,FFFFFFF:FFF:FFFFF:FFF,F:FFFFFFFFFFFFFFF::F:FFFF,F,FFFFFFFFFFFFF:,F,F:FFF,:F:FFF,FFFFFFFFFFFFFFFFFF,FFFFFFFF::FFFFFFFF,FF,F:FFFFFFFFF,:FFF:F:,FFFFFFF,FFFFFFFFFFF:FF:F:FF,FFFFFF:FFF:F:F:F,:FFF
@A01757:128:HWYCLDRX2:1:2102:22019:6402 2:N:0:GGAGCGTC
TCGGACTACCAGGGTATCTAATCCTGTTCGCTACCCATGCTTTCGAGCCTCAGCGTCAGTTGCAGACCAGACAGCCGCCTTCGCCACTGGTGTTCTTCCATATATCTACGCATTCCACCGCTACACATGGAGTTCCACTGTCCTCTTCTGCACTCAAGTCGCCCGGTTTCCGATGCACTTCTTCGGTTAAGCCGAAGGCTTTCACATCAGACCTAAGCAACCGCCTGCGCTCGCTTTACGCCCAATAAATC
+
FFFFFFFFFFFFFFFFFFFFFFFFFFFFFFFFFFFFFFFFFFFFFFFFFFFFFFFFFFFFFFFFFFFFFFFFFFFFFFFFFFFFFF:FFF:FFFFFFFFFFFFFFFFF:FFFFFFFFFFFFFFFFFFFFFFFFFFFFFFFFFFFFFFFFFFFFFFFFFFFFFFFFF:FFFFFFFFFFFFFFFFFFFFFFFFFFFFFFFF,FFFFFFFFFFFFF:FFFFFFFFFFFFFFFF:FFF:FFFFFFFFF:,F,FFF
@A01757:128:HWYCLDRX2:1:2102:23773:6433 2:N:0:GGAGCGTC
TCGGACTACACGGGTATCTAATCCTGTTTGCTACCCATGCTTTCGAGCCTCAGCGTCAGTTAGTGCCCAGTAGGCCGCCTTCGCCACTGGTGTTCCTCCCGATATCTACGCATTCCACCGCTACACCGGGAATTCCGCCTACCTCTACACCACTCAAGACTGACAGTTTTGAAAGCAATTTATGGGTTGAGCCCATAGATTTCACTCCCAACTTGCCAATCCGCCTGCGCTCCCTTTACACCCAGTAATTC
+
FFFFFFFFFFFFFFFFFFFFFFFFFFFFFFFFFFFFFF:FFFFFFFFFFFFFFFFFFFFFFFFFFFFFFF,FFFFFFFFFFFFFFFFFFFFFFFFFFFFFFFFFFFFFFFFFFFFFFFFFFFFFFFFFFFFFFFFFFFFFFFFFFFFFFFFFFFFFFFFFFFF,FFFFFFFFFFFF:FFFFFFF:FFFFFFFFFFFFFFFFFFFFFFFFF:FFFFFF:FFFFFFFFFFFFFFFFF:FFF:FFFFFFFFFFF
@A01757:128:HWYCLDRX2:1:2102:12617:6464 2:N:0:GGAGCGTC
CGGACACTAGGGTATCTAATCCTGTTTGCTACCCACGCTTTCGCTCCTCAGCGTCAGTTATGTGCCAGATAGTCGCCTTCGCCACTGATGTTCCTCCAGATCTCTACGGATTTCACTCCTACACCTGGAATTCCACTATCCTCTCACACACTCCAGTTTGCCAGTTTCAAAGGCAGTTCCCACGTTGAGCGCGGGGCTTTCACCCTTGACTTGACATACCGCCTACGAGCGCTTTACGCCCCGTAATTCCG
+
FFFFFFFFFFFFFFFFFF:FFFFFFFFFFFFFFFFFFFFFFFFFFFFFFFFFFFFFFFFFFF,FFFFFF:FFFFFFF:FFFFFFFFFFFFFFFFFFFFFFF,FFFFFFF:FFFFFFFFFFFFFFFFFFFFFFFFFFFFFFF:FFFFF:FFFFFFFFF:FFFF,F,FF:F:FFFFFF,FF:F,FFFFFFFFFFFFFF,:FFFF,FFFFFF:FFFFFFFF,FFFFFF:F:FFFFF:FFFFFFF,FF,FFFFFF
@A01757:128:HWYCLDRX2:1:2102:4725:6543 2:N:0:GGAGCGTC
TCGCACTACAACGGGTATCTAATCCTGTTTGCTCCCCACGCTTTCGAGCCTCAACGTCAGTCATCGTCCAGCAAGCCGCCTTCGCCACTGGTGTTCCTCCTAATATCTACGCATTTCACCGCTACACTAGGAATTCCACTTGCCTCTCCGACACTCCAGCCACACAGTTCCAAATGCAGTCCCGGGGTTGAGCCCTGGTCTTTCACATCTGGCTTGCATCGCCGTCTACGCTCCCTTTACACCCAGTAAAT
+
FFFFFFFFFFFFFFFF,:FFFFFFFFFFFFFFFFFFFFFFFFFFFFFFFFFFFFFFFFFFFFFFFFFFFFFFFFFFFFFFFFFFFFFFFFFFFFFFFFFFFF:F:FFFFF:F,FFFFFFFFFF:FFFFFFFFFFFFFFFFFFFFFFFFFFFF:FFFFFFFFFFFFFFFFFFFF,FFFF:FFFFFFFFFFFFFFFF,:FFFFFFFFFFFFF,FFFFFFFFFFFF:FFFFF::FFFFFFF:FF:FFFFFFF:F
@A01757:128:HWYCLDRX2:1:2102:9552:6699 2:N:0:GGAGCGTC
TCGGACTACAGGGGTATCTAATCCTGTTTGCTCCCCACGCTTTCGAGCCTCAACGTCAGTCATCGTCCAGCAAGCCGCCTTCGCCACTGGTGTTCCTCCTAATATCTACGCATTTCACCGCTACACTAGGAATTCCACTTGCCTCTCCGACACTCCAGCCACACAGTTCCAAATGCAGTCCCGGGGTTGAGCCCCGGGCTTTCACCTCTGGCTTGCATCGCCGTCTACGCTCCCTTTACACCCAGTAAATC
+
FFFFFFFFFFFFFFFFFFFFFFFFFFFFFFFFFFFFFFFFFFFFFFFFFFFFFFFFFFFFFFFFFFFFFFF:FFFFFFFFFFFFF,FFFFFFFFFFFFFFFFFFFFFFFFFF:FFFFFFFFFFFFFFFFFFFFFFFFFFFFFFFFFFFF,F:FFFF,FFFFFFFFFFFFFF,FF:FFFFFFFF:FF:F::FFFFFFFFFFF:FFF,FFFF,F:FFFF,FFFFF:FFF:FFFFF:F:FFFFFFF,FFF,F:F
@A01757:128:HWYCLDRX2:1:2102:20283:6903 2:N:0:GGAGCGTC
TCGGACTACCGGGGTATCTAATCCTGTTTGCTACCCACGCTTTCGCTCCTCAGCGTCAGTTATGTGCCAGATAGTCGCCTTCGCCACTGATGTTCCTCCAGATATCTACGGATTTCACTCCTACACCTGGAATTCCACTATCCTCTCACACACTCCAGTTTGCCAGTTTCAAAGGCAGTTCCCACGTTGAGCGCGGGGATTTCACCCTTGACTTGACATACCGCCTACGAGCGCTTTACGCCCAGTAATTC
+
FFFFFFFFFFFFFFFFFFFFFFFFFFFFFFFFFFFFFFFFFFFFFFFFFFFFFFFFFFFFFFFFFFFFFFFFFFFFFFFFFFFFFFFFFFFFFFFFFFFFFFFFFFFFFFFFFFFFFFFFFFFFFFFFFFFFFFFFFFFFFFFFFFFFFFFFFFFFFFFFFFFFFFFFFFFFFFFFFFFFFFFFFFF:FFFFFFFFF:FFFFFFFFFFFFFFF:FFFFFFFFFFFFFFFFFFFF:FFFFFFFFFFFFFFFF
@A01757:128:HWYCLDRX2:1:2102:32181:6903 2:N:0:GGAGCGTC
TCGGACTACACGGGTATCTAATCCTGTTTGCTCCCCACGCTTTCGAGCCTCAACGTCAGTTACAGTCCAGTAAGCCGCCTTCGCCACTGGTGTTCCTCCTAATATCTACGCATTTCACCGCTACACTAGGAATTCCACTTACCTCTCCTGCACTCCAGCCGTACAGTTTCCAGAGCAGTCCGGGGGTTGAGCCCCCGCCTTTCACTCCAGACTTGCACTGCCGTCTACGCTCCCTTTACACCCAGTAAATC
+
FFFFFFFFFFFFFFFFFFFFFFFFFFFFFFFFFFFFFFFFFFFFFFFFFFFFFFFFFFFFFFFFFFFFF:FFFFFFFFFFFFFFFFFFFFFFFFFFFFFFFFFFFFFFFFFFFFFFFFFFFFFFFFF:FFFFFFFFFFFFF:FFFFFFFFFFFFFFFFFFFFFFFFFFFFFFFFFFFFFFFFFFFFFFFFFFFFFFFFFFFFFFFFFFFFFFFFFFFFFFFFFFFFFFFFFFFFFFFFFFFFFFFFF:FF,
@A01757:128:HWYCLDRX2:1:2102:11921:7012 2:N:0:GGAGCGTC
TCGGACTACTAGGGTATCTAATCCTGTTTGCTACCCACGCTTTCGCTCCTAAGCGTCAGTTATGTGCCAGATAGTCGCCTTCGCCACTGATGTTCCTCCAGATATCTACGGATTTCACTCCTACACCTGGAATTCCACTATCCTCTCACACACTCCAGTTTGCCAGTTTCAAAGGCAGTTCCCACGTTGAGCGCGGGGATTTCACCCTTGACTTGACATACCGCCTACGAGCGCTTTACGCCCAGTAATTC
+
FFFFFFFFFFFFFFFFFFFFFFFFFFFFFFFFFFFFFFFFFFFFFFFFFF,FFFFFFFFFFFFFFFFFFFFFFFFFFFF,FFF:FFFFFFFFFFFFFFFFFFFFFFFFFFFFFFFFFFFFFFFFFFFFFFFFFFFFFFF:FFFFFFFFFFFFFFF:FFFFFF:FFFFFFFFFFFFFFFFFFFFFFF:FF:FFFFFFFFFFFFF:F:FFFFFFFF,FFFFFFFFFFFFFFFFFFFFFF:F:FFFF:FF::F:
@A01757:128:HWYCLDRX2:1:2102:3369:7044 2:N:0:GGAGCGTC
TCGGACTACAAGGGTATCTAATCCTGTTTGCTACCCACGCTTTCGCTCCTCAGCGTCAGTTATGTGCCAGATAGTCGCCTTCGCCACTGATGTTCCTCCAGATATCTACGGATTTCACTCCTACACCTGGAATTCCACTATCCTCTCACACACTCAAGTTTGCCAGTTTCAAAGGCAGTTCCCACGTTGAGCGCGGGGATTTCACCCTTGACTTGAAATACCGCATACGAGCGCTTTACGCCCAGTAATTC
+
FFF,FFFFFFFF:,FFFFFFF::FF,:F:FFFFFFFFFFFF:FFFF:,FFFFFFFFFF:FFFFF:,FFFFFFF:FFFF:FFFFFFF:FFFF:,F,FFF,FFFFFFFFFFFFFFF:FF::,:,FFF,:F,FFFFFFFFFFFFFFFFFFFFFF,FFF,:FFF:,FFF:::FF:FF:FFFFFFF,F::F,:FFFFFFFFFFFFFFFFFF,:::F:FFFFF:FF,F,F,FFFF:,F,:FFFFFFFF::,,:FF,,
@A01757:128:HWYCLDRX2:1:2102:15709:7122 2:N:0:GGAGCGTC
TCGGACTACCCGGGTATCTAATCCTGTTTGCTCCCCACGCTTTCGAGCCTCAGCGTCAGTCATCGTCCAGCAGGCCGCCTTCGCCACTGGTGTTCCTCCTAATATCTACGCATTTCACCGCTACACTAGGAATTCCGCCTGCCTCTCCGACACTCCAGCCTGCCAGTTTCCAATGCAGCCCCGGGGTTGAGCCCCGGTATTTCACATCAGACTTGGCAGGCCGCCTACGCTCCCTTTACACCCAGTAAATC
+
FFFFFFFFFFFFFFFFFFFFFFFFFF:FFFFFFFFFFFFFFFFFFFFFFFFFFFFFFFFFFFFFFFFFFFFFFFFFFFFFFFFFFFFFFFFFFFFFFFFFFFFFFFFFFFFFFFFFFFFFFFFFFFFFFFFFFFFFFFFFFFFFFFFFFFFFFFFFFFFFFFFFFFFFFFFFFFFFF:FFFF:FFFFFFFFFFFFFFFFFFFFFF::FFFFFFFFFFFF,FFFFFFFFFFFFFFFFFFFFF,FF:FFFF,F
@A01757:128:HWYCLDRX2:1:2102:17734:7122 2:N:0:GGAGCGTC
TCGGACTACACGGGTATCTAATCCTGTTCGCTACCCATGCTTTCGAGCCTCAGCGTCAGTTGCAGACCAGACAGCCGCCTTCGCCACTGGTGTTCTTCCATATATCTACGCATTCCACCGCTACACATGGAGTTCCACTGTCCTCTTCTGCACTCAAGTCGCCCGGTTTCCGATGCACTTCTTCGGTTAAGCCGAAGGCTTTCACATCAGACCTAAGCAACCGCCTGCGCTCGCTTTACGCCCAATAAATC
+
FFFFFFFFF,FFFFF:FFFFFFFFFFFFFFFFFFF:F,FF:FFFFFFFFFF:FFFFFFFFFFFFFFFFF,FFFFFFFFFFFFFFFFFFFF:FFFFFFFFFFFFFFFF:FFFFFFFFFFFFFFFFFFFFFFFFFFFFFFFFFFFFFFFFFFFFFFFF:FFFFFFFFFFFFFFFFFFFFFFFFFFFFFFFFFFFFFFFF:FFFFFFFFFFFFFFFFFFFFFFFFFFFFFFFFFF,FFFFFFF:FFFFF::,FF
@A01757:128:HWYCLDRX2:1:2102:2419:7153 2:N:0:GGAGCGTC
TCGGACTACAAGGGTATCTAATCCTGTTTGCTCCCCACGCTTTCGAGCCTCAGCGTCAGTCATCGTCCAGCAGGCCGCCTTCGCCACTGGTGTTCCTCCTAATATCTACGCATTTCACCGCTACACTAGGAATTCCGCCTGCCTCTCCGACACTCTAGCTTGCCAGTTCCCAATGCACTCCCGGGGTTGGGCCCCGGGTTTTCACATCAGGCTTGGTATGCCGCCTACGCTCCCTTTACACCCAGTAAATC
+
FFFFFFFFF:FFFFFFFFF:FFFFFFFFFFFFFFFFFFFFFFFFFFFFFFFFFFFFFFFFFFFFFFFFFFFFFFFFFFFFFFFFFFFFFFFFFFFFFFFFFFFFFFFFFFFFFFFFFFFFFFFFFFFFFFFFFFFFFFFFFFFFFFFFFFFFFFFFFFFFFFFFFFFFFFFFFFF:FFFF:FFFFFFFFFFFFFFF:FFFFFF:FFFFFF,FFFFFFFFF:FFFFFFFFFFFFFFFFFFFF,FFFFFFFFF
@A01757:128:HWYCLDRX2:1:2102:8323:7294 2:N:0:GGAGCGTC
TCGGACTACCAGGGTATCTAATCCTGTTTGCTCCCCACGCTTTCGCACCTCAGCGTCAATACCGGTCCAGGTGGCCGCCTTCGCCACTGATGTTCCTCCAGATATCTACGGATTTCACTCCTACACCTGGAATTCCGCCACCCTCTCCCGGATTCCAGTCATGCAGTATCAAGGGCAGTTCCACGGTTGCGCCGTGGGATTTCACCCCTGACTTACACAACAGCCTACGTGCGCTTTACGCCCAGTAATTC
+
FFFFFFFFFFFFFFFFFFFFFFFFFFFFFFFFFFFFFFFFFFFFFFFFFFFFFFFFFFFFFFFFFFFFFFFFFFFFFFFFFFFFFFFFFFFFFFFFFFF:FFFFFFFFFFFFFFFFFFFFFFFFFFFFFFFFFFFFFFFFFFFFFFFFFFFFFFF:FFFFFFFFFFFFFFFFFFFFFFFFFFFFFFFFF,FFFFFFFF,FFFFFFFFFF:FFFFFFFFFFFFFFFF:FFFFFFFFFFFF:FFFFFFF:FFF
@A01757:128:HWYCLDRX2:1:2102:13449:7373 2:N:0:GGAGCGTC
TCGGACTACAAGGGTATCTAATCCTGTTTGATCCCCACGCTTTCGTGCCTCAGTGTCAATATTCGTGTAGCCAGCTGCCTTCGCAATTGGTGTTCTATGTCATATCTAAGCATTTCACCGCTACATGACATATTCCGCTAGCCTCCACGATATTCAAGACTGATAGTATCAACGGCAGTTCCCGAGTTAAGCTCGGGGATTTCACCACTGACTTTCCAGCCCACCTACGCACCCTTTAAACCCAGTGAATC
+
FFFFFFFFFFFFFFFFFFFFFFFFFFFFFFFFFFFFFFFFFFFFFFFFFFFFFFFFFFFFFFFFFFFF:FFFFFFFFFFFFFFFFFFFFFFFFFFFFFFFFFFFFFFFFFFFFFFFFFFFFFFFFFFFFFFFFFFFFFFFFFFFFFFFFFFFFFFFFFFFFFFF:,FFF,FFFFFFFFFFFFFFFFFFFFFFFFFF:FFFFFFFF:FFFFFFFFFFFFFFFFFFFFFFFF:F:FFFF:FFF:FFFF:FFF:
@A01757:128:HWYCLDRX2:1:2102:24786:7373 2:N:0:GGAGCGTC
TCGGACTACACGGGTTTCTTATCCTGTTTGCTCCCCACGCTTTCGAGCCTCAACGTCAGTCATCGTCCAGCAAGCCGCCTTCGCCACTGGTGTTCCTCCTAATATCTACGCATTTCACCGCTACACTAGGAATTCCACTTGCCTCTCCGACACTCCAGCCACACAGTTCCAAATGCAGTCCCGGGGTTGAGCCCCGGGCTTTCACATCTGGCTTGCATCGCCGTCTACGCTCCCTTTACACCCAGTAAATC
+
FFFFFFFFFFFFFFFFFFFFFFFFFFFFFFFFFFFFFFFFFFFFFFFFFFFFFFFFFFFFFFFFFFFFFFFFFFFFFFFFFFFFFFFFFFF:FFFFFFFFF:FFFFFFFFFFFFFFFFFFFFFFFFFFFFFFFFFFFF:FFFFFFFFFFFFFFFFFFFFFFFFFFFF:FFFFFFFFFFFFFFFFFFFFFFFFFFFFFFFFFFFFFFFFFF,FFF:FFFFFFFF,FFFFFFFFFFFFFF:FFFFFFF,:FFF
@A01757:128:HWYCLDRX2:1:2102:29577:7373 2:N:0:GGAGCGTC
TCGGACTACCAGGGTATCTAATCCTGTTTGCTCCCCACGCTTTCGAGCCTCAACGTCAGTTACTGTCCAGTAAGCCGCCTTCGCCACTGGTGTTCCTCCTAATATCTACGCATTTCACCGCTACACTAGGAATTCCGCCTGCCTCTCCGACACTCTAGCCTTACAGTTCCAAATGCAGTCCCGGGGTTGAGCCCCGGGCTTTCACATCTGGCTTGCAGGACCGTCTACGCTCCCTTTACACCCAGTAAATC
+
FFFFFFFFFFFFFFFFFFFFFFFFFF:FFFFFFFFFFFFFFFFFFFFF:FFFFFFFFFFFFF:FFFFFFFFFFFFFFFFFFFFF:FFFFFFFFFF::FFFFFFFFFF:FFFFFFFFFFFFFFFFF:FFFFFFFFF:FFFFFFFF:FFF:FFF:FFF:FF:FFFF:FFFFFFFFFFF:FFFFFFFFFFFFFFFFFFFFFFFFFFFFFFFFFF:F:FF,FF:FF:FF:F:FFFFFFF,F:FFFFF,FF,,F,F
@A01757:128:HWYCLDRX2:1:2102:20383:7420 2:N:0:GGAGCGTC
TCGGACTACTAGGGTATCTAATCCTATTTGCTCCCCACGCTTTCGTGCCTCAGCGTCAGTCAACAGGCCAGGCGGCCGCCTTCGCCACTGGTGTTCTTCCATATATCTACGCATTCCACCGCTACACATGGAGTTCCACTGTCCTCTTCTGCACTCAAGTTGCCCGGTTTCCGATGCACTTCTTCGGTTAAGCCGAAGGCTTTCACATCAGACCTAAGCAACCGCCTGCGCTCGCTTTACGCCCAATAAAT
+
FFFFFFFFFFFFFFFFFFFFFFFFFFFFFFFFFFFFFFFFFFFFFFFFFFFFFFFFFFFFFFFFFFFFFFFFFFFFFFFFFFFFFFFFFFFFFFFFFFFFFFFFFFFFFFFFFFFFFFFFFFFFFFFFFFFFFFFFFFFFFFFFFFFFFFFFFFFFF:FFFFFFFFFFFFFFFFFFFFFFFFFFF,FFF:FFFFFFFF,FFFFF:FFFFFFFFFF,FFFF,FFFFFF:FFFFFFFFFFFF:FFFFF,FF:F
@A01757:128:HWYCLDRX2:1:2102:16233:7435 2:N:0:GGAGCGTC
TCGGACTACAAGGGTTTCTAATCCTGTTTGCTCCCCACGCTTTCGCGCCTCAGCGTCAATACCGGTCCAGGTGGCCGCCTTCGCCACTGATGTTCCTCCAGATATCTACGGATTTCACTCCTACACCTGGAATTCCGCCACCCTCTCCCGGATTCAAGTCGCGCAGTATCAAGGGCTGTTCCACGGTTGAGCCGTGGGATTTCACCCCCAACTTACACAACAGCCTACGCGCGCTTTACGCCCAGTAATTC
+
FFFFFFFFFFFFFFFFFFFFFFFFFFFFFFFFFFFFFFFFFFFFFFFFFFFFFFFFFFFFFFFFFFFFFFFFFFFFFFFFFFFFFFFFFFFFFFFFFFFFFFFFFFFFFFFFFFFFFFFFFF::FFFFFFFFFFFFFFFFFFFFFFFFFFFFFFFFFFFFFFFFFFFFFFFFFFFFFFFFFFFF:FFFFFFFFFFFF:FFFFFFFFFFFFFFFFFFFFFFFFFFFFFFF:FFFFFFFFFFFF,:FFFF:FF
@A01757:128:HWYCLDRX2:1:2102:31358:7451 2:N:0:GGAGCGTC
TCGGACTACACGGGTATCTAATCCTGTTTGCTCCCCACGCTTTCGAGCCTCAGCGTCAGTTACAGACCAGAGAGTCGCCTTCGCCACTGGTGTTCCTCCACATATCTACGCATTTCACCGCTACACGTGGAATTCCACTCTCCTCTTCTGCACTCAAGTTCCCCAGTTTCCAATGACCTTCCCCAGTTGAGCTGGGGGCTTTCACATCAGACTTAAAGAACCGCCTGCGCTCGCTTTACGCCCAGTGATTC
+
FFFFFFFFFFFFFFFFFFFFFFFFFFFFFFFFFFFFFFFFFFFFFFFFFFFFFFFFFFFFFFFFFFFF::FFFFFFFFFFFF:FFFFFFFFFFFFFFFF:FF,FFFFFFFFFFFFFFFFFFFFFFF:FFFFFFFFFFFFFFFF:FFFFFF:FF:FFFFFFFF:FFFFFFFFFFFFF::FFF:FFFFFFFFFFFFFF:FF:FFF:FFFFFFFFFFFFFFFFFF:FFFFFFFFFFFFFFFFFFFF,FFFFFFF
@A01757:128:HWYCLDRX2:1:2102:8260:7467 2:N:0:GGAGCGTC
TCGGACTACCGGGGTTTCTAATCCTGTTTGCTCCCCACGCTTTCGTGCCTCAGTGTCAGTTACAGTCCAGAGAGCCGCCTTCGCAACTGGTGTTCCTCCTAATATCTACGCATTTCACCGCTACACTAGGAATTCCACTCTCCTCTCCTGCACTCAAGTTCCCCAGTTTCAAAGGCTTACTACGGTTGAGCCGCAGCCTTTCACCTCTGACTTAAGAAACCACCTACGCACCCTTTACGCCCAGTAATTCC
+
FFFFFFFFFFFFFFFFFFFFFFFFFFFFFFFFFFFFFFFFFFFFFFFFFFFFFFFFFFFFFFFFFFFFFFFFFFFFFFFFFFFFFFFFFFFFFFFFFFFFFFFFFFFFFFFFFFFFFFFFFF:FFFFFFFFFFFFFFFFFFFFFFFFFFFFFFFFFFFFFFFFFFFFFFFFFFFFFFFFFFFFFFFF:FFFF,FFFFFFFF:FFFFFF:FFFFFFF:FFFFFF,FFFFFFF:FF,FF:FFFFF,:FFF:FF
@A01757:128:HWYCLDRX2:1:2102:8395:7513 2:N:0:GGAGCGTC
TCGGACTACTGGGTATCTAATCCTGTTTGCTCCCCACGCTTTCGTGCCTCAGTGTCAGTTACAGTCCAGAGAGCCGCCTTCGCAACTGGTGTTCCTCCTAATATCTACGCATTTCACCGCTACACTAGGAATTCCACTCTCCTCTCCTGCACTCAAGTTTCCCAGTTTCAAAGGCTTACTACGGTTGAGCCGTAGCCTTTCACCTCTGACTTAAGAAACCACCTACGCACCCTTTACGCCCAGTAATTCCG
+
FFFFFFFFFFFFFFFFFFFFFFF:FFFFFFFFFFFFFFFFFFFFFFFFFFFF,FFFFFFFFFFFFFFFFFFFFFFFFFFFFFFF:FFFFFFFFFFFFFFFFFFFFFFFFFFFFFFFFFFFF,FFFFFFFFFFFFFFFFFFFFFFFFFFFFFF:FFFFFFFFFFFFFFFFFFFFFFFFFFF:FFFFFFFFFF:F,FF:FFFFFFFFFFFFFFF,FFF,FFFFFFFFFFFFFFFFFF,FFFFFF,F:FFFFFF
@A01757:128:HWYCLDRX2:1:2102:19859:7607 2:N:0:GGAGCGTC
TCGGACTACCAGGGTATCTAATCCTGTTTGCTCCCCACGCTTTCGAGCCTCAGCGTCAGTTTCGGTCCAGCAAGCCGCCTTCGCCACTGGTGTTCCTCCTAATATCTATGCATTTCACCGCTACACTAGGAATTCCGCTTGCCTCTCCCGTACTCAAGCTCTGCAGTTTTCCATGCAACCCCCAAGTTAAGCCCGGGTATTTCACATGAAACTTACAGTGCCGCCTACGCTCTCTTTACGCCCAGTAATTC
+
FFFFFFFFFFFFFFFFFFFFFFFFFFFFFFFFFFFFFFFFFFFFFFFFFFFFFFFFFFFFFFFFFFFFFFFFFFFFFFFFFFFFFFFFFFFFFFFFFFFFFF,FFFFFFF:FFFFFFFFFFFF,FFFFFFFFFFFFFFFFFFFFFFF:FFFFFFFFFFFFFFFFFFF::FFFFFFFFFFFFFF:FFFFFF,FFFFFFF:F:FFFF,FFF:F:FFFF:FFF:FFFFFFFFFFFFFF:F:FFFFF:FF:FFFF
@A01757:128:HWYCLDRX2:1:2102:26268:7623 2:N:0:GGAGCGTC
TCGGACTACAGGGGTATCTAATCCTGTTTGCTCCCCACACTTTCGCACCTCAGCGTCAGTATCGAGCCAGAGAGCCGCCTTCGCCACTGGTGTTCCTCCGAATATCTACGAATTTCACCTCTACACTCGGAATTCCACTCACCTATCTCGAACTCAAGAACAGGAGTTTACAAGGCAGTTCCAGGGTTGAGCCCTGGGATTTCACCTCATACTTTCTGATCCGCCTACGTGCTCTTTACGCCCAGTAATTC
+
:FFFFFFFFF:F,FFFFFFFF:FFFFFF,FF:FF::FFFF,,FFFFFFFFFF::::::F,FF,,:F::FF,,F:F,::,:FF,F:FFF,,:FF:F,FF,::FFFFF:FFFFFF,:FFFFFFFFFF,FF,FFFFF,F,,:FFF:F,F,FF,FFF,:FF,F,F,F,F,FF,F,FF:,:F:,F,F:,F::F,FF:,F:,,,:,F,FFF,FF,F:::FFF:FFF,::F,FF,,FF,,FF,F,F,FF:,F,:,FFF
@A01757:128:HWYCLDRX2:1:2102:25744:7874 2:N:0:GGAGCGTC
TCGGACTACAAGGGTTTCTAATCCCGTTTGCTCCCTACGCTTTCGTGCCTTAGTGTCAGAACCGTCCCAGTAACCTGCCTACGCTATCGGTGTTCTTTCTAATATCTACGGATTTCACTCCTACACTAGAAATTCCAGTTACCCCTAACGGTCTCGAGCTTAACAGTTTAGCTAATAGTCTGAATGGTTGTGCCACCAGATTTCACTAGCTACTTATTATGCCACCTACGCAACTCTTTACACCCAGTCAC
+
FFFFFFFFFFFFFFFFFFFFFFFFFFFFFFFFFFFFFFFFFFFFFFFFFFFFFFFFFFFFFF:FFFFFFFFFFFFFFFFFFFFFFFFFFFFFFFFFFFFFFFFFFFFFFFFFFFFFFFFFFFFFFFFFFFFFFFFFFFFFFFFFFFFFFFFFFFFFFFFFFFFFFFFFFFFFFFFFFFFFFFF,FFFFF:FFFF:FFFF::FFFFFFFFFFFFFF:FFFFFF:F:FFFFFFF,F:FFFFFFFFF:FFFFFF
@A01757:128:HWYCLDRX2:1:2102:21603:7968 2:N:0:GGAGCGTC
TCGGATAAGGGGTTTCTAATCCTGATCGCTACCCATGCTTTCGCTCCTCAGCGTCAGTAACTGCCCAGAGACCTGCCTTCGCCATCGGTGTTCCTCCTGATATCTGCGCATTTCACCGCTACACCAGGAATTCCAGTCTCCCCTACAGCACTCAAGTTATGCCCGTATCGCCTGCACGCCCGAAGTTAAGCCCCGGGATTTCACAGACGACGCGACAAACCACCTACGAGCTCTTTACGCCCAGTAATTCC
+
,,FF,,,FFF::F:F:::FFF,:F,,::FF,:FFF:::F:FF,:FF,F,F,F,,F:FFFF::FF,F:F,,:FFF:FFF:F,FF,,,,,F,:,FFF:FFFFF:,F,::,FFFF,FFF:,FFFFFFFFF:FFFF:FF:FFFFFF,FFFFF:FFF:FF,FFF:FFFFFFFFFFF:FFFFFFFF,FFFF:FFFFFFFFFFFF:FFF:F:FF,FFFFFFF::FF::FF:F::FFFF:F:,FFFFFF:FFF:,F,F,
@A01757:128:HWYCLDRX2:1:2102:16929:7983 2:N:0:GGAGCGTC
TCGGACTACACGGGTATCTAATCCTGTTTGCTCCCCACGCTTTCGAGCCTCAACGTCAGTCATCGTCCAGCAAGCCGCCTTCGCCACTGGTGTTCCTCCTAATATCTACGCATTTCACCGCTACACTAGGAATTCCACTTGCCTCTCCGACACTCCAGCCACACAGTTCCAAATGCAGTCCCGGGGTTGAGCCCCGGGCTTTCACATCTGGCTTGCATCGCCGTCTACGCTCCCTTTACACCCAGTAAATC
+
FFFFFFFFFFFFFFFFFFFFFFFFFFFFFFFFFFFFFFFFFFFFFFFFF:FFFFFFFFFFFFFFFFFFFFFFFFFFFFFFFFFFFFFFFFFFFFFFFFFFFFFFFFFFFFFFFFFFFFFFFFFFFFFFFFFFFFFFFFFFFFFFFF:FFFFFFFFFFFFFFFFFFFFFFFFFFFFF:FFFFFFFFFFFFFFFFFFFFFFFFFFFFFFFF:FFF:F:FFF:FFFFFFFFFFFFFFFFFFFFF:FFFFFF:FF
@A01757:128:HWYCLDRX2:1:2102:31132:7999 2:N:0:GGAGCGTC
TCGGACTACAAGGGTATCTAATCCTGTTCGCTCCCCCAGCTTTCGCGCCTCAGCGTCAGTGCCGGCCCAGAGAGCTGCCTTCGCCATCGGTGTTCTTCCCGATATCTGCGCATTCCACCGCTACACCGGGAATTCCGCTCTCCTCTACCGCACTCGAGCCGCCCAGTTCGGAACCCGGCCCGAGGTTGAGCCCCGGGGTTAGAGGTTCCGCTTAGGCAGCCGCCTACGCGCGCTTTACGCCCAATGAATCC
+
FFFFFFFFFFFFFF:FFFFFFFFFFFFFFFFFFFFFFFFFFFFFFFF:FFFF:FFFFFFFF:,FFFFFFFFFFF:FFFFFFFFFFFFFFFFFFF,FFFFFFFFFFFFFFFFFFFFFFFFFF:FF:F:FFFFFFFFFFFFFFFFFFFFFFFFFFFFFFFFFFFFFFFFFFFFF:FFFFFFFFFFFFFFFFFFFFFFFFFFF,FFFFFFFFFFFFFFFFFFFFFFFFFFFFFFFFFFF:FFFFF:FFFFFFFF
@A01757:128:HWYCLDRX2:1:2102:27751:8218 2:N:0:GGAGCGTC
TCGGACTACACGGGTATCTAATCCTGTTTGCTCCCCACGCTTTCGCACCTCAGCGTCAATACCGGTCCAGGTGGCCGCCTTCGCCACTGATGTTCCTCCAGATATCTACGGATTTCACTCCTACACCTGGAATTCCGCCACCCTCTCACGGATTCCAGTCATGCAGTATCAAGGGCAGTTCCACGGTTGAGCCGTGGGATTTCACCCCTGACTTACACAACAGCCTACGTGCGCTTTACGCCCAGTAATTC
+
FFFFFFFFFFFFFFFFFFFFFFFFFFFFFFFFFFFFFFFF:FFFFFFFFFFFFFFFFFFFFFFFFFFFFFFFFFFFFFFFFFFFFFFFFFFFFFFFFFFFFFFFFFFFFFFFFFFFFFFFFFFFFFFFFFFFFFFFF:FFFFFF:FFFFFFF,FFFFFFFFFFFFFFF::FFF,F::FFF::FFFFFFFFFFFFFFFFFFFFFF:F:FFFFFFFFF:F:FFFFFFFFFFFFFFFF:FFFF:FFF:F,F,FF
@A01757:128:HWYCLDRX2:1:2102:18349:8249 2:N:0:GGAGCGTC
TCGGACTACACGGGTATCTAATCCTGTTTGCTCCCCACGCTTTCGAGCCTCAACGTCAGTTACTGTCCAGTAAGCCGCCTTCGCCACTGGTGTTCCTCCTAATATCTACGCATTTCACCGCTACACTAGGAATTCCGCTTACCTCTCCAGCACTCCAGCCAGACAGTTTCCAAAGCAGTTCCCAGGTTGAGCCCGGGTATTTCACTTCCGACTTGTATTGCCGTCTCCGCGCCCTTTACACCCAGTAAATC
+
FFFFFFFFFFFFFFFFFFFFFFFFFFFFFFFFFFFFFFFFFFFFFFFFFFFFF,FFFF:FFFFFFFFFFFF:FFFFFFFFFFFFFFFFFFFFFFFFFFFFFFFFFFFFFFFFFFFFFFFFFF:FFFF:FFFFFFFFFFFFFFFFFFFF:FFFFFFFFFF:F,:FFFFFFFFFF,FFFFFF,FFFFFF,::FF:FFFFFFFFFF::FFF:F:FFFFFFF::F::F,:,FF:,FF,:FF,:F:FF,FFF,,F:
@A01757:128:HWYCLDRX2:1:2102:3775:8281 2:N:0:GGAGCGTC
CGGACTACTAGGGTATCTAATCCTGTTTGCTCCCCACGCTTTCGTGCCTCAGTGTCAGTTACAGTCCAGAGAGCCGCCTTCGCAACTGGTGTTCCTCCTAATATCTACGCCTTTCACCGCTACACTAGGAATTCCACTCTCCTCTCCTGCACTCAAGTTCCCCAGTTTCAAAGGCTAACTACGGTTGAGCCGAAGCCTGTCACCTCTGACTGAAGAAACCACCTACGCACCCTTTACGCACAGGACATCCG
+
::FFFFF:FFFFFFFFFFF:F:FFF:FFFFFFFFFFFFFFFFFFFFFFFFFF:FFFFF:FFFFFFFFFFFFFF:FFFF:FFFFFFFFFFFFFFFFFFFFF,F:FFF:F::,,FFFFF:FFFF:FFF:FF:,FFF:F:FFFFFFFFFF:FFFFFF:FFFFFFFFFF:FFFFF,F:::,F,FFF::FFFF,F,F,,,F,:,F::FFFFFFFFF,F:,F,FFFF:,FF:,FFF,F,,FF,,,,F::,:F,FFF,
@A01757:128:HWYCLDRX2:1:2102:10719:8281 2:N:0:GGAGCGTC
TCGGACTACACGGGTATCTAATCCTGTTCGCTACCCATGCTTTCGAGCCTCAGCGTCAGTTGCAGACCAGACAGCCGCCTTCGCCACTGGTGTTCTTCCATATATCTACGCATTCCACCGCTACACATGGAGTTCCACTGTCCTCTTCTGCACTCAAGTCGCCCGGTTTCCGATGCACTTCTTCGGTTAAGCCGAAGGCTTTCACATCAGACCTAAGCAACCGCCTGCGCTCGCTTTACGCCCAATAAATC
+
FFFFFFFFFFFFFFFFFFFFFFFFFFFFFFFFFFFFFFFFF:FFFFFFFFFFFFFFFFFFFFF:FFFF:FFFFFFFFFFFFFFFFFFFFF,FF:FFFFFFFF:FFFFFFFFFFFFFFFFFFF:FF:FFFFFFFFFFFFFFFFFFFFFFFFF:FFFFFFFFFFFFFFF:FFFFFFFFFFFFFFFFFFFFFFFFFFF:FFFFFFFFFFFFFF::FFFFFFF,FFFFFFFFFFFFFFF,F:FFFF:F:FF:F,F
@A01757:128:HWYCLDRX2:1:2102:28646:8296 2:N:0:GGAGCGTC
TCGGACTACTAGGGTATCTAATCCTGTTTGCTCCCCACGCTTTCGTGCCTCAGTGTCAGTTACAGTCCAGAGAGCCGCCTTCGCAACTGGTGTTCCTCCTAATATCTACGCATTTCACCGCTACACTCGGAATTCCACTCTCCTCTCCTGCACTCAAGTTTCCCAGTTTCAAAGGCTTACTACGGTTGAGCCGTAGCCTTTCACCTCTGACTTAAGAAACCACCTACGCACCCTTTACGCCCAGTAATTCC
+
FFFFFFFFFFFFFFFFFFFFFFFFFFFFFFFFFFFFFFFF,FFFFFFFFFFFFFFFFFFFFFFFFFFFFFF,FFFFFFFFFFFFFFFFFFFFF:FFFFFFFF:FFFFFFFFFFFFFFF:FFFFFFFF,:FFFFFFF,F,FFFFFFFFFFFFFFFF:FFFFF:FFFFF:FFF,:FFFFFFFFFFFF:FFFF:FF,FFFFFFF:FFFFFF,FF:FFFFF,FFFFF:,FFFFFFF:,:FFF:FFF:F:FFFFF:
@A01757:128:HWYCLDRX2:1:2102:6207:8516 2:N:0:GGAGCGTC
TCGGACTACAAGGGTATCTAATCCTGTTCGCTCCCCACGCTTTCGAGCCTCAGCGTCAGTTACAGACCAGAGAGCCGCCTTCGCCACTGGTGTTCCTCCATATATCTACGCATTTCACCGCTACACATGGAATTCCACTCTCCTCTTCTGCACTCAAGTCTCCCAGTTTCCAATGACCCTCCCCGGTTGAGACGGGGGCTTTCACATCAGACTTAAGAAACCGCCTGCGCTCGCTTTACGCCCAGTGATTC
+
FFFFFFFFFFFFFFFFFFFFFFFFFFFFFFFFFFFFFFFFFFFFFFFFFFFFFFFFFFFFFFFFFFFFFFFFFFFFFFFFFFFFFFFFFFFFF:FFFFFFF,FFFFFFFFF:FFFF:FFFFF,FFF::FFFFFFFFFFFFFFFFFFFFFFFFFFFFFFFFFFFFFFFFFFFFFFFFFFFFFFFFFFFFFFFFFFFFFFFF:FFFFFFFFF:FFF:F:FFF:FFFFFFFFFFFFF,FFFFFFFFFFFF:FFF
@A01757:128:HWYCLDRX2:1:2102:15067:8547 2:N:0:GGAGCGTC
TCGGACTACCGGGGTATCTAATCCTGTTTGCTCCCCACGCTTTAGAGCCTCAGCGTCAGTCATCGTCCAGCAGGCCGCCTTCGCCACTGGTGTTCCTCCTAATATCTACGCATTTCACCGCTACACTAGGAATTCCGCCTGCCTCTCCGACACTCAAGCCTGCCAGTTTCCAATGCAGCCCCGGGGTTGAGCCCCGGTATTTCAAATCAGACTTGGCAGGCCGCCTACGCTCCCTTTACACCCAGTAAATC
+
:FFFFFFF,F,FFFFFFFFFFFFFFFFFFFFFFFFFFFFF,FFFFF:FFFF:FFFFFFFF:FFFFFFFFF,F,FFFFFFF:FFFF:::FFFFF:FFFFF:FFFFFFFF:FFFFFFFFFFFFFFFFFF,FFFFFFFFFFFFFFFFFFFFFFFFFFFFFFFF:FF:FFFFF:FFFFFFFFFFFFFF,FFF,FFF:FFFFFFFFFFFFFFFFFFFFFF,F,,FFFFFFFFFFFFF:FF:FFF,F:FF:FFF:FF
@A01757:128:HWYCLDRX2:1:2102:18765:8594 2:N:0:GGAGCGTC
TCGGACTACACGGGTATCTAATCCTGTTTGCTCCCCACGCTTTCGAGCCTCAACGTCAGTTACTGTCCAGTAAGCCGCCTTCGCCACTGGTGTTCCTCCTAATATCTACGCATTTCACCGCTACACTAGGAATTCCGCTTACCTCTCCAGCACTCCAGCCATACAGTTTCCAAAGCAGTTCCCAGGTTGAGCCCGGGTATTTCACTTCCGACTTGTATTGCCGTCTACGCTCCCTTTACACCCAGTAAATC
+
FFFFFFFFFFFFFFFFFFFFFFFFFFFFFFFFFFFFFFFFFFFFFFFFFFFFFFFFFFFFFFFFFFFFFFFFFFFFFFFFFFFFFFFFFFFFFFFFFFFFFFFFFFFFFFFFFFFFFFFFFFFFFFFF:FFFFFFFFFFFFFFFFFFFFFFFFFFFFFFFFFFFF:FFFFFFFFFFFFFFF:FFFFFFFFFFFFFFFF:FFFFFFFFF:FFFFFFFFFFFF:FFFFF:FFFFFFFFFFFFFFFFFFFF,FF
@A01757:128:HWYCLDRX2:1:2102:20320:8594 2:N:0:GGAGCGTC
TCGGACTACCCGGGTATCTAATCCTGTTTGCTCCCCACGCTTTCGAGCCTCAACGTCAGTTACAGTCCAGTAAGCCGCCTTCGCCACTGGTGTTCCTCCTAATATCTACGCATTTCACCGCTACACTAGGAATTCCGCTTACCTCTCCTGCACTCGAGCTGCACAGTTTCCAAAGCAGTTCCGGGGTTGGGCCCCGGCATTTCACTCCAGACTTGCGCTGCCGTCTACGCTCCCTTTACACCCAGTAAATC
+
FFFFFFFFFFFFFFFFFFFFFFFFFFFFFFFFFFFFFFFFFFFFFFFFFFFFFFFFFFFFFFFFFFFFFFFFFFFFFFFFFFFFFFFFFFFFFFFFFFFFFFFFFFF:FFFFFFFFFFFFFFFFFFFFF:FFFFF::FFFFFFFFFFFF:FFFFFFFFFF:FFFFFFFFFFFFFFFFFFFFFFFF:FFFFFFFFFFFFFFFFFFFFF,FFFFFFF:FFF:FFFFFFF:FFFFFFFFFFFFFFFFFFFFF,F
@A01757:128:HWYCLDRX2:1:2102:15591:8609 2:N:0:GGAGCGTC
TCGGACTACCCGGGTATCTAATCCTGTTTGCTCCCCACGCTTTCGAGCCTCAACGTCAGTCATCGTCCAGCAGGCCGCCTTCGCCACTGGTGTTCCTCCTAATATCTACGCATTTCACCGCTACACTAGGAATTCCGCCTGCCTCTCCGACACTCTAGCATGACAGTTCCAAATGCAGTCCTGGGGTTGAGCCCCAGCCTTTCACATCTGGCTTGCCAAGCCGTCTACGCTCCCTTTACACCCAGTAAATC
+
FFFFFFF,FFFFFFFFFFFFFFFFFFFFFFFFFFFF:FFFFFFFFFFFFFFFFFFFFFFFFFFFFFFFFFFFFFFFFFF,FFFFFF:FFFFFFFFFFFFFFFFFFFFFFFFFFFFFFFFFFFFFFFFFF:FFFFFFFFFFFFFFFFFFFFFFFFFFFFFFFFFFFFFFFFFFFFFFFFFF:FFFFFFFFFFFFFFFFFFFFFFFFFFFFFFFFFFFFFFFFFFFFFFF:FFFFFFFFFFF:FFF:FFFFFF
@A01757:128:HWYCLDRX2:1:2102:30418:8609 2:N:0:GGAGCGTC
TCGGACTACGGGTTTCTAATCCTGTTCGCTACCCATGCTTTCGAGCCTCAGCGTCAGTTGCAGACCAGACAGCCGCCTTCGCCACTGGTGTTCTTCCATATATCTACGCATTCCACCGCTACACATGGAGTTCCACTGTCCTCTTCTGCACTCAAGTCGCCCGGTTTCCGATGCACTTCTTCGGTTAAGCCGACGGCTTTCACATCAGACCTAAGCAACCGCCTGCGCTCGCTTTACGCCCAATAAATCCG
+
FFFFFFFFF:FFF,FFF:F,FFF:FF:F:F:FFFF,FFF,F:FFFFF,FF::FFFF::FFFF,F,FFFFFFFFFFF::FFFFFFF:F:FFFFFF,FFFFFFFFFFF,FFF,,FFFFF:FFFFFFFF:FFF:FF,FF:FFF::F,,FFFFFFFF,,F:FFFFF::FFF,,F:F:FFFFFFF:F:FFF:F:FF,F,FFFFFFFF,:FFFFFFFFFFFF:FFFFFFFFF:F,FF:FFFFFFF:F:FFFFFF:FF
@A01757:128:HWYCLDRX2:1:2102:27245:8719 2:N:0:GGAGCGTC
TCGGACTACAGGGGTTTCTAATCCTGTTCGCTACCCACGCTCTCGTGCTTCAGCGTCAGTCTCAGCCTGGTAAGCTGCCTTCGCTATCGGAGTTCTAAGTCATATCTAAGCATTTCACCGCTACTTTACTTATTCCGCCTACCTCGTCTGTACTCGAGCCCGCCAGTTTTAATGGCAATCCGGGGTTTAGCCCCGACATTTAACCACTAACTTAACAGGCCGCATACGCACCCTTTAAACCCAATAAATCC
+
FFFFFFFFFFFFFFFFFFFFFFFFFFFFFFFFFFFFFFFFFFFFFFFFFFFFFFFFFFFFFFFFFFFFFFFFFFFFFFFFFFFFFFFFFFFFF:FF,FFFFFF,FFFFFFFFFFFFF:FFFFF:FFFFFFF,FFFFFFFFF,FFFFFFFFFFFFFFFFF,FFF:FFFFFFF,FFFFFFFFFFFFFFFF,FF:FFFF,FFF:FF,:,,F,F,F:,FFF,:FFFF,FFFFFFF:FF:FF:FF,FFFF,,FFF,
@A01757:128:HWYCLDRX2:1:2102:20735:8876 2:N:0:GGAGCGTC
TCGGACTACAAGGGTTTCTAATCCTATTTGCTCCCCACGCTTTCGTGCCTCAGCGTCAGTCAAAAGGCCAGGCGGCCGCCTTCGCCACTGGTGTTCTTCCATATATCTACGCATTTTACCGCTACACATGGAGTTCCACCGCCCTCTCCTGCTCTCTAGCCCGCCAGTTTCCAGAGCCTGTACCGGTTGAGCCGGTACCTTTCACTCCAGACTTAGCAGGCCGCCTACGCACCCTTTACGCCCAATCATTC
+
FFFFFFFFFFFFFFFF:FFFFFFFFFFFFFFFFFFFFFFFFFFFFFFFFFFFFFFFFFFFFFFFFFFFFFFFFFFF:FFFFFFFFFFFFFFFFFFFFFFFFF:F:FFFFFFF:FFFFFFFFFFF:F:FFFF:FFFFF:FFFFFFFFFFFFFFFFFFFFFFFFFFFFFFFFFFFFFFFFFFFFFFFF:FFFFFFFFFFFFFFFFFFFF:FFFFFFFFFFFFFFFFFFFFFFFFFFFFFFFFFFF,FF:F,F:
@A01757:128:HWYCLDRX2:1:2102:25229:8891 2:N:0:GGAGCGTC
TCGGACTACACGGTTCTAATCCTGTTTGCTCCCCACGCTTTCGAGCCTCAACGTCAGTTACAGTCCAGTAAGCCGCCTTCGCCACTGGTGTTCCTCCGAATATCTACGAATTTCACCTCTACACTCGGAATTCCACTCACCTCTCTCGAACTCAAGACCAGTAGTTTTGAAGGCAGTTCCGAGGTTGAGCCCCGGGATTTCACCCCCAACTTTCCGATCCGCCTACGTGCGCTTTACGCCCAGTAATTCCG
+
FFFFFFFFFFFFFFFFFFFFFFFFFFFFFFFFFFFFFFFFFFFFFFFFFFFFFFFFFFFFFFFFFFFFFF:FFFFFFFFFFFFFFFFFFFFFFFFFFFFFFFFFFFFFF,FFFFFFFFFFFFFFFFFFF:FFFFFFFFFFFFFFFFFFFFFFFFFF:FFFFFFFFFFFFFFFFFFFFFFFFFFFFF:FFFFFFFFF:FFFFF:FFFFFFFFFFFFFFFFFFFFFFFFFFFFFFFFFFFFFFF:FFFFFFF:
@A01757:128:HWYCLDRX2:1:2102:28076:9001 2:N:0:GGAGCGTC
TCGGACTACAGGGGTTTCTAATCCTGTTTGCTCCCCACGCTTTCGAGCCTCAACGTCAGTTACAGTCCAGTAAGCCGCCTTCGCCACTGGTGTTCCTCCTAATATCTACGCATTTCACCGCTACACTAGGAATTCCGCTTACCTCTCCTGCACTCGAGCTGCACAGTTTCCAAAGCAGTTCCGGGGTTGGGCCCCGGCATTTCACTCCAGACTTGCGCTGCCGTCTACGCTCCCTTTACACCCAGTAAATC
+
FFFFF:FFF,FFFFFFFFFFFFFFFFFFFFFFFFFFFFFFFFFFF:FFFFF:FFFFFFFFFFFFFFFFFF:FFFFFF:FFFFFFFFFFFFFFF::FFFFFFFFFF::FFF:FF,FFFFF:F:FFFFFF:FFFFFFFFFFFFFFFFFFFFFFFFFFFFFFFFFFFFFF:FF,F:FFFFFF:FFFFFFFFF:FFF:FFF:FF,FFFFF,,FFFFF:FF:FFFF:FFFF,F,FFF,F:F:FFFF:FF,FFFFFF
@A01757:128:HWYCLDRX2:1:2102:17454:9111 2:N:0:GGAGCGTC
TCGGACTACAGGGGTATCTAATCCTGTTCGCTACCCATGCTTTCGAGCCTCAGCGTCAGTTGCAGACCAGAGAGCCGCCTTCGCCACTGGTGTTCTTCCATATATCTACGCATTCCACCGCTACACATGGAGTTCCACTCTCCTCTTCTGCACTCAAGTTCAACAGTTTCTGATGCAATTCTCCGGTTGAGCCGAAGGCCTTCACATCAGACTTATTGAACCGCCTGCACTCGCTTTACGCCCAATAAATC
+
FFFFFFFFFFFFFFFFFFFFFFFFFFFFFFFFFFFFFFFFFFFFFFFFFFFFFFFFFFFFFFFFFFFFFFFFFFFFFFFFFFFFFFFFFFFFFFFFFFFFFFFFFFFFFFFFFFFFFFFFFFFFFFFFFFFFFFFFFFFFFFFFFFFFFFFFFFFFFFFFFFFFFFFFFFFFFFFFFFFFFFFFFFFFFFFFFFFFFFF,FFFFFFFFFFFFFFFFFFFFFFFFFFFFFFFFFFFFFFFFFFFFFFFFFFF
@A01757:128:HWYCLDRX2:1:2102:5728:9157 2:N:0:GGAGCGTC
TCGGACTACAGGGGTATCTAATCCTGTTCGCTACCCATGCTTTCGAGCCTCAGCGTCAGTTGCAGACCAGAGAGCCGCCTTCGTATTACCGCGGCTGCTGGCACGAAGTTAGCCGGGGCTTCTTCTGCGGGTACCGTCATTATCTTCCCCGCCGAAAGGGCTTTACAACCCTAGGGCCTTCATCACCCACGCGGCATGGCTGGATCAGGCTTGCGCCCATTGTCCAATATTCCCCACTGCTGCCTCCCGTA
+
FFFFFFFFFFFFFFFFFFFFFFFFFFFFFFFFFFFFFFFFFFFFFFFFFFFFFFFFFFFFFFFFFFFFFFFFFFFFFFFFFFFFFFFFFFFFFFFFFFFFFFFFFFFFFFFFFFFFFFFFFFFFFFFFFFFF,FFFFFFFFFFFFFFFFFFFFFFFFFFFFFFFFFFFFFFFFFFFFFFFFFFFFFFFFFFFFFFFFF:FFFFFFFFF:FFFFFFFFFFF:FFFFF,FFFF:FFFFFFFFFFFFFFFFFFF
@A01757:128:HWYCLDRX2:1:2102:15619:9439 2:N:0:GGAGCGTC
TCGGACTACAAGGGTATCTAATCCCGTTTGCTCCCTACGCTTTCGTGCCTTAGTGTCAGAACCGTCCCAGTAACCTGCCTACGCTATCGGTGTTCCTTCTAATATCTACGGATTTCACTCCTACACTAGAAATTCCAGTTACCCCTAACGGTCTCGAGCTTAGCAGTTTAGATAATAGTCTGAATGGTTGAGCCACCAGATTTCACTATCTACTTACTATGCCACCTACGCAACTCTTTACACCCAGTCAC
+
FFFFFFFFFFFFFFFFFFFFFFFFFF:FFFFFFFFFFFFFFFFFFFFFFFFFFFFFFFFFFFFFFFFFFFFFFFFFFFFFF:FFFFF:FFFFFFFFFFFFF:FFFFFFFF:FFFFFFF:FFFF:FFFFFFFFFFFFFFFFFF:FFFFFFFFFFFF,FFFF,FFFFFFFFFFFFF,FFF:FFFFFFFFFFF,FF:FFFFFFFFFFFFFFFFFFFFFFFFFFFF,:FFFFFFFFFFFFFFFFFFFFFFFFFF,
@A01757:128:HWYCLDRX2:1:2102:29188:9549 2:N:0:GGAGCGTC
TCGGACTACAAGGGTATCTAATCCTGTTTGATACCCACACTTTCGAGCATCAATGTCAGTGGCAGTTTAGTAGGCTGCCTTCGCAATCGGAGTTCTTCGTGATATCTAAGCATTTCACCGCTACACCACGCATTCCGCCTTCTTCTCGCCCACTCAAGGCCCCCAGTTTCAACTGCCGGACGGGGTTGAGCCCCGAATTTTTACCGCTGACTTAAAAGCCCGCCTAACCACCCATTAAACCCACTAAATCC
+
FFFFFFFFFFFFFFFFFFFFFFFF:FFFFFFFFFFFFFFFFFFFFFFFFFFFF:,F:FFF:FF:FFFF:FFFFFFFFFFFFFFFFFF,FFFFFFFFFFFFFFFFFFFFFFFFFFFFFFFFFFFFFFFFFFFFFFFFF:FFFFFF:FFF:FFFFFFFFF:FFFFFFFFFFFF:F,FFFFFFFF,FFFFF:FFFFFFFFFFFFFF:FFF,FFF,FFF,F,F:F:FFFF,,F,,FF,FFFFFFFFF,FFFF:,F
@A01757:128:HWYCLDRX2:1:2102:6677:9612 2:N:0:GGAGCGTC
TCGGACTACAGGGGTATCTAATCCTGTTTGCTCCCCACGCTTTCGAGCCTCAACGTCAGTTACTGTCCAGTAAGCCGCCTTCGCCACTGGTGTTCCTCCTAATATCTACGCATTTCACCGCTACACTAGGAATTCCGCTTACCTCTCCAGCACTCCAGCCGTACAGTTTCCAAAGCAGTTCCCGGGTTAAGCCCGGGGCTTTCACTTCAGACTTGCACTGCCGTCTACGCTCCCTTTACACCCAGTAAATC
+
FFFFFFFFFFFFFFFFFFFFFFFFFFFFFFFFFFFFFFFFFFFFFFFFFFFFFFFFFFFFFFFFFFFFFFFFFFFFFFFFFFFFFFFFFFFFFFFFFFFFFFFFFFFFFFFFFFFFFFFFFFFFFFFFFFFFFFFFFFFFFFFFFFFFFFFFFFFFFFFFFFFFFFFFFFFFFFFFFFFFFFFFFFFFFFFFFFFFFFFFFFFFFFFFFFFFFFFFFFFFFFFFFFFFFFFF:FFFFFFFF,FFFFF:FF:
@A01757:128:HWYCLDRX2:1:2102:8865:9643 2:N:0:GGAGCGTC
TCGGACTACCGGGGTATCTAATCCTGTTTGCTCCCCACGCTTTCGAGCCTCAACGTCAGTCATCGTCCAGCAAGCCGCCTTCGCCACTGGTGTTCCTCCTAATATCTACGCATTTCACCGCTACACTAGGAATTCCACTTGCCTCTCCGACACTCCAGCCACACAGTTCCAAATGCAGTCCCGGGGTTGAGCCCCGGGCTTTCACATCTGGCTTGCATCGCCGTCTACGCTCCCTTTACACCCAGTAAATC
+
FFFFFFFFFFFFFFFFFFFFFFFFFFFFFFFFFFFFFFFFFFFFFFFFFFFFFFFFFFFFFFFFFFFFFFFFFFFFFFFFFFFFFFFFFFFFFFFFFFFFFFFFFFFFFFFFFFFFFFFFFFFFFFF:FFFFFFFFFFFFFFFFFFFFFFFFFFFFFFFFFFFFFFFFFFFFFFFFFFFFFFFFFFFFFFFFFFFFFFFFFFFFFFFFFFFFFFFFFF:,FFFFFFFFF:FFFFFFFFFFFFFFFFF,FF:
@A01757:128:HWYCLDRX2:1:2102:18367:9659 2:N:0:GGAGCGTC
TCGGACTACCCGGGTTTCTAATCCTGTTTGCTCCCCACGCTTTCGAGCCTCAACGTCAGTTACTGTCCAGTAAGCCGCCTTCGCCACTGGTGTTCCTCCTAATATCTACGCATTTCACCGCTACACTAGGAATTCCACTTACCTCTCCAGCACTCTAGCTTAACAGTTTCCAAAGCAGTCCCGGGGTTAAGCCCCGGGCTTTCACTTCAGACTTGCTTAGCCGTCTACGCTCCCTTTACACCCAGTAAATC
+
FFFFFFF:FFFFFFFFFFFFFFFFFFFFFFFFFFFFFFFFFFFFFFFFFFFFFFFFFFFFFFFFF:FFFFFFFFFFFFFFFFFFFFFFFFFFFFFFFFFFFFFFFFFFFFFFFFFFFFFFFFFFFFFFFFFFFFFFFFFF,FFFFFFFFFFFFFF:FFFFFFFFFFFFFFFFFFFFFFFFFFFFFFFFFFFFFFFFFFFFFFFFFFFFFF:FFFFFFFF:FFFFFFFFFFF:FFFFFFFFFFFFFFFFFF:
@A01757:128:HWYCLDRX2:1:2102:32117:9737 2:N:0:GGAGCGTC
TCGGACTACAAGGGTATCTAATCCTGTTCGCTACCCATGCTTTCGAGCCTCAGCGTCAGTTGCAGACCAGACAGCCGCCTTCGCCACTGGTGTTCTTCCATATATCTACGCATTCCACCGCTACACATGGAGTTCCACTGTCCTCTTCTGCACTCAAGTCGCCCGGTTTCCGATGCACTTCTACGGTTAAGCCGAAGGCTTTCACATCAGACCTAAGCAACCGCCTGCGCCCCCTTTACACCCAGTAAATC
+
FFFFFFFFFFFFFF:FFFFFFFFFFFFFFFFFFFFFFFFFFFFFFFFFFFF:FFF:FFFFFFFFFFFFFFFFFFFFFFFFFFFFFFFFFF:FFFFFFFFFFFFFFFFFFFFFFFFFFFFFFF:FFFFFFFF:FFFFFFF:FFFFFFFFFFFFFFFFFFFFFF:F:FFFFF:FFFFFF,FFFF,FFFFFFFFFFFFFFFFFFFFFFF,FFFFF:F:F,FF,FFFFFF,FF:FFFFFFFFFFF,::,:FFFFF
@A01757:128:HWYCLDRX2:1:2102:10556:9752 2:N:0:GGAGCGTC
TCGGACTACAGGGGTATCTAATCCTGTTTGCTCCCCACGCTTTCAAGCCTCAGCGTCAGTCATCGTCCAGCAGGCCGCCTTCGCCACTGGTGTTCCTCCTAATATCTACGCATTTCACCGCTACACTAGGAATTCCGCCTGCCTCTCCGACACTCCAGCCTGCCAGTTTCCAATGCAGCCCCGGGGTTGAGCCCCGGTATTTCACATCAGACTTGGCAGGCCGCCTACGCTCCCTTTACACCCAGTAAATC
+
FF:FF:FFFFFFF::FF:FFFFFFFFFFF:FF,F::FFFFFFFF:F,,FF:F:FFFFF,F,FFFFFF:F:FF:F,,FF,FFF:,FFF:F,F,FF,:F,FFFF:F:F:,,,,FFFFFFFFFFFFF::F,F:FF:FFFFFFF:FFFFFFFFF:F,FFFF:FFF::FFFF,F,FFFF:FFFFFFFF,,FFF:,FFF:F,F:FF,F,::FFF::,FFFF,:,F:F,FFFFF:F:FFF::::F,:FFFF:FFF,FF
@A01757:128:HWYCLDRX2:1:2102:19126:9815 2:N:0:GGAGCGTC
CGGACTACAAGGGTATCTAATCCTGTTTGCTCCCCACGCTTTCGCACCTCAGCGTCAATACCGGTCCAGGTGGCCGCCTTCGCCACTGATGTTCCTCCAGATATCTACGGATTTCACTCCTACACCTGGAATTCCGCCACCCTCTCCCGGATTCCAGTCATGCAGTATCAAGGGCAGTTCCACGGTTGAGCCGTGGGATTTCACCCCTGACTTACACAACAGCCTACGTGCGCTGTACGCCCAGTAATTCC
+
FFFFFFFFFFFFFFFFFFFFFFFFFFFFFFFFFFFFFFFFFFFFFFFFFFFFFFFFFFFFFFFFFFFFFFFFFFFFFFFFFFFFF:FFFFFFFFFFFFFFFFFFFFFFFFFFFFFFFFFFFFFFFFFFFF,FFFFFFFFFFFFFFFFFFFFFFFFFFFFFFFFFFF:FFFFFFFFFFFFFFFFFFFFFFFFFFFFFFFFFFFFFFFFFFFFFFFFFFFFFFFFFFFFFFFFFFF,FFF:F:FFFF:FF:FF
@A01757:128:HWYCLDRX2:1:2102:28221:9815 2:N:0:GGAGCGTC
TCGGACTACAGGGGTTTCTAATCCTGTCTGCTCCCCACGCTTTCGAGCCTCAACGTCAGTCATCGTCCAGCAAGCCGCCTTCGCCACTGGTGTTCCTCCTAATATCTACGCATTTCACCGCTACACTAGGAATTCCACTTGCCTCTCCGACACTCCAGCCACACAGTTCCAAATGCAGTCCCGGGGTTGAGCCCCGGGCTTTCACATCTGGCTTGCATCGCCGTCTACGCTCCCTTTACACCCAGTAAATC
+
FFFFFFFFFFFFFFFFFFFFFFFFFFF,FFFFFFFFFFFFFFFFFFFFFFFFFFFFFFFFFFFFFFFFFFFFFFFFFFFFFFFFFFFFFFFFFFFFFFFFFFFFFFFFFFFFFFFFFFFFFFFFFFF:FFFFFFFFFFFFFFFFFFFFFFFFFFFFFFFFFFFFFFFFFFFFFFFFFFFF,FF:FFFF:FFFFFFFFFFFFFFFFFF:FFFFFFFFFFF:FFFFFFFFFFFF:FFFFFFFFFFFFFFFFFF
@A01757:128:HWYCLDRX2:1:2102:13404:9925 2:N:0:GGAGCGTC
TCGGACTACACGGGTTTCTAATCCTGTTTGCTCCCCACGCTTTCGCACCTGAGAGTCAGTCTTCGTCCAGGGGGCCGCCTTCGCCACCGGTATTCCTCCAGATCTCTACGCATTTCACCGCTACACCTGGAATTCTACCCCCCTCTACGAGACTCAAGCTTGCCAGTATCAGATGCAGTTCCCAGGTTGAGCCCGGGGATTTCACATCTGACTTAACAAACCGCCTGCGTGCGCTTTACGCCCAGTCATTC
+
FFFFFFFFFFFFFFFFFFFFFFFFFFFFFFFFFFFFFFFFFFFFF,:FFF,FF,FFFFFFFFFFFFFFFFFFFFFFFFFFFFFFFFFFFF:FFFFFFFFFFFFFFFF,FFFFFFFFFFFFFFFFFFFFFFFFFFF:FFFFFFFFFFFFFFFFFFFFFFFFFFFFFFF:FFFFFFFFFFFFFFF:FFFFFFFFFFFFFFFFFFFFF,:FFFFFF,FFFFFFFFFFF:FFFFFFFFF:F,FFFFFFFF,F:,F
@A01757:128:HWYCLDRX2:1:2102:16866:10128 2:N:0:GGAGCGTC
TCGGACTACAATGGTTTCTAATCCTGTTTGCTCCCCACGCTTTCGAGCCTCAACGTCAGTCATCGTCCAGCAAGCCGCCTTCGCCACTGGTGTTCTTCCATATATCTACGCATTTTACCGCTACACATGGAGTTCCACCGCCCTCTCCTGCTCTCTAGCCCGCCAGTTTCCAGAGCCTGTACCGGTTGAGCCGGTACCTTTCACTCCAGACTTAGCAGGCCGCCTACGCACCCTTTACGCCCAATCATTCC
+
FFFFFFFFFFFFFFFFFFFFFFFFFFFFFFFFFFFFFFFFFFFFFFFFFFFFFFFFFFFFF:FFFFFFFFFF:FFFFFFFFFFFFFFFFFFFFFFFFFFFFFFFFFFFFFFFFFFFFFFFFFFFFFFFFFFFFFFF:FFFFFFFFFFFFFFFFFFFFFFFFFFFFFFFFFFFF:FFFFFFF:FFFFFFFFFFFFFFFFFFFFFFFFFFFFFF:FFFFFFFFFFFF,FFFFFFF:FFFFFFF:F,F:FFF:F
@A01757:128:HWYCLDRX2:1:2102:3423:10144 2:N:0:GGAGCGTC
TCGGACTACAGGGGTTTCTAATCCTGTTTGCTCCCCACGCTTTCGAGCCTCAACGTCAGTCATCGTCCAGCAAGCCGCCTTCGCCACTGGTGTTCCTCCTAATATCTACGCATTTCACCGCTACACTAGGAATTCCACTTGCCTCTCCGACACTCCAGCCACACAGTTCCAAATGCAGTCCCGGGGTTGAGCCCCGGGCTTTCACATCTGGCTTGCATCGCCGTCTAAGCTCCCTTTACACCCAGTAAATC
+
F:FFFFFFFFFFFFFFFFFF,FFFFFFFFFFFF:FFFFFFFFFFFFFFFFFFFF:FFFFFFFFFFFFFFFFFFFFFFFFFFF:FFFF::FFFFFFFFFFFFFFFFFFFFFFFFFFFFFFFFFFFFFFFF:FFFFFFFFFFFFFFFFFFFFFFFFFFFFFFF:FFFFFFFFF:FFFFFFFFFFFFFFFFFFFFFFFFF,:FFFFFFFFFFFF:FFFFFFFF:FF:FFF,FFFFFFFFFFFFFFFFF:FFFFF
@A01757:128:HWYCLDRX2:1:2102:30526:10175 2:N:0:GGAGCGTC
TCGGACTACTAGGGTATCTAATCCTGTTTGCTCCCCACGCTTTCGCTCCTCAGCGTCAGTGGTGGCCCAGAGACCTGCCTTCGCCGTTGGTGTTCCTCCTGATATCTGAGCATTTCACCGCTACACCAGGAATTCCAGTCTCCTCTACCACACTCTAGTCTGCCCGTACCCACTGCAGGCCCGAGGTTGAGCCTCGGGATTTCACAGCAGACGTGACAAACCGCCTACGAGCTCTTTACGCCCAATAATTC
+
FFFFFFFFFFFFFFFFFFFFFFFFFFFFFFFFFFFFFFFFFFFFFFFFFFFFFFFFFFFFFFFFFFFFFFFF:FFFFFFFFFFFFFFFFFFFFFFFFFFFFFFFFFFFFFFFFFFFFFFFFFFFFFFFFFF:FFFFFFFFFFFFFFFFFFFFFFFFFFFFFFFFFFFFFFFFFFFFFFFFFFFFFFFF:FFFFFFF,FFFFFFFFF:FFFFFFFFFFF,FFFFFFFFFF:FFFFFFFFFFFFFF:FFFFFF
@A01757:128:HWYCLDRX2:1:2102:17101:10191 2:N:0:GGAGCGTC
TCGGACTACAGGGGTTTCTAATCCTGTTCGCTCCCCACGCTTTCGCTCCTCAGCGTCAGTGACGACCCAGAGACCTGCCTTCGCCATTGGTGTTCTTCCCGATATCTACACATTCCACCGTTACACCGGGAATTCCAGTCTCCCCTGTCGCACTCTAGCCTGCCCGTACCCGGCGCAGATCAACCGTTAAGCGATGGACTTTCACACCAGACGCGACAAACCGCCTACGAGCTCTTTACGCCCAATAATTC
+
FFFFFFFFFFFFFFFFFFFFFFFFFFFFFFFFFFFFFFFFFFFFFFFFFFFFFFFFFFFFFFFFFFFFFFFFFFFFFFFFFFFFFFFFFFFFFFFFFFFFFFFFFFFFFFFFFFFFFFFFFFFFFFFFFFFFFFFFFFFFFFFFFFFFFFFFFFFFFFFFFFFFFFF:FFFFFFFFFFFFF:FFFFFFFFFFFFFFFFFFFFFFFFFFFFFFFFFFFFFF:FFFFFFFFFFFFFFFFFFFFFFFF:FFFFF
@A01757:128:HWYCLDRX2:1:2102:19144:10222 2:N:0:GGAGCGTC
TCGGACTACAAGGGTATCTAATCCTGTTCGCTCCCCCAGCTTTCGCGCCTCAGCGTCAGTGACGGCCCAGAGAGCTGCCTTCGCCATCGGTGTTCTTCCCGATATCTGCGCATTCCACCGCTACACCGGGAATTCCGCTCTCCTCTACCGCACTCGAGCCGCCCAGTCCGGAACCCGGCCCGAGGTTGAGCCCCGGGGTTAGAGGTTCCGCTTAGGCGGCCGCCTACGCGCGCTTTACGCCCAATGAATCC
+
FFFFFFFFFFFFFFFFFFFFFFFFFFFFFFFFFFFFFFFFFFFFFFFFFFFFFFFFFFFFF:FFFFFFFFFFFFFFFFFFFFFFFFFFFFFFFFFFFFFFFFF:FFFFFFFFFFFFFFFFFFFFFFFFFFFFFFFFFFFFFFFFFFFFFFFFFFFFFFFFFFFFFFFFFFFFFFFFFFFFFFFFFFFFFFFFFFFFFFFFFFFFFFFFFFFFF::F:FFFFFFFFFFFFFFFFFFFFFFFFFFFF:FFFFF
@A01757:128:HWYCLDRX2:1:2102:26892:10300 2:N:0:GGAGCGTC
TCGGACTACTAGGGTATCTAATCCTGTTTGCTCCCCACGCTTTCGAGCCTCAACGTCAGTTACCGTCCAGTAAGCCGCCTTCGCCACTGGTGTTCCTCCTAATATCTACGCATTTCACCGCTACACTAGGAATTCCGCTTACCTCTCCGGTACTCCAGCCAAAAAGTTTCCAAAGCAGTTCCGCGGTTAAGCCGCGGGCTTTCACTCCAGACTTTCTTCGCCGTCTACGCTCCCATTACACCCAGTAAATC
+
FFFFFFFFFFF:FF:FFFFFFFFFF:,F:FFFFFFFFF:FFFFF:FFFF:FFFFF:FFFFFFFFF:FFFF,FFF:F,FFFFF:F,FF::FFFF:FFFFFFFFFFFF,F:FFFF:,FFFFFFFFFFF:FFFFFFFFFF:FF:FF:FFFF::FFF:FFFFFFFFF,FF,F:FFFFFFFFF,:FF:FFF,FFF,FFFF,::F,FFFFFFF:FFFF::,FFFFF:FF:,,FFFF,F,F,,,FFFF:,:,,FFFF:
@A01757:128:HWYCLDRX2:1:2102:13521:10316 2:N:0:GGAGCGTC
TCGGACTACACGGGTATCTAATCCTGTTTGCTCCCCACGCTTTCGAGCCTCAACGTCAGTTACCGTCCAGTAAGCCGCCTTCGCCACTGGTGTTCCTCCTAATATCTACGCATTTCACCGCTACACTAGGAATTCCGCTTACCTCTCCGGTACTCCAGCCAAAAAGTTTCCAAAGCAGTTCCGCGGTTAAGCCGCGGGCTTTCACTCCAGACTTTCTTCGCCGTCTACGCTCCCTTTACACCCAGTAAATC
+
FFFFFFFFFFFFFFFFFFFFFFFFFFFFFFFFFFFFFFFFFFFFFFFFFFFFFFFFFFFFFFFFFFFFFFFFFFFFFFFFFFFFFFFFFFFFFFFFFFFFFFFFFFFFFFFFFFFFFFFFFF:F,::,FF:FF::FF::FFFFFFFFFFFF:FF:FFF,F:FFFFFFF::FF::FFFFFFFFFFFFFFF,FFFF:FFFFFFFF:FFF:FFFFFFFF:FFFFFFF,F,:FFFFFFFFF,F,:F,FFF::,FF
@A01757:128:HWYCLDRX2:1:2102:30210:10347 2:N:0:GGAGCGTC
TCGGACTACCCGGGTATCTAATCCTGTTTGCTACCCACGCTTTCGTGCTTCAGCGTCAGTTAAAGCCCAGCAGGCCGCCTTCGCCACTGGTGTTCCTCCCGATCTCTACGCATTTCACCGCTACACCGGGAATTCCGCCTGCCTCTACTTCACTCAAGCCCTACAGTTTCAAAAGCAGTTCACGGGTTAAGCCCATGGATTTCACTTCTGACTTGCAGGGCCGCCTACGCACCCTTTACACCCAGTAAATC
+
FFFFFFFFFFFFFFFFFFFFFFFFFFFFFFFFFFFFFFFFFFFFFFFFFFFFFFFF:FFFFFFFFFFFFFFFFFFFFFFFFFFFFFFFFFFFFFFFFFFFFFFFFFFFFFFFFFFFFFFFFFFFFFFFFFF:FFFFFFFFFFFFFFFFFFFFFFFFFFFFFFFFFFFFFFFF:FFFFFFFFFFFFFFFFFFFFFFFFFFFFFFFFFFFFFFFFFFFFF:FFFFFFFFFFFFFFFFFFFF:FFFFFFFFFFF
@A01757:128:HWYCLDRX2:1:2102:29387:10426 2:N:0:GGAGCGTC
TCGACTACAAGGGTTTCTAATCCTGTTTGCTCCCCACGCTTTCGAGCCTCAGCGACAGTTTCGGTCCAGCAAGCCGCCTTCGCCACTGGTGTTCCTCCTAATATCTATGCATTTCACCGCTACACTAGGAATTCCGCTTGCCTCTCCCATACTCAAGCTCTGCAGTTTTCCATGCAACCCCCAAGTTAAGCCCGGGTATTTCACATGAAACTTACAGTGCCGCCTAAGCTCTATTTACGCCCAGTAATTCC
+
FFFFFFF,FF::,FFFF,FF,:F:FFF,:FF:FFFFFFFF,:F:F:FFFFFFFF,FFF:FFF,:,F:FFFFFF:FF:FF:FFFFFFF,F:FFFFF,FFFFFFFFFFFF:F:F,FFFF,:FF:FFFFFF,FFF,:FFFFFFFFFFFFF:F:FFFFF:FFFFF:FFFFFFFFFFF:FF,F:FFF:FF,FFF,FFFFF:FFF,FFFFFF:FFFFF:FFFFFFF,FF::,,:FFFF,F,FFFFF,F:FFFFF:F,
@A01757:128:HWYCLDRX2:1:2102:17427:10535 2:N:0:GGAGCGTC
TCGGACTACAAGGGTATCTAATCCTGTTTGCTCTCCACGCTTTCGCACCTCAGCGTCAGTAATCGTCCAGTAAGCCGCCTTCGCCACCGGTGTTCTTCCTAATCTCTACGCATTTCACCGCTACACTAGGAATTCCGCTTACCTCTCCGATTCTCAAGTTATCCAGTTTCAAGTGCACTTTTCCGGTTGAGCCGAAAACTTTCACACCTGACTTAAATAACCGCCTACGTGCTCTTTACGCCCAGTGAATC
+
FFFFFFFFFFFFF:FFFFFFFFFFFFFFFFFFFFFFFFFFFFFFFFFFFFFFFFFFFFFFFFF:FFFFFFFFFFFFFFFFFFFFFFFFFFFFFFFFFFFFFFFFFFFFFFFFFFFFFFFFFFFFFFFFFF:FFFFFFFFFFFFFFFFFFFFFFFFFFFFFFFFFFFFFFFFFFFFFFFFFFFF,F:FFFFFFF,FFFF:FFFFFFF:FFFFFF:FFFFFFF:F:FFFFFFFFFFFFFFF:FFFFF:F,FFF
@A01757:128:HWYCLDRX2:1:2102:7545:10582 2:N:0:GGAGCGTC
TCGGACTACTGGGGTATCTAATCCTGTTTGCTCCCCACGCTTTCGAGCCTCAACGTCAGTCATCGTCCAGCATGCCGCCTTCGCCACTGGTGTTCCTCCTAATATCTACGCATTTCACCGCTACACTAGGAATTCCGCCTGCCTCTCCGACACTCTAGCCTTACAGTTCCAAATGCAGTCCCGGGGTTGAGCCCCGGGCTTTCACATCTGGCTTGCAGGACCGTCTACGCTCCCTTTACACCCAGTAAATC
+
FFFFFFFFFFFFFFFFFFFFFFFFFFFFFFFFFFFFFFFFFFFFFFFFFFFFFFFFFFFFFFFFFFFFFFFFFFFFFFFFFFFFFFFFFFFFFFFFFFFFFFFFFFFFFFFFFFFFFFFFFFFFFFFFFFFFFFFFFFFFFFFFFFFFFFFFFFFFFFFFFFFFFFFFFFFFFFFFFFFFFFFFFFFFFFFFFFFFFFFFFFFFFFFFFFFFFFFFFFFFFFFFFFFFFFFFFFFFFFFFFFFFFFFFFFF
@A01757:128:HWYCLDRX2:1:2102:9227:10645 2:N:0:GGAGCGTC
TCGGACTACCGGGGTATCTAATCCTGTTTGCTACCCACGCTTTCGAACCTCAGCGTCAGTTACAGACCAGAGAGCCGCTTTCGCCACTGGTGTTCTTCCATATATCTACGCATTTCACCGCTACACATGGAGTTCCACTCTCCTTTTCTGCACTCAAGTCTCCCAGTTTCCAATGCACTACTCCGGTTAAGCCGAAGGCTTTCACATCAGACTTAAAAGACCGCCTGCGTTCCCTTTACGCCCACTACATC
+
FFFFFFFFFFFFFF:FFFFFFFFFFFFFFFFFFFFFF:FFFFFFFFFFF,FFFFFFF,FFFFFF:FFFF:FFFFFFF::FFFFFFFFF:F:FFFFFFFFFFFFFFFFFFFFFFFFFFFFF:FFFF:FFFFFFFFF::F::FFF,FFFFFFF:FFFFFFFFFF:FFFFFFFFFFFFF:FFFFFF:FFFFFFFFFFF:FFF,F:FFFFFF:FFFFFFF:FFFFFFFFFFFFFF:F,,F,FFFFFFF:FF:FFF
@A01757:128:HWYCLDRX2:1:2102:9146:10755 2:N:0:GGAGCGTC
TCGGACTACCAGGGTATCTAATCCTGTTTGCTCCCCACGCTTTCGCGCCTCACCGTCAGTTGCCGTCCAGTCATCCGCCTTCGCCACTGGTGTTCTTCCTTATATCTACGCATTTCACCGCTACACAAGGAATTCCGATGACCTCTCCGGTACTCAAGAAAAACAGTTTCAAATGCAGTTCCGCGGTTGAGCCGCGGGATTTCACATCTGACTTGTCTTCCCGGCTGCACGCCCTTTACACCCAGTAAATC
+
FFFFFFFFFFFFFFFFFFFFFFFFFFFFFFFFFFFFFFFFFFFFFFFFFFFFFFFFFFFFFFFFFFFFFFFF:FFFFFFFFFFFFF:FFFFFFFFFFFFFFFFFFFFFFFFFFFFFFFFFF:FFFFFF,FFFFFFFFFFFFFFFFFFFFFFFFFFFFFFFFFFFFFFFFFFFFFFFFFFFFFFFFFFFFFFFFFFF,FFFFFFFFFFF:FFFFFFFFFFFFFFFFFFFFFFF:FFFFFFFFFFFFFF,FFF
@A01757:128:HWYCLDRX2:1:2102:1868:10770 2:N:0:GGAGCGTC
TCGGACTACAAGGGTATCTAATCCTGTTCGCTACCCATGCTTTCGAGCCTCAGCGTCAGTTGCAGACCAGACAGCCGCCTTCGCCACTGGTGTTCTTCCATATATCTACGCATTCCACCGCTACACATGGAGTTCCACTGTCCTCTTCTGCACTCAAGTCGCCCGGTTTCCGAGGCACTTCTTCGGTTAAGCCGAAGGCTTTCACTTCAGCCCTAAGCAACCGCCTGCGCTCGGTTTACGCCCAATAAGTC
+
FFFFFFFFFFFFFFFFFFFFFFFFFFFFFFFF:FFFFFFFFFFF::FFFFFFF:FFFFFFFFF:FF:FFFFF,F::F:FFFFFF:F,,FF:F,F:FFF:FFFFFF::F,FFFF:F:F,FF:FFFF,FFFFFFF:F,F,FFF,F:,:FF,FF,,F:,F:FF,FF:FFFF,::F,,FF::FF:FFFF,FFF:F:,F:FF:FF:F,,F,F:,F,,,F,,FF,,F,FF,,F:F::,F,:F,F,F:,,,,F:,::,
@A01757:128:HWYCLDRX2:1:2102:2754:10770 2:N:0:GGAGCGTC
TCGGACTACCCGGGTATCTAATCCTGTTTGCTCCCCACGCTTTCGCACCTCAGCGTCAATACCGGTCCAGGTGGCCGCCTTCGCCACTGATGTTCCTCCAGATATCTACGGATTTCACTCCTACACCTGGAATTCCGCCACCCTCTCCCGGATTCCAGTCATGCAGTATCCAGGGCAGTTCCACGGTTGAGCCGTGGGATTTCACCCCTGACTTACACAACAGCCTACGTGCGCTTTAAGCCCAGTAATTC
+
FFFFFFFFFFFFFFFFFFFFFFFFFFFFFFFF:FFFFFFFFFFFFFFFFFFFFFFFFFFFFFFFFFFFFFFFFFFFFFFFFFFFFFFF,FFFFFFFFFFFFFFFFFFFFFFFFFFFFFFFFFFFFFFF:FF:FFFFFFFFFFFF,FFFFFFFFFFFFFFFF,:FFF:FFF,FFFFFFFFFFFFFFFF::FFFFF:FFFFFFFFF:,FFFFF:FFF,FFFFFF::FF,FFF,FFF:FFF,FFFFFFF:F:FF
@A01757:128:HWYCLDRX2:1:2102:16658:10770 2:N:0:GGAGCGTC
TCGGACTACACGGGTATCTAATCCTGTTTGCTCCCCACGCTTTCGTGCCTCAGTGTCAGTTACAGTCCAGAGAGCCGCCTTCGCAACTGGTGTTCCTCCTAATATCTACGCATTTCACCGCTACACTAGGAATTCCACTCTCCTCTCCTGCACTCAAGTTCCCCAGTTTCAAAGGCTTACTACGGTTGAGCCGTAGCCTTTCACCTCTGACTTAAGAAACCACCTACGCACCCTTTACGCCCAGTAATTCC
+
FFFFFFFFFFFFFFFFFFFFFFFFFFFFFFFFFFFFFFFFFFFFFFFFFFFFFFFFFFFFFFFFFFFFFFFFFFFFFFFFFFFFFFFFFFFFFFFFFFFFFFFFFFFFFFFF:FFFFFFFFFFFFFFFFFF:FFFFFFFFFFFFFFFFFFFFFFFFFFFFFFFFFFF:FFFFFFFFFFFFF::F:FFFFFFFFFFFFF:FFFFFFFFFF:FFFFFF:F:F:FF,FFFFFFFF:F,FFFFFFFFFFFFFFF,
@A01757:128:HWYCLDRX2:1:2102:28809:10833 2:N:0:GGAGCGTC
TCGGACTACTAGGGTATCTAATCCTGTTCGCTCCCCCAGCTTTCGCGCCTCAGCGTCAGTGCCGGCCCAGAGAGCTGCCTTCGCCATCGGTGTTCTTCCCGATATCTGCGCATTCCACCGCTACACCGGGAATTCCGCTCTCCTCTACCGCACTCGAGCCGCCCAGTTCGGAACCCGGCCCGAGGTTGAGCCCCGGGGTTAGAGGTTCCGCTTAGGCAGCCGCCTACGCGCGCTTTACGCCCAATGAATCC
+
FFFFFFFFFFFFFFFFFFFFFFFFFFFFFFFFFFFFFFFFFFFFFFFFFFFFFFFFFFFFFFFFFFFFFFFFFFFFFFFFFFFFFFFFFFFFFFFFFFFFFFFFFFFFF:FFFFFFFFFFFFFFFFFFFFFFFFF:FFFFFFFFFFFFFFFFFFFFFFFFFFFFFFFFFFFFFFFFF:FFFFFFFFFFFFFFFFFFFF:FFFFFFFFFFFFF:FFFFFFFFFFFF,FFFFFFFFFFFF:FFFF:F::FF:F
@A01757:128:HWYCLDRX2:1:2102:5249:10895 2:N:0:GGAGCGTC
TCGGACTACTAGGGTATCTAATCCTGTTTGCTCCCCACGCTTTCGAGCCTCAACGTCAGTCATCGTCCAGCAAGCCGCCTTCGCCACTGGTGTTCCTCCTAATATCTACGCATTTCACCGCTACACTAGGAATTCCACTTGCCTCTCCGACACTCCAGCCACACAGTTCCAAATGCAGTCCCGGGGTTGAGCCCCGGGCTTTCACATCTGGCTTGCATCGCCGTCTACGCTCCCTTTACACCCAGTAAATC
+
FFFFFFFFFFFFFFFFFFFFFFFFFFFFFFFFFFFFFFFFFFFFFFFFFFFFFFFFFFFFFFFFFFFFFFFFFFFFFFFFFFFFFFFFFFFFFFFFFFFFFFFFFFFFFFF,FFFF,FFFFF:FFFF,FFFFFFFFFFFFFFFFFFFFFFFFFFFFFFFFFFFFFFFFFFFFF:FFFFFFFFFFFFFFFFFF:FFFFFFFFFF,FFFFFF:F:FFF:FFFFFFFFFFFFFFF::FFFFFFFFFFFFF,FFF
@A01757:128:HWYCLDRX2:1:2102:18394:10927 2:N:0:GGAGCGTC
TCGGACTACAAGGGTATCTAATCCTGTTTGCTCCCCACGCTTTCGAGCCTCAACGTCAGTTACTGTCCAGTAAGCCGCCTTCGCCACTGGTGTTCCTCCTAATATCTACGCATTTCACCGCTACACTAGGAATTCCGCTTACCTCTCCAGCACTCCAGCCATACAGTTTCCAAAGCAGTTCCCAGGTTGAGCCCGGGTATTTCACTTCCGACTTGTATTGCCGTCTACGCTCCCTTTACACCAAGTAAATC
+
FFFFFFFFF:FFFFF:FFFFFFFFFFFFFFFFFFFFFFFFFFFFFFFFFFFFFFFFFFFFFFF:FFFFF,FFFFFFFFFFFFFFFFFFFFFFFFFFFFFFFFFFFFFFFF:FFFFFFFF:FFFFFF:FFFFFFFFFFFFFFFFFFFFFFFFFFFFFFFFFFFFFFFFFFF:FFFFFF:FFFFFFFFFFFFFFFFFFFFFFF:FFFFFFFFFFF:FFFFF,FFFF:FF:F:::FFF:FFFF:F,F::FFFF,
@A01757:128:HWYCLDRX2:1:2102:12129:10942 2:N:0:GGAGCGTC
TCGGACTACAAGGGTATCTAATCCTGTTTGCTCCCCACGCTTTCGAGCCTCAGTGTCAGTTTCTGTCCAGTAAGCCGCCTTCGCCACCGGTGTTCCTCCTAATATCTACGCATTTCACCGCTACACTAGGAATTCCGCTTACCCCTCCAGCACTCTAGCTTGATAGTTCCAAAAGCAATCCACAGAGTTGAGCCCTGGGTTTTCACTTCTGGCTTACCATGCCACCTACGCTCCCTTTACGCCCAATAAAT
+
FFFFFFFFFFFFFFFFFFFFFFFFFFFFFFFFFFFFFFFFFFFFFFFFFFFFFFFFFFFFFFFFFFFFFFFFFFFFFFFFFFFFFFFFFFFF:FFFFFFFFFFFFFFFFFFFFFFFFFFFF:FFFFFFFFFFFFFFFFFFFFFFFFFFFFFFFFFFFFFFFFFFFFFFFFFFF:FFFFFF,FFFF:FFFFFFFFFFFFFFFFFFFFFFFF::FFFFFFFFFFFFFFFFFFFFFFFF:FFFFFFFFFFFFFF
@A01757:128:HWYCLDRX2:1:2102:30662:10942 2:N:0:GGAGCGTC
TCGGACTACCCGGGTATCTAATCCTGTTTGCTACCCACGCTTTCGTGCTTCAGCGTCAGTTAAAGCCCAGCAGGCCGCCTTCGCCACTGGTGTTCCTCCCGATCTCTACGCATTTCACCGCTACACCGGGAATTCCGCCTGCCTCTACTTCACTCAAGCCCTACAGTTTCAAAAGCAGTTCACGGGTTAAGCCCATGGATTTCACTTCTGACTTGCAGGGCCGCCTACGCACCCTTTACACCCAGTAAATC
+
FFFFFFFFFFFFFFFFFFFFFFFFFFFFFFFFFFFFFFFFFFFFFFFFFFFFFFFFFFFFFFFFFFFFFFFFFFFFFFFFFFFFFFFFFFFFFFFFFFFFFFFFFFFFFFFFFFFFFFFFFFFFFFFFFFFFFFFFFFFFFFFFFFFFFFFFFFFFFFFFFFFFFFFFFFFFFFFFFFFFFFFFFFFFFFFFFFFFFFFFFFFFFFFFFFFFFFFFFFFFFFFFF:FFFFFFFFFFFFFFFF:,FF,FFF:
@A01757:128:HWYCLDRX2:1:2102:30743:11021 2:N:0:GGAGCGTC
TCGGACTACCAGGGTATCTAATCCTGTTTGCTACCCACGCTTTCGCTCCTCAGCGTCAGTTATGTGCCAGATAGTCGCCTTCGCCACTGATGTTCCTCCAGATATCTACGGATTTCACTCCTACACCTGGAATTCCACTATCCTCTCACACACTCCAGTTTGCCAGTTTCAAAGGCAGTTCCCACGTTGAGCGCGGGGATTTCACCCTTGACTTGACATACCGCCTACGAGCGCTTTACGCCCAGTAATTC
+
FFFFFFFFFFFFFFFF:FFFFFFFFFFFFFFFFFFFFFFFFFFFFFFFFFFFFFFFFFFFFFFFFFFFFFFFFFFFFFFFFFFFFFFFFFFFFFFFFFFFFFFFFFFFFFFFFFFFFFFFFFFFFFFFFFFFFFFFFFF:FFFFFFFFFFFFFFFFFFFFFFFFFFFFFFFFFFFFFFFFFFFFFFFFFFFF:F:FFF:FFFF:FFFFFFFFFFFFFFFF:F:FFFFFFFFFFFF,FFFF:FFFFF:FFFF
@A01757:128:HWYCLDRX2:1:2102:32886:11068 2:N:0:GGAGCGTC
TCGGACTACTAGGGTATCTAATCCTGTTTGCTCCCCACGCTTTCGAGCCTCAGTGTCAGTAACAGACCAGAATGTCGCCTTCGCCACTGGTGTTCTTCCATATATCTACGCATTCCACCGCTACACATGGAGTTCCACATTCCTCTTCTGTACTCAAGTTTCCCAGTTTCCAATGACCCTCCACGGTTAAGCCGTGGGCTTTCACATCAGACTTAAGAAACCACCTGCGCTCCCTTTACGCCCAATAAATC
+
FFFFFFFFFFFFFFFFFFF,FFF:FFFFFFFFFFFFFFFFF::FFFFFFFFFFFFFFFFFFFFFFFFFF:FFFFFFFFFFFFFFFFFFFFFF::F:FFF,::,F:FFF:FF,::FFF:FFFFFFFFFFFFF:F:FFFF:F:FFFFFFFFFF::FFFFFF,FFFFFFFFFFFFFFFFFFFFFFFFFFFF,:FFFFFFFFFF:FFFF,FFFFFFFF::FF:FFFFFFF:FFFFF:F,:F:FFFFF,F,::FFF
@A01757:128:HWYCLDRX2:1:2102:6804:11083 2:N:0:GGAGCGTC
TCGGACTACAAGGGTATCTAATCCTGTTTGCTCCCCACGCTTTCGAGCCTCAACGTCAGTCATCGTCCAGCAAGCCGCCTTCGCCACTGGTGTTCCTCCTAATATCTACGCATTTCACCGCTACACTAGGAATTCCACTTGCCTCTCCGACACTCCAGCCACACAGTTCCAAATGCAGTCCCGGGGTTGAGCCCCGGGCTTTCACATCTGGCTTGCATCGCCGTCTACGCTCCCTTTACACCCAGTAAATC
+
FFFFFFFFFFFFFFFFFFFF,FFFFFFFFFFFFFFFFFFFFFFFFFFFFFFFFFFFF:FFFFFFFFFFFFFFFFFFFFFFFFFFFFFFFFFFFFFFFFFFFFFFFFFFFFFFFFFFFFFFFFFFFFFFFFFFFFFFFFFFFFFFFFFFFFFFFFFFFFFFFFFFFFFFFFFFFFFFFFFFFFFFFFFFFFFFFFFFFFFFFFFFFFFFFFFFFFFFFFF,FFFFFF,,FFFFFFFFFFFFFFF:FFF:FF:
@A01757:128:HWYCLDRX2:1:2102:28727:11162 2:N:0:GGAGCGTC
TCGGACTACTAGGGTATCTAATCCTGTTCGCTCCCCCAGCTTTCGCGCCTCAGCGTCAGTGCCGGCCCAGAGAGCTGCCTTCGCCATCGGTGTTCTTCCCGATATCTGCGCATTCCACCGCTACACCGGGAATTCCGCTCTCCTCTACCGCACTCGAGCCGCCCAGTTCGGAACCCGGCCCGAGGTTGAGCCCCGGGGTTAGAGGTTCCGCTTAGGCAGCCGCCTACGCGCGCTTTACGCCCAATGAATCC
+
FFFFFFFFFFFFFFFFF,FFFFFFFFFFFFFFFFFF,FFFFFFFF,FFFFFFFFFFFFFFF:FFF:FFFFF:FFFFFFFFFFFFFFFFFFFFFFFFFFF:FFFFFFF,:FFFFF,FFFFFFFFFFF,FFFFFFFFFFFFF:FFFFFFF,FFFFFFFFFFFFFFFFFFFF:FFFFFFF,:,FFFFFFFFFFFFFF:F:FFFFFFFFFFF,FFFFFFF:FFFFFFFFFF,F:F:FFFFFFFFFFFFF,FFFF,
@A01757:128:HWYCLDRX2:1:2102:29460:11177 2:N:0:GGAGCGTC
TCGGACTACCGGGGTTTCTAATCCTGATTGCTCCCCACGCTTTCGTGCCTCAGTGTCAGTTACAGTCCAGAGAGCCGCCTTCGCAACTGGTGTTCCTCCTAATATCTACGCATTTCACCGCTACACTAGGAATTCCACTCTCCTCTCCTGCACTCAAGTTCCCCAGTTTCAAAGGCTTACTACGGTTGAGCCGTAGCCTTTCACCTCTGACTTAAGAAACCACCTACGCACCCTTTACGCCCAGTAATTCC
+
FFFFFFFFFFF,FFFFFFFFFFFFFF,:FFFFFFF,F,FFFFFFFFFFFFFF:F:::FFFFFFFFFFFFFF:FFFF,FFFFFFFFFFFFFFFFFFFFFFFFFFF,FFFFFFFFFFFFFFFFF:FFFFFF:F,FFFF:FFFFFFFFFF:FFFFFFFFFFFF,FFFFFFFFFFFFF:F::FFFFF:FFFFF:FF:FFFFFF:FFFFFFFF,FFFFFFFFFF,FF,,FFFF,FF:FF:FF:F::FF,FFFFF,F
@A01757:128:HWYCLDRX2:1:2102:11071:11647 2:N:0:GGAGCGTC
TCGGACTACAGGGGTATCTAATCCTGTTTGCTACCCACGCTTTCGAGCCTCAGCGTCAGTTAAAGCCCAGCAGGCCGCCTTCGCCACTGGTGTTCCTCCTAATATTTACGCATTTCACCGCTACACTAGGAATTCCGCCTGCCTCTACTTCACTCAAGATGAACAGTTTCGATCGCAGCTATGGGTTAAGCCCATAGATTTCACAGTCGACTTGCTCTCCCGCCTACGCTCCCTTTACACCCAGTAATTCC
+
FFFFFFFFFFFFFFFFFFFFFFFFFFFFFFFFFFFFFFFFFFFFFFFFF:FFFFFFFFFFFFF:FFFFFFFFFFFFFFFFFFFFFFFFFFFF:FFFFFFFFFFFFFFFFFFFFFFFFFFFFFF:FFFFFFF:FFF:FFFFFFFFFFFFFFFFFFFFFFFFFFFFFF:FFFFFFFFFFFFFFFFFFFFF:FF:FF:FFFFFFFFFFFFFF::FFFFFFFF:FFFFFFFFFFFFFFFFFFFFFFF:FFF,FFF
@A01757:128:HWYCLDRX2:1:2102:25201:11694 2:N:0:GGAGCGTC
TCGGACTACAAGGGTATCTAATCCTGTTTGCTCCCCACGCTTTCGTGCCTCAGTGTCAGTTACAGTCCAGAGAGCCGCCTTCGCAACTGGTGTTCCTCCTAATATCTACGCATTTCACCGCTACACTAGGAATTCCACTCTCCTCTCCTGCACTCAAGTTCCCCAGTTTCAAAGGCTTACTACGGTTGAGCCGTAGCCTTTCACCTCTGACTTAAGAAACCACCTACGCACCCTTTACGCCCAGTAAATCC
+
FFFFFFF,FFFFFFFFFFFFFFFFFFFFFFF:FFFFFFFFFFFFF::FF:FFFFF::F:FFFFFF:FFF:FFFFFFFFFFFFFFFFFF:FFFFFFFFFFFFFFFFF,FF,FF,FFFFFFFF,FFFFFFFFFFFFFF:FFFFFFFF:FFFFFFFFFFFFF:FFFF,F,FFFFFF::F,FFFF:F,FFF:FFFFFFFFFF:F:FFFF,FF::F:FFFFFFFFFFFFF:F,FFF,F,,:F,FFFFF,F,F,FFF
@A01757:128:HWYCLDRX2:1:2102:25138:11804 2:N:0:GGAGCGTC
TCGGACTACTGGGGTTTCTAATCCTGTTCGCTACCCACGCTCTCGTGCTTCAGCGTCAGTCTCAGCCTGGTAAGCTGCCTTCGCTATCGGAGTTCTAAGTCATATCTAAGCATTTCACCGCTACTTGACTTATTCCGCCTACCTCGTCTGTACTCGAGCCCGCCAGTTTTAATGGCAATCCGGGGTTTAGCCCCGACATTTAACCACTAACTTAACAGGCCGCCTACGCACCCTTTAAACCCAATAAATCC
+
[truncated: 51,061,110 more chars]
