# Supplementary material for: Effects of semaglutide on gut microbiota, cognitive function and inflammation in obese mice
Source: PeerJ. 2024 Aug 12;12:e17891. doi: 10.7717/peerj.17891 (PMC11326427; doi:10.7717/peerj.17891)
Supplement: Supplemental Information 36 [file peerj-12-17891-s036.gz › ZTPSN23FE010-HFD_5_R2.fq]

@A01757:128:HWYCLDRX2:1:2101:18873:1110
ACGGACTACAGGGGTATCTAATCCTATTTGCTCCCCACGCTTTCGTGCCTCAGCGTGAGTAACAGGCCAGTAGGGCGCCTTGGCCACTGGTGTGCTTCCGTATGTCTGCGCCTTGTTCCGCTGGACTTGGGGGTGCTGCGCGCTCTCCTGTGCGCGGGTGTGGGTGTTTGTGGGTGTGGGACGAGGTGTGGTCTTGGCTTTGCGTTCTGAGTGGGCCGAGGGGGGGGGCTGCGGTTCGGGCCGGGGGGGGG
+
,FF,F,F::F,FFF:,F,:,,FF::,F,F:FF,::,::FFFFF,FFFFFF,:,:,,,FFF,,,,F:,FFF,,:FFFF,,FF,,,::F:FF,F,F,:FF,,:F,,:F,:::,,,,,:F,,F,:,,,F,:FF,F,,,,,,,F,F,,:,,,,F,,,,,,,F,,:,F:,F,,,F,F,F,F,,,F,,F,FF,F,F,,,F,:,,,,,F::F,:,:F,,F,,:FFF:,F,F,FFFF,::,:,:,,F,,F::,,FF,,,
@A01757:128:HWYCLDRX2:1:2101:8576:1188
TCGCACAACCAGGTTATCTAATCCTTTTCGCTACCCACTATCTCGTCCTTCAGACTCAGTCGCAGTCTTGTAATCTGCCTTCGCTATCGGATTTAAATGTTATATCTAAGCATTTCACCTCAACAAAAATTATTCCGCCTAACTAGTCTGAACTCGAGTATTACATTATTAATCTCAATTCAAGTTGAACCCCCTACTTTAAAACACTAACTAAAAAAACACCCTACCAACCCTTTAAACCCAAAAAAACC
+
F:,,,,,:FFFF:,FFF,:F:,,FF,,FF,,,FFFFFF,,FF:,F,,,,,FFF,,,:F,F,,:F,,:,,F,FF,:F,,,::F,,F,FF:FF::F,,F,F,FFFFF,,FF,,FF,,F:FF:,,FF,,FF,,F,:,F::::,,F,F:,F::,:F:,:F:,F,,,FFF,F:,:F:FF:,::,F,F:,,F,FFF:FF,,FF::FF::,,F,,FF,,,FF:,FFF::,,,:FFFFF,::F:::F::,,:FF::F,F
@A01757:128:HWYCLDRX2:1:2101:14841:1235
TCGGACTACAGGGGTATCTAATCCTATTTGCTCCCCACGCTTTCGTGCCACAGCGTCAGTCACCAGCCCCGGCGCCCCCCTACCCAAGTGTTTTCCTTCCATATAAATACGCATTTTACACAAACACATGCAGTTCCACCCCCCAAACATCCAATATAGCCCCCCAGTTACACGAGCCTTTACCGGTTGAGCCGGAACATTTCACACCAGACTAACCAGCCCGCCAACCAACCATTTACCCCCAAAAATTC
+
FFFFFF:FF,FFFFF,FFFF,FFF,,FF,FFFFFF:FFFFFFFFF,FF,,FFFFFFFFFF,:F,FF,FFF:,FF,F,,F,F,,,F,:,FF,F,F,FF,FFF,::,,,,,,F,:FF:,F:,,:,,:,F:F:,,,FFF,:FF,FF,:,,F,:,,:,F,,F,F::,F,,,FFFF,F,F,F,F:,:FFF,F,,:,FFF,,FF,FF,,,,,FFF,,:F,F:FFF,FF,FF,,F,,,,F,FF:FF,FFF::F,FF,F
@A01757:128:HWYCLDRX2:1:2101:7645:1266
TCGGACTACCAGGGTATCTAATCCTGTTCGCTCCCCTAGCTTTCGCGCCTCAGCGTCAGTGTCGGCCCAGTAAGCTGCCTTCGCCATCGGTGTTCTTCCCGATATCTGCGCATTCCACCGCTACACCGGGAATTCCGCTTACCCCTACCGCACTCGAGGCTGCCAGTTCGGGACCCGGCTTGAGGTTGAGCCCCGAGCTTAGAGGTCCCGCTTAGCGGCCCGCCTGCGCGCGCTGTACGCCCAATGAATCC
+
FFFFFFFFFF:FFFFFFFFFFFFFFFFFFFFF:FFFFFFFFFFFFFFFFFFFFFFFFFFFFFFFFFFFFFF:FFFFFFFFFFFFFF:FFFFFFFFFFFFFFFFFFFFFFFFFFFF:FFFFFFFFFF:FFFFF:FFFF:,F:F,F:FFF,FFFFFFF:FF,FFF::F,F:FFF:FFFFF,:FF,FFFFF,,F,FF,::,FF,F:FFFF,F:FFF,:FFFF:FFFFFFFF,::FF:,F,,:F,F,FFFF,FF,
@A01757:128:HWYCLDRX2:1:2101:18738:1438
TCGGACTACTGGGGTATCTAATCCTGTTTGCTCCCCACGCTTTCGAGCCTCAACGTCAGTTACTGTCCAGTAAGCCGCCTTCGCCACTGGTGTTCCTCCTAATATCTACGCATTTCACCGCTACACTAGGAATTCCGCTTACCTCTCCAGCACTCTAGCCGGGCAGTTTCCAAAGCAGTCCCGCAGTTGGGCCGCGGGCTTTCACTTCAGACTTGCTCGGCCGTCTACGCTCCCTTTACGCCCAGTGAATC
+
FFFFFFFFFFFFFFFFFFFFFFFFF:FFFFFFFFFFFFFFFFFFFFFFFFFFFFF:FFFFF:FFFFFFFFFFFF:FFFFFFFFFFFFFFFFFFFFFFFF:FFFFFFFFFF,,FFFF:FFFF,:::FF,FF,,FFF:FFF:FF:FFFF,FFFFF:FF:F,,FFFF,FFF,FF,F,F::F,FF:F,,F:,FFF:FF,FFF,F,,,,:F,:FF,,:FF,::,F,FF,,,,:,,,,:,F,F:F,:F,,F,,:,,F
@A01757:128:HWYCLDRX2:1:2101:27181:1438
TCGGACACCAGGTTATCTAATCCTATTTGCTCCCCACGCTTTCGTGCCTCAGCGTCAGTCACAGGCCAGGCGGCCGCCTTCGCCACTGGTGTTCTTCCATATCTCTGCGCATTTTACCGCTACACATGGAGTTCCACCGCCCTCTCCTGTCCTCAAGTCTGCCAGTTTCTGAATGAAAGACGAGTTGAGCTCATCCCTTTGCCTTCAGACTGAACAGACCGCCTGCGCACCCTTTACGCCCAATCATTCCG
+
FFF:FFF:FFFFFFFFFFFFFFFFFFFFFF:FFF:FFFFFFFFFFFFFFFFFFF:FFFFFFFFFFFFFFFFFF:FFFFF:FFFFFFFFFFFFFFFFFF,FFFFFFFFFFFFFFFFFFFFFFFF:FFF:FFFFFFFFFFFF:FFFFFFFF:FFF:FFFFFF,FFFFFFF:FFFFF:FFFFFF:FFFFFFFFFFF:F:FFFF:F,F:::FFFFF::FFFF:FFFFFF,F:FFFFFFFFF,FFFFFFFFFFF,,
@A01757:128:HWYCLDRX2:1:2101:15528:1485
TCGGACTACAAGGGTATCTAATCCTGTTTGCTACCCACGCTTTCGAACCTCAGCGTCAGTTACAGACCAGAGAGCCGCTTTCGCCACTGGTGTTCTTCCATATATCTACGCATTTCACCGCTACACATGGAGTTCCACTCTCCTCTTCTGCACTCGAGCCGCCCAGTTCGGAACCCGGCCCGAGGTTGAGCCCCGGGGTTAGAGGTTCCGCTTAGGCAGCCGCCTACGCGCGCTTTACGCCCAATGAATCC
+
FFFFFFFFFFFFFFFFFFFFFFFFFFFFFFFFFFFFFFFFFFFFFFFFFFFFFFFFFFFFFFFFFFFFFFFFFFFFFFFFFFFFFFFFFFFFFFFFFFFFFFFFFFFFFFFFFFFFF:FFFFFFFFFFFFFFFFFFFF:FFFFFFFFFFFFFFFFFFFFFFFFF:FFFFFFFFFFFFFFFFFFFFFFFFFFFFFF:FFFFFFFFFFFFFFFFFFFFFFFFFFFFFFFFFFFFFFFFFFFFFFFFF,F,FFF
@A01757:128:HWYCLDRX2:1:2101:3332:1532
TCGGACTACAAGGGTATCTAATCCTGTTTGCTCCCCACGCTTTCGCGCCTCAGCGTCAGTTAATGTCCAGCAGGCCGCCTTCGCCACTGGTGTTCCTCCGTATATCTACGCATATCACCGCTACACACGGAATTCCGCCTGCCTCTCCATCACTCAAGAAGAACAGTTTCAAACGCAGTTCCAGGGTTGAGCCCTGGAATTTCACGTCTGACTTGCTCTCCCGCCTACACGCCCTATACACCCAGTAAAAC
+
FFFFFFFFFFFFFFFFFFFFFFFFFFFFFFFFFFFFFFFFFFFFFFFFFFFFFFFFFFFFFFFFFFFFFFFFFFFFFFFFFFFFFFFFFFFFFFFFFFFFFFFFFFFFFFFFF:F:FFFFFFFFFFFF:FFFFFFFFF,FFFFFFFFFFFFFFFFFFFFFF:FFFFFFFF:F,FFFFFFFFFFFFFFF,F,FFFF:FF:FFFFF,F:FF:FFFF,FFFFFFF:FF,FF:F:FFFF,F,:FF,FF:FFF:,,
@A01757:128:HWYCLDRX2:1:2101:8522:1532
TCGGACTACTAGGGTATCTAATCCTGTTCGCTACCCACGCTTTCGTGCATCAGCGTCAGATGCGGATTAGCAAGCTGCCTGCGCAATCGGTGTTCTGAGTAATATCTAAGCATTTCACCGCTACACTACTCATTCCGCCTGCTGCATCCGCTCTCCAGTCGAACAGGATCAGAGGCAGGCACGGGGTTAAGCCCCGACATGTGACCTGTATCTTATCCGCCAGCCTACGCACCCGTGAAGCCCACTAAATC
+
FFFFFFFFFFFFFFFFFFFFFFFFFFFFFFFFFFFFFFFFFFFFFFFF:FFFF:F:FFFFFFFFF,FFFFFFFFFFFFFFFFFFF,FFFFFF,FFFFFFFFFF,FFFFFFF:FF:FFFFFFFFF,,FFFFF,,FF:FFF,FF:FFF:::FF::F,F::FFF:F,FF,:F,FF,FF,FF:FF:FFFF,,,,:F,,FFF,FF,,F,,:F,,F,:F,,F,,F,,,FF:,,,F::,:,,::,,:::F,::,,,,F
@A01757:128:HWYCLDRX2:1:2101:14326:1532
TCGGACTACAAGGGTATCTAATCCTATTTGCTCCCCACGCTTTCGTGCCTCAGCGTCAGTCAACAGGCCAGGCGGCCGCCTTCGCCACTGGTGTTCTTCCATATATCTACGCATTTTACCGCTACACATGGAGTTCCACCGCCCTCTCCTGCTCTCTAGCCCGCCAGTTTCCAGAGCCTGTACCGGTTGAGCCGGTACCTTTCACTCCAGACTTATCAGGCCGCCTACGCACCCTTTACGTCCAATCATTC
+
FFFFFFFFFFFFFFFFFFFFFFFFFF:FFFFFFFFFFFFFFFFFFFFFFFFFFFFFFFFFFFFFFFFFFFFFFFFFFFFFFFFFFFFFFFFFFFFFFFFFFFFFFFFF:FFFFFFFFFFFFFFFFFFFFFF:FFFFF:FFFFFFFFFFFFFFF:FFFFFFFF:FFFF::FFFFFFFFFFFFFF:FFFFFFFFFFFFFFFFFFFFFFF:FFFFFFFFFFF:FFFFFFFFFFFFFFF:F:FFFF,::F,,F:F
@A01757:128:HWYCLDRX2:1:2101:8531:1548
TCGGACTACTAGGGTATCTAATCCTGTTCGCTACCCACGCTTTCGTGCCTCAGCGTCAGATGCGGATTAGCAAGCTGCCTGCGCAATCGGTGTTCTGAGTAATATCTAAGCATTTCACCGCTACACTACTCATTCCGCCTGCTGCATCCGCTCTCCAGTCGAACAGTATCAGAGGCAGGCACGGGGTTAAGCCCCGACATTTGACCTCTAACTTATCCGACAGCCTACGCACCCTTTAAACCCAATAAATC
+
FFFFFFFFFFFFFFFFFFFFFFFFFFFFFFFFFFFFFFFFFFFFFFFF,FFFFFFFFFFFFFFFF,FFFFFFFFFFFFFFFFFF,FFFFF::FFFFFFFFFFFFFFF:FFFFFFFFFFFFFFF:FFFFFFFFFFFFFF,:FFFFFF:,FFFF:FFFFFFFFF,FFFFFFFFFFFFFFFFFF:FFFFFFF:FFF,FFFFF:FFFF,F,:F:F,F,FFFFFFF:FFFFF,FFFF,FF,F,F,FF,FFF:FF:F
@A01757:128:HWYCLDRX2:1:2101:31304:1564
TCGGACTACAGGGGTTTCTAATCCTGTTCGCTACCCACGCTCTCGTGCTTCAGCGTCAGTCGCAGTCTGGTAAGCTGCCTTCGCTATCGGAGTTCTAAGTTATATCTAAGCATTTCACCGCTACTTAACTTATTCCGCCTACCTCGTCTGAACTCGAGTCTTACAGTATTAATGGCAAATCAAAGTGAAGCCCCGACGTTTAACCACTAACTTAAAAAACCGCCTACGCACCCTTTAAACCCAATAAATCC
+
FFFFFFFFFFFFFFFFFFFFFFFFFFFFFFFFFFFFFFFFFFFFFFFFFFFFFFFFFFFFFFFFFFFFFFFFFFFFFFFFFFFFFFFFFFFFFFFFFFF:FFFFFFFFFFFFFFFFFFFFFFFFFFFFFFFFFFFFFFFFFFFFFFFFFFFFFFFFFFFFFFF:FFFFFFF:FFFFFFFFFFF,FFFF:FFFFFFFFFFFFF,FFFF:F,FF,F:F,F:FFFFFFFFFFFFFFF,FFFFFF:FFFFFFFF,
@A01757:128:HWYCLDRX2:1:2101:27932:1611
TCGGACTACAAGGGTATCTAATCCTGTTCGCTACCCATGCTTTCGAGCCTCAGCGTCAGTTGCAGACCAGAGAGCCGCCTTCGCCACTGGTGTTCTTCCATATATCTACGCATTCCACCGCTACACATGGAGTTCCACTCTCCTCTTCTGCACTCAAGTTCAACAGTTTCTGATGCAATTCTCCGGTTGAGCCGAAGGCTTTCACATCAGACTTATTGAACCGCCTGCACTCGCTTTACGCCCAATAAATC
+
FFFFFFFFFFFFFFFFFFFFFFFFFFFFFFFFFFFFFFFFFFFFFFFFFFFFFFFFFFFFFFFFFFFFFFFFFFFFFFFFFFFFFFFFFFFFFFFFFFFFFFFFFFFFFFFFFFFFFFFFFFFFFFFFFFFFFFFFFFFFFFFFFFFFFFFFFFFFFFFFFFFFFFFFFFFFFFFFFFFFFFFFFFFFFFFFFFFFFFFFFFFFFFFFFFFFFFFFFFFFFFFFFFFFFFFFFFFFFFF:FFFFFFFFFFF
@A01757:128:HWYCLDRX2:1:2101:29912:1626
TCGGACTACAAGGGTATCTAATCCTGTTTGCTCCCCACGCTTTCGAGCCTCAACGTCAGTTACCGTCCAGTAAGCCGCCTTCGCCACTGGTGTTCCTCCTAATATCTACGCATTTCACCGCTACACTAGGAATTCCGCTTACCTCTCCGGTACTCCAGCACAAAAGTTTCCAAAGCAGTTCCGCGGTTAAGCCGCGGGCTTTCACTTCAGACTTTCTTCGCCGTCTACGCTCCCTTTACACCCAGTAAATC
+
FFFFFFFFFFFFFFFFFFFFFFFFFFFFFFFFFFFFFFFFFFFFFFFFFFFFFFF:FFFFFFFFFFF,FFFFFFFFFFFFFFFFFFFFFFFFFFFFFFFFFFFFFFFFFFFFFFFFFFFFFFFFFFFFFFFFFFFFFFFFFFFFFFFFF,FFFFFFFFFF,FFFFFFFFFFFFFFFFF,FFFFFFFFFFFFFFFFFFFFF:FFFFF:FFFFFFFF:FFFFFFFFFFFFFFFFFFFFFFFFFFFFFFF,FFF
@A01757:128:HWYCLDRX2:1:2101:9335:1720
TCGGACTACAAGGGTTTCTAATCCTGTTTGCTACCCACGCTTTCGCTCCTCAGCGTCAGTTATGTGCCAGATAGTCGCCTTCGCCACTGATGTTCCTCCAGATATCTACGGATTTCACTCCTACACCTGGAATTCCACTATCCTCTCACACACTCCAGTTTGCCAGTTTCAAGGGCAGTTCCCACGTTGAGCGCGGGGATTTCACCCTTGACTTGACATACCGCCTACGAGCGCTTTACGCCCAGTAATTC
+
FFFFFFFFFFFFFFFFFFFFFFFFFFFFFFFFFFFFFFFFFFFFFFFFFFFFFFFFFFFFFFFFFFFFFFFFFFFFFFFFFFFFFFFFFFFFFFFFFFFFFFFF:FFFFFF,FFFFFFFFFFFFFFFFFF:FFFFFFFFFFFFFFFFFFFFFFFFFFF,FFFFFFFFFFFFFFFFFFFFFFFFFFFF:FFFFFFFFFF:FFFFFFFFFFFFFFFFFF:FF,::FFF,F,FFFFF:FFFFFFFFFFFF,FFF
@A01757:128:HWYCLDRX2:1:2101:15628:1720
TCGGACTACTAGGGTATCTAATCCTGTTCGCTACCCATGCTTTCGAGCCTCAGCGTCAGTTGCAGACCAGAGAGCCGCCTTCGCCACTGGTGTTCTTCCATATATCTACGCATTCCACCGCTACACATGGAGTTCCACTCTCCTCTTCTGCACTCAAGTTCAACAGTTTCTGATGCAATTCTCCGGTTGAGCCGAAGGCTTTCACATCAGACTTATTGAACCGCCTGCACTCGCTTTACGCCCAATAAATC
+
FFFFFFFFFFFFFFFFFFFFFFFFFFFFFFFFFFFFFFFFFFFFFFFFFFFFFFFFFFFFFFFFFFFFFFFFFFFFFFFFFFFFFFFFFFFF:FFFFFFFFFFFFFFFFFFFFFFFFFFFFFFFFFFFFFFFFFFFFFFFFFFFFFFFFFFF,FFFFFFFFFFFFFFFFFFFFFFFFFFF:FFFFFFFFFFFFFFFFFFFFFFFFFF:FFFFFFFFFF:FFFFFFF:FFFFFFFFFFFF:FFFFF::,FFF
@A01757:128:HWYCLDRX2:1:2101:20455:1720
TCGGACTACCGGGGTATCTAATCCTGTTCGCTACCCACGCTCTCGTGCTTCAGCGTAAGTCGCAGTCTGGTAAGCTGCCTTCGCTATCGGAGTTCTAAGTTATATCTAAGCATTTCACCGCAACTTAAGGTATTCCGCCTACCTGGGCTGCGCTCGGGGCTGAGAGGTTTAAGGGGACGGCTAGGTGCGGCGCGGGGGGTTTGCCGGTGAGTTGTGGGGCGGGGTCGGGGCCGGTGGGGCGGGAGCTGGGG
+
:,FFF,:F,:FF::FFF,FFF,,FF::FF,:,FFF:FF:,FFF,:FF:F,,FFF:,,FF,::FFF,,::,,FFFF::F:FF:,FFFF:::,F,F,,:,:F:FFFF:F,,,F,,,:,,,,F,,,,F:FF,,F,:FF,F,,F,,:,,:,,:F,,F,,F,F,,,,,,,F,,:,,,,FF,,,,,,,,FF,FF,F,,,,:,,F:,,,,,,,,F,,,,,,,,,,,::F,,,,,F,:,,,F,,,,,,F:,,,,,F,,:
@A01757:128:HWYCLDRX2:1:2101:4824:1736
TCGGACTACAGGGGTATCTAATCCTGTTCGCTACCCATGCTTTCGAGCCTCAGCGTCAGTTGCAGACCAGACAGCCGCCTTCGCCACTGGTGTTCTTCCATATATCTACGCATTCCACAGCTACACATGGAGTTCCACGGTCCTCTTCTGCACTCAAGTCGCCCGGTTGCCGATGCACTTAATCGGTTAAGCCGAAGGCTTTCACATCAGACCTAAGCTACCGCCTGCGCTCGCTTTACGCCCAATACATC
+
:FFFFF:,FF:FFF:FFFF:,FFFF:F:FFF,FFFFFFF:FFFFF:FFFFFFFFFFF,F:FFFFFFFFFFFFF:FF:FFF,FFF::F,,FFF,FFFFFFFFF,:FFF:FFFFFFF:,:::,FFFFF:FFFFFF,F:F,,FFFF,FFFF,:FFF:FF:FFF:FFFFF,F,FFF,,F,F,:::,FFF,:FF,FFF:,F,F:F:FFFFFFFFFF:FFFF:F,F:,FFFFF,,:F,FFF,FF:F:FFF:,FFF,F
@A01757:128:HWYCLDRX2:1:2101:31602:1736
TCGGACTACAGGGGTTTCTAATCCTGTTCGCTACCCACGCTCTCGTGCTTCAGCGTCAGTCGCAGTCTGGTAAGCTGCCTTCGCTATCGGAGTTCTAAGTTATATCTAAGCATTTCACCGCTACTTAACTTATTCCGCCTACCTCGTCTGAACTCGAGTCTTACAGTATTAATGGCAAATCAAAGTGAAGCCCCGACGTTTAACCACTAACTTAAAAAACCGCCTACGCACCCTTTAAACCCAATAAATCC
+
FFFFFFFFFFFFFFFFFFFFFFFFFFFFFFFFFFFFFFFFFFFFFFFFFFFFFFFFFFFFFFFFFFFFFFFFFFFFFFFFFF,FFFFFFFFFFFFFFFFFFFFFFFFFFFFFFFFFFFFFFFFFFFFFFFFFFFFFFFFFFFF:FFFFFFFFFFFFFFFFFFFFFF:FFF:FFFFFFFFFFFFF:FFFFFFFFFFFF::F,FFFFFFFFFFFFFFFFFFFF:FFF:FFF:FFFFFFFFFFF:FFFFFFFFF
@A01757:128:HWYCLDRX2:1:2101:3658:1752
TCGGACTACAAGGGTATCTAATCCTGTTTGCTCCCCACGCTTTCGCGCCTCAGCGTCAGTTAATGTCCAGCAGGCCGCCTTCGCCACTGGTGTTCCTCCGTATATCTACGCATTTCACCGCTACACACGGAATTCCGCCTGCCTCTCCATCACTCAAGAAGAACAGTTTCAAACGCAGTTCCAGGGTTGAGCCCTGGAATTTCACGTCTGACTTGCTCTCCCGCCTACACGCCCGTTACACCCAGTACATC
+
FFFFFFFFFFFFFFFFFFFFFFFFFFFFFFFF:FFFFFFFFFFFFFFFFFFFFFFFFFFFFFFFFFFFFFFFFFFFFFFFFFFFFFFFFFFFFFFFFFFFFFFFFFF:FFFFFFFFFFFFFFFF:FFFFFFFFFFFFFFFF:FFFFFFFFFFFFFFFFFF,FFF,FF:FFFFFFFFFFFFFFF:FF,FFF:,:FF,F,,F,FF:FFFFFF:::FF,FFFFFF:,FF,::F:FF,,FFFF:,FFFF,F,FF:
@A01757:128:HWYCLDRX2:1:2101:2672:1955
TCGGACTACCCGGGTATCTAATCCTGTTCGCTACCCATGCTTTCGAGCCTCAGCGTCAGTTGCAGACCAGAGAGCCGCCTTCGCCACTGGTGTTCTTCCATATATCTACGCATTCCACCGCTACACATGGAGTTCCACTCTCCTCTTCTGCACTCAAGTTCAACAGTTTCTGATGCAATTCTCCGGTTGAGCCGAAGGCTTTCACATCAGACTTATTGAACCGCCTGCACTCGCTTTACGCCCAATAACTC
+
FFFFFFFFFFFFFFFFFFFFFFFFFFFFFFFFFFFFFFF:FFFFFFFFFFFFFFFFFFFFFFFFFFF:FFFFFFFFFFFF:,FFFFFFFF:FFFFFFFFFFFFFFFFF:F:FF:FFFFFF:F,F,:FFFFFFFF,FFFFFF:::FFFFFFFFFFFF:FFFFFFFFFFFFFFFFFF,:FFF,:FFFFF,:FFFFFFFF,FF:FF:FFFF:FFF:FF:,,FFFF:FF:FFFFFFF:FF,::FF,,,FF,F:FF
@A01757:128:HWYCLDRX2:1:2101:21350:2018
TCGGACTACACGGGTATCTAATCCTGTTCGCTACCCATGCTTTCGAGCCTCAGCGTCAGTTGCAGACCAGAGAGCCGCCTTCGCCACTGGTGTTCTTCCATATATCTACGCATTCCACCGCTACACATGGAGTTCCACTCTCCTCTTCTGCACTCAAGTTCAACAGTTTCTGATGCAATTCTCCGGTTGAGCCGAAGGCTTTCACATCAGACTTATTGAACCGCCTGCACTCGCTTTACGCCCAATAAATC
+
FFFFFFFFFFFFFFFFFFFFFFFFFFFFFFFFFFFFFFFFFFFFFFFFFFFFFFFFFFFFFFFFFFFFFFFFFFFFFFFFFFFFFFFFFFFFFFFFFFFFFFFFFFFFFFFFFFFFFFFFFFFFFFFFFFFFFFFFFFFFFFFFFFFFFFFFFFFFFFFFFFFFFFFFFFFFFFFFFFFF:FFFFFFF,FFFFFFFFFFFFFFFFFFFFFFFFFFFFF:FF:FF::FFFFFFFFFFFFFFFFFFFFFF:FF
@A01757:128:HWYCLDRX2:1:2101:17888:2096
TCGGACTACAGGGGTATCTAATCCTATTTGCTCCCCACGCTTTCGTGCCTCAGCGTCAGTCAACAGGCCAGGCGGCCGCCTTCGCCACTGGTGTTCTTCCATATATCTACGCATTTTACCGCTACACATGGAGTTCCACCGCCCTCTCCTGCTCTCTAGCCCGCCAGTTTCCAGAGACTGTACCGGTTGAGCCGGTACCTTTCACTCCAGACTTAGCATGCCGCCTACGCACCCTTTACGCCCAATCTTTC
+
FFFFFFFFFFFFFFFFFFFFFFFFFFFFFFFFFFFFFFFFFFFFFFFFFFFFFFFF:FFFFFFFFFFFFFFFFFFFFFFFFFFFFFFFFFFFF:F:F:FFFFFFFFFFFFFFFFFFFFFFFFFFFFFFFFFFFFFFFFFFFFFFFFFF,FFFFFFFFFFFFFFFFFFF:FFF:::F,FF:F,F:FFFF,,F,FFFFFFFFFFFFFFF,FFFF:FFFF:,:FFFFFFFF:FFF:FF,FF:,FFFFFFF,F,F
@A01757:128:HWYCLDRX2:1:2101:19895:2096
TCGGACTACCGGGGTATCTAATCCTGTTCGCTACCCACGCTCTCGTGCTTCAGCGTCAGTCGCAGTCTGGTAAGCTGCCTTCGCTATCGGAGTTCTAAGTTATATCTAAGCATTTCACCGCTACTTAACTTATTCCGCCTACCTCGTCTGAACTCGAGTCTTATAGTATTAATGGCAAATCAAGGTGAAGCCCCGACGTTTAACCACTAACTTAAAAAACCGCCTACGCACCCTTTAAACCCAATAAATCC
+
FFFFFFFFFFFFFFFFFFFFFFFFFFFFFFFFFFFFFFFFFFFFFFFFFFFFFFFFFFFFFFFFFFFFFFFFFFFFFFFFFFFFFFFFFFFFFFFFFFFFF:FFFFFFFFFFFFFFFF:FFFFFFFFFFFFFFFFFFFFFFFFFFFFFFFFFFFFFFFFFFFFFFFFFFFFFFFFFFFFFFFFFFFFFFFFFFFF:FFFFFFFFFFFFFFFFFF:FFFFF,FFFFFFFF:FFFF:FFFFFF:FFFFFFFF,
@A01757:128:HWYCLDRX2:1:2101:9634:2174
TCGGACTACAAGGGTTTCTAATCCTGTTCGCTACCCACGCTCTCGTGCTTCAGCGTCAGTCGCAGTCTGGTAAGCTGCCTTCGCTATCGGAGTTCTAAGTTATATCTAAGCATTTCACCGCTACTTAACTTATTCCGCCTACCTCGTCTGAACTCGAGTCTTACAGTATTAATGGCAAATCAAGGTGAAGCCCCGACGTTTAACCACTAACTTAAAAAACCGCCTACGCACCCTTTAAACCCAATAAATCC
+
FFFFFFFFFFFFFF:FFFFFFFFFFFFFFFFFFFFFFFFFFFFFFFFFFFFFFFFFFFFFFFFFFFFFFFF:FFFFFFFFFFFFFFFFFFFFFFFF:FFFFFFFFFFFFFFFFFFFFFFFFFFFFFFFFFFFFFFFFFFFFFFFFFFFFFFFFFFFFFFFFFFFFFFFF:FFFF:FFFFF:FF:FFFFF:FFFFFFF:FF:FFF,FF:FFFF,FFFFFF:::,FF:,F,FF:FF:,FF:FF:F::,FFFF:
@A01757:128:HWYCLDRX2:1:2101:10104:2206
TGGACTACTAGGGTATCTAATCCCGTTTGCTCCCTACGCTTTCGTGCCTTAGTGTCAGAACCGTCCCAGTAACCTGCCTACGCTATCGGTGTTCCTTCTAATATCTACGGATTTCACTCCTACACTAGAAATTCCAGTTACCCCTAACGGTCTCGAGCTTAGCAGTTTAGATAATAGTCTGAATGGTTGAGCCACCAGATTTCACTATCTACTTACTATGCCACCTACGCAACTCTTTACACCCAGTCACT
+
:FFFFFF,,F:F:FFFFFFFFFFF,F::FFFFF:FFFFFF,FFF,FFFFFFFFFFFFFFFFFFFFFFFFFFFFFFFFF:FFFFFFFF,FFFFFFF:FF::FF:FFF::,::F::FFFFFFFFFFFFFFFFFF,:FF,:FF:::F,FFF,,FFFFFFFF:FF:FF,FFFF,::FF::,FFFF:F::FF:FFF,FFF,FFFF,FFF,FFF,FFFF:FF:F:F,FFF,:FF,FF:FF,:FFF,F:,FFFF:FF,
@A01757:128:HWYCLDRX2:1:2101:18367:2268
TCGGACTACAGGTATCTAATCCCGTTTGCTCCCTACGCTTTAGTGCCTTAGTGTCAGAACCGTCCCAGTAACCTGCCTACGCTATCGGTGTTCCTTCTAATATCTACGGATTTCACTCCTACACTCGAAATTCCAGTTACCCCTAACGGTCTCGAGCTTAGCAGTTTAGATAATAGTCTGAATGGTTGAGCCACCAGATTTAACTATCTACTTACTCTGCCACCTACGCAACTCTTTACACCCAGTCACTC
+
FFFFFFFFFFFF::FFFF,,FFF::FFFFFFFFF,FFFFF:FFF:FFFFFFFF,FF:FFF:F,FFFFF,FFFFF:FFFF,F:F::FF:FFFF:FFFFF:FFFF,FF::,FFFFFFFFFFFFFFFF,:FF:F,F:FF::F,FFFF:FF:FFFFFF,F:FF,FFFFF,:FFFFF:FF:::FFF::F:::FFFFFFFFFFFFFF,FFF:FFF,,,FFFF,FFF::FF,:FFFF,FFFFF:F:FFFF::::F:FF
@A01757:128:HWYCLDRX2:1:2101:15121:2284
TCGGACTACCAGGGTATCTAATCCTGTTCGCTACCCACGCTCTCGTGCTTCAGCGTCAGTCGCAGTCTGGTAAGCTGCCTTCGCTATCGGAGTTCTAAGTTATATCTAAGCATTTCACCGCTACTTAACTTATTCCGCCTACCTCGTCTGAACTCGAGTCTTACAGTATTAATGGCAAATCAAGGTGAAGCCCCGACGTTTAACCACTAACTTAAAAAACCGCCTACGCACCCTTTAAACCCAATAAATCC
+
FFFFFFFFFFFFFFFFFFFFFFFFFFFFFFFFFFFFFFFFFFFFFFFFFFFFFFFFFFFFFFFFFFFFFFFFFFFFFFFFFFFFFFFFFFFFFFFFFFFFFFFFFFFFFFFFFFFFFFFFFFFFFFFF:FF:FFFFFFFFFFFFFFFFFFF:FFFFFFFFFFFFFFFFFFFFFFFFFFFFFFFFFFFFFFFFFFFFFFFFFFFFFFFFF:FFFFFFFFFFFFFFFFFFFFFFFFFF:FF:FFFFFFFFFFF
@A01757:128:HWYCLDRX2:1:2101:21820:2300
TCGGACTACACGGGTATCTAATCCTGTTTGCTACCCACGCTTTCGCTCCTCAGCGTCAGTTATGTGCCAGATAGTCGCCTTCGCCACTGATGTTCCTCCAGATATCTACGGATTTCACTCCTACACCTGGAATTCCACTATCCTCTCACACACTCCAGTTTGCCAGTTTCAAAGGCAGTTCCCACGTTGAGCGCGGGGATTTCACCCTTGACTTGACATACCGCCTACGAGCGCTTTACGCCCAGTAATTC
+
F:FFFFFFFFFFFFFF:FFFFFF:FF:::FFF::FFF:FFF:FFFFFFFFFFFFFFFF:,FFFFFFFFFFF:,:F:FFFFFFFFFFFFFFF:FFF:FFFFFFFF:FFFFFFFFFFFF:FFFFFFFFFFFFFFFFFFFFFFFFFFFFFFFFFFFFFFFFFFFFFFFFFFFFFF:FFF:FFFFFFFFFFFFFFFFFFFFFFFFFFFFFFFFFFFFFFF:FF:FFFFFFFFFFFFFFFFFFFFFFFFF:FFFFF
@A01757:128:HWYCLDRX2:1:2101:12698:2347
TCGGACTACTAGGGTATCTAATCCTGTTCGCTACCCACGCTCTCGTGCTTCAGCGTCAGTCTCAGCCTGGTAAGCTGCCTTCGCTATCGGAGTTCTAAGTCATATCTAAGCATTTCACCGCTACTTGACTTATTCCGCCTACCTCGTCTGTACTCGAGCCCGCCAGTTTTAGTTGCAGTTCCTCAGTTAAGCCGAGGGATTTCACAACTAACTTGCTTTCCCGTCTACGCACCCTTTACACCCAATAATTC
+
:FFFFFFFFFFFFFFFFFFFFFFFFFFFFFFFFFFFFFFFFFFFFFFFFFFFFFFFFFFFFFFFFFFFFFFFFFFFFFFFFFFFFFFFFFFFFFFFFFFFFFFFFFFFFFFFFFFFFFFFFFFFFFFFFFFFFFF:FFFFFFFFFFFFFFFFFFFFFFFFFFFFFFFFFFFFFF:FFFFFFFFFFFFFFFFFF:FF:FFFFFFFFFFFFFFFFF,FFFFFFFF:FFFF:FFF,FF:FFFFF,FFFF:FFFF
@A01757:128:HWYCLDRX2:1:2101:11351:2394
TCGGACTACAAGGGTATCTAATCCTGTTCGCTACCCACGCTCTCGTGCTTCAGCGTCAGTCGCAGTCTGGTAAGCTGCCTTCGCTATCGGAGTTCTAAGTTATATCTAAGCATTTCACCGCTACTTAACTTATTCCGCCTACCTCGTCTGAACTCGAGTCTTACAGTATTAATGGCAAATCAAGGTGAAGCCCCGACGTTTAACCACTAACTTAAAAAACCGCCTACGCACCCTTTAAACCCAATAAATCA
+
:FFFFFFFFFFFFFFF:FF:FFFFFFFFFFFFFFFFFFFFFFFFFFFFFFFFFFFFFFFFFFFFFFFFFFFFFFFFFFFFFFFFFFFFFFFFFFFFFFFFFFFFFFFFFFFFFFFFFFFFFFFFFFFFFFFFFFFFFFFFFFFFFFFFFFFFFFFFFFFFFFFFFFFFFFFFFFFFFFFFFFFFFFFFFF:FFFFFF:F:FFFF:FFFFFFFFFFFFFFFF:FFF::FFFFFFFF:FFFFFFF::FFFFF:
@A01757:128:HWYCLDRX2:1:2101:27416:2440
TCGGACTACCGGGGTATCTAATCCTGTTCGCTCCCCTAGCTTTCGCGCCTCAGCGTCAGTCGTGGCCCAGAAGGCCGCCTTCGCCGCCGGTGTTCTTCCCAATATCTGCGCATTCCACCGCTACACTGGGAATTCCGCCTTCCCCTACCACACTCAAGCCAGCCGGTATCGGGAGCGAGACGGGGTTGAGCCCCGAAATTTGACTCCCGACCTAACTGGCCGCCTACGCGCGCTTTACGCCCAATGATTCC
+
FFFFFFFFFFFFFFFF:FFFFFFFFFFFFFFFFFFFFFFFFFFFFFFFFFFFFFFFFFFFFFFFFFFFFFFFFFFFFFFFFFFFFFFFFFFFFFFFFFFFFFFF:FFFFFFFFFFFFFFFFFFFFFFFFF:FFFFFFFFFFFFFFFFFFFFFFFFFFFFF:FFFFFFFFFFFFFFFFFFFFF:FFFFFFFFFFFFFFF:FFFFFFFFFFFFFF:FFFFFFFFFFF,:FFFFFFFFFFFFFF,F,FFF:F:F
@A01757:128:HWYCLDRX2:1:2101:13449:2456
TCGGACTACAGGGGTATCTAATCCTGTTCGATCCCCACGCTTTCGTGCATCAGTGTCAGATCCGGCCTAGCAAGCTGCCTTCGCAATCGGTGTTCTGTGTAATATCTATGCATTTCACCGCTACACTACACATTCCGCCTGCTGCATCCGATCTCTAGTCCTACAGTATTAGCGGCAGCCCCGATGTTGAGCATCGGTATTTCACCGCTAACTGATAAAACAACCTACGCACCCTTTAAACCCAATGAATC
+
FFFFF,FFFFFFFFFFFFFFFFFFFFFFFFFFFFFFFFFFFFFFFFFFFFFFFFFFFFF:FFFFFF:FFFFFFFFFFFFFFFFFF:FFFFFFFFFFFFFFF:FFFFFFFFFFFFFFFFF:FFFFFFFFFFFFFFFFFFFFFFFFFFFF:FFFFFFFFFFFFFFFFFF,FFFFFFFFFF:FFF:FFFFFFFFF,FFF:F,FFFFFFF:FF,FFF,F:FFFFFFFFF:FFFFFFFFF,F:FFFFFFFF,::FF
@A01757:128:HWYCLDRX2:1:2101:30987:2487
TCGGACTACAGGGGTTTCTAATCCTATTTGCTCCCCACGCTTTCGTGCCTCAGCGTCAGTCAACAGGCCAGGCGGCCGCCTTCGCCACTGGTGTTCTTCCATATATCTACGCATTTTACCGCTACACATGGGGTTCCACCGCCCTCTCCTGCTCTCTAGCCCGCCAGTTTCCAGAGCCTGTACCGGTTGAGCCGGTACCTTTCACTCCAGACTTAGCAGGCCGCCTACGCACCCTTTACGCCCAATCATTC
+
FFFFFFFFFFFFFFFFFFFFFFFFFFFFFFFFFFFFFFFFFFFFFFFFFFFFFFFFFFFFFFFFFFFFFFFFFFFFFFFFFFFFFFFFFFFFFFFFFFFFFFFFFFFFFFFFFFFFFFFFFFFFFFFFFFFFFFFFFFFFFFFFFFFFFFFFFFFFFF:FFFFFFFFFFFFFFFFFFFFFFFFFFFFFFFFFFFFFFFFFFFFFFFFFFFFFFFFFFFFFFFFFFFFFFFFFFFFFFFFFFFFFFFFFF:F
@A01757:128:HWYCLDRX2:1:2101:11424:2519
TCGGACTACAAGGGTATCTAATCCTGTTCGCTACCCACGCTCTCGTGCTTCAGCGTCAGTCGCAGTCTGGTAAGCTGCCTTCGCTATCGGAGTTCTAAGTTATATCTAAGCATTTCACCGCTACTTAACTTATTCCGCCTACCTCGTCTGAACTCGAGTCTTACAGTATTAATGGCAACTCCAGGTGAAGCCCCGACGTTTAACCCCTCACTACAAAAACCGCCTCCGCCCCCGTTAGACCCAATAAATCC
+
FFF:FFFF:FFFFFFFF,FFF:FFF:F:F:FFFF:FFFFFFFFFF:FF,,FFFFF:FFFFFFF:F:F:FFFF:FF:FF,F,FFFFFF:FF,FF:FFF:FFF,FFFF::FF:,F:FFFFFF:FFFF:FF,FF:,F:FFF,FFFFFF:,FFFFF:F:F,FFFFFFFFFFF,FFFFF:,F:,,F,FF,,,F,,FFF,FFFFFF,:,FF,:F,,FF,,,,:,FFFFF,,,FFF,FF,,F,F,F::F,,FF,,:,F
@A01757:128:HWYCLDRX2:1:2101:6451:2581
TCGGACTACAAGGGTTTCTAATCCTGTTCGCTACCCACGCTCTCGTGCTTCAGCGTCAGTCGCAGTCTGGTAAGCTGCCTTCGCTATCGGAGTTCTAAGTTATATCTAAGCATTTCACCGCTACTTAACTTATTCCGCCTACCTCGTCTGAACTCGAGTCTTACAGTATTAATGGCAAATCAAGGTGAAGCCCCGACGTTTAACCACTAACTTAAAAAACCGCCTACGCACCCTTTAAACCCAATAAATCC
+
FFFFFFFFFFFFFFFFFFFFFFFFFFFFFFFFFFFFFFFFFFFFFFFFFFFFFFFFFFFFFFFFFFFFFFFFFFFFFFFFFFFFFFFFFFFFFFFFFFF:FFFFFFFFFFFFFFFFFFFFFFFFFFFFFFFFFFFFFFFFFFFFFFFFFFFFFFFFFF:FFFFFFFFFFFF:FF:FFFFFFFF,FFFF:FFFFFFFFFFFFF,FFFFFFFFFFFF,F:F,FFFF:FFFFFFFFF,F::F,FFFFFF:FFFF
@A01757:128:HWYCLDRX2:1:2101:20428:2769
TCGGACTACAAGGGTATCTAATCCTGTTTGCTACCCACGCTTTCGAACCTCAGCGTCAGTTACAGACCAGAGAGCCGCTTTCGCCACTGGTGTTCTTCCATATCTCTGCGCATTTTACCGCTACACATGGAGTTCCACCGCCCTCTCCTGTCCTCAAGTCTGCCAGTTTCTGAATGAAAGACGAGTTGAGCTCATCCCTTTGCCTTCAGACTGAACAGACCGCCTGCGCACCCTTTACGCCCAATCATTCC
+
FFFFFFFFFFFFFFFFFFFFFFFFFFFFFFFFFFFFFFFFFFFFFFFFFFFFFFFFFFFFFFFFFFFFFFFFFFFFFFF:FFFFFFFFFF:F:F,FFFFFF:FFFFFFFFFFFFFFFFFFFFFFFFFFFFFFFFFFFFFFFFFFFFFFFFFFFFFFFFFFFFFFF::FFFFFFFFF:FFFFFFFFFFFFFFFFF:FFFF:FFFFFFF:FFFFFF,FFFFFFFFFFFFFF::FFF,F,FFFFF:FFFFF:FF
@A01757:128:HWYCLDRX2:1:2101:28727:2801
TCGGACTACAGGGGTATCTAATCCTGTTTGCTCCCCACGCTTTCGTGCCTCAGTGTCAGTTACAGTCCAGAGAGCCGCCTTCGCAACTGGTGTTCCTCCTAATATCTACGCATTTCACCGCTACACTAGGAATTCCACTCTCCTCTCCTGCACTCAAGTTTCCCAGTTTCAAAGGCTTACTACGGTTGAGCCGTAGCCTTTCACCTCTGACTTAAGAAACCACCTACGCACCCTTTACGCCCAGTAATTCC
+
:FFFFFFFFFFFFFF:FFFFFFFFFFFFFFFFFFFFFFFFFFFFFFFFFFFFFFFFFFFFFFFFFFFFFFFFFFFFFFFFFFFFFFFFFFFFFFFFFFFFFFFFFFFFFFFFFFFFFFFFFFFFFFFFFFFFFFFFFFFFFFFFFFFFFFFFFFFFFFFFFF:FFFFFFFFFFFFFFFFFF::F,FFFFFFFFFFFFFFFFFFFFFFF:FFFFFF:FFFFFFFFFFFFFFFFFFFFF:FF::F:FFFFF::
@A01757:128:HWYCLDRX2:1:2101:8395:2816
TCGGACACAGGGGTTTCTAATCCTGTTTGCTCCCCACGCTTTCGTGCCTCAGTGTCAGTTACAGTCCAGAGAGCCGCCTTCGCAACTGGTGTTCCTCCTAATATCTACGCATTTCACCGCTACACTAGGAATTCCACTCTCCTCTCCTGCACTCAAGTTTCCCAGTTTCAAAGGCTTACTACGGTTGAGCCGTAGCCTTTCACCTCTGACTTAAGAAACCACCTACGCACCCTTTACGCCCAGTAATTCCG
+
FFFFFFFFFFFFFFFFFFFFFFFFF,FFFFFFFFFFFFFFFFFFFFFFFF:FFFFFFFFFFFFFFFFFFFFFFFFFFFFFFFFFFFFFFFFFFFFFFFFFFFFFFFFFFFFFFFFFFFFFFFFFFF:FFF:FFFFFFFFFFFFFFFFFFFFFFFFFFFFFFFFFFFFFFFF,FFFFFFFF:FFFFF:FFFFFFFFFFFFFFFFFFFF,FFFFFFFF,FFFFFFFFFFFFFFFFF::FFFFFFFF:FFFF,F
@A01757:128:HWYCLDRX2:1:2101:6234:2832
TCGGACTACAAGGGTTTCTAATCCTGTTCGCTACCCACGCTCTCGTGCTTCAGCGTCAGTCGCAGTCTGGTAAGCTGCCTTCGCTATCGGAGTTCTAAGTTATATCTAAGCATTTCACCGCTACTTAACTTATTCCGCCTACCTCGTCTGAACTCGAGTCTTACAGTATTAATGGCAAATCAAGGTGAAGCCCCGACGTTTAACCACTAACTTAAAAAACCGCCTACGCACCCTTTAAACCCAATAAATCC
+
FFFFF:FFFFFFFFFFFFFFFFFFFFFFFFFFFFFFFFFFFFFFFFFFFFFFFF:FFFFFFFFFFFFFFFFFFFFFFFFFFFFFF:FFFFFFFFFFFFF,F,FFFFFFFFF:FFFFFFFFFFFFFFFFFF:FFFFFFFFFFFFFFFFFFFFFFFFFFFFFFFF,FFF:FFFFFFFFFFFFFFF:,FFFF,FFFFFFF,,F,FFF,FFFF::FFFFFFFF:F::FF:F,:FFFF:F:FFF:F,,FFFFFFF,
@A01757:128:HWYCLDRX2:1:2101:20274:2848
TCGGACTACAAGGGTATCTAATCCTATTTGCTCCCCACGCTTTCGTGCCTCAGCGTCAGTCACAGGCCAGGCGGCCGCCTTCGCCACTGGTGTTCTTCCATATCTCTGCGCATTTTACCGCTACACATGGAGTTCCACCGCCCTCTCCTGTCCTCAAGTCTGCCAGTTTCTGAATGAAAGACGAGTTGAGCTCATCCCTTTGCCTTCAGACTGAACAGACCGCCTGCGCACCCTTTACGCCCACTCATTCC
+
FFFF:FFFFFFFFFFF,FFFFFFFFF,FFFFFFFFFFFFFFFFFFFFFFFFFFFFFFFFFFFFFFFFF:FFFFFFFFFFFFFFFFFFFFF,FFFFFFFF::,FFFFFFFFFFFFFFFFFFFFFFFFFFFFFFFFFFFFFFFFFFFFFFFFFFFFFFFFFFFFFFFFFFFFFFFFFFFFFF,FFFFFFFFFFFFFFFFFFFFF:FFFF:FFFFFFFFFFFFFFFFFFFFFFFFFFFFFFFFFFF:FFFFFF,
@A01757:128:HWYCLDRX2:1:2101:16993:2863
TCGGACTACACGGGTATCTAATCCTATTTGCTCCCCACGCTTTCGTGCCTCAGCGTCAGTCACAGGCCAGGCGGCCGCATTCGCCACTGGTGTTCTTCCATATCTCTGCGCATTTTACCGCTACACATGGAGTTCCACCGCCCTCTCCTGTCCTCAAGTCTGCCAGTTTCTGAATGAAAGACGAGTTGAGCTCATCCCTTTGCCTTCAGACTGAACAGACCGCCTGCGCACCCTTTACGCCCAATCATTCC
+
FFFFFFFFFFFFFFFFFFFFFFFFF::FFFFFFFFFFFFFFFFFFFFFFFFFFFFFFFFFFFFFFFFFFFFFFFFFFFFFFFFFF,FFFFFF:FFFFFFF,FFFFFFFFFFFFFFFFFFFFFFFFFFFFFFFFFFFFFFFF,FFFFFFFFFFFFFFF:FFFFFFFFFFFFFF:FFFFFFFF:FFFFFFFFFFFF:F:F,FFFFFF:FFF:FFF:FFFFF:FFF:FFFFFFFFF:FF,:FF:FF::FF:F,F
@A01757:128:HWYCLDRX2:1:2101:5032:2879
TCGGACTACCGGGGTATCTAATCCTGTTTGCTCCCCACGCTTTCGTGCCTCAGTGTCAGTTACAGTCCAGAGAGCCGCCTTCGCAACTGGTGTTCCTCCTAATATCTACGCATTTCACCGCTACACTAGGAATTCCACTATCCTCTCCTGCACTCAAGTTCCCCAGTTTCAAAGGCTTACTACGGTTGAGCCGTAGCCTTTCACCTCTGACTTAAGAAACCACCTACGCACACTTTACGCCCAGTAATTCC
+
,FFFFFFFFFFFFFFFFFFFFF:FFFFFFFFF:FFFFFFFF,FFFFFFF:FFFFFFFFF,FFFFFFFFFFFFFFFFFFFFFFFFFFFF:FFF:FFFFFFFFFF:FFFFFFFFFFFFFFFFF:FFFFFFFFFFFFF,FFF:FFFFFFFFFFFFFFFFFFFFFFFF:FFFFFFFF,FFF:FFFFFFFFFFFFFFFFFFFFFFFF:FFFFFFFFFF:F,F:,FFFFF:F:,FFF:FF,::,FF,FFF:FF,FF:
@A01757:128:HWYCLDRX2:1:2101:28628:2973
TCGGACTACAGGGGTTTCTAATCCTGTTTGCTCCCCTCGCTTTCGCGCCTCAGCGTCAGTGATGGCCCAGACGGCCGCCTTCGCCACTGGTGTTCATCCCGATATCTGCGCATTACACCTCTACACAGGGAATTCCTCATTCCACTAACACACTCTAGACTGCAGGTATCGGGAGCTGTACGGGGTTGAGCCCCGAAATTTGACTCCCGACCTAACAGCACGCCGACGCGCGCATTAAGCCCAATGAATAC
+
FFFFFFFFFF,FFFF,FFFFFFFFFFFFFFFFFFFF,,,FFFFFFF,FFFFFFFFFFFFF,,,F,,FFFF:,,FFFFFFFFFFFFFF,FFFFFFF,FFF:,FFFFFF,FF,FFF,FF,F,FFFFFF,,FFFFFFFF,F:,,FF,FF,,F:,FFFF,F:,F,F,,,FF,F,:F,,F:,,,,FFFFFFFF,,FFFFF:,,FFF,F,,FFF,F,FFF:F:F,,FFF,,FF,FFFF,,FF,,,FFF,F::FFF,F
@A01757:128:HWYCLDRX2:1:2101:10682:2988
TCGGACTACAAGGTTTCTAATCCTGTTCGCTACCCACGCTCTCGTGCTTCAGCGTCAGTCGCAGTCTGGTAAGCTGCCTTCGCTATCGGAGTTCTAAGTTATATCTAAGCATTTCACCGCTACTTGACTTATTCCGCCTACCTCGTCTGTACTCGAGCCCGCCAGTTTTAATGGCAATCCGGGGTTTAGCCCCGACATTTAACCACTAACTTAACAGGCCGCCTACGCACCCTTTAAACCCAATAAATCCG
+
FFFFFFFFFFFFFFFFFFFFFFFFFFFFFFFFFFFFFFFFFFFFFFFFFFFFFFFFFFFFFFFFFFFFFFFFFFFFFFFFFFFFFFFFFFFFFFFFFFFFFFFFFF:FFFFFFFFFFFFFFFFFFFFFFFFFFFFFFFFFFFFFFFFFFFFFFFFFFFFFFFFFFFFFFFFFFFFF,FFFFFFFFFFFFFFFFFFFFFFFFFFFFFFF,FFFF:FFFFFFFFFFFF:FFFFFFFFFF:F,F:FFFFFFFFF
@A01757:128:HWYCLDRX2:1:2101:26422:3004
TCGGACTACAAGGGTATCTAATCCTGTTTGCTACCCACGCTTTCGTGCCTCAACGTCAGATATAGTTTGGTAAGCTGCCTTCGCAATCGGTGTTCTGTAAGATCTCTAAGCATTTCACCGCTACACCATACATTCCGCCTACCGCAACTATTCTCTAGTCCAACAGTATTAGAGGCAGTTTCGGGGTTGAGCCCCGACATTTCACCTCTAACTTATCAAACCGCCTACGCACCCTTTAAACCCAATAAATC
+
FFFFFFFFFFFFFFFFFFFFFFFFFFFFFFFFFFFFFFFFFFFFFFFFFFFFFFFFFFFFFFFFFFFFFFFFFFFFFFFFFFFFFFFFFFFFFFFFFFF,FFFFFFFFFFFFFFFFFFFFFFFFFFFFFFFFFFFFFFFF:FFFFF:FFFFFFFFF,FFFFFFFFFFFFFFFFFFFFFFFFFFFFFFFFFFFFFFFFFFFFFFFFFFF::FFFFFFFFFFFFFFFFFFFFFFFFFFFFFFFFFFFFFFFFF
@A01757:128:HWYCLDRX2:1:2101:24261:3020
TCGGACTACACGGGTATCTAATCCTGTTTGCTCCCCACGCTTTCGTGCCTCAGTGTCAGTTACAGTCCAGAGAGCCGCCTTCGCAACTGGTGTTCCTCCTAATATCTACGCATTTCACCGCTACACTAGGAATTCCACTCTCCTCTCCTGCACTCAAGTTCCCCAGTTTCAAAGGCTTACTACGGTTGAGCCGTAGCCTTTCACCTCTGACTTAAGAAACCACCTACGCACCCTTTACGCCCAGTAATTCC
+
FFFFFFFFFFFFFFFFFFFFFFFFFFFFFFFFFFFFFFFFFFFFFFFFFFFFFFFFFFFFFF:FFFFFFFFFFFFFFFFFFFFFFFFFFFFFFFFFFFFFFFFFFFFFFFFFFFFFFFFFFFFFFFFFFFFFFFFFFFFFFF:FFFFFFFFFFFFFFFFFFFFFFFFFFFFFFFFFFF:FFFFFFFFFFFFFFFFFFFFFFFFFFFFFFFFFFFFFFFFFFFFFFFF:FFFFFFFFFFFFFFFFF:FFFFF
@A01757:128:HWYCLDRX2:1:2101:10456:3067
TCGGACTACCAGGGTTTCTAATCCTATTTGCTCCCCACGCTTTCGTGCCTCAGCGTCAGTCAACAGGCCAGGCGGCCGCCTTCGCCACTGGTGTTCTTCCATATATCTACGCATTTTACCGCTACACATGGAGTTCCACCGCCCTCTCCTGCTCTCTAGCCCGCCAGTTTCCAGAGCCTGTACCGGTTGAGCCGGTACCTTTCACTCCAGACTTAGCAGGCCGCCTACGCACCCTTTACGCCCAATCATTC
+
FFFFFFFFFFFFFFFFFFFFFFFFFFFFFFFFFFFFFFFFFFFFFFFFFFFFFFFFFFFFFFFFFFFFFFFFFFFFFFFFFFFFFFFFFFFFFFFFFFFFFFFFFFFFFFFFFFFFFFFFFFFFFFFFFFFFFFFFFFFFFFFFFFFFFFF:FFFFFFF:FFFFFFFFFFFFFFFFFFFFFFFFFFFFFFFFF:FFFFFFFFFF:FF,FFFFF:FF:FFFFFFFF:FF:FFF,FF:FFFFFFF,FF:F:FF
@A01757:128:HWYCLDRX2:1:2101:1796:3098
TCGGACTACAGGGGTATCTAATCCTGTTCGCTCCCCCAGCTTTCGCGCCTCAGCGTCAGTGCCGGCCCAGAGAGCTGCCTTCGCCATCGGTGTTCTTCCCGATATCTGCGCATTCCACCGCTACACAACGCATTCCGCATACTTCTCGCCAACTCAAGAACGCCAGTTTCAACGGCGGAACGAGGTTGAGCCCCGCGATTTTACCGCTGACTTGGCATTCCGCCTACGCACCCTTTAAACCCAATAAATCC
+
FFFFFFFFFFFFF:FFFFFFFFFFFFFFFFFFFFFFFFFFFFFFFFFFFFFFFFFFFFFFFFFFFFFFFFFF:FFFFFFFFFFFFFFFFFFFFFFF:FFFFFFFFFFFFF:FFFFFFFFFF:F:FFFF,:F:FFFFFFF,FFFF,FFFFFFFFF:FFFFFFFFFFFFFFFFFFF::FFFFFFFFFFF,FFFFFFFFFFFF::FFF,F:FFFFFFFFFF,FFFFFFFFFFF:FFFFFFFFFFFFFFFFFF,F
@A01757:128:HWYCLDRX2:1:2101:18394:3161
TCGGACTACACGGGTATCTAATCCTATTTGCTCCCCACGCTTTCGTGCCTCAGCGTCAGTCACAGGCCAGGCGGCCGCCTTCGCCACTGGTGTTCTTCCATATCTCTGCGCATTTTACCGCTACACATGGAGTTCCACCGCCCTCTCCTGTCCTCAAGTCTGCCAGTTTCTGAATGAAAGACGAGTTGAGCTCATCCCTTTGCCTTCAGACTGAACAGACCGCCTGCGCACCCTTTACGCCCAATCATTCC
+
FFFFFFFFFFFFFFFFFFFF,FFFFFFFFFFFFFFFFFFFFFFFFFFFFFFFFFFFFFFFFFFFFFFFFFFFFFFFFFFFFFFFFFFFFF:FFF,FFFFFFFFFFFFFFFFFFFFFFFFFFFFFFFFFFFFFFFFFFFFFFFFFFFFFFFFFFFFFFFFFFFFFFFFFFFFFF:FF,FFFFFFFFFFFFFFFFFFFFF:FFFFFFFFFF:FF:F:FFFFFFFFFFFFF:FFFFFFF:F,FFFFFFF,F,,F
@A01757:128:HWYCLDRX2:1:2101:31846:3192
GGGGGGGGGGGGGGGGGGGGTTGGGGGGTGGGGGGGGCCGGGGGGGGGGCGGGGGCGGGGGGGGGGGGGGGGGGGCCGGGGGGGGGGCGGGGGGGGGGGGGGTTGTAGGAGGGGGTTAGGTGGTGGCAAGCGGAGGGGAGCGAGGCGGCGGACGCGGGGGGGGGCGCGGGGGGGGGGGCGGCGGGGGGGGGGGGGGGGGGTGGGGCCTGGGCGCGCGGGCGCGCGGACGCCCCCAGGCGCGCAGGCGCGGA
+
,FFFFFF:F::F,F:FF:,,,,,,,,,,,,,,,F,:F,,,,,,,,,F::,,,,F,,,,:,:,,,:,,,:,,::,F,,,F,::,:,,,,:,,FF,,F,,::,F,:::,,,,:,,,,,,,,,,:,,:,,,,,,,,,,,,,,,,,,,:,F:,,,,,,,,:,,,,,,F:,,,,,,F,,,,,,,:,,:,,,:,,,F,:F:F,F,,,:,,,,,,:,:,,,,,,,F,F,,,,,,,,,,,:,,,,FF:,,,,,F,,,,,
@A01757:128:HWYCLDRX2:1:2101:23276:3255
TCGTACTACAAGGGTATCTAATCCTGTTCGCTACCCACGCTTTCGTGCATCAGCGTCAGATGCGGATTAGCAAGCTGCCTGCGCAATCGGTGTTCTGAGTAATATCTAAGCATTTCACCGCTACACTACTCATTCCGCCTGCTGCATCCGCTCTCTAGTCGAACAGTATCAGAGGCAGGCACGGGGTTAAGCCCCGACATTTGACCTCTAACTTATCCGACAGCCTACGCACCCTTTAAACACAATAAATC
+
FFFFFFFFFFFFFFFFFFFFFFFFFFFFFFFFFFFFFFFFFFFFFFFFFFFFFFFFFFF:FFFFFF:FFFFFFFFFFFFFFFFFFFFFFFFFFFFFFFFFFFFF:FFFFFFFFFFFFFFFFFFFFFFFFFFFFFFFFFFFFFFFFFFFFFFFFFFFFFFFFFFFFFFFFFFFFFFFFFFFFFFFFFFFFFFFFFFFFFFFFFFFFFFFF:FFFFFFFFFFFFFFFFFFFFFFFFFFFFFFFFFFFFFF:FF
@A01757:128:HWYCLDRX2:1:2101:4381:3286
TCGGACTACAAGGGTATCTAATCCTGTTCGCTACCCATGCTCTCGTGCATCAGCGTCATACTCAGCCTGGTAAGCTGCCTGCGCTATCGGAGTTCTAAGATATATCTATGCATTTCACCGCTACTAAAATTATTCCGCCTACCTCGTCTGTTCTCTAGCTCTACAGTATTAATGGCACTATGAGGTGACGCCCCAAAATTTGACCCCGAACTTATAGAGCCGCATACGCACCCTTTAACCCCAATAAATCC
+
F:,,F,FFFF:F,,FFF:,:F:F:F,FFF,F:FFFFF,::FF:FF:F,,FFFFF::FFFFF:F,,FFFF:,,,F:,FF,:,F,FF:FF,FF,,F,F,FF,F,F:F,F:,,:::FF:FFF:,,F:F,:,,,F:F:,FF,:,:,,,:::,FF:F,F,:::F,:,,,,,F:,:F,FFFFF:,:,FF,F:F,,:F::FFF,,FF:,,FF,,,:,,FFF,,,F,F,:F,::::,::F,FF,F:,,,FF:F,,,,F,
@A01757:128:HWYCLDRX2:1:2101:16803:3286
TCGGACTATGGGTTTCTAATCCTATTTGCTCCCCACGCTTTCGTGCCTCAGCGTCAGTCAACAGGCCAGGCGGCCGCCTTCGCCACTGGTGTTCTTCCATATATCTACGCATTTTACCGCTACACATGGAGTTCCACCGCCCTCTCCTGCTCTCTAGCCCGCCAGTTTCCAGAGCCTGTACCGGTTGAGCCGGTACCTTTCACTCCAGACTTAGCAGGCCGCCTACGCACCCTTTACGCCCAATCATTCCG
+
FFFFFFFFFFFFFFFFFFFFFFFFFFFFFFFFFFFFFFFFFFFFFFFFFFFFFFFFFFFFF:FFFFFFFFFFFFFFFFFFFFFFFFFF:FFFFFFFFFFFFFFFFFFFFFFFFFFFFFFFFFFFFFFFF:FFFF:FFFFFFFFFFFFFFFFFFFFF:FFFFFFFFFFFFFFFFFFFFFFF:FFFFFFFFFFFFFFFFFFFFF:F:FFF:FFFFF,FF:FFF:FFF,FFFFFFFFFFF:FFFFFF:FFFF,F
@A01757:128:HWYCLDRX2:1:2101:23457:3286
TCGGACTACAAGGGTATCTAATCCTGTTCGCTACCAACGCTCTCGTGCTTCAGCGTCAGTCTCAGCCTGGTAAGCTGCCTTCGCTATCGGAGTTCTAAGTCATATCTAAGCATTTCACCGCTACTTGACTTATTCCGCCTACCTCGTCTGTACTCGAGCCCGCCAGTTTTAATGGCAATCCGGGGTTTAGCCCCGACATTTAACCACTAACTTAACAGGCCGCCTCCGCACCCTTTAAACCCACTAAATCC
+
FFFFFFFFFFFFFFFFFFF:FFFFF:FFFFFFFFFFFFFFFFFF:FFFFFFFF:FFFFFFFFF:FFFFFF:FFFFFFF:FFFFFFFFFFFFFFFFFFFFFF:FF,FFFFFFFFFFFFFFFFFF:FFFFFFFFFFFFFF:FFFFFFFFFFFFFFFFFFFFFFFFFFFFFFFF:FFFFFFFFFFFFFFFFFFFFFFFFFFFFF::F:FFF,FFFF:FF,FFFFFF:F:FFF:FFFFF:F,FFFFF,F:,FFF:
@A01757:128:HWYCLDRX2:1:2101:16152:3349
TCGGACTACAGGGGTTACTAATCCTGTTCGCTACCCACGCTTTCGTGCATCAGCGTCAGATGCGGATTAGCAAGCTGCCTGCGCAATCGGTGTTCTGAGTAATATCTAAGCATTTCACCGCTACACTACTCATTCCGCCTGCTGCATCCGCTCTCTAGTCGAACAGTATCAGAGGCAGGCACGGGGTTAAGCCCCGACATTTGACCTCTAACTTATCCGACAGCCTACGCACCCTTTAAACCCAATAAATC
+
FFFFFFFFFFFFFFFFFFFFFFFFFF:FFFFFFFFFFFFFFFFFFFFFFFFFFFFFFFFFFFFFFFFFFFFFFFFFFFFFFFF:FFFFFFFFFFFFFFFFFFFFFFFFFFFFFFFFFFFFFFFFFFFFFFFFFFFFFFFFFFFFFFFFFFFFFFFFFFFFFFFFFFFFFFFFFFFFFFFFFFFFFFFFFFFFFFFFFFFFFFFFFFFFF,FFFFFFFFFFFFF,FFFFFF:FFFFFFFFFFF:FFFFFFFF
@A01757:128:HWYCLDRX2:1:2101:7057:3411
TCGGACTACAAGGGTTTCTAATCCTGTTTGCTACCCACGCTTTCGCTCCTCAGCGTCAGTTATGTGCCAGATAGTCGCCTTCGCCACTGATGTTCCTCCAGATATCTACGGATTTCACTCCTACACCTGGAATTCCACTATCCTCTCACACACTCCAGTTTGCCAGTTTCAAGGGCAGTTCCCACGTTGAGCGCGGGGATTTCACCCTTGACTTGAAATACCGCCTACGAGCGATTTACGCCCAGTAATTC
+
FFFFFFFFFF,FFFFFFFFFFFFFFFFFFFFFFFFFF,FFFFFFF:FFFFFFFFFFFFFFFF,,FFFFFFF:,F,FFFFFFFFFFFFFFFFFFFFFFFFFFFF,F:FFFFFFFFFFFFF:FFFFFFFFFFFFFFFFFFF:F:FFFFFFFFFFFFFFFFFFF,FFFFFFFFFF,,FF:F:F,F,FFF:F:FFFF:FFFFFFFF,:F,FF,:FFFFFF,FFFFFFFFF:FF:,F:,FFFFFFFF,:,FF,FFF
@A01757:128:HWYCLDRX2:1:2101:18069:3411
TCGGACTACCAGGGTTTCTAATCCTATTTGCTCCCCACGCTTTCGTGCCTCAGCGTCAGTCACAGGCCAGGCGGCCGCCTTCGCCACTGGTGTTCTTCCATATCTCTGCGCATTTTACCGCTACACATGGAGTTCCACCGCCCTCTCCTGTCCTCAAGTCTGCCAGTTTCTGAATGAAAGACGAGTTGAGCTCATCCCTTTGCCTTCAGACTGAACAGACCGCCTGCGCACCCTTTACGCCCACTCATTCC
+
FFFFFFFFFFFFFFFFFFFFFFFFFFF:FFFFFFFFFFFFFFFFFFFFFFFFFFFFFFFFFFFFFFFFFFFFFFFFFFFFFFFFFFFFFFFFF:FFFFF:F,FFFFFFFFFFFFFFFFFFFFFFFFFFFF:FFFFFFFFFFFFFFFFFFFFFFFFFFFFFFFFFFFF:F:FFF,FFFFFFFF,FFFFFFFFFF:FF:FFFFF,FFFF::FFFFFFFFFF:,FF:FFFFF:FFFFF,FFFFFFF:FF:FFF,
@A01757:128:HWYCLDRX2:1:2101:18159:3474
TCGGACTACTAGGGTATCTAATCCTGTTTGATACCCACGCTTTCGTGCATCAGCGTCAATCGCGGATTCGTGAGATGCCTTCGCAATCGGTGTTCTGTGTGATATCTATGCATTTCACCGCTACACCACACATTCCTCCCACGGCATCCGCATTCCAGCAAGGCAGTATCAATGGCACTTCACCCCGTTGAGCGGGGGCATTTCACCGCTGACTTACCTCACAGCCTACGCACCCTTTAAACCCAATAAAA
+
FFFFFFFFFFFFFFFFFF:FFFFFFFFFFFFFFFFFF:FFF::FFFFF:FFFFFFFFFFFFFFFFFFFFFFFFFFFFFFFFFF:FFFFFFFFFFFFFFFFFFFF,FFFFFFFFFFFFFF:FFFFFFFFFFFFFFFFFFFFFFFFFFFFFFFFFFFFF:FFFFFFFFFFFFFFFFFFFFFFFFFFFFF:FFFFFFFF:FFFFFF:FFFFFF:FFF:FF:FFFFFFF:FFFFFFFFF,FF:FFFFFFFFFFF,
@A01757:128:HWYCLDRX2:1:2101:29695:3568
TCGGACTACAAGGGTATCTAATCCTGTTCGCTACCCACGCTTTCGTGCATCAGCGTCAGATGCGGATTAGCAAGCCGCCTGCGCAATCGGTGTTCTGAGTAATATCTAAGCATTTCACCGCTACACTACTCATTCCGCCTGCTGCATCCGCTCTCTAGTCGAACAGTATCAGAGGCAGGCACGGGGTTAAGCCCCGACATTTGACCTCTAACTTATCCGACAGCCTACGCACCCTTTAAACCCAATAAATC
+
FFFFFFFFFFFFFFFFFFFFFFFFFFFFFFFFFFFFFFFFFFFFFFFFFFFFFFFFFFFFFFFFFFFFFFFFFFFFFFFFFFFFFFFFFFFFFFFFFFFFFFFFFFFFFFFFFFFFFF:FFFFFFFFFFFF,FFF:FFFFFFFFFFFFFFFFFFFFFFFFFFFFFFFFFFFFFFFFFFFFFFFFFFFF,FFFFFFFFFFFFF:FFFFFF:FFFFFFFFFFFFFFFFFFFFFF:FFFFFFFF:F:FFFFFFF
@A01757:128:HWYCLDRX2:1:2101:1642:3646
TCGGACTACAAGGGTTTCTAATCCTGTTTGCTACCCACGCTTTCGAACCTCAGCGTCAGTTACAGACCAGAGAGCCGCTTTCGCCACTGGTGTTCTTCCATATATCTACGCATTTCACCGCTACACATGGAGTTCCACTCTCCTTTTCTGCACTCAAGTCTCCCAGTTTCCAATGCACTACTCCGGTTAAGACGAAGGCTTTCACATCAGACTTAAAAGACCGCCTGCGTTCCATTTAAGCCCAATAAATC
+
FFFFFFFFFFFFFFFFFFFFFFFFFFFFFFFFFFFFFFFFFFFFFFFFFFFFFFFFFFFFFFF:FFF:FFFFFFFFFFFFFFF:FFFFFFF:FFFFF,FFFFFFFFFFFFFF,FFFF,,FFF,FF:FFFF:FFF:FFFFFF:F::FFFF:,F,FFFF:F,FFF:FFF:F::F:FF:FFFF::FF:FFFF:F:FF,FF,F,FF,F,F:::FF,F,,F:,:F,FF:FFF:FFFF,F,FF:,:,F:F,:,,FF,
@A01757:128:HWYCLDRX2:1:2101:27679:3677
TCGGACTACAGGGGTTTCTAATCCTGTTCGCTACCCACGCTTTCGTGCATCAGCGTCAGATGCGGATTAGCAAGCTGCCTGCGCAATCGGTGTTCTGAGTAATATCTAAGCATTTCACCGCTACACTACTCATTCCGCCTGCTGCATCCGCTCTCTAGTCGAACAGTATCAGAGGCAGGCACGGGGTTAAGCCCCGACATTTCACCTCTAACTTAACAGACAGCCTACGCACCCTTTAAACCCAATAAATC
+
FFFFFFFFFF:FFFFFFFFFFFFFFFFF,FFF:FFFFFFFFFFFF:FFFFFFFFFFFFF:FFF:FFFFFF::FFF,FFFF:FF:FF,FFFFFFFFFFF:,FFFF:FFF:FFFFFFFFFFFFFFFFF:FF:,,FFFFFF,F:F:,FFFFFFFFFFFFFFF,FFFFFFFF,FFFF,FFF,F,:,,:FFFF:FFFF,:,FFFF:F,FF,FF,FFFFFF,,:,FFFF,F:FFFFFF:FFF:FF:FFFFF::FF,:
@A01757:128:HWYCLDRX2:1:2101:4526:3693
TCGGACTACAAGGGTATCTAATCCTATTTGCTCCCCACGCTTTCGTGCCTCAGCGTCAGTCAACAGGCCAGGCGGCCGCCTTCGCCACTGGTGTTCTTCCATATATCTACGCATTTTACCGCTACACATGGAGTTCCACCGCCCTCTCCTGCTCTCTAGCCCGCCAGTTTCCAGAGCCTGTACCGGTTGAGCCGGTACCTTTCACTCCAGAATTAGCAGGCCGCCTACGCACCCTTTACGCCCAATAATTC
+
FFFFFFFFFFFFFFFFFFFFFFFFFFFFFF:FFFFFFFFFFFFFF:FFFFFFFFFF:FFF:FFF::,F:FFFFFF,FF,:,:FFFFFFFF,FFF,,FFF,FFFFFF:,F:F,FF,F,F:FF,F::FFF,:FFF,FFFFF:,F,FFFFFF:FFFFFF,F::,FFFFFF::FF,:FF:,FFF::FF:,F:,,F,FF:F,,,,FFFF:F::FF,,FF,,,:F,F,:FFFFFFFFF,F,,F:,FFFFFF,,,,FF
@A01757:128:HWYCLDRX2:1:2101:16731:3693
TCGGACTACAGGGGTATCTAATCCTGTTCGCTACCCACGCTCTCGTGCTTCAGCGTCAGTCGCAGTCTGGTAAGCTGCCTTCGCTATCGGAGTTCTAAGTTATATCTAAGCATTTCACCGCTACTTAACTTATTCCGCCTACCTCGTCTGAACTCGAGTCTTACAGTATTAATGGCAAATCAAGGTGAAGCCCCGACGTTTAACCACTAACTTAAAAAACCGCCTACGCACCCTTTAAACCCAATAAATCC
+
FFFFFFFFF:FFF:FFFFFFFFFFFF:FFF:FFFFFFFFF,FFFFFFFFFFF:FFF:FFFFFF:FF,FFFFFFF:FFFFF:FFFFFFFFFFFFFFFFF:FF,FFFFFFFF:FF,FFFFFFFFFFFFFFFF:FFFFFFFFF:FFFFFFFFF,FFFFFFF::FFFFFFFFFF:FF:F:FF:FFFFFFF:FFFFFFFFFFFFFFFFF::FFFF,F,FFFFFFFFFF:F,FFFFFFFFF:F:,FFFF:,FFFFF:
@A01757:128:HWYCLDRX2:1:2101:23891:3724
TCGGACTACAAGGGTATCTAATCCCGTTTGCTCCCTACGCTTTCGTGCCTTAGTGTCAGAGCCGTCCCAGTAACCTGCCTACGCTATTGGTGTTCCTTCTAATATCTACGGATTTCAACCCTACACTAGAAATTCCAGTTACCCCTAACGGTCTCGAGCTTAACAGTTTAGCTAATAGTATGAATGGTTGAGCCACCAGATTTCACTAGCTACTTATTATGCCACCTACGCAACTCTTTACACCCAGTCAC
+
FFFFFFFFFFFFFFFFFFFFFFFFFFFFFFFFFFFFFFFFFFFFFFFFF:FFFFFFFFFFFFFFFFFFFFFFFFFFFFFFFFFFFFFFFFFFFFFFFFFFFFFFFFFFFFF:FFFFFFFFFFFFFFFFFFFFFFFFFFFFFFFFFFFFFFFFFFFFFFFFFFFF:FFFFFF:FFFFFFFFFFFFFFFFFFFFFFFFFFFFF:FFFFFFF::FFF,FFFFFF:F,F:FFF:FF,FF:F:FF:FF:FF,FF:F
@A01757:128:HWYCLDRX2:1:2101:18918:3756
TCGGACTACAAGGGTATCTAATCCTGTTTGCTCCCCACGCTTTCGTGCCTCAGTGTCAGTTACAGTCCAGAGAGCCGCCTTCGCAACTGGTGTTCCTCCTAATATCTACGCATTTCACCGCTACACTAGGAATTCCACTCTCCTCTCCTGCACTCAAGTTCCCCAGTTTCAAAGGCTTACTACGGTTGAGCCGTAGCCTTTCACCTCTGACTTAAGAAACCACCTACGCACCCTTTACGCCCAGTAATTCA
+
FFFFFFFFFFFFFFFFFFFFFFFFFFFFFFFFFFFFFFFFF:FFFFFFFFFFFFFFFFFFFFFFF:FFFFFFFFFFFFFFFFFFFFFFFFFFFFFFFFFF,FFFFFFFFFF::FFFFFFFF,FF:F::FFFFFFF:FFFFFFFFFFFFFFFF:FFFFFFFF:FFFF,FFFFFFFFFFF:FF,FFFFFFFFFFFFFFFF:FFF,FFF:FFF,F,,FFFF,FFF:FF,::FFFFFF:FFFFF:FFFF:F:FFF
@A01757:128:HWYCLDRX2:1:2101:24614:3787
TCGGACTACAAGGGTATCTAATCCTGTTCGCTACCCACGCTCTCGTGCTTCAGCGTCAGTCTCAGCCTGGTAAGCTGCCTTCGCTATCGGAGTTCTAAGTCATATCTAAGCATTTCACCGCTACTTGACTTATTCCGCCTACCTCGTCTGTACTCGAGCCCGCCAGTTTTAATGGCAATCCGGGGTTTAGCCCCGACATTTAACCACTAACTTAACAGGCCGCCTACGCACCCTTTAAACCCAATAAATCC
+
FFFFFFFFFFFFFFFFFFFFFFFFFFFFFFFFFFFFFFFFFFFFFFFFFFFFFFFFFFFFFFFFFFFFFFFFFFFFFFFFFFFFFFFFFFFFFFFFFFFFFFFFFFFFFFFFFFFFF:FFFFFFFFFFFFFFFFF:FFFFFFFFFFFFFFFFFFFFFFFFFFFFFFFFFFFFFFFFFFFFFFFFFFFFF:FFFFFFFF:FFFF:FFFFFFFF:FFFFF:FFF:FFFFFFFFFFF,FFFFF::F:FFFFFFF
@A01757:128:HWYCLDRX2:1:2101:29369:3818
TCGGACTACAAGGGTTTCTAATCCTGTTCGCTACCCATGCTTTCGAGCCTCAGCGTCAGTTGCAGACCAGAGAGCCGCCTTCGCCACTGGTGTTCTTCCATATATCTACGCATTCCACCGCTACACATGGAGTTCCACTCTCCTCTTCTGCACTCAAGTTCAACAGTTTCTGATGCAATTCTCCGGTTGATCCGAAGGCTTTCACATCAGACTTATTGAACCGCCTGCACTCGCTTTACGCCCAATAAATC
+
FFFFFFFFFFFFFFFFFFFFFFFFFFFFFFFFFFFFFF:FFFFFFFFFFFFFFFFFFFFFFFFFFFFFFFFFFFFFFFFFFFFF:FFFFFFFF:FFFFFFFFFFFFFFFFFFFFFFFFFFFFFFFFFFFFFFFFFFFFFFFFFFFFFFFFFFFFFFFFFFFFFFFFFFFFFFFFFFFFFFFFFFFFFFFFFFFFFFFFFFFFFFFFFFFFFFFFFFFFFFFFFFFFFFFFFFFFFFFFFFFFFFFFFFFFF
@A01757:128:HWYCLDRX2:1:2101:8260:3834
TCGGACTACAAGGGTTTCTAATCCTGTTCGCTACCCATGCTCTCGTGCATCAGCGTCAGACTCAGCCTGGTAAGCTGCCTTCGCTATCGGAGTTCTAAGTTATATCTATGCATTTCACCGCTACTTAACTTATTCCGCCTACCTCGTCTGTTCTCTAGCTCTACAGTATTAATGGCACAATGAGGTGAAGCCCCAAAATTTTACCACTAACTTATAATGCCGCCTACGCACCCTTTAAACCCAATAAATCC
+
FFFFFFFFFFFFFFFFFFFFFFFFFFFFFFFFFFFFFFFFFFFFFFFFFFFFFFFFFFFFFFFFFFFFFFFFFFFFFFFFFFFFFFFFFFFFFFFFFFFFFFFFFFFFFFFFFFFFFFFFFFFFFFFFFFFFFFFFFFFFFFFFFFFFFFFFFFFFFFFFFFFFFF:,FFFFFFFFFFFFFFFF:FFFFFFFFFF,FFFFFFFF,:FF,FFFFFFFFFFF:F:FF,:F:FFFFFFFFFFF,:FFFFF:FF,
@A01757:128:HWYCLDRX2:1:2101:12093:3897
TCGGACTACTAGGGTATCTAATCCTGTTCGCTACCCATGCTCTCGTGCATCAGCGTCAGACTCAGCCTGGTAAGCTGCCTTCGCTATCGGAGTTCTAAGTTATATCTATGCATTTCACCGCTACTTAACTTATTCCGCCTACCTCGTCTGTTCTCTAGCTCTACAGTATTAATGGCACAATGAGGTGAAGCCCCAAAATTTTACCACTAACTTATAATGCCGCCTAGGCTCCCTTTAAACCCAATAAATCC
+
FFFFFFFFFFFFFFFFFFFFFFFFFFFFFFFFFFFFFFFFFFFFFFFFFFFFFFFFFFFFFFFFFF:FFFFFFFFFFFFFFFFFFFFFFFFFFFFF,:FFFFFFFFFFFFFFFFFFFFFFFFF,FFFFFFFFFFFFFFFF:FFFFFFFFFFF:FFF:F,FFF:,FFF:FFFFFF:FFFFFFFFFFFF::FFF,FF:F::FF,,,FF,F,::F:FFF,FF,,FF,F,,FF,FF:F:FF:,:FF,,:FFFFF,
@A01757:128:HWYCLDRX2:1:2101:19000:3959
TCGGACTACCAGGGTATCTAATCCTGTTCGCTCCCCCAGCTTTCGCGCCTCAGCGTCAGTGCCGGCCCAGAGAGCTGCCTTCGCCATCGGTGTTCTTCCCGATATCTGCGCATTCCACCGCTACACCGGGAATTCCGCTCTCCTCTACCGCACTCGAGCCGCCCAGTTCGGAACCCGGCCCGAGGTTGAGCCCCGGGGTTAGAGGTTCCGCTTAGGCAGCCGCCTACGCGCGCTTTACGCCCAATGAATCC
+
FFFFFFFFFF:FFFFFFFFFF:FFFFFFFFFFFFFFFFFFFFFFFFFFFFFFFFFFFFFFFFFFFFFFFFFFFFFFFF::FFFFFFFFFFFFFFFFFFFFFFF:FFFFFFFFFFFFFFFFFFFFFFFFFFF:FFFFFFFFFFFFFF:FFFFFFFFF:FFFFFFFFFFFFFFFFFFFF:F:FFFFFF:FFFFFFFFFFFF:FFFFFFFFFFFFFFFFFFFFFFFFFFFFFFFFFFFFFFFFFFF:F,FFFFF
@A01757:128:HWYCLDRX2:1:2101:19018:3959
TCGGACTACCAGGGTATCTAATCCTGTTCGCTCCCCCAGCTTTCGCGCCTCAGAGTCAGTGCCGGCCCAGAGAGCTGCCTTCGCCATCGGTGTTCTTCCCGATATCTGCGCATTCCACCGCTACACCGGGAATTCCGCTCGCCTCGCGCGCACTCGAGCCGCCCAGTTCGGAACCCGGCCCGCGGTTGAGCCCCGGGGTTCGAGGTTGCGCTTAGGCAGCCGCCTCCGCGCGCTTTACGCCCAGTGCATCG
+
FFFFF:FFFF:FF:F:F,FFF:F:FFF:F::F:FFFFFFFF:FFF,FFFFFF,,FFFFFFF,FFFF,,FFF:,FFFFF:FFF:F,FFFFF,FFFFFFFFF,F,FFFFF:FFFF:FFFFFFF:FF,F,F,F,,::FFFF,,,,FF,,,,FFFFF:FF,F,:F:,FFF,:FF,,,,FFFFF,FF:FFF,:,FF,FFF:,F:F,FFF:,:,FFFF:,,F,:,FFFF,FF,FFFFFF,FF,,,FF::,,F,,F,,
@A01757:128:HWYCLDRX2:1:2101:29089:3991
TCGGACTACCCGGGTATCTAATCCTGTTTGCTCCCCTAGCTTTCGCGCCTCAGCGTCAGTGGCGGCCCAGAAAGCTGCCTTCGCCATCGGTGTTCTTCCCGATATCTGCGCATTCCACCGCTACACCGGGAATTCCACTTTCCTCTACCGCACTCAAGTCACCCAGTTCGGGACCCGGCTTAAGGTTGAGCCCTAAGATTAGAGGTCCCGCTTAGGCAACCGCCTACGCGCGCTTTACGCCCAATAAATCC
+
FFFFFF:FFFFFFFFFFFFFFFFFFFFFFFFFFFFFFFFFFFFFFFFFFFFF:FFFFFFFFFFFFFFFFFFFFFFFFFFFFFFFFFFFFFFFFFFFFFFFFF:FFFFFFFFFFFFFFFFFFFFFFFFFFFF:FFFFFFFFFFFFFFFFFFFFFFFFFFFFFFFFFFFFFFFFF:FFFFFFFFFFFFFFFFFFFFF:FFFFFFFFFFFFFFF,FFFFFF:FFFFFFFFFFFFFFFFFFFFFFFFFFFFFFFF
@A01757:128:HWYCLDRX2:1:2101:27787:4022
TCGGACTACAAGGGTATCTAATCCTATTTGCTCCCCACGCTTTCGTGCCTCAGCGTCAGTCACAGGCCAGGCGGCCGCCTTCGCCACTGGTGTTCTTCCATATCTCTGCGCATTTTACCGCTACACATGGAGTTCCACCGCCCTCTCCTGTCCTCAAGTCTGCCAGTTTCTGAATGAAAGACGAGTTGAGCTCATCCCTTTGCCTTCAGACTGAACAGACCGCCTGCGCACCCTTTACGCCCAATCATTCC
+
FFFFFFFFFFFFFFF:FFFFFFFFFFFFFFFFFFFFFFFFFFFFFFFFFFFFFFFFFFFFFFFFFFFFFFFFFFFFFFFFFFFFFFFFFFFFFFFFFFFFF,FFFFFFFFFFFFFFFFFFFFFFFFFFFFFFFFFFFFFFFFFFFFFFFFFFFFFFFFFFFFFFF:FFFFFFFFFFFFFFFFFFFFFFF:FFFFFFFFFFFFFFF,FFFFFFFFFFFFFFFFFFFF:FFFFFFFFFFFFFFFFFF,FFFFF
@A01757:128:HWYCLDRX2:1:2101:13512:4069
TCGGACTACAAGGGTATCTAATCCTATTTGCTCCCCACGCTTTCGTGCCTCAGCGTCAGTCAACAGGCCAGGCGGCCGCCTTCGCCACTGGTGTTCTTCCATATATCTACGCATTTTACCGCTACACATGGAGTTCCACCGCCCTCTCCTGCTCTCTAGCCCGCCAGTTTCCAGAGCCTGTACCGGTTGAGCCGGTACCTTTCACTCCAGACTTAGCAGGCCGCCTACGCACCCTTTACGCCCACTCAGTC
+
FFFFFFFFFFFFFFFFFFFFFFFFFFFFFFFFFFFFFFFFFFFFFFFFFFFFFFFFFFFFFFFFFFFFFFFFFFFFFFFFFFFFFF:FFFFFFFFFFFFFFFFFFFFFFFFFFFF:FFFFFFFFFFFFFFFFFFFFFFFFFFFFFFFFFFFFFFFFFFFFFFFFFFFFFFFFFF:FFFFFFFFFFFFFFFFFFFFF,FFFFFFFFFFFFFFFFFFFFFFFF:FFFFFFFFFFF:,FFFFFFFFFF,FF,FF
@A01757:128:HWYCLDRX2:1:2101:27082:4116
TCCGACTAATAGGGTATCAAATCCTGTTCGCTACCCATGCTCTCGTGCATCAGCCTCAAAATCAGCCTGGTAAGCTGACTTCCCTATCGGAGTTCTAAGTTATATCTATGCATATCACCGCTACTTAACTTATTCCGCCAACCTCCTCTGATCTCTAGATCTACAGTATTAATCGCAAAATGAGGTGACGCCCCAAAATTATAAAACTAAATAAAAAAGCGCCCTACGCACCCTTAAAACCAAAAAAAACC
+
F:,,:F,F,FFFF,FFF:,FFF,:FFFF:,F,FF:F,FF,FFFFF,,FF,,:F,,,:F,,,FFF,F,:FFF,:,,,:,,,FF,,F::F,,:F,,:,,F,,FFF:FF,F,,,FF::FF:F,F,FFFFF,F,F,,FF:FFF,F,FFF,:FF:,FFFFFFF:FF:F:F,,,,,F,F,,F,F:F:,:F:FFF,,FF,FF,FFFF,,F,,,FFFF,F,:,FF,F:,::,F:F:,FFF,FF,FF:FF,,F,FFF,F,
@A01757:128:HWYCLDRX2:1:2101:23927:4163
TCGGACTACCAGGGTATCTAATCCTGTTTGCTACCCACGCTTTCGCTCCTCAGCGTCAGTTATGTGCCAGATAGTCGCCTTCGCCACTGATGTTCCTCCAGATATCTACGGATTTCACTCCTACACCTGGAATTCCACTCCCCTCTCCAAGACTCTAGTCTGCCAGTTCTAAATGACCATCCCAGGTTGAGCCCGGGGCTTTCACATCTAGCTTAACAAACCGCCTGCGTGCGCTTTATGCCCAGTAATTC
+
FFFFFFFFFFFFFFFFFFFFFFFFFFFFFFFFFFFFFFFFFFFFFFFFFFF:FFFFFFF,FFFFFFFFFFFFFFFFFFFFFFFFFFFFFFFFFFFFFFFFFF:FFFFFFFFFFFFFFFFF,F:FFFFFFFFFFFFFFFFF,FFFFFF:FFFF:F,F:FFFFFFFFFFFFFFFFFF,FFFFFF::FFFFFFFFF:FFFFF:F,F,::,,FFFFFF,,FF::FFFF:FFFF:FFF::FFFFFF,::FF,FFFF
@A01757:128:HWYCLDRX2:1:2101:29405:4194
TCGGACTACCCGGGTATCTAATCCTGTTTGCTCCCCTAGCTTTCGCGCCTCAGCGTCAGTGGCGGCCCAGAAAGCTGCCTTCGCCATCGGTGTTCTTCCCGATATCTGCGCATTCCACCGCTACACCGGGAATTCCACTTTCCTCTACCGCACTCAAGTCACCCAGTTCGGGACCCGGCTTAAGGTTGAGCCCTAAGATTAGAGGTCCCGCTTAGGCACCCGCCTACGCGCGCTTTACGCCCAATAAATCC
+
FFFFFFFFFFFFFFFFFFFFFFFFFFFFFFFFFFFFFFFFFFFFFFFFFFFFFFFFFFFFFFFFFFFFFFFFFFFFFFFFFFFFFFFFFFFFFFFFFFFFFFFFFFFFFFFFFFFFFFFFFFFFFFFFFFFFFFFFFFFFFFFFFFFFFFFFFFFFFFFFFFFFFFFFFFFFFFFFFFFFFFFFFFFFFFFFFF,FFFFF,:FFFFF:F:FFFFFFFF,FFFFFF:FFFFFFFF:FFFFFFFFF:FF,FFF
@A01757:128:HWYCLDRX2:1:2101:2437:4210
TCGGACTACCAGGGTATCTAATCCCGTTTGCTCCCTACGCTTTCGTGCCTTAGTGTCAGAACCGTCCCAGCATCCTGCCTACGCTATTGGTGTTCCTTCTAATATCTACGGATTTCACTCCTACACTAGAAATTCCAGATGCACGTAACGGTCTCGAGCTTAAAAGTTTAGGTAATAGTGTGAATGGTTGAGCGAGCAGATTTCAGTAGGTACTTATTATGGCAGCTGGGCACATGTTTCGCCGCAGTGCG
+
FFFFFFF,,FFFFFFFFFFFFFFFFFFFFF:F,:FFFFFFFFFFFFF:F,FFF:FFFFFFFFFFFFFFFFFFFFFFFFF:FFFF::FFFFFFF:::,F,FFFFFFF:FFFF:FF:F:FF,F:,,::FF,F,,:F,,FFF,FF,:,,,F,::,,F,::FFFF,,,,F:FF,F,F,FF,F::FFF,:FFFF,FF:,:,F,,FF,,,:,,,,,,,:,,,FF,,::F:,::,,FFF,:,,,,:,:,:,F,F:,F,
@A01757:128:HWYCLDRX2:1:2101:3332:4225
TCGGACTACAAGGGTATCTAATCCTGTTCGCTACCCACGCTCTCGTGCTTCAGCGTCAGTCTCAGCCTGGTAAGCTGCCTTCGCTATCGGAGTTCTAAGTCATATCTAAGCATTTCACCGCTACTTGACTTATTCCGCCTACCTCGTCTGTACTCGAGCCCGCCAGTTTTAATGGCAATCCGGGGTTTAGCCCCGACATTTATCCACTAAATTAACAGGCCGCCTACGCACCCTTTAAACCCAATAATTCG
+
FFFFFFFFFFFFFFFF:FFFFFFFFFFFFFFFFFFFFFFFFFFFFFFFFFFFFFFFFFFFFFFFFFFFFFFFFFFFFFFFFFFFFFFFFFFFFFFFFFFFFFFF:FFFFFFFFFFFFFFF:FF,F:FFFFFFFF:FF,FFFFFFFFFFFFFFFFFFFFFFFFFFFFFFFFF,FFFFFFFFF::F::FFFFFFFFFFFFFFFF,F:F:F:,::::FFFF:F,F::F:,FFFFFFFFFF,F:F,FFFF:,FF,
@A01757:128:HWYCLDRX2:1:2101:2401:4241
TCGGACTACCAGGGTATCTAATCCCGTTTGCTCCCTACGCTTTCGTGCCTTAGTGTCAGAACCGTCCCAGCATCCTGCCTACGCTATTGGTGTTCCTTCTAATATCTACGGATTTCACTCCTACACTAGAAATTCCAGATGCCCCTAACGGTCTCGAGCTTAACAGTTTAGCTAATAGTCTGAATGGTTGAGCCACCAGATTTCACTAGCTACTGATTATGCGACCTACGCAACTCTTTACACACAGTCAC
+
F:FFFFFFFFFFFFFFFFFFFFFFFFFFFFFFFFFFFFFFFFFFFFF,FFFFFFFFFFF:F,FFFFFFFFFFFFFFFFFFFFFF:FFFFFFFFFFFFFFFFFFFFFFFFFFFFFFFFFF:FFF:FFFFFFF:FFFFFFFFF,FFFFFFF,FF:F:FFF:FFF::FFF:FFF,:::FFFF,FFFFFF:F,F:,:,FFF:FFFFFF:FFFF:F::F,:,::FF:,:F:FF,FF:FFFFFFF,,:,,F,,,FF,
@A01757:128:HWYCLDRX2:1:2101:8775:4288
TCGGACTACAAGGTTTCTAATCCTGTTCGCTACCCACGCTCTCGTGCTTCAGCGTCAGTCGCAGTCTGGTAAGCTGCCTTCGCTATCGGAGTTCTAAGTTATATCTAAGCATTTCACCGCTACTTGACTTATTCCGCCTACCTCGTCTGTACTCGAGCCCGCCAGTTTTAATGGCAATCCGGGGTTTAGCCCCGACATTTAACCACTAACTTAACAGGCCGCCTACGCACCCTTTAAACCCAATAAATCCG
+
FFFFFFFFFFFFFF:FFFFFFF,F:FFFFFF:FFFFFFFFFFFFFFFFFFFFF:FFFFFFFFFFFFFF:F,FFFFFFF:,FFFFFFF::FF:FFFFFFFFFFFF:FFF:FFFFFFFFFFFFFFF,:F:FFFF:FF:FFFF:FF:F,FF:FFFFF,F:FFF::FF,F:FFFFF:,FF:FFF,FF:F:F:::FF,FFFFFF,F:,:FFFFF,::FFFF:,F:FFFFFF:F:F,,F,FF,FF,FFFFFFFFF,,
@A01757:128:HWYCLDRX2:1:2101:6786:4382
TCGGACTACTAGGGTATCTAATCCTGTTCGCTACCCATGCTCTCGTGCATCAGCGTCAGACTCAGCCTGGTAAGCTGCCTTCGCTATCGGAGTTCTAAGTTATATCTATGCATTTCACCGCTACTTAACTTATTCCGCCTACCTCGTCTGTTCTCTAGCTCTACAGTATTAATGGCACAATGAGGTGAAGCCCCAAAATTTTACCACTAACTTATAATGCCGCCTAAGCACCCTTTAAACCCAATAAATCC
+
FFFFFFFFFFFFFFFFFFFFFFFFFFFFFFFFFFFFFFFFFFFFFFFFFFFFFFFFFFFFFFFFFFFFFFF:FFFFFFFFFFFFFFFFFFFFFFFFFFFFFFFFFFFFFFFFFFFFFFFFFFFFFFFFFFFFFFF:FFFFFFFFFF:FFFFFFFFFFFFFFFFFFFFFFFFFF:FFFFF:FFFFFFFF:FFFF::,FF:,F,FFFFFF,FFF:FFFFF,,FFF:F,,FFF:F:FFFFF:F,FFFFFF:FF:
@A01757:128:HWYCLDRX2:1:2101:7636:4382
TCGGACTACACGGGTATCTAATCCCGTTTGCTCCCTACGCTTTCGTGCCTTAGTGTCAGAACCGTCCCAGTAACCTGCCTACGCTATCGGTGTTCCTTCTAATATCTACGGATTTCACTCCTACACTAGAAATTCCAGTTACCCCTAACGGTCTCGAGCTTAGCAGTTTAGATAATAGTCTGAATGGTTGAGCCCCCAGATTTCACTATCTACTTACTGTGCCACCTACGCAACTCTTTACACGCAGGCTC
+
FFFFFFFFFFFFFFFFFFFFFFFFFFFFFFFFFFFFFFFFF:FFFFF:FFFFF:FFFFFF,FFFFFFFFFFF::FFFFFFFFFFF,FFFFFF:FFFFFFFFFFFFFFFFFFFFFFFFFFFF,FF:FF:F::FFFF:FFFFFFFFF:FFFFFFFFFFFF,FFFFFFF,FF,FF:F:FFF:FFF,:FFFFFF,:FF,F:,:FF,FF,,F,,F::FFF,::,FFFFF,,,,FFFF,F,::F:,F,F,F,F,:,:
@A01757:128:HWYCLDRX2:1:2101:1542:4413
TCGGACTACAGGGGTATCTAATCCTGTTCGCTACCCACGCTCTCGTGCTTCAGCGTCAGTCGCAGTCTGGTAAGCTGCCTTCGCTATCGGAGTTCTAAGTTATATCTAAGCATTTCACCGCTACTTAACTTATTCCGCCTACCTCGTCTGAACTCGAGTCTTACAGTATTAATGGCAAATCAAGGTGAAGCCCCGACGTTTAACCACTAACTTAAAAAACCGCCTACGCAGCCTTTAAACCCAATAAATCC
+
FFFFFFFFFFFFFFFFFFFFFFFFFFFFFFFFFFFFFFFFFFFFFFFFFFFFFFFFFFFFFFFFFFFFFFFFFFFFFF:FFFFFFFFFFFFFFFFFFFFFFFFFFFFFFF:FFFFFF:FFFFF,FFFF:FFFFF::FF:FF,FF,FFFFF:F,FFFFFF:FFF::FFFFFFFFFF::F:F,F,FFFF,,::,F,FF,FFFF,,,,,,F:,,FFF,:FF,::F,:FFF:,:,F,FFF:,,:FFF,:F,,F,,
@A01757:128:HWYCLDRX2:1:2101:25907:4429
TCGGACTACCGGGGTATCTAATCCTGTTCGCTCCCCTAGCTTTCGCGCCTCAGCGTCAGTGTCGGCCCAGCAGGCTGCCTTCGCCATCGGTGTTCTTCCCGATATCTGCGCATTCCACCGCTACACCGGGAATTCCGCCTGCCCCTACCGCACTCGAGCTCGCCAGTTCGGGACCCGGCTGGAGGTTGAGCCCCCAGGTTAGAGGTCCCGCTTAGCGGGCCGCCTACGCGCGCTTTACGCCCAATGAATCC
+
FFFFFFFFFFF,F:FFFFFFFFFF:F,FFF:FFFFFFFFFF,FFFFFFFFFFFF::FFFFFFFFF:FFF:FFF,:FFFFFFFFF:FFFFFF:FFFFFF:FFFFFFFF,:FFFF:F:FFFFFFFFFFFFF,F:F:FFFFFF,FFFFFFFFFFFFFFFF:FFFFFFFFFFFFFFF:FF,,FFFFFFFFFFFFFF:,FFF,FF:FFF,FF:F:,::FF,F,F,F:FF:FF,::,FFF,F:F,FF:F,F:FF:,:
@A01757:128:HWYCLDRX2:1:2101:29170:4445
TCGGACTACCCGGGTATCTAATCCTGTTTGCTCCCCTAGCTTTCGCGCCTCAGCGTCAGTGGCGGCCCAGAAAGCTGCCTTCGCCATCGGTGTTCTTCCCGATATCTGCGCATTCCACCGCTACACCGGGAATTCCACTTTCCTCTACCGCACTCAAGTCACACAGTTCGGGACCCGGCTTAAGGTTGAGCCCTAAGATTAGAGGTCCCGCTTAGGCAACCGCCTACGCGCGCTTTACGCCCAATAAATCC
+
FFFFFFFFFFFF::,FFFF,:FFFFFFF,FFFFFFFFFFFF:,:FFFFFFFFFF,:FFF:FFFFFFFFF,:FFFF,FFF:FFFFFFFFFFFFFFF,FFFFFF,FFFFFFFF,,:FFF:FFFFFFFFF::FF,FFFFFFF:FFFFFFFF,FF:FFFFFFFF:F,FFFF,FFFFF,,F::FF,F,FFFF:::,FFFFFFF:F,FFF,FF,,FFF,FFFF,:FFFFFF::FF:F:FFFF:FF:,FFF:FF,F:F
@A01757:128:HWYCLDRX2:1:2101:10700:4554
TCGGACTACTGGGGTATCTAATCCCGTTTGCTCCCTACGCTTTCGTGCCTTAGTGTCAGAGCCGTCCCAGTAACCTGCCTACGCTATTGGTGTTCCTTCTAATATCTACGGATTTCAACCCTACACTAGAAATTCCAGTTACCCCTAACGGTCTCGAGCTTAACAGTTTAGCTAATAGTCTGAATGGTTGAGCCACCAGATTTCAATAGCTACTTATTATGCCACCTACGCACCTCTTTACACCCAGTCAC
+
FFFFFF::FFFFFFFFFFFF:FF,FFFFFFFFFFFFFF:FFFFFFFFFF:FFFFFFFFFFFFFFFFFFFFFFFFFFFFFF:FFFFFFFFFF:FFFFFFFFFFFFFFFFFFFFFFFFFFFFFFFFFFFFFFFFFFFFFFFFFFFF:FF::FF:,FFFFF:FFFFF:,FFFF:FFFFFFFFFFFFFFF,:FF:FFF:F,F:,FFFFFFFFFFFF:FFF,FFFFF:FF,FF:FFF,FFF,FFFF:FF:F:FFF,
@A01757:128:HWYCLDRX2:1:2101:3794:4586
TCGGACTACAAGGGTATCTAATCCTGTTTGATACCCACGCTTTCGTGCATCAGCGTCAATCGCGGATTCGTGAGATGCCTTCGCAATCGGTGTTCTGTGTGATATCTATGCATTTCACCGCTACACCACACATTCCTCCCACGGCATCCGCATTCCAGCAAGGCAGTATCAATGGCACTACACCCCGTTGAGCGGGGGCATTTCACCGCTGACTTACCTCACAGCCTACGCACCCTTTACACCCAGTAAAT
+
:FFFFFFFFFFFFFFFFFFFF:FFFFFFFFFFFFFF:FF:FFFFFFFFFFFFFFFFFFF:FFFFFFFFFFFFFF:FF,F:F,FFFFFFFF:FFF:F:FFFFFFFFFFFFFFFF,FF:FFFFFFFFFFFFF:FFFFFF::FFF,FFFFF:FFFFFFFFF:F:FFFF:,FFFFFF,F::FF,F:FFF:FF,FFFF:,F,:,FF:FF,:,,FF,,:FFF:,FF::FFFF:FFF,:F,,F,FFFFF,,,:,F,,F
@A01757:128:HWYCLDRX2:1:2101:31376:4601
TCGGACTACAAGGGTATCTAATCCTGTTCGCTACCCACGCTCTCGTGCTTCAGCGTCAGTCGCAGTCTGGTAAGCTGCCTTCGCTATCGGAGTTCTAAGTTATATCTAAGCATTTCACCGCTACTTAACTTATTCCGCCTACCTCGTCTGAACTCGAGTCTTACAGTATTAATGGCAAATCAAGGTGAAGCCCCGACGTTTAACCACTAACTTAAAAAACCGCCTACGCACCATTTAAACCCAATAAATCC
+
,FFFFFF,FFFFFFFFFFFFFFFFFF:FFFFF,FFFFFFF,FFFFFFFFFFFFFFFFFFFFFF:FFFFFFFFFFFFF:FFFFFF,FFFFFFFFFFFFFFFF:FFFFFFFFFFFFFFFFFFFFFFFFFFFFFFFFFFFFFFFFFFFFFFFFFFFFFFFFFFFFFFFFFFFFFF:FFFFFFFFFFFFFFFFFFFFFFFFFFFFFFFF:FF,:FFFFFFFFFFF:FFFFFFFFFF::FFFF:FFFF:FFFFFF:
@A01757:128:HWYCLDRX2:1:2101:12906:4648
TCGGACTACCAGGGTATCTAATCCTGTTTGCTCCCCACGCTTTCGAGCCTCAGCGTCAGTTAAAGCCCAGCAGGCCGCCTTCGCCACTGGTGTTCCTCCTAATATCTACGCATTTCACCGCTACACTAGGAATTCCGCCTACCTCTACTTCACTCAAGACAAGAAGTTTTGAACGCAGCTACCAGTTAAGCCGGTAGATTTAACATTCAACTTTCTCGCCCGCCTACGCTCCCTTTACACCCAGTAATTCC
+
FFFFFFFFFFFFFFFFFFFFFFFFFFFFFFFFFFFFFFFFFFFFFFFFFFFFFFFFFFFFFFFFFFFFFFFFFFFFFFFFFFFFFFFFFFFFFFFFFFFFFFFFFFFFFFFFFFFFFFFFFFFFFFFFFFFFFFFFFFFFFFFFFFFFFFFFFFFFFFFFFFFFFFFFFFFFFFFFFFFFFFFFFFF:FFFFFFF,FFFFFFFFFF:FFFFFFFFFFFFFFFFFFFFFFFFFFFFFFFFFFFFFF,FFFFF
@A01757:128:HWYCLDRX2:1:2101:4734:4742
TCGGACTCCAAGGGTATCTAATCCTGTTCGCTGCCCATGCTTTCGAGCCTCAGCGTCAGTGGCAGACCAGAGCGCCGCCTTCGCCACTGGTGTTCGTCCATATCTCTCCGCATTCCACCGCGACACATGGAGTTCCACTCACATCTTCTGCACTCAAGATCAACAGTTTCTGATGCAATTCTCCGGTTGAGCCGAAGGCTTTCACATCAGACTTCTTGCACCGCCTCCCCACGCTTTACGCCCACAACATC
+
FFF:FF:,FF,FFF:FFFF:,FFFFF:,:F,F,:FFF:FFFFFFFFFFF,FFFFF,F:F,,FFFF,FFFF,:FFF:FFF:F,FFFF:FFF:,,F,,,:F:F,F,,FF,::FF,FF:FFFF,:FFF:FFFF,:,FFFFF,F,F:,FF:FFFF,FFFFFF,:F,:F:::,FF,FF:FF,,F,F,,:FFF,FFFFFFF,,:::F,F:F,,FF,FF,:,,F:F,F,:FFF,F,F,F,,,FFFF,FFF,F:F,F,F
@A01757:128:HWYCLDRX2:1:2101:5204:4742
TCGGACTACAGGGGTATCTAATCCTATTTGCTCCCCACGCTTTCGTGCCTCAGCGTCAGTCACAGGCCAGGCGGCCGCCTTCGCCACTGGTGTTCTTCCATATCTCTGCGCATTTTACCGCTACACATGGAGTTCCACCGCCCTCTCCTGTCCTCAAGTCTGCCAGTTTCTGAATGAAAGACGAGTTGAGCTCATCCATTTGCCTACAGACTGAACACACCGCCTGCGCACCCTTTACGCCCAATCATACC
+
FFFFFFFFFFFFFFFFFFFFFF:FFFFFFFFFFFFFFFFFFFF:FFF::F:FFFFFFFFFFFFF:FFFFF:,F:FFFFFFF:FFFFFFF,F,FF:FFFFF:FF,FFF:FFFFFFFFFFFFFFFFFFFFFFFFFFFFFFF:F:F:FFF:FF:FFFFFF:FFF::FF,FFF,F,FF:FFFF,F::FFF,FF,FF:FFFF,FFFF,FF,FFFFFFFF::F,,F,,,F,,F,F:,,F,,FFF:FFF:FF,FF,,:
@A01757:128:HWYCLDRX2:1:2101:20148:4789
CGGACTACAAGGGTTTCTAATCCTGTTCGCTACCCATGCTTTCGAGCCTCAGCGTCAGTTGCAGACCAGAGAGCCGCCTTCGCCACTGGTGTTCTTCCATATATCTACGCATTCCACCGCTACACATGGAGTTCCACTCTCCTCTTCTGCACTCAAGTTCAACAGTTTCTGATGCAATTCTCCGGTTGAGCCGAAGGCTTTCACATCAGACTTATTGAACCGCCTGCACTCGCTTTACGCCCAATAAATCC
+
FFF,FFFFFFFFFFFFF:FFFFFFFFFFFFFF,FFFFFFFFFFFFFFFFFFFFFFFFFFFFFFFFFFFFFFFFFFFF:,FFFFFF:FFFFFF:FFFFFFFFFFFF:FFFFFFFFF,FF:FFFF:FFFFFFF,F,FFFFFFF:FFFFFFFF,FFFFFFFFF:FFF:::FFF:,FFFF,FFFF:FFFF:FFFFFFFF,F:FFFFFFFFFFFF:F:FFFFFFFFFFFFF:::FFFFFFFF:FFFF:F,F:,FFF
@A01757:128:HWYCLDRX2:1:2101:20103:4805
TCGGACTACGGGGTTTCTAATCCTGTTCGCTACCCACGCTTTCGTGCATCAGCGTCAGATGCGGATTAGCAAGCTGCCTGCGCAATCGGTGTTCTGAGTAATATCTAAGCATTTCACCGCTACACTACTCATTCCGCCTGCTGCATCCGCTCTCCAGTCGAACAGTATCAGAGGCAGGCACGGGGTTAAGCCCCGACATTTGACCTCTAACTTAACCGACAGCCTACGCACCATTTAAACCCAATAAATCC
+
FFFFFFFFFFFFFFFFFFFFFFFFFFFFFFFFFFFFFFFFFFFFFFFFFFFFFFFFFFFFFFFFFFFFFFFFF:FFFFFFFFF:FFFFFFFFFFFFFFF,FF:FFFFFFFFFFFFFFFFFFFFFFFFFFFFFFFFFFFFFFFFFFFFFFFFFFFFFFFFFFFFFFFFFFFFFFFFFFFFFFFFFFFFFFFFFFFFFFFFFFFFFFFFF::F:FFFFFFFFFFFFFFFFF:FFF:FFFF:FFFF,FFFFFFF
@A01757:128:HWYCLDRX2:1:2101:24885:4820
TCGGACTACAAGGGTATCTAATCCTGTTCGCTCCCCACGCTTTCGTGCCTCAGTGTCAGTTACAGTCCAGAGAGCCGCCTTCGCAACTGGTGTTCCTCCTAATATCTACGCATTTCACCGATACACTAGGAATTCCACTCTCCTCTCCTGCACTCAAGTTTCCCAGTTTCAAAGGCTTACTACGGTTGAGCCGTAGCCTTTCACCTCTGACTTAAGAAACCACCTACGCACCCTTTACGCCCAGTAATTCC
+
FFFFFFFFFFFFFFFFFFFFFFFFFFFFFFFFFFFFFFFFFFFFFFFFFFFFFFFFFFFFFFFFFFFFFFFFFFFFFFFFFFFFFFFFFFFFFFFFFFFFFFFFFFFFFFFFFFFFFFFFFFFFFFFFFFFFFF:FFFFFFFFFFFFFFFFFFFFFFFFFFFFFFFFFFFFFFF,FFFFFFFFFFFFFFFFFFF::FFFFFFFFFFFFFFFFFFFFFFFF::F,FFFFFFFFFFFFFF:FFFFFFFFF:FF
@A01757:128:HWYCLDRX2:1:2101:29948:4914
TCGGACTACACGGGTTCTAATCCTATTTGCTCCCCACGCTTTCGTGCCTCAGCGTCAGTCAACAGGCCAGGCGGCCGCCTTCGCCACTGGTGTTCTTCCATATATCTACGCATTTTACCGCTACACATGGAGTTCCACCGCCCTCTCCTGCTCTCTAGCCCGCCAGTTTCCAGAGCCTGTACAGGTTGAGCCGGTACCTTTCACTCCAGACTTAGCAGGCCGCCTACGCACCCTTTAAACCCAATAAATCC
+
FFFFFFFFFFFFFFFFFFFFF:FFFFFFFFFFFFFFFFFF,FFFFFFFFFFFFFFFFFF:FFF:FFFFFFFF:FFFFFFFFFFFFFFFFFFFFFFFFFFFFFFFFFFFFFFFFFFFFFFFFFFFFFFFFFFFFFFFFF,FFFFFFFFFFFFFFFFFFFF:F:FF,FFFFFFFFF:FFFFFFF,FFFFFFF:FFFFF:FFFF,FF:F,F:FFFF,FFFF,::FF:F:,FFFFFF::FF,FF:FF,FFFFF,,
@A01757:128:HWYCLDRX2:1:2101:23185:5071
TCGGACTACCGGGGTTTCTAATCCTGTTCGCTACCCACGCTCTCGTGCTTCAGCGTCAGTCGCAGTCTGGTAAGCTGCCTTCGCTATCGGAGTTCTAAGTTATATCTAAGCATTTCACCGCTACTTAACTTATTCCGCCTACCTCGTCTGAACTCGAGTCTTACAGTATTAATGGCAAATCAAGGTGAAGCCCCGACGTTTAACCACTAACTTAAAAAACCGCCTACGCACCCTTTAAACCCAATAAATCC
+
FFFFFFFFFFFFFFFFFFFFFFFFFFFFFFFFFFFFFFFFFFFFFFFFFFFFFFFFFFFFFFFFFFFFFFFFFFFFFFFFFFFFFFFFFFFFFFFFFFFFFFFFFFFFFFFFFFFFFFFFFFFFFFFFFFFFFFFFFFFFFFFFFFFFFFFFFFF:FFFFFFFFFFFFFFFFFFFFFFFFFFFFFFFFFFFFFFF:FFFFFF:F:FFFF,FFFFFFFFFFF::FFF,FFFFFFFFFFF:FFFF:F:FFFFF
@A01757:128:HWYCLDRX2:1:2101:31177:5071
TCGGACTACAGGGGTATCTAATCCTATTTGCTCCCCACGCTTTCGTGCCTCAGCGTCAGTCAACAGGCCAGGCGGCCGCCTTCGCCACTGGTGTTCTTCCATATATCTACGCATTTTACCGCTACACATGGAGTTCCACCGCCCTCTCCTGCTCTCTAGCCCGCCAGTTTCCAGAGCCTGTACCGGTTGAGCCGGTACCTTTCACTCCAGACTTAGCAGGCCGCCTACGCACCCTTTACGCCCAATCATTC
+
FFFFFFFFFFFFFFFFFFFFFFFFFFFFFFFFFFFFFFFFFFFFFFFFFFFFFFFFFFFFFFFFFFFFFFFFFFFFFFFFFFFFFFFFFFFFFFFFFFFFFFFF:FFFFFFFFFFF:FFFFFFFFFFFFFF:FFFFFFFFFFFFFFFFFFFFFFFFFFFFFFFFFFFFFFFFFFFFFFFF:FFFFFF:FFFFFFFFFFFFFF:FF:F,:FFFF:FF:FFFFFFFFFFFFFFFFFFFF:FF:FF:FF,FFFF
@A01757:128:HWYCLDRX2:1:2101:2763:5118
TCGGACTACCAGGGTTTCTAATCCTGTTCGCTACCCATGCTTGCGAGCCTCAGCGTCAGTTGCAGACCAGAGAGCCGCCTGCGCCACTGGTGTGCTTCCATCTAGCTGCGCGTTCCACCGCTGCCCGAGGCGTACCACTCTCCTCTGCGGCACGCAAGGTCACCAGTATGGCAGGGAATGGTGGGTGTGAGCCGGGGGCTGTCGCGGCAGAGTGGGGGGCCGGAGTGCAGGCGGGGGGCGCCCCGGCGTGC
+
:FFFFF,F,FFFF::::FF:FF:F::::F::,,F::F:F,,,,,::,F:,:,FF,,F:F:F::,:::,:,FFF,:,FFF:,:,FFF,,F:,F,,,,,,,,,,,,,F,,,F:,,,F,,F,F,,,,,,,,F,,F:,,F,,,:,F:,,,,,,:F,,,:,,,,,F,:,,F,,,,,:,F,,,,:,,:,,F,:,:,F,,F,,::,,:,,,:,,,,:,F,:,:,,,,,,,,,,FF,,,,,,:,:,:,:,,,,,:,,,,
@A01757:128:HWYCLDRX2:1:2101:14073:5134
TCGGACTACCCGGGTATCTAATCCTGTTCGCTACCCATGCTCTCGTGCATCAGCGTCAGACTCAGCCTGGTAAGCTGCCTTCGCTATCGGAGTTCTAAGTTATATCTATGCATTTCACCGCTACTTAACTTATTCCGCCTACCTCGTCTGTTCTCTAGCTCTACAGTATTAATGGCACAATGAGGTGAAGCCCCAAAATTTTACCACTAACTTAACAGGCCGCCTACGCACCCTTTAAACCCAATAAATCC
+
FFFFFFF,FFFFFFFFFFFFFFFFFFFFFFFFFFFFFFFFFFFFFFFFFFFFFFFFFFFFFFFFFFFFFFFFFFFFFFFFFFFFFFFFFFFFFFFFFFFFFFFFFFFFFFFFFFFFFFFFFF:FFFFFFFFFFFFFFFFFFFFFFFFFFFFFFFFFFFFFFFFFFFF:FFFFFFFFFFFFFFFFFFFFFFFFFFFFFFFFFFFFFFFFFFFF,FFFF:FFFFFFFFFFFFFFFF,FFFFFFFFFF,FFFFF
@A01757:128:HWYCLDRX2:1:2101:15628:5134
TCGGACTACCGGGGTTTCTAATCCTGTTCGCTACCCACGCTCTCGTGCTTCAGCGTCAGTCGCAGTCTGGTAAGCTGCCTTCGCTATCGGAGTTCTAAGTTATATCTAAGCATTTCACCGCTACTTAACTTATTCCGCCTACCTCGTCTGAACTCGAGTCTTACAGTATTAATGGCAAATCAAGGTGAAGCCCCGACGTTTAACCACTCACTTAAAAAACCGCCTACGCACCCTTTAAACCCAATAAATCC
+
,F,,::,:,,F,:F:FFF:FFFF:FFFF,FFF:,:F,FFFF,FF,FFFFF,FF:FFFFFF:,FFFF,FF,,F,FFFFFF:F:F:FFFFFFFF,FFFFFFFFFFFFFFFFF,FF,FFF:FF,FFFFFFF:FFF,FF,F:FFFFFFFFFFF:,:FFFFFFFFFF:,F,F:FF:FFF:FFFFFFFF,F,FFFFFFF:FFFFFFF:FFFFFF,FFFFFFFFF:F:F:FFFFFFFF,FFFF:F,FFFFFFFFFF:F
@A01757:128:HWYCLDRX2:1:2101:21694:5149
TCGGACTACTAGGGTTCTAATCCTGTTTGCTCCCCACGCTTTCGTGCCTCAGTGTCAGTTACAGTCCAGAGAGCCGCCTTCGCAACTGGTGTTCCTCCTAATATCTACGCATTTCACCGCTACACTAGGAATTCCACTCTCCTCTCCTGCACTCAAGTTCCCCAGTTTCAAAGGCTTACTACGGTTGAGCCGTAGCCTTTCACCTCTGACTTAAGAAACCACCTACGCACCCTTTACGCCCAGTAATTCCG
+
FFFFFFF:FFFFFFFFFFFFFFFFFFFFFFFFFFFFFFFFFFFFFFFFFFFFFFFFFFFFFFFFFFFFFFFFFFFFFFFFFFFFFFFFFFFFFFFFFFFFFFFFFFFFFFFFFFFFFFFFFFFFFFFFFFFFFFFFFFFFFFFFFFFFFFFFFFFFFFFFFFFFFFFFFFFFFFFFFFFFFFFFFFFFFFFFFFFFFFFFFFFFFFFFFFFFFFF:FFFF:FFF:FFF,FFFFFFFFFFFFFFFFFFFFF,
@A01757:128:HWYCLDRX2:1:2101:10158:5243
TCGGACTACAAGGGTATCTAATCCTGTTCGCTACCCACGCTCTCGTGCTTCAGCGTCAGTCTCAGCCTGGTAAGCTGCCTTCGCTATCGGAGTTCTAAGTAATATATAAGCATTTCACCGCTACTTGACTTATTCCGCCTACATCGTGTGTACTCGAGCACGCCAGTTTTAATGGCAATCCGGGGTTTAGCCCCGACCTTTAAGCACTAACTTTACAGGCCGCCTACGCACCCTGTCAGCGCAGTCTCTAG
+
:FF:FFFFFFFFFFFFFFFFFF:FF:FFF:FFFFFFFFF,FFFFFFFFFFFFFFFF,,F:FFF:,::FFFFF:FFFF,FFFF,:FFFFFF:F,FFF,::F:FF,:,FFFFF,FF,,F,,::,F,F:,,,FFFFF,,F,:FFFFFFF,,FFF:,::F,F,,,F:,F,,FF,,,F,FFF,,F:FFFFF,:,F:,::F,,,,F,,,,F,:F,,,,,,,,,F,,,F,,F,:FF,:,,,,F,,,,,F,,,:F:,,,
@A01757:128:HWYCLDRX2:1:2101:1759:5321
TCGGACTACAGGGGTATCTAATCCTGTTCGCTACCCACGCTCTCGTGCTTCAGCGTCAGTCGCAGTCTGGTAAGCTACCTTCGCTATCGGAGTTCTAAGTTATATCTAAGCATTTCACCGCTACTTAACTTATTCCGCCTACCTCGTCTGAACTCGAGTCTTACAGTATTAATGGCAAATCAAGGTGAAGCCCCGACGTTTAACCACTAACTTAAAAAACCGCCTACGCACCCTTTAAACCCAATAAATCC
+
FFFFFFFFFFFFFFFFFFFFFFFFFFFFFFFFFFFFF:FFFFFFFFFFFFF:FFFFFFFFFF,FFFFFFFFFFFFFFFFFFFFFFFFFFFFFFFFFFFFFFFFFFFFFFF,:FFFFF:FFFFF,FFF,FFFFFFFFFFFFFF:FF:FFF,FFFFFFFFFFFFF:FFFFFFFFFF,:FFFF:FF,:FFFF,FF:FFF,:FFFFF::FFF,FFFFFFF:FF:,FF,:F,F,FFFFFFFFF,F,FFFFFFFF,,
@A01757:128:HWYCLDRX2:1:2101:31033:5321
TCGGACTACAAGGGTATCTAATCCTGTTCGATCCCCACGCTTTCGTGCATCAGTGTCAGATCCGGCCTAGCAAGCTGCCTTCGCAATCGGTGTTCTGTGTAATATCTATGCATTTCACCGCTACACTACACATTCCGCCTGCTGCATCCGATCTCTAGTCCTACAGTATTAGCGGCAGCCCCGATGTTGAGCATCGGTATTTCACCGCTAACTTATAAAACAACCTACGCACCCTTTAAACCCAATGACTC
+
FFFFFFFFFFFFFFFFFFFF:FFFFFFFFFFFFFFFFFFFFFFFFFFFFFFFFFFFFFFFFFFFFFFFFFFFFFFFFFFFFFFFFFFFFFFFFFFFFFFFFFFFFFFFFFFFFFFFFFFFFFFFFFFFFFFFFFFFFFFFFFFFFFFFFFFFFFFFFFFFFF:FFFFFFFF:FFFFFF:FFFFFFFFFFFFFFFFFFFFFFFFFFFFF:,:FFFFFFFFFFFFFFFFFFFFFFFFF:FFFF:FFFFFF,FF
@A01757:128:HWYCLDRX2:1:2101:14009:5337
GGGGGGGGGGGGGGGGGGGGGCCGCAGGTATTGGCCCCCCGCGGAGGGGCGGCCGCGCGCCAAGCCCCGACGCGCCCCCCCACCCCCCCGCCCGACGGAGGGGAATAGAGTGAAAATAACAAAAAAAAAAAAAATTGATCACAACCCACGTAACAAGAGACACAAAAGGCATATATCAAAAAAAAGCAAGCCAAAACAGAAGGAACAACAAACCAGAAAAACAAACAGCCAGGAAAAGCCGCAGAAGAACA
+
,FFFFFF:FF,F:,,,:,::,,,,,,,,,,,,,,,:,,,,,,,,,:,,:F,,,,,,,,,:,,,,,,,,,,:,,,:,F,,::,:,,,:,F,,,,:,,:,,,,,,,:,:,:,,:,,,,,:,,,:,F,,::,,,,,::,,F,,,,FF,,,,,,,,F,,,,F,F,:,,,,,,,,,,,,::,,,,F,,,,,:,,,,,,,,F:,,,:,,,,,,,F,,,,,F,FF,::,FF,,,,:,,,,:,,,,,,,,F:,,,,F,:
@A01757:128:HWYCLDRX2:1:2101:14091:5353
GGGGGGGGGGGGGGGGGGGGGCCGTAGATATGTGCGCCGGCCCGACAGGCAGCGGCGCGCCGAAACCGAAACCGGCCCGCCGCCCGCCCCCCCCAGCGGATGATAAAAAATGAAAAAAAAAAAAACAAAAAGCAAAAAGACAAACACTCGTCAACGAATCGAGAAGCAACCGAAAATACAAAGAAGACAAAAATAGACGGAGCAATTAAAAACAAAAACAACAAAACACCAAAAGAAAGCTCAACAAAAAC
+
,FFFF::F,F::,,,,,,,,,,,,,,,,,,,,,,,,,,,,,,,,,,,:,,,,,,,:,,,,,,,,,,,,,,,,,,,,F,,F::,,,,:,:,F,,,,,,,,,,,F,:,F,,:,,F:::,,F:,:,,,,FFF:,,,:,,:,,F,,,F,:,,,,,,F,,,,,,,,,,,,,,,,:,,F,,F,F,,:,,F,,,F,,,F,,:,,,,,,,,,,:,,,,:F,,,,::,:,,,F:FFF,,,,,:,F,:,,:,F,,F,,:F,
@A01757:128:HWYCLDRX2:1:2101:14642:5462
CGACTACCCGGGTATCTAATCCTGTTTGCTCCCCACGCTTTCGAGCCTCAACGTCAGTTACCGTCCAGTAAGCCGCCTTCGCCACTGGTGTTCCTCCTAATATCTACGCATTTCACCGCTACACTAGGAATTCCGCTTACCTCTCCGGTACTCCAGCCAAAAAGTTTCCAAAGCAGTTCCGCGGTTAAGCCGCGGGCTTTCACTCCAGACTTTCTTCGCCGTCTACGCTCCCTTTACACCCAGTAAATCCG
+
:F,FF,FFFFFFFFFFF:FF,FFFFFFFFFFFFFFFFFFFFFFFFFF:FFFFFFFF:FFFFFFFFFFFFFFFFFFFFFFFFFFFFFFF:FFFFF:FFFFFFFFFFF:FFFFFFFF:FFFFFFFFF,FFFFFFFFFFFFFFFFFFF,::FFFFFFFF:FFFFFFF:FFFFFFFFFFFFFFFFFFFFFFF,FFFFFFFFFFFFFFFFF::,FFFF:FFFFFFFFFFF,FFFFFFFFF,FFFFFF,F,FFFF,:
@A01757:128:HWYCLDRX2:1:2101:17517:5556
TCGGACTACAAGGGTATCTAATCCTGTTCGCTACCCACGCTCTCGTGCTTCAGCGTCAGTCGCAGTCTGGTAAGCTGCCTTCGCTATCGGAGTTCTAAGTTATATCTAAGCATTTCACCGCTACTTAACTTATTCCGCCTACCTCGTCTGAACTCGAGTCTTACAGTATTAATGGCAAATCAAGGTGAAGCCCCGACGTTTAACCACTAACTTAAAAAACCGCCTACGCACCCTTTAAACCCAATAAATCC
+
,FFFFFFFFFFFFFFFFFF:FFFFFFFFFFFFFFFFFFFFFFFFFFFFFFFFFFFFFFFFFFFFFFFFFFFFFFFFFFFFFFFFFFFFFFFFFFFFFFF:FFFFFFFFFFFFFFFFFFFFFFFFFFFFFFF:FFFFFFFFFFFFFFFFFFFFFFFFFFFFFFFFFFFFFFFFFFFFFFFFFF,FFFFFFFFFFFF:FFFFFFFF:FFFFFFFFFFF:F:F:F,FFFFFFFFFFFFFFFFFF,FFFFFF,FF
@A01757:128:HWYCLDRX2:1:2101:9272:5619
TCGGACTACTAGGGTATCTAATCCTGTTCGCTACCCACGCTCTCGTGCTTCAGCGTCAGTCGCAGTCTGGTAAGCTGCCTTCGCTATCGGAGTTCTAAGTTATATCTAAGCATTTCACCGCTACACTAGGAATTCCACTCTCCTCTCCTGCACTCAAGTTCCCCAGTTTCAAAGGCTTACTACGGTTGAGCCGTAGCCTTTCACCTCTGACTTAAGAAACCACCTACGCACCCTTTACGCCCAGTAATGCC
+
FFFFFFFFFFFFFFFFFFFFFFFFFFFFFFFFFFFF:FFFFFFFFFFFFFFFFFFFF:FFFFFFFFFFFF:FFFFFFFFFFFFFFFFFFFFFFFFF:FFFFFFFFFFFFFF:FFFFFFFFFFFFFFFFFFFFFFFFFFFFFFFFFFFFFFFFFFFF:FFFFFFFFFFFFFFFFFFF,FFFFFF,:FFFFFFFFFFFFFFFFFFFFFFFFFFFF:FFFFFFFFFFF:FFFF:FFFFFFFFFFF:FF,FF,FF
@A01757:128:HWYCLDRX2:1:2101:2230:5666
TCGGACTACAAGGGTATCTAATCCTGTTCGCTACCCACGCTTTCGTGCATCAGCGTCAGATGCGGATTAGCAAGCTGCCTGCGCAATCGGTGTTCTGAGTAATCTCTAAGCATTTCACCGCTACACTACTCATTCCGCCTGCTGCATCCGCTCTCTAGTCGAACAGTATCAGAGGCCGGCACGGGGTTAAGCCCCGCCTGTTGACCTCTAACTTATCCGACAGCCTAAGCACCCTTTAACCCCTATAAATC
+
F:FFFFFFFF:FFFFFFFFFFF:FFFFFFFFF::FF,:F:FF:FFFF::FFFF:FFFFF:FFFFFFFFFFF:FFFF:FFFFFF,F:FF:FFFFFFFFFF:FFF,:F::FF,FFF,FFFFFFF:FFFFF,F:F,FF:F,FFFFFFFFFFFFFFFFFFFFF:FFFF,FFFFFF:FFFF,FFFF:FFFFF,F,:FF,FF,F,,,:FF,FFFF,F,:F:FFFFF:,F,FF,,FFFF::,:F,:,:FF:,F,:FFF
@A01757:128:HWYCLDRX2:1:2101:16369:5666
TCGGACTACAAGGTATCTAATCCTGTTCGCTACCCATGCTTTCGAGCCTCAGCGTCAGTTGCAGACCAGAGAGCCGCCTTCGCCACTGGTGTTCTTCCATATATCTACGCATTCCACCGCTACACATGGAGTTCCACTCTCCTCTTCTGCACTCAAGTTCAACAGTTTCTGATGCAATTCTCCGGTTGAGCCGAAGGCTTTCACATCAGACTTATTGAACCGCCTGCACTCGCTTTACGCCCAATAAATCC
+
FFFFFFFFFFFFFFFFFFFFFFFFFFFFFFF:FFFFFFFFFFFFFFFFFFFFFFFFFFF:FFFFFFFFFFFFFFFFFFFFFFFFFFFFFFFFFFFFFFFFFF:FFF,FFFFFFFFFFFFFF,FFFFFFFFFFFFFFFFFFFFFFFFFFFFFFFF:,FFFFFFFFFFFFFFFFFF:FFFF:FF,FFFFF:FFF,:FF:,FFFFFF,FFFFFFFFFFFFFFFF::FF:F,FFF,FFFF,F,FF,FFF:FFFFF
@A01757:128:HWYCLDRX2:1:2101:30309:5729
TCGGACTACAAGGGTATCTAATCCTGTTTGCTACCCACGCTTTCGCTCCTCAGCGTCAGTTATGTGCCAGATAGTCGCCTTCGCCACTGATGTTCCTCCAGATATCTACGGATTTCACTCCTACACCTGGAATTCCACTATCCTCTCACACACTCCAGTTTGCCAGTTTCAAAGGCAGTTCCCACGTTGAGCGCGGGGATTTCACCCTTGACTTGACATACCGCCTACGAGCGCTTTACGCCCAGTAATTC
+
FFFF:FFFFFFFFFFFFFFFFFFFFFFFFFFFFFFFFFFFFFFFFFFFFFFFFFFFFFFFF,FFF:FFFFFFFFFF:FFFFFFFFFFFFFFFFFFFFFFFFFFFFFFFFFF::FFFFFFFFFFFFFFFFF:FFFFFFFFFFFFFFFFFFFFFFFF:FFFFF:FFFFFFFFFFFFFFFFFFFFFFFFFFFFFFFFFFFF:FFFF:FFFFFFFFFFFFFFFFF,FFFFFFFFFFFFF:FFFFFFFFFFFFFFF
@A01757:128:HWYCLDRX2:1:2101:8467:5760
TCGGACTACCGGGGTTTCTAATCCTGTTCGCTCCCCATGCTTTCGAGCCTCAGCGTCAGTTGCAGACCAGACAGCCGCCTTCGCCACTGGTGTTCTTCCATATATCTACGCATTCCACCGCTACACATGGAGTTCCACTGTCCTCTTCTGCACTCAAGTCGCCCGGTTTCCGATGCACTTCTTCGGTTAAGCCGAAGGCTTTCACATCAGACATAACCAACCGCCTGCGCTCGCTTTACGCCCAATAAATC
+
:FFFFFFFFFFFFF:FFFFFFFFFFFFFFFFF,FFFF:FFFFFFFFFFFFF,FFFF:FFFF,:FF:FF:FFFF:FFFFFF:FFFFFFFFF,FFFFFFFFFFF:FFFFFFFF:FFFF:FFFFFFF,FFFFFFFFFFFFFF:F:FFFFFFFFFFFFF,:,FF:FFF,FFFFFFFFFFFFFFFFFFFFFFFFFFFFFFFF:FFFF:FFFFF:FFF,:FF:F::FF,FF,,F,FFF,FFF:FF:F:FFFF:F,FF
@A01757:128:HWYCLDRX2:1:2101:30264:5807
TCGGACTACACGGGTATCTAATCCTGTTCGCTACCCATGCTTTCGAGCCTCAGCGTCAGTTGCAGACCAGACAGCCGCCTTCGCCACTGGTGTTCTTCCATATATCTACGCATTCCACCGCTACACATGGAGTTCCACTGTCCTCTTCTGCACTCAAGTCGCCCGGTTTCCGATGCACTTCTTCGGTTAAGCCGAAGGCTTTCACATCAGACCTAAGCAACCGCCTGCGCTCGCTTTACGCCCAATAAATC
+
FFFFFFFFFFFFFFFFFFFFFFFFFFFFFFFFFFFFFFFFFFFFFFFFFFFFFFFFFFFFFFFFFFFFFFFF:FFFFFFFFFFFFFFFFFFFFFFFFFFFFFFFFFFFFFFFFFFFFFFFFFFFFFFFFFFFFFFFFFFFFFFFF:FFFFFFFFFFFFFFFFFFFFFFFFFFFFFFFFFFFFFFFFFFFFFFFFFFFFFFFFFFFFFFFFFFFF,FFF:FFFFFFFFFFFFFFF:FFFFFFFFFF:F:,FF
@A01757:128:HWYCLDRX2:1:2101:5602:5869
TCGGACTAAAGGGTTTCTAATCCTGTTCGCTACCCATGCTTTCGAGCCTCAGCGTCAGTTGCAGACCAGAGAGCCGCCTTCGCCACTGGTGTTCTTCCATATATCTACGCATTCCACCGCTACACATGGAGTTCCACTCTCCTCTTCTGCACTCAAGTTAAACAGTTTCTGATGCCATTCTCCGGTTGAGCCGAAGCCTTTCACATCAGACTTTTTGAACCGCATGCTCTCGCTTTAGGCCCAGTAAATCG
+
FFFFFFFFFFFFFFFFFFFFFFFFFFFFFFFFFFFFFFFFF:FFFFFFFFFFFF:FFFFFFFFFFFF,FFFFFFFFFFFFFF::FFFFF:FFFF:F,F,FFFFF:F::FF:FF,FFFF,FFFFF,F:FFFF:FF,FF::F,F:FFFFFFFFF,FF:FF:,:F:F,FFF,:F:FF:,,,FFFF::F:FFFF,FF,::,:F:F,FFFF:,,FFF,,,FF:,FF,FF,,F,FFFF::,F:F,FFFF,,,::,F,
@A01757:128:HWYCLDRX2:1:2101:9751:6010
TCGGACTACAAGGGTATCTAATCCTGTTCGCTACCCATGCTCTCGTGCATCAGCGTCAGACTCAGCCTGGTAAGCTGCCTTCGCTATCGGAGTTCTAAGTTATATCTATGCATTTCACCGCTACTTAACTTATTCCGCCTACCTCGTCTGTTCTCTAGCTCTACAGTATTAATGGCACAATGAGGTGAAGCCCCAAAATTTTACCACTAACTTATAATGCCGCCTACGCACCCTTTAAACCCAATAAATCA
+
:FFFFFFFFFFFFFFFFFFFFFFFFFFFFFFFFFFFFFFFFFFFFFFFFFFFFFFFFFFFFFFFFFFFFFFFFFFFFFFFFFFFFFFFFFFFFFFFFFFFFFFFFFFFFFFFFFFFFFFFFFFFFF::FFFFFFFFFFFFFFFFFFFFFFFFFFFFFFFFFFFFFFFFFFFFFFFFFFFFFFFFFFFFFFFF,FFFFFFFFF,F::FF,:FF:FFFFFF:FF:FFFFFFFF:FF:FFFFFFFFFFFFFFF:
@A01757:128:HWYCLDRX2:1:2101:14814:6010
TCGGACTACAAGGGTTTCTAATCCTGTTTGCTCCCCACGCTTTCGTGCCTCAGTGTCAGTTACAGACCAGAGAGCCGCCTTCGCAACTGGTGTTCCTCCTAATATCTACGCATTTAACCGCTACACTTGGAATTCCACGCACCTCTCCTGCACTCAAGCTTCCCAGTTTCAATGGATTACAAGGGTTGAGCCGTTGCCTTTACCAACTGAATTATGACACCACCTACCCACCCTTTACCCCAAATAATTCC
+
FFFFFFFFFFFFFFFFFFFFFFFFF,FFFFF:FFFFFFFFFFFFFFFFFFFFFFFFFFFFFFF,F,F:FF,:F,FFFFFFFFFF,FFFFFFFF,FF:FF,:F,FF:FFFFFFFFFFFFFFFFFFFF,:FFFFFFFFF,,,,F::FF,FF:FFFFFFF,,,,FFFFFFFFF:F,,:,F,FFFF,:,:F,FFFF,F,:F,FFF:,F,,FF,,,F:FF,,,,FFFF,FF:,FFFF,FF,,,,:F,F,FF:F:F,
@A01757:128:HWYCLDRX2:1:2101:22580:6026
TGGACTATAGGGTATCTAATCCTGTTTGCTCCCCACGCTTTCGCGCCTCAGCGTCAGTTAATGTCCAGCAGGCCGCCTTCGCCACTGGTGTTCCTCCGTATATCTACGCATTTCACCGCTACACACGGAATTCCGCCTGCCTCTCCATCACTCAAGAAGAACAGTTTCAAACGCAGTTCCAGGGTTGAGCCCTGGAATTTCACGTCTGACTTGCTCTCCCGCCTACACGCCCTTTACACCCAGTAAATCCG
+
FFFFFFFFFFFFFFFFFFFFFFFFFFFFFFFFFFFFFFFFFFFFFFFFFFFFF:F:FFFFFFFFFFFFFFFFFFFFFFFFFFFFFFFFFFFFFFFFFFFFF:FFFFFFF:FFFFFFFFFFFFFFFF,FFFFFFFFFFFFFFFFFFF:FFFFFF:FF,:FF,FFFFFFFFFFFFFFFFFFFFFFFFFFFFFFF::FFFFFFFFFFFFFFF:FFFFFFFFFFFF:FFFFF:FFFFFFFFFFFFFFFFFFF::F
@A01757:128:HWYCLDRX2:1:2101:30291:6073
TCGGACTACACGGGTATCTAATCCTGTTCGCTACCCACGCTCTCGTGCTTCAGCGTCAGTCGCAGTCTGGTAAGCTGCCTTCGCTATCGGAGTTCTAAGTTATATCTAAGCATTTCACCGCTACTTAACTTATTCCGCCTACCTCGTCTGAACTCGAGTCTTACAGTATTAATGGCAAATCAAGGTGAAGCCCCGACGTTTAACCACTAACTTAAAAAACCGCCTACGCACCCTTTAAACCCAATAAATCC
+
FFFFFFFFFFFFFFFFFFFFFFFFFFFFFFFFFFFFFFFFFFFFFFFFF:FFFFFFFFFFFFFFFFFFFFFF:FFFFFFFFFFFFFFFFFFFFFFFFFFFFFF:FFFFFFFFFFFFFFFFFFFFFFFFFFFFFFFFFFFFFFFFFFFFFFFFFFFFFFFFFFFFFFFFFFFFFFFFF,FFFFFFFFFFFFFFFFF:FFFFFFFFFFFF,FFFFF:FFFFFFFFFFFFFFFFFFFFFFFFFFFFFF:FFFFF
@A01757:128:HWYCLDRX2:1:2101:15338:6104
TCGGACTACAAGGGTATCTAATCCTGTTTGCTCCCCACGCTTTCGTGCCTCAGTGTCAGTTACAGTCCAGAGAGCCGCCTTCGCAACTGGTGTTCCTCCTATATCTACGCATTTCACCGCTACACTAGGAATTCCACTCTCCTCTCCTGCACTCAAGTTCCCCAGTTTCAAAGGCTTACTACGGTTGAGCCGTAGCCTTTCACCTCTGACTTAAGAAACCACCTACGCACCCTTTACGCCCAGTAATTCCG
+
FFFFFFFFFFFFFFFFFFFFFFFFFFFFFFFFFFFFFFFFFFFFFFFFFFFFFFFFFFFFFFFFFFFFFFFFFFFFFFFFFFFFFFFFFFFFFFFFFFFFFFFFFFFFFFFFFFFFFFFFF:FFFFFFFF:FFFFFFFFFFFFFFFFFFFFFFF:FFFFFFFFFFFFFFFFFFFFFFFFFFFFFFFFFFFFFFFFFFFFFFFFFFFFFFFFFFFF:FFFFFFFFFFFFFFFFFFFFFFFFFFFFFFFFFFF
@A01757:128:HWYCLDRX2:1:2101:27507:6136
TCGGACTACCAGGGTATCTAATCCTATTTGCTCCCCACGCTTTCGTGCCTCAGCGTCAGTCACAGGCCAGGCGGCCGCCTTCGCCACTGGTGTTCTTCCATATCTCTGCGCATTTTACCGCTACACATGGAGTTCCACCGCCCTCTCCTGTCCTCAAGTCTGCCAGTTTCTGAATGAAAGACGAGTTGAGCTCATCCCTTTGCCTTCAGACTGAACAGACCGCCTGAGCACCCTTTACGCCCAATCACTCC
+
FFFFFFFFFF:F:FFFFF::,FFFFF,:FFFFFFFFFFFFFFFFFFFFFFFFFFFFFFFFF,FFFFFFFFFFFFFFFF:FFFFF:FFF,FFFFF:FFFFFFFFFFFFFFFFFFFFFF:FFFF,FFFFF:FFFFFFFFFFFFFFFFFF:FFFFFFF::FFFFFFFF:FFFFFFFF:FFF,FFF:FFFFFFFFFFF::,FFFFF:FFFFFFFFF::FF:F:F,FFFFF,FF,F:FFFFFF:F,FFFFFFFFF,
@A01757:128:HWYCLDRX2:1:2101:28185:6151
TCGGACTACAAGGGTATCTAATCCTGTTTGCTCCCCACGCTTTCGAGCCTCAACGTCAGTTACTGTCCAGCAGGCCGCCTTCGCCACTGGTGTTCCTCCTAATATCTACGCATTTCACCGCTACACTAGGAATTCCGCCTGCCCCTCCAGTACTCTAGCCGCACAGTTTCCAGAGCAGTTCCGGGGTTGGGCCCCGGGCTTTCACTCCAGACTTGCACTGCCGTCTGCGCTCCCTTTACACCCAGTAAATC
+
FFFFFFFFFFFFFFFFFFFFFFFFFFFFFFFFFFFFFFFFFFFFFFFFFFFFFFFFFFFFFFFFFFFFFFFFFFFFFFFFFFFFFFFFFFFFFFFFFFFFFFFFFFFFFFFFFFFFFFFFFFFFFFF:FFFFFFFFFFFFFFFFFFFFFFFFFFFFFFFFFFFFFFFFFFFFFFFFFFFFFFFFFFFFFFFFFFFFFFFFFFF:FFFFFFFFFFFFFFFFFFFFFFFFFFFFFFFFFFFFFFFFFF,FFFF
@A01757:128:HWYCLDRX2:1:2101:19388:6198
TCGGACTACAAGGGTATCTAATCCTGTTCGCTACCCACGCTTTCGTGCATCAGCGTCAGATGCGGATTAGCAAGCTGCCTGCGCAATCGGTGTTCTGAGTAATATCTAAGCATTTCACCGCTACACTACTCATTCCGCCTGCTGCATCCGCTCTCTAGTCGAACAGTATCAGAGGCAGGCACGGGGTTAAGCCCCGACATTTGACCTCTAACTTATCCGACAGCCTACGCACCCTTTAAACCCAATAAATC
+
FFFFFFFFFFFFFFFFFFFFFFFFFFFFFFFFFFFFFFFFFFFFFFFFFFFFFFFFFFFFFFFFFFFFFFFFFFFFFFFFFFFF:FFFFFFFFFFFFFFFFFFFFFFFFFFFFFFFFFFFFFFFFFFFFFFFFFFFFFFFFFFFFF:FFFFFFFFFFFFFFFFFFFFFFFFFFFFFFFFFFFFFFF:F:FFFFFFFFFF:FFFFFFFFFFFFFFFFFFFFFFF:FF:FFFFFFFFFFF:FFFFF:FFFFFF
@A01757:128:HWYCLDRX2:1:2101:21142:6292
TCGGACTACACGGGTATCTAATCCTGTTCGCTACCCATGCTCTCGTGCATCAGCGTCAGACTCCGCCGGGTAAGCTGCCTTCGCTATCGGAGTTCTAAGGTCTATCTCTGCCTTTCACCGCTACTTAACTTATTCCGCCTACCTCGTCTGTTCTCTAGCTCTACAGTATTAATGGCACACTGAGGTGAAGCCCCAAACTTTTACCACTAACTTATCATGCCGCCTACGCACCCTTTAAACCCACTAAATCC
+
FFF:FFFFFFFFFFF,FF:FFFFFFFFFFFFF,F:F:,FF,:FF:FF:FFF,F::FFFFFFFF,FF:,FFF,FFF,F:FFFFF:F,FF::F:FFFF:,,,F,FF,FF,F:F,::FFFFFFFFF:F,FFF:FFFFFFFFFFFFFFFFFFF::FF:FFFF:FFFFFF:FFFFFFFFFFF,F,F:FFF,FF,FFFFFF:F,FFF:FFFFFFF,F,,FF,FFFFFFFFF,FFFFFFF,F:F:FF:FF,FFFFFFF
@A01757:128:HWYCLDRX2:1:2101:28031:6292
TCGGACTACACGGGTATCTAATCCTGTTCGCTACCCACGCTCTCGTGCTTCAGCGTCAGTAACAGTCTGGTAAGCTGCCTTCGCTATCGGGGTTCTAAGTTATATCTAAGCATTTCACCGCTACTTAACTTATTCCGCCTACCTCGTCTGTACTCTAGTACTCCAGTTTTAATGGCCAATCAAGGTGAAGCCCCGACGTTTTACCACTAACTTAAAATACCGCCTACGCACCCTTTAAACCCAATAAATAC
+
FFFFFFFFFFFFFFFFFFFFFFFFFFFFFFFFFFFFFFFFFFFFFFFFFFFFFFFFFFFFFFFFFFFFFFFFFFFFFFFFF:FFFFFFFFFFFFFFFFFFFFFFFFFF:FFFFFFF:FFFFFF:FFFFFFFFFFFFFFFFFFFFFFFFFFF,:FFFFFFFFFFFFFFFFF,:FF:FFFFFFFFFFFF:FFFFFFFFFFFFFFFFFFFFFFFFFF,FFFFFFFFFFFF,FFFFFFFFF:FFFFFFFFFFF,F
@A01757:128:HWYCLDRX2:1:2101:9607:6324
TCGGACTACAGGGGTATCTAATCCTGTTCGCTACCCACGCTCTCGTGCTTCAGCGTCAGTCGCAGTCTGGTAAGCTGCCTTCGCTATCGGAGTTCTAAGTTATATCTCAGCATTTCACCGCTACTTAACTTATTCCGCCTACCTCGTCTGAACTCGAGTCTTACAGTATTAATGGCAAATCAAGGTGAAGCCCCGACGTTTAACCACTAACTTAAAAAACCGCCTACGCACCCTTTAAACCCAATAAATCC
+
FFFFFFFFFFFFFFF:FFFFFFFFFFF:FFFF:FFFFFFFFFFFFFFFFFFFFFFFFFFFFFFFFFFFFFF,FFFFFFFFFFFFFFFFFFFFFFFFFFFFFFFFFFF,FFF:F:FFFFFFFFFFFFFFFFFFFFFFFFFFFFFFFFF:FFFFF::FFFF:FFFFFFFFFFFFF,F:FFFFFFFFFFFF:FFFFF,FFF:FFFFF::FFFFFFF:FFFFFF,FF:F:FFFFFFF,FFFF,F,FF,FFFFFF,
@A01757:128:HWYCLDRX2:1:2101:9344:6464
TCGGACTACCAGGGTATCTAATCCTGTTCGCTCCCCTAGCTTTCGCGCCTCAGCGTCAGTGTCGGCCCAGCAGGCTGCCTTCGCCATCGGTGTGCTTCCCGAGATCTGCGCATGCCCCCGCTACACCGGGAATTCCGCCTGCCCCTACCGCACTCGAGCTCGCCCGTTCGGGACCCGGCTGGAGGTTGAGCCCCCAGGTTAGAGGTCCCGCTTAGCGGGCCGCCTACGCGCCCTTTACGCCCCATGAGTCC
+
,:FFFF,F,FF,FFFFFFF,:FFFFFF::F:F,F:,F,:F:FFF:F,FF:,F:F:FF,FFFFFFF,:F:FF:FF,FFFFF,,:::FFF::FF,,F::,FFF,,,,:,FFFF,F,FF,FFFFF,FFF:,:,:,,F:FF,:,::FFF:FFF,F,FF:F,FF,FFFF,FFFF,F,F:,FFF::,FFFFF,FFFFFFFF:FFF,,FF:,FF,FF:,,:FF:FF:,FF,,FF,F:F,F,,,FFFF,F,FF:,,FFF
@A01757:128:HWYCLDRX2:1:2101:23050:6527
TCGGACTACCCGGGTATCTAATCCTATTTGCTCCCCACGCTTTCGTGCCTCAGCGTCAGTCACAGGCCAGGCGGCCGCCTTCGCCACTGGTGTTCTTCCATATCTCTGCGCATTTTACCGCTACACATGGAGTTCCACCGCCCTCTCCTGTCCTCAAGTCTGCCAGTTTCTGAATGAAAGACGAGTTGAGCTCATCCCTTTGCCTTCAGACTGAACAGACCGCCTGCGCACCCTATACGCCCAATCATTCC
+
FFFF::FFF:F:FFFFFFF:FFFFF,FFFFFFFFFFFFFFFFFFFFFFFFFFFFFFFFF:FFFFFFFFFFFFFFFFFFFFFFFFFFFFFF:FFF:FFFF::FFFFFFFFFFFFFFFFFFFFFFFFFFFFFFFFFFFFFFF:FFFFFFFFFFF:FFFFFFFF,FFFFFFFFFF:FFFFFFFFFFFFFFFFFFFFFFFFFFFFF:FFFFFFFFF:FFFFFFFFFFF,FFFFFFFFF,FFFFFFFF,FFF:,FF
@A01757:128:HWYCLDRX2:1:2101:2374:6543
TCGGAATACCAGTGTATCTAATCCTGTTCGCTACCCACTCTTTCGTGCATCAGCGTCAGATGCGGATTAGCAAGCTGCCTGAGCAATCGGTGTTATGAGTAATATATAAGCATTTCACCTCTACAATCATCTTTCCGACTGCTGAATCAGCTCTCTGGTGGAACAGTATAAGAGGCAGCACCGGGGTCACGCCCCGACATGTGTCCTGTCTCTTATCGGAGAGACTACGCACACTGTGGTCGGACTAGCTC
+
,F,,F,:F,F:,,,FF,,,FF:F,,,,,,,,:F,,,:,,,F,:,,:,,F::F,,,F,F,F,,F,,FFFF,:FF:,F,,,,F,,,,FF,,,F,,,:F,F:F,F,,,:FF:,F,,:F,F,,,F,,,:,,:,,F,F,,F:,,FF,F:,FFF,:F:,,,F,,F,,,,F,,FF,,:F,FFF,F,,,,,F,:,,,,,,,,,,:::,,,:,,F,,F,,,FF,,,:,:,,F:,FF,F,,F,,,,,,,,F:,,F,,,,F,
@A01757:128:HWYCLDRX2:1:2101:16911:6637
TCGGACTACTAGGGTATCTAATCCTATTTGCTCCCCACGCTTTCGTGCCTCAGCGTCAGTCAACAGGCCAGGCGGCCGCCTTCGCCACTGGTGTTCTTCCATATATCTACGCATTCCACCGCTACACATGGAGTTCCGCTCTCCTCTACCGCACTCGAGCCGCCCAGTTCGGAACCCGGCCCGAGGTTGAGCCCCGGGGTTAGAGGTTCCGCTTAGGCAGCCGCCTACGCGCGCTTTACGCCCAATGAATC
+
FFFFFFFFFFFFFFFF:FFFFFFFFFFFFFFFFFFFFFFFFFFFFFFFFFFFFFFFFFFFFFFFFFFFFFFFFFFFFFFFFFFFFFFFFFFFFFFFFFFFFFFFFFFFFFFFFFFFF,FFFFFFFFFFFFFFFFFFFFFFFFFFFFFFFFFFFFFFFFFFFFFFFFFFFFFFFFFFFFFFFF:FFFFFFFFFFFFFFFFFF:FFFFFFFFFFFFFFFFFFFFFFFFFFFFFFFFFFFFF:FFFFFFFFFFF
@A01757:128:HWYCLDRX2:1:2101:13919:6746
TCGGACTACCAGGGTATCTAATCCTGTTCGCTACCCACGCTCTCGTGCTTCAGCGTCAGTCGCAGTCTGGTAAGCTGCCTTCGCTATCGGAGTTCTAAGTTATATCTAAGCATTTCACCGCTACTTAACTTATTCCGCCTACCTCGTCTTAACTCGAGTCTTACAGTATTAATGGCAAATCAAGGTGAAGCCCCGACGTTTAACCACTAACTTAAAAAACCGCCTACGCACCCTTTAAACCCAATAAATCC
+
FFFFFFFFFFFFFFFFFFFFFFFFFFFFFFFFFFFFFFFFFFFFFFFFFFFFFFFFFFFFFFFFFFFFFFFFFFFFFFFFFFFFFFFFFFFFFFFFFFFFFFFFFFFFFFFFFFFFFFFFFFFFFF:FFFFFFFFFFFFFFFFFFFFFFFFFFFFFFFFFFFFFFFFFFFFFFFFFFFFFFFFFFFF:F:FFFFF:FFFFFFFF:FFF,FFF:FFFFFFF:F:FF,FFFFFFFFFFF,FFF:FFFFFF:F,
@A01757:128:HWYCLDRX2:1:2101:12933:6762
TCGGACTACAGGGGTATCTAATCCTGTTCGCTCCCCCAGCTTTCGCGCCTCAGCGTCAGTGACGGCCCAGCAGGCTGCCTTCGCCATCGGTGTTCTTCCCGATATCTGCGCATTCCACCGCTACACCGGGAATTCCGCCTGCCTCTACCGCACTCGAGCCGCCCAGTTCGGAACCCGGCCCGAGGTTGAGCCCCGGGATTAGAGGTTCCGCTTAGGCAGCCGCCTACGCGCGCTTTACTCCCAATGAATCC
+
FFFFFFFFFFFFFFFFFFFFFFFFFFFFFFFFFFFFFFFFFFFFFFFFFFFFFFFFFFFFFFFFFFFFFFFFFFFFFFFFFFFFFFFFFFFFFFFFFFFFFFFFFFFFFFFFFFFFFFFFFFFFFFFFFFFFFFFFFFFFFFFFFFFFFFFFFFFFFFFFFFFFFFFFFFFF:FFFFFF:FFFFFFFFFFFFFFFFFFF:FFFFFFFFFFFFFFFF:FFFFFFFFFFFFFFFFFFFFFF:FF:FFFFFFFF
@A01757:128:HWYCLDRX2:1:2101:14733:6778
TCGGACTACACGGGTATCTAATCCTATTTGCTCCCCACGCTTTCGTGCCTCAGCGTCAGTCAACAGGCCAGGCGGCCGCCTTCGCCACTGGTGTTCTTCCATATATCTACGCATTTTACCGCTACACATGGAGTTCCACCGCCCTCTCCTGCTCTCTAGCCCGCCAGTTTCCAGAGCCTGTACCGGTTGAGCCGGTACCTTTCACTCCAGACTTAGCAGGCCGCCTACGCACCCTTTACGCCCAATCATTC
+
FFFFFFFFFFFFFFFFFFF:FFFFFFFFFFFFFFFFFFFFFFFFFFFFFFFFFFFFFFFFFFFFFFFFFFFFFFFFFFFFFFFFFFFFFFFFFFFFFFFFFFFFFFFFFFFFFF,FFFFFFF:FFFFFFFFFFFFFFFFFFFFFFFFFFFFFFFFFFFFFFFFFFFFFFFFFFFFFF:FFFFFFFFF,FFFFFFFF,FFFFFFFFFFFFFFFFFFFFFFFFFFF:FFFFFFFFFFF:FF:FFF,,,F,,FF
@A01757:128:HWYCLDRX2:1:2101:12689:6809
TCGGACTACAGGGTATCTAATCCTGTTTGCTCCCCACGCTTTCGCGCCTCAGCGTCAGTTGCTGTCCAGTTGACCGCCTTCGCCACTGGTGTTCCTCCTAATATCTACGCATTTCACCGCTACACTAGGAATTCCGTCAACCTCTCCAGTACTCAAGAACGACAGTTTCAAATGCAGTTCAGGGGTTGAGCCCCTGGATTTCACATCTGACTTGCCATCCCGCCTACGCGCCCTTTACACCCAGTAAATCC
+
FFFFFFFFFFFFF::F:FFFFFFFFFFFFFFFFFFFFFFFFFFFFFFFFFFFFFFFFFFFFFFFFFFFFFFFFFFFFFFFFFFFFFFFFFFFFFFFFFFFFFFFFFFFFFFF:FFFFFFFFFFF:FFFFFFFFFFFFFFFFFFFFFFFF:FFFFFFFFFFFFFFFFFFFFFFF:FFFFFFFFFFF:FFFFFFFFFFF::FFF::FFFF,,F:FFFF,FFF:FF:FFFFFFFFFFFFFFFFFFF,F::FFF,
@A01757:128:HWYCLDRX2:1:2101:25997:6809
TCGGACTACCAGGGTATCTAATCCTGTTCGCTACCCATGCTCTCGTGCATCAGCGTCAGACTCAGCCTGGTAAGCTGCCTTCGCTATCGGAGTTCTAAGTTATATCTATGCATTTCACCGCTACTTAACTTATTCCGCCTACCTCGTCTGTTCTCTAGCTCTACAGTATTAATGGCACAATGAGGTGAAGCCCCAAAATTTTACCACTAACTTATAATGCCGCCTACGCACCCTTTAAACCCAATAAATCC
+
FFFFFFFFFFFFFFFFFFFFFFFFFFFFFFFFFFFFFFFFFFFFFFFFFFFFFFFFFFFFFFFFFF:FFFFFFFFFFFFFFFFFFFFFFFFFFFFFFFFFFFFFFF:FFFFFFFFFFFFFFFFFFFFFFFFFFFFFFFFFFFFFFFFFFFFFFFFFFFFFF:FFFFFFFFFFFFFFFFFFFFFFFFF:FFFFFF:FFFF,FFF::FFF,:FFFFFFFFFFF:FFFFFFFFFFFF,F,FFF:F,,FFFF:FF
@A01757:128:HWYCLDRX2:1:2101:23312:6825
TCGGACTACAAGGGTTTCTAATCCGGTTTGCTCCCCACGCTTTCGCGCCTCAGCGTCAGGGACAGCCCAGAGAGCCGCCTTCGCCACTGGTATTCCTCCCGATATCTACGCATTTCACCGCTACACCGGGAATTCCGCACTCCCCTACCGGACTCGAGTCACGGCAGTTTCGAATGGCCCCTCCACGTTGAGCGTGGAGATTTCACATCCGACTTGCCGAACCGCCTACGAGCTCTTTACGCCCAATGATT
+
FFFFFFFFFF:FF:FFFFF:FFFFFFFFFFFFFFFFFFFFFFFFFFFFFFFFFFFFFFFFFFFFFFFFFFFFFFFFFFFFFFFFFFFFFFFFFFFFFFFFFFFFFFFFFFFFFFFFFFFFFFFFFFFFFFFFFFFFFF:FFFFFFFFFFFF:FFFFFFFFFFFFFFFFFFF:FFFFFFFFFFFFFFFFFFFFFFFFFFFFFFFFFFFFFFFFFFFFFFFF:FFFFFF:FFF,:FFF,FFFFFF,FFFFFFF
@A01757:128:HWYCLDRX2:1:2101:5068:6856
TCGGACTACAGGGGTTTCTAATCCCGGTTGCTCCGTAGGCTTTCGTGCATTAGTGTCAGAACCGTCCCAGTAACCTGCCTAGGCTATCGGGGTTCTTTCTAATATCTACGGATTTGAGTCGTGCACTAGAGGTTCGAGGTACACGTACGGGTCTGGGGCTGGACAGGGTAGCGTGTGGTCTGGGGGGTTGAGGGGGGGCTGGTGGCTGGGTGGTTGGGAGCGGCTCTCCGAGGCGCGGGGCGGGGGGGCAG
+
FFF:F,FFFFFFFF,F,FF,FFFF,:,,FF:F,F,FF,,FFFFFFFFF,,F:::F,,FFFFF:F:,:,FF,F:F:F:,:F,,FFF,FFF:,F:,FFFF,F:,F:,::,,,FF,F,,,,::,F,,,:,,F,,,,,,,:F,,,:,FF,F,,F,F:,,F,F,F,,,,,:,,,,F,F,,F,,,,,:,,,:F:,:,F,,,,,,,,,F,:,,:F::F,F,,::F,,,,,:,::,,,,,,FF,F::,,,,,,:F,,:,
@A01757:128:HWYCLDRX2:1:2101:15230:6856
TCGGACTACAAGGGTATCTAATCCTGTTTGCTCCCCACGCTTTCGAGCCTCAACGTCAGTTACTGTCCAGTAAGCCGCCTTCGCCACTGGTGTTCCTCCTAATATCTACGCATTTCACCGCTACACTAGGAATTCCGCTTACCTCTCCAGCACTCCAGCCATACAGTTTCCAAAGCAGTTCCCAGGTTGAGCCCGGGTATTTCACTTCCGACTTGTATTGCCGTCTACGCTCCCTTTACACCCAGTAAATC
+
FFFFFFFFFFFFFFFFFFFFFFFFFFFFFFF:FFFFFFFFFFFFFFFFFFFFFFFFFFFFFFFFFFFFFFFF:FFFFFFFFFFFFFFFFFFFFFFFFFFFFFFFFFFFFFFFFFFFFFFFFFFFFFFFFFFFFFFFFFFFFFFFFFFFFFFFFFFFFFFFFFFFFFFFFFFFFFFFFFFFFF:FFFFFFFFFFFFF::FFFFFF:FFFFFFFFFFF:FFFFFFFFFFFFF:FFF:FFFFFFFFF:FF,FFF
@A01757:128:HWYCLDRX2:1:2101:24912:6997
TCGGACTACTGGGGTATCTAATCCTGTTCGCTACCCATGCTCTCGTGCATCAGCGTCAGACTCAGCCTGGTAAGCTGCCTTCGCTATCGGAGTTCTAAGTTATATCTATGCATTTCACCGCTACTTAACTTATTCCGCCTACCTCGTCTGTTCTCTAGCTCTACAGTATTAATGGCACAATGAGGTGAAGCCCCAAAATTTTACCTCTAACTTATCCGACCGCCTACGCACCCTTTAAACCCAATAAATCC
+
FFFFFFFFFFFFFFFFFFFFFFFFFFFFFFFFFFFFFFFFFFFFFFFFFFFFFFFFFFFFFFFFFFFFFFFFFFFFFFFFFFFFFFFFFFFFFFFFFFFFFFFFFFFFFFFFFFFFFFFFFFFFFFFFFFFFFFFFFFFFFFFFFFFFFFFFFFFFFFFFFFFFFFFFFFFFFFFFFFFFF,FFFFFFFFFFFFFFFFFFFFFFFFFFFFFFFFFFFFFFFFFFFFFFFFFFFFFFFFFF,FF:FFFFFFF
@A01757:128:HWYCLDRX2:1:2101:19542:7028
TCGGACTACAAGGGTTTCTAATCCTGTTTGATCCCCACGCTTTCGCACATCAGCGTCAGTTACAGACCAGAGAGCCGCCTTCGCCACTGGTGTTCCTCCATATCTCTGCGCATTTCACCGCTACACATGGAATTCCACTCTCCTCTTCTGCACTCAAGTTCCCCAGTTTCCAATGACCCTCCACGGTTGAGCCGTGGGCTTTCACATCAGACTTAAGAAACCGCCTACGCGCGCTTTACGCCCAATAATTC
+
FFFFFFFFFFFFFFFFFFFFFFFFFFFFFFFFFFFFFFFFFFFFFFFFFFFF:F:FFFFFFFFFFF:FF,,:FFFFF,FFFFFFFFFFFFFFFFFFFFF:FFFFFFFFF,FFFF,:FFFF,,FFFFF,FFFFF,FFFF:FFF:,:FFFF,F,FFF,:F:FFFFFFFFFF,FFFFF:F:FFFF::FFF,FFFFFFFFFFFFFFFFFFFFFFF:FF:F:FFF:FFFFFFF:F:FFFFF,FFFF:F::F:,:F:
@A01757:128:HWYCLDRX2:1:2101:4725:7044
TCGGACTACAAGGGTCTCTAATCCTCTTTGCTCCCCCCGCTTTCGTGCCTCAGCGTCAGTCACAGGCCAGGCGGCCGCCGTCGCCACTGGTGTTCTTCCATATCTCTGCGCATTTTACCGCTACACATGGAGTTCCACCGCCCTCTCCTGTCCTCAAGTCTGCCAGTTTCTGAATGAATGACGATTTGAGCTCATCCCTTTGCCTTCACACTGAACAGACCGCCTGCGCACCCTTTCCGCCCAATAAGGAC
+
:FFFFF,FFFFF:FF,FFFF:F::F,FF:FF,,::F,:,:FFFFFF:::FFFFFFFF:F:FFFF:FFFF,FFFFFFFFFFFFF,::,:FF:F,FFFFFFF,:F:FF,FF:FFFF,F:FFFFFFFFFFFFFFFFF,F:F,F,FF,,FFF,FFFFF:FFFF:,,:FF:,F:,::FFFFFF,FFFFF,F,:,,FFFFFF::FF,F:FFF::,:F,::FFFFFF,:F:FFFF::F:FF,F,:F,F:::,,:,,,F
@A01757:128:HWYCLDRX2:1:2101:32823:7044
TCGGACTACAAGGGTATCTAATCCTGTTTGCTCCCCACGCTTTCGAGCCTCAACGTCAGTTACAGTCCAGTAAGCCGCCTTCGCCACTGGTGTTCCTCCTAATATCTACGCATTTCACAGCTACACTAGGAATTCCGCTTACCTCTCCTGCACTCGAGCTGCACAGTTTCCAAAGCAGTTCCGGGGTTGGGCCCCGGCATTTCACTCCAGACTTGCGCTGCCGTCTACGCTCACTTTACACCCAGTAAATC
+
F:F::FFFF:FFFF,FFFFFFFFFF,F:FF,,F:F:FFFF:F:,FFFF:F:FFF,,FFFFFF:F::,FFFFFF,,F,FFFFFFFF:FF:FFFF:FFFFFFFFFF,:FF:,FF:FF:F,FFFFFFFFFF,F:FFFFF::F:FF::FFFFFFFFFFFFFFFFFFFF:FFFFFFFFFF,FF::FF,FFFFFFFFFFFFF,F:F,FFF:FFFFFFF,FFFFFFFF:FFF:FFF,,:,::FFFFF:FFFF,F:F,:
@A01757:128:HWYCLDRX2:1:2101:20781:7106
TCGGACTACCCGGGTATCTAATCCTGTTTGCTCCCCACGCTTTCGCGCCTCAGCGTCAGTTATTGTCCAGCAGGCCGCCTTCGCCACTGGTGTTCCTCCGTATATCTACGCATTTCACCGCTACACACGGAATTCCGCCTGCCTCTCCAACACTCAAGAACTACAGTTTCAAATGCAGGCCATGGGTTGAGCCCATGGTTTTCACATCTGACTTGCAGTCCCGCCTACACGCCCTTTACACCCAGTAAATC
+
FFFFFFF:FFFFFFFFFFFFFFFFFFFFFFFFFFFFFFFFFFFFFFFFFFFFFFFFFFFFFFFFFFFFFFFFFFFFFFFFFFFFFFFFFFFFFFFFFFFFFFFFFFFFFFF:FFFF:FFFFFFFFF,FFFFFFFFFFFFFFFFFFFFFFFFFFFFFFFFFFFFFFFFFFFFFFFFFFFFFFFFFFFFFFFFFFFFFFFFFFFFFFFFFFFFFFFFFFFFFFFFFFFFFFF:FFFFFFFFFF:FFFF,FFFF
@A01757:128:HWYCLDRX2:1:2101:10303:7122
TCGGACTACAAGGGTATCTAATCCTGTTTGCTCCCCACGCTTTCGTGCCTCAGTGTCAGTTACAGTCCAGAGAGCCGCCTTCGCAACTGGTGTTCCTCCTAATATCTACGCATTTCACCGCTACACTAGGAATTCCACTCTCCTCTCCTGCACTCAAGTTCCCCAGTTTCAAAGGCTTACTACGGTTGAGCCGTAGCCTTTCACCTCTGACTTAAGAAACCACCTACGCACCCTTTACGCCCAGTAATTCC
+
FFFFFFFFFFFFFFFFFFFFFFFFFFFFFFFFFFFFFFFFFFFFFFFFFFFFFFFFFFFFFFFFFFFFFFFFFFFFFFFFFFFFFFFFFFFFFFFFFFFFFFFFFFFFFFFFFFFFFFFFFFFFFFF,FFFFFFFFFFFFFF:FFFFFFFFFFFFFFFFFFFFFFFFFFFF:FFFFFFFFF:FFFFFFFFFFFFFFFFFFFFFFFFFFFFFFF,FFFF:FFFFFFFFFF:FFFFFFFFFFFFFFF,FFFFF
@A01757:128:HWYCLDRX2:1:2101:15022:7216
TCGGACTACCAGGGTATCTAATCCTGTTTGCTACCCACGCTTTCGAACCTCAGCGTCAGTTACAGACCAGAGAGCCGCTTTCGCCACTGGTGTTCTTCCATATATCTACGCATTTCACCGCTACACATGTAGTTCCACTCTCCTCTTCTGCACTCAAGTCTCCCAGTTTCCAATGCACTACTCCGGTTAAGCCGAAGGCTTTCACATCAGACTTAAAAGACCGCCTGCGTTCCCTTTACGCCCAATAAATC
+
FFFFFFFFFFFFFFFFFFFFFFFFFFFFFFFFFFFFFFFFFFFFFFFFFFFFFFFFFFFFFFFFFFFFFFFFFFFFFFFFFFFFFFFFFFFFFFFFF:FFFFFFFFFFFFFFFFFFFFFFFFFFFFFFFFFFFFFFFFFFFFFFFFFFFFFFFFFFFFFFFFFFFFFFF:FFFF,FFFFFFFFFFFFFFFFFFFFFF,FFFFFFFFFFFFFFFFFF:F::FFFFFFFFFFFFFFFFFFFFF:FF:FFF,FF
@A01757:128:HWYCLDRX2:1:2101:13431:7373
TCGGACTACAGGGGTATCTAATCCTGTTCGCTCCCCCAGCTTTCGCGCCTCAGCGTCAGTGACGGCCCAGCAGGCTGCCTTCGCCATCGGTGTTCTTCCCGATATCTGCGCATTCCACCGCTACACCGGGAATTCCGCCTGCCTCTACCGCACTCGAGCCGCCCAGTTCGGAACCCGGCCCGAGGTTGAGCCCCGGGATTAGAGGTTCCGCTTAGGCAGCCGCCTACGCGCGCTTTACTCCCAATGAATCC
+
FFFFFFFFFFFFFFFFFFFFFFFFFFFFFFFFFFFFFFFFFFFFFFFFFFFFFFFFFFFFFFFFFFFFFFFFFFFFFFFFFFFFFFFFFFFFFFFFFFFFFFF:FFFFFFFFFFFFFFFFFFFFFFFFFFFFFFFFFFFFFFFFFFFFFFFFFFFFFFFFFFFFFFFFFFFFFFFFFFFFFFFFFFFFFFFFFFFFFFFFFFFF:FFFF:FFFFFFFFFFFFFFF:FFFFFFFFFFFFFFF:FFFFF:FFF
@A01757:128:HWYCLDRX2:1:2101:26630:7373
TCGGACTACCGGGGTTTCTAATCCTGTTTGCTCCCCACGCTTTCGTGCCTCAGTGTCAGTTACAGTCCAGAGAGCCGCCTTCGCAACTGGTGTTCCTCCTAATATCTACGCATTTCACCGCTACACTAGGAATTCCACTCTCCTCTCCTGCACTCAAGTTCCCCAGTTTCAAAGGCTTACTACGGTTGAGCCGTAGCCTTTCACCTCTGACTTAAGAAACCACCTACGCACCCTTTACGCCCAGTAATTCC
+
FFFFFFFFFFFFFFFFFFFFFFFFFFFFFFFFFFFFFFFFFFFFFFFFFFFFFFFFFFFFFFFFFFFFFFFFFFFFFFFFFFFFFFFFFFFFFFFFFFFFFFFFFFFFFFFFFFFFFFFFFFFFFFF:FFFFFFF:FFFFFFFFFFFFFFFFFFFFFFFFFFFFFFFFFFFFFFFFFFFFFFFFFFFFFFFFFF::FFFFFF:FFFFFFFF,:FFFF:FFFF:FFFFFFFFFFFFFFFFFFFFFFFFFFF,
@A01757:128:HWYCLDRX2:1:2101:13765:7545
TCGGACTACAGGGGTATCTAATCCTGTTCGCTCCCCCAGCTTTCGCGCCTCAGCGTCAGTGACGGCCCAGCAGGCTGCCTTCGCCATCGGTGTTCTTCCCGATATCTGCGCATTCCACCGCTACACCGGGAATTCCGCCTGCCTCTACCGCACTCGAGCCGCCCAGTTCGGAACCCGGCCCGAGGTTGAGCCCCGGGATTAGAGGTTCCGCTTAGGCAGCCGCCTACGCGCGCTTTACTCCCAATGAATCC
+
FFFFFFFFFFFFFFFFFFFFFFFFFFFFFFFFFFFFFFFFFFFFFFFFFFFFFFFFFFFFFFFFFFFFFFFFFFFFFFFFFFFFFFFFFFFFFFFFFFFFFFFFFFFFFFFFFFFFFFFFFFFFFFFFFFFFFFFFFFFFFFFFFFFFFFFFFFFFFFFFFFFFFFFFFFFF:FFFFFFFFFFFFFFFFFFFFFFFFFF:FFFFF:FFFFFFFFFFFFFFFFFFFFFFF:FFFFFF::FFF:FFF,FFFFF
@A01757:128:HWYCLDRX2:1:2101:26621:7576
TCGGACTACAAGGGTATCTAATCCTATTTGCTCCCCACGCTTTCGTGCCTAAGCGTCAGTCACAGGCCAGGCGGCCGCCTTCGCCACTGGTGTTCTTCCATATCTCTGCGCATTTTACCGCTACACATGGAGTTCCACCGCCCTCTCCTGTCCTCAAGTCTGCCAGTTTCTGAATGAAAGACGAGTTGAGCTCATCCCTTTGCCTTCAGACTGAACAGACCGCCTGCGCACCCTTTACGCCCAATCATTCC
+
FFFFFFFFFFFFFFFFFFFFFFFFFFFFFFFFFFFFFFFFFFFFFFFFFFFFFFFFFFFF:,,FFFFF,F:F:FFFFFFFFFFFFFFFFFFFFFFFFFF:::FFFFFFFFFFFFFFFFFFFFFFFFFFFFFFFFFFFF,FFFFFFFFFF,FFFFFFFFFFFFFFFFFFFFFFFFFFFFF:,F,FFFF,F:FFFFFF:FFFFFFFFFFF,:FFFFFFFFFF,:FF,F,FFFFFFFFF:FFFFF:F,FFFFF:
@A01757:128:HWYCLDRX2:1:2101:9805:7607
TCGGACTACAAGGGTATCTAATCCTATTTGCTCCCCACGCTTTCGTGCCTCAGCGTCAGTCACAGGCCAGGCGGCCGCCTTCGCCACTGGTGTTCTTCCATATCTCTGCGCATTTTACCGCTACACATGGAGTTCCACCGCCCTCTCCTGTCCTCAAGTCTGCCAGTTTCTGAATGAAAGACGAGTTGAGCTCATCCCTTTGCCTTCAGACTGAACAGACCGCCTGAGCACCCTTTACGCCCAATCATTCC
+
FFFFFFFFFFFFFFFF,FFFFFFFFFFFFFFFFFFFFFFFFFFFFFFFFFFFFFFFFFFFFFF:FFFF,FFFFFFFFFFFFFFFFFFFFF:FF,FFFFF,FF:FFFFFFFFFFFFFFFFFFFFFFFFFFFFFFFFFFFFFFFFFFFFFFFFFF:FFFFFFFFFFFFFFFFFFFFFF:FFFFF:FFFFFFFFFFFF:FF,FFFF:FFFFFFFFF,,FFFFF,F:FF:,FF:FFF,FFFF,FFFF:FF,:FFF
@A01757:128:HWYCLDRX2:1:2101:18105:7607
TCGGACTACAAGGGTTTCTAATCCTATTTGCTCCCCACGCTTTCGTGCCTCAGCGTCAGTCACAGGCCAGGCGGCCGCCTTCGCCACTGGTGTTCTTCCATATCTCTGCGCATTTTACCGCTACACATGGAGTTCCACCGCCCTCTCCTGTCCTCAAGTCTGCCAGTTTCTGAATGAAAGACGAGTTGAGCTCATCCCTTTGCCTTCAGACTGAACAGACCGCCTGCGCACCCTTTACGCCCAATCATTCC
+
FFFFFFFFFFFFFFFFFFFFFFFFFFFFFFFFFFFFFFFFFFFFFFFFFFFFFFFFFFFFFFFFFFFFFFFFFFFFFFFFFFFFFFFFFFFFFFFFFFFFFFFFFFFFFFFFFFFFFFFFFFFFFFFFFFFFFFFFFFFFFFFFFFFFFFFFFFFFFFFFFFFFFFFFFFFFF,FFFFFFFFFFFFFFFFFFFFFF:FFFFFFFFFFFFFFFFFFFF::FFF:FFFFFFFFFFFFFFFFF:FFFF:F:FFF
@A01757:128:HWYCLDRX2:1:2101:31512:7623
TCGGACTACTAGGGTATCTAATCCTGTTCGCTACCCACGCTCTCGTGCTTCAGCGTCAGTCGCAGTCTGGTAAGCTGCCTTCGCTATCGGAGTTCTAAGTTATATCTAAGCATTTCACCGCTACTTAACTTATTCCGCCTACCTCGTCTGAACTCGAGTCTTACAGTATTAATGGCAAATCAAGGTGAAGCCCCGACGTTTAACCACTAACTTAAAAAAACGCCTACGCACCCTTTAAACCCAATAAATCC
+
FFFFFFFFFFFFFFFFFFFFFFFFFFFFFFFFFFFFFFFFFFFFFFFFFFFFFFFFFFFFFFFFFFFFFFFFFFFFFFFFFFFFFFFFFFFFFFFFFFFFFFFFFFFFFFFFFFFFFFFFFF:FFFFFFFFFFFFFFFFFFFFFFFFFFFFFFFFFFFFFFFFFFFFFFFFFFFFFFFFFFFF,:FFFFFFFFFF:FFFFFFFFF:FFFFFFFFF:F,F,F:FFF:FFFFFFFF,:,FF:F,FFFFFFF,,
@A01757:128:HWYCLDRX2:1:2101:13693:7639
TCGGACTACAGGGGTATCTAATCCTGTTCGCTCCCCCAGCTTTCGCGCCTCAGCGTCAGTGACGGCCCAGCAGGCTGCCTTCGCCATCGGTGTTCTTCCCGATATCTGCGCATTCCACCGCTACACCGGGAATTCCGCCTGCCTCTACCGCACTCGAGCCGCCCAGTTCGGAACCCGGCCCGAGGTTGAGCCCCGGGATTAGAGGTTCCGCTTAGGCAGCCGCCTACGCGCGCTTTACTCCCAATGAATCC
+
FFFFFF::FFFFFFFFFFFFFFFFFFFFFFF:FFFFFFFFFFFFFFFFFFFFFFFFFFFFFFFFFFFFFFFFFFFFFFFFFFFFFFFFFFFFFFFFFFFFFFF:FFFFFFFFFFFFFFFFFFFFFFFFFFFFFFFFFFFFFFFFFFFFFFFFFFFFFFFFFFFFFFFFFFFFFFFFFFFFFFFFFFFFFFFFFFFFFFFFFF:FFFFFFFFFFFFFFFFFFFFFFFFFFFFFFF,FFF:FFFFFF:FFFFF
@A01757:128:HWYCLDRX2:1:2101:8820:7686
GGGGGGGGGGGGGGGGGGGGGGGGGGGGGGGGGGGGGGGGGGGGGGGGGGGGGGGGGGGGGGGGGGGGGGGGGGGGGGGGGGGGGGGGGGGGGGGGGGGGGGGGGGGGGGGGGGGGGGGGGGGGGGGGGGGGGGGGGGGGGGGGGGGGGGGGGGGGGGGGGGGGGGGGGGGGGGGGGGGGGGGGGGGGGGGGGGGGGGGGGGGGGGGGGGGGGGGGGGGGGGGGGGGGGGGGGGGGGGGGGGGGGGGGCGG
+
FFFFFFF:FFFFF:F:FFFFFF,FFFFFF:FFFFFFFFF:FF:FFF:FFFF:FF:FF::FFFFFFFFFF::FFF:FF:FFFF:FFFF:FFFFFFFFF:FFFFFFF:F,FFFFFFF:FFF,F,FFFFFFF:FFFFFFF::F:,,:F,F,,FFF,FFFF:FFFF,:FFFFF,:::FF:FFFFF,FF:F::,::FF:FFFF,:FFFFFF:,F,FF,F,FF,FFF,F,F,F,FF,:,,,FFF::,FF,,:FF,F:
@A01757:128:HWYCLDRX2:1:2101:29478:7733
TCGGACTACCAGGGTATCTAATCCTATTTGCTCCCCACGCTTTCGTGCCTCAGCGTCAGTCAACAGGCCAGGCGGCCGCCTTCGCCACTGGTGTTCTTCCATATATCTACGCATTTTACCGCTACACATGGAGTTCCACCGCCCTCTCCTGCTCTCTAGCCCGCCAGTTTCCAGAGCCTGTACCGGTTGAGCCGGTACCTTTCACTCCAGACTTAGCAGGCCGCCTACGCACCCTTTACGCCCAATCATTC
+
FFFFFFFFFFFFFFFFFFFFFFFFFFFFFFFFFFFFFFFFFFFFFFFFFFFFFFFFFFFFFFFFFFFFFFFFFFFFFFFFFFFFFFFFFFFFFFFFFFFFFFFFFFFFFFFFFFFFFFFFFFFFFFFFFFFFFFFFFFFFFFFFFFFFFFFFFFFFFFFFFFFFFFFFFFFFFFFFFFFFFFFFFFFFFFFFFFFFFFFFFFFFFFFFFFFFFFF:F:FFFFFFFFFFFFFFFFFFFFF:FFF:FF:FF:F
@A01757:128:HWYCLDRX2:1:2101:6506:7811
GGGGGGGGCGAGGGTAGGTTATACAATTAGCTGCCCACAAAATAGAGCCTCAGAGGCCATGGGCGGCCCCAGACCACCCCACCCCCACGCGGGTACGGAGAAAAAAAAAAAAATAAAAAAAAAAAAAAAAAAAATCAAAACCCACAACCACAAACTAAGCCCCCCACAGCCCGAACAGAGCCAACAGCGAGCGGGAGCGATACAAACAAGAAGAGAAACACCCACGACCACCCCAATAACCCCAAAAAAAA
+
,:FF:,,,,,,,,,,,,,,,F,,,,,,,,,,,,,,,:,,,,,,,,,,,,,,,,:,,,,,,,,,,,,,,,,,,,,:,,,:,,,,,::,,,,,,,,,,,,,,,,,F:,,,F:,,,,:,,::,,,::F,FF,,,,:,,,,,,,,,:::,:,,,F,F,,,,:,F,:,,,,,,,,,,,,,,,,,,,,,,,,,,,,,,,,,,,:,,,,,,:,,,,,F,,,,,,,,,,,,,,,F,,,,:,,,,,,,:,,,,FFFF,,F
@A01757:128:HWYCLDRX2:1:2101:2428:7858
TCGGACTACAAGGGTATCTAATCCTGTTCGCTACCCACGCTCTCGTGCTTCAGCGTCAGTCTCAGCCTGGTACGCTGCCTTCGCTATCGGAGTTCTAAGTCATATCTAAGCATTTCACCGCTACTTGACTTATTCCGCCTACCTCGTCTGTAATCGAGCCCGCCAGTTTTAATGGCAATCCGGGGTTTAGCCCCGACATTTAACGACTAACTTAACAGGCCGCCTCGGCAGCCTTTTAACCCTATGGATCG
+
:FFFFFFFFFFFFFFFFFFFFFFF,F:F:FFF:FFFFFF:FFFFFFFFF:FFFFF:FF,,FFFF:F:FF:F:,,FFFFFFFFFFFFF:FFFFFFFF:FFFFFFFFFF::F:FFFFF::::F:,,F:,,,FFFFF,::,:FFFF,:FF,FFF:,F,F,,:FFF,,,FFFF,,FFFFFF,F:,F,,FF:FF:,,,,F,,,::FF,,,,,F,FFF::,,F,FF,FF,F,,F::,:FF,F,,,,,F,,,,,:F::
@A01757:128:HWYCLDRX2:1:2101:13928:7858
TCGGACTACAAGGGTATCTAATCCTGTTTGATACCCACACTTTCGAGCATCAGTGTCAGTTGCAGTCCACTGAGCTGCCTTCGCAATCGGAGTTCTTCATGATATCTAAGCATTTCACCGCTACACCACGAATTCAGCCCACCTCTACTGTACTCAAGACAACAAGTATCAACTAAAATATTAAACATCATACGCAAACAATCACAACTCACTAAACAAAACACCTAAACTCACAATAAAAAAAAAAAATC
+
,FFF,F:,FFFFFFF:F:FFF:,:F:F::FF:FFFFF:FF,FFF,F:FFFFFFFF:FF,FFF:F,::FF,,FF,FF,FF:,,:FFFF,,:F,F,:F,:,F,F,F,,:FF,,F,:,,F,,,,,F,F,,:F,FF,,,,,,,,F,,,F,F:F,,F:,:FF,F,,,,,:,,,,,F:,,,:F::,,,:,:,,,::,,,:,F:F,:,,,,,F:,,,:,,,:F,,:,,,:,,,,,,,,:,,,F,:::,,:::F:::F,
@A01757:128:HWYCLDRX2:1:2101:15537:7858
TCGGACTACACGGGTATCTAATCCTATTTGCTCCCCACGCTTTCGTGCCTCAGCGTCAGTCAACAGGCCAGGCGGCCGCCTTCGCCACTGGTGTTCTTCCATATATCTACGCATTTTACCGCTACACATGGAGTTCCACCGCCCTCTCCTGCTCTCTAGCCCGCCAGTTTCCAGAGCCTGTACCGGTTGAGCCGGTCCCTTTCACTCCAGACTTAGCAGGCCGCCTACGCACCCTTAACGCCCAATAATTC
+
FFFF:FFFFFFFFFFF:FFFF:FF::FF:FFFFFFFFF,FFFFFF:FFF:FFFFFFFFF,,FFF:FFFFF:FFF:FF:,FFFFFFF:FFFFFFFFFF,FFFFFFFFF:FF,,F:FFFFFF:FFFFF,FF:FFFFF:FF:FFFFFFFFFFFFFFFFFF,::FF:FFFFF,FFFFFFFFFF,FFFFFFF,FFFFFFFF,F:FFFFFFFFF:FF,F,FF,FFFFFFFFF,::FFF::FF,FF,FFFFF,,F,F,
@A01757:128:HWYCLDRX2:1:2101:8748:7905
TGGACACTCGGGTATCTAATCCTGTTCGCTACCCACGCTCTCGTGCTTCAGCGTCAGTCGCAGTCTGGTAAGCTGCCTTCGCTATCGGAGTTCTAAGTTATATCTAAGCATTTCACCGCTACTTAACTTATTCCGCCTACCTCGTCTGAACTCGAGTCTTACAGTATTAATGGCAAATCAAGGTGAAGCCCCGACGTTTAACCACTAACTTAAAAAACCGCCTACGCACCCTTTAAACCCAATAAATCCGG
+
FFFFFFFFFFFFFFFFFFFFFFFFFFFFFFFFFFFFFFFFFFFFFFFFFFFFFFFFFFFFFFFFFFFFFFFFFFFFFFFFFFFFFFFFFFFFFFFFFFFFFFFFFFFFFFFFFFFFFFFFFFFFFFFFFFFFFFFFFFFFFFFFFFFFFFFFFFFFFFFFFFFFFFFFFFFFFFFFFFFFFFFFFFF,FF:FFFF:FFFFFFF:FF,FFFFFFFFFF:::FFF,FFFFF:FF:F::F:FFFFF,FFF:F,,
@A01757:128:HWYCLDRX2:1:2101:18141:7952
TCGGACTACCCGGGTATCTAATCCTGTTCGCTACCCATGCTCTCGTGCATCAGCGTCAGACTCAGCCTGGTAAGCTGCCTTCGCTATCGGAGTTCTAAGTTATATCTAAGCATTTCACCGCTACTTAACTTATTCCGCCTACCTCGTCTGAACTCGAGTCTTACAGTATTAATGGCAAATCAAGGTGAAGCCCCGACGTTTAACCACTATCTTAAAAAACCGCCTACGCACCCTTTAAACCCAATAAATCC
+
FFFFFFFFFFFFFFFFFFFFFFFFFFFFFFFFFFFFFFFFFFFFFFFFFFFFFFFFFFFFFFFFFFFFFFFFFFFFFFFFFFFFFFFFFFFFFFFFF::F:FFFFFF:FF:FFFFFFF,FFFFFFFFF,FFFFFFFFFFFFFFFFFFFFFF:,FFFFFFFFFFFFF:FF:F,FFF,,F,:FFFFFFFFF:FFFFF,FFFFF:::FFFFF,FFF,FFFFF::FF:,F:,F:FFFFFFF,F,FF,FF,F,F:,
@A01757:128:HWYCLDRX2:1:2101:32479:7952
TCGGACTACAAGGGTATCTAATCCTATTTGCTCCCCACGCTTACGTGCCTCAGCGTCAGTCACAGGCCAGGCGGCCGCCTTCGCCACTGGTGTTCTGTATGATCTCTAAGCATTTCACCGCTACACCATACATTCCGCCTACCGCAACTACTCTCTAGTCCTACAGTATTAGAGGCAATTTCGGAGTTGAGCCCCGAGATTTCACCTCTAACTTATAAAACCGCCTACGCACCCTTTAAACCCAATAAATC
+
FFFFFFFFFFFFFFFFFFF:FFFFFFFFFFFFFFFFFFFFFF:FFFFFFFFFFFFFFFFFFFFFFFFFFFFFFFFFFFFFFFFFFFFFFFFFFFFFFFFFFFFFFFFFFFFFFFFFFFFFFFFFFFFFFFFFFFFFFFFFFFFFFFFFFFFFFFF:FFFFFFFFFFFFFFFFFF:FF:FFFFFFFFFFFFFFFFFFFFFFFFFFFFFFFFFFFFFFFFFFFFFFFFFFFFFFFFFFFFFFFFFF:FFFFFF
@A01757:128:HWYCLDRX2:1:2101:3884:8061
TCGGACTACAAGGGTATCTAATCCTGTTTGCTCCCCACGCTTTCGTGCCTCAGTGTCAGTTACAGTCCAGAGAGCCGCCTTCGCAACTGGTGTTCCTCCTAATATCTACGCATTTCACCGCTACACTAGGAATTCCACTCTCCTCTCCTGCACTCAAGTTCCCCAGTTTCAAAGGCTTACTACGGTTGAGCCGTAGCCTTTCACCTCTGAGTTAAGAAACAACATACGCACCCTTTACGCCCAGTAATTCC
+
FFFFFFFFFFFFFFFFFFFFFFFFFFFFFFFFFFFFFFFFFFFFFFFFFFFFFFFFFFFFFFFFFFF:FFFFF:FFFFFFFFFFFFFFFFFFFFFFFFFFFFFFFF,:FFFF::FFF,FFFFFFF:FFFF:F:F:FF:FF:FFFFFFFFFFFFFFFF,FFF:F:FFFFFFFFF:,F:,FFF:,,F:FFFFFFF,FFFF,::,:FF:FF,F,:FF::F,,,F:F:,FFFFFFFF:,FFF,FFF,,FF,F,,:
@A01757:128:HWYCLDRX2:1:2101:32841:8108
TCGGACTACAAGGGTATCTCATCCTATTTGCTCCCCACGCTTTCGTGCCTCAGCGTCAGTCACAGGCCAGGCGGCCGCCTTCGCCACTGGTGTTCTTCCAGATCTCTGCGCATTTTACCGCTACACCTGGAGTTCCACCGCCCTCTCCTGTCCTCAAGTCTGCCAGTTTCGGAATGAACGACGAGTTGAGCTCATCCCTTTGCCTTCAGCCTGAACCGACCGCCTGCGCACCCTTTCCGCCCAAACATTCC
+
FF:FFFFFF:FFFF,FFF:,FFF:F,FFFFFF:FFFFFFFF:FFFFFFFFFFFFFFFFF,FFFFF:F:FFFFFFFFFFFFFFFFFFF,:FFF,FF:FF,,,FFFFFFFFFFF,,FFFFFFFFFFFF,:FFF:FFFF:FFFF:F:FFFFFFFFFFFFF,:F:,:FF:FF,:,,FF,FF,,::FF::FF:,,F,FF,F:F,FFFFFFF,F,,F:,:FF,:,FFFFF,,FFF:F:FFF,::FFFF,,:F,F,,:
@A01757:128:HWYCLDRX2:1:2101:30463:8124
TCGGACTACCGGGGTATCTAATCCTGTTTGATACCCACGCTTTCGTGCATCAGCGTCAATCGCGGATTCGTGAGATGCCTTCGCAATCGGTGTTCTGTGTGATATCTATGCATTTCACCGCTACACCACACATTCCTCCCACGGCATCCGCATTCCAGCAAGGCAGTATCAATGGCACTTCACCCCGTTGAGCGGGGGCATTTCACCGCTGACTTACCTCACAGCCTACGCACCCTTTAAACCCAATAAAT
+
FFFFFFFFFFFFFFFFFFFFFFFFFFFFFFFFFFFFFFFFFFFFFFFFFFFFFFFFFFFFFFFFFFFFFFFFFFFFFFFFFFFFFFFFFFFFFFFFFFFFFFFFFFFFFFFFFFFFFFFFFFFFFFFFFFFFFFFFFFFFFFFFFFFFFFFFFFFFFFFFFFFFFFFFFFFFFFFFFFFFFFFFFFFFFFFFFFFFFFF,FFFFFFFFFF:FFFFFFFFFFFFFFFFFFFFFFFFFFFFFFFFFFFFFFFF
@A01757:128:HWYCLDRX2:1:2101:30454:8140
TCGGACACAGGGGTTTCTAATCCTATTTGCTCCCCACGCTTTCGTGCCTCAGCGTCAGTCACAGGCCAGGCGGCCGCCTTCGCCACTGGTGTTCTTCCATATCTCTGCGCATTTTACCGCTACACATGGAGTTCCACCGCCCTCTCCTGTCCTCAAGTCTGCCAGTTTCTGAATGAAAGACGAGTTGAGCTCATCCCTTTGCCTTCAGACTGAACAGACCGCCTGCGCACCCTTTACGCCCAATCATTCCG
+
FFFFFFFFFFFFFFFFFFFFFFFFFFFFFFFFFFFFFFFFFFFFFFFFFFFFFFFFFFFFFFFFFFFFFFFFFFFFFFFFFFFFF:FFFFFF:FFFFFFFFFF:FFFFFFFFFFFFFFFFF,FFFFFFFFFFFFFFFFFFFFFFFFFFFFFFFFFFFFFFFFFFFFFFFF,F:FFFFFFFFFFFFFFFFFFF:FFFFF:FFFFFFFFFFFFFFFFF,:F:FFFFF:FF:FFFFFF:FFFF:FFFF:FFFFF
@A01757:128:HWYCLDRX2:1:2101:20582:8202
TCGGACTACAAGGGTATCTAATCCTGTTTGCTACCCACGCTTTCGAACCTCAGCGTCAGTTACAGACCAGAGAGCCGCTTTCGCCACTGGTGTTCTTCCATATATCTACGCATTTCACCGCTACACATGGAGTTCCACTCTCCTCTTCTGCACTCAAGTCTCCCAGTTTCCAATGCACTACTCCGGTTAAGCCGAAGGCTTTCACATCAGACTTAAAAGACCGCCTGCGTTCCCTTTACGCCCAATAAATC
+
FFFFFFFFFFFFFFFFFFFFFFFFFFFFFFFFFFFFFFFFFFFFFFFFFFFFFFFFFFFFFFFFFFFFFFFFFFFFFF:FFFFFFFFFFFFFF:FFFFF:FFFFF:FFF:FFFFFFFF:FFFFFFFFFFFFFFFFFFFFFFFFFFFFFFFFFF:FFFFFFFFFFFFFFFFFFFFFFFFFFFFFFFFF:FF:FFFFF:FFFFFF:FFFFFFFFFFFFFFFF:F:FFF:FFFFFFFFF:FFFFFF,FFF::FF
@A01757:128:HWYCLDRX2:1:2101:32814:8249
TCGGACTACAGGGGTATCTAATCCTGTTCGCTCCCCATGCTCTCGTGCATCAGCGTCAGACGCAGCCGGGTAAGCTGCATTCGCTATCGGAGTTCTAAGTTATATCTATGCATTTCACCGCTACTTAACTTATTCCGCCTACCTCGTCTGTTCTCTAGCTCTACTGTATTAATGGCACAATGAGGTGAGGGCCCACACGTTGACCACTCACTTGTGAGGCCGCCTCCGCCCCCTTTAGGCCCACTAATTCC
+
,FF:,,,FF,,FF,FF:F,F:FF,:,F::FFF,F,,FF,FFF,FF,,FF,FF:FF,FF,,F,:::FF,F,F,,,FF,,,:,FFFF:F,F:FF,,,F,FF,F,:,,,FFF:F:,,F::FFF:,FFF:,F,F,,FFF,F,FF:,F,,::FF,::,F,FF:::,F,F,F:F:,F,FFFF,:,,FF,FF,F,,F,,FF,:,,,F,::,,,,F,,,::,:,,,F,:F,,:,,,,,,:,,F,,,,,FF,:,,,,::,
@A01757:128:HWYCLDRX2:1:2101:12970:8328
TCGGACTACCCGGGTATCTAATCCTGTTCGATCCCCACGCTTTCGTGCATCAGTGTCAGATCCGGCCTAGCAAGCTGCCTTCGCAATCGGTGTTCTGTGTAATATCTATGCATTTCACCGCTACACTACACATTCCGCCTGCTGCATCCGATCTCTAGTCCTACAGTATTAGCGGCAGCCCCGATGTTGAGCATCGGTATTTCACCGCTCACTTATAAAACAACCTACGCACCCTTTAAACCCAATGAATC
+
FFFFFFFFFFFFFFFFFFFFFFFFFF:FFFFFFFFFFFFFFFFFFFFFFFFF:FFFFFFFFFFFFFFFFFFFFFFFFFFFFFFFFFFFFFFFFFFFFFFFFF:F,FFFFFFFFFFFFFFFFFFFFFFFFFFFFFFFFFFFFFFFFFF:FF,FFFFF:FFFFFFFFFFF:FFFFFFF:FFFFFF,FFFFFFFFFFFFFFFFFFFFFFFFF,:FFFF:FFFFFF,:FFFFFF,FFFFFFF,,FFF,FFFFFFF
@A01757:128:HWYCLDRX2:1:2101:18502:8328
TCGGACTACAAGGGTATCTAATCCTGTTCGCTACCCATGCTCTCGTGCATCAGCGTCAGACTCAGCCTGGTAAGCTGCCTTCGCTATCGGAGTTCTAAGTTATATCTATGCATTTCACCGCTACTTAACTTATTCCGCCTACCTCGTCTGTTCTCTAGCTCTACAGTATTAATGGCACAATGAGGTGAAGCCCCAAAATTTTACCACTAACTTATAATGCCGCCTACGCACCCTTTAAACCCAATAAATCC
+
F:FFFFFFFFFFFFFFFF:FFFFFFFFFFFFFFFFFFFFFFFFFFFFFFFFFFFFFFFFFFFFFFFFFFFFFFFFFFFFFFFFFFFFFFFFFFFFFFFFFFFF:FFFFFFFFFFFFFFFFFFFFFF:FFFFFFFFFFFFFFFFFFFFFFFFFFFFFFFFF:FFFFFFFFFFFFFFFFFFFFFFFFFFF:FFFFFF:FFFFFFF::FFF,FFFFFFFFF:FFFFF:FFFFFFFFFFFFFFFFFFFFFF::F:
@A01757:128:HWYCLDRX2:1:2101:11577:8422
TCGGACTACTGGGGTATCTAATCCTATTTGCTCCCCACGCTTTCGTGCCTCAGCGTCAGTCACAGGCCAGGCGGCCGCCTTCGCCACTGGTGTTCTTCCCGATATCTGCGCATTCCACCGCTACACCGGGAATTCCGCTCTCCTCTACCGCACTCGAGCCGCCCAGTTCGGAACCCGGCCCGAGGTTGAGCCCCGGGGTTAGAGGTTCCGCTTAGGCAGCCGCCTACGCGCGCTTTACGCCCAATGAATCC
+
FFFFFFFFFFFFFFFFFFFFFFFFFFFFFFFFFFFFFFFFFFFFFFFFFFFFFFFFFFFFFFFFFFFFFFFFFFFFFFFFFFFFFFFFFFFFFFFFFFFFFFFFFFFFFFFFFFFFFFFFFFFFFFFFFFF:FFFFFFFFFFFFFFFFFFFFFFFFFFFFFFFFFFFFFFFFFFFFFFFFFFFFF:FFFFFFFFFFFFFFFFFFFFFFFFFFFFFFFFFFFFFFFFFFFFFFFF:FFFFFFF:FFFF,FFF
@A01757:128:HWYCLDRX2:1:2101:26467:8437
TCGGACTACCAGGGTATCTAATCCTGTTCGCTACCCACGCTCTCGTGCTTCAGCGTCAGTCGCAGTCTGGTAAGCTGCCTTCGCTATCGGAGTTCTAAGTTATATCTAAGCATTTCACCGCTACTTAACTTATTCCGCCTACCTCGTCTGAACTCGAGTCTTACAGTATTAATGGCAAATCAAGGTGAAGCCCCGACGTTTAACCACGAACTTAAAAAACCGCCTACGCACCCTTTAAACCCAATAAATCC
+
FFFFFFFFFFFFFFFFFFFFFFFFF:FFFFFFFFFFFFFFFFFFFFFF:FF,FFFFFFFFFFFFFFFFFFFFFFFFFFFF,FFFFFFFFFFFFFFF,FFFF:FFFFFFFFFFFFFFFFFFFFFFFFFF:FFFFFFFFFFF,FFFFFFF:F,FFFFFFFFFF:FFFFFF,FFFFFFFFFFFFFFFFFFFFFFFFFF,FFFFFF,FF,F,FF,FFF,,,FFF:FF,F:FF::FFFFFFF:FFFFFFFFFFFF,
@A01757:128:HWYCLDRX2:1:2101:17255:8453
TCGGACTACAGGGGTATCTAATCCTGTTTGCTACCCACGCTTTCGAACCTCAGCGTCAGTTACAGACCAGAGAGCCGCTTTCGCCACTGGTGTTCTTCCATATATCTACGCATTTCACCGCTACACATGGAGTTCCACTCTCCTCTTCTGCACTCAAGTCTCCCAGTTTCCAATGCACTACTCCGGTTAAGCCGAAGGCTTTCACATCAGACTTAAAAGACCGCCTGCGTTCCCTTTACGCCCAATAAATC
+
FFFFFFFFFFFFFFFFFFFFFFFFFFFFFFFFFFFFFFFFFFFFFFFFFFFFFFFFFFFFFFFFFFFFFFFFF:FFFFFFF:FFFFFFFFFFFFFFFFFFFFFFFFFF:FFFFFF:FFFFFFFFF,FFFFFFFFFFFFFFFFFFFFFFFFFFFFFFFFFFFFFFFFFFFFFFFFFFFFFFFFFFFFFFFF:FFFFFFFF:FFFFFFFFFFFFFFFFFFFFFFFFFFFFFFF:FFFFF:FFFFFFFFF,FFF
@A01757:128:HWYCLDRX2:1:2101:10393:8469
TCGGACTACTAGGGTATCTAATCCTATTTGCTCCCCACGCTTTCGTGCCTCAGTGTCAGTTACAGTCCAGAGAGCCGCCTTCGCAACTGGTGTTCCTCCTAATATCTACGCATTTCACCGCTACACTAGGAATTCCACTCTCCTCTCCTGCACTCAAGTTCCCCAGTTTCAAAGGCTTACTACGGTTGAGCCGTAGCCTTTCACCTCTGACTTAAGAAACCACCTACGCACCCTTTACGCCCAGTAATTCC
+
FFFFFFFFFFFFFFFFFFFFFFFFFFFFFFFFFFFFFFFFFFFFFFFFFFFFFFFFFFFFFFFFFFFFFFFFFFFFFFFFFFFFFFFFFFFFFFFFFFFFFFFFFFFFFFFFFFFFFFFFFFFFFFF:FFFFFFFFFFFFFFFFFFFFFFFFFFFFFFFFFFFFFFFFFFFFFFFFFFFFFFFFFFFFFFFF:FFFFFFFFFFFFFFFF:FFFF:FFFFFFFFFFFFFFFFFFFFFFFFFF,F:FFFFFFF
@A01757:128:HWYCLDRX2:1:2101:30662:8469
TCGGACTACTAGGGTATCTAATCCTGTTCGATCCCCACGCTTTCGTGCATCAGTGTCAGATGCGGATTAGCAAGCTGCCTGCGCAATCGGTGTTCTGAGTAATATCTAAGCATTTCACCGCTACACTACTCATTCCGCCTGCTGCATCCGCTCTCTAGTCGAACAGTATCAGAGGCAGGCACGGGGTTAAGCCCCGACATTTGACCTCTAACTTATCCGACAGCCTCCGCACCCTTTAAACCCAATAAATC
+
:FFFFFFFFFFFFFFFFFFFFFFFFFFFFFF,FFFFFFFFFFFFFFFFFFFFFFFFFFFF:FFFF::FF:FFFFFFFFFFFFF:FFFFFFFFFFFFFFFFF,FFFFFFFFFFFFFFFFFFFFFFFFFFFFFFFFFFFFFFF:FFFFFFFFFFFFFFFFFFFFFFFFFFFFFFFFFF:FFFFFFFFFFF:FFFFFFFFFF,FFFFFFFFF,FFFFFFFFFF:FFFFF,FFFFFFFFF:FF:FFFF,FF,FFF
@A01757:128:HWYCLDRX2:1:2101:16423:8516
TCGGACTACTAGGGTATCTAATCCTATTTGCTCCCCACGCTTTCGTGCCTCAGCGTCAGTCACAGGCCAGGCGGCCGCCTTCGCCACTGGTGTTCTTCCATATCTCTGCGCATTTTACCGCTACACATGGAGTTCCACCGCCCTCTCCTGTCCTCAAGTCTGCCAGTTTCTGAATGAAAGACGAGTTGAGCTCATCCCTTTGCCTTCAGACTGAACAGACCGCCTGCGCACCCTTTACGCCCAATCATTCC
+
FFFFFFFFFFFFFFFFFFFFFFFFFFFFFFFFFFFFFFFFFFFFFFFFFFFFFFF:FFFFFFFFFFFFFFFFFFFFFFFFFFFFFFFFFFFF:FFFFFFF:FFFFFFFFFFFFFFFFFFFFFFFFFFFFFFFFFFFFFFFF:FFFFFFFFFFFFFFFFFFFFFFFFFFFFFFFFFF:F,FFFFFFFFFFF,FFFFFFFFFFFFFFFFFFFFF:FFFFFFFFFFFF,FFF:FFFFFFFFFFFFF,FFFFFFF
@A01757:128:HWYCLDRX2:1:2101:29071:8594
TCGGACTACCAGGGTATCTAATCCTGTTCGCTACCCACGCTCTCGTGCTTCAGCGTCAGTCGCAGTCTGGTAAGCTGCCTTCGCTATCGGAGTTCTAAGTTATATCTAAGCATTTCACCGCTACTTAACTTATTCCGCCTACCTCGTCTGAACTCGAGTCTTACAGTATTAATGGCAAATCAAGGTGAAGCCCCGACGTTTAACCACTAACTTAAAAAACCGCCTACGCACCCTTTAAACCCAATAAATCC
+
FFFFFFFFFFFFFFFFFFFFFFFFFFFFFFFFFFFFFFFFFFFFFFFFFFFFFFFFFFFFFFFFFFFFFFFFFFFFFFFFFFFFFFFFFFFFFFFFFFFFFFFFFFFFFFFFFFFFFFFFFFFFFFFF,FFFFFF,FFFF:FFFFFFFFFFFFFF,F:FFFFFFFF:FFFFFFF:FFFFFFFFF:FFFFF:FFFF,FFFFFF:F:FF:F,FFFFF:FFFF:FFFFFFFFFF:FFFFF:F,FFF,FFFFF,F
@A01757:128:HWYCLDRX2:1:2101:14642:8656
TCGGACTACAAGGGTATCTAATCCTGTTCGCTACCCACGCTCTCGTGCTTCAGCGTCAGTCGCAGTCTGGTAAGCTGCCTTCGCTATCGGAGTTCTAAGTTATATCTAAGCATTTCACCGCTACTTAACTTATTCCGCCTACCTCGTCTGAACTCGAGTCTTACAGTATTAATGGCAAATCAAGGTGAAGCCCCGACGTTTAACCACTAACTTAAAAAACCGCCTACGCACCCTTTAAACCCAATAAATCC
+
FFFFFFFFFFFFFFFFFFFFFFFFFFFFFFFFFFFFFFFFFFFFFFFFFFFFFFFFFFFFFFFFFFFFFFFFFFFFFFFFFFFFFFFFFFFFFF:FFFFFFFFFFFFFFFFFFFFFFFFFFFFFFFFFFFFFFFFFFFFFFFFFFFFFFFFFFFFFFFFFFFFFFFFFFFFFFFFFFFFFFFFFFFFFFFFFFFF,F:FFFFFFFFFFF:FFFFF:FFFFFFFFFFFFFFFFFFFFFFFFFFFFFFFFFFF
@A01757:128:HWYCLDRX2:1:2101:16658:8672
TCGGACTACACGGGTTTCTAATCCTGTTCGCTACCCATGCTTTCGAGCCTCAGCGTCAGTTGCAGACCAGAGAGCCGCCTTCGCCACTGGTGTTCTTCCATATATCTACGCATTCCACCGCTACACATGGAGTTCCACTCTCCTCTTCTGCACTCAAGTTCAACAGTTTCTGATGCAATTCTCCGGTTGAGCCGAAGGCTTTCACATCAGACTTATTGAACCGCCTGCACTCGCTTTACGCCCAATAAATC
+
FFFFFFFFFFFFFFFFFFFFFFFFFFFFFFFFFFFFFFFFFFFFFFFFFFFFFFFFFFFFFFFFF:FFFFFFFFFFFFFF:FFFFFFFFF:FFFFFFFFFFFFFFFFFFFF:FFFFFFFFFFFFFFFFFFFFFFFFF:FFFF::FFFFFFFFFFFFFFFFFFFFFFFFFFFFFF:FFFFFFFFFFFFFFFFFFFFFFFFF:FFFFFFFFFFFFF:FFFFFFFFFFFFF:FFFFF:FFFFFFFFFFFFFFFF
@A01757:128:HWYCLDRX2:1:2101:28420:8719
TCGGACTACAGGGGTATCTAATCCTATTTGCTCCCCACGCTTTCGTGCCTCAGCGTCAGTCACAGGCCAGGCGGCAGCCTTCGCCACTGGTGTTCTTCCATATCTCTGCGCATTTTACAGCTACACATGGAGTTCCAGCGACCTCTCCGGTCCTCCAGGCTGCCAGTTGCTGAATGAAAGACGAGTTGAGCTCAGCCCTTTGCCTTCAGAGTGAACAGACCGCCTGGGCACCCTTTACGCCCAAGCAGTCG
+
FFFFFF:FFFFFFFFFFFFFFFFFFFFFFFFFFFFFFFFFFFFFFFFF,FFFFFFFFFFFFFFF:FFFFF,F,,F,FFFFFFFFFF,,FFF,FFF,FFFF:FFFFFFFFFFFFFF,:F,FFF,FFF:,FF:FFFFFF,:F,:FFFF:F,F,FFFF,FF,FFF,:,FF,,FF,F,F::F,::FFFF,FF:F,:::,:,:F,FFF:,FF,:F:,,,,F,FF,FFFF:,,:::FF,,FF,,F:,F::,F,,:,,
@A01757:128:HWYCLDRX2:1:2101:10050:8750
TCGGACTACAAGGGTATCTAATCCTGTTTGCTCCCCACGCTTTCGTGCCTCAGTGTCAGTTACAGTCCAGAGAGCCGCCTTCGCAACTGGTGTTCCTCCTAATATCTACGCATTTCACCGCTACACTAGGAATTCCACTCTCCTCTCCTGCACTCAAGTTCCCCAGTTTCAAAGGCTTACTACGGTTGAGCCGTAGCCTTTCACCTCTGACTTAAGAAACCACCTACGCACCCTTTACGCCCAGTAATTCC
+
FFFFFFFFFFFFFFFFFFFFFFFFFFFFFFFFFFFFFFFFFFFFFFFF:FF:FFFFFFFFFFFFFFFFFFFFFFFFFFF:FFFFFFFFFFFFFFFFFFFFFFFFFFFFFFFFFFFFFFFFFFFFFFF:F:FFFFFFFFFFFFFFFFFFFFFFFFFFF:FFFFFFFFFFFFFFFFFFFFFFF:FFFFFFFFFFFF,,FFFFFFFFFFFF,FFFFFFFFF:FFFFFFFFFFFFFFFFFFFFFFFFFFFFFFF:
@A01757:128:HWYCLDRX2:1:2101:29487:8844
TCGGACTACAGGGGTATCTAATCCTGTTCGCTACCCACGCTCTCGTGCTTCAGCGTCAGTCTCAGCCTGGTAAGCTGCCTTCGCTATCGGAGTTCTAAGTCATATCTAAGCATTTCACCGCTACTTGACTTATTCCGCCTACCTCGTCTGTACTCGAGCCCGCCAGTTTTAATGGCAATCCGGGGTTTAGCCCCGACATTTAACCACTAACTTAACAGGCCGCCTACGCACCCTTTAAACCCAATAAATCC
+
FFFFFFFFFFFFFFFFFFFFFFFFFFFFFFFFFFFFFFFFFFFFFFFFFFFFFFFFFFFFFFFFFFFFFFFFFFFFFFFFFFFFFFFFFFFFFFFF:FFFFFFFFFFFFFFFFFFFFFFFFFFFFFFFFFFFFFFFFFFFFFFFFFFFFFFFFFFFFFFFFFFFFFFFFF:FFFFFFFFFF:,FFFFFFFFFFFFFFFFFFFFFFFFF,FFFFFFFFF:,FFFFFFFFFFFFFF:FFFFFFFF,FFFFFFF
@A01757:128:HWYCLDRX2:1:2101:29866:8844
TCGGACTACAGGGGTATCTAATCCTGTTCGCTACCCACGCTCTCGTGCTTCAGCGTCAGTCTCAGCCTGGTAAGCTGCCTTCGCTATCGGAGTTCTAAGTCATATCTAAGCATTTCACCGCTACTTGACTTATTCCGCCTACCTCGTCTGTACTCGAGCCCGCCAGTTTTAATGGCAATCCGGGGTTTAGCCCCGACATTTAACCACTAACTTAACAGGCCGCCTACGCACCCTTTAAACCCAATAAATCC
+
FFFFFFFFFFFFFFFFFFFFFFFFFFFFFFFFFFFFFFFFFFFFFFFFFFFFFFFFFFFFFFFFFFFFFFFFFFFFFFFFFFFFFFFFFFFFFFFFFFFFFFFFFFFFFFFFFFFFFFFFFFFFFFFF,FFFFFFFFFFFFFFFFFF:FFFFFFFFFFFFFFFFFFFFFFFFFFFFFFFFFF:FFFFFFF:FFFFFFFFFFFFFFFFF,FFFFFFFFFFFFFFFFFFF:FFFFFFF,FFFF:F:FFFFFFF
@A01757:128:HWYCLDRX2:1:2101:10818:8891
TCGGACTACACGGGTATCTAATCCTGTTTGCTACCCACGCTTTCGCTCCTCAGCGTCAGTTATGTGCCAGATAGTCGCCTTCGCCACTGATGTTCCTCCAGATATCTACGGATTTCACTCCTACACCTGGAATTCCACTATCCTCTCACACACTCCAGTTTGCCAGTTTCAAAGGCAGTTCCCACGTTGAGCGCGGGGATTTCACCCTTGACTTGACATACCGCCTACGAGCGCTTTACGCCCAGTAATTC
+
FFFFFFF:F,FFFFFFFFFFFFF:,FFFFFFFFFFFF:FFF:FFFFFF:FFFFF:F,:FFFFFFFF:FFFF:FF,FFFFF:FF:FFFFFFFFFFF:F:FFFFFFFFFFFFFFF:FFFFFFFFFFFFFFFFFFFFFFFFF,FFFFFFF:FFFFFFFFF:FFFFFFFF:FFFFF:FFFFFFFFFFFF:FFFFFFFFFFFFFFFFFFFFFFF:FFFFFFFFFFFFFFFFFFFFFFFFFFFFFFF:FFFFF:FFF
@A01757:128:HWYCLDRX2:1:2101:9218:8938
TCGGACTACAAGGGTATCTAATCCTGTTTGCTCCCCACGCTTTCGTGCCTCAGTGTCAGTTACAGTCCAGAGAGCCGCCTTCGCAACTGGTGTTCCTCCTAATATCTACGCATTTCACCGCTACACTAGGAATTCCACTCTCCTCTCCTGCACTCAAGTTCCCCAGTTTCAAAGGCTTACTACGGTTGAGCCGTAGCCTTTCACCTCTGACTTAAGAAACCACCTACGCACCCTTTACGCCCAGTAATTCC
+
FFFFFFFFFFFFFFFFFFFFFFFFFFFFFFFFFFFFFFFFFFFFFFFFFFFFFFFFFFFFFFFFF:FFFFFFFFFFFFFFFFFFFFFFFFFFFFFFFFFFFFFFFFFFFFFFFFF:FFFFFFFFFFF:FFFFFFFFFFFFFFFFFFFFF,FFFFFFFFFFF,FFFFFFFFF::FFFFFFFFFFF,FFFFFFFFFFFF:FFFFFF:FFF:F:F,F,FF:FFFFFF:FFFFFF:FFFFFFFFFFFFF,FFFF:
@A01757:128:HWYCLDRX2:1:2101:11189:9032
TCGGACTACCCGGGTATCTAATCCTCTTTGCTCCCCACGCTTTCGTGCCTCAGCGTCAGTCACAGGCCAGGCGGCCGCCTTCGCCACTGGTGTTCTTCCATATCTCTGCGCATTTTACCGCTACACATGGAGTTCCACCGCCCTCTCCTGTCCTCAAGTCTGCCAGTTTCTGAATGAAAGACGAGTTGAGCTCATCCCTTTGCCTTCAGACTGAACAGACCGCCTGCGCACCCTTTACGCCCAATCATTCC
+
F:FFFFF,F,FFFFF,FFFFF,FFF,FFFFFFFFFF:FF:FFFFFFFFFFF,FFFFFFFFFFFFF:FFFF,FFFFFFFF,FFFF:FFFF:FF,FF,F:FFFFFFFFF:FFFFFFFFFFFFFFFFFFFFFFFF::FF:FFFFFFFFFFF:FFFFFF:FFFFF:F:FFFFFFFFFFFFFFFFF:FFFFF,FFFFFFF:FFFFFFFFFFFFFFFF,FFFFFFFFFF,FFF:F:FFFF:FFFFFFFFFFFF:FFF
@A01757:128:HWYCLDRX2:1:2101:10863:9126
TCGGACTACAGGGGTTTCTAATCCCGTTTGCTCCCTACGCTTTCGTGCCTTAGTGTCAGAACCGTCCCAGTAACCTGCCTACGCTATCGGTGTTCCTTCTAATATCTACGGGTGTCACTCCTACAGTAGAAATTCCAGTTACCCCTAACGGTCTCGGGCGTAGCTGTTTCGAGAATAGTCTGGATGGTTGAGCCTGCGGAGTGCGCTGTCTCCTTAGTGTGCCACCGCGGCAACTCTTTGCCCCGAGTCAC
+
F,FFFFF:FFFF,,:,F,,F,FFFF,FFF:FFF:F:FF,:F,:,FF,::FFF,FF,FFF:::,FF,F:FFF,F:FFFF,:F:FFFFF,FF:F:FFFF,FFFF:F,FFF,:F,:,F::FF::F:F:,F,FF,,,:::,FFFF,,,,,F:,FF,F:FF,F,,F,FF,:F:,,FF,FFF,FF:,F,:FF:F:::FF:,,F,F,F:,,,F,,FF,,,FF,FF,FF,::,,,,FF,:,,,:,,F,,,,F,,F,F:,
@A01757:128:HWYCLDRX2:1:2101:28845:9142
TCGGACTACCAGGGTATCTAATCCTGTTCGCTACCCACGCTCTCGTGCTTCAGCGTCAGTCGCAGTCTGGTAAGCTGCCTTCGCTATCGGAGTTCTAAGTTATATCTAAGCATTTCACCGCTACTTAACTTATTCCGCCTACCTCGTCTGAACTCGAGTCTTACAGTATTAATGGCAAATCAAGGTGAAGCCCCGACGTTTAACCACTAACTTAAAAAACCGCCTACGCACCCTTTAAACCCAATAAATCC
+
FFFFFFFFFFFFFFFFFFFFFFFFFFFFFFFFFFFFFFFFFFFFFFFFFFFFFFFFFFFFFFFFFFFFFFF:FFFFFFFFFFFFFFFFFFFFFFFFFFFFFFFFFFFFFFFFFFFFFFFFF:FFFFFFFFFFFFFFFFFFFFFFFFFFFFFFFFFFFFFFFFFFFFFFFFFFFFFFFFFFF:FFFFFFFFFFFFFF:FFFF:FFF:FF:FFF,FFFF:FFFFFFFFFFF,:FFFFFFFFFFFFF:FFFFFF
@A01757:128:HWYCLDRX2:1:2101:28763:9157
TCGGACTACCAGGGTATCTAATCCTGTTCGCTACCCACGCTCTCGTGCTTCAGCGTCAGTCGCAGTCTGGTAAGCTGCCTTCGCTATCGGAGTTCTAAGTTATATCTAAGCATTTCACCGCTACTTAACTTATTCCGCCTACCTCGTCTGAACTCGAGTCTTACAGTATTAATGGCAAATCAAGGTGAAGCCCCGACGTTTAACCCCTAACTTAAAAAACCGCCTCCGCACCCTTTAGACCCAATAAATCC
+
FFFFFFFFFF:FFFFFFFFFFFFFFFFFFFFF:FFFFFFFFFFFFFFFFFFFFFFFFFFFFFF:FFFFFFF,FFFFFFFFFFFFFFFFFFFFFFFFFFFFFF:F:FFFFFFF:FFFFFFFFFF:F:F:FFFFFFF,FF:FFFFF:F:FFFFF:FFF:FFFFFFFFFF::FF,FFFF,,FF:FFFF:FFFFF:FFF,:FFFF:::F,::,,,F::F,F::,:FFFF,,FF,F,F,FFF,,:,F,,FF,FF,,
@A01757:128:HWYCLDRX2:1:2101:10954:9189
TCGGACTACACGGGTATCTAATCCTGTTCGCTCCCCACGCTTTCGAGCCTCAGCGTCAGTTACAGACCAGAGAGCCGCTTTCGCCACCGGTGTTCCTCCATATATCTACGCATTTCACCGCTACACATGGAATTCCACTCTCCCCTTCTGCACTCAAGTTTGACAGTTTCCAAAGCGAACTATGGTTGAGCCACAGCCTTTAACTTCAGACTTATCAAACCGCCTGCGCTCGCTTTACGCCCAATAAATCC
+
FFFFFFFFFFFFFFFFFFFFFFFFFFFFFFFFFFFFFFFFFFFFFFFFFFFFFFFFFFFFFFFFFFFFFFFFFFFFFFFFFFFFFFFFFFFFFFFFFFFFFFFFFFFFFFFFFFFFFFFFFFFF:FFFFFFFFFFFFFFFFFFFFFFFFFFFFFFFFFFFFF:FFFFFFFFFFFFFFFFFFFFFFFFFFFFFFFFFFFFFF:FFFFFFFFFFFFFFFFFFFFFFF:FFFFFFFFFFFFFFF:FFFFFFFF,
@A01757:128:HWYCLDRX2:1:2101:27579:9204
TCGGACTACAAGGGTTTCTAATCCTGTTCGCTACCCATGCTTTCTAGCCTCAGCGTCAGTTGCAGACCAGAGAGCCGCCTTCGCCACTGGTGTTCTTCCATATATCTACGCATTCCACCGCTACACATGGAGTTCCACTCTCCTCTTCTGCACTCAAGTTCAACAGTTTCTGATGCAATTCTCCGGTTGAGCCGAAGGCTTTCACATCAGACTTATTGAACCGCCTGCACTCGCTTTACGCCCAATAAATC
+
FFFFFFFFFFFFFFFFFFFFFFFFFFFFFFFFFFFFFFFFFFFFFFFFFFFFFFFFFFFFFFFFFFFFFFFFFFFFFFFFFFFFFFFFFFFFFFFFFFFFFFFFFFFFFFFFFFFFFFFFFFFFFFFFFFFFFFFFFFFFFFFFFFFFFFFFFFFFFFFFFFFFFFFFFFFFFFFFFFFFFFFFFFFFFFFFFFFFFFFFFFFFFFFFFFFFFFFFFFFFFFFFFFFFFFFFFFFFFFFFFFFF,FF,FFF
@A01757:128:HWYCLDRX2:1:2101:15076:9220
TCGGACTACTAGGGTATCTAATCCTGTTCGCTACCCACGCTTTCGTGCATCAGCGTCAGATGCGGATTAGCAAGCTGCCTGCGCAATCGGTGTTCTGAGTAATATCTAAGCATTTCACCGCTACACTACTCATTCCGCCTGCTGCATCCGCTCTCTAGTCGAACAGTATCAGAGGCAGGCACGGGGTTAAGCCCCGACATTTGACCTCTAACTTATCCGACAGCCTACGCACCCTTTAAACCCAATAAATC
+
FFFFFFFFFF:FFFFFFFFFFFFFFFFFFFFF:FFFFFFF:FFFFFFF,FFFFFFFFFFFFFFFFFF:F,:FFFFFFFFFFFF:,FFFFFFFFFF:FFFFFFFF:FF,FFFF:F,FFFFFFFFFFFFF:FFFFFFFF:FFFFFFF,FFFFFFFFFFF:FFFFFF:FFF,FFF:FFFFFFFFF:FFFFFFFFFF:FFFFFFFF,FFF:FFFFFF,FFFF,:FFFFF::FFF,F:FF:F:F,FFF:FF,F,,F
@A01757:128:HWYCLDRX2:1:2101:22525:9283
TCGGACTACAGGGGTTTCTAATCCTGTTCGCTACCCATGCTTTCGAGCCTCAGCGTCAGTTGCAGACCAGAGAGCCGCCTTCGCCACTGGTGTTCTTCCATATATCTACGCATTCCACCGCTACACATGGAGTTCCACTCTCCTCTTCTGCACTCAAGTTCAACAGTTTCTGATGCAATTCTCCGGTTGAGCCGAAGGCTTTCACATCAGACTTATTGAACCGCCTGCACTCGCTTTACGCCCAATAAATC
+
FFFFFFFFFFFFFFFFFFFFFFFFFFFF:FFFFFFFFFFFFFFFFFFFFFFFFFFFFFFFFFFFFFFFFFFFFFFFFFFFFFFFFF:FFFFFFFFFFFFFFFFFFFFFFFFFFFFFFFFFFFFFFFFFFFFFFFFFF:FFFFFFFFFFFFFFFFFFFFFFFFFFFFFFFFFFFFFFF:FFFFFFFFFFFFFFFFF:FFFFFFFFFFFFFFFFFF,FFFFFFFFFFFFFFFFFFFFFFFFFFFFFFFFFFFF
@A01757:128:HWYCLDRX2:1:2101:22652:9283
TCGGACTACCAGGGTATCTAATCCTGTTCGCTACCCACGCTCTCGTGCTTCAGCGTCAGTCGCAGTCTGGTAAGCTGCCTTCGCTATCGGAGTTCTAAGTTATATCTAAGCATTTCACCGCTACTTAACTTATTCCGCCTACCTCGTCTGAACTCGAGTCTTACAGTATTAATGGCAAATCAAGGTGAAGCCCCGACGTTTAACCACTAACTTAAAAAACCGCCTACGCACCCTTTAAACCCAATAAATCC
+
FFFFFFFFFFFFFFFFFFFFFFFFFFFFFFFFFFFFFFFFFFFFFFFFFFFFFFFFFFFFFFFFFFFFFFFFFFFFFFFFFFFFFFFFFFFFFFFF,FFFFFFFFFFFFFFFFFFFFFFFFFFFFFFFFFFFFFFFFFFFFFFFFFFFFFFFFFFFFFFFFFFF:FFFFFFFFFFFF,F:F:FFFFFF,FFFFFFF:FF:FFFFF:FF,FFFFF,:FFFFFFF:FFFFFF:FFFFFFF:F:FFFFFF:FF:
@A01757:128:HWYCLDRX2:1:2101:19416:9345
TCGGACTACCTGGGTATCTAATCCTATTTGCTCCCCACGCTTTCGTGCCTCAGCGTCAGTCAACAGGCCAGGCGGCCGCCTTCGCCACTGGTGTTCTTCCATATATCTACGCATTTTACCGCTACACATGGAGTTCCACCGCCCTCTCCTGCTCTCTAGCCCGCCAGTTTCCAGAGCCTGTACCGGTTGAGCCGGTACCTTTCACTCCAGACTTAGCAGGCCGCCTACGCACCCTTTACGCCCAATCATTC
+
FFFFFFFFFF:FFFFFFFFFFFFFFFFFFFFFFFFFFFFFFFFFFFFFFFFFFFFFFFFFFFFFFFFFFFFFFFFFFFFFFFFFFFFFFFFFFFFFFFFFFFFFFFFFFFFFFFFFF:FFFFFFFFFFF:FFFFFFFFFFFFFFFFFFFFFFFFFFFFF:FFFFFFFFFFFFFFFFFFFFFFFFFFFFFFFFFFFFFFFFFFFFFFFFF::FFFFFFFFF:FFFFFFFFFFFFFFFFFF:F:FFFF:FFF:
@A01757:128:HWYCLDRX2:1:2101:31855:9345
TCGGACTACAAGGGTTTCTAATCCTATTTGCTCCCCACGCTTTCGTGCCTCAGCGTCAGTCAACAGGCCAGGCGGCCGCCTTCGCCACTGGTGTTCTTCCATATATCTACGCATTTTACCGCTACACATGGAGTTCCACCGCCCTCTCCTGCTCTCTAGCCCGCCAGTTTCCAGAGCCTGTACCGGTTGAGCCGGTACCTTTCACTCCAGACTTAGCAGGCCGCCTACGCACCCTTTACGCCCAATCATTC
+
FFFFFFFFFFFFFFFFFFFFFFFF:FFFFFFFFFFFFFFFFFFFFFFFFFFFFFFFFFFFFFFFFFFFFFFFFFFFFFFFFFFFFFFFFFFFFFFFFFFFFFFFFFFFFF:FFFFFFFFFFFFFFFFFFFF:FFFFFFFFFFFFFFFFFFFFFFFFF,F:FFFFFFF:FFFFFFFFFFFFFFFFFFFFFFFFFFFF:FFFFFFFFFF:FF:FFFFFFFFFFFFFFF:FFFFFFFF:FFFFFFFFFF,:FFF
@A01757:128:HWYCLDRX2:1:2101:22616:9377
TCGGACTACCAGGGTATCTAATCCTGTTCGCTACCCACGCTCTCGTGCTTCAGCGTCAGTCGCAGTCTGGTAAGCTGCCTTCGCTATCGGAGTTCTAAGTTATATCTAAGCATTTCACCGCTACTTAACTTATTCCGCCTACCTCGTCTGAACTCGAGTCTTACAGTATTAATGGCAAATCAAGGTGAAGCCCCGACGTTTAACCACTAACTTAAAAAACCGCCTAAGCACCCTTTAAACCACATAAATCC
+
FFFFFFFFFFFFFFFFFFFF,FFFFFFFFFFFFFFFFFFFFFFFFFFFFFFFFFFFFFFFFFFFFF:FFFFFFFFFFFFF:FF:FFFFFFFFFFFFFFFF:FFFFFFFFFFFFFFFFFFF:FFFFFF:FFFFFFFFFFFFFFFFFFFFFFFFFFFFFFFFFFFFF:FFFFFFFF,FFFFFFFFF,,FFF:FFFFF:F,FF:FFF:F:F:F:FFFFFF:FFF,F,:F,:FFF,FFF::FFFF,,F::::F,:
@A01757:128:HWYCLDRX2:1:2101:19397:9408
TCGGACTACAGGGGTATCTAATCCCGTTTGCTCCCTACGCTTTCGTGCCTTAGTGTCAGAGCCGTCCCAGTAACCTGCCTACGCTATTGGTGTTCCTTCTAATATCTACGGATTTCAACCCTACACTAGAAATTCCAGTTACCCCTAACGGTCTCGAGCTTAACAGTTTAGCTAATAGTCTGAATGGTTGAGCCACCAGATTTCACTAGCTACTTATTATGCCACCTACGCAACTCTTTACACCCAGTCAC
+
FFFFFFFFFFFFFFFFFFFFFFFFFF:FFFFFFFFFFFFFFFFFFFFFFFFFFFFFFFFFFFFFFFFFFFFFFFFFFFFFFFFFFFFFFFFFFFFFFFFFFFFFFFFFFFFFFFFFFFFFFFFFFFFFFFFFFFFFFFFFFFFFFFFFFFFFFFFFFFFFFFFFFFFFFFFFFFFFFFFFFFFFFFFFFFFFFFFFFFFFFFFFFFFFFFFFFFF:FFFFF,F:FFFFFF:,:F:FFFF,F,FFFFFFFFF
@A01757:128:HWYCLDRX2:1:2101:2374:9424
TCGGACTACTAGGGTATCTAATCCTGTTTGATACCCACGCTTTCGTGCATCAGCGTCAATCGCGGATTCGTGAGATGCCTTCGCAATCGGTGTTCTGTGTGATATCTATGCATTTCACCGCTACACCACACATTCCTCCCACGGCATCCGCATTCCAGCAAGGCAGTATCAATGGCACTTCACCCCGTTGAGCGGGGGCATTTCACCGCTGACTTACCTCACAGCCTACGCACCCTTTAAAACCAATAAAT
+
FFFFFFFFFFFFFFFFFFFFFFFFFFFFFFFFFFFFFFFFFFFFFFFFFFFFFFFFFFFFFFF:FFFFFFFFFFFFFFFFFFFFFFFFFFFFFFFFFFFFFFFFFFFFFFFFFFF:F:FFFFFF:FFFFFFFFFFFFFFFFFFFFFFF:FF::FFFFFFFFFFFFFFF:FFF:F,:FFF:F:F:FFF:F:FFFFFFFFFFFFFFFFFFFFFFFFF,F:FF:FFFFFF,F:FF,,:F:::F,:FFFFFF:F:
@A01757:128:HWYCLDRX2:1:2101:31222:9439
TCGGACTACCAGGGTATCTAATCCTATTTGCTCCCCACGCTTTCGTGCCTCAGCGTCAGTCAACAGGCCAGGCGGCCGCCTTCGCCACTGGTGTTCTTCCATATATCTACGCATTTTACCGCTACACATGGAGTTCCACCGCCCTCTCCTGCTCTCTAGCCCGCCAGTTTCCAGAGCCTGTACCGGTTGAGCCGGTACCTTTCACTCCAGACTTAGCAGGCCGCCTACGCACCCTTTACGCCCAATCATTC
+
FFFFFFFFFFFFFFFFFFFF,F:FFFFFFFFFFFFFFFFFFFFFFFFFFFFFFFFFFFFFFFFFFFFFFFFFFFFFFFFFFFFFFFFFFFFFFFFFFFFFFFFFFFFFFFFFFFFFFFFFFFFFFFFFFFFFFFFFFFFFFFFFFFFFFFFFFFFFF,,FFFFFFFFFFFFFFFFFFFFFFFFFFFFFFFFFFFFFFFFFFFFFFFFFFF:FFFF,FFFFFFFFFFFFFFFFFFFFFFF:FFFF:F:FFFF
@A01757:128:HWYCLDRX2:1:2101:27751:9471
TCGGACTACAAGGGTTTCTAATCCTGTTCGCTACCCATGCTTTCTAGCCTCAGCGTCAGTTGCAGACCAGAGAGCCGCCTTCGCCACTGGTGTTCTTCCATATATCTACGCATTCCACCGCTACACATGGAGTTCCACTCTCCTCTTCTGCACTCAAGTTCAACAGTTTCTGATGCAATTCTCCGGTTGAGCCGAAGGCTTTCACATCAGACTTATTGAACCGCCTGCACTCGCTTTACGCCCAATAAATC
+
FFFFFFFFFFFFFFFFFFFFFFFFFFFFFFFFFFFFFFFFFFFFFFFFFFFFFFFFFFFFFFFFFFFFFFF:FFFFFFFFFFFFFFFFFFFFFFFFFFFFFFFFFFFFFFFFFFFFFFFFFFFFFFFFFFFFFFFFFFFFFFFFFFFFFFFFFFFFFFFF:FFFF:FFFFFFFFFFFFFFFFFFFFFFFFFFFFFFFFFFFFF:FFFFFFFFFF,FFFFFFFFFFFFFFFFFF,FFFFFFFFF::FF,F,F
@A01757:128:HWYCLDRX2:1:2101:13214:9502
TCGGACTACCGGGGTATCTAATCCTGTTTGATACCCACGCTTTCGTGCATCAGCGTCAATCGCGGATTCGTGAGATGCCTTCGCAATCGGTGTTCTGTGTGATATCTATGCATTTCACCGCTACTTAACTTATTCCGCCTACCTCGTCTGTACTCGAGCCCGCCAGTTTTAATGGCAATCCGGGGTTTAGCCCCGACATTTAACCACTCACTTAACAGGCCGCCTACGCACCCTTTAAACCCAATAAATCC
+
FFFFFFFFFFFFFFFFFFFFF,FFFFFFFF:F:FFF:FFFFFFFFFFFF,FF:FFFF:FFFFFFFFFFFFFFFFFFFFF,FFFFFF:FFFFFFFFFFFFFFF:FFFFFFFFFFFFFFFFFF:FFFFFFFFFFFFFFFFFFFFFFFFFFFFFFFFFFFFFFFFFF:FFFFF,::F:FFFFF:FFFFF:FF,FF,FFFFFF:FFFFF:FF,,FFFFFFFFFFF:FFF:FFFFFFFFFFFFFFFFFFFFFF:FF
@A01757:128:HWYCLDRX2:1:2101:9399:9533
TCGGACTACAGGGGTATCTAATCCTGTTCGCTCCCCACGCTTTCGCTCCTCAGCGTCAGTAACGGCCCAGAGACCTGCCTTCGCAATTGGTGTTCTTCCCGATATCTACACATTCCACCGTTACACCGGGAATTCCAGTCTCCCCTACCGCACTCAAGCCCGCCCGTACCCGGCGCGGATCCACCGTTAAGCGATGGACTTTCACACCGGACGCGACGACCCGCCTACGAGCCCTTTACGCCCAATAAATC
+
FFFFFFFFFFFFFFFF,FFFFFFFFFFFFFFFFFFFFFFF:FFFFFFFFFFFFFFFFFFFFFFFFFFFFFFFFFFFFFFFFFFFF:FFFFFFFFFFFFFFFFFFFFFFFFFFFFFFFFFFFFFF:FFFFFF:FFFFFFFFFFFFFF:FFFFFFFFFFFF:FFFFFFFFFFFFFFFFFFF:FFFFFFFFFFFFFFFFFFFFFFFFFFF:F:FF:FFFFFF,FFFFFFFFFFFFFFFFF,FFF:F,FF,FFFF
@A01757:128:HWYCLDRX2:1:2101:24433:9549
TCGGACTACAAGGGTATCTAATCCTGTTTGCTCCCCACGCTTTCGTGCGTCAGTGTCAGTTACAGTCCAGAGAGCCGCCTTCGCAACTGGTGTTCCTCCTAATATCTACGCATTTCACCGCTACACTAGGAATTCCACTCTCCTCTCCTGCACTCAAGTTCCCCAGTTTCAAAGGCTTACTACGGTTGAGCCGTAGCCTTTCACCTCTGACTTAAGAAACCACCTCCGCACCCTTTACGCCCAGTACTTCC
+
:F:FFFFF:FFFFFFFFFFFFFF:F:F:F:F:FF:FFFF:FFFFF:FFF:FFFFFFFFFFFFFFF:FF::FFFF:F:FFFF,:FFFFFFF:FF,,FFFFFFFFFFFFFFFFFFFFF::FFFFF:,,:FFF,FF:FFF:FF:FFFFFFFFF,FFFF:FFFFFFFFFFFFFFFF,FF:FFFFFFFFF:FFFF:,FF,:F:FFFF:F:FFF:,:F,FF:F:FFFFF:F,FFF::FF:FFF::FFFFFF:::F::
@A01757:128:HWYCLDRX2:1:2101:31584:9565
TCGGACTACAAGGGTATCTAATCCCGTTTGCTCCCTACGCTTTCGTGCCTTAGTGTCAGAGCCGTCCCAGTAACCTGCCTACGCTATTGGTGTTCTTTATAATATCTACGGATTTCACTCCTACACTAGAAATTCCAGTTACCACTAACGGTCTCGAGCTTAACAGTTTAGCTAATAGTCTGAATGGTTGAGCCACCAGATTTCACTAGCTACTTATTATGCCACCTACGCAACTCTTTACACCCAGTCAC
+
FFFFFFFFFFFF:FFFFFFFFFFFFFFFFFFF:FFFFFFFFFFFFF:FFFFFFFFFFFFFFFFFFFFFFFFF:FFFFFFF:FFFFFF,FFF:FF,FF:FFFFFFFFFFFFFFFFFFFFFFFFFFFFFF:FFFFFF:FFFFFFFFFFFFFFFFFFFFFFFFFFFFFFFFFF,FFFFFF,FFFFFFFF,FFFF:FFFF:FFFF:FFFFFFFFFFFFFFF:FF,F,::F:FF::FF:,F,FF:F:FF,FF,FF:
@A01757:128:HWYCLDRX2:1:2101:30743:9643
TCGGACTACAAGGGTTTCTAATCCTATTTGCTCCCCACGCTTTCGTGCCTCAGCGTCAGTCAACAGGCCAGGCGGCCGCCTTCGCCACTGGTGTTCTTCCATATATCTACGCATTTTACCGCTACACATGGAGTTCCACCGCCCTCTCCTGCTCTCTAGCCCGCCAGTTTCCAGAGCCTGTACCGGTTGAGCCGGTACCTTTCACTCCAGACTTAGCAGGCCGCCTACGCACCCTTTACGCCCAATAATTC
+
FFFFFFFF:FF:FFFFF:FFFFFF:FFFF:F,FFFFF:FFFFFF:FFFFFFF,FFFF:FFFFFFFFFFFFFFFFFFFFFF:F:FFFFF:FFFFFFF:FFFFFFFFF,:FFFF:FFFF:FFFFF::FFFF:FFFFF,FFFFFFFF:FF:FFFFFFFFFFFFFF,FFF,FFFF:FFF:F:FFFFFF,FFFF:FFFFFFFFF:FF,FF:FF,,FFFFF,FF,:FFFFF,F:FFF:FF,FFF:,FFFF,F,FF:F
@A01757:128:HWYCLDRX2:1:2101:24704:9674
TCGGACTACCGGGGTATCTAATCCTATTTGCTCCCCACGCTTTCGTGCCTCAGCGTCAGTCACAGGCCAGGCGGCCGCCTTCGCCACTGGTGTTCTTCCATATCTCTGCGCATTTTACCGCTACACATGGAGTTCCACCGCCCTCTCCTGTCCTCAAGTCTGCCAGTTTCTGAATGAAAGACGAGTTGAGCTCATCCCTTTGCCTTCAGACTGAACAGACCGCCTGCGCACCCTTTACGCCCAATCATTCC
+
FFFFFFFFFFFFFFFFFFFFFFFFFFFFFFFFFFFFFFFFFFFFFFFFFFFFFFFFFFFFFFFFFFFFFFFFFFFFFFFFFFFFFFFFFFFFFFFFFFFFFFFFFFFFFFFFFFFFFFFFFFFFFFFFFFFFFFFFFFFFFFFFFFFFFFFFFFFFFFFFFFFFFFFFFFF:FFFFFFFFFFFFFFFFFFFFFFFFFFFFFFFFFFFFFFFFFFFFFFFFFFFFFFFFFFFFFF:FFFFFFFFFFFFFFFF
@A01757:128:HWYCLDRX2:1:2101:9598:9690
TCGGACTACTGGGGTATCTAATCCTGTTCGCTACCCATGCTTTCGAGCCTCAGCGTCAGTTGCAGACCAGAGAGCCGCCTTCGCCACTGGTGTTCTTCCATATATCTACGCATTCCACCGCTACACATGGAGTTCCACTCTCCTCTTCTGCACTCAAGTTCAACAGTTTCTGATGCAATTCTCCGGTTGAGCCGAAGGCTTTCACATCAGACTTATTGAACCGCCTGCACTCGCTTTACGCCCAATAAATC
+
FFFFFFFFFFFFFFFFFFFFFFFFFFFFFFFFFFFFFFFFFFFFFFFFFFFFFFFFFFFFFFFFFFFFFFFFFFFFFFFFFFFFFFFFFFFFFFFFFFFFFFFFFFFFFFFFFFFFFFFFFFFFFFFFFFF:FFFFFFFFFFFFFFFFFF:FFFFFFFFFF:FFFFFFFFFFFFFFFFFFFFFFFFFFFFFFFFFFFF:FFFF:FFFFFFF:FFFFFF:FFF,,FFFFFF:F,FFFFFF,F:FFFFFFFFF
@A01757:128:HWYCLDRX2:1:2101:32832:9690
TCGGACTACTAGGGTATCTAATCCTATTTGCTCCCCACGCTTTCGTGCCTCAGCGTCAGTCAACAGGCCAGGCGGCCGCCTTCGCCACTGGTGTTCTTCCATATATCTACGCATTTTACCGCTACACATGGAGTTCCACCGCCCTCTCCTGCTCTCTAGCCCGCCAGTTTCCAGAGCCTGTACCGGTTGAGCCGGTACCTTTCACTCTAGACTTAGCAGGCCGCCTACGCACCCTTTACGCCCAATCATTC
+
FFFFFFFFFFFFFFFFFFFFFFFFFFF:FFFFFFFFFFFFFFFFFFFFFFFFFFFFFFFFFFFFFFFFFFFFFFFFFFFF:FFFFFFFFFFFF:FFFFFFFFFFFFFFFFFFFFFFFFFFFFFFFFFFFFFFFFFFFFFFFFFFFFFFFFFFFFFFFF:FFFFFFFF,FFFFFFFFFFFFF::FFFFFFFFFFFFFFFFFFFFFF:FFFFFFFFFFFFFFFFFFFFFFFFFFFFF:F,FFFFFFFFFF,:F
@A01757:128:HWYCLDRX2:1:2101:22978:9752
TCGGACTACAAGGGTATCTAATCCTATTTGCTCCCCACGCTTTCGTGCCTCAGCGTCAGTCACAGGCCAGGCGGCCGCCTTCGCCACTGGTGTTCTTCCATATCTCTGCGCATTTTACCGCTACACATGGAGTTCCACCGCCCTCTCCTGTCCTCAAGTCTGCCAGTTTCTGAATGAAAGACGAGTTGAGCTCATCCCTTTGCCTGCTGACTGAACAGACCGCCTGCGCACCCTTTACGCCCACTCATTCC
+
FFFFFFFFFFFFFFF:FFFFFFFFFFFFFFFFFFFFFFFFFFFFFFFFFFF:FFFFFFFFF,F,FFFF:FFFFFFFFFFFFFFFFFFFFF,FFFFFFFFF::FFFFFFFFFFFFFFFFFFFF:FFFFFFFFFFFFFFFFFFFFFFF:FFF:FFFFF:FFFFFFFFFF,FFFFF:FFF:FFF,F,F,FFFFFFF::FFF:FFFFFF,F,FFFFF,,FFFF:FFF:F:FFFFFFF,FFFFFFFFF:FF,FFFF
@A01757:128:HWYCLDRX2:1:2101:14959:9768
TCGGACTACTAGGGTATCTAATCCTGTTCGCTACCCACGCTTTCGTGCATCAGCGTCAGATGCGGATTAGCAAGCTGCCTGCGCAATCGGTGTTCTGAGTAATATCTAAGCATTTCACCGCTACACTACTCATTCCGCCTGCTGCATCCGCTCTCTAGTCGAACAGTATCAGAGGCAGGCACGGGGTTAAGCCCCGACATTTGACCTCTAACTTATCCGACAGCCTACGCACCCTTTAAACCCAATAAATC
+
FFFFFFFFFF,FFFFFFFFFFFFFFFFFFFFF,:FFFFFFF:FFFFF:F,FFFF:FFFF:FFFFFFFFFFFFFFFFFFFFFFFFFFFFFFF:FFFFFFFFFFFFFFFFFFFF:FFFFFFFFFFFFFFFFFFFFFFFFFFFFFFFFFFFFFFFFFFFFFFFFFFFFFFFFFFF:FFFFFFFFFFFFFFFFFFFFFFFFFFFFFFFFFFFFFFFFFFFFFFFFFFFFFFFFFFFFFFFFFF:FFFF:FFFFFF
@A01757:128:HWYCLDRX2:1:2101:1244:9784
TCGGACTACACGGGTATCTAATCCTGTTTGCTCCCCACGCTTTCGTGCCTCAGTGTCAGTTACAGTCCAGAGAGCCGCCTTCGCAACTGGTGTTCATCCTAATATCTACGCATTTCACCGCTACACTAGGAATTCCACTCTCCTCTCCTGCACTCAAGTTTCGCAGTTTCAAAGGCTTACTACGGTTGAGCCGTAGGCTTTAACCTCTGACTTAAGAAACCACATACGAACCGTTTAGGCCCAGTATTTTC
+
FFFFFFFFF::FF:FFFFFFFFF,FFFFF:,FFFF,F:F:FFFFFFF,,F,FF,,F,FFF:F,FFFFF:,,,F,,,FF:FF:F:FFFFF,F,FFF,F,:FF,:F:,FF,F,:FFF:FF,,:FF:::FFF:F,FFF,F:F,F:,F,F:,,F,F,:,FF::FF,,,F,:F:,FFFFFF:F::FFFF,FF,FF,,FF,F,,FFF,,F,F,FF:,FF,,,,FF,FFF:F::,,,:,,:,F:,F::F:F:::,,,,
@A01757:128:HWYCLDRX2:1:2101:11026:9815
TCGGACTACCAGGGTATCTAATCCTATTTGCTCCCCACGCTTTCGTGCCTCAGCGTCAGTCAACAGGCCAGGCGGCCGCCTTCGCCACTGGTGTTCTTCCATATATCTACGCATTTTACCGCTACACATGGAGTTCCACCGCCCTCTCCTGCTCTCTAGCCCGCCAGTTTCCAGAGCCTGTACCGGTTGAGCCGGTACCTTTCACTCCAGACTTAGCAGGCCGCCTACGCACCCTTTACGCCCAATCATTC
+
FFFFFFFFFFFFFFF:FFFFFFFFFFFFFFFFFFFFFFFFFFFFFFFFFFFFFFFFFFFFFFFFFFFFFFFFFFFFFFFFFFFFFFFFFFFFFFFFFFFFFFFFFFF:FFFFFFFFFFFFFFFFFFFFFFFFFF:FFFFFFFFFFFFFFFFFFFFFFFFFFFFFFFFF:FFFF:FFFFFFFFFFFFFFFFFFFFFFFFFFFF:FFFFFFF:FFFFFFFFFFFFFFFFFFFFFFF,FFFFFFFF,FF:FF:F
@A01757:128:HWYCLDRX2:1:2101:17228:9815
TCGGACTACCCGGGTATCTAATCCTGTTTGCTCCCCACGCTTTCGTGCCTCAGTGTCAGTTACAGTCCAGAGAGCCGCCTTCGCAACTGGTGTTCCTCCTAATATCTACGCATTTCACCGCTACACTAGGAATTCCACTCTCCTCTCCTGCACTCAAGTTCCCCAGTTTCAAAGGCTTACTACGGTTGAGCCGTAGCCTTTCACCTCTGACTTAAGAAACCACCTACGCACCCTTTACGCCCAGTAATTCC
+
FFFFFFFFFFFFFFFFFFFFFFFFFFFFFFFFFFFFFFFFFFFFFFFFFFFFFFFFF:FFFFFFFFFFFFFFFFFFFFFFFFFFFFFFFFFFFFFFFFFFFFFFFFFFFFFFFFFFFFFFFF:FFFF,FFFFFFFFFFFFFFFFFFFFFFFFFFFFFFFFFFFFFFFFFFFFFFFFFFFFFFF:F:FFFFFFFFFFFFFFFFFFFFFFFFFFFFFFFFFFFFFFFFFFFFFFFFFFFF:FFF:FFFFFFF,
@A01757:128:HWYCLDRX2:1:2101:27462:9846
TCGGACTACAAGGGTATCTAATCCTATTTGCTCCCCACGCTTTCGTGCCTCAGCGTCAGTCACAGGCCAGGCGGCCGCCTTCGCCACTGGTGTTCTTCCATATCTCTGCGCATTTTACCGCTACACATGGAGTTCCACCGCCCTCTCCTGTCCTCAAGTCTGCCAGTTTCTGAATGAAAGACGAGTTGAGCTCATCCCTTTGCCTTCAGACTGAACAGACCGCCTGCGCACCCTTTACGCCCAATCATTCC
+
FFFFFFFFFFFFFFFFFFFFFFFFFFFFFFFFFFFFFFFFFFFFFFFFFFFFFFFFFFFFFFFFFFFFFFFFFFFFFFFFFFFFFFFFFFFF:FFFFFFFF,FFFFFFFFFFFFFFFFFFFFFFFFFFFFFFFFFFFFFFFFF:FFFFFFFFFFFFFFFFFF:FFFFFFFFFFFFF:F:FFFFF::FFF:FFFFF:FFFFFF:FF:FFFF,FFF,FFFFFFFFFF:FFF:FFFF,F:FFF,F:FFFF,F:F
@A01757:128:HWYCLDRX2:1:2101:26476:9862
TCGGACTACACGGGTATCTAATCCTGTTTGCTCCCCACGCTTTCGAGCCTCAGCGTCAGTTACAGACCAGAGAGCCGCCTTCGCCACTGGTGTTCCTCCATATATCTACGCATTTCACCGCTACACATGGAATTCCACTCTCCTCTTCTGCACTCAAGTCTCCCAGTTTCCAAAGACACTCCCCGGTGCAGCCGGGGCGTTTCCACACAGCCTAAAGAAACCCCGAGGCCCCGATTTACCCCCAATAATAC
+
FFFFFFFFFF:FFFFFFFFFFFFFFFFFFFFFFFFFF:FFFFFFFFFFFFFFFFFFFFFFFF,FFFFFFFF,::FFFFFFFFFFFFF,FFFFFFF,FFFFFFFFFFFFFFFFFF,FFFFFFFFFFFFFFFFFFFFFFFFFFFF,FFFF:,FFFFFFFF,F,FFF,FFFFFFF,:::,:F:F,FFF:F,,,,FF:F,,,,FFF,,,,::,,,FF,FF,,:,F,:F,::,,F,F,,:F,F,,FF,F,,FF:,F
@A01757:128:HWYCLDRX2:1:2101:3251:9909
TCGGACTACAAGGGTATCTAATCCTGTTCGCTACCCATGCTTTCGAGCCTCAGCGTCAGTTGCAGACCAGACAGCCGCCTTCTCCACTGGTGTTCTTCCATATATCTACGCATTCCACCGCTACACATGGAGTTCCACTGTCCTCTTCTGCACTCAAGTCGCCCGGTTTCCGATGCACTTCTTCGGTTAAGCCGAAGGCTTTCACATCAGACCTCAGCAACCGCCTGCGCTGGCTTTACGCCCAAGACATC
+
FFFFFFFFFFFFFFFFFFFFFFFFFFFF:FF:FFFFFFFFFFFFFFFFFFFFFFFFFFFFFFF,FFFFFFFFFFFFF,FF:FFFF,FFFFFFFF:FF::,FFFFFFFFFFFFFFFF:F:FFFF:FFFFFFFF,F:F,F:F::,,FFFFFFF,F,F,:,:F,:FF:FFFF:FF,F:FF,FFFFF:FFFF,FFFFFF,F,:F,F:,,,FF:,,F:F,,F:,FF:FF:,F,:,,,::,F:FF,F:F:,,F,F:F
@A01757:128:HWYCLDRX2:1:2101:19162:9909
TCGGACTACCAGGGTTTCTAATCCTATTTGCTCCCCACGCTTTCGTGCCTCAGCGTCAGTCACAGGCCAGGCGGCCGCCTTCGCCACTGGTGTTCTTCCATATCTCTGCGCATTTTACCGCTACACATGGAGTTCCACCGCCCTCTCCTGTCCTCAAGTCTGCCAGTTTCTGAATGAAAGACGAGTTGAGCTCATCCCTTTGCCTTCAGACTGAACAGACCGCCAGCGCACCCTTTACGCCCAATCAGTCC
+
FFFFFFFFFFFF:FFFFFFFFFFFFFFFFFFFFFFF:FFFFFFF:FFFFFFFFFFFFFFFFFFFFFFFF,FFFFFFFFFFFFFFFF:FFFFFF:,FFF:FFFFFF:F,FFFFFFFFF:FFFFFFFFFFFFFFFFFF:FFFFFFFFF::F,FFFFFFFFFFFFFFFFFFFFFF,:F:FFF:FFFF:F:FF:FFFFFF:FFFFFFFF,FFFFF:FFFFFFFFFF,F,FF:FFF:FF,F,::FFF:FFFF,:,F
@A01757:128:HWYCLDRX2:1:2101:14335:9940
TCGGACTACCAGGGTATCTAATCCTATTTGCTCCCCACGCTTTCGTGCCTCAGCGTCAGTCACAGGCCAGGCGGCCGCCTTCGCCACTGGTGTTCTTCCATATCTCTGCGCATTTTACCGCTACACATGGAGTTCCACCGCCCTCTTCTGTACTCAAGTTTCCCAGTTTCCAATGACCCTCCACGGTTAAGCCGTGGGCTTTCACATCAGACTTAAGAAACCACCTGCGCTCCCTTTACGCCCAATAAATC
+
FFFFFFFFFFFFFFFFF,FF:FFFFFFFFFFF::FFFFFFFFFFFFFFFFFFFFFFFFFFFFFF:FFFFFFFFFFFFFFFFFFFFFFFFFF:FFFFFFFFFFFFFFF:FFFFFFFFFFFFFFFFFFFFFFFFFFFFFFFFFFFFFFFFFFFFFFFFFFFFFFFF:FFFFFFF,FFFFFFFFFFFFFFFFF::FFFFF,FFFFFFFFF:FFFFFFFFFFFFFFFFFF:FFFFF,FFFFFFFFFFFFFFFFFF
@A01757:128:HWYCLDRX2:1:2101:22227:9956
TCGGACTACTAGGGTATCTAATCCTGTTCGCTACCCATGCTCTCGTGCATCAGCGTCAGACTCAGCCTGGTAAGCTGCCTTCGCTATCGGAGTTCTAAGTTATATCTATGCATTTCACCGCTACTTAACTTATTCCGCCTACCTCGTCTGTTCTCTAGCTCTACAGTATTAATGGCACAATGAGGTGAAGCCCCAAAATTTTACCACTAACTTATAATGCCGCCTACGCACCCTTTAAACCCAATAAATCC
+
:FFFFFFFFFFFFFFFFFFFFFFFFFFFFFFFFFFFFFFFFFFFFFFFFFFFFFFFFFFFFFFFFFFFFFFFFFFFFFFFFFFFFFFFFFFFFFFFFFFFFFFFFFFFFFFFFFFFFFFFFFFFFFFFFFFFFFFFFFFF:FFFFFFFFFF:FFFFFF:FFFFFFFFFFFFFFFFFFFFFF:FF:FFFFF::FFFFFFFFFFFF,FFFFFFFF:FFFFFF,FFFFFF:FFF:FFF:::F,F:FFFFFFF::
@A01757:128:HWYCLDRX2:1:2101:7301:9972
TCGGACTACACGGGTATCTAATCCTGTTCGCTACCCACGCTCTCGTGCTTCAGCGTCAGTCTCAGCCTGGTAAGCTGCCTTCGCTATCGGAGTTCTAAGTCATATCTAAGCATTTCACCGCTACTTGACTTATTCCGCCTACCTCGTCTGTACTCGAGCCCGCCAGTTTTAATGGCAATCCGGGGTTTAGCCCCGACATTTAACCACTAACTTAACAGGCCGCCTACGCACCCTTTAAACCCAATAAATCC
+
FFFFFFFFFFFFFFFFFFFFFFFFFFFFFFFFFFFFFFFFFFFFFFFFFFFFFFFFFFFFFFFFFFFFFFFFFFFFFFFFFFFFFFFFFFFFFFFFFFFFFFFFFFFFFFFFFFFFFFFFFFFFFFFFFFFFFFFFFFFFFFFFFFFFFFFFFFFFFFFFFFFFFFFFFFFFFFFFFFFFFFFFFFF:F::FFFFFFF:FFFFFFFFFFFFF:FFFFF:F:FFFFFFFFFFFFFFFFFFFFFF,FF:FFFF
@A01757:128:HWYCLDRX2:1:2101:24713:10003
TCGGACTACAAGGGTATCTAATCCTGTTTGCTCCCCACGCTTTCGAGCCTCAACGTCAGTTACTGTCCAGCAGGCCGCCTTCGCCACTGGTGTTCCTCCTAATATCTACGCATTTCACCGCTACACTAGGAATTCCGCCTGCCCCTCCAGTACTCTAGCCGCACAGTTTCCAGAGCAGTTCCGGGGTTGGGCCCCGGGCTTTCACTCCAGACTTGCACTGCCGTCTGCGCTCCCTTTACACCCAGTAAATC
+
FFFFFFFFFFFFFFFFFFFFFFFFFF::FFFFFFFFFFFFFFFFFFFFFFFFFFFFFFFFFFFFFFFFFFFFFFF:FFFFFFFFFFFFFFFFFFFFFFFFFFFFFFFFFFFFFFFFFFFFFFFFFFFFFFFFFFFFFFFFFFFFFFFFFFFFFFFFFFFFFFFFFFFFFFF:FFFFFFFFFFFFFFFFFFFFFFFFFFFFFFFFFFFFFFFFFFFFFFFFFFFFFFFFFFFFFFFFFFFFFFFFFFF,FFF
@A01757:128:HWYCLDRX2:1:2101:30535:10097
TCGGACTACAAGGGGTATCTAATCCCGTTTGCTCCCTACGCTTTCGTGCCTTAGTGTCAGAACCGTCCCAGTAACCTGCCTACGCTATCGGTGTTCTTTCTAATATCTACGGATTTCACTCCTACACTAGAAATTCCAGTTACCCCTAACGGTCTCGAGCTTAACAGTTTAGCTAATAGTCTGAATGGTTGAGCCACCAGATTTCACTAGCTACTTATTATGCCACCTACGCAACTCTTTACACCCAGTCA
+
FFFFFFFFFFFFFFFFFFFFFFFFFFFFFFFFFFFFFFFFFFFFFFFFFFFFFFFFFFFFFFFFFFFFFFFFFFFFFFFFFFFFFFFFFFFFFFFFFFFFFFFFFFFFFFFFFFFFFFFFFFFFFFFFFFFF:FFFFFFFF:FFFFFFFFFFFFFFFFFFFFFFFFFFFFFFFFFFFFFFFFFFFFFFFFFFFFFFFFFFFFFF:FFFFFFF:FFFF:FFFF:FFFFFFFFFF,FFFFFFFFFFFFF:FFF
@A01757:128:HWYCLDRX2:1:2101:6967:10113
TCGGACTACAAGGGTATCTAATCCTGTTCGCTCCCCCAGCTTTCGCGCCTCAGCGTCAGTGACGGCCCAGCAGGCTGCCTTCGCCATCGGTGTTCTTCCCGATATCTGCGCATTCCACCGCTACACATGGAGTTCCACCGCCCTCTCCTGCTCTCTAGCCCGCCAGTTTCCAGAGCCTGTACCGGTTGAGCCGGTACCTTTCACTCCAGACTTAGCAGGCCGCCTACGCACCCTTTACGCCCAATCATTCC
+
FFFFFFFFFFFFFFFFFFFFFFFFFFFFFFFFFFFFFFFFFFFFFFFFFFFFFFFFFFFFFFFFFFFFFFFFFFFFFFFFFFFFFFFFFFFFFFFFFFFFFFFFFFFFFFFFFFFFFFFFFFFFFFFFFFFFFFFFFFFFFFFFFFFFFFFFFFFFFFFFFFFF:FFFFFFFFFFFFFFFFFFFFFFFFF:FFFFFFFFFFFFFFFFFFFFFF,:FFFFFFFFFFF:FFFFFFF:FFFFFFFFFF:FFFF:
@A01757:128:HWYCLDRX2:1:2101:24442:10128
TCGGACTACCAGGGTATCTAATCCTATTTGCTCCCCACGCTTTCGTGCCTCAGCGTCAGTCAACAGGCCAGGCGGCCGCCTTCGCCACTGGTGTTCTTCCATATATCTACGCATTTTACCGCTACACATGGAGTTCCACCGCCCTCTCCTGCTCTCTAGCCCGCCAGTTTCCAGAGCCTGTACCGGTTGAGCCGGTACCTTTCACTCCAGACTTAGCAGGCCGCCTACGCACCCTTTACGCCCAATCATTC
+
FFFFFFFFFFFFFFFFFFFFFFFFFFFFFFFFFFFFFFFFFFFFFFFFFFFFFFFFFFFFFFFFFFFFFFFFFFFFFFFFFFFFFFFFFFFFFFFFFFFFFFFFFFFFFFFFFFFFFFFFFFFFFFFFFFFFF:FFFFFFFFFFFFFFFF:FFFFFFFFFFFFFFFFFFFFFFFFFFFFFFFFFFFFF,,FFFFFFFFFFFFF:FFFFFFFFFFFFF:FFFFFFFFFFFFFF,FF:FFFFF:F,F,F,,,F
@A01757:128:HWYCLDRX2:1:2101:1805:10160
CGGACTACCAGGGTATCTAATCCTGTTTGCTCCCCACGCTTTCGCACATGAGCGTCAGTACATTCCCAAGGGGCTGCCTTCGCCTTCGGTCTTCCTCCACATCTCTACGCATTTCACCGCTACACGTGGAATTCTACCCCTCCCTAAAGTACTCTAGATTCCCAGTCTGAAATGGAATTCCCAGGTTATGCCCGGGGGTTTCACACGTCACTTACAATTCCGCAGGGGTGCGCTTTACGCCCGGTTATTGG
+
:FFF:FFFFFFFFFFFFFFFFFFFFFFFFFFFFFFF,FFFFF:FFFFFF:FFFFF,FFFFFFFFFF:FFFFFF,FFFFFF:FFFFF:FFF,FFF:FFFFFFFFF,FF,F,:FFF,F:,F:F,:FF,FFF,,FFFFF,:,,FFF:FF:::FF:FFF,:FF:,F,,FF,F:,:FFF,::FFF,,,F:FFF:F,,:F,FF,:F,,F,,,,,FF,::F,:,,F,,,:F,,:FFF,,:FFF,,:,,,,,:F,::,:
@A01757:128:HWYCLDRX2:1:2101:18774:10175
TCGGACTACAAGGGTTTCTAATCCTGTTCGCTACCCACGCTTTCGTGCATCAGCGTCAGATGCGGATTAGCAAGCTGCCTGCGCAATCGGTGTTCTGAGTAATATCTAAGCATTTCACCGCTACACTACTCATTCCGCCTGCTGCATCCGCTCTCTAGTCGAACAGTATCAGAGGCAGGCACGGGGTTAAGCCCCGACATTTGACCTCTAACTTATCCGACAGCCTACGCACCCTTTAAACCCAATAAATC
+
FFFFFFFFFFFFFFF:FFFFFFFFFFFFFFFFFFFFFFFFFFFFFFFFFF,FFFFFFFF:FF::FFFFFFFFF,FFFFFFFFFFFFFFFFF:FFFFF,FFFFFFFFFFFFFFFFFFFFFFFFFFFFFFF:FF:FF:FFFFFFFFFFF:F,FFFFFFFF:F,FFFFFFFFFFFFF:FFFFFFFF::FFFFF:FFF:FF:F,FFFF:FFFF,:FFFFFFFFFFFFFFF,FFFFFFF:::FFF:,FF:FFFFFF
@A01757:128:HWYCLDRX2:1:2101:23719:10191
TCGGACTACAGGGGTATCTAATCCTGTTTGCTACCCACGCTTTCGAACCTCAGCGTCAGTTACAGACCAGAGAGCCGCTTTCGCCACTGGTGTTCTTCCATATATCTACGCATTTCACCGCTACACATGGAGTTCCACTCTCCTCTTCTGCACTCAAGTCTCCCAGTTTCCAATGCACTACTCCGGTTAAGCCGAAGGCTTTCACATCAGACTTAAAAGACCGCCTGCGTTCCCTTTACGACCAATAATTC
+
FFFFFFFFFFFFFFFFFFFFFFFFFFFFFFFFFFFFFFFFFFFFFFFFFFFFFFFFFFFFFFFFFFFFFFFFFFFFFFFFFFFFFFFFFFFF:FFFFFFFFFFFFFFFFFFFFFFFFFFFFFF:FFFFFFFFFFFFFFFFFFFFFFFFFFFFFFFFFFFFFFFFFFFFFFFFFFFFFFFFFFFFFFFFFFFFF,FFFFFFFFFFFFFFFFFFFFFFFFFFF:FFFFFFFFF:FFFFFFFFFFFFFFFF:FF
@A01757:128:HWYCLDRX2:1:2101:17716:10254
TCGGACACTGGGGTTTCTAATCCTGTTCGCTACCCATGCTCTCGTGCATCAGCGTCAGACTCAGCCTGGTAAGCTGCCTTCGCTATCGGAGTTCTAAGTTATATCTCTGCATTTCACCGCTACTTAACTTATTCCGCCTACCTCGTCTGTTCTCTCGCTCTACAGTATTAATGGCACAATGAGGTGAAGCCCCAAAATTTTACCACTAACTTATAATGCCGCCTACGCACCCTTTAAACCCAATAAATCCG
+
:FFFFF,FFFFFFFFFFFFFF:FFF,FFFFFFFFFFFFFFFFFF:FFFFFFFFFFFFFFFFF,FF:FFF,,FFFFFFFFFFF:FFFFFFFFFFFFFFFFF:F:FF,,FF:FFFFFFFFFFFFFFFFFFFFFFFFFFFFFFFFFFFFFFFFFFFFF,:FFFFFFFFF:FFF:FFFFFFFFFF,FFFFF,:F:FF,F:FFFFFF:F:FF,FFFFFFFFFF:FFFFF,FFF,FFF,FFF:FFFFFFFF,FFF,F
@A01757:128:HWYCLDRX2:1:2101:14145:10300
TCGGACTACAGGGGTATCTAATCCCGTTTGCTCCCTACGCTTTCGTGCCTTAGTGTAAGAACCGTCCCAGTAACCTGCCTACGCTATTGGTGTTCTTTCTAATATCTACGGATTTCACTCCTACACTAGAAATTCCAGTTACCCCTAACGGTCTCGAGCTTAACAGTTTAGCTAATAGTCTGAATGGTTGAGCCACCAGATTTCACTAGCTACTTATTATGCCACCTACGCAACTCTTTACACCCAGTCAC
+
FFFFFFFFFFFFFFFFFFFFFFFFFFFFFFFFFFFFFFFFFFFFFFFFFFFFFFFFFFFFFFFFFFFFFFFFFFFFFFFFFFFFFFFFFFFFFFFFFFFFFFFFFFFFF:FFFFFFFFFF:FFFFFFF:FFFFFF:FFFFFFFFFFFFFFFFFFFFFFFFFF:F:FFFFFFFFFFFFFFFFFFFFFFFFFFFFFFFFF,FFFFFFFF::FF,FFFFFFFFF,F:FFFFFFFFFF:FFF:F:FFFFFFFFF,
@A01757:128:HWYCLDRX2:1:2101:3622:10332
TCGGACTACAAGGGTATCTAATGCTGTTTGATACCCACGCTTTCGTGCATCAGCGTCAATCGCGGATTCGTGAGATGCCTTCGCAATCGGTGTTCTGTGTGATATCTATGCATTTCACCGCTACACCACACATTCCTCCCCCGGCATCCGCATTCCAGCAAGGCAGTATCAATGGCTCTTCACCCAGTGGAGCGGGGGCAGTGCTCCGCTGTCTTACCTCACAGCCTACGCACCCTTTAAACGCAAAAAAT
+
,FFFFFF,FFFF:FFF::,FFF,FF:FF:FFFFFFFFFFF,FF:FFFF:FFFFFFFF,FFFFFFF,F::FFFFF:FFF,F,,FFF,FFFF,,F,FFFFFF:F,:F,F:FF,:,:FF,FFFFF:FFFFFFFFFFF:FF:F,,,,FFFFFFFFF:FFFFFF::F::,FFFFFFFFFFF,FF:F:FF:F::,FFF,FFFF,FF,F,F:FFFFF,,F,F,F:,F:,FFF,:FFFF:FF:,,,::F:,FFF,,F,F
@A01757:128:HWYCLDRX2:1:2101:8730:10441
TCGGACTACAGGGGTATCTAATCCTATTTGCTCCCCACGCTTTCGTGCCTCAGCGTCAGTCAACAGGCCAGGCGGCCGCCTTCGCCACTGGTGTTCTTCCATATCTCTGCGCATTTTACCGCTACACATGGAGTTCCACCGCCCTCTCCTGTCCTCAAGTCTGCCAGTTTCTGAATGAAAGACGAGTTGAGCTCATGCCTTTGCCTTCAGACTGAGCAGACCGCCTGCGCACCCTTTCCGCCGAATCATTC
+
FFFFFFF:FFFFFFFFFFFFFFF:FFF,FFFFFFFFFFFFF::F:FFFFFFFFFF:FFFFF,FFFFFFFFFFFFFFFFFF,FFFFFFFFFFFF,F:FFFF:,,FFFFF:FFF:FFFFFFF:FFFFFFFFFFFFF:FFFF:FFFFFF::FFFFFFFF,FFFFFFF,FF:,F:FFFFFFF:FFFFFF:FF:FFFFFFF,F,F,F:::F,FFF,FF,F,F:FF,FFF::FFFFFF:FF,F,FF,F,F:FFFFFF
@A01757:128:HWYCLDRX2:1:2101:17752:10473
TCGGACTACCAGGGTTTCTAATCCTATTTGCTCCCCACGCTTTCGTGCCTCAGCGTCAGTCACAGGCCAGGCGGCCGCCTTCGCCACTGGTGTTCTTCCATATCTCTGCGCATTTTACCGCTACACATGGAGTTCCACCGCCCTCTCCTGTCCTCAAGTCTGCCAGTTTCTGAATGAAAGACGAGTTGAGCTCATCCCTTTGCCTTCAGACTGAACAGACCGCCTGCGCACCCTTTACGCCCAATCATTCC
+
:FFFFFFFFFFFFFF:FFFFFFFFFFFFFFFFFFFFFFFFFFFFFFFFFFFFFFFFFFFFFFFFFFFFFFFFFFFFFFFFFFFFFFFFFFFF,FFFFFFFFFFFFFFFFFF:FFFFFFFFF:FFFFFFFFFFFFFFFFFFFFFFFFFFFFFFFFFFFFFFFFFFFFFFFFFFFFFFFF:F:F,FF:FFFFFFFF,FFFFFFF,FFFFFFFFFFFFFFFFF:FFF::FFFFFF:F:FFF:F:FF:FFFFFF,
@A01757:128:HWYCLDRX2:1:2101:25482:10520
TCGGACTACAAGGGTATCTAATCCTGTTCGCTACCCATGCTTTCGAGCCTCAGCGTCAGTTGCAGACCAGACAGCCGCCTTCGCCACTGGTGTTCTTCCATATATCTACGCATTCCACCGCTACACATGGAGTTCCACTGTCCTCTTCTGCACTCAAGTCGCCCGGTTTCCGATGCACTTCTTCGGTTAAGCCGAAGGCTTTCACATCAGACCTAAGCAACCGCCTGCGCTCGCTTTACGCCCAATAAATC
+
FFFFFFFFFFFFFFFFFFFFFFFFFFFFFFFFFFFFFFFFFFFFFFFFFFFFFFFFFFFFFFFFFFFFFFFFFFFFFFFFFFFFFFFFFFFFFFFFFFFFFFFFFFFFFFFFFFFFFFFFFFFFFFFFFFFFFFFFFFFFFFFFFFFFFFFFFFFFFFFFFFFFFFFFFFFFFFFFFFFFFFFFFFFFFFFFFFFFF:FFFFFFFFFFFFFFFFFFFFF,FFFFFFFFFFFF,FFFFFFFFFFFFFFFF:F
@A01757:128:HWYCLDRX2:1:2101:18511:10567
TCGGACTACCCGGGTATCTAATCCTGTTCGCTACCCACGCTTTCGTGCATCAGCGTCAGATGCGGATTAGCAAGCTGCCTGCGCAATCGGTGTTCTGAGTAATATCTAAGCATTTCACCGCTACACTACTCATTCCGCCTGCTGCATCCGCTCTCCAGTCGAACAGTATCAGAGGCAGGCACGGGGTTAAGCCCCGACATTTGACCTCTAACTTATCCGACAGCCTACGCACCCTTTAAACCCAATAAATC
+
FFFFFFFFFFFFFFF:FFFFFFFFFFFFFFFFFFFFFFFFFFFFFFFFFFFFFFFFFFF:FFFFFFFFFFFFFFFFFFFFFFFFF:FFFFFFFFFFFFFFFFFFFFFFFFFFFFFFFFFFFFFFFFFFFFFFFFFFFFFFFFFFFFFFFFFFFFFFFFFFFFFFFFFFFFFFFFFFFFFFFFFFFFFF,FFFFFFFFFFFFFFFFFFFFFFFFFFFFFFFFFF,FFFFFFFFFFFFF,FFFFFFFFFFFFF
@A01757:128:HWYCLDRX2:1:2101:3775:10661
TCGGACTACTAGGGTTTCTAATCCTGTTCGCTACCCACGCTTTCGTGCATCAGCGTCAGATGCGGATTAGCAAGCTGCCTGCGCAATCGGTGTTCTGAGTAATATCTAAGCATTTCACCGCTACACTACTCATTCCGCCTGCTGCATCCGCTCTCCAGTCGAACAGTATCAGAGGCAGGCACGGGGTTAAGCCCCGACATTTGACCTCTAACTTATCCGACAGCCTACGCACCCTTTCAACCCAATAAATC
+
F:FFFFFFFFFFFFFFFFFFFFFFFFFFFFFFFFFFFFFFFFFFFFFF:FFFFFFFFFFFFF,FFFFFFFFFFFFFFFFFFFFF,F,FFFFFFFFFFFFF::FFFFF:FFFFFFFFFFFFFFFFFFFFFFFFFFF:FFF,FFFFFF:FFFFFFFFFFF,F,FFFFFFFFFFFF,FFFFF,FFF,FF:F,FFFFFFFFFFFFFFFF,:FFFFFFFFFFF:FFFFFF:FFF::FFFFFF,F:FFF:FFFFFFF
@A01757:128:HWYCLDRX2:1:2101:29649:10661
TCAGAAAACAAGCGTATCTAAACCTTTTCACTACCCATCCTTACAACCAACAGCCTCAAAAGAAGACCATAGATACGCCATCTCAACTGGTGATCTTAAAAATATCTACACATTAAAAAGCAACACATAAAATTCCACACTCCTAATCAGCACTCAACTTCAACAGATTATGAAGCAAATCTAACCTAAAAACGAAGCCTAACACATAAGACTTATAAAACAGCCATCACACGCTTTACGACCAATAAATA
+
,,F:FFFFFFF,,,FF:,,FF:,F:,FF:,:,:F,:FFFFF,,:,F,:,:F:,,,,,F,,,:,F,FF,F,FFF::F,,,:F,,F,F:FF,,,FFF:FF,F,FFF,,,:,F,F,F,FF::F,,:,F:FF,F::,FF,F,,,:F,:,,::,F,F,F,F:,FFFF:F::,FF,F,FF,:F:F,,F,::F,FF,:F:,F::,,,:,,,,:F,FFF,F::,,,FF,:,,F,FFF,,,,,F,F:F,:,:FF,FF:,:
@A01757:128:HWYCLDRX2:1:2101:9263:10676
TCGGACTACTAGGGTATCTAATCCTGTTCGCTACCCACGCTCTCGTGCTTCAGCGTCAGTCGCAGTCTGGTAAGCTGCCTTCGCTATCGGAGTTCTAAGTTATATCTAAGCATTTCACCGCTACTTAACTTATTCCGCCTACCTCGTCTGAACTCGAGTCTTACAGTATTAATGGCAAATCAAGGTGAAGCCCCGACGTTTAACCACTAACTTAAAAAACCGCCTACGCACCCTTTAAACCCAATAAATCC
+
FFFFFFFFFFFFFFFFFFFFFFFFFFFFFFFFFFFFFFFFFFFFFFFFFFFFFFFFFFFFFFFFFFFFFFFFFFFFFFFFFFFFFFFFFFFFFFFFFFFFFFFFFFFFFFFFFFFFFFFFFFFFFFFFFFFFFFFFFFFFFFFFFFFFFFFFFFFFFFFFFFFFFFFFFFFFF:FFFFFFF::FFFFFFFFFFFFFFFFFFFFFFFFF,FFFFFFFFF:FF:FFF:FFFFFFFFFF:FFF,F:FFFFF,,F
@A01757:128:HWYCLDRX2:1:2101:29604:10676
TCGGACTACGGGGTTTCTAATCCTGTTCGCTACCCATGCTTTCGAGCCTCAGCGTCAGTTGCAGACCAGAGAGCCGCCTTCGCCACTGGTGTTCTTCCATATATCTACGCATTCCACTGCTACACATGGAGTTCCACTCTCCTCTTCTGCACTCAAGTTAAACAGTTTCTGATGCAATTCTCCGGTTGAGCCGAAGGCTTTCACATCAGACTTATTGAACCGCCTGCACTCGCTTTACGCCCAATAAATCC
+
FFFFFFFFFFFFFFFFFFFFFFFFFFFFFFFFFFFFFFFFFFFFFFFFFF:FFFFFFFFFFF,FFFFFFFFFFFFFFF:FFFFFFFFFFFFFFFF:FFFFFFFFFFFFFFFFFFFFFFFF:FFFFFFF:FFFFFFFFFFFFFFFFFFFFFFFFFFFFFFFFFFFFFFFFFFFFFFFFFFFFFF:FFFFFFFFFFFFFFFFFFFFFFFFF:FFFF:FF::,FFFFFFF:FFF,FF:FFFFFF:FFF:F:FFF
@A01757:128:HWYCLDRX2:1:2101:7536:10692
TCGGACTACAAGGGTATCTAATCCTGTTTGCTACCCACGCTTTCGCTCCTCAGCGTCAGTTATGTGCCAGATCGTCGCCTTCGCCACTGATGTTCCTCCAGATATCTACGGATTTCACTCCTACACCTGGAATTCCACTATCCTCTCACACACTCCAGTTTGCCAGTTTCAAAGGCAGTTCCCACGTTGAGCGCGGGGATTTCACCCTTGACTTGACATACCGCCTCCGAGCGCTTTACGCCCAGTAATTC
+
FFFFFFFFFF:FFFF:FFFFFFFFFFFFFFFF,FFFFF:FFFFFFFFF,FFFFFFFFFFFF,FFFFFFFF,F,F:FFFF:FFFFFFFFFFFFFFFF,FFFFFF,FFFF::FFFFFFFFFFF,FFFFFFF:FF,FFFFFFFFFFFFFFFFFFFFFFFFF,FFFFFF,F,F::FFFFF:FFFFFF:FFFF:FF,FFFFFFF:,FFFF,F,FF:FFF,FFFFFFF:FF,:::FFFF,,FFF:,FFFFF,F:F:F
@A01757:128:HWYCLDRX2:1:2101:13503:10817
TCGGACTACAGGGTTTCTAATCCTATTTGCTCCCCACGCTTTCGTGCCTCAGCGTCAGTCAACAGGCCAGGCGGCCGCCTTCGCCACTGGTGTTCTTCCATATATCTACGCATTTTACCGCTACACATGGAGTTCCACCGCCCTCTCCTGCTCTCTAGCCCGCCCGTTTCCAGAGCCTGTACCGGTTGAGCCGGTACCTTTCACTCAAGACTTAGAAGGCCGCCTACGCTCCCTTTACGCCCAATCATTCC
+
FFFFFFF,FFFF,FFFFFFF:FF:::F,FFFFF,F:F,FF:FFF:FFFFF,FFFFFFF:FFFF:FFFFFF,FF:FFFFFFFF:F:FFF:FFFFFFFFFFFFFFFFFFFFFFFFFFFFFFFFFFFFFFFF:FFFFFFFF,FFFF,FFFFF:FFFFFFF,F:FFF:,:,FFFFFFF:FFFFFFFF:FFFFF,FF:FF,,::,:F:FF:,FFFFFFF:,FF:F,FFFFFF,F,F,:FFFFF,FFFFFF:FFFFF
@A01757:128:HWYCLDRX2:1:2101:11523:10864
TCGGACTACAAGGGTTTCTAATCCTATTTGCTCCCCACGCTTTCGTGCCTCAGCGTCAGTCACAGGCCAGGCGGCCGCCTTCGCCACTGGTGTTCTTCCATATCTCTGCGCATTTTACCGCTACACATGGAGTTCCACCGCCCTCTCCTGTCCTCAAGTCTGCCAGTTTCTGAATGAAAGACGAGTTGAGCTCATCCCTTTGCCTTCAGACTGAACAGACCGCCTGAGCACCCTTTACGCCCAATCATTCC
+
FFFFFFFFFFFFFFFFFFFFFFFFFFFFFFFFFFFFFFFFFFFFFFFFFFFFF:FFFFFFFFFFFFFFFFFFFF:FFFFFFFFFFFFFFFFFFFFFFFFF:FFFFFF:FF:FFFFFFFFFFFFFFFFFFFFFFFFFFF:F:FFFFFFFFFFFFF:F:F,FFFFFFFFFFFFFFFFF:FFFFFFFFFF:FFFFFFFFF:F,FF,FFFF,,FFFFFFFFFFF:,FF:,,F:FF:FFFFFF:FFF::,FF,,FF
@A01757:128:HWYCLDRX2:1:2101:15347:10880
TCGGACTACCAGGGTATCTAATCCCGTTTGCTCCCTACGCTTTCGTGCCTTAGTGTCAGAGCCGTCCCAGTAACCTGCCTACGCGATTGGTGTTCCTTCTAATATCTACGGATTTCAACCCTACACTAGAAATTCCAGTTACCACTAACGGTCTCGAGCTTAACAGTTTCGCTAATAGTCTGAATGGTTGAGCCACCAGATTTCACTCGCTCGTTATTATCCCACCTAGCCAACTCTTTACACACAGTCTC
+
FFFFFFFFF:FFFFFFFFFFFFFFFFFFFFFFFFF,FFFFFFFFF,FFFF,FF,FFFFF,F,FF,,F:FF::F,FFFFFFFFFF:FFFFFFFFFF::,FFF:F,FFFFFF,FFFFFF:F:FFFFFFFFF:F:FFFF::FF:FF,FF,F,F,FFFFFF:FFFF:FFFFFF::FF,:F:F,FF,FFFF:F,,,FF::FF,FFFFF:FFF,FFF,,:,FFFFF,F:,F,FF,,FFFFF:F,:FF,F,FF:FF,F
@A01757:128:HWYCLDRX2:1:2101:13720:10911
TCGGACTACTAGGGTATCTAATACTGTTCGCTACCCATGCTTTAGAGCCTCAGCGTCAGTTGCAGACCAGACAGCCGCCTTCGCCACTGGTGTTCTTCCATATATCTACGCATTCCACCGCTACACATGGAGTTCCACTGTCCTCTTCTGCACTCAAGTCGCCCGGTTTCCGATGCACTTCTTCGGTTAAGCCGAAGGCTTTCACATCAGACCTAAGCAACCGCCTGCGCTCGCTTTACGCCCAATAAATC
+
FFFFF:FFFFFFFFFFFFFFFFFFFFF:FFFFFFF:F,FFFFFFFFFFFFFFFFFFFFFFFFFFFFF:FFFFFFFFFFFFFFFFFFFFFFFFFFFF:FFFFFFFFFFFFFFFFFFFFFFFFFFFFFFFFFFFFFFFFFFFFFFFFFFFFFFFFFFFFFFFFFFFFFFFFFFFFFFFFFFFFFFFFFFFFFFFFFFFFFFFFFFFFFF:FFFFFFF,:FFFFFFFFFFFFFFFFFFFFFFFFFFF:FFFFFF
@A01757:128:HWYCLDRX2:1:2101:16550:10989
TCGGACTACAGGGGTATCTAATCCTGTTTGCTCCCCACACTTTCGAGCCTCAGCGTCAGTTAAGGCCCAGCAGGCCGCCTTCGCCACTGGTGTTCCTCCCAATATCTACGCATTTCACCGCTACACTGGGAATTCCGCTTTCCTCTCCGACACTCAAGAAAAACAGTTTCAGATGCAGCCCCGAAGTTAAGCTTCGGTATTTCACATCTGACTTGTCTCCCCGCCTACACGCCCTTTACACCCAGTAATTC
+
FFFFFFFFFFFFFFFFFFFFFFFFFFFFFFFFFFFFFFFFFFFFFFFFFFFFFFFFFFFFFFFFFFFFFFFFFFFFFFFFFFFFFFFFFFFFFFF:FFFFFFFFFFFFFFFFFFFF:FFFFFFFFFFFFFFFFFFFFFFFFFFFFFFFFFFFFFFFFFF:FFFFFF:FFFFFF,FF:F:FFF,FF:FF,FFFFF:,FFFFFFFFFFFF,,FF,F:FF,FFFFFFFFFFFFFFFF:,FFFFFFF:,F:F:FF
@A01757:128:HWYCLDRX2:1:2101:22110:11005
TCGGACTACAAGGGTATCTAATCCTGTTTGCTCCCCACGCTTTCGTGCCTCAGTGTCAGTTACAGTCCAGAGAGCCGCCTTCGCAACTGGTGTTCCTCCTAATATCTACGCATTTCACCGCTACACTAGGAATTCCACTCTCCTCTCCTGCACTCAAGTTCCCCAGTTTCAAAGGCTTACTACGGTTGAGCCGTAGCCTTTCACCTCTGACTTAAGAAACCACCTACGCACCCTTTACGCCCAGTAATTCC
+
FFFFFFFFFFFFFFFFFFFFFFFFFFFFFFFFFFFFFFFFFFFFFFFFFFFFFFFFFFFFFFFFFFFFFFFFFFFFFFFFFFFFFFFFFFFFFFFFFFFFFFFFFFFFFFFFFFFFFFFFFFFFFFFFFFFFFFFFFFFFFFFFFFFFFFFFFFFFFFFFFFFFFFFFFFFFFFFFFFFFFFFFFFFFFFFFFFFFFFFFFFFF:FFFFFFFFFFFF,FFFFFFF,:FFFFFFFF:FF,FFFFFFFFFFF:
@A01757:128:HWYCLDRX2:1:2101:2211:11177
TCGGACTACAAGGGTATCTAATCCTGTTCGCTACCCATGCTTTCGAGCCTCAGCGTCAGTTGCAGACCAGAGAGCCGCCTTAGCCACTGGTGTTCTTCCATATATCTACGCATTCCACCGCTACACATGGAGTTCCACTCTCCTCTTCTGCACTCAAGTTCAACAGTTTCTGATGCAATTCTCCGGTTGAGCCGAAGGCTTTCACATCAGACTTATTGAACCGCCTGCACTCGCTTTTCGCCCACTAATTC
+
FFFFFFFFFFFFFFFFFFFFFFFFFFFFF:FFFFFFFFFFFFFF:FFFFFFFF:FFFFFFFFFFFFFFF:FFF:,FF:FFFF::FF:FFFFFFFFF,:FFFFFFFFFFFFFFF,::FFFFFFFFFFFF:F:FFFF::FFFF::F:FFFFFF:,FF:FFFF:FFFFF:FFFF,FFF,:FF:FFFF:FF,FFFF::::F:,:FF::FFFFFF,::F:FFF,F:FF,FFFF,F:FFFFFF,F,:,FF,F:,,:,
@A01757:128:HWYCLDRX2:1:2101:8350:11224
TCGGACTACAGGGGTATCTAATCCTGTTCGCTACCCATGCTTTCGAGCCTCAGCGTCAGTTGCAGACCAGAGAGCCGCCTTCGCCACTGGTGTTCTTCCATATATCTACGCATTCCACCGCTACACATGGAGTTCCACTCTCCTCTTCTGCACTCAAGTTCAACAGTTTCTGATGCAATTCTCCGGTTGAGCCGAAGGCTTTCACATCAGACTTATTGAACCGCCTGCACTCGCTTTACGCCCAATAAATC
+
FFFFFFFFFFFFFFFFFFFFFFFFFFFFFFFFFFFFFFFFFFFFFFFFFFFFFFFFFFFFFFFFFFFFFFFFFFFFFFFFFFFFFFFFFFFFFFFFFFFFFFFFFFFFFFFFFFFFFFFFFFFFFFFFFFF:FFFFFFFFFFFFFFFFFFFFFFFFFFFFFF:FFFFFFFFFFFFFFFFFFFFFF:FFFFFFFFFFFFFFFFFFFFFFFFFFF:FFFFFFFFFFFFFF,FFFFFFFFFFFFFFFFFFFFF,
@A01757:128:HWYCLDRX2:1:2101:21043:11224
TCGGACTACCAGGGTAGCTCATCCTCTTTGCTCCCCACGCTTTCGTGCCTCCGCGTCAGTCACAGGCCCGGCGGCCGCCTTCGCCACGGGGGTTCTTCCGGATCTCTGCGCATTTTACCGCTACACATGGAGTTCCACCGCCCTCTCCTGTCCTCAAGTCTGCCAGTTTCTGAATGAAAGACGAGTTGAGCACATCCCTTTGCCTTCAGACTGAACAGACCGCCTGCGCCCCCTTTACGCCCAATCATTCC
+
FF:F,FFFF:FFFF,F,F,,,FFFF,FF,F:FFFF:FFF:FF,FFFFFFFF,FFFF:F:FF,FFFFFF,:FFF:F:FF,F,FFFF::,FF,FF,F,FFF,,,,F,FFFFFF,FFFFFF,FFFF:,,,,FF:FF,F:FFFFFFFFFFFFF:FF:FFFFFFFFFFFFFF,FFFF:F::FF:FF::,F,FFFF:,F,FFFF,FFFFFFFFFF,FFF:F:FFFFFFFFFFFFF,F:F,F:FF:F:F,,FF,:F,F
@A01757:128:HWYCLDRX2:1:2101:21088:11271
TCGGACTACCAGGGTATCTAATCCGATTTGCTCCCCACGCTTTCGTGCCTCAGCGTCCGTCACAGGCCAGGCGGCCGCCTTCGCCACTGGTGGTCTTCCATATCTCTGCGCATTTTACCGCTACACATGGAGTTCCACCGCCCTCTCCTGTCCTCAAGTCTGCCAGTTTCTGAATGAAAGACGAGTTGAGCTCATCCCTTTGCCTTCAGACTGAACAGACCGCCTGCGCACCCTTTACGCCCAATCATTCC
+
F,F:F::FFF,::F:FFFFFF::FFFFFF::F:::::::FFFFFF,FF:FF:FFFF:,FFFF:FFF:FFFFFFF,FFF:FFF:FFF:FF:FF,FFF:F:FF,F:::F:,,F:FFFF:FFF:F,F::FFFF:FFFFFFF:FF:FFFFF:F,::FF,F::::F:FF:FFFFFFFF:FFFFF::FFFF,F:FFFFF::FFFFF,F,FF,FFF:F:,::,:FFF:F:FF:FFF::,FF,FF,FFF:F:F:::F,F
@A01757:128:HWYCLDRX2:1:2101:21052:11303
TCGGACTACCAGGGGATCTAATCCTATTTGCTCCCCACGCTTTCGTGCCTCAGCGTCAGTCACAGGCCAGGCGGCCGCCTTCGCCACTGGTGTTCTTCCAGATCTCTGCGCATTTTACCGCTACACATGGAGTTCCACCGCCCTCTCCTGTCCTCAAGTCTGCCAGTTTCTGAATGAAAGACGAGTTGAGCTCATCCCTTTGCCTTCAGACTGAACAGACCGCCTGCGCACCCTTTACGCCCAATCATTCC
+
FFFF,FFFFFFFFF,,,:,,FFFFFF,FFFFFF:FFFFFFFFFFFFFFFFFFFFF,FFFFF,F:F:FFFFFFF,FFFFFFFFFFFFFF:F,F:FF,FFFF,:FFFFFFFFFFFFFFF:FFFFFFFFFFFFFFFFFFFF,FFFFFFFFFFFFFF:F:FFFFFFFFFFFFFFF:FFF,FFF,FFFFFFFFFFF:::FFFFFFFFFFFFFFFFFFFFFFFFFF:,FF:F,FFFFFFFFFFFFFFF:,FFFFFF:
@A01757:128:HWYCLDRX2:1:2101:28366:11381
TCGGACTACAAGGGTATCTAATCCTGTTCGCTACCCATGCTTTCGAGCCTCAGCGTCAGTTGCAGACCAGAGAGCCGCCTTCGCCACTGGTGTTCTTCCATATATCTACGCATTCCACCGCTACACATGGAGTTCCACTCTCCTCTTCTGCACTCAAGTCTCCCAGTTTCCAATGCACTACTCCGGTTAAGCCGAAGGCTTTCACATCAGACTTAAAAGACCGCCTGCGTTCCCTTTACGCCCAATAAATC
+
FFFFFFFFFFFFFFFFFFFFFFFFFFFFFFFF,FFFFFFFFFFFFFFFFFFFFFFFFFFFFFFFFF:FFFFFFFFFFFFFFFFFFFFFFFFFFF,,FFFFFFFFFFFFFFF:FFFF:FFFFFFFF:FFFFFFFFF:,FFF:,,FFFFFFFFFFFFFFFFFFFFFFFF,FFFFFFFF,FFFFFFFFFFF,FFFFFF:FF,F,FFFF:FFFFFF,FFFFFFF,FF,FFFFFFFF,FF,FFFF:,,::FFF,:,
@A01757:128:HWYCLDRX2:1:2101:26675:11397
TCGGACTACTGGGGTATCTAATCCTGTTCGCTACCCATGCTTTCGAGCCTCAGCGTCAGTTGCAGACCAGAGAGCCGCCTTCGCCACTGGTGTTCTTCCATATATCTACGCATTCCACCGCTACACATGGAGTTCCACTCTCCTCTTCTGCACTCAAGTTCAACAGTTTCTGATGCAATTCTCCGGTTGAGCTGAAGGCTTTCACATCAGACTTATTTAACCGCCTGCACTCGCTTTACGCCCAATAAATC
+
FFFFFF,FFFFFFFF:FFFFFFFFFFFFFFFFFFFFF,FFFFFFF:FFFFFFFFFFFFFFFFFFFFFFFFFFFFFFFFFF,FFFFFFFFFFFF,FFFFFFFFFFFFFFFFFFFFFFFFFFFFFF,FFF:FFFFFFFFFFFFFFFFFFFFFFFFFFFFFFFFFFFFFFFFFFFFFFFFFFFFFFFFFFFFFFFF:FFFFFFFFFFFFFFFFFFFFFFFFF:F:FFFFFF:FFFFFFFFFF,FFFF,FFFFF:
@A01757:128:HWYCLDRX2:1:2101:20157:11412
TCGGACTACCGGGGTATCTAATCCTATTTGCTCCCCACGCTTTCGTGCCTCAGCGTCAGTCAACAGGCCAGGCGGCCGCCTTCGCCACTGGTGTTCTTCCATATATCTACGCATTTTACCGCTACACATGGAGTTCCACCGCCCTCTCCTGCTCTCTAGCCCGCCAGGTTCCAGAGCCTGTACCGGTTGAGCCGGTACCTTGCACTCCAGACTTAGCAGGCCGCCTACGCACCCTTTCCGCCCCATCATTC
+
FFFFFFFFFFFFFFF:FFFFFFFFFFFFFFFFFFFFFFFFFFFFFFFFF,FFFFFFFFF:F,FFFFFFFFFFFFFFFFFFFFF:F:FFFFFFFFFFFFFFF:FFFFFFFFF:,FFFFFFFFFFFFFFFFFFFFFFFFFFFFFFFFFFFFFFF:FFFFFFFFFFFFF:,::FFFFFFFF,FF,F::FFF::FF:FFF,F,,F,FFFFFFFF:F::FFFFFFF,FFFF:FFFFFFFFFFF,FF:F,,FF,F,F
@A01757:128:HWYCLDRX2:1:2101:13169:11428
TCGGACTACAAGGGTATCTAATCCTGTTCGCTCCCCCAGCTTTCGCGCCTCAGCGTCAGTGACGGCCCAGCAGGCTGCCTTCGCCATCGGTGTTCTTCCCGATATCTGCGCATTCCACCGCTACACCGGGAATTCCGCCTGCCTCTACCGCACTCGAGCCGCCCAGTTCGGAACCCGGCCCGAGGTTGAGCCCCGGGATTAGAGGTTCCGCTTAGGCAGCCGCCTCCGCGCGCTTTACGCCCAATGAATCC
+
FFFFFFFFFFFFFFFF,FFFFFFFFFFFFFFFFFFFFFFFFFFFFFFFFFFFFFFFFFFFFFFFFFFFFFFFFFFFFFFF,FFFFFFFFF:FFFFFFFFFFF,F:FFFFFFFFFFFFFFFFFFF:FF:FFFFFFFFFF:FFF,FFFFFFFFFFFFFFFFF:FFFFFF:FFFF,FFFFFFF:FFFFFFF:FFF:FFFF:,F,FFF,:FFF:F:F,FFF:FFFFF,F,FFF:FFF:FF::FF,FF,FF,::,F
@A01757:128:HWYCLDRX2:1:2101:9625:11459
TCGGACTGCAAGGGTATCTAATCCTATTTGCTCCCCACGCTTTCGTGCCTCAGCGTCAGTTAACAGGCCAGGCGGCCGCCTTCGCCACTGGTGTTCTTCCATATATCTACGCATTTTACCGCTACACATGGAGTTCCACCGCCCTCTCCTGCTCTCTAGCCCGCCAGTTTCCAGAGCCTGTACCGGTTGAGCCGGTACCTTTCACTCCAGACTTAGCAGGCCGCCTACGCACCCTTTAAACCCAATAAATC
+
FFFFFFF,FFF:FFFFFFFFFFFFFFFFFFFFFFFFFFFFFFFFFFFFFFFFFFFFFFFFFFFFFFFFFFFFFFFFFFFFFFFFFFF:FFFFFFFFFFFFFFFFFFFFFFFFFFFFF:FFFFFFFFFFF:FFFFFFFFFFFFFFFFFFFFFFF,FFFFFFFFFFFFFFFFFFFFFFF:FFFFFFFFFFF:FFFFFFFFFFFFFFF:FF:FFFFFFFF:FFFFFFF:FFFFFFFFFFFFFFF:FFF,FFFFF
@A01757:128:HWYCLDRX2:1:2101:31213:11459
TCGGACTACTGGGGTATCTAATCCTGTTCGCTACCCACGCTTTCGTGCATCAGCGTCAGATGCGGATTAGCAAGCTGCCTGCGCAATCGGTGTTCTGAGTAATATCTAAGCATTTCACCGCTACACTACTCATTCCGCCTGCTGCATCCGCTCTCTAGTCGAACAGTATCAGAGGCAGGCACGGGGTTAAGCCCCGACATTTGACCTCTAACTTATCCGACAGCCTACGCACCCTTTAAACCCAATAAATC
+
FFFFFFFFFFFFFFF:FFFFFFFFFFFFFFFFFFFFFFFFFFFFFFFFFFFFFFFFFFF:FFFFFFFFFFFFFFFFFFFFFFF:FFFFFFFFFFFFFF:FF,FFFFFFFFFFFFFF:FFFFFFFFFFFFFFFFFFFFFFFFFFFFFFFFFFFFFFFFFFFFFFFFFFFFFFFFFFFFFFFFFFFFFFFFF:FFFFFFFFFFFFFFFFFF:FFFFFFFFFFFFFFFFFFFFFFFFFFFFFFFFFFFFFFFFF
@A01757:128:HWYCLDRX2:1:2101:5602:11475
TCGGACTACTGGGGTATCTAATCCTATTTGCTCCCCACGCTTTCGTGCCTCAGCGTCAGTCACAGGCCAGGCGGCCGCCTTCGCCACTGGTGTTCTTCCATATCTCTGCGCATTTTACCGCTACACATGGAGTTCCACCGCCCTCTCCTGTCCTCAAGTCTGCCAGTTTCTGAATGAAAGACGAGTTGAGCTCATCCCTTTGCCTTCAGACTGAACAGACCGCCTGCGCACCCTTTACGCCCAATCATTCC
+
FFFFFFFFFFFFFFF,FFFFF:FF:FFFFFF:FFFFFFFFFFFFFFFFFFFFFFFFFFFFFFFFFFFFFFFFFFFFFFFFFFFFFF:FFFFFFFFFFFFFFFFFFFFFFFFFFFFFFF,F:FFFFFFFFFFFFFFFFFFFFFFFFFFFFFFFFFFFFFFFFFFFFFFFFFFFFFFFFFFF:FFFFFFFF:FFFFFFFFFFFFFFFFFFFFFFFFFFFFFF:FFF,FFFFFFFFFFF:F:FFFFFFF,:FF:
@A01757:128:HWYCLDRX2:1:2101:8296:11475
TCGGACTACTAGGGTATCTAATCCTGTTCGCTACCCATGCTTTCGAGCCTCAGCGTCAGTTGCAGACCAGAGAGCCGCCTTCGCCACTGGTGTTCTTCCATATATCTACGCATTCCACCGCTACACATGGAGTTCCACTCTCCTCTTCTGCACTCAAGTTCAACAGTTTCTGATGCAATTCTCCGGTTGAGCCGAAGGCTTTCACATCAGACTTATTGAACCGCCTGCACTCGCTTTACGCCCAATAAATC
+
FFFFFF:FFFFFFFFFFFFFFFFFFFFFFFFFFFFFF:FFFFFFFFFFFFFFFFFFFFFFFFFFFFFFFFFFFFFFFFFFFFFFFFF:FFFFFFFFFFFFFFFFFFFFF:FFFFFF:FFFFFFFFFFFFFFFFFFFFFFFFFFFFFFFFFFFFFFFFF:FFFFFFFFFFFF,FFFFFFFFFFF,,FFFFF:F:FFFFFFFFFFFFFF:FFF::FFF:F:FF:F::F,FFFFF:F,FFFFFFFFF:FF:FF:
@A01757:128:HWYCLDRX2:1:2101:24189:11475
TCGGACTACACGGGTATCTAATCCTGTTTGCTCCCCACGCTTTCGAGCCTCAACGTCAGTCATCGTCCAGCAAGCCGCCTTCGCCACTGGTGTTCTTCCTAATATCTACGCATTTTACCGCTACACATGGAGTTCCACCTCCCTCTCCTGCTCTCTAGCACGCCAGTTTCCAGAGCCTGTACCGGTTGAGCCGGTACCTTTCACTCCAGACTTAGCAGGCCGCCTACGCACCCTTTACGCCCAAACAATCC
+
FFFF,FFFF:FF,F,:,FFFFFFFFF,FF:FF:F:F:::FFFFFFFFF:FFFFFFFFFF,FFFFFFFFFFFFFFFF:FFFFFFF:FFFFF::,FFFF::F:FFF:,,F,::FFF:FFF:,::FFFF:FF:FF:FFFFF,,FFF:,:FF:,FFFF:FFF:,F,,FF,:F:FFFF,FFFFF:FF,F,:F:FFF,,,::FF,,FFF:F:,F:F::,F,:FF:,F:,,:FF:FFF,,,F,FF,,,FF,,,F,,,F
@A01757:128:HWYCLDRX2:1:2101:2013:11522
TCGGACTACACGGGTATCTAATCCTGTTCGCTACCCATGCTTTCGAGCCTCAGCGTCAGTTGCAGACCAGAGAGCCGCCTTCGCCACTGGTGTTCTTCCATATATCTACGCATTCCACCGCTACACATGGAGTTCCACTCTCCTCTTCTGCACTCAAGTTCAACAGTTTCTGATGCAATTCTCCGGTTGAGCCGAAGGCTTTCACATCAGACTTATTGAACCGCCTGCACTCGCTTTACGCCCAATAAATC
+
FFFFFFFFFFFFFFFFFFFFFFFFFFFFFFFFFF,FFFFFFFFFFFFFFFFFFFFFFFFFFFFFFFFFFFFFFFFFFFFFFFFF:FFFFFFFFFFFFFFFFFFFFFFFFFFFFFFFFFFFFFFFFFFFFFFFFFFFFF:FFFFFFFFFFFFFFFFFFFFFFF,FFFFFFFFF:F,F:FFFFFFFFFFFFFFFF::FFFFFFFFFFFFFFFFFFFFFFFFF:FFFFF,FF:FFFF:FFFF,FF,FFFF,F:F
@A01757:128:HWYCLDRX2:1:2101:10438:11522
TCGGACTACAAGGGTATCTAATCCTATTTGCTCCCCACGCTTTCGTGCCTCAGCGTCAGTCAACAGGCCAGGCGGCCGCCTTCGCCACTGGTGTTCTTCCATATATCTACGCATTTTACCGCTACACATGGAGTTCCACCGCCCTCTCCTGCTCTCTAGCCCGCCAGTTTCCAGAGCCTGTACCGGTTGAGCCGGTACCTTTCACTCCAGACTTAGCAGGCCGCCTACGCACCCTTTACGCCCAATCATTC
+
FFFFFFFFFFFFFFF,FFF:F:FFFFF:FFFFFFFFFFFFFFFFF,FFFFFFFFFFFFFFFFFFFFFFFF::FFFFFFFFF,FFFF,FFF,FFF:FF,F,FFF:F::,,FF,FFF,:FFFFF:FFFF:FFFFFF:FFF:FFFFF,FFFFF::FFFFF,,FFF:FFF:FF,FFFFFFFFFFFFFFFFFFFFFFFF:FFFFFFFFFF:FFFFFFFFFF,F,:FFFFFFFFFFFFFFF,FFFFFFFF:F,F,FF
@A01757:128:HWYCLDRX2:1:2101:28619:11569
TCGGACTACAAGGGTATCTAATCCTGTTCGCTACCCACGCTTTCGTGCATCAGCGTCAGATGCGGATTAGCAAGCTGCCTGCGCAATCGGTGTTCTGAGTAATATCTAAGCATTTCACCGCTACACTACTCATTCCGCCTGCTGCATCCGCTCTCTAGTCGAACAGTATCAGAGGCAGGCACGGGGTTCTGCCCCGACAGTTGACCTCTAGCTTATCCGACAGCCTCCGCACCCGTTAAACCCACTAGATC
+
FFFFFFF:F:FFFFFFFF:FFFFFF:FFFFFFFFFFFFFFFFF:FFFF,FFFFFFFF:FFFFFFF,FFFFFFFFFFFFFFF:FFF::FFFFFFFF,FFFFFFFFFFFFFFFFFFFFF:FFFFFFFFFF:FFFFFFFFFFFFFFFF::F,FFFFFFFFFFF:FFF,FF:FF,FFFFF,FFFFFFFFF:,F,FFF::F,F,,FFF,:F:FF:,FFF,F::FF,,FF:FF:FF,FF,:FF:,,,FF::,,,,F:
@A01757:128:HWYCLDRX2:1:2101:29270:11569
TCGGACTACAGGGGTTTCTAATCCCGTTTGCTCCCTACGCTTTCGTGCCTTAGTGTCAGAACCGTCCCAGCATCCTGCCTACGCTATTGGTGTTCCTTCTAATATCTACGGATTTCACTCCTACACTAGAAATTCCAGATGCCCCTAACGGTCTCGAGCTTAACAGTTTAGCTAATAGTCTGAATGGTTGAGCCACCAGATTTCACTAGCTACTTATTATGCCACCTACTCAACTCTTTACACAAAGTCAC
+
FFFFFFFFFFFFFFFFFFFFFFFFFFFFFFFFFFFFFFFFFFFFFFFFFFFFFFFFFFFFFFFFFFFFFFFFFFFFFFFFFFFFFFFFF,FFFFFFFFFFFFFFFFFFFFFFFFFFFFFFFFF:FFFFFFFFFFFFFFFFFFFFFFFFF:FFFFFFFFFFFFFFFFFFFFFFFFFFF:FFFFFFFF,FFF:FFFFFFFFFFFFFFFFFFFFFFFFF:FFFF,FFFFFFFFFFFFFFFFFF:FF,,FFFFF:
@A01757:128:HWYCLDRX2:1:2101:32741:11600
TCGGACTACACGGGTATCTAATCCTGTTCGATACCCACGCTTTCGTGCTTCAGCGTCAGTTGGGCGCCGGTATGCTGCCTTCGCAATCGGAGTTCTGCGTGATATCTATGCATTTCACCGCTACACCACGCATTCCGCATACTTCTCGCCCACTCAAGAACGCCAGTTTCAACGGCGGAGCGAGGTTGAGCGCCGCGATTTTACCGCTGACTTGGCGTTCCGCCTACGCACCCTTTAAACCCACTAAATCC
+
FFFFFFFFFFFFFFFFFFFFFFFFFFFFFFFF:FFFFFFFFFFFFFFFFFFFFFFFFFFFFFFFFFFFFFFFFFFFFFFF:FFFF:FFFFFFFFFF:FF:FFFFFFF:FF:,FFFF:FF:FFFFF:FFFFFFF:FFFFFF:FFFFFFFFF:F,,F::FFFFF::FFFFFFF:FFFFFFFF:F,FFFFFFFF,F:FFF:FF:,,FFF::F,F,:FF:,,F,FFF,:FFFFF,,F,FF,,,,,FF,F,,,,:,
@A01757:128:HWYCLDRX2:1:2101:14100:11631
TCGGACTACAGGGGTATCTAATCCTATTTGCTCCCCACGCTTTCGTGCCTCAGCGTCAGTCAACAGGCCAGGCGGCCGCCTTCGCCACTGGTGTTCTTCCATATATCTACGCATTTTACCGCTACACATGGAGTTCCACCGTCCTCTCCTGCTCTCTAGCCCGCCAGTTTCCAGAGCCTGTACCGGTTGAGCCGGTACCTTTCACTCCAGACTTAGCAGGCCGCCTACGCACCCTTTACGCCCAATCATTC
+
FFFFFFFFFFFFFFFFFFFFFFFFFFFFFFFFFFFFFFFFFFFFFFFFFFFFFFFFFFFFFFFFFFFFFFFFFFFFFFFFFFFFFFFFFFFFFFFFFFFFFFFFFFFFFFFFFFFFF:FFFFFFFFFFFFFFFFFFFFFFFFFFFFFFFFFFFFFFF:FFFFFFFFFFFFFF:FFFFFFF:FFFFFF:FFFFFFFFFFFFFFFFFFFFFFFFFFF:FFFFFFF,FFFFFFFFF:FFFFFFFFF:FF:::FF
@A01757:128:HWYCLDRX2:1:2101:7482:11663
TCGGACTACAGGGGTTTCTAATCCTGTTCGCTACCCACGCTCTCGTGCTTCAGCGTCAGTCGCAGTCTGGTAAGCTGCCTTCGCTATCGGAGTTCTAAGTTAGATCTAAGCATTTCACCGCTACTGAACTTATTCCGCCTACCTCGTCTGAACTCGAGTCTTACAGTCGTAATGGCAAATCAAGGTGAAGCCCCGACGTTTAACCACTAACTGAAGAAACCGCCTCGGCAGCCGTTAAACCCAATACATCG
+
FFFFFFFFFFFFFFFFFFFFFFFFFF:FFFFF:FFFFFFF:FFFFFFF:FF,FFFFF:F:FFFFFFFFFFFFFFFFFFFFFF:FFFFFF::FF:FFFF:,FFFF:FF,FFFF,FFF,F:FFF:FF,FFF:,:FF,FFF:FFF:FF,,F:F,FF,FFF,,FF,::F:F,,:::FFF,F,,F,:,F:,F:FFFF:,:,,F,F,:,F,,F:,,:,,,:,,,,::F:,:F,,F,FF::F,:,,FF:F,F,F,FFF
@A01757:128:HWYCLDRX2:1:2101:26431:11663
TCGGACTACAAGGGTATCTAATCCTGTTCGCTACCCACGCTCTCGTGCTTCAGCGTCAGTCTCAGCCTGGTAAGCTGCCTTCGCTATCGGAGTTCTCAGTTATATCTACGCATTTTACCGCTACACATGGAGTTCCACCGCCCTCTCCTGCTCTCTAGCCCGCCAGTTTCCAGAGCCTGTACCGGTTGAGCCGGTACCTTTCACTCCAGACTTAGCAGGCCGCCTACGCACCCTTTACGCCCAATCATTCC
+
FFFFFFFFFFFFFFFFFFFFFFFFFFFFFFFF:FFFFFFFFFFFFFFFFFFFFFFFFFFFFFFFFFFF:FF,:FFFFFFFFFFFFFFFFFFFFFFF,FFFFFFFFFFFFFFFFFFFFFFFFFFFFFFFFF:FFFFFFF:FFFFFFFFFFFFFFFFFFFFFFFFFFFFFFFFFFFFFFFFFFFFFFFFFFFFFFFF,FFFFFFFFFF:FFFF::FFFFFFFFFFFFFFFFFFFFF,FFFFFFFFFF,FFFF:
@A01757:128:HWYCLDRX2:1:2101:24189:11757
TCGGACTACAAGGGTTTCTAATCCTGTTCGCTACCCACGCTCTCGTGCTTCAGCGTCAGTCTCAGCCTGGTAAGCTGCCTTCGCTATCGGAGTTCTAAGTCATATCTAAGCATTTCACCGCTACTTGACTTATTCCGCCTACCTCGTCTGTACTCGAGCCCGCCAGTTTTAATGGCAATCCGGGGTTTAGCCCCGACATTTAACCACTAACTTAACAGGCCGCCTACGCACCCTTTAAACCCAATAAATCC
+
FFFFFFFFFFFFFFFFFFFFFFFFFFFFFFFFFFFFFFFFFFFFFFFFFF,FFFFFFFFFFFFFFFFFFFFFFFFFFFFFFFFFFFFFFFFFFFFFFFFFFFFFFFFFFFF:FFFFFFFFFFFFFFFFFFFFFFFFFFFFFFFFFFFFFFFFFFFFFFFFFFFFFFFFFF,FFFFFF:FFFFFFFFFFFFFFFFFFFF:FFFFFFFFF,FFFFFFFFFFFFFFFF:FFFFFFFFFFFFFFFFFFFFFFF:F
@A01757:128:HWYCLDRX2:1:2101:1832:11804
TCGGACTACACGGGTATCTAATCCTATTTGCTCCCCACGCTTTCGTGCCTCAGCGTCAGTCACAGGCCAGGCGGCCGCCTTCGCCACTGGTGTTCTTCCATATCTCTGCGCATTTTACCGCTACACATGGAGTTCCACCGCCCTCTCCTGTCCTCAAGTCTGCCAGTTTCTGAATGAAAGACGAGTTGAGCTCATCCCTTTGCCTTCAGACTGAACAGACCGCCTGCACACCCTTTACGCCCAATCATTCC
+
FFFFFFFFFFFFFFFFFFFFFFFFFFFFFFFFFFFFFFFFFFFFFFFFFFFFFFFFFFFFFFFFFFFFFFFFFFFFFFFFFFFFFFFFFFFFFF,FFFFFFFFFFFFFFFFFFFFFFFF:FFFFFFFFFF:FFFFF:FFFFFFFFFFFFFFFFFFFF:FFFF:FFFF:FFFFFFFF:FFF,FFFFFFFF,FFFFFFFFFFF,:FF:FFFFF:F,FFFF:F:FF:FFFFFFF::FF:FFFFFFFF:FFF,,F
@A01757:128:HWYCLDRX2:1:2101:4851:11866
TCGGACTACAAGGGTATCTAATCCTGTTCGCTACCCACGCTCTCGTGCTTCAGCGTCAGTCGCAGTCTGGTAAGCTGCCTTCGCTATCGGAGTTCTAAGTTATATCTAAGCATTTCACCGCTACTTAACTTATTCCGCCTACCTCGTCTGAACTCGAGTCTTACAGTTTTAATGGCAATCCGGGGTTTAGCCCCGACATTTAACCCCTAAGTGAACATGCCGCCTACGCACCCTTTAAACCCAATAAATCG
+
FFFFFFFFFFFFFFFFFFFFFFFFFFF:FFFFFFFFFFFFFFFFFFFFFFFFFFFFFFFFFFFFFFFFFFFFFFFFFFFFFFFFFFFFFFFFFFFFF,F:F,FF,FFFFFFFFFFFFFFFF:FFFFF:FF:FF:FFFF:F,:,FFFFFFFFFFFF:FFFFFFFFFFFFF,FFFFF:FFFFF:,FF,FFF,F:,FFF,FFFFF:F,,FFFF,:,F,FFF:,:,F,FFFFFF,F,,:FF:FF,FF:F,:FFF,
@A01757:128:HWYCLDRX2:1:2101:30581:11866
TCGGACTACTAGGGTATCTAATCCTGTTCGCTACCCATGCTTTCGAGCCTCAGCGTCAGTTGCAGACCAGAGAGCCGCCTTCGCCACTGGTGTTCTTCCATATATCTACGCATTCCACCGCTACACATGGAGTTCCACTCTCCTCTTCTGCACTCAAGTTCAACAGTTTCTGATGCAATTCTCCGGTTGAGCCGAAGGCTTTCACATCAGACTTATTGAACCGCCTGCACTCGCTTTACGCCCAATAAATC
+
FFFFFFFFFFFFFFFFFFFFFFFFFFFFFFFFFFFFFFFFFFFFFFFFFFFFFFFFFFFFFFFFFFFFFFFFFFFFFFFFFFFFFFFFFFFF:FFFFFFFFFFFFFFFFFFFFFFFFFFFFFFFFFFFFFFFFFFFFFFFFFFFF:FFFFFFFFFFFFFFFFFFFFFFFFFFFFFFFFFFFFFFFFFFFFFFFFFFF:FFFFFFFFFFFF:FFFFFFFFFFFFFFFFFF:FFFFFFF:F:FFF:FFFFFFF
@A01757:128:HWYCLDRX2:1:2101:14968:11913
TCGGACTACCAGGGTATCTAATCCTGTTTGCTACCCACGCTTTCGCTCCTCAGCGTCAGTTATGTGCCAGATAGTCGCCTTCGCCACTGATGTTCCTCCAGATATCTACGGATTTCACTCCTACACCTGGAATTCCACTATCCTCTCACACACTCCAGTTTGCCAGTTTCAAAGGCAGTTCCCACGTTGAGCGCGGGGATTTCACCCTTGACTTGACATACCGCCTACGAGCGCTTTACGCCCAGTAATTC
+
FFFFFFFFFFFFFFFFFFFFFFFFFFFFFFFFFFFFFFFFFFFFFFFFFFFFFFFFFFFFFFFFFFFFFFFFFFFFFFFFFFFFFFFFFFFFFFFFFFFFFFFFFFFFFFFFFFFFFFFFF,FFFFFFFFFFFFFFFFF:FFFFFFF:FFFFF:FFFFFFFFF:FFFFFFFFFFFFFFFFFFFFFF,FFFFFFFF:FFFFFFFFFFFF:FFFFFFFFFF:FFFFFF::FFFFF:FFFFFFFF:F,FFF:FF
@A01757:128:HWYCLDRX2:1:2101:21459:11976
TCGGACTACAAGGGTATCTAATCCTATTTGCTCCCCACGCTTTCGTGCCTCAGCGTCAGTCAACAGGCCAGGCGGCCGCCTTCGCCACTGGTGTTCTTCCATATATCTACGCATTTTACCGCTACACATGGAGTTCCACCGCCATCTCCTGCTCTCTAGCCCGCCAGTTTCCAGAGCCTGTACCGGTTGAGCCGGTACCTTTCACTCCAGACTTAGCAGGCCGCCTACGCACCCTTTACGCCCAATCATTC
+
FFFFFFFFFFFFFFFFFFFFFFFFFFFFFFFFFFFFFFFFFFFFFFFFFFFFFFFFFFFFFFFFFFFFFFFFFFFFFFFFFFFFFFFFFFFFFFFFFFFFFFFFFFFFFFFFFFFFFFFFFFF:FFFFFFF:FFFFFFFFFFF,FFFFFFFFFFFFF:FFFFFFFFFFFFFFFFFFFFFFFFFFFFFFFFFFFFFFFFFFFFFFFFFFFFFFF:FFFFFFFFFFFFFFFFFFFFFFF:FFFFF:FF:FFFF
@A01757:128:HWYCLDRX2:1:2101:10330:12023
TCGGACTACCAGGGTATCTAATCCTGTTCGCTACCCATGCTTTCGAGCCTCAGCGTCAGTTGCAGACCAGAGAGCCGCCTTCGCCACTGGTGTTCTTCCATATATCTACGCATTCCACCGCTACACATGGAGTTCCACTCTCCTCTTCTGCACTCAAGTTCAACAGTTTCTGATGCAATTCTCCGGTTGAGACGAAGGCTTTCACATCAGACTTATTGTACCGCCTGCACTCGCTTTACGCCCAATAAATC
+
FFFFFFFFFFFFF:FFFFFFFFFFFFFFFF,:F:FFFFFFFFFFFFFF:F:FF:FFF:FFFFF::F,FFFFFFFFFF:,FFFFFFFFFFFFFFFFFFFFFFFFFFFFFFFFF:FFFFFFFFFFF:FFFFFF:,FFFFFFFFF:FFFFFFFFFFFFFF:FFFFFFFFFFFFFFFF:F:FFFFF:FFFFFF:FF:FFFF:FFFFFFFFFFFFF:FFFFF,,F,FFF,::,FFFFFFFFF:,,FFF:,FFFFFF
@A01757:128:HWYCLDRX2:1:2101:28203:12070
TCGGACTACCGGGGTATCTAATCCTGTTTGCTACCCACGCTTTCGCTCCTCAGCGTCAGTTATGTGCCAGATAGTCGCCTTCGCCACTGATGTTCCTCCAGATATCTACGGATTTCACTCCTACACCTGGAATTCCACTATCCTCTCACACACTCCAGATTGCCAGTTTCAAAGGCAGTTCCCACGTTGAGCGCGGGGATTTCACCCGTGACTTTACATACCGCCTACGCGCGCTTTACGCCCAGTAATTC
+
FFFFFFFFF:,FFFFFFFFFFFFFFFFFFFFFFFFFFFFFFFFFFFFFFFFF:FFFFFFFFF:F,:FFFFF:FF,FFFFFFFFFFFFFFFFFFFFFFFF::FFFFFFFFF:FFFFFFF,:FFFFFF:,FFFFFFFFFFFFFFFFFFFFFFFFFFFFFF,,FFFFFFFFFFFF:,FFFFFFF,F,:FFFF,FFFFFFFFFFFFFFF,F,FFFFFF:FF:FFFFFFFFFF:,,FFFFFFFF:FFF:FF:FFFF
@A01757:128:HWYCLDRX2:1:2101:12463:12085
TCGGACTACTGGGGTTTCTAATCCTGTTTGCTCCCCACGCTTTCGTGCCTCAGTGTCAGTTACAGTCCAGAGAGCCGCCTTCGCAACTGGTGTTCCTCCTAATATCTACGCATTTCACCGCTACACTAGGAATTCCACTCTCCTCTCCTGCACTCAAGTTCCCCAGTTTCAAAGGCTTACTACGGTTGAGCCGTAGCCTTTCACCTCTGACTTAAGAAACCACCTACGCACCCTTTACGCCCAGTAATTCC
+
FFFFFFFFFFFFFFFFFFFFFFFFFFFFFFFFFFFFFFFFFFFFFFFFFFFFFFFFFFFFFFFFFFFFFFFFFFFFFFFFFFFFFFFFFFFFFFFFFFFFFFFFFFFFFFFFFFFFFFFFFFFFFFFFFFFFFFFFFFF,FFFFFFFFFFFFFFFFFFFFFFFFFFFFFFFF,:FFFFFFFFFFFFFFFFFFFFFFFFFFFFFFFFFFFFFFFFFFFF,FFF::FFFFFFFFFFFFFFFFF:FFFFFFFF:
@A01757:128:HWYCLDRX2:1:2101:17743:12117
TCGGACTACCAGGGTATCTAATCCTGTTCGCTACCCACGCTCTCGTGCTTCAGCGTCAGTCTCAGCCTGGTAAGCTGCCTTCGCTATCGGAGTTCTAAGTCATATCTAAGCATTTCACCGCTACTTGACTTATTCCGCCTACCTCGTCTGTACTCGAGCCCGCCAGTTTTAATGGCAATCCGGGGTTTAGCCCCGACATTTAACCACTCACTTAACAGGCCGCCTACGCACCCTTTAAACCCAATAAATCC
+
FFFFFFFFFFFFFFFFFFFFFFFFFFFFFFFFFFFFFFFFFFFFFFFFFFFFFF:FFFFFFFFFFFFFFFFFFFFFFFFFFFFFFFFFFFFFFFFFFFFFFFFFFFFFFFFFFFFFFFFFFFFFFFFFFFFFFFFFFFFFFFFFFFFFFFFFFFF:FFFFFFFFFFFFFFFFFFFFF,:FFFFFFFFFF:FFFFFFFFFFFFF:FFFF,FFFFFFF:FFFFFFFFFFFFFFFFFFFFF:FFFFFFFF,FFF
@A01757:128:HWYCLDRX2:1:2101:1398:12148
TCGGACTACAGGGGTTTCTAATCCTATTTGCTCCCCACGCTTTCGTGCCTCAGTGTCAGTTACAGACCAGGCGACCGCCTTCGCCACTGGTGTTCCTCCATATATCTACGCATTTTACCGCTACAAATGGAATTCCATCGCCCTCTTCTGCTCTCAAGCATACAAGTTTCCATAGCTTACAATGGTTCAGCAATTGCCTTTTACTCAAGAATTAGTAAGCCACCTAAGCACCCTTTACGCCCAATTATTCC
+
:FFFFF:,FF:FFFFFFFFFFF,FFFF,FFFFF:FFF,FFFFFFFFF,:FFF,FFFFF:FFF,FFFF,F:,FFFFF:FFF::FFFFFF:FF:FF:FF,:FFFF::FFFFF,FFFFFFFF:FFF,F,FF:FF:FF,:FFF,,,:,,FFFF:,,FF,,FF:::FF::FFFF::FFF:,FFFFFFF:,FF,F,,:FFF:,:FFFFF,F,,F,F,:FF,FF,,F,:FFFF,:F:F,FFFF:F,FF:F:F,,FFF,
@A01757:128:HWYCLDRX2:1:2101:29170:12179
TCGGACTACTAGGGTATCTAATCCTGTTCGCTACCCATGCTTTCGAGCCTCAGCGTCAGTTGCAGACCAGAGAGCCGCCTTCGCCACTGGTGTTCTTCCATATATCTACGCATTCCACCGCTACACATGGAGTTCCACTCTCCTCTTCTGCACTCAAGTTCAACAGTTTCTGATGCAATTCTCCGGTTGAGCCGAAGGCTTTCACATCAGACTTATTGAACCGCCTGCTCTCGCTTTACGCCCAATAAATC
+
FFFFFFFFFFFFFFFFFFFFFFFFFFFFFFFFFFFFFFFFFFFFFFFFFFFFFFFFFFFFFFFFFFFFFFFFFFFFFFFFFFFFFFFFFFFFFFFFFFFFFFFFFFFFFFFFFFFFFFFFFFFFFFFFFFFFFFFFFFFFFFFFFFFFFFFF:FFFFFFFFFFFFFFFFFFFFF,FFFFFFFFFFFFFFFFFFFFFFFFFFFFFFFFFFFFFFFFFFF:FFFFFFFFF,FFFFFF:FFFFFFFFFFFFFFF
@A01757:128:HWYCLDRX2:1:2101:11288:12211
TCGGACTACAAGGGTATCTAATCCTGTTCGCTACCCACGCTCTCGTGCTTCAGCGTCAGTCGCAGTCTGGTAAGCTGCCTTCGCTATCGGAGTTCTAAGTTATATCTAAGCATTTCACCGCTACTTAACTTATTCCGCCTACCTCGTCTGAACTCGAGTCTTACAGTATTAATGGCAAATCAAGGTGAAGCCCCGACGTTTAACCACTCACTTAAAAAACCGCCTACGCACCCTTTAAACCCAATAAATCC
+
FFFFFFFFFFFFFF:FFFFFFFFFFFFFFFFFFFFFFFFFFFFFFFFFF,FFFFFFFFFFFFFFFFFFFFFFFFFFFFFFFFFFFFFF:FFFFFFFFFFFFFFFFFFFFFFFFFFFF:FFFFFFFFFFFFFFFFFFFFFFFFFFFFFFFFFF:FFFFFFFFFFFFFFFFFF:FF:F:FFFF:FF,FFFFFFFFFFFFFFFFFFFFFF:,FFFFFFFFFF,FF,F,F::F:F,FF,:FFFFF::FFFFFFFF
@A01757:128:HWYCLDRX2:1:2101:16116:12211
TCGGACTACAAGGGTTTCTAATCCTATTTGCTCCCCACGCTTTCGTGCCTCAGCGTCAGTCACAGGCCAGGCGGCCGCCTTCGCCACTGGTGTTCTTCCATATCTCTGCGCATTTTACCGCTACACATGGAGTTCCACCGCCCTCTCCTGCTCTCTAGCCCGCCAGTTTCCAGAGCCTGTACCGGTTGAGCCGGTACCTTTCACTCCAGACTTAGCAGGCCGCCTACGCACCCTTTACGCCCAATCATTCC
+
FFFFFFFFFFFFFFFFFFFFFFFFF:FFFFFFFFFFFFFFFFFFFFFFFFFFFFFFFFFFFFFFFFFFFFFF:FFFFFFFFFFFFFFFFFFFFFFFFFFF:FFFFFFFFFFFFFFFFFFFFFFFFFFFFFFFFFFFFFFFFFFFF:FFFFFFFFFFFFFFFFFFFFFFFFFFF:FFFFFFFFFFFFFFFFFFF:FF:FFFFFFFFFFFFFF,F::FFFFF::FF:,FFF:FFFFFFFFFFFF:FFF:FFFF
@A01757:128:HWYCLDRX2:1:2101:11677:12226
TCGGACTACACGGGTATCTAATCCTGTTTGCTACCCACGCTTTCGCTCCTCAGCGTCAGTTATGTGCCAGATAGTCGCCTTCGCCACTGATGTTCCTCCAGATATCTACGGATTTCACTCCTACACCTGGAATTCCACTATCCTCTCACACACTCCAGTTTGCCAGTTTCAAAGGCAGTTCCCACGTTGAGCGCGGGGATTTCACCCTTGACTTGACATACCGCCTACGAGCGCTTTACGCCCAGTAATTC
+
FFFFFFFFFFFFFFFFFFFFFFFFFFFFFFFFFFFFFFFFFFFFFFFFFFFFFFFF::FFFFFFFFFFFFFFFFFFFFFFFFFFFFFFFFFFFFFFFFFFFFFFFFFFFFFFFFFFFFFFF,FFFFFFFFFF:FFFF:FFFFFFFFFFFFFF,FFFFFFFFFFF,:,FFFFFFFFF:FFFFF:FFFF,FFFF,FFFFFF,FFFFFFFFFFFFFFF:FFFFFF,FFFFFFFFFFFFFFFFFF,FFFFF,FFF
@A01757:128:HWYCLDRX2:1:2101:31539:12273
TCGGACTACAAGGGTATCTAATCCTGTTCGCTCCCCACGCTTTCGAGCCTCAGCGTCAGTTACAGACCAGAGAGCCGCTTTCGCCACAGGTGTTCCTCCATATATCTACGCATTTCACCGCTACACATGGAATTCCACTCTCCCCTTCTGCACTCAAGTTTGACAGTTTCAAAAGCGAACTATGGTTGAGCCACAGCCTTTAACTTCAGACTTATCAAACCGCCTGCGCTCGCTTTACGCCCAATAAATAC
+
FFFFFFFFFFFFFFFFFFFFFFFFFFFFFFFFFFFFFFFFFFFFFFFFFFFFFFFFFFFFFFFFFFFFFFFFFFFFFF:FFFFFFFFFFFFFFFFFFFFFFFFFFFFFFFFFFFFFFFFFFFFFFFFFFFFFFFFFFFFFFFFFFF:FFFFFFFFFFFFF:FF,FFFFFF,FFFFFFFFFFFFFFFF,FFFFFFFFFFFFFFFFF:FF:FFFFFFFFFF:F:FFFFFFFFFFFFFFF:FFFFFFFFFFFF:
@A01757:128:HWYCLDRX2:1:2101:13675:12305
TCGGACTACACGGGTATCTAATCCTGTTCGCTACCCATGCTTTCGAGCCTCAGCGTCAGTTGCAGACCAGAGAGCCGCCTTCGCCACTGGTGTTCTTCCATATATCTACGCATTCCACCGCTACACATGGAGTTCCACTCTCCTCTTCTGCACTCAAGTTCAACAGTTTCTGATGCAATTCTCCGGTTGAGCCGAAGGCTTTCACATCAGACTTACTGAACCGCCTGCACTCGCTTTACGCCCAATAAATC
+
FFFFFFFFFFFFFFFFFFFFFFFFFFFFFFFFFFFFFFFFFFFFFFFFFFFFFFFFFFFFFFFFFFFFFFFFFFFFFFFFFFFFFFFFFF:FFFFFFFFFFFFFFFFFFFFFFFFFFFFFFFFFFFFFFFFFFFFFFFFFFFFFFFFFFFFFFFFFFFFFF:FFFFFFFFFFFFFFFFFFFFFFFFFFFFFFFFFFF:FFFFFFFFFFFFFFFFF:FFFFFFFFFFFFFFFFFFFFFF:FFFFFFFFFFFF
@A01757:128:HWYCLDRX2:1:2101:21992:12305
TCGGACTACACGGGTATCTAATCCCGTTTGCTCCCTACGCTTTCGTGCCTTAGTGTCAGAACCGTCCCAGTAACCTGCCTACGCTATCGGTGTTCCTTCTAATATCTACGGATTTCACTCCTACACTAGAAATTCCAGTTACCCCTAACGGTCTCGAGCTTAGCAGTTTAGATAATAGTCTGAATGGTTGAGCCACCAGATTTCACTATCTACTTACTATGCCACCTACGCAACTCTTTACACCCAGTCAC
+
FFFFFFFFFFFFFFFFFFFFFFFFFFFFFFFFFFFFFFFFFFFFFFFFFFFFFFFFFFFFFFFFFFFFFFFFFFFFFFFFFFFFFFFFFFFFFFFFFFFFFFFFFFFFFFFFFFFFFFFFFFFFFFFFFFF,FFFFFFFFFFFFFFFF:FFFFFFFFFFFFFFFFFFFFF:FFFFFFFFFFFFFFFFFFFFF:FFFFFFFF,FFFFFFF:FFFFFFFFFF:FF:FFFFF:FF:FFFFFFF,FFFFF:FFF,
@A01757:128:HWYCLDRX2:1:2101:21820:12320
TCGGACTACCAGGGTATCTAATCCCGTTTGCTCCCTACGCTTTCGTGCCTTAGTGTCAGAACCGTCCCAGTAACCTGCCTACGCTATCGGTGTTCTTTCTAATATCTACGGATTTCACTCCTACACTAGAAATTCCAGTTACCCCTAACGGTCTCGAGCTTAACAGTTTAGCTCATAGTCTGAATGGTTGAGCCACCAGATTTCACTAGCTACTTATTATGCCACCTACGCAACTCTTTACACCCAGTCAC
+
FFFFFFFFFFFFFFFF,FFFFFF,FF:FFFFFFFFFFFFFFFFFFFFFFFF:FFFFFFFFFFFFFFFFFFFFFFFFFFFFFFFFFFFFFFFFFFFFFFFFFFFFFFFFFFFFFFFFFFFFFFFFFFFFFFFFF:FFFFFFFFFFFFFFFFFFFFFFFFFFFFFFFFFFFFFFF,FFFFFFFFFFFFFFFFFFFFFFFFFFFFFFFFFFFFFFFFFFFF:FFFFFFFF:FFF::FFFF:F::FFFFF:FFFF
@A01757:128:HWYCLDRX2:1:2101:16984:12399
TCGGACTACACGGGTATCTAATCCTGTTCGCTCCCCCAGCTTTCGCGCCTCAGCGTCAGTGCCGGCCCAGAGAGCTGCCTTCGCCATCGGTGTTCTTCCCGATATCTGCGCATTCCACCGCTACACCGGGAATTCCGCTCTCCTCTACCGCACTCGAGCCGCCCAGTTCGGAACCCGGCCCGAGGTTGAGCCCCGGGGTTAGAGGTTCCGCTTAGGCAGCCGCCTCCGCGCGCTTTACGCCCAATGAATCC
+
FFFFFFFFFF:FFFFFFFFFFFFFFFFFFFFFFFFFFFFFFFFFFFFFFFFFFF:FFFFFFFFFFFFFFFFFFFFFFFFFFFFFFFFFFFFFFFFFFFFFFFFFFFFFFFFFFFFFFF:FFFFFFF:FFFFFFFFFFFFFFFFFFFFFFFFFFFFF:FFFFFFFFFFFFFFFFFFFFFFFFF:FFFFFF:FFFFF:FF:FFFFF,F,:FFFF:,FFFFFFF:FFF,FFFFFFFFFF:FFFF:FFFFF,F:,
@A01757:128:HWYCLDRX2:1:2101:25310:12446
TCGGACTACAAGGGTATCTAATCCTGTTTGATACCCACACTTTCGAGCATCAGTGTCAGTTGCAGTCCAGTGAGCTGCCTTCGCAATCGGAGTTCTTCGTGATATCTAAGCATTTCACCGCTACACCACGAATTCCGCCCACCTCTACTGTACTCAAGACTGCCAGTTTCAACTGCAATTTTACGGTTGAGCCGCAAACTTTCACAACTGACTTAACAATCCACCTACGCTCCCTTTAAACCCAATAAATC
+
FFFFFFFFFFFFFFFFFFFF:FFFFFFFFFFFFFFFFFFFFFFFFFFFFFFFFFFFF:FFFFFFFFFFFFFFFFFFFFFFFFFFFFFFFFFFFFFFFFFFFFFFFFFFFFFFFFFFFFFFFFFFFFFFFFFFFFFFFFFFFFFFFFFFFFFFFFFFFFFFFFFFFFFFFFFFFFFFFFFFFFFFFFFFFFFFFFFFFFFFFFFFFFFFF:FFFFFFFFFFF,FFFFFFFFFFFFFFFFFFF:FFF,FFF,,
@A01757:128:HWYCLDRX2:1:2101:9118:12555
TCGGACTACACGGGTATCTAATCCTGTTCGCTACCCATGCTTTCGAGCCTCAGCGTCAGTTGCAGACCAGAGAGCCGCCTTCGCCACTGGTGTTCTTCCATATATCTACGCATTCCACCGCTACACATGGAGTTCCACTCTCCTCTTCTGCACTCAAGTTCAACAGTTTCTGATGCAATTCTCCGGTTGAGCCGAAGGCTTTCACATCAGACTTTTTGAACCGCCTGCACTCGCTTTACGCCCAATAAATC
+
FFFFFFFFFFFFFFFFFF:FFFFFFFFFFFFFFFFFFFFFFFFFFFFFFFFFFFFFFFFFFFFFFFFFFFFFFFFFFFFFFFFFFFFFFF::FFFFFFFFFFFF,FFFFFFFFFFFFFFFFF:F,FFFFFFFFFFFF,F:FF:FF:FFF:F:FFFFFFFFFF:FFFF:F,FFFFFFFFFFFFFFFFFFFFFFFFFF:FFFFFF:,:FFFF,F::,:FFF,FFF:F,FFFFFFF,FFF,FFFFF,F,FFF,F
@A01757:128:HWYCLDRX2:1:2101:5095:12602
TCGGACTACAGGGGTATCTAATCCTGTTCGCTACACATGCTCTCGTGCATCAGCGTCAGACTCAGCCTGGTAAGCTGCCTTTGCTATCGGAGTTCTAAGTTATATCTATGCATTTCACCGCTACTTAACTTATTCCGCCTACCTCGTCTGTTCTCTAGCTCTACAGTATTAATGGCACAATGAGGTGAAGCCCCAAAATTTTACCACTAACTTATAATGCCGCCTACGCACCCTTTAAACCCAATAAATCC
+
FFFFFFFFFFFFFFFFFFFFFFFFFFFFFFFF:FFFFFFFFFFFFFFFFFFFFFFFFFFFFFFFFFFF:FFF:FFFFFFFFFFFFFFFFFFFFFFFFFFFFFFFFFFFFFFFFFFFFFFFFFFFFFFFFFFFFFFFFF:FFFFFF:FFFFFF:FFFFFFFFF:FFFFFFFFFFFFFFFFFFFFFFFFF:FF:FF:,FFFFFFFF,F:FFFFFFFFF:FF:,FFF:FFFF,F,F,FF,FFFF:,:F,FFFF,
@A01757:128:HWYCLDRX2:1:2101:18087:12649
TCGGACTACCAGGGTTTCTAATCCTGTTCGCTCCCCTAGCTTTCGTGCCTCAGCGTCAGTCGTGGCCCAGAAGGCCGCCTTCGCCGCCGGTGTTCTTCCCAATATCTGCGCATTCCACCGCTACACTGGGAATTCCGCCTTCCCCTACCAGACTCAAGCCTGCCGGTATCGGGGGCGGACCGGGGTTGAGCCCCGGTATTTTACCCCCGACCTAACAGGCCGCCTAAGCGCGCTTTACGCCCAATGAATAC
+
FFFFFFFFF:FFFFFFFFFFFFFFFFFF,FFFFFFFFFFFFFFFF,FFFFFFFFFFFFFFFF:FFFFFFF:F:FFFFFFFFFFFFFF,FFFFFFF:FFFFFFFFFFF:FFFFFFFFFFF,FFFFFFF,FFFFFFFF,F:FFFFFFFFFFFF,FFFFFF:F::FFFFFF:F::,FFFFFF,FF:,F:F::FFF:F,F:,FFF,F,:F,F,,:FFF,FFFF:FFFF,F,,F,F,F,FFFF:FFF,:FFF:F,F
@A01757:128:HWYCLDRX2:1:2101:8287:12680
TCGGACTACACGGGTATCTAATCCTGTTTGCTACCCACGCTTTCGTGCCTCAACGTCAGATATAGTTTGGTAAGCTGCCTTCGCAATCGGTGTTCTGTATGATCTCTAAGCATTTCACCGCTACACCATACATTCCGCCTACCGCAACTATTCTCTAGTCCAACAGTATTAGAGGCAGTTTCGGGGTTGAGCCCCGACATTTCACCTCTAACTTATCAAACCGCCTACGCACCCTTTAAACCCAATAAATC
+
FFFF:FFFFFFFFFFFFFFFFFFFFFFFFFFFFFFFFFFFFFFFFFFFFFFFFFFFFFFFFFFFFFFFFFFFFFFFFFFFFFFFF:FFFFFFFFFFFF,FFFFFFFFFFFFFFFFFFFFFFFFFFFFFFFFF:FFFFFFFFFFFFF:FF:F:FFFFFFFFFF:FFFFFFFFFFFFFFFFFFFFFF:F,FFFFFFFFF:FFFFF:FFFF::,FFF:FFFFFFFFFFFFFFF,:FFFF:FFFFFFF,,FFFFF
@A01757:128:HWYCLDRX2:1:2101:27444:12696
TCGGACTACACGGGTATCTAATCCTGTTCGCTACCCATGCTTTCGAGCCTCAGCGTCAGTCAACAGGCCAGGCGGCCGCCTTCGCCACTGGTGTTCTTCCATATATCTACGCATTTTACCGCTACACATGGAGTTCCACCGCCCTCTCCTGCTCTCTAGCCCGCCAGTTTCCAGAGCCTGTACCGGTTGAGCCGGTACCTTTCACTCCAGACTTAGCAGGCCGCCTACGCACCCTTTACGCCCAATCATTC
+
FFFFFFFFFFFFFFFFFFFFFFFFFFFFFFFFFFFFFFFFFFFFFFFFFFFFFFFFFFFFF:FFFFFFF:FFFFFFFFFFFFFFFF:FFFFFFF:FFFFFFFFFFFFFFFFFFFF:FFFFFFF,FF:FFFFFFFFFFFFFFFFFFFFFFFFFFFFFFFFFFFFFFFFFFFFFFFFFFFF:F,FFFFFFFFFFFFFF:FFFFFFFFFFFFFFFFF:F:FFFFFFFFFFFFF:FFFFFFFFFFF:FFF,FFFF
@A01757:128:HWYCLDRX2:1:2101:4815:12806
TCGGACTACAAGGGTTTCTAATCCTGTTCGCTACCCATGCTTTCGAGCCTCAGCGTCAGTTGCAGACCAGACAGCCGCCTTCGCCACTGGTGTTCTTCCATATATCTACGCATTCCACCGCTACACATGGAGTTCCACTGTCCTCTTCTGCACTCAAGTCGCCCGGTTTCCGATGCACTTCTTCGGTTAAGCCGAAGGCTTTCACATCAGACCTAAGAACCCGCCTGCGCTCGCTTTACGCCCAATAAATC
+
FFFFFFFFFFFFFFFFFFFFFFFFFFFFFFFFFFFFFFFFFFFFFFFFFFFFFFFFFFFFFFFFFFFFFF:FFFFFFFF,FFFF:F:FFFFF,FFFFFFFFFFFFFFFFFFFFFFFFFFFFFFFFFFFFFFFFFFFFFFFFFFFFFFFFF,FFFFFFFFFFF:F:FFFFFFFFF:FFFFFFF:FF,FF:FFFFFF,:FFFFFFFFFFFFFFFFFFF,,F,FF:FFFF,,FFFFFFFF:F,F:FFFFFFFFF
@A01757:128:HWYCLDRX2:1:2101:32651:12821
TCGGACTACAAGGGTATCTAATCCTGTTTGCTCCCCACGCTTTCGTGCCTCAGTGTCAGTTACAGTCCAGAGAGCCGCCTTCGCAACTGGTGTTCCTCCTAATATCTACGCATTTCACCGCTACACTAGGAATTCCACTCTCCTCTCCTGCACTCAAGTTCCCCAGTTTCAAAGGCTTACTACGGTTGAGCCGTAGCCTTTCACCTCTGACTTAAGAAACCACCTACGCACCCTTTACGCCCAGTAATTCC
+
FFFFFFFFFFFFFFFFFFFFFFFFFFFFFFFFFFFFFFFFFFFFFFFFFFFFFFFFFFFFFFFFFFFFFFFFFFFFFFFFFFFFFFFFFFFFFFFFFFFFFFFFFFFFFFFFFFFFFFFFFFFFFFFFFF:FFF::FFFFFFFFFFFFFFFFFFFFFFFFFFFFFFFFFFFFFFFFFFFFFFFFFFFFFFFFFF:FFFFFFFFFFFFFFFFFFF:FFF:FFFFFF:FFF,FFFFFFFFFFFFF,FF,FFFF
@A01757:128:HWYCLDRX2:1:2101:32759:12853
TCGGACTACAAGGGTATCTAATCCTGTTTGCTCCCCACGCTTTCGTGCCTCAGTGTCAGTTACAGTCCAGAGAGCCGCCTTCGCAACTGGTGTTCCTCCTAATATCTACGCATTTCACCGCTACACTAGGAATTCCACTCTCCTCTCCTGCACTCAAGTTCCCCAGTTTCAAAGGCTTACTACGGTTGAGCCGTAGCCTTTCACCTCTGACTTAAGAAACCACCTACCCACCCTTTACGCCCAGTAAATCC
+
FFFFFFFFFFFFFFFFFFFFFFFFFFFFFFFFFFFFFFFFFFFFF,,FFFFFF,FFFFFF,F:FFFFFFFFF,FFFFFFFFFFFFFF:FFF:FFFFFFFFFFF,FFFFFFFFFFFFFFFFFFFFFF:FFFFFFFF:FFFF,FFFFFFF::FFFFF:FFFFFFFFFFFFF,FFFFFFF::FFFF,,FFFFFFFF,FFF:FFF,FFFFFFFFF,FFFFF:F:FF,F::F,F::FF,:FF,FFFF,FF:F,F,F
@A01757:128:HWYCLDRX2:1:2101:24704:12931
TCGGACTACCCGGGTATCTAATCCTGTTCGCTCCCCCAGCTTTCGCGCCTCAGCGTCAGTGCCGGCCCAGAGAGCTGCCTTCGCCATCGGTGTTCTTCCCGATATCTGCGCATTCCACCGCTACACCGGGAATTCCGCTCTCCTCTACCGCACTCGAGCCGCCCAGTTCGGAACCCGGCCCGAGGTTGAGCCCCGGGGTTAGAGGTTCCGCTTAGGCAGCCGCCTCCGCGCGCTTTACGCCCAATGAATCC
+
FFFFFFFFFFFFFFFFFFFFFFFFFFFFFFFFFFFFFFFFFFFFFFFFFFFFFFFFFFFFFFFFFFFFFFFFFFFFFFFFFFFFFFFFFFFFFFFFFFFFFFFFFFFFFFFFFFFFFFFFFFFFFFFFFF:FFFFFFFFFFFFFFFFFFFFFFFFFFFFFFFFFFFFFFFFFFFFFFFFFFFFFFFFFFFF:FFFFFFFF,FFF:FFF,FFFFF:FFFFFFFFFF,FFFFFFFFFF:FFFFFF,FFFFFFF
@A01757:128:HWYCLDRX2:1:2101:12545:12947
TCGGACTACAAGGGTTTCTAATCCCGTTTGCTCCCCACGCTTTCGTGCCTCAGTGTCAGTTACAGTCCAGAGAGCCGCCTTCGCAACTGGTGTTCCTCCTAATATCTACGCATTTCACCGCTACACTAGGAATTCCACTCTCCTCTCCTGCACTCAAGTTCCCCAGTTTCAAAGGCTTACTACGGTTGAGCCGTAGCCTTTCACCTCTGACTTAAGAAACCACCTACGCACCCTTTACGCCCAGTAATTCC
+
FFFFFFFFFFFFFFFFFFFFFFFFFFFFFFFFFFFFFFFFFFFFFFFFFFFFFFFFFFFFFFFFFFFFFFFFFFFFFFFFFFFFFFFFFFFFFFFFFFFFFF:FFFFFFFFFFFFFFFFFFFF:FFFF:FF,FFFFFFFFFFFFFFFFFFFFFFFFFFFFFFFFFFFFFFFFFFFFFFFFFFFFFFFFFFFFFF:FFFF:FFFFFFFF:FFFFF,FF:FFFF:FFFFFFFFFFF,FFFFFFFFFFFFF:FF
@A01757:128:HWYCLDRX2:1:2101:15908:12978
TCGGACTACAGGGGTATCTAATCCTGTTTGCTCCCCACGCTTTCGAGCCTCAACGTCAGTCATCGTCCAGCAAGCCGCCTTCGCCACTGGTGTTCCTCCTAATATCTACGCATTTCACCGCTACACTAGGAATTCCACTTGCCTCTCCGACACTCCAGCCACACAGTTCCAAATGCAGTCCCGGGGTTGAGCCCCGGGCTTTCACATCTGGCTTGCATCGCCGTCTACGCTCCCTTTACACCCAGTAAATC
+
FFFFFFFFFFFFFFFFFFFFFFFFFFFFFFFFFFFFFFFFFFFFFFFFFFFFFFFFFFFFFF,FF:FFFFFFFFFFFFFFFFFFFFFFFFFFFFFFFFFFFFF:FFFFFFFFFFFFFFFFFFFFFFFFFFF,FFFF:FFFFFFFFFFFFFFFFFFFFFFFFFFFFFFFFF:FFFFFFFFF,FFFFFFFFFFFFFFFFFFFFFFF,FFFFFFFFFFFFFF,FFFFFFF:FFFFFFFFFFF:FFFFFFF,:FF
@A01757:128:HWYCLDRX2:1:2101:30897:13009
TCGGACTACCGGGTTTCTAATCCTGTTCGCTACCCACGCTCTCGTGCTTCAGCGTCAGTCGCAGTCTGGTAAGCTGCCTTCGCTATCGGAGTTCTAAGTTATATCTAAGCATTTCACCGCTACTTAACTTATTCCGCCTACCTCGTCTGAACTCGAGTCTTACAGTATTAATGGCAAATCAAGGTGAAGCCCCGACGTTTAACCACTAACTTAAAAAACCGCCTACGCACCCTTTAAACCCAATAAATCCG
+
FFFFFFFFFFFFFFFFFFFFFFFFFFFFFFFFFFFFFFFFFFFFFFFFFFFFFFFFFFFFFFFFFFFFFFFFFFFFFFFFFFFFFFFFFFFFFFFFFFFFFFFFFFFFFFFFFFFFFFFFFFFFFFFFFFFFFFFFFFFFFFFFFFFFFFFFFFFFFFFFFFFFFFFFFFFFFFFFFFFFFFFFFFFF:FFFFF:FFFFFFFFFFFFFFFFFFF,FFFFFFF:FFFFFFFFFFFFFFFFFFFF,FF,,FFF
@A01757:128:HWYCLDRX2:1:2101:26458:13088
TCGGACTACAAGGGTATCTAATCCTATTTGCTCCCCACGCTTTCGTGCCTCAGCGTCAGTCAACAGGCCAGGCGGCCGCCTTCGCCACTGGTGTTCTTCCATATATCTACGCATTTTACCGCTACACATGGAGTTCCACCGCCCTCTCCTGCTCTCTAGCCCGCCAGTTTCCAGAGCCTGTACCGGTTGAGCCGGTACCTTTCACTCCAGACTTAGCAGGCCGCCTACGCACCCTTTACGCCCAATCATTC
+
FFFFFFFFFFFFFF:FFFFFFFFFFFFFFFFFFFFFFFFFFFFFFFFFFFFFFFFFFFFFFFFFFFFFFFFFFFFFFFFFFFFFFFFFFFFFFFFFFFFFFFFFFFFFFFFFFFFFFFFFFFFFFFF:FF::FFFF:FFFFFFFFFFFFFFFFFFFF:FFFFFFFFFFFFFFF:FFFFFFF:FFFFFFFFFFF:FF:FFFFFFFFFFFFFFFFFFFFFF::FFFFF:FFFFF:F,FFFFF:FFFFF,F:F:
@A01757:128:HWYCLDRX2:1:2101:7256:13119
CGGACTACAGGGGTATCTAATCCTGTTCGCTACCCATGCTTTCGAGCCTCAGCGTCAGTTGCAGACCAGACAGCCGCCTTCGCCACTGGTGTTCTTCCATATATCTACGCATTCCACCGCTACACATGGAGTTCCACTGTCCTCTTCTGCACTCAAGTCGCCCGGTTTCCGATGCACTTCTTCGGTTAAGCCGAAGGCTTTCACATCAGACCTAAGCAACCGCCTGCGCTCGCTTTACGCCCAATAAATCC
+
FFFFFFFFFFFFFFFFFFFFFFFFFFFFFFFFFFFFFFFFFFFFFFFFFFFFFFFFFFFFFFFFFFFFFFFFFFFFFFFFFFFFFFFFFFFFFFFFFFFFFFFFFF:FFFFFFFFFFFFFFFFFFFFFFFFFFFFFFFFFFFFFFFFFF:FFFFF,FFFFFFFFFFFFFFFFFFFFFFFFFFFFFFFFFFFFFF:FFFFFFFFFFFFFFFF:F:FFFFFFFFF,F::FF,FFFF:FFFFF:FFFFFFFFF:
@A01757:128:HWYCLDRX2:1:2101:7771:13197
TCGGACTACAAGGGTATCTAATCCTGTTCGCTACCCACGCTTTCGTGCATCAGCGTCAGATGCGGATTAGCAAGCTGCCTGCGCAATCGGTGTTCTGAGTAATATCTAAGCATTTCACCGCTACACTACTCATTCCGCCTGCTGCATCCGCTCTCTAGTCGAACAGTATCAGAGGCAGGCACGGGGTTAAGCCCCGACATTTGACCTCTAACTTATCCGACAGCCTACGCACCCTTTAAACCCAATAAATC
+
FFFFFFFFFFFFFFFFFFFFFFFFFFFFFFFFFFFFFFFFFFF:FFFFFFFFFFFFFFFFFFFFFFFF:FFFFFFFFFFFFFF:FFFFFFFFFFFFFFFFFF:FFFFFFFFFFFFFFFFFFFFFFFFFFFFFFFFFFFFFFFFFFFFFFFFFFFFFFFFFFFFFFFF,FFFFFFFFFFFFFFFFFFFFFFFFFFFFF:FFFFFF:FFFF,FFFFFFFFFFFFFFFFFFFFFFFFFFF,FFF:FFF::FFFF
@A01757:128:HWYCLDRX2:1:2101:26006:13213
TCGGACTACAGGGTATCTAATCCTATTTGCTCCCCACGCTTTCGTGCCTCAGCGTCAGTCAACAGGCCAGGCGGCCGCCTTCGCCACTGGTGTTCTTCCATATATCTACGCATTTTACCGCTACACATGGAGTTCCACCGCCCTCTCCTGCTCTCTAGCCCGCCAGTTTCCAGAGCCTGTACCGGTTGAGCCGGTACCTTTCACTCTAGACTTAGCAGGCCGCCTACGCACCCTTTACGCCCAATCATTCC
+
:FFFFFFFFFFFFFFFFFFFFFFFFFFFFFFFFFFFFFFFFFFFFFFFFFFFFFFFFFFFFFFFFFFFFFFFFFFFFFF:FFFFFFFFFFFFFFFFFFFFFFF:FFFFFFFFFFFFFFFFFFFFFFFFFFFFFFFFFFFFFFFFFFFFFFFFFFFFFFFFFFFFFFFFFFFFFF,FFFFFFFFFFFFFFFFF:FFFFFF:FFFFFFF,FFFFFFF:FFFFFFFFFFFFFF::F,FFFFFFFFFFF,FF:FF
@A01757:128:HWYCLDRX2:1:2101:32759:13228
TCGGACTACTGGGGTATCTAATCCTGTTCGCTACCCATGCTTTCGAGCCTCAGCGTCAGTTGCAGACCAGAGAGCCGCCTTCGCCACTGGTGTTCTTCCATATATCTACGCATTCCACCGCTACACATGGAGTTCCACTCTCCTCTTCTGCACTCAAGTTCAACAGTTTCTGATGCAATTCTCCGGTTGAGCCGAAGGCTTTCACATCAGACTTATTGAACCGCCTGCACTCGCTTTACGCCCAATAAATC
+
:FFFFFFFFFFFFFFFFFFFFFFFFFFFFFFFFFFFFFFFFFFFFFFFFFFFFFFFFFFFFFFFFFFFFFF,FFFFFFFFFFFFFFFFF,FFFFFFFFFFFFFFFFFFFFFFFFFFFFFFFFFF:FFFFFFFFFFF:FFFFFFFFFFFFFFFFFFFFFFFFF:FFFFFFFFFFFFFFFFF,FFFFFFFFFF:FFFFF,FFFFFFFFFF:FFFFFFFFF:FF:FFFFF:FFFFFFFFFFF:FFFFFFFF::F
@A01757:128:HWYCLDRX2:1:2101:17273:13369
TCGGACTACAAGGGTATCTAATCCTGTTCGCTACCCATGCTCTCGTGCATCAGCGTCAGACTCAGCCTGGTAAGCTGCCTTCGCTATCGGAGTTCTAAGTTATATCTATGCATTTCACCGCTACTTAACTTATTCCGCCTACCTCGTCTGTTCTCTAGCTCTACAGTATTAATGGCACAATGAGGTGAAGCCCCAAAATTTTACCACTAACTTATAATGCCGCCTACGCACCCTTTAAACCCAATAAATAC
+
FFFFFFFFFFFFFFFFFFFFFFFFFFFFFFFFFFFFFFFFFFFFFFFFFFFFFFFFFFFFFFFFFF:FFFFFFFFFFFFFFFFFFFFFFFFFFFFF:FFFFFFFFFFFFFFFFFFFFFFFFFFFFFFFFFFFFFFFFFFFFFFFFFFFFFFFFFFFFFFFFFFFFF:FFFFFFFFFFFF,FFFFFFFFFFFFFFFF,,:FFFFFFFFFF:FFFFFFFFFFFFFFFFFFF,FFFFFF:F:F,FFFFFFFFF,
@A01757:128:HWYCLDRX2:1:2101:7491:13401
TCGGACTACTGGGGTTTCTAATCCTGTTCGCTACCCATGCTTTCGAGCCTCAGCGTCAGTTGCAGACCAGAGAGCCGCCTTCGCCACTGGTGTTCTTCCATATATCTACGCATTCCACCGCTACACATGGAGTTCCACTCTCCTCTTCTGCACTCAAGTTCAACAGTTTCTGATGCAATTCTCCGGTTGAGCCGAAGGCTTTCACATCAGACTTATTGAACCGCCTGCACTCGCTTTACGCCCAATAAATC
+
FFFFFFF:F:F:FFFFFFFFFFFFFFFFFFFFFFFFFFFFFFFFFFFFFFF:F:FFFFFFFFFFFFFFF:FFFFFFFFFF,FFFFF:FFFFFF:FFFFFFFF,FFFFFFF::FFFFFFFFFFFFFFFFFF,:FFFFFFFFFF,FFFFFFFFFFFFFFFFFFFFFFFFFF:FFFFFFFFFFFFF,FFFFFFF:FFFFFFFF,FFFFFFFFFFFFFFF,F:FFFFFFFFFFF:F,FFFF,F:FFFFFFF,F,F
@A01757:128:HWYCLDRX2:1:2101:6424:13432
TCGGACTACACGGGTATCTAATCCTGTTCGCTACCCATGCTTTCGAGCCTCAGCGTCAGTTGCAGACCAGACAGCCGCCTTCGCCACTGGTGTTCTTCCATATATCTACGCATTCCACCGCTACACATGGAGTTCCACTGTCCTCTTCTGCACTCAAGTCGCCCGGTTTCCGATGCACTTCTTCGGTTAAGCCGAAGGCTTTCACATCAGACCTAAGCAACCGCCTGCGCTCGCTTTACGCCCAATAAATC
+
FFFFFFFFFFFFFFF:FF:FFFFFFFFFFFFFFFFFFFFFFFFFFFFFFFFFFFFFFFFFFFFFFFFFFFFFFFFFFFFF:FFFF:FFF:FFF,FFFFFFFFFFFFFF:FF:FFFFFFFFFFFFFFFFFF:FFFF:FFFFFF:FFFFFFFF:F:FFFFFFFFFFFFFFFFF::FFFFFF:FFF:FFFFFFFF,FFFFF::,FFFFF,FFF:FFF::F,:,:F:,FFFFFFFFF:F,F:FF,FFF,F:FFFF
@A01757:128:HWYCLDRX2:1:2101:22914:13432
TCGGACTACAGGGGTTTCTAATCCTGTTTGCTCCCCACGCTTTCGTGCCTCAGTGTCAGTTACAGTCCAGAGAGCCGCCTTCGCAACTGGTGTTCCTCCTAATATCTACGCATTTCACCGCTACACTAGGAATTCCACTCTCCTCTCCTGCACTCAAGTTTCCCAGTTTCAAAGGCTTACTACGGTTGAGCCGTAGCCTTTCACCTCTGACTTAAGAAACCACCTACGCACCCTTTACGCCCAGTAATTCC
+
FFFFFFFFFFFFFFFFFFFFFFFFFFFFFFFFFFFFFFFFFFFFFFFFFFFFFFFFFFFFFFFFFFFFFFFFFFFFFFFFFFFFFFFFFFFF:FFFFFFFFFF:FFFFFFFFFFFFFFFFFFFFFFFFFFFFFFFFFFFFFFFFFF:FFFFFFFFFFFFFFFFFFFF:FFFFF:FFFFFFFFFFFFFFFFFFFFFFFFFFFFFFFFFFFFFFFFF,FFFFFFFFFFFFFFFFFFFFF:FFFFFFFFFFF,F
@A01757:128:HWYCLDRX2:1:2101:22073:13448
TCGGACTACCAGGGTATCTAATCCTGTTTGCTACCCACGCTTTCGCTCCTCAGCGTCAGTTATGTGCCAGATAGTCGCCTTCGCCACTGATGTTCCTCCAGATATCTACGGATTTCACTCCTACACCTGGAATTCCACTATCCTCTCACACACTCCAGTTTGCCAGTTTCAAAGGCAGTTCCAACGTTGAGCGCGGGGATTTCACCCTTGACTTGACATACCGCCTACGAGCGCTTTACGCCCAGTAATTC
+
FFFFFFFFFFFFFFFFFFFFFFFFFFFFFFFFFFFFFFFFFFFFFFFFFFFFFFFFFFFFFFFFFFFFFFFFFFFFFFFFFFFFFFF:FFFFFFFFFFFF:FFFFFFFFFFF:FFFFFFFFFFFFFFFFFF:FFFFFFFFFFFFFFFFFFFFFFFFFFFF,,FFFFFFFFFFFFFF:F,,:FFFF,FFFFFFFFFFFFFFFFFF::FFFF::FFFF:F:FFFFFFFF::,:,F::FFF:FF:FFFF:F:FF
@A01757:128:HWYCLDRX2:1:2101:21974:13495
TCGGACTACAGGGGTATCTAATCCTGTTCGCTACCCACGCTTTCGTGCATCAGCGTCAGATGCGGATTAGCAAGCTGCCTGCGCAATCGGTGTTCTGAGTAATATCTAAGCATTTCACCGCTACACTACTCATTCCGCCTGCTGCATCCGCTCTCTAGTCGAACAGTATCAGAGGCAGGCACGGGGTTAAGCCCCGACATTTGACCTCTAACTTATCCGACAGCCTACGCACCCTTTAAACCCAATAAATC
+
FFFFFFFFFFFFFFFFFFFFFFFFFFFFFFFFFFFFFFFFFFFFFFFFFFFFFFFFFFFFFFFFFFFFFFFFFFFFFFFFFFF:FFFFFFFFFFFFFFFFFFFFFFF,FFFFFFFFFFFFFFFF:FFFFFF,FFFFFFFFFFFFFFFFFFFFFFFFFFFFFF,F::FFFFFFFFFFFFFFFFF:FF,F,FFFFFFFFFFFFFFF,FFF:FFFFFFFFFFFFFF:FFFFFF:FFFFFF:F:FFFFFFFFFFF
@A01757:128:HWYCLDRX2:1:2101:25364:13510
TCGGACTACCCGGGTATCTAATCCTGTTCGCTACCCATGCTCTCGTGCATCAGCGTCAGACTCAGCCTGGTAAGCTGCCTTCGCTATCGGAGTTCTAAGTTATATCTATGCATTTCACCGCTACTTAACTTATTCCGCCTACCTCGTCTGTTCTCTAGCTCTACAGTATTAATGGCACAATGAGGTGAAGCCCCAAAATTTTACCACTAACTTATAATGCCGCCTACGCACCCTTTAAACCCAATAAATCC
+
FFFFFFFFFFFFFFFFFFFFFFFFFFFFFFFFFFFFFFFFFFFFFFFFFFFFFFFFFFFFFFFFFFFFFFFFFFFFFFFFFFFFFFFFFFFFFFFFFFFFFFFFFFFFFFFFFFFFFFFFFFFFFFFFFFFFFFFFF,FFFFFFFFFFFFFFFFFFFFFFFFFFFFFFFFFFFFFFFFFFFFFFFFFFFFF:FFFFFFFFFFFF:FFFFFFFFFFF:FF:FFFFFFFFFFF,FFFFF:FFFFF::FFFFF:
@A01757:128:HWYCLDRX2:1:2101:27841:13510
TCGGACTACAAGGGTTTCTAATCCTGTTCGCTACCCACGCTCTCGTGCTTCAGCGTCAGTCGCAGTCTGGTAAGCTGCCTTCGCTATCGGAGTTCTAAGTTATATCTAAGCATTTCACCGCTACTTAACTTATTCCGCCTACCTCGTCTGAACTCGAGTCTTACAGTATTAATGGCAAATCAAGGTGAAGCCCCGACGTTTAACCACTAACTTAAAAAACCGCCTACGCACCCTTTAAACCCAATAAATCC
+
FFF:FFFF,FFFF:FFFF,FFFFFFFFFFFFFFF:FFFFFFFFFFFFFF:FFFFFFFFFFFFFFFFFFFFFF,FFFF:FFFFFFFFFF::FFFFFFFFFFFFFFFFFFFFFFFF:FFFFFFFFFFFFF:FFFFFFFFFFFFF:FFFFFFFFF,FFFFFFFFFFF,FFFF:FFFF:FF:FFFFFF:FFFF:FFFFFFFFFFF:FFFFFF,FFFFFFFFF:FFFFFFFFFFFFFFFFF::FFFFFFF,:FFF,
@A01757:128:HWYCLDRX2:1:2101:22309:13542
TCGGACTACCCGGGTATCTAATCCTGTTCGCTACCCATGCTTTCGAGCCTCAGCGTCAGTTGCAGACCAGACAGCCGCCTTCGCCACTGGTGTTCTTCCATATATCTACGCATTCCACCGCTACACATGGAGTTCCACTGTCCTCTTCTGCACTCAAGTCGCCCGGTTTCCGATGCACTTCTTCGGTTAAGCCGAAGGCTTTCACATCAGACCTAAGCAACCGCCTGCGCTCGCTTTACGCCCAATAAATC
+
FFFFFFFFFFFFFFFFFFFFFFFFFFFFFFFFFFFFFFFFFFFFFFFFFFFFFFFFFFFFFFFFFFFFFFFFFFFFFFFFFFFFFFFFFFFFFFFFFFFFFFFFFFFFFFFFFFFFFFFFFFFF:FF,FFFFFFF:F:FFFFFFFFFFFF:FFFFFFFFFFFFFFFFFFFFFFFF:FFFFFFFFFFFFF:FFFFFFFF:FFFFFFFFFFFF,FFF,FF,:F:FFFFFFFFFFFFFFFFF,FFF,F:F:FFF
@A01757:128:HWYCLDRX2:1:2101:20003:13589
TCGGACTACAAGGGTATCTAATCCTGTTCGCTCCCCCAGCTTTCGCGCCTCAGCGTCAGTGACGGCCCAGAGAGCTGCCTTCGCCATCGGTGTTCTTCCCGATATCTGCGCATTCCACCGCTACACCGGGAATTCCGCTCTCCTCTACCGCACTCGAGCCGCCCAGTCCGGAACCCGGCCCGAGGTTGAGCCCCGGGGTTCGAGGTTCCGCTTAGGCGGCCGCCTACGCGCGCTTTACGCCCAATGAATCC
+
FFFFFFFFFFFFFFFFFFFFFFFFFFFFFFFFFFFFFFFFFFFFFFFFFFFFFFFFFFFFFFFFFFFFFFFFFFFFFFFFFFFFFFFFFFFFFFFFFFFFFFFFFFFFFFFFFFFFFFFFFFFFFFFFFF:FFFFFFFFFFFFFFFF:FFFFFFFFFFFFFFFFFFFFFFFF:FFF:FFFFFFFF,FFFFFFFFFFFF:F,FFFFFF:FFF,,FFFFFFFFFF,FFFFFFFFF:FFFFFF:FFFF:FFFF,
@A01757:128:HWYCLDRX2:1:2101:5222:13604
TCGGACTACAAGGGTTTCTAATCCTGTTCGCTACCCACGCTCTCGTGCTTCAGCGTCAGTCGCAGTCTGGTAAGCTGCCTTCGCTATCGGAGTTCTAAGTTATATCTAAGCATTTCACCGCTACTTAACTTATTCCGCCTACCTCGTCTGAACTCGAGTCTTACAGTATTAATGGCAAATCAAGGTGAAGCCCCGACGTTTAACCACTAACTTAAAAAACCGCCTACGCACCCTTTAAACCCAATAAATCC
+
FFFFFFFFFFFFFFFFFFFFFFFFFFFFFFFFFFFFFFFFFFFFFFFFFFFFFFFFFFFFFFFFFFFFFFFFFFFFF:FFFFFFFFFFFFFFFFFF:FF:FFFFFFFF:FFFFFFFF:FFFFFFFFFFFFFFFFFFF:FFFFFFFFFFFFFFFFFFFFFFFFFFFFFFFFFFFF,FFFFFFFF:FFFF,,FFFFFFFFFFFFF,FFFFFFFF:FFFFFFFF:F:FFFFFFFF,F,FF:,F,FF:,F,::F,
@A01757:128:HWYCLDRX2:1:2101:1606:13636
TCGGACTACTGGGGTATCTAATCCTGTTCGCTACCCATGCTTTCGAGCCTCAGCGTCAGTTGCAGACCAGACAGCCGCCTTCGCCACTGGTGTTCTTCCATATATCTACGCATTCCACCGCTACACATGGAGTTCCACTGTCCTCTTCTGCACTCAAGTTGACCGGTTTCCGATGCACTTCTTCGGTTAAGCCGAAGGCTTTCACATCAGACCTAAGCAACCGCCTGCTCTCGCTTTACGCACAATAAATC
+
F:FFFFFFFF:FFFFFFFFFFF,FFFFF:FFFFFFFFFFFFFFFF,FFFFFFFFFFFFFFFFFFFFF:FFFFFFFFFFFFFFFFFF:FFFFFFFFFFFFFFFFFFFFFFFFFFFFFFFFFFFFFFFFFFFF,FFFFFFFFF:FFFFFFFF:F,FFF:::F:,FF,FFF::FFFFF::FFFFFFF,FFFFF:,FFFFF,FFFFF:FFFF,FFFF:F,,F:FF,:FF,FF,FFF,FFFF,F,F,F:F::::FF
@A01757:128:HWYCLDRX2:1:2101:7817:13745
TCGGACTACTGGGGTATCTAATCCTGTTCGCTACCCACGCTCTCGTGCTTCAGCGTCAGTCGCAGTCTGGTAAGCTGCCTTCGCTATCGGAGTTCTAAGTTATATCTAAGCATTTCACCGCTACTTAACTTATTCCGCCTACCTCGTCTGAACTCGAGTCTTACAGTATTAATGGCAAATCAAGGTGAAGCCCCGACGTTTAACCACTAACTTAAAAAACCGCCTACGCACCCTTTAAACCCAATAAATCC
+
FFFFFFFFFFFFFFFFFFFFFFFFFFFFFFFFFFFFFFFFFFFFFFFFFFFFFFFFFFFFFFFFFFFFFFFFFFFFFFFFFFFFFFFFFFFFFFFFFFFFFFFFFFFFFFFFFFFFFFFFFFFFFFFFFFFFFFFFFFFFFFFFFFFFFF:FFFFFFFFFFFFFFFFFFFFFFF:FFFFFFFFFFFFFFFFFFFFFFFFFFFFFFFFF:FFFFFFFFF:F:F:FFFF:F:F,FFFFF:FFF:FFF:FFFFF
@A01757:128:HWYCLDRX2:1:2101:32533:13745
TCGGACTACCCGGGTATCTAATCCTGTTTGCTACCCACGCTTTCGAACCTCAGCGTCAGTTACAGACCAGAGAGCCGCTTTCGCCACTGGTGTTCTTCCATATATCTACGCATTTCACCGCTACACATGGAGTTCCACTCTCCTCTTCTGCACTCAAGTCTCCCAGTTTCCAATGCACTACTCCGGTTAAGCCGAAGGCTTTCACATCAGACTTAAAAGACCGCCTGCGTTCCCTTTACGCCCAATAAATC
+
FFFFFFFFFFFFFFFFFF:FFFFFFFFFFFFFFFFFFFFFFFFFFFFFFFFFFFFFFFFFFFFFFFFF,FFFFFFFFFFFFFFFFFFFFF:FFFFFFFFFF,FFFFFFFFF:FFFFFFFFFFFFFFFFFFFFFFFFFFFFFFFFFFFFFFFF:FFFF,FFFFFFFFFFFFFFFFFFFFF:FF:FFFFFFF,FFFFFF:FFFFFFF,FFFFFFFFFF,FFFF::FFFFFFFFF:FF,FFFFFFFFFFFFFFF
@A01757:128:HWYCLDRX2:1:2101:19958:13761
TCGGACTACAAGGGTATCTAATCCTGTTCGCTCCCCCAGCTTTCGCGCCTCAGCGTCAGTGACGGCCCAGAGAGCTGCCTTCGCCATCGGTGTTCTTCCCGATATCTGCGCATTCCACCGCTACACCGGGAATTCCGCTCTCCTCTACCGCACTCGAGCCGCCCAGTCCGGAACCCGGCCCGAGGTTGAGCCCCGGGGTTAGAGGTTCCGCTTAGGCGGCCGCCTACGCGCGCTTTACGCCCAATGAATCC
+
FFFFFFFFFF:FFFFFFFFFFFFFFFFFFFFFFFFFFFFFF:FFFFFFFFFFFFFFFFFFFFFFFFFFFFFFFFFFFFFFFFFFF:FFFFFFFFFFFFFFFFFFFFFFFFFFFFFFFFFFFFFFFFFFFFFFFFFFFFFFFFFFFFFFFFFFFFFFFF:FFFFFFFFFFFFFFFFFFFFFFFFFFFFFFFFFFFFFFFFFFFFFFFFFFFFFFFFFFFFFFFFFFFFFFFFFFFFFFFFFFFFFFFF,FFF
@A01757:128:HWYCLDRX2:1:2101:21124:13777
TCGGACTACCAGGGTATCTAATCCCGTTTGCTCCCTACGCTTTCGTGCCTAAGTGTCAGAACCGACCCAGTAACCTGCCTACGCTATCGGTGTTCCTTCTAATATCTACGGATTTCACTCCTACACAAGAAATTCCAGTTACCACTAACGGTCTCGAGCATAACAGTTTAGCGAATAGTCTGAATGTTTGAGCCACCAGATATCACTAGCTACTTATAATGCCACCTACGCAACTCTATACACACAGACAC
+
:FF:FF,FF::FF:FFF,:FF::F,,FF,FF,FFF,FF::F,FFF,,:F:,FF,,:FF:FF:,:,FFFF:,:::F,:F:FFF::FF:F,,F,:::F,,,,FFFFFF,FF,:FFF:FFF,,FFFFF:,F,FFF::FFFF:,FFF,FF:F:,,,FFF,FF,,::FFFFF:F,::,F:,FFFF,:FFF,,::,F:F:,:FF:FF,F:FF,F,::F,::,F,F,,,FF:,:,F,F:FFF::,,FFF:,FF,,FFF
@A01757:128:HWYCLDRX2:1:2101:7392:13792
TCGGACTACCAGGGTATCTAATCCCGTTTGCTCCCTACGCTTTCGTGCCTTAGTGTCAGAGCCGTCCCAGTAACCTGCCTACGCTATTGGTGTTCCTTCTAATATCTACGGATTTCAACCCTACACTAGAAATTCCAGTTACCCCTAACGGTCTCGAGCTTAACAGTTTAGCTCATAGTCTGAATGGTTGAGCCACCAGATTTCACTCGCTCCTTATTATGCCACCTACGCACCTCTTTACACCCAGTCAC
+
FFFFFFFFFFFFFFFFFFFFFFFFFFFFFFFFFFFFFFFFFFFFFFFFFFF:FFFFFFFF:FFFFFFFFFFFFFFFFFFFFFFFFFFFFFFFFFFFFFFFFFFFFFFFFFFFFFFFFFFFFFFFFFF:FF,FFFFFFFFFFFFFFFFFFFFFFFFFFFFFFFFF:FFFFFFFF,FFFFFFFFFFFFFFFFFFFFFFFFFFFFFFFFF,::F,:FF:FFFFFFFFFFF:FFFF,FFF:FFFFFFF,FFFFFF
@A01757:128:HWYCLDRX2:1:2101:7762:13870
TCGGACTACCAGGGTATCTAATCCTGTTCGCTACCCATGCTTTCGAGCCTCAGCGTCAGTTGCAGACCAGAGAGCCGCCTTCGCCACTGGTGTTCTTCCATATATCTACGCATTCCACCGCTACACATGGAGTTCCACTCTCCTCTTCTGCACTCAAGTTCAACAGTTTCTGATGCAATTCTCCGGTTGAGCCGAAGGCTTTCACATCAGACTTATTGAACCGCCTGCACTCGCTTTACGCCCAATAAATC
+
FFFFFFFFFFFFFFFFFFFFFFFFFFFFFFFFFFFFFFFFFFFFFFFFFFFFFFFFFFFFFFFFFFFF:FFFFFFFFFFFFFFFFFFFFF:FF:FFFFFFFFFFFFFFFFFFFFFFFFFFFFFFFFFFFFFFFFFFFFFFFFFFFFFFFFFFFFFFFFFFFFFFFFFFFFFFFFFFF,FFFFFFFFFFFFFFFFF,FFFFFFFFFFFFFFFFFFFFFFFFFFFFFFFFFFFFFFFFFFFFFFF:FF,FFFF
@A01757:128:HWYCLDRX2:1:2101:20383:13902
TCGGACTACACGGGTATCTAATCCCGTTTGCTCCCTACGCTTTCGTGCCTTAGTGTCAGAACCGTCCCAGTCACCTGCCTACGCTATCGGTGTTCCTTCTAATATCTACGGATTTCACTCCTACACTAGAAATTCCAGTTACCCCTAACGGTCTCGAGCTTAGCAGTTTAGATAATAGTCTGAATGGTTGAGCCACCAGATTTCACTCTCTACTTACTATGCCCCCTACGCAACTCTTGACACGCAGTCAC
+
FFFFFFFFFFFFFF:FF:F::FFF,FFFFFFFFFFFFF:FFFFFFFFFFFFFFFFFFFF,F:FFFFFFFFF,FFFFFF:FFFF:FFFFFF,FFFFFFFFFFFFFFFFFFFF,:FFF,::FFFFFFFFFF,,FFF,FFF:FFFFFFFF,,FF,F,FFFF::F:F:FFF:,:FF:F,FFFFFFFF:FFF,FFF:F,F:F,FFF,::F:F:F::F:F:,,,,FFF:,FFF,::FF,,::,F,F,FF,:,F::F,
@A01757:128:HWYCLDRX2:1:2101:27380:13933
TCGGACTACAGGGGTATCTAATCCTATTTGCTCCCCACGCTTTCGTGCCTCAGCGTCAGTCAACAGGCCAGGCGGCCGCCATCGCCACTGGTGTTCTTCCATATATCTACGCATTTTACCGCTACACATGGAGTTCCACCGCCCTCTCCTGCTCTCTAGCCCGCCAGTTTCCAGAGCCTGTACCGGTTGAGCCGGTACCTTTCACTCCCGACTTAGCAGGCCGCCTACGCACCCTTTACGCCCAATCAGTC
+
F:FFF:FFFF::FFF:FFFFFFFF:F:FFFFFFF:FF:FFF,FFFFFFFFFF,FF:FF:FFFFFFFFFF::FF:,,F:,F,FFF,FFF::FFFFFFF,F:F,FFFFFFFFF:FFFFFF:FFF:FFFFFF::FF::FFFFFFF,FFFFFFFFFFFFFF::FFFFFFFFFFFF:FFFFFFFFF:FFFFFFFFF:FFFF,FFFF:FFFFFF,FFFF:FFF,,FFFF:FFFFFFFFFFFFFFFFFFFF,,FF,FF
@A01757:128:HWYCLDRX2:1:2101:3405:13964
TCGGACTACTGGGGTATCTAATCCTGTTTGCTACCCACGCTTTCGCACCTCAGCGTCAGTTTTGTGCCAGGCGGCCGCCTTCGCCACTGATGTTCCTCCTGATATCTACGGATTTCACTCCTACACCACGCATTCCGCATACTTCTCGCCCACTCAAGAACGCCAGTTTCAACGGCGGAGCGAGGTTGAGCCCCGCGATTTTACCGCTGACTTGGCATTCCGCCTACGCACCCTTTAAACCCAATAAATCC
+
FFFFFFFFFFFFFFFFFFFFFFFFFFFFFFFF:FFFFFFFFFFFFFFFFFFFFFFFFFFFF:FFFFFFFFFFFFFFFF:FFFFFFFFFFFFFFFFFFFFFFFFFFFFFFFFFFFF,FFFFFFFFFFFFFFFFFFFFFFFFFFFFFFFFFFFFFFFFFFF:FFF:F:F,FFFFF::FFFFFFFFFFFFFFFFFFFFFFFFFFFFF,F:FFF,F:FFFFF,F,F::FFFFF,FF::,,FFFFFFF:FF,:,F,
@A01757:128:HWYCLDRX2:1:2101:30671:13964
TCGGACTACAAGGGTATCTAATCCTGTTCGATACCCACGCTTTCGTGCCTCAGCGTCAGTAGGGCGCCGGTATGCTGCCTTCGCAATCGGAGTTCTGCGTGATATCTATGCATTTCACCGCTACACCACGCATTCCGCATACTTCTCGCCCACTCAAGAACGCCAGTTTCAACGGCTCGACGGCGTTGAGCACCGCATTTTTACCGCTGACTTGGCATCCCGCCTACGCACCCTTTAAACCCAATAAATCC
+
FFFFFFFFFFFFFFF:FFFFFFFFFFFFFFFFFFFFFFFFFFFFFFFFFFFFFFFFFFFFFFFFFFFFFFFFFFFFFFFFFFFFFFFFFFFFFFFFFFFFFFFFFFFFFFFFFFFFFFFFFFFFFFFFFFFFFFFFFFF:FFFFFFFFFFFFFFFF:FFFFFFFFFFFFFFFFFFFFFFFFFFFFFFFFFF:FFFFFFFFFFFFFFFFFFFFFFFFFFF:FFFFFFFFFFFFFFFFFFFFFFF:FFFFFF,
@A01757:128:HWYCLDRX2:1:2101:30680:13980
TCGGACTACAAGGGTATCTAATCCTGTTCGATACCCACGCTTTCGTGCCTCAGCGTCAGTAGGGCGCCGGTATGCTGCCTTCGCAATCGGAGTTCTGCGTGATATCTATGCATTTCACCGCTACACCACGCATTCCGCATACTTCTCGCCCACTCAAGAACGCCAGTTTCAACGGCTCGACGGCGTTGAGCACCGCATTTTTACCGCTGACTTGGCATCCCGCCTACGCACCCTTTAAACCCAATAAATCC
+
FFFFFFFFFFFFFFFFFFFFFFFFFFFFFFFFFFFFFFFFFFFFFFFFFFFFFFFFFFFFFFFFFFFFFFFFFFFFFFFFFFFFFFFFFFFFFFFFFFFFFFFFFFFFFFFFFFFFFFFFF:FFFFFFFFFFFFFFFFFFFFFFFFFFFFFFFFFFF:FFFFFFFFFFFFFFFFFFFFFFFFFFFFFFFFFFFFFF:FFFFFFFFFFFFFFFF:FFFFFFFFFFFF:FFFFFFFFFFF,FFFFFFFFFFFF
@A01757:128:HWYCLDRX2:1:2101:7509:13996
TCGGACTACCCGGGTTTCTAATCCTATTTGCTCCCCACGCATTCGTGCCTCAGCGTCAGTCACAGGCCAGGCGGCCGCCTTCGCCACTGGTGTTCTTCCATATCTCTGCGCATTTTACCGCTACACATGGAGTTCCACCGCCCTCTCCTGTCCTCAAGTCTGCCAGTTTCTGAATGAAAGACGAGTTGAGCTCATCCCTTTGCCTTCAGACTGAACAGACCGCCTGCGCACCCTTTACGCCCAATCATTCC
+
FFFFFF,,FFFFFFFFFFFFFFFFFFFFFFFFFFFFFFFFFFFFFFFFFFFFFFFFF:FFFFFFFFFFFFFFFFFFFFFFFFFFFFFFFFFFFFFFFFF:FFFFFFFFFFFFFFFFFFFFFFFFFFFFFFFFFFFFFFFFFFFFFFFFFFFFFFFF::FFFFFFFFFFFFF:FFFFFFF,FFFFFFF:FFFFFFFFFFF:FF:FFFF:FFF:FF,:FFFFFFFFFFFFFFFFFFFFFFFFFFFFFFFFF,F
@A01757:128:HWYCLDRX2:1:2101:3332:14027
TCGGACTACCGGGTATCTAATCCTGTTCGCTACCCATGCTTTCGAGCCTCAGCGGCAGTTGCAGACCAGAGAGCCGCCTTCGCCACAGGTGTTCTTCCATATATCTAAGCATTCCTCCGCTACCCAGGGAGTTCCCCTCTCCTCTTCTGCACTCAAGTTCAACAGTTTGTGATGCAATTAGCCGGTTGAGCCGAAGGCATTCAGATCCTACTTATAGAACCGCCTCGAGACGCTTTTCGCCCAATAATTCC
+
:FFFFFFF:FFFF:F::,F:FFF,:,:FFF:FFF::F:FFFFFFFF,FFFFFF:,F::FFFFFF::F,:FF:FFFFFF,FFF:F,,,:,FF,:FF,,F,,FF,FFFF,F,F::FF,FFF,:,:,:F,,F,FFF,:,,,,FF,,F,,F::::F,FFF,,F:::,::FF,,,,:F:FF,,,,,FFF,,F,FF,,,F,:,,,:F,,,F,F,,:FF,:F,:,F:,:,FFF:F,,,:::F,:F,:,,F,F:FFF,,
@A01757:128:HWYCLDRX2:1:2101:27163:14058
TCGACTACCAGGGTATCTAATCCTGTTCGCTACCCATGCTCTCGTGCATCAGCGTCAGACTCAGCCTGGTAAGCTGCCTTCGCTATCGGAGTTCTAAGTCATATCTAAGCATTTCACCGCTACTTGACTTATTCAGCCTACCTCGTCTGTACTCGAGCCCGCCAGTTTTAATGGCAATCCGGGGTTTAGCCCCGACATTTAACCACTAACTTAACAGGCCGCCTACGCACCCTTTAAACCCAATAAATCCG
+
FFFFFF:FFFFFFFFFFFFFFFF,F::FFFFFFFFFFFFFFFFFFFFFFFFFFFFFFFFFF:FFFFFFFF:FFFFFF::FFFFF,FFFFFFFFFFFFFFFFFFFFFFFFFFFFFFFFFFFFFFFFFFFFFFFFF,::FFF,FFFFFFFF:FFFFFFFFFF,FFFFFFFFFFFFF:F:FF:FFFFFFFF:FFFFFFFFFFFFFFFFF::FFFFFFFFFFFFFFFFFF:FFFFF,FFFFFF,F::FF:FFF,F
@A01757:128:HWYCLDRX2:1:2101:32714:14058
TCGGACTACTAGGGTATCTAATCCTGTTCGCTACCCATGCTTTCGAGCCTCAGCGTCAGTTGCAGACCAGAGAGCCGCCTTCGCCACTGGTGTTCTTCCATATATCTACGCATTCCACCGCTACACATGGAGTTCCACTCTCCTCTTATGCACTCAAGTTCAACAGTTTCTGATGCAATTCTCCGGTTGAGCCGAAGGCTTTCACATCAGACTTATTGAACCGCCTGCACTCGCTTTACGCCCAATAAATC
+
FFFFFFFFFFFFFFFFFFFFFFFFFFFFFFFFFFFFFFFFFFFFFFFFFFFFFFFFFFFFFFFFFFFFFFFFFFFFFFFFFFFFFFFFFFFFFFFFFFFFFFFFFFFFFFF:FFFFFFFFF:FFFFFFFFFFFFFFFFFFFFFFFFF,FFFFFFFFFFFFF:FFFFFFFFFFFFFFFFFFFFFFFFFFFFFFF:FFFFFFFFFFFFFFFFFFFFFFFFFFFFFFFF:FFFFF,FFFFFFFFF:FFFFFFF,
@A01757:128:HWYCLDRX2:1:2101:28357:14090
TCGGACTACACGGGTATCTAATCCTATTTGCTCCCCACGCTTTCGTGCCTCAGCGTCAGTCAACAGCCCAGGCGGCCGCCTTCGCCACTGGTGTTCTTCCATATATCTACGCATTTTACCGCTACACATGGAGTTCCACCACCCTCTCCTGCTCTCTAGCCCGCCAGTTTCCAGAGCCTGTACCGGTTGAGCCGGTACCTTTCACTCCAGACTTAGCAGGCCGCCTACGCACCCTTTACGCCCAATCATTC
+
FFF::FFF:FFFFF:FFF,FFFFFFFF:F,F,FFFFFFFFF,FFF:FFFFFFFFF:FFFFFFFFFF,FFFFFFFFFF:FFFFFFFFFFF,:FFFFFFFF,FFFFFFFFFFFFFFFF,FF,FFFFFFFFFF:FFFFFFF:FFFFFFFFF,F:F:FFFFF,FFFFFFFFF:FF:FFF:FFF:F,FFFFFFFFFFF:FF,FFFFFFFF:FFFFFFFFFFF:FFFFFFFFFFFFFFFFFFFFFFFFF,F::FFFF
@A01757:128:HWYCLDRX2:1:2101:17797:14121
CGGACTACAGGGGTATCTAATCCTATTTGCTCCCCACGCTTTCGCGCCTCAGCGTCAGTCACAGGCCAGGCGGCCGCCTTCGCCACTGGTGTTCTTCCATATCTCTGCGCATTTTACCGCTACACATGGAGTTCCACCGCCCTCTCCTGTCCTCAAGTCTGCCAGTTTCTGAATGAAAGACGAGTTGAGCTCATCCCTTTGCCTTCAGACTGAACAGACCGCCTGCGCACCCTTTACGCCCAATAATTCCG
+
FFFFFFFFFFFFFFFFFFFFFFFFFFFFFFFFFFFFFFFFFFFFFFFFFFFFFFFFFFFFFFFFFFF:FFFFFFFFFFFFFFFFFFFFFFFFFFFFFFFFFFFFFFFFFFFFFFFFFFFFFFFFFFFFFFFFFFFFFFFFFFFFFFFFFFFFFFFFFFFFFFFFFFFFFFFFFF:FFF,FF:FFFF:FFFFFFFFFFFFFF:FF:FFFFFFFFF,FFFFFFFFFF,FFFF:FFFFF,:FFFFFF,F:FF:F
@A01757:128:HWYCLDRX2:1:2101:15673:14137
TCGGACTACAGGGGTATCTAATCCTGTTCGCTCCCCTAGCTTTCGCGCCTCAGCGTCAGTCGTGGCCCAGAAGGCCGCCTTCGCCACGAGTGTTCCTCTCGATATCTACGCATTTCACTGCTACACCGAGAATTCCGGTTCCCCCTCCATTACTCTAGTCTCGCAGTATCATGTGCCGTCCGCGGGTTGAGCCCGCGCCTTTCACACACGACTTACGAAACAGCCTACGCACGCTTTACGCCCAGTGATTC
+
FFFFFFFFFFFFFFFFFFF:FFFFFFFFFFFFFFFFFFFFFFFFFFFFFFFFFFFFFFFFFFFFFFFFFFFFFFFFFFFFFFFFFFFFFFFFFFFFFFFFFFFFF:FFFFFFFFFFFFFF:FF:FFFF:FFFFFFFFFFFFFFFFFFFFFFFF:FFFFFFFF,FFFF:F:FFFFFFFFFFFF,FFFFF:F:FFFFFFFFFFFF:FFF:FFFFFFFF:FFFF:,FFFFF:FFFFFFFFFF,FFF,:FFFFFF
@A01757:128:HWYCLDRX2:1:2101:25192:14152
TCGGACTACCCGGGTATCTAATCCTGTTCGCTACCCATGCTCTCGTGCATCAGCGTCAGACTCAGCCTGGTAAGCTGCCTTCGCTATCGGAGTTCTAAGTTATATCTATGCATTTCACCGCTACTTAACTTATTCCGCCTACCTCGTCTGTTCTCTAGCTCTACAGTATTAATGGCACAATGAGGTGAAGCCCCAAAATTTTACCACTAACTTATAATGCCGCCTACGCACCCTTTAAACCCAATAAATCC
+
FFFF:FFFFFFFFFFFFFFFFFFFFFFFFFFFFFFFFFFFFFFFFFFFFFFFFFFFFFFFFFFFFFFFFFF::FFFFFFFFFFFFFFFFFFFFFFFFFFFF,FFFFFFFFFFFFFFFFFFFFFFFFFFFFFFFFFFFFFF:FFFFFFFFFFFFFFFFFFFFFFFFFF:FFFFFFFFF:FFFFFFFFFFFFFFFFFFFFFFFFFF,FFF::FFF:FFFFFFFF,FFFFFFFFFFF,FFFFFFFF,FF:FFFF
@A01757:128:HWYCLDRX2:1:2101:7672:14184
GGGGGGGGGGGGGGGGGGCAGCACAGTTTTGACCCCCCACAACGACCACCACCACACAAAAACAGCCAGAAAACCCCCCCCCCCCCCCCGCGTCACCCAAAAAAAAAAAAAAAAAAAAAAAAAAAAAAAAAAAACCACAAGAAACCACAGCCAGGAGCCAAAAAAAAAAAAAAAAAAAAACGGGAGGCAGAACGGGGCGGGGGGTCCGACGCGAGAGGGAGAGAGCGCGCGCCACCGACAAACGAAAAACG
+
:FFFFF,:,,,,,,,,,,,,,,,,,,,,,,,,,,,,,,,,,,,,,,,,,,F,,,,,,,,,,,,,,,,,,,:,,,,,,,,,,,,,:,,,,,:,,,,,,,:,,,FFF:F::FF,,F,F,F:F,,,F,F,,:,,,FF,,,,F:,FF:,,,:,,,,:,,,,,:,,,F:,F,,,F:::,:::,:,,,,,,,,,,,:,,,,,,,,,,,,,,:,,,:,:,,,,,,,,,,,,,,,,,,,:,:,,,,,,,,,,,,,:,,,
@A01757:128:HWYCLDRX2:1:2101:15600:14325
TCGGACTACAGGGGTATCTCATCCTATTTGCTCCCCACGCTTTCGTGCCTCAGCGTCAGTCACAGGCCAGGCGGCCGCCTTCGCCACTGGTGTTCTTCCATATCTCTGCGCATTTTACCGCTACACATGGAGTTCCACCGCCCTCTCCTGTCCTCAAGTCTGCCAGTTTCTGAATGAAAGACGAGTTGAGCTCATCCCTTTGCCTTCAGACTGAACATACCGCCTGCGCACCCTTTACGCCCAAGCAGTCC
+
FFFFFFFFFF,FFF,F:FF,:FFFFF,FFFFFFFFFFFFFFFFFFFFFFFFFFFFFFFFFFFFFFFFFFFFFFFFFFF:FF:FFFF:FFFFF,FFFFFFF:FF:FF,F:FFFFFFFFFFFFFFFFFFFFFFFFFFFFFFFFFFFFFFFFFFFFFFFFFFFFFFFFFFFFFFFFFFF:FF:FFFFFFFFFFFFFFFFFF:FFFFFFFFFFFF:FFF:FFFFF,FFFFFFFFF:FFFF:,:FF:,F,FF,F,F
@A01757:128:HWYCLDRX2:1:2101:3278:14340
TCGGACTACAAGGGTATCTAATCCTGTTTGCTCCCCACGCTTTCGCGCCTCAGCGTCAGTTAATGTCCAGCAGGCCGCCTTCGCCACTGGTGTTCCTCCGTATATCTACGCATTTCACCGCTACACACGGAATTCCGCCTGCCTCTCCATCACTCAAGAAGAACAGTTTCAAACGCAGTTCCAGGGTTGAGCCCTGGAATTTCACGTCTGACTTGCTCTCCCGCCTACACGCCCTTTACACCCAGTAAATC
+
FFFFFFFFFFFFFFFFFFFFFFFFFFFFFFFFFFFFFFFFFFFFFFFFFFFFFFFFFFFFFFFFFFFFFFFFFFFFFFFFFFFFFFFFFFFFFFFFFFFFFFFFFFFFFFFFFFFFFFFFFFFFFFFFFFFFFFFFFFFFFFFFFFFFFFFFFFFFFF:FFF:FFFFFFFFFF:FFFFFFFFFFFFFFFFFFF:FFFFFFFF:F,FFFFF::FFF:FFFFFF,FFF:FFFFFFFFFFFF,FFFF,F,::FF
@A01757:128:HWYCLDRX2:1:2101:11180:14434
TCGGACTACACGGGTATCTAATCCTATTTGCTCCCCACGCTTTCGTGCCTCAGCGTCAGTCACAGACCAGACAGCCGCCTTCGCCACTGGTGTTCTTCCATATATCTACGCATTCCACCGCTACACATGGAGTTCCACTGTCCTCTTCTGCACTCAAGTCTCCCGGTTTCCGATGCACTTCTTCGGTTAAGCCGAAGGCTTTCACATCAGACCTAAGCAACCGCCTGCGCTCGCTTTACGCCCAATAAATC
+
FFFFFFFFFFFFFFFFFFFFFFFFFFFFFFFFFFFFFFFFFFFFFFFFFFFFFFFFFFFFFFFFFFFFFFFFFFFFFFFFFFFFFFFFFFFFFFFFFFFFFFFFFFFFFFFFFFFFFFFFFFFFFFFFFFFFFFFFFFFFFFFFFFFFFFFFFFFFFFFFFFFFFFFFFFFFFFFFFFFFFFFFFFFFFF,FFFF,FFFFFFFFFFFFFFFFFF,FFFFFFFFFFFFFFFFFFFFFFFFFFFFFFFF,FFF
@A01757:128:HWYCLDRX2:1:2101:1380:14528
TCGGACTACTAGGGTATCTAATCCTGTTTGCTACCCACGCTTTCGAACCTCAGCGTCAGTTACAGACCAGAGAGCCGCTTTCGCCACTGGTGTTCTTCCATATATCTACGCATTTCACCGCTACACATGGAGTTCCACTCTCCTTTTCTACACTCAAGTCTGCCAGTTTCCAATGCACTACTCCGGTTATGCCGAAGGCTTGCACATCAGACTTAAAAGAGCGCCTGCGTTCCCTTTAGGCCGCTTATTTG
+
F:FFFFFFFFFFFFFFFFFFFFFFFFFFFFFFF:F:FFFFFFF:FF:FFFFFFF:FFFFFFFFF:F:F:F,F:FF:F:FFF,F:F::FFFFFFF,FF::F:FFFF,,:,F,:FFFFF,:F:,:,::,F:F,FFF,,:,F,F,,,:FFF:,::,F,,:FF:F,,F:F:FF,,:FFF,FFF::::FFFFFF,:,FF:F,F,,F,:,,,:,FF,:,:F:,:FF,:F,,F,,,FF,,:F,F,,F,,,,,F,,,,,
@A01757:128:HWYCLDRX2:1:2101:22923:14544
TCGGACTACACGGGTATCTAATCCTGTTTGCTCCCCTAGCTTTCGCGCCTCAGCGTCAGTGATGGCCCAGAAGGCCGCCTTCGCCACCGGTGTTCTTCCCGATATCTGCGCATTCCACCGCTACACCGGGAATTCAGCCTTCCCCTACCACACTCAAGCCAGCCGGTATCGGGAGCGAGACGGGGTTGAGCCCCGAAATTTGACTCACGACCTAACTGGCCGCCTACTCGCGCTTTAAGCCAAATAAATCA
+
FFFFFFFFF:FF:F:FFFFFFFFFFFFF:F:F:FFFFFFFFFFF:FFFFF,F::,FFF:FFFFF,FFFFFFFF,FF,FFFFFFFFFF,F,::FFFFFF:F,F:F:FFFFFFFFFFFFFF,F:FFFFF,:F:FFFF,:FF:FFFF:FFFFFFFFFFFFFFFFFFFF,,FFFF,::,FFF,:FFFF:FF:FFF,FF:F:FFFF:F,:F,FF:FFFFFFF,,FFF,FFFF,FFFFFF,F:,,F:,F,FFFFF,,
@A01757:128:HWYCLDRX2:1:2101:19886:14606
TCGGACTACAGGGGTATCTAATCCTGTTCGCTACCCATGCTTTCTAGCCTCAGCGTCAGTTGCAGACCAGAGAGCCGCCTTCGCCACTGGTGTTCTTCCATATATCTACGCATTCCACCGCTACACATGGAGTTCCACTCTCCTCTTCTGCACTCAAGTTCAACAGTTTCTGATGCAATTCTCCGGTTGAGCCGAAGGCTTTCACATCAGACTTATTGAACCGCCTGCACTCGCTTTACGCCCAATAAATC
+
FFFFFFFFFFFFFFFF:FFFFFFFFFFFFF:F,FFFFFFFFFFFFFFFFFFFFFFFFFFFFFFFFFFFFFFFFFFFFFFFFFFFFFFFFFFFFFFFFFFFFFFFFFFFFFFFFFFFFFFFFFFFFFFFFFFFFFFFFFFFFFFFFFFFFFFFFFF:FFFFFFFFFFFFFFFFFFFFFFFFFFFFFFFFFFFFFFFFFFFFFFFFFFF:FFFFFFFF:FFFFFFFFFFFFFFFFFFFFFFFFF:FFFFFFF:
@A01757:128:HWYCLDRX2:1:2101:12762:14794
TCGGACTACAAGGGTATCTAATCCTATTTGCTCCCCACGCTTTCGTGCCTCAGCGTCAGTCACAGGCCAGGCGGCCGCCTTCGCCACTGGTGTTCTTCCATATCTCTGCGCATTTTACCGCTACACATGGAGTTCCACCGCCCTCTCCTGTCCTCAAGTCTGCCAGTTTCTGAATGAAAGACGAGTTGAGCTCATCCCTTTGCCTTCAGACTGAACAGACAGCATCCGCACCCTTTACGCCCAATCATTCC
+
FFFFFFFFFFFFFFFFFF,FFFFFFFFFFFFFFFFFFFFFFFFFFFFFFFFFFFFFFFFFFFFFFFFFFFFFFFFFFFFFFFFFFFFFFFFFFF:F::FFF:FFFFFFFFFF::FFFF,FFFFFFFFFFFFFFFFFFF:FFFFFFFFFFFFF:FFFF,FFFFFFFFF:FFFFF,F:FFF,FF:F:FFFFF:FF::FFF:FF,,FFFFFFFFFFFFFFFFF,FF,:,FFFFFFFFF,:F:F::F,:::F,:,
@A01757:128:HWYCLDRX2:1:2101:14262:14794
TCGGACTACTAGGGTATCTAATCCCGTTTGCTCCCTACGCTTTCGTGCCTTAGTGTCAGAACCGTCCCAGTAACCTGCCTACGCTATCGGTGTTCCTTCTAATATCTACGGATTTCACTCCTACACTAGAAATTCCAGTTACCCCTAACGGTCTCGAGCTTAGCAGTTTAGATAATAGTCTGAATGGTTGAGCCACCAGATTTCACTATCTACTTACTATGCCACCTACGCAACTCTTTACACCCAGTCAC
+
FFFFFF::FFFFFFFFFFFFFFFFFFFFFFFFFFFFFFFFFFFFFFFFFFFFFFFFFFFFFFFFFFFFFFFFFFFFFFFFFFF:FFFFFFFFFFFFFFFFFFFFFFFFFFFFFFFFFFFFFFFFFFF,FFFF,FFFFFFFFFFFFFFFFFFFFFFF:FFFFFFFFFFFFFF::FFFF:FFFFFFFFFFFF,F,:FFFFF,FFFF:FF:FFFFFF:FFFFFFFF:F::,F:FF:FFFFFFFF:FFFF,FFFF
@A01757:128:HWYCLDRX2:1:2101:7581:14967
TCGGACTACCGGGGTTTCTAATCCTATTTGCTCCCCACGCTTTCGTGCCTCAGCGTCAGTCACAGGCCAGGCTGCCGCCTTCGCCACTGGTGTTCTTCCATATCTCTGCGCATTTTACCGCTACACATGGAGTTCCACCGCCCTCTCCTGTCCTCAAGTCTGCCAGTTTCTGAATGAAAGACGAGTTGAGCTCATCCCTTTGCCTTCAGACTGAACAGACCGCCTGCGCACCCTTTACGCCCAATCATTCC
+
FFFFFFFFFFFFFFFFFFFFFFFFFFFFFFFFFFFFFFFFFFFFFFFFFFFFFFFFFFFFFFFFFFFFFFFFFF:FFFFFFFFFFFFFFFFFFFFFFFFFF,FFFFFFFFFFFFFFFFFFFFFFFFFFFFFFFFFFFFFFFFFFFFFFFFFFFFFFFFFFFFFFFFFFFFFFF:FFFFFFFFFFFFFFFFFFFFFF:FFFFFFFFFFFFFFFFFFFF,FFFFFFFFFFFFFFFFFFFFFFFFFFFF:FFFF
@A01757:128:HWYCLDRX2:1:2101:2193:15060
TCGGACTACTGGGGTATCTAATCCTGTTTGCTCCCCACGCTTTCGAGTCTCAACGTCAGTTACCGTCCAGTAAGCCGCCTTCGCCACTGGTGTTCCTCCTAATATCTACGCATTTCACCGCTACACTAGGAATTCCGCTTACCTCTCCGGTACTCCAGCAAAAAAGTTTCCAAAGCAGTTCCGCGGTTAAGCCGCGGGCTTTCACTTCAGACTTTCTTCGCCGTCTACGCTCCCTTTACACCCAGTAAATC
+
FFFFFFFFFFFFFFFFFFFFFFFFFFFFFFFFFFFFFFFFFFFFFFFFFFFFFFFFFFFFFFFFFFFFFFFFFFFFFFFFFFFFF:,FFFF:FFFFFFFFFFFFFFFFFFF:FFF:FFF:FFFFFFFFFFFFFFF:FFFFF::F,FFFFFF:FFFFFFFFFFFFFFF:FF:FFFF::FFFFFFFFFFFFFFF:FFFF::FFFFFFF:FFFF:FFFFF,F:F,FFFFFFF:FF,FFFFFF,F,F::FF:F,F
@A01757:128:HWYCLDRX2:1:2101:29387:15060
TCGGACTACCAGGGTATCTAATCCTGTTCGCTCCCCCAGCTTTCGCGCCTCAGCGTCAGTGCCGGCCCAGAGAGCTGCCTTCGCCATCGGTGTTCTTCCCGATATCTGCGCATTCCACCGCTACACCGGGAATTCCGCTCTCCTCTACCGCACTCGAGCCGCCCAGTTCGGAACCCGGCCCGAGGTTGAGCCCCGGGGTTCGAGGTTCCGCTTAGGCAGCCGCCTACGCGCGCTTTACGCCCAATGAATCC
+
FFFFFFFFFFFFFFFFFFFFFFFFFFFFFFF:FFFFFFFFFFFFFFFFFFFFFFFFFFFFFFFFFFFFFFFFFFFFFFFFFFFFFFFFFFFFFFFFFFFFFFFFFFFFFFFFFFFFFFFFFFFFFFFFFFFFFFFFFFFFFFFFFFFFFFFFFFFFFFFFFFFFFFFFFF:F,FFFFFFFFFFFFFFFFFFFFFF:F:FF,FFFFFF:FFFFFFFFFFF:FFFFFFFFFFFFFF,FFFFFF:F:FFFFFFF
@A01757:128:HWYCLDRX2:1:2101:10312:15092
TCGGACTACAAGGGTATCTAATCCTGTTTGCTACCCACGCTTTCGCTCCTCAGCGTCAGTTATGTGCCAGATAGTCGCCTTCGCCACTGATGTTCCTCCAGATATCTACGGATTTCACTCCTACACCTGGAATTCCACTATCCTCTCACACACTCCAGTTTGCCAGTTTCAAAGGCAGTTCCCACGTTGAGCGCGGGGATTTCACTCTTGACTTGACATACCGCCTACGAGCGCTTTACGCCCAGTAATTC
+
FFFFFFFFFFFFFFFFFFFFFFFFFFFFFFFFFFFFFFFFFFFFFFFFFFFFFFFFFFFFFFFFFFFFFFFFFFFFFFFFFFFFFFFFFFFFFFFFFFFFFFFFFFFFFFFFFFFFFFFFFFFFFFFFFFFFFFFFFFFFFFFFFFFFFFFFFFFFFFFFFFFFFFFFFFFFFFFFFFFFFF:FFFFFFFFFFFFFFFFFFFFFFFFFFFFFFFFFFFFFF,FFFF,FFFFFFFFFFFFFFFFFFF,:FFF
@A01757:128:HWYCLDRX2:1:2101:16495:15123
TCGGACTACCCGGGTTTCTAATCCTGTTTGCTCCCCACGCTTTCGTGCCTCAGTGTCAGTTACAGTCCAGAGAGCCGCCTTCGCAACTGGTGTTCCTCCTAATATCTACGCATTTCACCGCTACACTAGGAATTCCACTCTCCTCTCCTGCACTCAAGTTCCCCAGTTTCAAAGGCTTACTACGGTTGAGCCGTAGCCTTTCACCTCTGACTTAAGAAACCACCTACGCACCCTTTACGCCCAGTAATTCC
+
FFFFFFFFFFFFFFF:FFFFFFFFFFFFFFFFFFFFFFFFFFFFFFFFFFFF:FFFFFFFFFFFFFFFFFFFFFFFFFF:FFFFFFFFFFFFFFFFFFFFFFFFFFFFFFFFFFFFFFFFFFFFFFFFFFF:FFFFFFFFFFFFFFFFFFFFFFFFFFFFFFFFFFFFFFF:FFFFFFFFFFF,FFFFFFFFFFFFFFFFFFFFFFFFFFFFFFFFFFFFF:,FFFFFFFFFFFFFFFFFFFF,FFFFFFF
@A01757:128:HWYCLDRX2:1:2101:13358:15264
TCGGACTACTAGGGTATCTAATCCTGTTCGCTACCCATGCTTTCGAGCCTCAGCGTCAGTTGCAGACCAGAGAGCCGCCTTCGCCACTGGTGTTCTTCCATATATCTACGCATTCCACCGCTACACATGGAGTTCCACTCTCCTCTTCTGCACTCAAGTTCAACAGTTTCTGATGCAATTCTCCGGTTGAGCCGAAGGCTTTCACATCAGACTTATTGAACCGCCTGCACTCGCTTTACGCCCAATAAATC
+
FFFFFFFFFFFFFFFFFFFFFFFFFFFFFFFFFFFFFFFFFFFFFFFFFFFFFFFFFFFFFFFFFFFFFFFFFFFFFFFFFFFFFFFFFF:FFFFFFFFFFFFFFFFFFFFFFFFFFFFFFFFFFFFFFFFF,FFFFFFFFFFFFFFFFFFFFFFFFFFFFFFFFFFF:FFF,FFF,FFFFFF:FFFFFFFFFFFFFFFFFFFFFFFFFFFF:FFFFFFFFFFF,FFFFFFFFFFFF,FFFFF,FFF:,FF
@A01757:128:HWYCLDRX2:1:2101:7925:15280
TCGGACTACACGGGTATCTAATCCTGTTCGCTACCCATGCTTTCGAGCCTCAGCGTCAGTTGCAGACCAGAGAGCCGCCTTCGCCACTGGTGTTCTTCCATATATCTACGCATTCCACCGCTACACATGGAGTTCCACTCTCCTCTTCTGCACTCAAGTTCAACAGTTTCTGATGCAATTCTCCGGTTGAGCCGAAGGCTTTCACATCAGACTTATTGAACCGCCTGCACTCGCTTTACGCCCTATAAATC
+
FFFFFFFFFFFFFFFFFFFFFFFFFFFFFFFFFFFFFFFFFFFFFFFFFFFFFFFFFFFFFFFFFFFFFFFFFFFFFFF:FFFFFFFFFFFF:FFFFF:FFFFFFFFFFFFFFFFFFFFFFFFFFFFFFFFFFFFFFFFFFFFFFFFFFFFFFFF:FFFFFFFFFFFFFFFFFFFFFFFFFFF:F,FFFFFFFFFFFFFFFFFF:FFFFFFFFF:FFFF:,FFF,FF:FFFFF,FFF,FFFFF,,F,FF,F
@A01757:128:HWYCLDRX2:1:2101:13639:15280
TCGGACTCAAGGGTTTCTAATCCTATTTGCTCCCCACGCTTTCGTGCCTCAGCGTCAGTCAACAGGCCAGGCGGCCGCCTTCGCCACTGGTGTTCTTCCATATATCTACGCATTTTACCGCTACACATGGAGTTCCACCGCCCTCTCCTGCTCTCTAGCCCGCCAGTTTCCAGAGCCTGTACCGGTTGAGCCGGTACCATTCACTCCAGACTTAGCAGGCCGCCTACGCACCCTTTACGCCCAATCATTCC
+
FFFFFFFFFFFFFFFFFFFFFFFFFFFFFFFFFFFFFFFFFFFFFFFFFFFFFFFFFFFFFFFFFFFFFFFFFFFFFFFFFFFFFFFFFFFFFFFFFFFFFFFFFFFFFFFFFFFFFFFFFFFFFFFFFFFFFFFFFFFFFFFFFFFFFFFFFFFFF:FFFFF:FF:FFFFFFFFFFFFFFFFFFFFFFFFFF:FFFFFFFFFFFFFFFFFFFFFFFFFFFFFFFFF:FFFFFFFFFFFFFFFFF:FF:FF
@A01757:128:HWYCLDRX2:1:2101:20618:15280
TCGGACTACACGGGTATCTAATCCTATTTGCTCCCCACGCTTTCGTGCCTCAGCGTCAGTCAACAGGCCAGGCGGCCGCCTTCGCCACTGGTGTTCTTCCATATATCTACGCATTTTACCGCTACACATGGAGTTCCACCGCCCTCTCCTGCTCTCTAGCCCGCCAGTTTCCAGAGCCTGTACCGGTTGAGCCGGTACCTTTCACTCCCGACTGAGCAGGCCGCCTACGCACCCTTTACGCCCAATCCTTC
+
FFFFFFFFFFFFFFFFFFFF,FFFFFFFF:FFFFFFFFFFFFFFFFFFFFFFFFFFFFFFFFFFFFFFFFFFFFF:FFFFFFFFFFFFFFFFFFFFFF:FFFFFFFF,,FFFFFFFFFFFFFF:FFFFFFFFF:FFFFFFFFFFFFFFFFFFFFF:FF,FFFFFFFFFFF:FFFFFFFFFFFFFFFFFFFFFFFFFFFF:FFF:FFFF,:,:F,FFF:FFF,:FFFFFFFFFFFF::FFFFFFFF,F,,F:
@A01757:128:HWYCLDRX2:1:2101:26133:15311
TCGGACTACAAGGGTATCTAATCCTGTTCGCTACCCACGCTCTCGTGCTTCAGCGTCAGTCGCAGTCTGGTAAGCTGCCTTCGCTATCGGAGTTCTAAGTTATATCTAAGCATTTCACCGCTACTTAACTTATTCCGCCTACCTCGTCTGAACTCGAGTCTTACAGTATTAATGGCAAATCAAGGTGAAGCCCCGACGTTTAACCACTAACTTAAAAAACCGCCTACGCACCCTTTAAACCCAATAAATCC
+
FFFFFFFFFFFFFFF,FFFFF:FFFFFFFFFF,FFFFFFFFF:FFFFF:FF:FFFFFFFFF:FFFFFF:FFFFFFFFFFFFFFFFFFF:FFFFFFFFFFFFFFFFFF,FFFFFFFFFFFFF:F:FFF:FFFFFFFFFF:FFFFFFFFF:FFFFFFFFFFFFFFFFFF:FFFFFFFF:FFF::FFFFFFFFFFFFFFFFFFFFFFFFFFFFFF::FFFFFF:FFFF,FFF:FFFFFFF,FFFFF,FF,FFF,
@A01757:128:HWYCLDRX2:1:2101:32371:15374
TCGGACTACACGGGTATCTAATCCTATTTGCTCCCCACGCTTTCGTGCCTCAGCGTCAGTCAACAGGCCAGGCGGCCGCCTTCGCCACTGGTGTTCTTCCATATATCTACGCATTTTACCGCTACACATGGAGTTCCACCGCCCTCTCCTGCTCTCTAGCCCGCCAGTTTCCAGAGCCTGTACCGGTTGAGCCGGTACCTTTCACTCCAGACTTAGCACGCCGCCTACGCACCCTTTACGCCCAAGCATTC
+
FFFFFF,,FFFFFFFFFF,F,FF:FFFFFFF,,FFFFFF:FFFF:FFF,FF,FFF,F,FFFFFFFFFFFFFFFFFFFFFFFFFF,FFFFFFFF::FFFF,FFFFFFFFFFFFFF,F:FFFFF,:FFFFFFFF:,,FF:FF:FFFFFFF,FFFFFF:F:F:FF:,:FFF,F:F::,FFFFFFFFFFFF,FF,FF:,:,F:FFFF::FFF,:FFFF,,FF,FFFFFFFFF,F,:FF:FFFF:FFFF:,:F,:F
@A01757:128:HWYCLDRX2:1:2101:32542:15452
TCGGACTACTGGGGTATCTAATCCTATTTGCTCCCCACGCTTTCGTGCCTCAGCGTCAGTCAACAGGCCAGGCGGCCGCCTTCGCCACTGGTGTTCTTCCATATATCTACGCATTTTACCGCTACACATGGAGTTCCACCGCCCTCTCCTGCTCTCTAGACCGCCAGTTTCAAAAGCAGTTCACGGGTTAAGCCCATGGATTTCACTTCTGACTTGCAGGGCCGCCTACGCACCCTTTACACCCAGTAAAT
+
FFFFFFFFFFFFFFFFFF:FFFFFFFFFFFFFFFFFFFFFFFFFFFFFFFFFFFFFFFFFFFFFFFFFFFFFFFFFFFFFFFFFFFFFFFFFF:FFFFFFFF,FFFFFFFFFFFFFFFFFFFFFFFFFFFFFFFFFFFFFFFFFFFFFFFFFFFFFFF:FFFFFF:FFFFFF:FF,F:FFFFFFFFFFFFFFFFFFFFFF:FFFF:FFFFFF:FFFFFFFFFFFFFFFF:FFFFFFFFFFFFFFFFF::FF
@A01757:128:HWYCLDRX2:1:2101:13449:15483
TCGGACTCCGGGGTATCTAATCCTGTTCGCTCCCCTAGCTTTCGCGCCTCAGCGTCAGTCGTGGCCCAGAAGGCCGCCTTCGCCGCCGGTGTTCTTCCCAATATCTGCGCATTCCACCGCTACACTGGGAATTCCGCCTTCCCCTACCAGACTCAAGCCTGCCGGTATCGGGGGCGGACCGGGGTTGAGCCCCGGTATTTGACCCCCGACCTAACAGGCCGCCTACGCGCGCTTTACGCCCAATGAATCCG
+
FFFFFFFFFFFFFFFFFFFFFFFFFFFFFFFFFFFFFFFFFFFFFFFFFFFFFFFFFFFFFFFFFFFFFFFFFFFFFFFFFFFFFFFFFFFFFFFFFFFFFFFFFFFFFFFFFFFFFFFFFFFFFFFFFFFFFFFF:FFFFFFFFFFFFFFFFFFFFFFF:FFFFFFFFFFFFFFFFFFFFFFFFFFFFFFFFFFF,FFFFFFFFFFFFFFF:F::F:FFFFFFFFFFFFFFFFFFFFFF:FF::F,FFFF
@A01757:128:HWYCLDRX2:1:2101:22724:15483
CGACTACAAGGGTATCTAATCCTGTTCGCTACCCACGCTCTCGTGCTTCAGCGTCAGTCGCAGTCTGGTAAGCTGCCTTCGCTATCGGAGTTCTAAGTTATATCTAAGCATTTCACCGCTACTTAACTTATTCCGCCTACCTCGTCTGAACTCGAGTCTTACAGTATTAATGGCAAATCAAGGTGAAGCCCCGACGTTTAACCACTCACTTAAAAAACCGCCTACGCACCCTTTAAACCCAATAAATCCGG
+
:FF:FFFFFFFFFFFFFFFFFFFFFFFF:FFFFFFFFFFF:FFFFFFFFFFF:FFFFFFFFFFFFFFFFF,FFF:FFFFFFFFFFFFFFFFFFF:FFFFFFFFFFFFFFFFFFFFFFFFFF:FFFFFFFFFFFFFFFFFFFFFFF:FFFFFFFFFFF:FFFFFFFFFFFFFFFFFF:FFF:FFFFFFFFFFFFF:FFFFFFFFFFF,FFFFFFF:FFFFFFFFFFFFF:FFF,F:,,FFFF,FFFFFFFFF
@A01757:128:HWYCLDRX2:1:2101:21341:15562
TCGGACTACTAGGGTATCTAATCCTGTTTGCTCCCCACGCTTTCGTGCCTCAGTGTCAGTTACAGTCCAGAGAGCCGCCTTCGCAACTGGTGTTCCTCCTAATATCTACGCATTTCACCGCTACACTAGGAATTCCACTCTCCTCTCCTGCACTCAAGTTTCCCAGTTTCAAAGGCTTACTACGGGTGAGCCGTAGCCTTTCACCTCTGACTTAAGAAACCACCTACGCACCCTTTACGCCCAGTAATTCC
+
F:FFFFFFFFFFFFFFFFF,FFFFFFFFFFFFFFFFF:FFFFFFFFFFFFFF,FFFFFFFFF:FFF:FFF:FFFFFFFFFFFFFFFFFFF,FF:FFFFFF:FFFFFFFFFF,FFFFFFFFFFFFFFFFFF,FFFFFFFFFFFFFFFFFFFFFF:FF::FFF:FFFFF:FFFFF,:FFF,FFFFF:,FFFFFFFFFFFF,FFF,FFFFFF:FF,FFFFFFFFFF:FF:FFFFFF,:FFFFFFFF,FF,FF:F
@A01757:128:HWYCLDRX2:1:2101:17164:15593
TCGGACTACAGGGGTATCTAATCCTATTTGCTCCCCACGCTTTCGTGCCTCAGCGTCAGTCACAGGCCAGGCGGCCGCCTTCGCCACTGGTGTTCTTCCATATCTCTGCGCATTTTACCGCTACACATGGAGTTCCACCGCCCTCTCCTGTCCTCAAGTCTGCCAGTTTCTGAATGAAAGACGAGTTGAGCTCATCCCTTTGCCTTCAGACTGAACAGACCGCCTGCGCACCCTTTACGCCCAATCATTCC
+
FFFFFFFFFFFFFFFFFFFFFFFFFFFFFFFFFFFFFFFFFFFFFFFF:FFFFFFFFFFFFFFFFFF:FFFFFFFFFFFFFFF:FFFFFFFF:FFFFFFFFFFFFFFFFFFFFFFFFFFFFFFFFFFFFF:FFFFFFFFFFFFFFFFFFFFFFFF:FFFFFFFFFFFFFFFFF:FFFFFFFFFFFFF,FFFFFFFF:FFFFFFFFFFFFFFFFFFFFFFFFFFFFFFFF:FFFFFFFFFFFFFF:FFFF:F
@A01757:128:HWYCLDRX2:1:2101:7862:15608
TCGGACTACCAGGGTATCTAATCCTGTTCGCTACCCACGCTCTCGTGCTTCAGCGTCAGTCGCAGTCTGGTAAGCTGCCTTCGCTATCGGAGTTCTAAGTTATATCTAAGCATTTCACCGCTACTTAACTTATTCCGCCTACCTCGTCTGAACTCGAGTCTTACAGTATTAATGGCAAATCAAGGTGAAGCCCCGACGTTTAACCACTAACTTAAAAAACCGCCTACGCAGCCTTTAAACCCAATAAATCG
+
FFFFFFFF:FFFFFFFFFFFFFFFFFFF:FFF,FFFFFFFFFFFFFFF:F:FFFFFFFFFFFFFFF,FFFF,FFFFFFFFFFFFFFFFFFFFFFFFFFFFFFFFF:F:FFFF,FFFF:FFFFF:F,FF,FF,FF,FF:FFF,FFFFFFFFFF:FFFFFFFF:FFFFF:FFFFFF:F:FFFFF,FFFFF,FFFFFFF,FFFFFFF:,FFFFF,F,,:F:FF:FF,FFFFFF,FFFF,F:FF,F,,FFF,FF,
@A01757:128:HWYCLDRX2:1:2101:4282:15640
TCGGACTACACGGGTTTCTAATCCTGTTTGCTACCCACGCTTTCGCTCCTCAGCGTCAGTTATGTGCCAGATAGTCGCCTTCGCCACTGATGTTCCTCCAGATATCTACGGATTTCACTCCTACACCTGGAATTCCACTATCCTCTCACACACTCCAGTTTGCCAGTTTCAAAGGCAGTTCCCACGTTGAGCGCGGGGATTTCACCCTTGACTTGACATACCGCCTACGAGCGCTTTACGCCCAGTAATTC
+
FFFFFFFFFFFFFFFFFFFF:FFFFFF:FF,FF,FFFF,FFFFFFFFFFFFF:FF:FFFFFFFFFFF,FF:FFFFFFFFFFFFFFFFFFFFFFFFFFFFFFFFF,FFF,FF:,:FFF,FFFFF,,,FFFF:FFFFF,FFFF::FFFF,FFFFFFF,,,FFFFFFFFFFFF,FFFF::,FFFF:FFFF:,::FFFFFFF,,FF,FFF:FFF:FFF,FFFFF,FF,FFFF:,F:,FF,FFFF:FFF:F,FF:,
@A01757:128:HWYCLDRX2:1:2101:18710:15671
TCGGACTACACGGGTATCTAATCCTATTTGCTCCCCACGCTTTCGTGCCTCAGCGTCAGTCAACAGGCCAGGCGGCCGCCTTCGCCACTTGTGTTCTTCCATATATCTACGCATTTTACCGCTACACATGGAGTTCCACCGCCCTCTCCTGCTCTCTCGCCCGCCAGTTTCCAGAGCCTGTACCTGTTGAGCCGGTACCTTTCACTCCAGACTTAGCAGGCCGCCTACGCACCCTTTACGCCCAATCATTC
+
FFFFFFFFFFFFFFF,F:FFFFFFF,FFFFFFFFFFFFFFFFFFFFFFFFFFFFFFFFFFFFFFFFFFFFFFFFFFFFFFFFFFFF,F,FFFFFFFFFF:FFFFFFFFFFFFFFF:FFFFFFFFFFFFFFFFF:FFFF:FFFFFFFFFFFFFFFFFF,FFFFFFF:FFFFFFFFFFFFFFF,FFFFFFFFFFFF:FFF:FFFFFFFFF,FFFFFFFFFFFFFFFFFFFFFF:FFFFFFFFFFF:::FF,:F
@A01757:128:HWYCLDRX2:1:2101:22318:15687
TCGGACTACTAGGGTATCTAATCCTGTTTGCTCCCCACGCTTTCGTGCCTCAGTGTCAGTTACAGTCCAGAGAGCCGCCTTCGCAACTGGTGTTCCTCCTAATATCTACGCATTTCACCGCTACACTAGGAATTCCACTCTCCTCTCCTGCACTCAAGTTTCCCAGTTTCAAAGGCTTACTACGGTTGAGCCGTAGCCTTTCACCTCTGACTTAAGAAACCACCTACGCACCCTTTACGCCCAGTAATTCC
+
:FFFFFFFFFFFF:FFFFFFFFFFFFFFFFFFFFFFFF:FFFFFFFFFFFFFFFFFFFFFFFFFFFFFFFFFFFFFFFFFFFFFFF:FFFFFFFFFFFFFFFFFFFFFFFFFF,FFFFFFFFFFFFF:FFFFFFFFFFFFFFFFFFFFFFFFFFFFFFFFFFFFFFFFFFFFFFFFFFFFFFFF:FFFFF:FFFFFFFFFFFFFFFFFFFFFFFF:FF,FFFFFFFFFFFFF:FF:FF:FF:F:FFFFFF:
@A01757:128:HWYCLDRX2:1:2101:8929:15702
TCGGACTACAAGTGTTTCTAATCCTGTTCGCTACCCATGCTCTCGTGCATCAGCGTCAGACTCAGCCTGGTAAGCTGCCTTCGCTATCGGAGTTCTAAGTTATATCTATGCATTTCACCGCTACTTAACTTATTCCGCCTACCTCGTCTGTTCTCTAGCTCTACAGTATTAATGGCACAATGAGGTGAAGCCCCAAAATTTTACCCCTAACTTATAATGCCGCCTACGCACCCTTTAAACCCAATAAATCC
+
F,,FF:::,F:,,FFFF,FFFFF,,:F,F,FFF:,:F:F:,F,F,F:FF:FF:F:,,::FF,F,,FFFF,FFF:,FFFF,::,FFFFF,FF,FFFFF,,FFFFFFFFFFFFFF::FF:,,FFF,FFFFFF::FF:FFF:FFF,:FF:FFFF,::,F:FF:FFFFFFFF:FF:FFF,FFFFFFF:FFF,:F,F:,::,:,FF:,F,,,:F,,:FFF:,,FF,FF,,F:FF:F:F:FF,FF:F:F,F:F,F,,
@A01757:128:HWYCLDRX2:1:2101:10429:15734
TCGGACTACAAGGGTATCTAATCCTGTTCGCTACCCATGCTTTCGAGCCTCAGCGTCAGTTGCAGACCAGACAGCCGCCTTCGCCACTGGTGTTCTTCCATATATCTACGCATTCCACCGCTACACATGGAGTTCCACTGTCCTCTTCTGAACTCAAGTCGCCCGGTTTCCGATGCACTTCTTCGGTTAAGCCCAAGGCTTTCACATCAGACCTAAGCAACCGACTGCGCTCGCTTTACGCCCAATAAATC
+
FFFFFFFFF:,FFFFFFFFFFFFFFFFF,FFFFFFFF,FFFFFFFFFFFFFF,FFFFFFFFFFFFFFFFFFFFFFFFFFFFFFFFFFFFFFFFFFFFFFF,FFFFFFFFFFFFF:FFFFFFFFFFFF,FFF,FFFFFFF,FFFFFF,FFF,FFFFFFF,FFFFF,FFFFFF,FFFFF:F,FF:FFFFF:FFFF,FFF:FFFFFFF:,F:F:F:FFF,,:FFFF,FF,:FFFF:FFFFFF,FFFF,F:,FFF
@A01757:128:HWYCLDRX2:1:2101:26802:15812
TCGGACTACAAGGGAATCTAATCCTGTTTGCTACCCACGCTTTCCAACCTCAGCGTCAGTTACAGACCAAACAGCCGCTTTCCCCACTGGTGTTCTACCAAATAACAACGCATTTAACCCATAAACATGGAGTACCACCGCCAACTCATCAACTCTAGCCCCCCATTTACCACAGCATGTACCGTTTTACCCGTTACATTTCAAACCACACTATCAAGCCCCCAAAACAACCATTAACCCCAAAAAATACC
+
FFF,,,,FFF:FF,,F,,,FF,F,F,F,F:F,,FFFFF:,FF,F,FFF,,,,,F,,:F:FFF,F,FF,:,F,F,F,,F:F,F,F,:FFF,::F,,F,F:F,F,FF,,,F:,FFFF,FF,,,,F,,::FF,F,:,F,FF,,FFF:,,FFF,,,,,,,F,F:F,F,F,FF,F,F,F,:FF,,::F:,FF,F,,F::,,F,FF,,F,,F,F,F::,,,,F,:,F,:,,,,:,FFF,:F,FF:FF,FFF,:::FF
@A01757:128:HWYCLDRX2:1:2101:32380:15828
TCGGACTACAAGGGTATCTAATCCTGTTCGCTACCCACGCTCTCGTGCTTCAGCGTCAGTCGCAGTCTGGTAAGCTGCCTTCGCTATCGGAGTTCTAAGTTATATCTAAGCATTTCACCGCTACTTAACTTATTCCGCCTACCTCGTCTGAACTCGAGTCTTACAGTATTAATGGCAAATCAAGGTTAAGCCCCGACGTTTAACCACTAACTTAAAAAACCGCCTACGCACCCTTTAAACCCAATAAATCC
+
FFFFFFFFF:FFFFFFFFFFFFFFFFFFFFFFFFFFFFFF:F:FFFFFFFF:FFFFFFFFFFFFFFFFFFFF,FFFFFFFFFFFFFFFFFFFFFFFFFFFFF:F:FFFFFFFFFFFFFFFFF:FFFFFFFFFFFFFFFFFFFFFFFFFFFF:FFFFFFFFFFFFFFF:FFFFFFFFFFFFF::FFFF:FFFFFFF:FFFFF,FFFFFF:FFFFFFFFFFFFF:FFF:FFFFFF:FFFFFFF:FFF:FFF:F
@A01757:128:HWYCLDRX2:1:2101:6840:15969
TCGGACTACAAGGGTATCTAATCCTGTTCGCTACCCACGCTCTCGTGCTTCAGCGTCAGTCGCAGTCTGGTAAGCTGCCTTCGCTATCGGAGTTCTAAGTTATATCTAAGCATTTCACCGCTACTTAACTTATTCCGCCTACCTCGTCTGAACTCGAGTCTTACAGTATTAATGGCAAATCAAGGTGAAGCCCCGACGTTTAACCACTAACTTAAAAAACCGCCTACGCACCCTTTAAACCCAATAAATCC
+
FFFFFFFFFFFFFFFFFFFFFFFFFFFFFFFFFFFFFFFFFFFFFFFFFFFFFFFFFFFFFFFFFFFFFFFFFFFFFFFFFFFFFFFFFFFFFFFFFFFFFFFFFFFFFFFFFFFFFFFFFFFFFFFF:FFFFFFFFFFFFFFFFFFF:FFFFFFF:FFFFFFFF:F:FFFFFFFFFFFFFFFFFFFFF:FFF:FFFFFFFFFF,FFF,FFFF,FFFF:FFFFFF:FFFFF:FFFFF:FFFFFFFFFFFF:
@A01757:128:HWYCLDRX2:1:2101:3640:16000
TCGGACTACTCGGGTATCTAATCCTATTTGCTCCCCACGCTTTCGTGCCTCAGCGTCAGTCAACAGGCCAGGCGGCCGCCTTCGCCACTGGTGTTCTTCCATCTATCTACGCATTTTACAGCGACACAAGGAGTTCCACCGCCCTCTCCTGCTCTCTAGCCCGCCAGTGTCCAGAGCCTGTCCCGGTTGAGCCGGGCCCGTTGCCTCGCGACTTGGCAGGCCGCCTCCGCCGCCTTGACGCCCAGTAAGTC
+
FFFFFF:FF:FFFFFF:F,FFFFFFFFF,:F,:FFFF,FFF:FF:,,:FF,FFFFFFFFFFFFFF:FFFFFFFFFFFFFF,F:FF,F:FF,FF,F:F:F,FF,FFFFFFFF:,FF,FFF,F:,,FF,F,FF,F,,FF,FFFFFFFFF:FF:FFF,::FFF:FFFFF,F,,F:FF:FF,:FFFFF:F,F,FF:FFF,,,,,:,,,FF,,,:F:F,,FF:F,,,:FF,FFF:F,F,,F,,,,:F,F,,,,:,,
@A01757:128:HWYCLDRX2:1:2101:19036:16047
TCGGACTACCAGGGTATCTAATCCTGTTTGCTACCCACGCTTTCGCTCCTCAGCGTCAGTTATGTGCCAGATAGTCGCCTTCGCCACTGATGTTCCTCCAGATATCTACGGATTTCACTCCTACACCTGGAATTCCACTATCCTCTCACACACTCCAGTTTGCCAGTTTCAAAGGCAGTTCCCACGTTGAGCGCGGGGATTTCACCCTTGACTTGACATACCGCCTACGAGCGCTTTACGCCCAGTAATTC
+
FFFFFFFFFFFFFF:F:F::FFFFFFFFFFFFFFFFFFFFFFFFFFFFFFFFFFFFFFFFF:FFFFFF:FFFFFFFFFFF,FFFFFFFFFFFFFFFFFFFFFFFFFFFFFFFFFFFFFFFFFFFFFFFFFFFFFFFFFFFFFFFFFFFFFFFFFFFFFFFFF:FFFFFFFFFFFFFFFFFFFFFFFFF:FFFFFFFFFFFFFFFFFFF:FFFF:F:FFFFFF:FF:FFFFF:FFFFFFFFFFF:FF:FF,F
@A01757:128:HWYCLDRX2:1:2101:16251:16078
TCGACTACCCGGGTATCTAATCCTATTTGCTCCCCACGCTTTCGTGCCTCAGCGTCAGCAACAGGCCAGGCGGCCGCCTTCGCCACTGGTGTTCTTCCATATATCTACGCATTTTACCGCTACACATGGAGTTCCACCGCCCTCTCCTGCTCTCCAGTCCTCCAGTTTCCAAAGCCATGCATGAGTTGAGCTCATGCGTTTCACTCCAGACTTGCAGGACCGCATGCGCACCCTTTACGCCCAATCATTCC
+
FFFFFF:FFFFFFFFFFFFFFFFFFFFFFFFFFFFFFFFFFFFFFFFFFFFFFFFFFFFFFFFFFFFFFFFFFFFFFFFFFFFFFFFFFFFFFFFFFFFFFFFFFFFFFFFFFFFFFFFFFFFFFFFFFFFFFFFFFFFFFFFFFFFFFFFFFFFFFFFFFFFFFFFFFFFFFFFFFFFF:FFFFFFFFFFFFFFFFFFFFFFFFFFFFFFFFFFFFFFFFFF:FFFFFFFFFFFFFFFF:FFFFFFFFFF
@A01757:128:HWYCLDRX2:1:2101:28474:16078
TCGGACTACAAGGGTATCTAATCCTGTTCGCTACCCATGCTTTCGAGCCTCAGCGTCAGTTGCAGACCAGACAGCCGCCTTCGCCACTGGTGTTCTTCCATATATCTACGCATTCCACCGCTACACATGGAGTTCCACTGTCCTCTTCTGCACTCAAGTTGCCCGGTTTCCGATGCACTTCTTCGGTTAAGCCGAAGGCTTTCACATCAGACCTAAGCAACCGCCTGCGCTCGCTTTACGCCCAATAAATC
+
FFFFFFFFFFFFFFFFFFFFFFFFFFFFFFFFFFFFFFFFFFFFFFFFFFFFFFFFFFFFFFFFFFFFFFFFFFFFFFFFFFFFFFFFFFFFFFFFFFFFFFFFFFFFFFFFFFFFFF:FFFFFFFFFFFFFFFFFFFFFFFFFFFFFFFFFFFFFFFF,:FFF,FFFFF,:FFFFFFFFFFFFFFFFFF:FFFFFFFFFFFFFFF:FFFFFFFFF:,FFFFFFFFFFFFFF,FFFFFFFFFF,FFFFF:F
@A01757:128:HWYCLDRX2:1:2101:19018:16172
TCGGACTACAAGGGTATCTAATCCTTTTCGCTACCCATGCTTTCGAGCCTCAGCGTCAGTTGCAGACCAGAGAGCCGCCTTCGCCACTGGTGTTCTTCCATATATCTACGCATTCCACCGCTACACATGGAGTTCCACTCTCCTCTTCTGCACTCAAGTTCAACAGTTTCTGATGCAATTCTCCGGTTGAGCCGAAGGCTTTCACATCAGACTTATTGAACCGCCTGCACTCGCTTTACGCCCAATAAATC
+
FFFFFFFFFFFFFFFFFFFFFFFFFFFFFFFFFFFFF:FFFFFFFFFFFFFFFFFFFFFFFFFFFFFFFFFFFFFFFFFFFFFFFFFFFFFFFFF:FFFFFFFFFFFFFFFFFFFFFFFFFFFFFFFFFFFFFFFFFFFFFFFFFFFFFFFFFFFFFFFFFFFFFFFFFFFFFFFFFFFFF:F:FFFFFFFFFFFFFFFFFFFFFFFFF:FFFFF:FF:FFFFFF:FFFF:F,FF:FFF:FFFF,FFFFFF
@A01757:128:HWYCLDRX2:1:2101:5231:16219
TCGGACTACAAGGGTATCTAATCCTATTTGCTCCCCACGCTTTCGTGCCTCAGCGTCAGTCAACAGGCCAGGCGGCCGCCTTCGCCACTGGTGTTCTTCCATATATCTACGCATTTTACCGCTACACATGGAGTTCCACCGCCCTATCCTGCTCTCTAGCCCGCCAGTTTCCAGAGCCTGTACCGGTTGAGCCGGTACCTTTCACTCCAGACTTAGCAGGCCGCCTACGCACCCTTTACGCCCAATCATTC
+
FFFFFFFFFFFFFFFFFFFFFFFFF:FFFFFFFFFFFFFFFFFFFFFFFFFF:F:F:FFFFFFFF::FFFFFFFFFFFFFFFFFFFFFFFFFFFFFFFFFFFFFFFFFFFFFFFFFF:FFF:FFFFFFFFF,FFFFF:FFFFFFF:FFFFFFFFFFFF,FFFFFFFFFFFFF:FFFFFF:FFFFFFFFF:F:F::FFFFFFFFFFFFFFFFFFFFFFFFFFFFFFFFF:FFFFFFFFFFFFFFFFF:FFFF
@A01757:128:HWYCLDRX2:1:2101:20582:16219
TCGACAACAAGGGTTTCTAATCCTGTTCGCTACCCACGCTCTCGTGCTTCAGCGTCAGTCGCAGTCTGGTAAGCTGCCTTCGCTATCGGAGTTCTAAGTTATATCTAAGCATTTCACCGCTACTTAACTTATTCCGCCTACCTCGTCTGAACTCGAGTCTTACAGTATTAATGGCAAATCAAGGTGAAGCCCCGACGTTTAACCACTAACTTAAAAAACCGCCTACGCACCCTTTAAACCCACTAAATCCG
+
FF:FFFFFFFF:FFFFFFFFFFFFFFFFFFFFFFFFFFFFFFFFFFFFFF:FFFFFF:FFFFFFFFFFFFFFFFFFFF:FFFFFFFFFFFFFFFFFFFFFFFFFFFFFFFFFFFFFFFFFFFFFFFFFFFFFFFFFFFFFFFFFFFFFFFFFFFFFFFFFFFF,FFFFFFFFFF:FFFFFFFFFFFFF:FFFFF:FFF:FFFFFFFF,FFFFFF:FF,F,FFFFFFFFFFFFF,FF,FF,FF,FFFFFFFF
@A01757:128:HWYCLDRX2:1:2101:25147:16235
TCGGATACTCGGGTATCTAATCCTGTTTGCTCCCCACGCTTTCGAGCCTCAACGTCAGTTACTGTCCAGCAGGCCGCCTTCGCCACTGGTGTTCCTCCTAATATCTACGCATTTCACCGCTACACTAGGAATTCCGCTTACCTCTCCAGCACTCCAGCCGTACAGTTTCCAAAGCAGTTCCCGGGTTAAGCCCGGGGCTTTCACTTCAGACTTGCACTGCCGTCTACGCTCCCTTTACACCCAGTAAATCC
+
FFFFF:FFFFFFFFFFFFFFFFFFF:FFFFFFFFFFFFFFFFFFFFFFFFFFFFFFFFFFFFFFFFFFFFFFFFFFFFFFFFFFFFFFFFFFFFFFFFFFFFFFFFFFFFFFFFFFFFFFFFFFFF:FFFFFFFFFFFFFFFFFFFFFFFFFFF:FFFFF:FFFFFFFFFFFFFFFFFFF:FFFFFFFF:FFFFFFFFFFFFFFFF:FFFFFFF:FFFFFFFFF::FFFFFFFFFFFFFF:FFFF,:FFFF
@A01757:128:HWYCLDRX2:1:2101:28429:16313
TCGGACTACCAGGGTATCTAATCCTGTTCGCTACCCATGCTTTCGAGCCTCAGCGTCAGTTGCAGACCAGACAGCCGCCTTCGCCACTGGTGTTCTTCCATATATCTACGCATTCCACCGCTACACATGGAGTTCCACTGTCCTCTTCTGCACTCAAGTCGCCCGGTTTCCGATGCACTTCTTCGGTTAAGCCGAAGGCTTTCATATCAGACCTAAGCAACCGCCTGCGCTCGCTTTACGCCCAATAAATC
+
FFFFFFFFFFFFFFFFFFFFFFFFFFFFFFFFFFFFFFFFFFFFFFFFFFFFFFFFFFFFFFFFFFFFFFFFFFFFFFFFFFFFFFFFFFFFFFFFFFFFFFFFFFFFFFFFFFFFFFFFFFFFFFFFFFFFFFFFFFFFFFFFFFFFFFFFFFFFFFFFFFFFFFFFFFFFFFFFFFFFFFFFFFFFFFFFFFFFFFFFFFFFFFFFFF:FFFFFFFFFFFFFFFFF:FFFFFFFFFFFFFFFFF:FFFF
@A01757:128:HWYCLDRX2:1:2101:7337:16329
TCGGACTACAGGGGTTTCTAATCCTGTTCGCTACCCACGCTTTCGTGCATCAGCGTCAGATGCGGATTAGCAAGCTGCCTGCGCAATCGGTGTTCTGAGTAATATCTAAGCATTTCACCGCTACACTACTCATTCCGCCTGCTGCATCCGCTCTCTAGTCGAACAGTATCAGAGGCAGGCACGGGGTTAAGCCCCGACATTTGACCTCTAACTTATCCGACAGCCTACGCACCCTTTAAACCCAATGACTC
+
FFFFFFFFFFFFFFFFFFFFFFFFFFFFFFFFFFFFFFFFFFFFFFFFFFFFFFFFFFF:FFFFFFFFFFFF:FFFFFFFFFFFFFFFFFFFFFFFFFFFFFF,FFFFFFFFFFFFFFFFFFFFFFFFFFFFFFFFFFFFFFFFFFFFFFFFFFFFFFFFFFFFFFF:FFFFFFFFFFFFFFFFFFFFFFFFFFFFFFFFFFFFFFFFFFFFFFFFFFFFFFFFFFFFFFFFFFFFF:FFFFFFFFFF,FF
@A01757:128:HWYCLDRX2:1:2101:11153:16329
TCGGACTACACGGGTATCTAATCCTGTTTGCTACCCACGCTTTCGAACCTCAGCGTCAGTTACAGACCAGAGAGCCGCTTTCGCCACTGGTGTTCTTCCATATATCTACGCATTTCACCGCTACACATGGAGTTCCACTCTCCTCTTCTGCACTCAAGTCTCCCAGTTTCCAATGCACTACTCCGGTTAAGCCGAAGGCTTTCACATCAGACTTAAAAGACCGCCTGCGTTCCCTTTACGCCCAATAAATC
+
FFFFFFFFFFFFFFFFFFFFFFFFFFFFFFFFFFFFFFFFFFFFFFFFFFFFFFFFFFFFFFFFFFFFFFFFFFFFFF:FFFFFFFFFFFFFFFFFFFF,FF::FFFFFFFFFFF,:FFFFFFFFFFFFFFFFF:FF:FFFFFF:FFFFFFF::FFFF:FFFFFFFFFFFFFFFF:FFFFFFFFFFFFFFFFFFFFFFFF:FFFFFFFFFFFFFFFFF,FFFFFFFFFF:::F:FFFFFFFFFFFFFFFFF
@A01757:128:HWYCLDRX2:1:2101:30915:16329
TCGGACTACAGGGGTATCTAATCCTGTTCGCTACCCATGCTTTCGAGCCTCAGCGTCAGTTGCAGACCAGAGAGCCGCCTTCGCCACTGGTGTTCTTCCATATATCTACGCATTCCACCGCTACACATGGAGTTCCACTCTCCTCTTCTGCACTCAAGTTCAACAGTTTCTGATGCAATTCTCCGGTTGAGCCGAAGGCTTTCACATCAGACTTATTGAACCGCCTGCACTCGCTTTACGCCCAATAAATC
+
FFFFFFFFFFFFFFFFFFFFFFFFFFFFFFFFFFFFFFFFFFFFFFFFFFFFFFFFFFFFFFFFFFFFFFFFFFFFFFFFFFFFFFFFFFFFFFFFFFFFFFFFFFFFFFFFFFFFFFFFFFFFFFFFFFFFFFFFFFFFFFFFFFFFFFFFFFFFFFFFFFFFFFFFFFFFFFFFFFFFFFFFFFFFFFFFFFFFFFFFFFFFFFFFFFFFF:FFFFFFF:FFFFFFFF:FFFFFFFFFF::,FFF:FFF
@A01757:128:HWYCLDRX2:1:2101:21160:16344
TCGGACTACCAGGGTATCTAATCCTGTTCGCTCCCCCAGCTTTCGCGCCTCAGCGTCAGTGCCGGCCCAGAGAGCTGCCTTCGCCATCGGTGTTCTTCCCGATATCTGCGCATTCCACCGCTACACCGGGAATTCCGCTCTCCTCTACCGCACTCCAGCAAAAAAGTTTCCAAAGCAGTTCCGCGGTTAAGCCGCGGGCTTTCACTTCAGACTTTCTTCGCCGTCTACGCTCCCTTTACACCCAGTAAATC
+
FFFFFFFFFFFFFFFFFFFF:FFFFFFFFFFFFFFFFFFFFFFFFFFFFFFFFFFFFFFFFFFFFFFFFFFFFFFFFFFFFFFFFFFFFFFFFFFFFFFFFFFFFFFFFFFFFFFFFFFFFFFFFFFFFFFFFFFFFFFFFFFFFFFFFFFFFFFFFFFFFFFFFFFFFFFFFFFFFFFFFFFFFFFFFFFFFFFFFFFFFFFFFFFFFFFFFFFFFFFFFFFFFFFFFFFFFFFFFF:FF,FFF:FFFFF
@A01757:128:HWYCLDRX2:1:2101:13883:16391
TCGGACTACACGGGTATCTAATCCTGTTTGCTACCCACGCTTTCGAGCCTCAGCGTCAGTTAAAGCCCAGCAGGCCGCCTTCGCCACTGGTGTTCCTCCTAATATCTACGCATTTCACCGCTACACTAGGAATTCCGCCTGCCTCTACTTCACTCAAGAAATACAGTTTTGAAAGCAGTTCATGGGTTGAGCCCATACCTTTCACTTCCAACTTGCATTCCCGCCTACGCTCCCTTTACACCCAGTAATTC
+
FFFFFFFFFFFFFFFFFFFFFFFFFFFFFFFFFFFFFFFFFFFFFFFFFFFFFFFFFFFFFFFFFFFFFFFFFFFFFFFFFFFFFFFFFFFFFFFFFFFFFFFFFFFF:FFFFFFFFFFFFFFFFFFFFFFFFFFFFFFFFFFFFFFFFFFFFFFFFFF:FFFFFFFFFFFFFFFFFFFFFFFFFFFFF,F,FFFFFFFFFFFFFFFFFFFFFFFFFFFFFFFFFFFFFFFFFFFFFFFFFFFFFFF,FFF
@A01757:128:HWYCLDRX2:1:2101:31485:16532
TCGGACTACTAGGGTATCTAATCCTGTTTGCTCCCCACGCTTTCGAGCCTCAACGTCAGTTACTGTCCAGCAGGCCGCCTTCGCCACTGGTGTTCCTCCTAATATCTACGCATTTCACCGCTACACTCGGAATTCCGCCTGCCCCTCCAGTACTCTAGCCGCACAGTTTCCAGAGCAGTTCCGGGGTTGGGCCCCGGGCTTTCACTCCAGACTTGCACTGCCGTCTGCGCTCCCTTTACACCCAGTAAATC
+
FFFFFFFFFFFFFFFFFFFFFFFFFFFFFFFFFFFFFFFFFFFFFFFFFFFFFFFFFFFFFFFFFFFFFFFFFFFFFFFFFFFFFFFFFFFFFFFFFFFFFFFFFFFFFFFFFFFFFFFFFFFFFFF,FFFFFFFFFFFFFFFFFFFFFFFFFFFFFFFFFFFFFFFFFFFFFFFFFFFFFFFFFFFFFFFFFFFFFFFFFFF:FFFFFFFFFFFFFFFFFFF:FFFFFFFFFFFFFFFFF:FFFFFF:FF
@A01757:128:HWYCLDRX2:1:2101:20392:16548
TCGGACTACCAGGGTATCTAATCCTATTTGCTCCCCACGCTTTCGTGCCTCAGCGTCAGTCAACAGGCCAGGCGGCCGCCTTCGCCACTGGTGTTCCTCCATATATCTACGCATTTTACCGCTACACATGGAGTTCCACCGCCCTCTCCTGCTCTCTAGCCCGCCAGTTTCCAGAGCCTGTACCGGTTGAGCCGGTACCTTTCACTCCAGACTTAGCAGGCCGCCTACGCACCCTTTACGCCCAATCATTC
+
FFFFFFFFFFFFFFFFFFFFFFFF,FFFFFFF:FFFFFFFFFFFFFFFFFFFFF:FFFFFFFFFFFFFFFFFFFFFF:FF:FFFFFFFFFFFFFFFFF:FFFFFFFFFFFFF:FFFFFFFFFFFFFFFFFFFFFFFFFFFFFFFFFFFF:FFFFFFFFFFFFFFFFFFFFFFFFFFFFFFFFFFF:F:FFFFFFFFFFFFFFFFFFFFFF:FFF:FFFFFFFFFFF:FFFFFFFFFF:FFFFFFFF::F,F
@A01757:128:HWYCLDRX2:1:2101:31448:16595
TCGGACTACCAGGGTATCTAATCCTGTTCGCTACCCACGCTCTCGTGCTTCAGCGTCAGTCTCAGCCTGGTAAGCTGCCTTCGCTATCGGAGTTCTAAGTCATATCTAAGCATTTCACCGCTACTTGACTTATTCCGCCTACCTCGTCTGTACTCGAGCCCGCCAGTTTTAATGGCAATCCGGGGTTTAGCCCCGACATTTAACCACTAACTTAACAGGCCGCCTACGCACCCTTTAAACCCAATAAATCC
+
FFFFFFFFFFFFFFFFFFFFFFFFFF::FFFF:FFFFFF:FFFFFFFFFFFFF:FFFFFFFFFFFFFFFFFFFFFFF:FFFFFFFFFFFFFFFFFFFFFF:FFFFFFFFFFF:FFFFFFFFFFFFFFFFFFFFFFFFFFFFFFFFFFFFFFFFFF:FFFFFFFFFFFFFFFFFFFFFFFFFFFFFFFFFFFFFFFFFFFFFFFFFFFF,FFFFFFFFFFF:FFFFFFFFFFFFFFFFFFFFFFFFFFF:F,
@A01757:128:HWYCLDRX2:1:2101:9815:16611
TCGGACTACAGGGGTATCTAATCCTGTTCGCTACCCACGCTCTCGTGCTTCAGCGTCAGTCGCAGTCTGGTAAGCTGCCTTCGCTATCGGAGTTCTAAGTTATATCTAAGCATTTCACCGCTACTTAACTTATTCCGCCTACCTCGTCTGAACTCGAGTCTTACAGTATTAATGGCAAATCAAGGTGAAGCCCCGACGTTTAACCACTAACTTAAAAAACCGCCTACGCACCCTTTAAACCCAATAAATCC
+
FFFFFFFFFF:FFFFFFFFFFFFFFFFFFFFFFFFFFFFFFFFFFFFFFFFFFFFFFFFFFFFFFFFFFFFFFFFFFFFFFFFFFFFFFFFFFFFFFFFFFFFFF:FFFFFFFFFFFFFFFF:FFFFFFFF:FFFFFFFFFFFFFFFFFFFFFFFFFFFFFFFFFFFFFFFFFFFFFFFFFF,F,FFFFFFFFFF,FFFFFFFF:FFF,FFFFFFFFF:FFFFFFFFFF,:FFFFF,FFFFFFFFFF:FF:
@A01757:128:HWYCLDRX2:1:2101:6072:16642
TCGGCTACAAGGGTTTCTAATCCTATTTGCTCCCCACGCTTTCGTGCCTCAGCGTCAGTCAACAGGCCAGGCGGCCGCCTTCGCCACTGGTGTTCTTCCATATATCTACGCATTTTACCGCTACACATGGAGTTCCACCGCCCTCTCCTGCTCTCCAGTCCTCCAGTTTCCAAAGCCATGCATGAGTTGAGCTCATGCGTTTCACTCCAGACTTGCAGGACCGCCTACGCACCCTTTACGCCCAATCATTC
+
FFFFF,FFFF:FFFFFFFFFFFFFF:FFFFFFFFF:FFFFFFFFFFFFFFFFFFFFFFFFFFFFFFFF:FFFFFFFFFF,FFFFFFFFFFFFF:FFFFF:FF:FFFFFFFFFFFFFFFFFFFFFF:FFFFFFFFFFFFFFFFFFFFFFFFFFFFFFFFFFFFFFFFFFFFFFFFFFFFFFFFFFFFFFFFFFFF:FFF,FFFFFFFFFFFFFFFFFFFFFFFF:FF:FFFFFFFFFFFFFFF:FFFFFFFF
@A01757:128:HWYCLDRX2:1:2101:7934:16642
TCGGACTACAAGGGTATCTAATCCTGTTCGCTACCCATGCTTTCGAGCCTCAGCGTCAGTTGCAGACCAGACAGCCGCCTTCGCCACTGGTGTTCTTCCATATATCTACGCATTCCACCGCTACACATGGAGTTCCACTGTCCTCTTCTGCACTCAAGTTCCCCAGTTTCAAAGGCTTACTACGGTTGAGCCGTAGCCTTTCACCTCTGACTTAAGAAACCACCTACGCACCCTTTACGCCCAGTAATTCC
+
FFFFFFFFFFFFFFFFFFFFFFFFFFFFFFFFFFFFFFFFFFFFFFFFFFFFFFFFFFFFFFFFFFFFFFFFFFFFFFFFFFFFFFFFFFFFFFFFFFFFFFFFFFF:FFFFFFFFFFFFFFFFFFFFFFFFFFFFFFFFFFFFFFFFFFFFFFFFFFFFFFFFFFFFFFFFFFFFFFFFFFFFFFFFFFFFFFFFFFF:FFFFFFFFFFFFFFFFFFFFFFFF,FFFFFFFFF,FFFFFFFFFFFFFFF,
@A01757:128:HWYCLDRX2:1:2101:32425:16752
TCGGACTACAGGGGTATCTAATCCTATTTGCTCCCCACGCTTTCGTGCCTCAGCGTCAGTCAACAGGCCAGGCGGCCGCCTTCGCCACTGGTGTTCTTCCATATATCTACGCATTTTACCGCTACACATGGAGTTCCACCGCCCTCTCCTGCTCTCTAGCCCGCCAGTTTCCAGAGCCTGTACCGGTTGAGCCGGTACCTTTCACTCCAGACTTAGCAGCCCGCCTACGCACCCTTTACGCCCAATCATTC
+
FFFFFFFFFFFFFFFF:FFFF:FFFF,FFFFFFFFFFFFFFFFFFFFFFFFFFFFFFFFFFFFF:FFFFF,FFFFFFFFFFFFF:FFFFFFF::FFFFFFFFFFFFFFF:FF:FFF:FF:FFF,FFFFFFF:FF,FFFF,FFFFFFFF:FFFFFFFFF:FFFFFFFF,F,FFFFFF:FFFFFFFFFF:F:FFF,FF,FF:F,FFFFF:,F:FF:FF,FF,FFF:,F:FFFFF,FF:FFFF:FFFFF,F,F:
@A01757:128:HWYCLDRX2:1:2101:13521:16830
TCGGACTACACGGGTATCTAATCCTGTTTGCTACCCACGCTTTCGAGCCTCAGCGTCAGTTAAAGCCCAGCAGGCCGCCTTCGCCACTGGTGTTCCTCCTAATATCTACGCATTTCACCGCTACACTAGGAATTCCGCCTGCCTCTACTTCACTCAAGAAATACAGTTTTGAAAGCAGTTCATGGGTTGAGCCCATACCTTTCACTTCCAACTTGCATTCCCGCCTACGCTCCCTTTACACCCAGTAATTC
+
FFFFFFFFFFFFFFFFFFFFFFFFFFFFFFFFFFFFFFFFFFFFFFFFFFFFFFFFFFF:FFFFFFFFFFFFFFFFFFFFFFFFFFFFFFFFFFFFFFFFFFFFFFFFFFFFFFFFFFFFF:FFFFFFFFFFFFF:FFFFFFFFFFFFFFF:FFFFFFFFFFFFFFFFFFFFFFFFFFFFFFFFFFFFFFFF:FFFFFF:FFFFFF,FFFFFF::FFF:FFFFFFFFFFFFFFFFFFFFFFFF::FFFFFF
@A01757:128:HWYCLDRX2:1:2101:19994:16830
TCGACTACTAGGGTTTCTAATCCTGTTTGCTACCCACGCTTTCGAACCTCAGCGTCAGTTACAGACCAGAGAGCCGCTTTCGCCACTGGTGTTGGTGCATATCTCTTGGGGGTTGTGGGGTAGCCATGGGGTTCGCGTGTCCTCTTCTGCGCTGGAGGGGCCGGGGTTCGGAGGCCCGGGGTCGGGTTGGCGGGGGGGGGTGGCGTGGGGGCGGGGGGGCGGGCGCGGCGGGGGGGGCGCGCGGGGGGGGG
+
FFF::,F:FF:FFFFFFFFFF:,FFF:F:,F::FFF,F:,F::,F:::FF,FFFFF:F,FF,FFF,:FF,FF::,F,,FFFF,,F,FFF:F,,:F,,,::F,:F,F,,,,,,,:,,:,F,,F,,,::,F,F,:,,,F,F,,F,,,F,,F,,,,,,,F,,,,,,FF,,,,,F,,FF,,,,F,F,FFF:,,F,::,FFF,,,,,,,:F,FF,:,,,,F,,,,F,F,F,FF:FFF::,F:,F,F,F,,F,:F,:
@A01757:128:HWYCLDRX2:1:2101:24921:16845
TCGGACTACAAGGGTATCTAATCCCGTTTGCTCCCTACGCTTTCGTGCCTTAGTGTCAGAACCGTCCCAGTAACCTGCCTACGCTATTGGTGTTCTTTCTAATATCTACGGATTTCACTCCTACACTAGAAATTCCAGTTACCCCTAACGGTCTCGAGCTTAACAGTTTAGCTAATAGTCTGAATGGTTGAGCCACCAGATTTCACTAGCTACTTATTATGCCACCTACGCAACTCTTTACACCCAGTCAC
+
FFFFFFFFFFFFFFFFFFFFFFFFFFFFFFFFFFFFFFFFFFFFFFFFFFFFFFFFFFFFFFFFFFFFFFFFFFFFFFFFFFFFFFFFFFFFFFFFFFFFFFFFFFFFFFFFFFFFFFFFFFFFFFFFFFFFFFFFFFFFFFFFFFFFFFFFFFFFFFFFFFFFFFFFFFFF:FFFFFFFFFFFFFFFFFFFFFFFFFFFFFFFFFFFFFFFFFFFFFFFF:FFFFFFFFFF,FFFFFFFFFFFFF:FFFF
@A01757:128:HWYCLDRX2:1:2101:28592:16845
TCGGACTACAAGGGTATCTAATCCTATTTGCTCCCCACGCTTTCGTGCCTCAGCGTCAGTCACAGGCCAGGCGGCCGCCTTCGCCACTGGTGTTCTTCCATATCTCTGCGAATTTTACCGCTACACATGGAGTTCCACCGCCCTCTCCTGTCCTCAAGTCTGCCAGTTTCTGAATGAAAGACGAGTTGAGCTCATCCCTTTGCCTTCAGACTGAACAGACCGCCTGCGCACCCTTTACGCCCAATCATTAC
+
FFFFFFFFFFFFFFFF:FFF:FFF:FFFFFFFFFFFF:FFFFFFFFFFFFFFFFFFFFFFFFFFFFFF:FFFFFFFFFFFFFFFFFFFFFFFFFFFFFF,FFFFFFFFFFFFFFFFFFFFFFFFFFFFFFFFF:FFFFFFFFFFFFFFFFFFFFFFFFFFFFFFFFFFFFFFFFFF:FFFFFFF:FFFFFFFFFFFFFFFFFF:FFFF:FFF:F,FFFFFF,:F:,FFFFFFFFF::FFFF:F:FFFFFFF
@A01757:128:HWYCLDRX2:1:2101:29541:16861
TCGGACTACAGGGGTTTCTAATCCTATTTGCTCCCCACGCTTTCGTGCCTCAGCGTCAGTCAACAGGCCAGGCGGCCGCCTTCGCCACTGGTGTTCTTCCATATATCTACGCATTTTACCGCTACACATGGAGTTCCACCGCCCTCTCCTGTCCTCAAGTCTGCCAGTTTCTGAATGAAAGACGAGTTGAGCTCATCCCTTTGCCTTCAGACTGACCAGACCGCCTGCGCACCCTTTACGCCCAATCATTC
+
FFFFFFFFFFFFFFFFFFFFFFFFFFFFFFFFFFFFFFFFFFFFFFFFFFFFFFFFFFFFF,FF:FFFFFFFFFFFFFFFFFFFFFF:FFFFF:F:FFFFFF:FFFFFFFFFFFFFFFFFFFF:FF:FFFFFFFFFFFFFFFFFFFFFFFFFFFFFFFFFFFFFF,FFFFFFFFFFFFF:F:FF:FFFFFFF:FFFFFFFFFFFFFFFFFFFFFF,FFFFFFFFFF:FFFFFFF,,FFFFFFF,F:FFFFF
@A01757:128:HWYCLDRX2:1:2101:28971:16877
TCGGACTACCAGGGTATCTAATCCTGTTCGCTACCCATGCATTCGAGCCTCAGCGTCAGTTGCAGACCAGACAGCCGCCTGCGCCACTGGTGTTCTTCCATATATCTACGCATTCCACCGCTACACATGGAGTTCCACTGTCCTCTTCTGCACTCAAGTCGCCCGGTTTCCGATGCACTTCTTCGGTTAAGCCGAAGGCTTTCATATCAGACCTAAGCAACCGCCTGCGCTCGCTTTACGCCCAATAAATC
+
FF,FFF:FFFF,F:,FFF:,FF,FF,:,FF:,F,::FFFF,F,F,:F:FF,FFF:FFFFFF:FFF:FF:,,,FFFFFFFF,F:FFFF:FF,,,FF,FFFFFFF,::,F,:F,FFFFFFFFF,FFFFFFFF:FFF:FFFFFFFFF,FFFFFF,FFF:,F:FFFFF:F:::F,FFF:FF,FFFFF,:FFFFFF,:FF:,FFF,FFFFFFFF:F:FF,FF,,FFF:,FF:FFFF:FF,,FFFF:FFFF:FF:,,
@A01757:128:HWYCLDRX2:1:2101:16721:16892
TCGGACTACTGGGTATCTAATCCCTTTCGCTCCCCTGGCCTTCGTGCCTCAGCGTCAGTTAATGTCCAGGAACCCGCCTTCGCCACGAGTGTTCCTCTCGATATCTACGCATTTCACTGCTACACCGAGAATTCCGGTTCCCCCTCCATTACTCTAGTCTCGCAGTATCATGTGCCGTCCGCGGGTTGAGCCCGCGCCTTTCACACACGACTTACGAAACAGCCTACGCACGCTTTACGCCCAGTGATTCC
+
FFFFFFFFFFFFFFFFFFFFFFFFFFFFFFFFFFFFFFFFFFFFFFFFFFFFFFFFFFFFFFFFFFFFFFFFFFFFFFFFFFFF:FFFFFFFFFFFFFFFFFFFFFFFFFFFFFF:FFFFFFFFFFF:FFFFFFFFFFFFFFFFFFFFFFFFFFFFFFFFFFFFFFFFF:FFFF:FFFFFFFFFFFFF:FFFFFFFFFFFFFFFFFFFFFFFFFFFFFFFFF:FF:::FFF::FFF::::FFF,F::FFF,
@A01757:128:HWYCLDRX2:1:2101:16369:16939
TCGGACTAAGGGGTTTCTAATCCTATTTGCTCCCCACGCTTTCGTGCCTCAGCGTCAGTCACAGGCCAGGCGGCCGCCTTCGCCACTGGTGTTCTTCCATATCTCTGCGCATTTTACCGCTACACATGGAGTTCCACCGCCCTCTCCTGTCCTCAAGTCTGCCAGTTTCTGAATGAAAGACGAGTTGAGCTCATCCCTTTGCCTTCAGACTGAACAGACCGCCTGCGCACCCTTTACGCCCAATCATTCCG
+
FFFFFF::FFFFFFFFF:FFFFFFFFFF:,FF:FFFFFFFFFFFFF:FFF,F:::FFFFFFF:FFFF,FF:FFF:FFFFFFF:,FFFF:FFFFFFF,FFF:F:FFF:F:FFFFFF,F:FFFFF,F,FFF,FF:FF,FFFFFFFFFFFF:FFF:FF:FFFF,FF::FFFFFF::F:FFFFFF:FFFFFFFFFFFFFFFFFF::FFFF,FFFFF,FFFFFF::FFFF,FFFFFFF,FFF::FFFFFFF:FF,F
@A01757:128:HWYCLDRX2:1:2101:18276:16955
TCGGACTACCAGGGTATCTAATCCTGTTTGCTCCCCACGCTTTCGCGCCTCACCGTCAGTTGCCGTCCAGTCATCCGCCTTCGCCACTGGTGTTCTTCCTTATATCTACGCATTTCACCGCTACACAAGGAATTCCGATGACCTCTCCGGTACTCAAGAAAAACAGTTTCAAATGCAGTTCCGCGGTTGAGCCGCGGGATTTCACATCTGACTTGTCTTCCCGGCTGCACGCCCTTTACACCCAGTAAATC
+
FFFFFFFF:FFFFFFF:FF,FFFFFFFFFFFFFFFFFFFFFFFFFFFFFFFFFFFFFFFFFFFFFFFFFFFFFFFFFFFFFFFFFFF:FFFFFFFFFFFFFFFFFFFFFFF:FFFFFFFFFFFFFFFFFFFFFFFFFFFFFFFFFFFFFFFFFFFFFFFFFFFFFFFFFFFFFFFFFFFFFFFFFFFF:FFFFFFFFFFFFFFFFFFFF:FFFFFFFFFFF:FFFFFFFF:FFFFFFFFFFFFFFFFFFFF
@A01757:128:HWYCLDRX2:1:2101:23900:16955
TCGGACTACAGGGGTTTCTAATCCTGTTTGCTACCCACGCTTTCGCTCCTCAGCGTCAGTTATGTGCCAGATAGTCGCCTTCGCCACTGATGTTCCTCCAGATATCTACGGATTTCACTCCTACACCTGGAATTCCACTATCCTCTCACACACTCCAGTTTGCCAGTTTCAAAGGCAGTTCCCACGTTGAGCGCGGGGATTTCACCCTTGACTTGACATACCGCCTACGAGCGCTTTACGCCCAGTAATTC
+
FFFFFFFFFFFFFFFFFFFFFFFFFFFFFFFF:FFFFFFFFFFFFFFFFFFFFFFFFFFFFFFFFFFFFFFFFFFFFFFFFFFFFFFFFFFFFFFFFFFFFFF:FFFFFFFFFFFFFFFFFFFFFFFFFFFFFFF:FFFFFFFFFFFFFFFFFFFFFFFFFFFFFFFFFFFF:FFFFFFFFFFFF:FFFFFFFFFFFFFFFFFFFFFF:FFFFFF:FFFFFFFFFFFFFFFFFFFFFFFFFFF:F:FFFFF
@A01757:128:HWYCLDRX2:1:2101:16324:16986
TCGGACTAAGGGGTTTCTAATCCTATTTGCTCCCCACGCTTTCGTGCCTCAGCGTCAGTCACAGGCCAGGCGGCCGCCTTCGCCACTGGTGTTCTTCCATATCTCTGCGCATTTTACCGCTACACATGGAGTTCCACCGCCCTCTCCTGTCCTCAAGTCTGCCAGTTTCTGAATGAAAGACGAGTTGAGCTCATCCCTTTGCCTTCAGACTGAACAGACCGCCTGCGCACCCTTTACGCCCAATCATTCCG
+
FFFF:FFFFFFFF:FFFFF,FFFFFFFFFFFFFFFFFFFFFFFFFFFFFFFFFFFFFFFFFFFFFFFFFFFFFFFFFFFFFFF,F:FFFFF,FFFFFFFF,F:FFFFFFFFFF:FFFFFFF:FFFFFFFFFFFFFFF,F:FFFFFFFFFFFFFFFFFFFFFFFFFFFFFFFFFFFFFFFFFFFFFFF:FFF::FFFFFFFFFFFFFFFFFFFFFFFFFF:FF,FFF,::F:F:FFFF:FFFFF:F:,FFFF
@A01757:128:HWYCLDRX2:1:2101:8648:17033
TCGGACTACACGGGTATCTAATCCTATTTGCTCCCCACGCTTTCGTGCCTCAGCGTCAGTCAACAGGCCAGGCGGCCGCCTTCGCCACTGGTGTTCTTCCATATATCTACGCATTTTACCGCTACACATGGAGTTCCACCGCCCTCTCCTGCTCTCTAGCCCGCCAGTTTCCAGAGCCTGTACCGGTTGAGCCGGTACCTTTCACTCCAGACTTAGCAGGCCGCCTACGCACCCTTTACGCCCAATCATTC
+
FFFFFFFFFFFFFFFF:FFFFFFFFFFFFFFFFFFFFFFFFFFFFFFFFFF:FFFFFFFFFFFFFFFFFFFFFFFFFFFFFFFFFFFFFFFFFFFFFFFFFF:FFFFFFFFFFFFFFFFFFFFFFFFFFFFFFFFFFFFFFFFFFFFFFFFFFFFFF:FFFFFFFFFFFFFF:FFFFFFFFFFFFFF:FFFFFFFFFFFFFFFFFFFFFFFFFF,F:FFFFFFFFFFFFFFF:FFFFFF,F:F:FF,FFFF
@A01757:128:HWYCLDRX2:1:2101:16224:17033
TCGGACTACTAGGGTATCTAATCCTGTTCGCTACCCACGCTCTCGTGCTTCAGCGTCAGTCGCAGTCTGGTAAGCTGCCTTCGCTATCGGAGTTCTAAGTTATATCTAAGCATTTCACCGCTACTTAACTTATTCCGCCTACCTCGTCTGAACTCGAGTCTTACAGTCTTAATGGCAAATCAAGGTGAAGCCCCGACGTTTAACCACTAACTTAAAAAACCGCCTACGCACCCTTTAAACCCAATAAATCC
+
FFFFFFFFFFFFFFFFFFFFFFFFFF:FFFFFFFFFFFFFFF:FFFFFFFFFFFFFFFFFFFF,F:FF:FF:F:FFFFFFFFFFFFFFFFFFFFFFFFFFF,FFFFFFFFF:F:FFF:FFFFFFFF:FFFFFFFFF:FFF,FFFFF,FF:F,FFFFFFFFFFFFFFF,FFFFF:FF,FF,FFFFFFFFFFFFFFFFFFFFFFFFFF:FFFFF,F::F:,FFFFFFF:FFFFFFFF:FF:F,FF:FF:FFF,
@A01757:128:HWYCLDRX2:1:2101:12536:17096
TCGGACTACCCGGGTATCTAATCCTGTTTGCTCCCCACGCTTTCGCACCTCAGCGTCAATACCGGTCCAGGTGGCCGCCTTCGCCACTGATGTTCCTCCAGATATCTACGGATTTCACTCCTACACCTGGAATTCCGCCACCCTCTCCCGGATTCCAGTCATGCAGTATCAAGGGCAGTTCCACGGTTGAGCCGTGGGATTTCACCCCTGACTTACACAACAGCCTACGTGCGCTTTACGCCCAGTAATTC
+
FFFFFFF:FFFFFFFFFFFFFFFFFFFFF:FFFFFFFFFFFFFFFFFFFFFFFFFFFFFFFFFFFFFFFFFFFFFFFFFFFFFFFFFFFFFFFFFFFFFFF:F,FFFF:FFFFFFFFFFFFFFFFFFFFFF,FF:FFFFFF:FFFFFFFFFFFFFFFFFFFFFFFFFFFFF,FFFFF:FFFFFFF:FFFFFFFFFFFFF,FFFFFFFFFF,FFF:F:FF,FFFFFFFFFFFFFFFFFFFFFF:FFF:FFFF
@A01757:128:HWYCLDRX2:1:2101:12933:17096
TCGGACTACCGGGGTATCTAATCCTATTTGCTCCCCACGCTTTCGTGCCTCAGCGTCAGTCAACAGGCCAGGCGGCCGCCTTCGCCACTGGTGTTCTTCCATATATCTACGCATTTTACCGCTACACATGGAGTTCCACCGCCCTCTCCTGCTCTCTAGCCCGCCAGTTTTAATGGCACTCCGGGGTTTAGCCCCGACATTTAACCACTAACTTAACAGGCCGCCTACGCACCCTTTAAACCCAATAAATC
+
FFFFFFFFFFFFFFF:FFFFFFFFFFFFFFFFFFFFFFFFFFFFFFFFFFFFFFFFFFFFFFFFFFFFFFFFFFFFFFFFFFF:FFFFFFFFFFFFFFF:FFFFFFFFFFFFFFFFFFFFFFFFFFFFFFFFFFFFFFFFFFFFFFFFFFFFFFFFFFFFFFFFFFFFFFFFFFF:FF,FFFFFFFFFFFFFFFFFFFFFFFF:F:FFF:FFFFF,FFF,FFFFFFFFFFFF:FFFFFFFF:FFFFF,FFF
@A01757:128:HWYCLDRX2:1:2101:23402:17096
TCGGACTCTGGGGTTTCTAATCCTGTTCGCTACCCATGCTTTCGAGCCTCAGCGTAAGTTGCAGACCAGAGAGCCGCCTTCGCCACTGGTGTTCTTCCATATATCTACGCATTCCACCGCTACACATGGAGTTCCACTCTCCTCTTCTGCACTCAAGTTCAACAGTTTCTGATGCAATTCTCCGGTTGAGCCGAAGGCTTTCACATCAGACTTATTGAACCGCCTGCACTCGCTTTACGCCCAATAAATCC
+
FFFFFFFFFFFFFFFFFFFFFFFFF,FFFFFFFFFFFFFFFFFFFFFFFFFFFFFFFFFFFFFFFFFFFFFFFFFFFFFFFFFFFFFFFFFFFFFFFFFFFFFFFFFFFF:FFFFFFFFFFFFFFFFFFFFFF:FF:FFFFFFFFFFFFFFFFFFFFFFFF:FFFFFF:FFFF:FFFFF:FFFFFFFFF::FFFFFFFFFFFFFFFFFFFFFFFFFFFFFFFFFFFFFFFF:FFFF:,FFFFFFFFFFFFF
@A01757:128:HWYCLDRX2:1:2101:27434:17096
TCGGACTACAGGGGTTTCTAATCCCGTTTGCTCCCTACGCTTTCGTGCCTTAGTGTCAGAACCGTCCCAGCATCCTGCCTACGCTATTGGTGTTCCTTCTAATATCTACGGATTTCACTCCTACACTAGAAATTCCAGATGCCCCTAACGGTCTCGAGCTTAACAGTTTAGCTAATAGTCTGAATGGTTGAGCCACCAGATTTCACTAGCTACTTATTATGCCACCTACGCAACTCTTTACACCAAGTCAC
+
FFFFFFFFFFFFFFFFFFFFFFFFFFFFFFFFFFFFFFFFFFFF::FFFFFFFFFFFFFFFFFFFFF:F,FFFF,FF,FFFFFFFFFFFFFFFFFFFFFFFFFFF:FFF,FFFFFFFFFFFFFFFFFF:FF:FFFFFFFFFF,FFFFFF:FFFFFFFFFFFFFFF,FFFFFFFFFFFFF:FFFFFF,F:FFFFFFF,FFFF:FF:FFF,FFFFFFFFFFF:F::F:FFF,,F,FF,:F,FFFFF,FF:F:F
@A01757:128:HWYCLDRX2:1:2101:32081:17096
TCGGACTACCGGGGTATCTAATCCTGTTTGCTACCCACGCTTTCGAACCTCAGCGTCAGTTACAGACCAGAGAGCCGCTTTCGCCACTGGTGTTCTTCCATATATCTACGCATTTCACCGCTACACATGGAGTTCCACTCTCCTCTTCTGCACTCAAGTCTCCCAGTTTCCAATGCACTACTCCGGTTAAGCCGAAGGCTTTCACATCAGACTTAAAAGACCGCCTGCGTTCCCTTTACGCCCAGTAATTC
+
FFFFFFFFFFFFFFFF:FFFFFFFFFFFFFFFFFFFFFFFFFFFFFFFFFFFFFFFFFFFFFFFFFFFFFFFFFFFFFFFFFFFFFFFFFFFFFFFFFFFFFFFFFFFFF:FFFFFFFFFFF:FFFFFFFFFFF:F:FFFFFFFFFFFFFFFFFFFFFFFFFFFFFFFFFFFFF,FFFFFFFFFFFFFFFFFFFFFF:FFFFFFFFFFFFFFFFFFFF,FFFFFFFFFF:FFFFFFFF:FFFFFFFFFFFF
@A01757:128:HWYCLDRX2:1:2101:22182:17174
TCGGACTACAAGGGTATCTAATCCTGTTCGATCCCCACGCTTTCGTGCATCAGTGTCAGATCCGGCCTAGCAAGCTGCCTTCGCAATCGGTGTTCTGTGTAATATCTATGCATTTCACCGCTACACTACACATTCCGCCTGCTGCATCCGATCTCTAGTCCTACAGTATTAGCGGCAGCCCCGATGTTGAGCATCGGTATTTAACCGCTAACTTATAAAACAACCTACGCACCCTTTAAACCCAATGAATC
+
FFFFFFFFFFFFFFFFFFFFFFFFFFFFFFFFFFFFFFFFFFFFFFFFFFFFFFFFFFFFFFFFFFFFFFFFFFFFFFFFFFFFFFFFFFFFFFFFFFFFFFFFFFFFFFFFFFFFFFFFFFFFFFFFFFFFFFFFFFFFFFFFFFFFFF:FFFFFFFFFFFFFFFFFFFFFFFFFFFFFFFFFFFFFFFFFFFFFFF,FFFF:FFFFF:FFFFFFFFF,FFFFFFFFFFFF:FF:FFFFFFFF,FF:FFF
@A01757:128:HWYCLDRX2:1:2101:31720:17253
TCGGACTACAAGGGTATCTAATCCTGTTTGCTCCCCACGCTTTCGAGCCTCAGTGTCAGTTACAGGCCAGAGAGCCGCTTTCGCCACCGGTGTTCCTCCATATATCTACGCATTTCACCGCTACACTACACATTCCGCCTGCTGCATCCGATCTCTAGTCCTACAGTATTAGCGGCAGCCCCGATGTTGAGCATCGGTATTTCACCGCTAACTTATAAAACAACCTACGCACCCTTTAAACCCAATGAATC
+
FFFFFFFFFFFFFFFFFFFFFFFFFFFFFFFFFFFFFFFFFFFFFFFFFFFFFFFFFFFFFFFFFFFFFFFFFFFFFFFFFFFFFFFFFFFFFFFFFFFFFFFFFFFFFFFFFFFFFFFFF:FFFFFFFFFFFFFFFFFFFFFFFFFFF:FFFFFFFFFFFFFFFFFFFFFFFFFFFFFFFFFFFFFFFFFFFFFFFFFFFFFFFFFFFF::FFFFF::FFFF:FFF,FFFFFFFFFFFFFFFF:F,FFFF
@A01757:128:HWYCLDRX2:1:2101:17797:17284
TCGGACTACAAGGGTTTCTAATCCTGTTCGCTACCCATGCTTTCGAGCCTCAGCGTCAGTTGCAGACCAGACAGCCGCCTTCGCCACTGGTGTTCTTCCATATATCTACGCATTCCACCGCTACACATGGAGTTCCACTGTCCTCTTCTGCACTCAAGTCGCCCGGTTTCCGATGCACTTCTTCGGTTAAGCCGAAGGCTTTCACATCAGACCTAAGCAACCGCCTGCGCTCGCTTTACGCCCAATAAATC
+
FFFFFFFFF:FFFFFFFFFFFFFFFFFFFFFFFFFFFFFFFFFFFFFFFFFFFFFFFFFFFFFFFFFFFFFFFFFFFFFFFFFFFFFFFFFFFFFFFFFFFFFFFFFFFFF:FFFFFFFFFFFFFFFFFFFFFFFFFFFFFFFFFFFFFFFFFFFFFFFFFFFFFFFFFFFFFFFFFFFFFFFFFFFFFF:FFFFFFFFFFFFFFFFF,FFFFFFFF:FFFFFFFFFFFFFFFFFFFFFFFFF,FFF,:FF
@A01757:128:HWYCLDRX2:1:2101:11460:17300
TCGGACTACCCGGGTATCTAATCCTGTTCGCTACCCATGCTTTCGAGCCTCAGCGTCAGTTGCAGACCAGAGAGCCGCCTTCGCCACTGGTGTTCTTCCATATATCTACGCATTCCACCGCTACACATGGAGTTCCACTCTCCTCTTCTGCACTCAAGTTCAACAGTTTCTGATGCAATTCTCAGGTTGAGCCGAAGGCTTTCACATCAGACTTATTGAACCGCCTGCACTCGCTTTACGCCCAATAAATC
+
:FFFF:FF:F,:FFFF:FFFFFFFFFFF:FFFF:FFFFFFF::F::FFFFFF,FFFFFF:FFFFFF:FFF,F,:FFF:FFF::FFFFFF:F,FF:FF,FFFF:F::,FF:FFFFF:F,F,:FFFF,FFFF:FF:F:F:,F,F,F:FFFFF:FF,FF:::F:FFFFF:FFFFF:FF,FFFFFF:,FFF,,FFFF,:FFFFF:FF,,FF:FFF,,FFF::FF,,F::FFFFFFFFF::FFFFFFF:,FF,F:F
@A01757:128:HWYCLDRX2:1:2101:7997:17315
TCGGACAACCGGGGTTTCTAATCCTATTTGCTCCCCACGCTTTCGTGCCTCAGCGTCAGTCAACAGGCCAGGCGGCCGCCTTCGCCACTGGTGTTCTTCCATATATCTACGCATTTTACCGCTACACATGGAGTTCCACCGCCCTCTCCTGCTCTCTAGCCCGCCAGTTTCCAGAGCCTGTACCGGTTGAGCCGGTACCTTTCACTCCAGACTTAGCAGGCCGCCTACGCACCCTTTACGCCCAATCATTC
+
FFFFFFF,FFFFFFFFFFFFFFFFFFFFFFFFFFFFFFFFFFFFFFF:FFFFFFFFFFFFFFFFFFFFF:FFFFFFFFFFFFFFFFFFFFFFFFFFFFFFFFFFFFFFFFFFFFFFFFFFFFFFFFFFFFFFFFFFFFFFFFFFFFFFFFFFFFFFF:FFFFFFFFFFFFFFFFFFFFFFFFFFFFFFFFFFFFFFF:FFFFFFFFFFFFFFFFF,FFFFFFFFFFF,FFFFFFFFFFFFFFFF,F:FFFF
@A01757:128:HWYCLDRX2:1:2101:11379:17378
TCGGACTACTAGGGTATCTAATCCTGTTCGCTACCCACGCTCTCGTGCTTCAGCGTAAGTCGCAGTCTGGTAAGCTGCCTTCGCTATCGGAGTTCTAAGTTATATCTAAGCATTTCACCGCTACTTAACTTATTCCGCCTACCTCGTCTGAACTCGAGTCTTACAGTATTAATGGCAAATCAAGGTGAAGCCCCGACGTTTAACCACTAACTTAAAAAACCGCCTACGCACCCTTTAAACCCAAGAAATCC
+
FFFFFFF:FFFFFFFFFFFFFF:FFFFFFFFFFFFFFFFFFFFFFFFFF,FFFFFFFFFFFFFFFFFFFFFFFFFFFFFFFFFFFFFFFFFF:FFFFFFFFFFFFFFFFFFFFFFFFFFFFFFFFFFF,FFFFFF:FFFFF:FFFFFFFFFFFFFFFFFFFFFFFFFFFF,,FF:FFFFFFFFFFFFF:FFFFFFFFFFFFFFFFFFF,FFFFF:FFFFFFFFFFFFFFFFFFFFF,FFFFFFF,F:FF:F
@A01757:128:HWYCLDRX2:1:2101:7374:17394
TCGGACTACAAGGGTATCTAATCCTGTTCGCTACCCACGCTCTCGTGCTTCAGCGTCAGTCGCAGTCTGGTAAGCTGCCTTCGCTATCGGAGTTCTAAGTTATATCTAAGCATTTCACCGCTACTTAACTTATTCCGCCTACCTCGTCTGAACTCGAGTCTTACAGTATTAATGGCAAATCAAGGTGAAGCCCCGACGTTTAACCACTAACTTAAAAAACCGCCTACGCACCCTTTAAACCCAATAAATCC
+
FFFFFFFFFFFFFFFFFFFFFFFFFFFFFFFFFFFFFFFFFFFFFFFFFFFFFFFFFFFFFFFFFFFFFFFFFFFFFFFFFFFFFFFFFFFFFFFFF:FFFFFFFFFFFFFFFFFFFFFFFFFFFFFFFFFFFFFF,FFFFFFFFFFFFFFFFFFFFFFFFFFFFFFFFFFFFFFFFFFFFFFFFFFFFFFFFFFFFFFFFFFF,::F:F:F:F:FFFFFF:FFFFFFFF:FFFFFFFFFF,F,FF,FFF:
@A01757:128:HWYCLDRX2:1:2101:8956:17440
TCGGACTACCGGGGTAACTAATCCTATTTGCTCCCCACGCTTTCGTGCCTCAGCGTCAGTCACAGGCCAGGCGGCCGCCTTCGCCACTGGTGTTCTTCCATATCTCTGCGCATTTTACCGCTACACATGGAGTTCCACCGCCCTCTCCTGTCCTCAAGTCTGCCAGTTTCTGAATGAAAGACGAGTTGAGCTCATCCCTTTGCCTTCAGACTGAACAGACCGCCTGCGCACCCTTTACGCCCAATCATTCC
+
FFFFFFFFFFFFFFFFFFFF,FFFFFFFFFFFFFFFFFFFFFFFFFFFFFFFFFFFFFFFFFFFFFFFFFFFFFFFFFFFFFFFFFFFFF:F::FFFFFFFFFFFFFFFFFFFFFFFFFFFFFFFFFFFFFFFFFFFFFFFFFFFFFFFFFFFFFFFFFFFF:FFFFFFFFFFFFF,:FFFFFFFFFFFFFFFFFFFFFFFFFFFFF:FFFFF:FFFFFFFFFFFFFFFFF,FF,F,:FFF,:FFF::FFF
@A01757:128:HWYCLDRX2:1:2101:28167:17456
TCGGACTACACGGGTATCTAATCCTGTTCGCTACCCACGCTCTCGTGCTTCAGCGTCAGTCGCAGTCTGGTAAGCTGCCTTCGCTATCGGAGTTCTAAGTTATATCTAAGCATTTCACCGCTACTTAACTTATTCCGCCTACCTCGTCTGAACTCGAGTCTTACAGTATTAATGGCAAATCAAGGTGAAGCCCCGACGTTTAACCACTAACTTAAAAAACCGCCTACGCACCCTTTAAACCCAATAAATCC
+
FFFFFFFFFFFFFFFFFFFFFFFFFFFFFFFFFFFFFFFFFFFFFFFFFFFFFFFFFFFFFFFFFFFFFFFFFFFFFFFFFFFFFFFFFFFFFFFFFFFF:FFFFFFFFFFFFFFFFFFFFFFFFFFFFFFFFFFFFFFFFFFFFFFFFFFFFFFFFFFFFFFFFFFFFFFFFF:FFFFFFFFFFF,FFFFFFFFFFFFFF:FFFFFF,,FFFFFFFFFFFFFFF::FFFFFFFFFF:FFFFF:FFFFFF:
@A01757:128:HWYCLDRX2:1:2101:22119:17503
TCGGACTACCAGGGTATCTAATCCTGTTTGCTCCCCACGCTTTCGTGCCTCAGTGTCAGTTACAGTCCAGAGAGCCGCCTTCGCAACTGGTGTTCCTCCTAATATCTACGCATTTCACCGCTACACTAGGAATTCCACTCTCCTCTCCTGCACTCAAGTTCCCCAGTTTCAAAGGCTTACTACGGTTGAGCCGTAGCCTTTCACCTCTGACTTAAGAAACCACCTACGCACCCTTTACTCCCAGTAATTCC
+
FFFFFFFFFFFFFFFFFFFFFFFFFFFFFFFFFFFFFFFFFFFFFFFFFFFFFFFFFFFFFFFFFFFFFFFFFFFFFFFFFFFFFFFFFFFFF:FFFFFFFFFFFFFFFFFFFF:FFFFFFFFFFFFFFFFFFFFFFFFFFFFFFFF:FFFFFFFFFFFFFFFFFFFFFFFFFFFFFFFFFFF:FFFFFFFFFFFFFFFFFFFFFFFFFFFF,FF,FFFF:FFFF::FFFF:FFFFFFFFFFFF:FFFFFF
@A01757:128:HWYCLDRX2:1:2101:16966:17534
TCGGACTACAAGGGTTTCTAATCCTATTTGCTCCCCACGCTTTCGTGCCTCAGCGTCAGTCACAGGCCAGGCGGCCGCCTTCGCCACTGGTGTTCTTCCATATCTCTGCGCATTTTACCACTACACATGGAGTTCCACCGCCCTCTCCTGTCCTCAAGTCTGCCAGTTTCTGAATGAAAGACGAGTTGAGCTCATCCCTTTGCCTTCAGACTGAACAGACCGCCTGCGCACCCTTTACGCCCAATCATTCC
+
FFFFFFF:FFFFFFFFFFFFFFFFFFFFFFFFFFFFFFFFFFFFFFFFFFFFFFFFFFFFFFFFFFFFFFFFFFFFFFFFFFFFFFFFFFFFFFFFFFFFFFFFFFFFFFFFFFFFFFFFFFFFFFFFFFFFFFFFFFFFFFFFFFFFFFFFFFFF::FFFFFFFFFFFFFFF:FFFFFF,FFFFFFFFFFFFFFFFFF,FF::FFFFFFFFFFFFFFFF:FFFFFFFFFFFFFFFFFFFFFFFFFF::FF
@A01757:128:HWYCLDRX2:1:2101:12952:17566
TCGGACTACAAGGGTTTCTAATCCTGTTCGATACCCACACTTTCGGGCATGAGAGTCAGTTGAGCGCCGGTGTGGTGCATTCGCAATCGGAGTTCTGCGTGATATCTATGCATTTCACCGCTACACCACGCATTCCGCGTAATTCTGGAGCACTCAAGGCACCCAGTTTCAACGGAGCGACGACGTTGGGCCCCGCGAGTTGCGCGCTGACTTAAGGGGCCGCGTAGGCCCCCTTGACCGCCTATAAATCG
+
FFFFFFFFFFFFFFF:FFFFFFFFFFF:,FFFFFFFFFF::FFFF,FF:FFFF,F,:FFFF:F,F:FFF,,,:F,FFF,FF:FF,,F,FFFFFFF,FFF,::F,F,:F,F,:,,F:F:,F:,F:F:,,,FFF,FFF,F:,,,:F,F,F,,FF::F:,FFF,:,,FF,,FFFF,,,,,F,,FF:,F,,F,F,,,:F,,,,F:,,,FF,FFF,F:,,:,,:F,F:,:,,F:,,,,,FF,,,,,F,,F,F:F,,
@A01757:128:HWYCLDRX2:1:2101:10637:17597
TCGGACTACCGGGGTATCTAATCCTGTTCGCTACCCATGCTCTCGTGCATCAGCGTCAGACTCAGCCTGGTAAGCTGCCTTCGCTATCGGAGTTCTAAGTTATATCTATGCATTTCACCGCTACTTAACTTATTCCGCCTACCTCGTCTGTTCTCTAGCTCTACAGTATTAATGGCACAATGAGGTGAAGCCCCAAAATTTTACCACTAACTTATAATGCCGCCTACGCACCCTTTAAACCCAATAAATCC
+
FFFFFFFFFFFFFFFFFFFFFFFFFFFFFFFFFFFFFFFFFFFFFFFFFFFFFFFFFF:FFFFFFFFFFFFFFFFFFFFFFFFFFFFFFFFFFFFF,FFFFFFFFFFFFFFFFFFFFFFFF:FFFF:FFFFFFFFFFFFF:FFFFFF:FFFFFFFFFFFFFFFFFFFFFFFFFFFFFFFFFFF:FFF:::FFFFF:::FFFFFF:FFF:,FFFFFF,FFFFFFFFFFFFFFFFFFFFF,F,FF,FFFFFF,
@A01757:128:HWYCLDRX2:1:2101:15356:17597
TCGGACTAAAAGGGTATCTAATCCTGTTCGCTACCCATGCTTTCGAGCCTCAGCGTCAGTTGCAGACCAGAGAGCCGCCTTCGCCACTGGTGTTCTTCCATATATCTACGCATTCCACCGCTACACATGGAGTTCCACTCTCCTCTTCTGCACTCAAGTTCAACAGTTTCTGATGCAATTCTCCGGTTGAGCCGAAGGCTTTCACATCAGACTTATTGAACCGCCTGCACTCGCTTTACGCCCAATAAATC
+
FFFFFFFFFFFFFFFFFFFFFFFFFFFFFFFFFFFFFFFFFFFFFFFFFFFFFFFFFFFFFFFFFFFFFFFFFFFFFFFFFFFFFFFFFF:FFFFF:FFFFFFFFFFFFFFFFFFFFFFFFFFFFFFFFFFFFFFFFFFFFFFFFFFFFFFFFFFFFFFFFFF,FFFFFFF:FFFFFFFFFF:F:FFFFF:FFFF,:FFFFFFFFFFFFFFFFFFFFFF,FFFFFFFFFFFFFFFFFFFFFFFF:FFFFFF
@A01757:128:HWYCLDRX2:1:2101:32570:17628
TCGGACTACAGGGGTTTCTAATCCTGTTCGCTACCCACGCTCTCGTGCTTCAGCGTCAGTCTCAGCCTGGTAAGCTGCCTTCGCTATCGGAGTTCTAAGTCATATCTAAGCATTTCACCGCTACTTGACTTATTCCGCCTACCTCGTCTGTACTCGAGCCCGCCAGTTTTAATGGCAATCCGGGGTTTAGCCCCGACATTTAACCACTAACTTAACAGGCCGCCTACGCACCCTTTAAACCCAATAAATCC
+
FFFFFFFFFFFFFFF:FFFFFFFFFFFFFFFFFFFFFFFFFFFFFFFFFFFFFFFFFFFFFFFFFFFFFFFFFFFFFFFFFFF:FFFFFFFFFFFFFFFFFFFFFFFFFFFFFFFFFFFFFFFFF,FFFFFFFFFFFFFF:FFFFFFFFFFFFFFFFFFFFFFFFFFFFFFFFFFFF,FF:FFFFFFFFFFFFFF:FFF:FFFFFFFF,FFFFFFF::FFFFFFFFFF,FFFFF,:F:FFF:FFFFFFF:F
@A01757:128:HWYCLDRX2:1:2101:28528:17644
TCGGACTACAAGGGTTTCTAATCCTGTTTGCTCCCCACGCTTTCGTGCCTCAGTGTCAGTGACAGTCCAGAGAGCCGCCTTCGCCACTGGTGTTCCTCCTAATATCTACGCATTTCACCGCTACACTAGGAATTCCACTCTCCTCTCCTGCACTCAAGTTCCCCAGTTGCAAAGGCGTACTACGGTTGAGCCGACGGCTTTCACCTCAGAGATTTTGAGCCGCCTGCAGTCGCTTTTAGCCCAATAAATAC
+
FFF,FFFFFFF:FFFFFFFFFFFFFFFFFFFFFFFFFFFFFF:FFFFFFFFFF:FFF,FF,FFF::FFFF,F:FF:FFFFFFFF,F:FFFFF:F,FFF::,FFFFFF:FFF,,FF,::,FFFF:FF,FFFFFFF::FF:::::FFFFFFF,FFFFFFFF,,,FF,FFF,,FF:,FF,,,F,:F,FF:F,:F:FF,F:,,:FFF:,F:FFF,,F,,F:F,F:FF:,F,,,F,FF,FF,,:F,FFF,,FFFF,
@A01757:128:HWYCLDRX2:1:2101:17544:17691
TCGTACTACTAGGGTATCTAATCCTATTTGCTCCCCACGCTTTCGTGCCTCAGCGTCAGTCACAGGCCAGGCGGCCGCCTTCGCCACTGGTGTTCTTCCATATCTCTGCGCATTTTACCGCTACACATGGAGTTCCACCGCCCTCTCCTGTCCTCAAGTCTGCCAGTTTCTGAATGAAAGACGAGTTGAGCTCATCCCTTTGCCTTCAGACTGAACAGACCGCCTGCGCACCCTTTACGCCCAATCATACC
+
FFFFFFFFFFFFFFF:FFFFF,FFFFFFFFF:FFFFFFFFFFFFFFFFFF:FFFFFF:F,FFFFFFFFFFFFFFFFFFF:FFFFFFFFFFFF,F,F,,:FFFFFFFFFFFFFFFFFFFFFFFFFFFFFFFFFFFFFF:FFFFFFFFFFFFFFFFFFFFFFFFFFFFFFFFFFFFFFFFFFFFFFFFF:F:FFFF,F:FF:FFFFFFFFF:FFF,FFFFFFFFFFF,FFFF,F:FFFFFFFFFFFF::F,,F
@A01757:128:HWYCLDRX2:1:2101:18530:17738
TCGGACTACAAGGGTATCTAATCCTGTTCGCTCCCCCAGCTTTCGCGCCTCAGCGTCAGTGACGGCCCAGAGAGCTGCCTTCGCCATCGGTGTTCTTCCCGATATCTACGCATTTCACCGCTACACTAGGAATTCCGCTTACCTCTCCCGCACTCGAGCTGCACAGTTTCCAAAGCAGTTACGGGGTTGGGCCCCGGCATTTCACTCCAGACTTGCGCTGCCGCCTACGCGCGCTTTACGCCCAATGAATC
+
FFFFFFFFFFFFFFFFFFFFFFFFFFFFFFFFFFFFFFFFFFFFFFFFFFFFFFFFFFFFFFFFFFFFFFFFFFFFFFFFFFFFFFFFFFFFFFFFFFFFFFFFFFFFFFFFFFFFFFFFFFFFFFFFFFFFFFFFFFFFFFFFFFFFFFFFFFFFFFFFFFFFFFFFFFFFFFFFFFFF:FFFFFFFFFFFFFFFFFFFFFFFFFFFFFFFFFFFFFF:FFFFF:FFFFFFFFFFF:FFFFFF:F:FF:F
@A01757:128:HWYCLDRX2:1:2101:15781:17769
TCGGACTACAAGGGTATCTAATCCTGTTTGCTCCCCACGCTTTCGCACCTCAGCGTCAGTATCGAGCCAGTGAGCCGCCTTCGCCACTGGTGTTCCTCCGAATATCTACGCATTTCACCTCTACACTCGGAATTCCACTCACCTCTCTCGAACTCTAGACTGATAGTTTTGGAGGCCGTTCCGGGGTTGAGCCCCGGGATTTCACCCCCAACTTTCCAGTCCGCCTACGCGCGCTTTACGCCCAGTAATTC
+
FFFFFFFFFFFFFFF,FFFFFFFFFFFFFFFFFFFFFFFFFFFFF,,FFFFF:FFFFFFF:FFF,,FFFFF:FFFFFFFFFFFFFFFFFFFFFFFFFFFFFFFFFFFFFF,FFFFFFFFFFFFFFFFFFFFFFFFFFFFFFFFFFFFFFFFFFFFFFFFFFFF:FFFFFFFFFFFFFFFFFFFFFFFFFFFFFFFFFFFFFFFFF,FFFFFFFFFFFFFFFFFFFFFFFFFFFFFFFFFFF:FFFFFFFFF
@A01757:128:HWYCLDRX2:1:2101:19605:17785
TCGGACTACAGGGGTTTCTAATCCTGTTCGCTACCCATGCTTTCGAGCCTCAGCGTCAGTTGCAGACCAGAGAGCCGCCTTCGCCACTGGTGTTCTTCCATATATCTACGCATTCCACCGCTACACATGGAGTTCCACTCTCCTCTTCTGCACTCAAGTTCAACAGTTTCTGATGCAATTCTCCGGTTGAGCCGAAGGCTTTCACATCAGACTTATTGAACCGCCTGCACTCGCTTTACGCCCAATAAATC
+
FFFFFFFFFFFFFFFFFFFFFFFFFFFFFFFFFFFFFFFFFFFFFFFFFFFFFFFFFFFFFFFFFFFFFFFFFFFFFFFFFFFFFFFFFF:FFFF:FFFFFFFFFFFFFFFFFFFFFFFFFFFFFFFFFFFFFFFFFFFFFFFFFFFFFFFFFFFFFFFFFFFFFFFFFFFFFFFFFFFFFFFF:FFFFFFFFFFFFFFFFFFFFFFFFFFFFFFFFFFF:FFFFFFFFFFF,FFFFFFFFFFFFFFFFFF
@A01757:128:HWYCLDRX2:1:2101:9842:17848
TCGGACTACTAGGGTATCTAATCCTGTTTGCTCCCCACGCTTTCGTGCCTCAGTGTCAGTTACAGTCCAGAGAGCCGCCTTCGCAACTGGTGTTCCTCCTAATATCTACGCATTTCACCGCTACACTAGGAGTTCCACTCTCCTCTTCTGCACTCAAGTAACCCAGTTTCAAAGGCTGTCTACCGTTTATCCCGAGCGGTTGCACAGAATAGTTAGAAGACCCCATCCGTGCCATTAAGCCCCAATAAATC
+
FFFFFFFFFFFFFFFFFFFFFFFFFFFFFFFFFFFFFFFFFFFFF:,FFFFFF:FFFFFFFFFFFFFFFFFFFFFFFF,FFFFF:FFFFFFFFFF,FFF,,FFFFFFFFFFFFFFFFFFFFFFFFF,,FFFFFFFFFFFFFFFFFF,FF:FFFFFFFFF,,FFFFFFFFFFFF,FF,,,,::F,F,FFF,,F:,F,,,,FF,,:F,,,,,:,FFF,FF,FF,,,,,,F,,,F:FFF,F,,FF:,,,F::,F
@A01757:128:HWYCLDRX2:1:2101:1579:17910
TCGGACTACAAGGGTTTCTAATCCTGTTTGCTCCCCACGCTTTCGAGCCTCAACGTCAGTTACCGTCCAGTAAGCCGCCTTCGCCACTGGTGTTCCTCCTAATATCTACGCATTTCACCGCTAGACTAGGAATTCCGCTTACCTCTCCGGTACTCAAGCACAAAAGTTTCGAAAGCCGTTCCGCGGTTAAGCCGCGGGCTTTCACTTCTGACTTTCGTCGGCGGGTTCGCTCCCTTTACGCCGATTGATTG
+
:FFFF:FFFFFFFFFFF:FFFF:FFFFFFFFF:FFF:FF::F,FFF:FFF,FFFFFF:FFFF:FFFF:FFFFF,F:FFFFF,FFFF,::F:FFFFFF:FFF::FF,FF,F:,,FFFF:F:FF,:F,FF:FFFFF,:F:FF,:,F,FF::FF,FF,,,,:F,,:F,:F:FF,,,,F,,,,:,:FF:FF,F,::FF,FF:,,:::,,:,:,F:FF,FF:,FF,,F:,F:,F,,:,,,,:,,F,F,,,,F,,,F
@A01757:128:HWYCLDRX2:1:2101:20998:17942
TCGGACTACAGGGGTATCTAATCCTGTTTGATCCCCACGCTTTCGTGCCTCAGAGTCAATCTTCGTGTAGCGAGCTGCCTTCGCAATTGGTGTTCTATGTCATATCTAAGCATTTCACCGCTACATGACATATTCCGCTCACCTCCACGGGATTCAAGACAGAGAGTATCAACGGCAGTTTCCGAGTTAAGCCCGGAGATTTCACCACTGACTTCCCTGCCCTCCTACGCACCCTTTAAACCCAGTGAATC
+
FFFFFFFFFFFFFFF:FF:FF:FFFFFFFFFFFFFF:FFFFFFFFFFFFFFFFFFFFFFFFFFFFFFFF:FFFFFFFFF:FFFFFFFFFFFFFFFF,FFFFFFFFF:FFFFFFFFFF:FFFFFFFFFFFFFFFFFFFFFFFFFFFFFFFFFFFFFFFFFFF:FFFFFFFFFFFF,FFFFFFFFFFFFFFF:F:FFFFFFFFFFFFFFFF,:F:FFFF:FFFFFFFFF:FFFFFFFFFFFFFFFF,F,FFFF
@A01757:128:HWYCLDRX2:1:2101:6686:17989
TCGGACTACAAGGGTATCTAATCCTGTTCGCTACCCATGCTTTCGAGCCTCAGCGTCAGTTGCAGACCAGAGAGCCGCCTTCGCCACTGGTGTTCTTCCATATATCTACGCATTCCACCGCTACACATGGAGTTCCACTCTCCTCTTCTGCACTCAAGTTCAACAGTTTCTGATGCAATCCTCCGGTTGAGCCGAAGGCTTTCACATCAGACTTATTGAACCGCCTGCACTCTCTTTCCGCCCAATAAATC
+
:FFFFFFFFFFFFFFFFFFFFFFFFFFFFFFFFFFFFFFFFFFFFF,FFFFFF:FFFFFFFFFFFFFFFFFFFFFFFFFFFFFFF,,FFFFF:FFFFFFFFFFFFFFFFFF:F::FF,FFF:FFFFFFFFFFFFFFFFFFFFFFFFFFFFFFFFFFF:FFFFFFF:FFFFFFFFF:F:F,F,FFFFFFFF:,FFFFF:FFFFF,FF:FFFFFFFF:F,F,,FFFF,FFFF,F,FF,F,FF,FF,FF:FFF,
@A01757:128:HWYCLDRX2:1:2101:13982:18004
TCGGACTACAGGGGTTTCTAATCCTGTTCGATACCCACGCTTTCGTGCATGAGCGTCAGTTGAGCGCCGGTATGCTGCCTTCGCAATCGGAGTTCTGCGTGATATCTATGCATTTCACTGCTACACCGCGCATTCCGCGTACTTCTCGCCAACTCAAGTCTGCCAGTTTCAACGGCTCGACGGGGTTGAGCCCCGCAATTTTACCGCTGACTTAACGGACCGCCTACGCACCCTTTAAACCCAATAAATCC
+
FFFFF:FFFFFFFFFFFFFFFFFFFFFFFFFFFFFFFFFFFFFFF:FFFFFFFFFFFFFFFFFFFFFFFFFFFFFFFFFFFFFFFFFFFFFFFFFFFFFFFFFFFFFFFFFFFFFFFFFFFFFFFFFFFFFFFFFFFFFFFFFFFFF:FFFFFFFFFFFFFFFFFFFFFFFFFFFFFFFFFFFFFFFFF:FFFFFFF,FFFFFFFFFFFFFFFFFFFFFFFFFFF:FFFFFFFFFFFF,FFFFFFFFFFFF
@A01757:128:HWYCLDRX2:1:2101:19976:18020
TCGGACTACAGGGGTATCTAATCCCGTTTGCTCCCTACGCTTTCGTGCCTTAGTGTCAGAACCGTCCCAGTAACCTGCCTACGCTATCGGTGTTCCTTCTAATATCTACGGATTTCACTCCTACACTAGAAATTCCAGTTACCCCTAACGGTCTCGAGCTTAGCAGTTTAGATAATAGTCTGAATGGTTGAGCCACCAGATTTCACTATCTACTTACTATGCCACCTACGCAACTCTTTACACCCAGTCAC
+
FFFFFFFFFFFFFFF:FFFFFFFFFFFFFFFFFFFF:FFFF,FFFFFFFFFF:FFFFFFFFFFFFFFFFFFFFFFFFFFFFFF,FFFFFFFFFFFFFFFFFFFFFFFFFFFFFFFFFFFFFFFFFFFFFFFFFFFFFFFFFFFFFFFFFFFFFFFFFFFFFFFF,FFFFF:FFFFFFFFFF:F:FFFFFF,FFFFFFFFFFFFFFF:,FFFFFF:FFF,FFFF:FFFFFF,FFFF:FFFF::FF,FFFFFF
@A01757:128:HWYCLDRX2:1:2101:28076:18114
TCGGACTACAGGGGTATCTAATCCTGTTTGCTACCCACGCTTTCGCTCCTCAGCGTCAGTTATGTGCCAGATAGTCGCCTTCGCCACTGATGTTCCTCCAGATATCTACGGATTTCACTCCTACACCTGGAATTCCACTATCCTCTCACACACTCCAGTTTGCCAGTTTCAAAGGCAGTTCCCACGTTGAGCGCGGGGATTTCACCCTTGACTTGACATACCGCCTACGAGCGCTTTACGCCCAGTAATTC
+
FFFFFFFFFFFFFFFFFFFFFFFFFFFFFFFFFFFFFFFF:FFFFFFFFFFFFFFFFFFFFFFFFFFFFFFFFFFFFFFFFFFFFFFFFFFFFFFFFFFFFFFFFFFFFF:FFFFFFFFFFFFFFFFFFFFFFFFFFFFFFFFFFFFFFFFFFFFFFFFFFFFFFFFFFFFFFFFF:FFFFFFFFFFFFFFFFFFFFFFFFFFFFFFFFFFFFFFFFFFFFFFFFFFFFFFFFFFFFFFFFFFF:FFFFFF
@A01757:128:HWYCLDRX2:1:2101:12735:18223
TCGGACTACAGGGGTATCTAATCCTGTTTGCTCCCCACGCTTTCGAGCCTCAACGTCAGTTACAGTCCAGTAAGCCGCCTTCGCCACTGGTGTTCCTCCTAATATCTACGCATTTCACCGCTACACCAGGAATTCCGCCTGCCCCTCCCGCACTCCAGCCACGCAGTTTCCAGAGCAGTCCCGGGGTTGGGCCCCGGGCTTTCACTCCAGACTTGCGCGGCCGTCTACGCTCCCTTTACACCCAGTGAATC
+
FF:FFFFFF,,FFFFFFF:FFFFFFFFFFFFFFFF:,FFFFFFFFFFFF,FFFFFF:FFFFF:FFFFFFFFFF:FFFFFFFFF:FFFFFFFFFFFFFFFFFFF,FF,F:FFFFFFFFFF,FF:F:FFFFFFFFFF:FFFFFFFFFFFFFFFFF:FFFFFF:FFFF,FFFFF:FFFFF,:FFFFF,::FFFFF::F:FF::FFFFFFFFFFF::F:FFFFF:FFFFF,:FFFFFF:,FFFFF::F:FF,:FF
@A01757:128:HWYCLDRX2:1:2101:23068:18239
TCGGACTACTGGGGTATCTAATCCTATTTGCTCCCCACGCTTTCGTGCCTCAGCGTCAGTCAACAGGCCAGGCGTCCGCCTTCGCCACTGGTGTTCTTCCATATATCTACGCATTTTACCGCTACACATGGAGTTCCACCGCCCTCTCCTGCTCTCTAGCCCGCCAGTTTCCAGAGCCTGTACCGGTTGAGCCGGTACCTTTCACTCTAGACTTAGCAGGCCGCCTACGCACCCTTTACGCCCAATCATTC
+
FFFFFFFFFFFFFF:FFFFFFFFFFFFFFFFFFFFFFFFFFFFFFFFFFFFFFFFFFFFFFFFFFFFFFFFFFF,FFFFFFFFFFFFFFFFFFFFFFFFFFFFFFFFFFFFF:FFFFFFFFFFFFFFFFFFFFFFFFFFFFFFFFFFFFFFFFFFFFFFFFFFFFFFFFFFFFFFFFFFFFFFFFFFFFFFFFFFFFFFFFFFFFFFF:FFFFFFFFFFFFFFFFFFFFFFFFFFFFFFFFFFFFFFFFFF
@A01757:128:HWYCLDRX2:1:2101:4426:18333
TCGGACTACAGGGGTATCTAATCCTGTTTGCTCCCCACGCTTTCGAGCCTCAACGTCAGTTACTGTCCAGTAAGCCGCCTTCGCCACTGGTGTTCCTCCTAATATCTACGCATTTCACCGCTACACTAGGAATTCCGCTTACCTCTCCAGCACTCCAGCCATACAGTTTCCAAAGCAGTTCCCAGGTTGAGCCCGGGTATTTCACTTCCGACTTGTATTGCCGTCTACGCTCCCTTTACACCCAGTAAATC
+
FFFFFFFFFFFFFFFFFFFFFFFFFFFFFFFFFFFFFFFFFFFFFFFFFFFFFFFFF:FFFFFFFFFFFFFFFFFFFFFFFFFFFFFFFFFFFFFFFFFFFFFFFFFFFFFFFFFFFFFFFFFFFFFFFFFFFFFFFFFFFFFFFFFFFFFFFFFFFFFFFFFFFFFFFFFFFFFFFFFFFFFFFFFFFFFFFFFF:FFFFFFFFFFFFFFFFFFFFFFFFFFFFF::FFFFFFFFFFFFFFFFFFF,FFF
@A01757:128:HWYCLDRX2:1:2101:4951:18364
CGGACTACCCGGGTATCTAATCCTATTTGCTCCCCACGCTTTCGTGCCTCAGCGTCAGTCACAGGCCAGGCGGCCGCCTTCGCCACTGGTGTTCTTCCATATCTCTGCGCATTTTACCGCTACACATGGAGTTCCACCGCCCTCTCCTGTCCTCAAGTCTGCCAGTTTCTGAATGAAAGACGAGTTGAGCTCATCCCTTTGCCTTCAGACTGAACAGACCGCCTGCGCACCCTTTACGCCCAATCATTCCG
+
FFF,FFFFFFFFFF:FFFFFFFF:FFFFFFFFFFFFFFFFFFFFFFFFFFFFFFFFFFFFFFFFFFFFFFF:FFFFFFFFFFFFFFFFFFFFFFFFFFFF:FFFFFFFFFFFFFFFFFFFFFF:FFFF:FFFF,FFFFF:FFFFFF:FFFFF:FFF::FF,FF:FFFFFFFFFF:FFFFFFFFFFF:FFFFFFFFFF,F:FFFF,FFFFFFFFF,FFFFFFFFF:FFFFF,FF,F,F,FFFFFF:FFFFFF
@A01757:128:HWYCLDRX2:1:2101:9399:18364
GGGGGGGGGGGGGGGTGGGGTTTCAGCTTGGTCGCAGCGCATAGAGGGCCGGTGTGGTGTGACCGCCCCCCCACACGCCAAACCGCACGGCGTGATCTATATAAAAAAAAATATGTAAAAAAGAAAACAAAAAAAAAAAAAAAACAAAACAGACCGGAGAGAAAAAATAAAAAAAAAAAAAAAATGATTTTAGGAAAAAAAAAAAAAAAAACAAAAAAAAAAAAACACACAAAAAAAAAAAAACAAAAACA
+
,FFFF,,,,,,,,F,,,,,,,,,,,,,,,,:,,,,,,,,,,,,F,,:,,,,,,,,,,,,,,,,:,,,F,,,,,F,,,F,,,,F,,,,,,,,,,,,,,,,,,:,,,,,FF,,,,,,,::FF,F,F,,:,F,:FFF,,F:,:,F:,,,,,,:,,F,,,,,,,,,F::,,,:,:,,,,F,:F,,,F,,,:F,,,:,,,,,,,F::,:,,,,,,F,,:,,,,:,,F,FF,F,F,,,:F,F:,FF:F,,:,,FF,:
@A01757:128:HWYCLDRX2:1:2101:31494:18364
TCGGACTCCAGGGTATCTAATCCTGTTTGCTCCCCACGCTTTCGTGCCTCAGTGTCAGTTACAGTCCAGAGAGCCGCCTTCGCAACTGGTGTTCCTCCTAATATCTACGCATTTCACCGCTACACTAGGAATTCCACTCTCCTCTCCTGCACTCAAGTTTCCCAGTTTCAAAGGCTTACTACGGTTGAGCCGTAGCCTTTCACCTCTGACTTAAGAAACCACCTACGCACCCTTTACGCCCAGTAATTCCG
+
FFFFFFFFFFFFFFFFFFFFFFFFFFFFFFFFFFFFFFFFFFFFFFFFFFFFFFFFFFFFFFFFFFFFFFFFFFFFFFFFFFFFFFFFFFFFFFFFFFFFFFFFFFFFFFFFFFFFFFFFFFFFFFFFFFFFFFFFFFFFFFFFFFFFFFFFFFFFFFFFFFFFFFFFFFFFFFFFFF:FFFFFFFFFFFFFFF:F:FFFFFFFFFFFFFFFFFFFFFFFFF,FFF:F:FFFFFFFFFF:FFFFFFFFF,F
@A01757:128:HWYCLDRX2:1:2101:5846:18411
CGGACTACAGGGGTATCTAATCCTGTTCGCTACCCATGCTTTCGAGCCTCAGCGTCAGTTGCAGACCAGACAGCCGCCTTCGCCACTGGTGTTCTTCCATATATCTAAGCATTCCACCGCTACACATGGAGTTCCACTGTCCTCTTCTGCACTCAAGTCGCCCGGTTTCCGATGCACTTCTTCGGTTAAGCCGAAGGCTTTCACATCAGACCTAAGCAACCGCCTGCGCTCGCTTTACGACCAATAAATCC
+
:FFFFFF,FF:FFFFFFFFFF,FFFFFFFF:F:FFF:FF:FF,FFFFFFFF:FFFFFFFF,FF:F:FFFF,F:F:FFFFFFFFFFFFFFFFFF,FF,F:FFFFFFFF,:F:F:F,FFFFFFF,FFFFFFFFFF,FF,FFFF:F:FFFFFFFFFFFFFFFF,FF::FFFFFFFFFFFFFFF:F:FFFFFF:,FFFFF:FFFF,FFFFFF,F:FFFF::FFF::FF,,FFFFFFF:FFF,:,FF,FF::,FFF
@A01757:128:HWYCLDRX2:1:2101:3278:18443
TCACAAAAAAAGTCTCTAATAAACTATTATCACCACACTATATCGACACACAGACACATACAAAACGCAACGGGGCCTACTTCTCCACTGTTCTTCATAATATAATCTCCGAAATAAACATCAAAACATATACTACAAACGCCAACTCCACAAAACAAAAACACAATTTAAAACAGCCAGAACCTTTTGAGAGAGTAACTTACACACCACAATATTAACGCCCACTACGCACAATATACCCCAAAAAAAAC
+
:,,F,F,,,FF,,,F,::,,,,,,F,F,,,F:FF:F,::FFF,,:,F,F,F:F::,,FF,FF:,F:,:F,,F,:FFFF,FF,F,F,F,F:,F,FFF:F,,,,,,,,:,,,,,,:,:,FFF,F,F:F,F:FFF,,,,,F::,,:F,FF,F,:,,F,:,:F:,::F,:FFF,,FF,F,::F,:F,,:,F,F:,F,:FFF,,F,,F:,,F,FF,F:F,FF,:,FFF,,,:F,FFF,FF,,,F,F::,,,F,F:F
@A01757:128:HWYCLDRX2:1:2101:11514:18458
TCGGACTACAAGGGTATCTAATCCTGTTTGCTACCCACGCTTTCGCTCCTCAGCGTCAGTTATGTGCCAGATAGTCGCCTTCGCCACTGATGTTCCTCCAGATATCTACGGATTTCACTCCTACACCTGGAATTCCACTATCCTCTCACACACTCCAGTTTGCCAGTTTCAAAGGCAGTTCCCACGTTGAGCGCGGGGATTTCACCCTTGACTTGACATACCGCCTACGAGCGCTTTACGCCCAGTAATTC
+
FFFFFFFFFFFFFFFFFFFFFFFFFFFFFFFFFFFFFFFFFFFFFFFFFFFFFFFFFFFFFFFFFFFFFF:FFFFFFFFFFFFFFFFFFFFFFFFFFFFFFFFFFFFFFFFFFFFFFFFFFFFFFFFFFFFFFFFFFFFFFFFFFFFFFFF:FFFFFF:FFFFFFFFFFFFFFFFFFFFFFFFFFFFFFFFFFFFFFFFFFFFFFFFFFFFFFFFFFFFFFFFFFFFFFFFFFFFFFFFFFFFFFFFFFFF
@A01757:128:HWYCLDRX2:1:2101:19723:18615
TCGGACTACAGGGGTATCTAATCCTATTTGCTCCCCACGCTTTCGTGCCTCAGCGTCAGTCAACAGGCCAGGCGGCCGCCTTCGCCACTGGTGTTCTTCCATATATCTACGCATTTTACCGCTACACATGGAGTTCCACCGCCCTCTCCTGCTCTCTAGCCCGCCAGTTTCCAGAGCCTGTACCGGTTGAGCCGGTACCTTTCACTCCAGACTTAGCAGGCCGCCTACGCACCCTTTACGCCCAATCATTC
+
FFFFFFFFFFFFFFFFFFFFFFFF:FFFFFFFFFFFFFFFFFFFFFFFFFFFFFFFFFFFFFFFFF:FFFFFFFFFFFFFFFFFFFFFFFFFFFFFFFFFFF:FFFFFFFFF:FFF:FFFFFFFFFFFFFF::FFFFFFFFFFFFFFFFFFFFFFFFFFFFFFFFFFFFFF,FFF:FFFFFFFFFFFFFFFFFFFFFFFFFFFFF:FFFFFFFFF:FFFFFFFFFFFFFFFFFFFFFFFFFFFFFF:FFFF
@A01757:128:HWYCLDRX2:1:2101:21847:18630
CGGACTACCGGGGTATCTAATCCTGTTCGCTACCCATGCTTTCGAGCCTCAGCGTCAGTTGCAGACCAGAGAGCCGCCTTCGCCACTGGTGTTCTTCCATATATCTACGCCTTCCACCGCTACACATGGAGTTCCACTCTCCTCTTCTGCACTCAAGTTCAACAGTTTCTGATGCAATTCTCCGGTTGAGCCGAAGGCTTTCACATCAGACTTATTGAACCGCCTGCACTCGCTTTACGCCCAATAAATCC
+
,FFFF:,FF:FFFF,F::FFF:,FFFFFFFFF:FFFFF,F:F:F:F:FFFF,FFFF:F:FFFF:FFF:F,FFFFFFF,,F:FFFFFFF:FFFFF,FFFF:FFF,FF,FF:,FFFFFFF,FFFFFFFFFFFFFFFFFFFFFFFFFFFFFFFFFFFFFFFFFFFFFFFF:FFFF:FFFFFFFFFFFFFFFFFFFFFFFFFFFFFFFFFFF:FFFFFF:F:FFFFFFF:F,FFFFFFFFFFFFFFFFFFFFFFF
@A01757:128:HWYCLDRX2:1:2101:9480:18662
TCGGACTACAGGGGTATCTAATCCTATTTGCTCCCCACGCTTTCGTGCCTCAGCGTCAGTCAACAGGCCAGGCGGCCGCCTTCGCCACTGGTGTTCTTCCATATCTCTGCGCATTTTACCGCTACACATGGAGTTCCACCGCCCTCTCCTGTCCTCAAGTCTGCCAGTTTCTGAATGAAAGACGAGTTGAGCTCATCCCTTTGCCTTCAGACTGAACAGACCGCCTGCGCACCCTTTACGCCCAATCATTC
+
FFFFFFFFFFFFFFFFFFFFFFFFFFFFFFFFFFFFFFFFFFFFFFFFFFFFFFFFFFFFFFFFFFFFFFFFFFFFFFFFFFFFFFFFFFFFFFFFFFFFFFFFFFFFFFFFFFFFFFFFFFFFFFFFFFFFFFFFFFFFFFFFFFFFFFFFFFFFF,FFFFFFFFFFFFFFF:FFFFFFFFFFFFFFFFFFFFFFFFFFFFFF:F:FFFFFF:F:FFFFFFFFFFFFFFFFFFFFFFFFFFFFFFFFFFF
@A01757:128:HWYCLDRX2:1:2101:25789:18662
TCGGACTACTGGGGTATCTAATCCTGTTTGCTCCCCACGCTTTCGTGCCTCAGCGTCAGTCAACAGGCCAGGCGGCCGCCTTCGCCACTGGTGTTCTTCCATATATCTACGCATTTTACCGCTACACATGGAGTTCCACCGCCCTCTCCTGCTCTCTAGCCCGCCAGTTTCCAGAGCCTGTACCGGTTGAGCCGGTACCTTTCACTCCAGACTTAGCAGGCCGCCTACGCACCCTTTACGCCCAATCATTC
+
FFFFFF::FFFFFFFFFFF,,FFFF:FFFFF:FF,FFF:FFFFFFFFFF::FFFFFFFF::FF:FFFFFFFFFF:FFFFF:FFFFFFFFFFF:FFFFFFFFFFFFF,F:FFF:FF,FFF,FF:FFFFFF:FFFFFFFFFFFFFFFFFFFFFFFFF:FF:FFFFFFFFFFFFFFFFF:F:FFF:FFFFFFFF,F,FFF,FFFFFFF:FFFF:FFFF:FFF,FF,FFFFF,:,FFFFFFFFFFFFFFF:F:FF
@A01757:128:HWYCLDRX2:1:2101:30373:18677
TCGGACTACAAGGGTATCTAATCCTGTTCGCTACCCACGCTTTCGTGCATCAGCGTCAGATGCGGATTAGCAAGCTGCCTGCGCAATCGGTGTTCTGAGTAATATCTAAGCATTTCACAGCTACACTACTCATTCCGCCTGCTGCATCCGCTCTCCAGTCGAACAGTATCAGAGGCAGGCACGGGGTTAAGCCCCGACATTTGACCTCTAACTTATCCGACAGCCTACGCACCCTTTAAACCCAATAAATC
+
FF,FFFF:FFF,,F:FFFFFFFF,F:FF:FFFFFFFF::FFFFFFFFFFF,F,FFFFF:FFF:::FFF:FFFFFFFFFFFFFFFF::FF:FFFFFFFFFFFFFF:FF,FFFF,FFFFFFF:FFFFFFFFFFFFFF:FFFFFFFFFFFFFFFFFFFFFFFFFFFFFFFFFFFFFFFFFFFFFFF,FFFFFFFFFFFFFFFFFFFFFFFFF:FFF:FFFFFFFFF:FF:FFFFFFFFFFFFFF:F:,FFFFFF
@A01757:128:HWYCLDRX2:1:2101:7943:18787
TCGGACTACCAGGGTATCTAATCCTGTTCGCTACCCATGCTTTCGAGCCTCAGCGTCAGTTGTAGACCAGAGAGCCGCCTTCGCCACTGGTGTTCTTCCATATATCTACGCATTCCACCGCTACACATGGAGTTCCACTCTCCTCTTCTGCACTCAAGTTCAACAGTTTCTGATGCAATTCTCCGGTTGAGCCGAAGGCTTTCACATCAGACTTATTGAACCGCCTGCACTCTCTTTACGCCCAATAAATC
+
FFFFFFFF:FFFFFFFFFFFFFFFFFFFFF:FFFFFFFFFFFFFFFFFFF:FFFFFFFFFFFFFFFF:F:FFFFFFFF,FFFFF,FFFFF:FFF,FFF,F:FFFFFFFFFF:FFFFFFFFFFFF::FFFFFFFFFFF:FFFFFFFFFFF:FFFFFFFFFFFFFFFF:FFFFFFFF:F,F,FFFF,FFF:FFFFFFF::FFF,,F,F,:FFFFFFFFFFFF,FFF:,F:FFFF,FF,FFFFFF:::,F:F,:
@A01757:128:HWYCLDRX2:1:2101:18204:18991
TCGGACCAAAAGGTTCTAAAATCCTCTTCGCTACCACAGATTTCGCGCCTCAGCGTCAGTGACGGCACAGAGAGCTGACTTCGCCATATGTGTAATACCAGATCTCTACGAATTGGAACGCAACACTAGGGAGTCCGCTAACCTCTAACACACTCGAGCTGGACAGTTTCGAAAGCAGTTACGGGGTGGGGCCCCGGCAGTGCGCTCGAGACTTGCGCTGCCGCCTCCGCGCGCTTGACGCCCTCTGACTC
+
,,,,F,,F,F:,,F:,FF::F,F,F,,::,,F,:::FF,F,,,,,F,,,,FFFF:,,F,:::F,,:,FF,FFF,FF,,,,::,::FF,:,F,F,,F,F:,:FFFFF,,FF,,,,,:FFFF,,FFF,F,F:,,,F::F,:,F,,F,F:,,,FF,,,FFFFF:,F:,,:F::,F,:,F,F,::,FFFF,,FFFFF,FFFF,,F,F,,:,,FF,FF:FFFF:F,:F,FF:FFFFFFF,,F,FF,:,,::F,FF,
@A01757:128:HWYCLDRX2:1:2101:12020:19022
TCGGACTACCCGGGTATCTAATCCTGTTTGCTCCCCACGCTTTCGTGCATGAGCGTCAGTACATGTCCAGGGGATTGCCTTCGCCATCGGTGTTCCTCCGCATATCTACGCATTTCACTGCTACACGCGGAATTCCATCCCCCTCTACCGTACTCTAGCTATGCAGTCACAAATGCAGTTCCAAGGTTAAGCCCTGGGATTTCACACCTGTCTTACATAACCGCCTGCGCACGCTTTACGCCCAGTAATTC
+
::FFFFFFFFFFFFFFFFFFFFFFFFFF,FFF:FFFFFFFFF:FFFFFFFFFFFFFFFFFFFFFFFFFFFFFFFFFFFFFFFFFFFFFFFFFFFFFFFFFFFFFFFFFFFFFFFFFFFFFFFFFFFFFFFFFFFFFFFFFFFFFFFFFFFF:FFFFFFFFFFFFFFFFFFF:FFFFFF:FFFFFFFFFFFFFFFFFFFFF:FFFFFFFF,FFFFFFFFFFFFFFFFFFFF:FFFFFF:FFFF:FFFFFFFF
@A01757:128:HWYCLDRX2:1:2101:29975:19053
TCGGACTACACGGGTATCTAATCCTGTTCGCTCCCCCAGCTTTCGCGCCTCAGCGTCAGTGACGGCCCAGCAGGCTGCCTTCGCCATCGGTGTTCTTCCCGATATCTGCGCATTCCACCGCTACACCGGGAATTCCGCCTGCCTCTACCGCACTCGAGCCGCCCAGTTCGGAACCCGGCCCGAGGTTGAGCCCCGGGATTAGAGGTTCCGCTTAGGCAGCCGCCTACGCGCGCTTTACGCCCAATGAATCC
+
FFFFFFFFFFFFFFFFFFFFFFFFFFFFFFFFFFFFFFFFFFFFFFFFFFFFFFFFFFFFFFFFFFFFFFFFFFFFFFFFFFFFFFFFFFFFFFFFFFFFFFFFFFFFFFFFFFFFFFFFFFFFFFFFFFFFFFFFFFFFFFFFFF:FFFFFFFFFFFFFFFFFF:FFFFFF:FFFFFFFF:FF:FFFFFFFFFFFFFFF:FFFFFFFFFFFF:FFFFFFFFFF:FFFFFFFFF:FFFFFFFFFF,FFFFF
@A01757:128:HWYCLDRX2:1:2101:12689:19116
TCGGACTACACGGGTATCTAATCCTATTTGCTCCCCACGCTTTCGTGCATCAGCGTCAGTCAACAGGCCAGGCGGTCGCCTTCGCCACTGGTGTTCTTCCATATATCTACGCATTTTACCGCTACACATGGAGTTCCACCGCCCTCTCCTGCTCTCTAGCCCGCCAGTTTCCAGAGCCTGTACCGGTTGAGCCGGTACCTTTCACTCCAGACTTAGCAGGCCGCCTACGCACCCTTTACGCCCAATCATTC
+
FFFFFFFFFFFFFFFFFFFF,FFFFFFFFFFFFFFFFFFFFFFFFFFFFFFFFFFFFFFFFFFFFFFFFFFFFFFFFFF,,FFFFFFFFFFFF:FFFF:FFFFF::FFFFFFFFFFFF:FFFFFFFF:FFFFF:FFFFFFFFFFFFFFFFFFFFFFFFFFFFFFFFFFFFFFF::FFFFFFFFFFFFFFFFFFFFFFFFFFFFFFFFFFFFFFFFFFFFFFFFFFF:FFFFFFFFFFFFFFF:FF:FFFF:
@A01757:128:HWYCLDRX2:1:2101:4345:19163
TCGGACTACAAGGGTTTCTAATCCTATTTGCTCCCCACGCTTTCGTGCCTCAGCGTCAGTCACAGGCCAGGCGACCGCCTTCGCCACTGGTGTTCTTCCATATCTCTGCGCATTTTACCGCTACACATGGAGTTCCACCGCCCTCTCCTGTCCTCAAGTCTGCCAGTTTCTGAATGAAAGACGAGTTGAGCTCATCCCTTTGCCTTCAGACTGAACAGACCGCCAGCGCACCCTTTACGCCCAATCATTCC
+
FFFFFFFFFFFFFFF:FFFFFFFFFFFFFFFFFFFFFFFFFFFFFFFFFFFFFFFFFFFFFFFFFFFFFFFFFFFFFFFFFFFFFFFFFFFF:FFFFFFFF,FFFFFFFFFFFFFFFFFFFFFFFFFFFFFFFFFFFFFFFFFFFFFFFFFFFFFFFFFFFFFFFFFFFFFFFFFFFFFFFFFFFF:,F:FFFFFFFFFFF,FFFFFFF:FFF:FFFFFF::F::FFFFFFFFFFFFFFFFF:F,FFFFFF
@A01757:128:HWYCLDRX2:1:2101:2654:19179
TCGGACTACAAGGGTTTCTAATCCTGTTTGATACCCACGCTTTCGTGCATCAGCGTCAATCGCGGATTCGTGAGATGCCTTCGCAATCGGTGTTCTGTGTGATATCTATGCATTTCACCGCTACACCACACATTCCTCCCACGGCATCCGCATTCCAGCAAGGCAGTATCAATGGCACTTCACCCCGTTGAGCGGGGGCATTTCACCGCTGACTTACATCACAGCCTACGCACCCTTTAAACCCAATAAAT
+
FFFFFFFFFFFFFFFFFFF:FFFFFFFFFFFFFFFF:F:FFFFFFFFFFFFFFFFFFFFFFFFFFFFFFFFFFFFFFFFFFFFFFF:F:FFFFFFFFFFFFFFFFFFFF::FFFFFFFFFFFFFFFFFFFFFF,FFFFFFF:FFFFFF:FFFF:FFFFFF:FFFFFFFFFFFF::,FFFFFF,FFFFFFF:FF::FFFFF:FFF,F,FFFFFFFFFFFFFFFFFFFFF:F,:F::F:FFFF:,FFFFF,FF
@A01757:128:HWYCLDRX2:1:2101:32759:19179
TCGGACTACTAGGGTTTCTAATCCTGTTCGCTACCCATGCTCTCGTGCATCAGCGTCAGACTCAGCCTGGTAAGCTGCCTTCGCTATCGGAGTTCTAAGTTATATCTATGCATTTCACCGCTACTTAACTTATTCCGCCTACCTCGTCTGTTCTCTAGCTCTACAGTATTAATGGCAAATCAAGGTGAAGCCCCGACGTTTAACCACTAACTTAAAAAACCGCCTACGCACCCTTTAAACCCAATAAATCC
+
FFFFFFFFFFFFFFFFFFFFFFFFFFFFFFFFFFFFFFFFFFFFFFFFFFFFFFFFFFFFFFFFFFFFFFFFFFFFFF:FFFFFFFFFFFFFFFFF:FFFFFFFFFFFFFFFFFFFFFFFFFF:FFFFFFF:FFFFFFFFF:FFFFF:FFFFFFFFFFFFFFFFFFFFFFFFFFFFFFFFFFFF:FF,FFFFFF:FFFFFFFFF:FFFFFFFFF:FFFFFFFF,:FFFFFFFFF:F,FFFFFFFFFFF,FF
@A01757:128:HWYCLDRX2:1:2101:3278:19225
TCGGACTACAAGGGTATCTAATCCTATTTGCTCCCCACGCTTTCGTGCCTCAGCGTCAGTCACAGGCCAGGCGGCCGCCTTCGCCACTGGTGTTCTTCCATATCTCTGCGCATTTTACCGCTACACTAGGAATTCCACTCACCTCTCCTGCACTCCAGCTCACCAGTTTTAGATGCAGTTCCGGGGGTAAGCCCCGGGCTTTGGCGGGTAGCTGGAGCCGCCGCCTACGCTCGATTTACGGCGAGTCAGTC
+
FFFFFFFFFFFFFFFFFFFFFF:FF,FFFFFF,FFFFFFFFFFFF:F:FFFFF:FFF,FFFFFFFFFFFFFFF:FFFFFFFFFF,:FFFFFF:FFFFFFFFFF:F,:FFF:F,FF::,:FF,F,:,F,FFFF,FFFF:FF,:F,FF:FFF,FFFF,F:::,,F,FF,F:FF,,F::,F,F,,F,FF,F,,F,,,,FFF,,:,,,:,,,,F,,F,F,,:,F,,FF,F,:,,:F,,,,,,,F,F,,F,F,:,,
@A01757:128:HWYCLDRX2:1:2101:18864:19257
TCGGACTACCCGGGTTTCTAATCCTATTTGCTCCCCACGCTTTCGTGCCTCAGCGTCAGTCAACAGGCCAGGCGGCCGCCTTCGCCACTGGTGTTCTTCCATATATCTACGCATTTTACCGCTACACATGGAGTTCCACCGCCCTCTCCTGCTCTCTAGCCCGCCAGTTTCCAGAGCCTGTACCGGTTGAGCCTGTACCTTTCACTCCAGACTTAGCAGGCCGCCTACGCACCCTTTACGCCCAATCATTC
+
FFFFFFF,FFFFFFFFFFFFFFFFFFFFF,F,FFFFFF:FFFFFFFFFFFFFFFFFFFFFFFFFFFFFFFFFFFFFFFFFFFFFFFFFFFFFFFFFFFFFFF,FFFFFFFFFFFFFF:FFFFFFFFFFF,FFFFFFFFFFFFFFFFFFF:FFFFFFFF,:FF:FFFFFFF:FF:FFFFF:FFFFFFFFFF:FFFFFF:FFFFFFFFFFFFFFFFFFFF:FFFFFF:FFFFFFFFF:FFFFFFFF:F,FFFF
@A01757:128:HWYCLDRX2:1:2101:23131:19319
CGGACTACAGGGGTATCTAATCCTGTTCGCTACCCACGCTTTCGTGCATCAGCGTCAGATGCGGATTAGCAAGCTGCCTGCGCAATCGGTGTTCTGAGTAATATCTAAGCATTTCACCGCTACACTACTCATTCCGCCTGCTGCATCCGCTCTCTAGTCGAACAGTATCAGAGGCAGGCACGGGGTTAAGCCCCGACATTTGACCTCTCACTTATCCGACAGCCTACGCACCCTTTAAACCCAATAAATCC
+
FFFFFFFFFFFFFFFFFFFFFFFFFFFFFFFFFFFFFFFFFFFFFFFFFFFFFFFFFF:FFFFFFFFFFFFFFFFFFFFFFFFF:FFFFFFFFFFFFFFFFFFFFFFFFFFFFFFFFFFFFFFFFFFFFFFFFFFFFFFFFFFFFFFFFFFFFFFFFFFFFFFFFFFFFFFFFFFFFFFFFFFFFFFF:FFFFFFFF,FFFFFFFFFF,FFFF:FFFFFFFFFFFFFFFF:FFFFFFFFFFF:F::F:FFF
@A01757:128:HWYCLDRX2:1:2101:6524:19335
TCGGACTACTGGGGTATCTAATCCTGTTCGCTACCCACGCTTTCGTGCATCAGCGTCAGATGCGGATTAGCAAGCTGCCTGCGCAATCGGTGTTCTGAGTAATATCTAAGCATTTCACCGCTACACTACTCATTCCGCCTGCTGCATCCGCTCTCCAGTCGAACAGTATCAGAGGCAGGCACGGGGTTAAGCCCCGACATTTGACCTCTAACTTATCCGACAGCCTACGCACCCTTTAAACCCAATAAATC
+
FFFFFFFFFFFFFFFFFFFFFFFFFFFFFFFFFFFFFFFFFFFFFFFFFFFFFFFFFFF,FFFFFFFFFFFFFFFFFFFFFFFFF:FFFFFFFFFFFFFFFFFFFFFFFFF:FFFFFFFFFFFFFFFFFFFFFFFFFFFFFFFFFFFFFFFFFFFFFFFFFFFFFF:FFFFFFFFF,FFFFFFFFFFFF::FFFFFFFFFFFFFFFFFF,FFFFFF:,FFFFF:FFFFFFFFFFFFFFFFFFFFFF:FFF:
@A01757:128:HWYCLDRX2:1:2101:28519:19476
TCGGACTACGGGGTATCTAATCCTATTTGCTCCCCACGCTTTCGTGCCTCAGCGTCAGTCAACAGGCCAGGCGGCCGCCTTCGCCACTGGTGTTCTTCCATATATCTACGCATTTTACCGCTACACATGGAGTTACACCGCCCTCTCCTGCTCTCTAGCCCGCCAGTTTCCAGAGCCTGTACCGGTTGAGCCGGTACCTTTCACTCCAGACTTAGCAGGCCGCCTACGCACCCTTTACGCCCAATCATTCC
+
FFFFFFF:FFFFFFF:FFFFFFFFFFFFFFFFFFFFFFFFFFFFFFFFFFFFFFFFFFFFFFFFFFFFFFFFFFFFFFFFFFFFFFFFFFFFFFFFFFFFFFFFFFFFFFFFFFFFFFFFFFFFFFFFFFFFFF:FFFFFFFFFFFFFFFFF:FFFFFF:FFFFFFFFFFFFFFFFFF:FFFFFFFFFFFFFFFFFFFFFFFFFFF:FFFFF,F,FFFFFFFF,FFFFFFFFFFFF:FF:FFFFF,FFFFF
@A01757:128:HWYCLDRX2:1:2101:9995:19492
TCGGACTACAAGGGTATCTAATCCTGTTTGCTCCCCACGCTTTCGTGCCTCAGTGTCAGTTACAGTCCAGAGAGCCGCCTTCGCAACTGGTGTTCCTCCTAATATCTACGCATTTCACCGCTACACTAGGAATTCCACTCTCCTCTCCTGCACTCAAGTTCCCCAGTTTCAAAGGCTTACTACGGTTGAGCCGTAGCCTTTCACCTCTGACTTAAGAAACCACCTACGCACCCTTTACGCCCAGTAATTCC
+
FFFFFFFFFFFFFFFFFFFFFFFFFFFFFFFFFFFFFFFFFFFFFFFFFFFFF:FFFFFFFFFF:FFFFF:FFFF,FFFFFFFFFFFFFFFFFFFFFFFFFFFFFFFFFFFFFFFFFF:FFFFFFFFFFFFFFFFFFFFFFFFFFFFFFFFFFFFFFFFFFFFFFFFFFFFFFFFFFFFFFFFFFFFFFFFFFF:FFFFFF,FFFFFFFF,:FFF:FFFFFFFFFFFFFFFF,,FFFFFFFFF:FFFFFFF
@A01757:128:HWYCLDRX2:1:2101:10149:19539
TCGGACTACAAGGGTCTCTAATCCTGTTCGATCCCCACGCTTTCGTGCATCAGTGTCAGATCCGGCCTAGCAAGCTGCCTTCGCAATCGGTGTTCTGTGTAATATCTATGCATTTCACCGCTACACTACACATTCCGCCTGCTGCATCCGATCTCTAGTCCTACAGTATTAGCGGCAGCCCCGATGTTGAGCATCGGTATTTCACCGCTAACTGATAATGCCGCCTACGTACCCTTTAAACCCAATAAATC
+
FFFFFFFFFFFFFFF,FFFFF,FFFFFFFFFFFF:,FFF,,FFFFFFF,FF:FFFFFFFFFFFFFFFFF:FFFFFFF:FFFFFF:FFFFF,FFFF::,F::FFFFFF:FFFFFFFFFFFFFF:FFFFFFFFFFFFFFFFFFFFFFFFFFFFFFFFF,F:FFFFFFFFFFFFFFFFFFFFFFFF::FFFFFFFFF,FFFFFFFFFFFF:,:FFF,FFF,FFFFFFF,F::FFFFFFFFFFFFFF,FFFFF,F
@A01757:128:HWYCLDRX2:1:2101:15899:19601
TCGGACTACAGGGTATCTAATCCTATTTGCTCCCCACGCTTTCGTGCCTCAGCGTCAGTTAACAGGCCAGGCGGCCGCCTTCGCCACTGGTGTTCTTCCATATATCTACGCATTTTACCGCTACACATGGAGTTCCACCGCCCTCTCCTGCTCTCTAGCCCGCCAGTTTCCAGAGCCTGTACCGGTTGAGCCGGTACCTTTCACTCCAGACTTAGCAGGCCGCCTACGCACCCTTTACGCCCAATCATTCC
+
FFFFFFFFFFFFFFFFFFFFFFFFFFFFFFFFFFFFFFFFFFFFFFFFFFFFFFFFFFFFFFFFFFFFFFFFFFFFFFFFFFFFFFFFFFFFFFFFFFFFFFFFFFFFFFFFFFFFF:FFFFFFFFFFFFFFFFFFFFFFFFFFFFFFFFFFFFFFFF:FFFFF:FFFFFFFF:F:FFFFFFF:FFFFFFFFF:FFFFF,FFFFFFF:FFFFFFF:FFFFFFF:FFFFFF::FFFFFFFF,F,F:FF:FFF
@A01757:128:HWYCLDRX2:1:2101:14940:19695
TCGGACTCCGGGGTTTCTAATCCTGTTCGCTACCCATGCTCTCGTGCATCAGCGTCAGACTCAGCCTGGTAAGCTGCCTCCGCTATCGGAGTTCTAAGTTATATCTATGCATTTCACCGCTACTTAACTTATTCCGCCTACCTCGTCTGTTCTCTAGCTCTACAGTATTAATGGCACAATGAGGTGAAGCCCCAAAATTTTACCACTAACTTATAATGCCGCCTACGCACCCTTTAAACCCAATAAATCCG
+
FFFFFFFFFFFFFFFFFFFFFFFFFFFFFFFFFFFFFFFFFFFFFFFFFFFFFFFFFFFFFFFFFFFFFFFFFFFFFFF,FFFFFFFFFFFFFFFFFFFFFFFFFFFFFFFFFFFFFFFFFFFFFFFFFFFFFFFFFFFFFFFFFFFFFFFFFFFFFFFFFFFFFF:FFFFFFFFFFFFFFFFFFFF,FFFFFFF,FFFFF,,F:F,F,::FFFFFFFF:FF::F,FFFFFFFFFFF:FFF:FFF,,:FFF
@A01757:128:HWYCLDRX2:1:2101:11333:19711
TCGGACTACACGGGTATCGACTCCTAGTTGCTCCCCACGCTTGGGTGCCTCAGCGTCAGGCCACAGGCCAGGCGGCCGGCGTCGCAACTGGTGGTCTTCGAGCTCTCGTCGCCTTTTAGCGCTACACATGGAGTTCCACCGCCCTCTCCGGCTCTCTAGCCCGCCCGGGGCCAGCGCGTGTAGCGGTGGGCCGGGTACCTTGGCGTCGAGACGGCTCTGGCCCGGGGGGCTCCCGGGGGGGCCCTGCAGGC
+
:FFF:FF:FFFFF:,:,F:,,F,F:F,:,FF,FFF,F::F,F,,FFF,,F,,:FF::,:,,,FF,FF,:FF:F,F,FF,:FF:F,,,F:F:FF,,F,FF,,:F::F,,,,F,F,,F,,,:,F:,,::,:F:,F,,,:,:F:,,FFF,,:,::F,,F,,FF::F,,,FFF,:,,,,FF,FFF:,:::,FF,,,F:F,,::,,,,,,F,F,:,,::F,,,FF,,,,,,FFF,F,,::FF:F,FF,,::,,:,,
@A01757:128:HWYCLDRX2:1:2101:16414:19711
TCGGACTACTGGGTATCTAATCCTGTTCGCTCCCCCAGCTTTCGCGCCTCAGCGTCAGTGACGGCCCAGAGAGCTGCCTTCGCCATCGGTGTTCTTCCCGATATCTGCGCATTCCACCGCTACACCGGGAATTCCGCTCTCCTCTACCGCACTCGAGCCGCCCAGTCCGGAACCCGGCCCGAGGTTGAGCCCCGGGGTTAGAGGTTCCGCTTAGGCGGCCGCCTACGCGCGCTTTACGCCCAATGAATCCG
+
FFFFFFFFFFFFFFFFFFFFF,FFFFFFFFF:FFFFFFF::F,FFFFFFFFFFFFFF:FFFFFFFFFFFFFFFFFFFFFFFFFF,F:FFFFFFFFFFFFFF:FFFFFFFFFFFFFFFFFFFFFFFFFFF:FFF:F:FFFFFFFFFFFFFF:FFFFFFFFFFFFFF:FFFFFF:FFFFFFFF,:F,FFFF,FFFFFFF:FFFFFFFFFF:F:FFFFFFFFFFF:FFFFFFFFFF,FFFFFFF,FF:F,FFFF
@A01757:128:HWYCLDRX2:1:2101:28284:19758
TCGGACTACCAGGGTATCTAATCCTGTTCGCTACCCACGCTCTCGTGCTTCAGCGTCAGTCGCAGTCTGGTAAGCTGCCTTCGCCATCGGAGTTCTAAGTTATATCTAAGCATTTCACCGCTACTTAACTTATTCCGCCTACCTCGTCTGAACTCGAGTCTTACAGTATTAATGGCAAATCAAGGTGAAGCCCCGACGTTTAACCACTAACTTAAAAAACCGCCTACGCACCCTTTAAACCCAATAAATCC
+
FFFFFFFFFFFFFFFFFFFFFFFFFFFFFFFFFFFFFFFFFFFFFFFFFFFFFFFFFFFFFFFFFFFFFFFFFFFFFFFFFFFFFFFFFFFFFFFFFFFFF,FFFFFFFFFFFFFFFFFFFFFFFFFFFFFFFFFFFFFF:FFFFFFFFFFFFFFFFFFFFFFFFFFFFFFFFFFFFFFFFFFF,FFFFFFFFFFFFFFFFF:F:,FFFFFFFFF:FFFF:FFFFF:FFFFFFFFFFFFF:FF:FFFFFFF
@A01757:128:HWYCLDRX2:1:2101:32723:19805
TCGGACTACAAGGGTATCTAATCCTGTTTGCTACCCACGCTTTCTAACCTCAGCGTCAGTTACAGACCAGAGAGCCGCTTTCGCCACTGGTGTTCTTCCATATATCTACGCATTTCACCGCTACACATGGAGATCCACTCTCCTCTTCTGCACTCAAGTCTCCCAGTTTCCAATGCACTACTCCGGTTAAGCCGAAGGCTTTCACATCAGACTTAAAAGACCGCCTGCGTTCCCTTTACGCCCAATAAATC
+
FFFFFFFFFFFFFFFFFFFFFFFFFFFFFFFFFFFFFFFFFFFFFFFFFFFFFFFFFFFFFFFFFFFFFFFFFFFFFFFFFFFFFFFFFF:FF,F:FFFFFFFFFFFFFFFFFFFFFFF:FFFFFF:FFFFF,:FFFFFFFFFF:FFFFF:FFFFFFF:FFFFFFFF:FFFFFFFF:FFFFFFFFFFFFFFFFFFFFFFFFFFFFFFF:FFFFFFFFFFFFFFFF:FFF:F:FFF:F,FFFFF,FF,FF,F
@A01757:128:HWYCLDRX2:1:2101:1325:19852
TCGGACTACACGGGTATCTAATCCTGTTCGCTACCCACGCTTTCGTGCCTCAGTGTCAGTTACAGTCCAGAGAGCCGCCTTCGCAAATGGTGTTCCTCCTAATATCTACGCATTTCACCGCTACACTAGGAATTCCACTCTCCTCTCCTGCACTCAAGTTCCCCAGTTTCAAAGGATTACTACGGTTGAGCCGTAGACTTTAACCTCTGACTTAAGAAACAAACTACGCACCCTTTAGGACCAGTAATTAC
+
:F:FFFFFFFFF:F:F::FFFFF:F:,FFFFFFFFF:FFFFFFFF:F,F:,FFF:FFF:FFFF,:FFFF:FFF:F:FFF:F,:FFF,FF,,F:F::FFFFFFFF,:FF:FFFF:F:FF,F,:F,:,F::FFFFF:,FFFFF,::,F:FF,,F,,:FFF,FFFFFFF,FF:F:FF:,FFF,FF:,FFF,F::,:F,F,FF,F,:F,,::,:,F:FF:FF,,,F,,FF,:,,,:,FFFF,,,,:::,:,:FF,
@A01757:128:HWYCLDRX2:1:2101:26259:19852
TCGGACTACAGGGGATTCTAATCCTGTTCGATCCCCACGCTTTCGTGCATCAGTGTCAGATCCGGCCTAGCAAGCTGCCTTCGCAATCGGTGTTCTGTGTAATATCTAAGCATTTCACCGCTACACTACTCATTCCGCCTGCTGCATCCGCTCTCCAGTCGAACAGTATCAGAGGCAGGCACGGGGTTAAGCCCCGACATTTGACCTCTAACTTATCCGACAGCCTACGCACCCTTTAAACCCAATAAATC
+
FFFFFFFFFFFFFFFFFFFFFFFFFFFFFFFFFFFFFFFFFFFFFFFF:FFFFFFFFFF:FFF:FFFFFFFFFFFFFFFFFFFFFFFFFFFFFFFFFFFFFFFFFFFFFFFFFFFFFFFFFFFFFFFFF:FFFFFFFFFFFFFFFFFFFFFFFFFFFFFF:FFFFFFFFFFFFF:FFFFFFFFFFFFFFFFFFFFFFFFFFF:FFFFFFF:FFFFFFFFF:FFFFFFFFFFF:FFFF,F:FFFFFFFFFFF
@A01757:128:HWYCLDRX2:1:2101:21450:19883
TCGGACTACTAGGGTATCTAATCCTGTTCGCTACCCATGCTCTCGTGCATCAGCGTCAGACTCAGCCTGGTAAGCTGCCTTCGCTATCGGAGTTCTAAGTTATATCTATGCATTTCACCGCTACTTAACTTATTCCGCCTACCTCGTCTGTTCTCTAGCTCTACAGTATTAATGGCACAATGAGGTGAAGCCCCAAAATTTTACCACTAACTTATAATGCCGCCTACGCACCCTTTAAACCCAATAAATCC
+
FFFFFFFFFFFFFFFFFFFFFFFFFFFFFFFFFFFFFFFFFFFFFFFFFFFFFFFFFFFFFFFFFFFFFFFFFFFFFFFFFFFFFFFFFFFFFFFFFFFFFFFFFFFFFFFFFFFFFFFFF:FFFFFFFFFFFFFFFFFFFFFFFFFFFFFFFFFFFFFFFFFFFFFFFFFFFFFFFFF:FFFF:FFFFFF:FFF:FFFFFFF:FFFFFFFFFFFFFFFFFFFFFF:FFFFFFFFF,FFF,:FFFFFFFF:
@A01757:128:HWYCLDRX2:1:2101:25816:19899
TCGGACTACAAGGGTATCTAATCCTGTTCGCTACCCACGCTCTCGTGCTTCAGCGTCAGTCTCAGCCTGGTAAGCTGCCTTCGCTATCGGAGTTCTAAGTCATATCTAAGCATTTCACCGCTACTTGACTTATTCCGCCTACCTCGTCTGTACTCGAGCCCGCCAGTTTTAATGGCAATCCGGGGTTTAGCCCCGACATTTAACCACTAACTTAACAGGCCGCCTACGCACCCTTTAAACCCAATAAATCC
+
FFFFFFFFFFFFFFFFFFFFFFFFFFFFFFFFFFFFFFFFFFFFFFFFFFFFFFFFFFFFFFFFFFFFFFFFFFFFFFFFFFFFFFFFFFFFFFFFFFFFFFFFFFFFFFFFFFFFFFFFFFFFFFFFFFFFFFFFFFFFFFFFFFFFFFFFFFFFFFFFFFFFFFFFFFFFFFFFFFFF:FFFFFFFFFFFFFFFFFFFFFFFFFFF:FFFFFF:FF:FFFFF:FFFFFFFFFFFFFFFFFFFFFFFFFF
@A01757:128:HWYCLDRX2:1:2101:21160:19914
TCGGACTACCAGGGTATCTAATCCTGTTCGCTACCCATGCTTTCGAGCCTCAGCGTCAGTTACCGTCCAGTAAGCCGCCTTCGCCACTGGTGTTCCTCCTAATATCTACGCATTTCACCGCTACACTAGGAATTCCGCTTACCTCTCCGGTACTCCAGCAAAAAAGTTTCCAAAGCAGTTCCGCGGTTAAGCCGCGGGCTTTCACTTCAGACTTTCTTCGCCGTCTACGCTCCCTTTACACCCAGTAAATC
+
FFFFFFFFFFFFFFFFFFFFFFFFFFFFFFFFFFFFFFFFFFFFFFFFFFFFFFFFFFFFFFFFFFFFFFFFFFFFFFFFFFFFFFFFFFFFFFFFFFFFFFFFFFFFFFFFFFFFFFFFFFFFFFF:FFFFFFFFFFFFFFFFFFFFFFFFFFFFFFFFF:FFFFFFFFFFFFFFFFFFFFFFFFFFFF,FFFFFFFFFFFFFFFFFFFFFFFFFFFFFFFFFFFFFFFFFFFFFFFFFF:FF,FFFFFF
@A01757:128:HWYCLDRX2:1:2101:21612:19914
TCGGACTACTAGGGTATCTAATCCTATTTGCTCCACACGCTTTCGTGCCTCAGCGTCAGTCACAGGCCAGGCGGCCGCCTTCGCCACTGGTGTTCTTCCATATCTCTGCGCATTTTACCGCTACACATGGAGTTCCACCGCCCTCTCCTGTCCTCAAGTCTGCCAGTTTCTGAATGAAAGACGAGTTGAGCTCATCCCTTTGCCTTCAGACTGAACAGACCGCCTGCGCACCCTTTACGCCCAATCATTCC
+
FFFFFFFFFFFFFFFFFFFFFFFFFFFFFFFFFFFFFFFFFFFFFFFFFFFFFFFFFFFFFFFFFFFFFFFFFFFFFFFFFFFFFFFFFFFF,FFFFFFF::FFFFFFFFFFFFFFFFFFFFFFFFFFFFFFFFFFFFFFFFFFFFFFFFFFFFFFFFFFFFFFFFFFFFFFFFFFFFFFFFFFFFFFFFFFFFFF,FFFFFFFFFFFFFFFFFFFFF:FF:FFFF:FFFFFFFFFFFFFFFF:FF:FFFF
@A01757:128:HWYCLDRX2:1:2101:1344:19977
TCGGACTACACGGGTATCTAATCCTGTTCGCTACCCACGCTTTCGTGCCTCAGTGTCAGTTACAGTCCAGAGAGCCGCCTTCGCAACTGGTGTTCCTCCTAATATCTACGCATTTCACCGCTACACTAGGAATTCCACTCTCCTCTCCTGCACTCAAGTTGCCCAGTTTCAAAGGCTTACTACGGTTGAGCCGTAGCCTTTCACCTCTGACTTTAGAAACCACCGAGGGACCCTTTACGCCCAGTATTTTG
+
FFFFFFFFFFFFFFFFFFFFFFFFFFFFFF,FF:FFFFFFFFFFFFF,:F,F:FFFFFFFFF:FFF:FFFFFF,F:F:FFFFFFFF:FF:FFFFF:FF:FFFFFFFFF:F,FFFF,F:FF,FF,::FFFFF,FFFF:FFFFF:F:F,F:FFF,FF:FF::,,F,:FFF::F,FF:FFFF,FF:,FFF,FF,,FF,F,,F,FF,:FF:,FFFF:,,:F,,,,,,,,F,F,F,::,,F,,:F,F,,,,F,F,,
@A01757:128:HWYCLDRX2:1:2101:9860:19977
TCGGACTACAAGGGTATCTAATCCTGTTCGCTACCCACGCTCTCGAGCTTCAGCGTCAGTCTCAGCCTGGTAAGCTGCCTTCGCTATCTGAGTTCTAAGTCATATCTAAGCATTTCACCGCTACTTGACATATTCCGCCTACCTCGTCTGTACTCGAGCCCGCCAGTTTTAATGGCAATCCGGGGTTTAGCCCCGACATATAACCACTAACTTAACAGGCAGCCTACGCACCCTTTAAACCCAATAAATCG
+
FF,FF:,FFFFF,,F,FF,FFFFFF:F:F,FFFFFF,F:,FF,FF,FF::FFFFF,::F:FFFFFFFFF:FF:FFFF,,FFFF:FFFF,FF,FFFFFF,F:F:FFFFFF:,F:F::F,FFFFFFFF:,:,F,FFFFFF,FF,FFF:FFF,,,FFF,F:FFF,FFFFFF::F,FF:F,FFF,:FFFF,,FFFFF,:FFFF,FFFF:,FF:F:FFF:FFFF:,FF,:FF:F:FF:,F:FFFFFFFF,FFF:F,
@A01757:128:HWYCLDRX2:1:2101:29107:20024
TCGGACTACACGGGTATCTAATCCTATTTGCTCCCCACGCTTTCGTGCCTCAGCGTCAGTCAACAGGCCAGGCGGCCGCCTTCGCCACTGGTGTTCTTCCATATATCTACGCATTTTACCGCTACACATGGAGTTCCACCGCCCTCTCCTGCTCTCTAGCCCGCCAGTTTCCAGAGCCTGTACCGGTTGAGCCGGTACCTTTCACTCCAGACTTAGCAGGCCGCCTACGCACCCTTTACGCCCAATCATTC
+
FFFFFFFFFFFFFFFFFFFFFFFFFFFFFFFFFFFFFFFFFFFFFFFFFFFFFFFFFFFFFFFFFFFFF,FFFFFFFFFFFFFFFFFFFFFFFFFFFFFFFFFFFFFFFFFFFFFFFFFFFFF:FFFFFFFFFFFFFFFFFFFFFFFFFFFFFFFFFFFFFFFFFFFFFFFFFFFFFFFFFFF:FFFFFFFFFFFFFF:FFF::FFF:,FFFFFFFFFF,FFFFFFFFFFFFFFFFFFFFFFFFF:,:,FF
@A01757:128:HWYCLDRX2:1:2101:32859:20040
TCGGACTACAAGGGTATCTAATCCCGTTTGCTCCCTACGCTTTCGTGCCTTAGTGTCAGAACCGTCCCAGCATCCTGCCTACGCTATTGGTGTTCCTTCTAATATCTACGGATTTCACTCCTACACTAGAAATTCCAGATGCCCCTAACGGTCTCGAGCTTAACAGTTTAGCTAATAGTCTGAATGGTTGAGCCACCAGATTTCACTAGCTACTTATTATGCCACCTACGCAACTCTTTACACACAGTCAC
+
FFFFFFFFFFFFFFFFFFFFFFFFFFFFFFF:FFFFFFFFFFFFFFFFFFFFFFFFFFFFFFFFFFFFFFFFFFFFFFFFFFFFFFFFFFFFFFFFFFFFFFFFFFFFFFFFFFFFFFFFFFFFFFFFFFFFFFFFFF:FFFFFFF::F,FFFFFFFFFFFFF:FFFFF:F,FFFFFFFFFFFF,F:FFFFF:FFFFFF:F:FFFFFFFFFFF:FFFFFFFFF:F,FFF:FFFFFFF:FFFF:,FF,FF:F
@A01757:128:HWYCLDRX2:1:2101:25545:20118
TCGGACTACAGGGGTATCTAATACTGTTCGCTACCCACGCTCTCGTGCTTCAGCGTCAGTCGCAGTCTGGTAAGCTGCCTTCGCTATCGGAGTTCTAAGTTATATCTAAGCATTTCACCGCTACTTAACTTATTCCGCCTACCTCGTCTGAACTCGAGTCTTACAGTATTAATGGCAAATCAAGGTGAAGCCCCGACGTTTAACCACTCACTTAAAAAACCGCCTACGCACCCTTTAAACCCAATAAATCC
+
FFFFFFFFFFFFFFFFFFFFFFFFFFFFFFFFFFFFFFFFFFFFFFFFFFFFFFFFFFFFFFFFFFFFFFFFFFFFFFFFFFFFFFFFFFFFFFFFFFFFFFFFFFFFFFFFFFFFFFFFFFFFFFFFFFFFFFFFFFFFFFFFFFFFFFFFFFFFFFFFFFFFFFFFFFFFFFFFF:FFFFFFFFFF:FFFFFF:FFFFF:FFFF:F,FFF,:F,FF:F:FF:::FFFF::FFFFFFFFFFF,F:FFFF,
@A01757:128:HWYCLDRX2:1:2101:13340:20149
TCGGACTACAGGGGTATCTAATCCTATTTGCTCCCCACGCTTTCGTGCCTCAGCGTCAGTCACAGGCCAGGCGGCCGCCTTCGCCACTGGTGTTCTTCCATATCTCTGCGCATTTTACCGCTACACATGGAGTTCCACCGCCCTCTCCTGTCCTCAAGTCTGCCAGTTTCTGAATGAAAGACGAGTTGAGCTCATCCCTTTGCCTTCAGACTGAACAGACCGCCTGCGCACCCTTTACGCCCAATCATTCC
+
FFFF:FFFFFFFFF:F,FFFFFFFFFFFFFFFFFFFFFFFFFFFFFFFFF:FFFFFFFFFFFFFFFFFF:FFFFFFFFFFFFFFFFFFFFFFFFFFFFFFF,FFFFFFFFFFFFFFFFFFFFFFFFFFFFFFFFFFFFFF:FFFFFFFF:FFFFFFFFFFFF:FFFFFFFFFFFFFFF,FFFFFFFFFFF:FFFFF,FFFFF:F:FF:FFFF:FFFFFFFF:FF,F,FF:FFFFFFFFFFFFF,FFFFFFF
@A01757:128:HWYCLDRX2:1:2101:19777:20149
TCGGACTACTAGGGTATCTAATCCTGTTTGCTACCCATGCTTTCGAGCCTCAGCGTCAGTTAGTGCCCAGTAGGCCGCCTTCGCCACTGGTGTTCCTCCCGATATCTACGCATTCCACCGCTACACCGGGAATTTCGCCTACCTCTACACCACTCAAGACTGACAGTTTTGAAAGCAATTTATGGGTTGAGCCGCAAACTTTCACAACTGACTTAATAATCCGCCTACGCTCCCTTTACACCCAGTAAATC
+
FFFFFFFFFF:FFFFFFFFFFFFFFFFFFFFF,FFFF:FFFFFFFFFFFFFFFFFFFFFFFF:FFFFFFF:FFFF,FFFFFFFFFFFFFFFFFFFFFFFFFFFFFFFFFFFFFFFFFFFFFFFFFFF:FFFFFF:FFFFFFFFFFFFFFFFFFFFFFFFF:FFFFFFFF,FFFFFF:FF,FFFFF:FF,FFF:F:F,FFFFF:F:,::FFF,FFFFFFFFFFFF:,FFFFFFFFFFFFFFFF,::F:F:,F
@A01757:128:HWYCLDRX2:1:2101:24361:20196
TCGGACTACAGGGGTATCTAATCCTATTTGCTCCCCACGCTTTCGTGCCTCAGCGTCAGTCAACAGGCCAGGCGGCCGCCTTCGCCACTGGTGTTCTTCCATATATCTACGCATTTTACCGCTACACATGGAGTTCCACCGCCCTCTCCTGCTCTCTAGCCCGCCAGTTTCCAGAGCCTGTACCGGTTGAGCCGGTACCTTTCACTCCAGACTTAGCAGGCCGCCTACGCACCCTTTACGCCCAATCAGTC
+
FFFFFFFFFFFFFFFFFFFFFFFFFFFFFFFFFFFFFFFFFFFFFFFFFFFFFFFFFFFFFFFFFFFFFFFFFFFFFFFFFFFFFFFFFFFFFFFFFFFFFFFFFFFF:FFFFFFFFFFFFFFFFFFFFFFFFFFFFFFFFFFFFFFFFFFFFFFFFFFFFFFFFFFFFFFFFFFFFFFFFFFFFFFFFFFFFFFF,:,FFF:FFFFF:FFFFFF::FF:FFFFFFFFFFFFFFFFFFFFF:FF,,:F,FF
@A01757:128:HWYCLDRX2:1:2101:5728:20306
TCGGACTACAAGGGTATCTAATCCTGTTCGCTACCCACGCTCTCGTGCTTCAGCGTCAGTCGCAGTCTGGTAAGCTGCCTTCGCTATCGGAGTTCTAAGTTATATCTAAGCATTTCACCGCTACTTAACTTATTCCGCCTACCTCGTCTGAACTCGAGTCTTACAGTATTAATGGCAAATCAAGGTGAAGCCCCGACGTTTAACCACTAACTTAAAAAACCGCCTACGCACCCTTTAAACCCAATAAATCC
+
FFFFFFFFFFFFFFFFFFFFFFFFFFF:FFFF:FFFFFFFFFFFFFFFFFFFFFFFFFFFFFFFFFFFFFFFFFFFFFFFFFFFFFFFFFFFFFFFFFFFFFFFFFFFFFFFF:FFFFFFFFFFFFFFFFF:FFFF:FFFFFFFFFFFFFFFFFF:FFFFFFFFFFF,FFFFFF:FFFFFFFF:FFFF:,FFFFFFFFFFFFFF,:FF,FFFF:FFFFFF:F:FF::F:F:FFFFFFFFFFF,FFFFF:FF
@A01757:128:HWYCLDRX2:1:2101:23574:20306
TCGGACTACACGGGTATCTAATCCCGTTTGCTCCCTACGCTTTCGTGCCTTAGTGTCAGAACCGTCCCAGCATCCTGCCTACGCTATTGGTGTTCCTTCTAATATCTACGGATTTCACTCCTACACTAGAAATTCCAGATGCCCCTAACGGTCTCGAGCTTAACAGTTTAGCTAATAGTCTGAATGGTTGAGCCACCAGATTTCACTAGCTACTTATTATGCCACCTACGCAACTCTTTACACCCAGTCAC
+
FFFFFFFFFFFFFFFFFFFFFFFFFFFFFFFFFFFFFFFFFFFFFFFFFFFFFFFFFFFFFFFFFFFFFFFFFFFFFFFF:FFFFF:FFFFFFFFFFFFFFFFFFFFFFFFFFFFFFFFFFFFFFFFFFFFFFFFFFFFFFFFFFFF,FFFFFFFFFFFFFFFFFFFFFFFF::FFFFFFFFFFFFF:FFFFFFF:FFFFFFFF,FF,:FF:FFFFFFFFFF:,FFFFFFFF:FFFFFFFFFFFFF:FF::
@A01757:128:HWYCLDRX2:1:2101:20302:20337
TCGGACTACCAGGGTATCTAATCCTGTTCGCTACCCATGCTTTCGAGCCTCAGCGTCAGTTGCAGACCAGAGAGCCGCCTTCGCCACTGGTGTTCTTCCATATATCTACGCATTCCACCGCTACACATGGAGTTCCACTCTCCTCTTCTGCACTCAAGTTCAACAGTTTCTGATGCAATTCTCCGGTTGAGCCGAAGGCTTTCACATCAGACTTATTGAACCGCCTGCACTCGCTTTACGCCCAATAAATC
+
FFFFFFFFFFFFFFFFFFFFFFFFFFFF:FFFFFFFFFFFFFFFFFFFFFFFFFFFFFFFFFFFFFFFFF:FFFFFFFFFFFFFFFFFFFFFFFFFFFF:FF:FFFFFFFFFFFFFFFFFFFFFFFFFFFFFFFFFFFFFFFFFFFFFFF:FFFFFFFFFF:FFFFFFFFFFFFFFFFFFFFF:FFFFFFFFFFFFFFFFFFFFFFFFFFFFFF:FFFFFFFFFF:FFFFFFFFFFFFFFFFFF,FFFFFF
@A01757:128:HWYCLDRX2:1:2101:31304:20384
TCGGACTCTGGGGTTTCTAATCCTGTTTGCTCCCCACGCTTTCGTGCCTCAGTGTCAGTTACAGTCCAGAGAGCCGCCTTCGCAACTGGTGTTCCTCCTAATATCTACGCATTTCACCGCTACACTAGGAATTCCACTCTCCTCTCCTGCACTCAAGTTTCCCAGTTTCAAAGGCTTACTACGGTTGAGTCGTAGCCTTTCACCTCTGACTTAAGAAACCACCAACGCACCCTTTACGCCCAGTAATTCCG
+
FFFFFFFFFFFFFFFFFFF:FFFFFFFFFFFFFFFFFFFFFFFFFFFFFF:FFFFFFFFFFFFFFFFFF:FFFFFFFFFFFFFFFFFFFFFFFFFFFFFFFFFFFFFFFFFFFFFFFFFFFFFFFFFFFFFFFFFFF:FFFFFFFFFFFFFFFFFF:FFFFFFFFFFFFF,FFFFFFFFFFFFFFFFFFFFFFFFF:FFFF,FFFFFFFFFFFFFF,FFFFF:,FFFFFFFFFF:F::FFFFFF::FFFFF
@A01757:128:HWYCLDRX2:1:2101:14371:20400
TCGGACTACACGGGTATCTAATCCTGTTTGCTCCCCACGCTTTCGCGCCTCAGCGTCAGTTGCTGTCCAGCAGACCGCCTTCGCCACTGGTGTTCCTCCTAATATCTACGCATTTCACCGCTACACTAGGAATTCCGTCTGCCTCTCCAGTACTCAAGAAAAACAGTTTCAAATGCAGGCCACAGGTTGAGCCCATGGTTTTCACATCTGACTTGCTTTCCCGCCTACACGCCCTTTACACCCAGTAAATC
+
FFFFFFFFFFFFFFFFFFFFFFFFFFFFFFFFFFFFFFFFFFFFFFFFFFFFFFFFFFFFFFFFFFFFFFFFFFFFFFFFFFFFFFFFFFFFFFFFFFFFFFFFFFFFFFFFFFFFFFFFFFFFFFFFFFFFFFFFFFFFFFFFFFFFFFFFFFFFFF:FFFFFFFFFFFFFFF,FFFFFFFFFFFFFFFFFFFFFFFFFFFFFFF:FF::FFFFFFFFF,FF,FFFFFFFFFFFFFFFFF:FFFFFFFFF
@A01757:128:HWYCLDRX2:1:2101:31105:20509
TCGGACTAATGGGTATCTAATCCTATTTGCTCCCCACGCTTTCGTGCCTCAGCGTCAGTCAACAGGCCAGGCGGCCGCCTTCGCCACTGGTGTTCTTCCATATATCTACGCATTTCACCGCTACACTAGGAATTCCGCTTACCTCTCCAGCACTCCAGCCATACAGTTTCCAAAGCAGTTCCCAGGTTGAGCCCGGGTATTTCACTTCCGACTTGTATTGCCGTCTACGCTCCCTTTACACCCAGTAAATC
+
FFFFFFFFFFFFFFFFFFFFFFFFFFFFFFFFFFFFFFFFFFFFFFFFFFFFFFFFFFFFFFFFFFFF:FFFFFFFFFFFFFFFFFFFFFFFFFFFFFFFFFFFFFFFFFFFFFFFFFFFFFFFFFF:FFFFFFFFFFFFFFFFFFFFFFFFFFFFFFFFFFFFFFFFFFFFFFFFFFFFFFFFFFFFFFFFFFFFFFFFFFFFFFFF:FFFFFFFFFFFFFFFFFFFFFFFFFFFFFFFF:FFF:FFFFF
@A01757:128:HWYCLDRX2:1:2101:28546:20525
TCGGACTACCGGGGTATCTAATCCTATTTGCTCCCCACGCTTTCGTGCCTCAGCGTCAGTAATGGCCCAGTAAACCGCCTTCGCCACTGGTGTTCCTTCTAATATCTACGCATTCCACCGCTACACTAGAAATTCCGTTTACCTCTTCCATACTCAAGCCTGCCAGTTTATGAAACGAACCGGAGTTAAGCCCCGGGCTTTGATTTCATACTTAACAAGCCGCCTACGCACCCTTTACGCCCAATAAATCC
+
FFFFFFFFFFFFFFFFFFF:FFFFFFFFFFFFFFFFFFFFFF:FFFFFFFFFFFFFFFFFF,FFFFFFFFFFFFFFFFFF:FFFFFFFFFFFFFFFFFFFFFFFFFFFFFFFFFFFFFFFFFFFFFFF::FFFFFFFFFFFFFFFFFF,:FFFF:FF:F,FFFFF,FFFF::FFFFFF:F:FFFFFFFF:FFFFFFFFFFFFFFFFF:FFFFFFF,FFFF:F:FF,F:FFF:FFFFFF:FFFF,F:FFFF,
@A01757:128:HWYCLDRX2:1:2101:19370:20541
TCGGACTACAAGGGTTTCTAATCCTGTTTGATACCCACACTTTCGAGCCTCAGTGTCAGTTGCAGTCCAGTGAGCTGCCTTCGCAATCGGAGTTCTTCGTGATATCTAAGCATTTCACCGCTACACCACGAATTCCGCCCACCTCTACTGTACTCAAGACTGCCAGTTTCAACTGCACTTTTACGGTTGAGCCGCACACTTTCACAACTGACTGAACACTCCACCTACGCTCCCTTTAAACCCACTAAATC
+
FFF:FF:FFFFFFFF,,F,FFFF:FFFFFFFFFF:,FF,FF,FFFFFFFFFFFF::FFF:FFFFFFFFFFFFF:FFFFFF,F:,FFFFFFFFFFFF:FF,FFF:FFFFFFFFFFFFFFFFFFFFFFFFFFF,,FF:FFFFF:FFFF:FFFFF,FFF:FF:FFFFFF:FFFFFF:FFF,F,FFFFFF:FFFFFFFF:,FFF,FFFF,,F::FFF,,:FF,FFF,:F::FFF:FFFFFF:F,FFFFFFF,:FF
@A01757:128:HWYCLDRX2:1:2101:14805:20619
TCGGACTACAAGGGTTTCTAATCCTGTTTGCTCCCCACGCTTTCGTGCCTCAGTGTCAGTTACAGTCCAGAGAGCCGCCTTCGCAACTGGTGTTCCTCCTAATATCTACGCATTTCACCGCTACACTAGGAATTCCACTCTCCTCTCCTGCACTCAAGTTCCCCAGTTTCAAAGGCTTACTACGGTTGAGCCGTAGCCTTTCACCTCTGACTTAAGACACCACCTACGCACCCTTTACGCCCAGTAATTCC
+
FFFFFFFFFFFFFFFFFFFFFFFFFFFFFFFFFFFFFFFFFFFFFFFFFFFFFFFFFFFFFFFFFFFFFFFFFFFFFFFFFFFFFFFFFFFFFFFFFFFFFFFFFFFFFFFFFFFFFFFFFFFFFFFFFFFFFFFFFFFFFF:FFFFFFFFFFFFFFFFFFFFFFFFFFFFFFFF:FFFFFFFFFFFFFFFF:FFFFFFFFFFF,FFFFFFFFFFF:,FFFFFFFFFF:FFFFFFF:FFFF:FFFF,F,FF
@A01757:128:HWYCLDRX2:1:2101:31403:20619
TCGGACTACAAGGGTATCTACTCCCGTTTGCTCCCTCCGCTTTCGTGCCTTAGTGTCAGAGCCGTCCCAGTAACCTGCCTACGCTATTGGTGTTCCTTCTAATATCTACGGATTTCAACCCTACACTAGAAATTCCAGTTACCCCTAACGGTCTCGAGCTTAACAGTTTAGCTAATAGTCTGAATGGTTGAGCCACCAGATTTCACTAGCTACTTATTATGCCACCTACCCAACTCTTTACACCCAGTCAC
+
FF:FFFFFF:,FFFFFFFFF,FFFFFFFFFFFFFFF,FF,FFFFFFFFFFFFFFFFFFFFFFF:FFFFFF,FFFFFFF:,FFFFFFF,:F:FFFFF:FFFFFFFFF:FF:F,FF:FFFFF,:FFFFFF::FFFFFFFFF:FFFFF:FFFF:FFFFF:FFFF,FFFFFFFFF,:,FFFF,FFF:,F:FFFFFFFFFFFFFFF,FF:FFFFFFFFFFFFF:F,F:,FFF:,,FF,,F:,FFFF:FF::,:FFF
@A01757:128:HWYCLDRX2:1:2101:15926:20744
TCGGACTACAAGGGTTTCTAATCCTGTTCGCTACCCATGCTCTCGTGCATCAGCGTCAGACTCAGCCTGGTAAGCTGCCTTCGCTATCGGAGTTCTAAGTTATATCTATGCATTTCACCGCTACTTAACTTATTCCGCCTCCCTCGTCTGTTCTCTAGCTCTACAGTATTAATGGCACAATGAGGTGAAGCCCCAAAATTTTAGCCCTAACTTATCGTGCCGCGTCCGCACCCTTTACGCCCGATAAATCG
+
FFFFFFFFFFFFFFFFFFFFFFFFFFFFFFFFFFFFFFFFFF:FFFFFFFFFFFFFFFFFFFFFFF:FFFFFFFFFFFFFFFFFFFFFFFFFFFFF:FFFF,F:FFFFFF::FFFF:F,FFFF,FFF,FFF:FF,FF:FF,F,:FF:::FF::F,F:FF:FFF,:F::FFF:FFFF,,::FFFF,:F:,,F,,,FF::,,,:,F:,:,,,:,,FF,,FF,,FF,:F,FF,:,F,,,:F,F,F,,F,,,,:,
@A01757:128:HWYCLDRX2:1:2101:17183:20760
TCGGACTACACGGGTATCTAATCCTGTTCGCTACCCATGCTTTCGAGCCTCAGCGTCAGTTGCAGACCAGAGAGCCGCCTTCGCCACTGGTGTTCTTCCATATATCTACGCATTCCACCGCTACACATGGAGTTCCACTCTCCTCTTCTGCACTCAAGTTCAACAGTTTCTGATGCAATTCTCCGGTTGAGCCGAAGGCTTTCACATCAGACTTATTGAACCGCCTGCACTCGCTTTACGCCCAATAAATC
+
F:FFFFFFFFFFFFF:FFFFFFFFFFFFFFFFFFFFFFFFFFFFFFFFFFFFFFFFFFFFFFFFFFFFFFFFFFFFFFFFFFFFFFFFFFFFFFFFFFFFFFFFFFFFFFFFFFFFFFFFFFFFFF,FFFFFFFFFFFFFFFFFFFFFFFFFFFFFFFFFF,FFFFFFFFFF,FFFFFFFFFFFFFFFFFFFFFFFFFFFFFFFFFFFFF:FFFFFFFFF,FFFFFFFFFFFFFFFFFFFFFFFFFFFFFF
@A01757:128:HWYCLDRX2:1:2101:15139:20791
TCGGACTACAAGGGTTTCTAATCCTGTTCGCTACCCATGCTTTCGAGCCTCAGCGTCAGTTGCAGACCAGACAGCCGCCTTCGCCACTGGTGTTCTTGCATATATCTAGGCATTCCACCGCTACACATGGAGTTCCGCTGTGCGGGTCGGCAAGCAGGTCGCCCGGGTTCGGATGGAGTTCTGCGGGTACGCGGAAGGCGTGGGGTTCGGGGCGGGGCGCGCGCCGGCGCGGGGGGGGGGCCGCGGGCCGG
+
,FFFFF:FF:F:F:F:F:F:FF::FFFFF:,F:,:FFFF:FFFFF,F:FFF::F::,::F,FFFFF:FF,FF,:F,:,,,F,:,F,F,:F,:F,F,,,,F,F:,:,,,,F,,F,F:,,FF,,,,,F:,F,,FF,F,,:,FF,,,,,,,,FF,,,,,,F,,FF,FFF:,,,,F,,:,,,,,,F,:F::,F,F,,F,:F:,:F:,:,,,,,F,,,,,,FF,F,,F,,,F,F,:,,,,,F,,,,,F:,,,,,,,
@A01757:128:HWYCLDRX2:1:2101:19759:20838
GGGGGGGGGGGGGGGGGGGGGGGGGGGGGGGGGGGGGGGGGGGGGGGGGGGGGGGGGGGGGGGGGGGGGGGGGGGGGGGGCGGGGGGGGGGGCCGGGGGGGGGGGGGGGGGGGGGGGGGGGGGGGATGGGGGGATGGGAGGGAGGGGGGGGGTGGGGGAGGAGGGGCGGAGGACGGGGGGTGAGGGGCCGGAGGGAGGGCAGGGCGTCAGGAGGAGGGGGATCTAGAAGCAGTAGGCGCGACATCGAGACG
+
FFFFFFFFFFFFFFFFFFFFFFFFFFFFF:FFFFFFF:FFF:FFFF:F:,FF:F,F:F,FFF:F::,,F,:F:,,:,,,F,:,:::,:,,:,,,,,,,,,,F,,F,,F,,F:,:,:F,,,,,,,F,,,,,,F,,:,,,,,,,,,,,,,,,,,,,,,:,,,:,,,:,,,,,,,,,,,,,,,,,,,,,,:,,,,,:,,,,,,,,,,,,,,,,,,,,,,,,,,,,:,F,,,,,,,,:,,,,,,,,,,F,,,,:,
@A01757:128:HWYCLDRX2:1:2101:8395:20854
TCGGACTACCGGGGTATCTAATCCTGTTCGCTACCCACGCTCTCGTGCTTCAGCGTCAGTCGCAGTCTGGTAAGCTGCCTTCGCTATCGGAGTTCTAAGTTATATCTAAGCATTTCACCGCTACTTAACTTATTCCGCCTACCTCGTCTGAACTCGAGTCTTACAGTATTAATGGCAAATCAAGGTGAAGCCCCGACGTTTAACCACTAACTTAAAAAACCGCCTACGCACCCTTTAAACCCAATAAATCC
+
FFFFFFFFFFFFFFFFFFFFFFFFFFFFFFFFFFFFFFFFFFFFFFFFFFFFFFFFFFFFFFFFFFFFFFFFFFFFFFFFFFFFFFFFFFFFFFFFFFFFFFFFFFFFFFFFFFFFFFFFFFFFFFFFFFFFFFFFFFFFFFFFFFFFFFFFFFFFFFFFFFFFF:FFFFF:FFFFFFFFFFFFFFFF,,FFFFFFFFFFFFFFFFFF,FFFFFFFFFFF:FFFFFFFFFFFFFFFFFFFFFFFFFFFFFF
@A01757:128:HWYCLDRX2:1:2101:14507:20854
TCGATACCGGGGTTTCTAATCCTGTTCGCTACCCATGCTTTCGAGCCTCAGCGTCAGTTGCAGACCAGACAGCCGCCTTCGCCACTGGTGTTCTTCCATATATCTACGCATTCCACCGCTACACATGGAGTTCCACTGTCCTCTTCTGCACTCAAGTCGCCCGGTTTCCGATGCACTTCTTCGGTTAAGCCGAAGGCTTTCACATCAGACCTAAGCAACCGCCTGCGCTCGCTTTACGCCCAATAAATCCG
+
FFFFF:FFFFFFFFFFFFFFFFFFFFFFFFFFFFFFFFFFFFFFFFFFFFFFFFFFFFFFFFFFFFFFFFFFFFFFFFFFFFFFFFFFFFFFFFFFFFFFFFFFFFFFFFFFFFFFFFFFFFFFFFFFFFFFFFFFFFFFFFFFFFFFFFFFFFFFFFFFFFFFFFFFFFFFFFFFFFFFFF:FFFFFFFFFFFFFFFFFFFFFFFFFFFFF,FFF:FF:FF:FFFFFFFFFF:FFFFFFFFFFFFFFFFF
@A01757:128:HWYCLDRX2:1:2101:20229:20995
TCGGACTACCAGGGTATCTAATCCTGTTCGCTACCCATGCTTTCGAGCCTCAGCGTCAGTTGCAGACCAGAGAGCCGCCTTCGCCACTGGTGTTCTTCCATATATCTACGCATTCCACCGCTACACATGGAGTTCCACTCTCCTCTTCTGCACTCAAGTGGAACAGTTTCTGATGCAGTTCTCCGGTTGAGCCGAGGGCTTTCACAGCAGACTTATTGTACCGCCTGCGGGCGCTTTACGCCCAGTAAATC
+
FFFFFFF:F,:FFFFFFFFFFFFFFFFF,FFF,FFFF,FFFFFFF,,FFFFFFFFFFFFFF::,F:FFFF:FFFFFFFFFFFFFFFFFFFFFFFFFFFF,:FFFFFFFFF,FFF,FFFFFFFFFFF,:FFFFFFFF,FF,FF:FFF:F::,FFFFF:F:,,F:::FF:FFF,F,FFF,:F:,,:FFFFFFF:FF,,FF,,FF:FF,,F,F,FFF,FF:,,::F:::,:,,,FF,,FF:,F:F,:,,:,:FF
@A01757:128:HWYCLDRX2:1:2101:6569:21010
TCGGACTACTAGGGTATCTAATCCTGTTCGCTACCCATGCTTTCGAGCCTCAGCGTCAGTTGCAGACCAGACAGCCGCCTTCGCCACTGGTGTTCTTCCATATATCTACGCATTCCACCGCTACACATGGAGTTCCACTGTCCTCTTCTGCACTCAAGTCGCCCGGTTTCCGATGCACTTCTTCGGTTAAGCCGAAGGCTTTCACATCAGACCTAAGCAACCGCCTGCGCTCGCTTTACGCCCAATAAATC
+
FFFFFFFFFFFFFFFFFFFFFFFFFFFFFFFFFFFFFFFFFFFFFFFFFFFFFFFFFFFFFFFFFFFFFFFFFFFFFFFFFFFFFFFFFFFF:FFF:FFFFFFFFFF:FFFFFFFFFFFFFFFFFFFFFFFFFFFFFFFFFFFFFFFFFFFFFFFFFFFFFFFFFF,FFFFFFFFFFFFFFFFFFFFFFFFFFFF:F:FFF,FFF,FFF:FFFFFFFFF,FFFFFFFFFF:FF:FFFFFFFFFFFFFFFFF
@A01757:128:HWYCLDRX2:1:2101:16577:21057
TCGGACTACCAGGGTATCTAATCCTATTTGCTCCCCACGCTTTCGTGCCTCAGCGTCAGTCAACAGGCCAGGCGGCCGCCTTCGCCACTGGTGTTCTTCCATATATCTACGCATTTTACCGCTACACATGGAGTTCCACCGCCCTCTCCTGCTCTCTAGCCCGCCAGTTTCCAGAGCCTGTACCGGTTGAGCCGGTACCTTTCACTCCAGACTTAGCAGGCCGCCTACGCACCCTTTACGCCCAATCATTC
+
FFFFFFFFFFFFFFFFFFFFFFFFFFFFFFFFFFFFFFFFFFFFFFFFFFFFFFFFF:FFFF:FFFFFFFFFFFFFFFFFFFFFFFFFFFFFFFFFFFFFFFFFFFFFFF,FFFFFF:FFFFFFF:FFFF:FFFFFF:F:FFFFFFFFFFFFFFFFF:FFFFFFFFFFFFFFF:FFFFFFFFFFFFFFFFF,FFFFFFFFFFFFF:FFFFFFFFF:FFFFFFF:FFFFFFFFFFFFFFF,FFFF:F,FFFF
@A01757:128:HWYCLDRX2:1:2101:16938:21057
TCGGACTACCAGGGTATCTAATCCTATTTGCTCCCCACGCTTTCGTGCCTCAGCGTCCGTCAACAGGCCCGGCGGCCGCCTTCGCCACTGGTGTTCTTCCATATATCTACGCATTTTACCGCTACACATGGAGTTCCACCGCCCTCTCCTGCTCTCTAGCCCGCCAGTTTCCAGAGCCTGTACCGGTTGAGCCGGTACCTTTCACTCCAGACTTAGCAGGCCGCCTACGCACCCTTTACGCCCAATCATTC
+
FFFFFF,FFFFFFFFFFFFFFF:FFFFF,FFFFFFFFFFFFFFFFFFFFFFFFFFFF,FFFFFFFFFFF,FFFF:FF:FF:F:FFFFFFFFFFFFFFFFFFFFFFFFFFFFFFFFFFFFFFFFFFFFFFFFFFF,FFFFFFFF:FFFFFFFFFFFFFF:FFFFFFFFFFFFFFFFFFFFFFFFF:FFFFFFFFFFFFFFFFFFFF:FFFFFFFF,FFFFFFFFFFFFFFFFFFFFFFFFFFFFF:,:F,F:
@A01757:128:HWYCLDRX2:1:2101:8323:21104
TCGGACTACAAGGGTATCTAATCCTGTTCGCTACCCACGCTCTCGTGCTTCAGCGTCAGTCTCAGCCTGGTAAGCTGCCTTCGCTATCGGAGTTATAAGTCATATCTAAGCATTTCACCGCTACTTGACTTATTCCGCCTACCTCGTCTGTACTCGAGCCCGCCAGTTTTAATGGCAATCCGGGGTTTAGCCCCGACATTTAACCACTAACTTAACAGGCCGCCTACGCACCCTTTAAACCCAATAAATCC
+
FFFFFFFFFFFFFFFFFFFFFFFFFFFFFFFFFFFFFFFFFFFFFFFFFFFFFFFFFFFFFFFFFFFFFFFFFFFFFFFFFFFFFFFFFFFFFF:FFFFFFFFFFFFFFFFFFFFFFFFFFFFFFFFFFFFFFFFFFFFFFFFFFFFFFFFFFFFFFFFFFFFFFFFFFF:FFFFFFFFFFFFFFFFFFFFFFFFFFFFFFFFF:FFF,FFFF:FFFFFFFFFFFFFFFFFFFF,FFFFF:FF:FF,FFFF
@A01757:128:HWYCLDRX2:1:2101:32262:21230
TCGGACTACAGGGGTATCTAATCCTGTTCGCTACCCATGCTTTCGAGCCTCAGCGTCAGTTGCAGACCAGACAGCCGCCTTCGCCACTGGTGTTCTTCCATATATCTACGCATACCACCGCTACACATGGAGTTCCACTGTCCTCTTCTGCACTCAAGTCGCCCGGTTTCCGATGCACTTCTTCGGTTAAGCCGAAGGCTTTCACATCAGACCTAAGCAACCGCCTACGCACCCTTTAAACCCAATAAATC
+
FFFFFFFFFFFFFFFFFFFF:FFFFFFFFFFFFFF:FFFFFFFFFFFFFFFF:FFFFFFFF:FF:FFFFF:FFFFFFFFFFF:FFFFFFFFFF::FFFFFFF::FFFFFFFFF,FFFFFFFF:FF:FFFFFFF::,F:FFFFF:F::FFFFFFFFFFFFFFFFFFFF:FFFFFFFFFFFFFF:FF:F::FFFFFFFFFFF:FFFFF:FFFFFFFFFFFFFFFFFF:FF,F::FFFFF:F:FFF,FF,F:FF
@A01757:128:HWYCLDRX2:1:2101:17400:21261
TCGGACTACAAGGGTATCTAATCCTGTTTGCTCCCCACGCTTTCGTGCCTCAGTGTCAGTTACAGTCCAGAGAGCCGCCTTCGCAACTGGTGTTCCTCCTAATATCTACGCATTTCACCGCTACACTAGGAATTCCACTCTCCTCTCCTGCACTCAAGTTCGCCAGTTTCAAAGGCTTACTACGGTTGAGCCGTAGCCTTTCACCTCTGTCGTAAGGAACCACCTACGCACCAGTTACGCCCAGTACTGGC
+
FFFFFFFFF:FFFFFF:FFF,FFFFF,FFFFFFFFFFFFFFFFFFFFFFFFFF,:FFF,FFFFFFFF:FFFFFFFFFFF:FFFFFFFFFF,FF::,FFFF::FFF:FFFF:,F:FF:FFFFFF:F,F,,F,FF:F:FFFFFFFFFF,FFF:FFFFFFFF,:,FFFFFF:F,F:F:FF:,:FFFFF,FF,F,FFFFFF,,FF,F:FFF,,,:,:,::,:,,F:F,:FFFF,,:,FF,,::FF,:,:,FF,,:
@A01757:128:HWYCLDRX2:1:2101:17264:21277
TCGGACTACACGGGTATCTAATCCTGTTCGCTACCCATGCTTTCGAGCCTCAGCGTCAGTTGCAGACCAGAGAGCCGCCTTCGCCACTGGTGTTCTTCCATATATCTACGCATTCCACCGCTACACATGGAGTTCCCCTCTCCTCTTCTGCACTCAAGTTCAACAGGTTCTGATGCAATTCTCCGGTTGAGCCGAAGGCTTTCACATCAGACTTATTGAGCCGCCTGCACTCGCTTTTCGCCCAATAAATC
+
FFF,FFFFF:FFFFFFFFFFFFFFFFFFFFFFFFFFF,FFFFFFFFFFFFFFFFFFFFFFFF:FFFFFFFF:FFFFFFFFF:FF,F,FFF:FFFFF,:FFFFF:FFFFFFFF,FFFFFFFF,F,F:FFFFFFFFFF,FFF:FF:F:F,FFFFFFFFFFFFFF::FF,,FFFFFFFF,F:FFFFFFFF,F,FF:FF:F,,,F:F,F:FFFFFFFF,,FF,,:FF,FFF:,FFF,,F,F,FFFFFF,F,FF,F
@A01757:128:HWYCLDRX2:1:2101:26178:21308
TCGGACTACCCGGGTATCTAATCCTATTTGCTCCCCACGCTTTCGTGCCTCAGCGTCAGTCAACAGGCCAGGCGGCCGCCTTCGCCACTGGTGTTCTTCCATATATCTACGCATTTTACCGCTACACATGGAGTTCCACCGCCCTCTCCTGCTCTCTAGCCCGCCAGTTTCCAGAGCCTGTACCGGTTGAGCCGGTACCTTTCACTCCAGACTTAGCAGGCCGCCTACGCACCCTTTACGCCCAATCATTC
+
FFFFFFFFFFFFFFFFFFF:FFFFFFFFFFFFFFFFFFFFFFFFFFFFFFFFFFFFFFFFFFFFFFFFFFFFFFFFFFFFFFF:FFFFFFFFFFFFFFFFFFFFFFFFFFFFFFFFFFFFFFFFFFFFFFFFFFFFFFFFFFFFFFFFFFFFFFFFFFFFFFFFFFFFFFFFFFFFFFFFFFF:FFFFFFFFFFFFFFFFFFFFFFFFFFFFFFFFFFFFFFFFFFFFFFFFFFFFFFF:F,FFFF,FFFF
@A01757:128:HWYCLDRX2:1:2101:6244:21386
TCGGACACCAGGGGTTTCTAATCGTGTTCGCAACCGCTGGTTTGGTGCGTCAGCGTGGGGGGGGGTGGCGACAGGGGCGTGGGAGACGGGGGTGGGTCGGTGGAGCTGGGCGTGCCGCGGGTGGCGATGGGGTGGGGGGGGGCTGTGGGCCCACGGGGGGGGGGGGTGGGCGGGGGTGGTGGGGGGGGGCGGCGGGGGGGGTGCGGGGGGGGGGGAGCGGGGGCGGGCGGGGGCGGGGGGCGGCGGGCCTC
+
:F:FF,,,,:F:F,F,,,::,,,,,,:F:FF,,,,,,FF,,,,,,,,F,,,,,,,,,,F:,,,,::,:,:,:,,,,,,F,:,,,,,F,F,F,,,F,,,:,,,:,F,,,:F::,,,,,,:F:,,,,:,,FF::,,F,FFF::,,,:,,,:,,,,,,,F,,,:,:FF:,,:,,:,F::,,F,,:,,F,,,:FFF,:F,FF:,F,,,,F,F,F::,:F,FF:FF:F,,,F,FFF,F,F,::FF,FF,:F,,:,,
@A01757:128:HWYCLDRX2:1:2101:1380:21418
TCGGACACACGGGTATCTAATCCTGTTCGCTACCCATGCTTTCGAGCCTCAGCGTCAGTTGCAGACCAGACAGCCGCCTTCGCCACTGGTGTTCTTCCATATATCTACGCATTCCACCGCTACACATGGAGTTCCACTGTCCTCTTCTGCACTCAAGTTGCCCGGTTTCCGATGCACTTCTTCGGTTAAGCCGAAGGCTTTCACATCAGACCTAAGCAACCGCCTGAGCTCGCTTTACGCCCAATAAATCC
+
FFFFF:FFFFFFFFFFFFF:FFFFFFFFFFFFFFFFFFFFFFFFF,FFFFFFFFFFFFFFFF:FFF:FFFFFFF,FFFFFFFF,FF,FF:FFFFFFF,FFFFFFFFFFFFFFFF:F:FFFFF,FFFFFF:FFFF,F,FFFF:FFFF:F,FFFFF,FFFF,F,FF,FFFF::FF,FFFFF:F:FFFFFFFFFFF:F:F:FFFFFF:FF::F,:F,:FFFFF,FF,F:,FFFFFFFFFFFF:FF,,FFF:FF,
@A01757:128:HWYCLDRX2:1:2101:9815:21433
TCGGACTACCGGGGTATCTAATCCTGTTCGCTACCCACGCTTTCGTGCATCAGCGTCAGATGCGGATTAGCAAGCTGCCTGCGCAATCGGTGTTCTGAGTAATATCTAAGCATTTCACCGCTACACTACTCATTCCGCCTGCTGCATCCGCTCTCCAGTCGAACAGTATCAGAGGCAGGCACGGGGTTAAGCCCCGACATTTGACCTCTAACTTATCCGACAGCCTACGCACCCTTTAAACCCAATAAATC
+
FFFFFFFFFFFFFFFFFFFFFFFFFFFFFFFFFFFFFFFFFFFFFFFFFFFFFFFFFFFFFFFFFFFFFFFFFFFFFFFFFFFFFFFFFFFFFFFFFFFFFFFFFFFFFFFFFFFFFFFFFFFFFFFFFFFFFFFFFFFFFFFFFFFFFFFFFFFFFFFFFFFFFFFFFFFFFFFFFFFFFFFFFFFFF,FFFFFFFFFFFFFFFFFFFFFFFFFFFFFFFFF:FFFFFFFFFF:FFFFFFFFFF:F:FFF
@A01757:128:HWYCLDRX2:1:2101:22055:21465
TCGGACTACAGGGGTATCTAATCCTGTTCGCTACCCATGCTTTCGAGCCTCAGCGTCAGTTGCAGACCAGACAGCCGCCTTCGCCACTGGTGTTCTTCCATATATCTACGCATTCCACCGCTACACATGGAGTTCCACTGTCCTCTTCTGCACTCAAGTCGCCCGGTTTCCTATGCACTTCTTCGGTTAAGCCGAAGGCTTTCACATCAGACCTAAGCAACCGCCTGCGCTCGCTTTACGCCCAATAAATC
+
FFFFFFF:FFFFFFFFFFFFFFFFFFFFFFF:FFFF:FFFFFFFFFFF:FFFFFFFF:FFFFFFFFF:FFFFFFFFFFFFFFFFFFFFFFFFFFFFFFFFFFF:FFFFFFFFFFFFFFFFFFFFFFFFFFFFFFFFFFFFFFFFFFFF:FFFFFFF:FFFFFFFFFFFFFFFFFFFFFFFFFFFFFFFFFFFFFF,FF:FFFF:FFFFFFF:FFFFF:F:FFFFFFF:FFFF:FFFFFFFFFFFFFFFFFF
@A01757:128:HWYCLDRX2:1:2101:23104:21496
TCGGACTACACGGGTATCTAATCCTATTTGCTCCCCACGCTTTCGTGCCTCAGCGTCAGTCAACAGGCCAGGCGGCCGCCTTCGCCACTGGTGTTCTTCCATATATCTACGCATTTTACCGCTACACATGGAGTTCCACCGCCCTCTCCTGCTCTCTAGCCCGCCAGTTTCCAGAGCCTGTACCGGTTGAGCCGGTACCTTTCACTCCAGACTTAGCAGGCCGCCTACGCACCCTTTACGCCCAATCATTC
+
FFFFFFFFFFFFFFFFFFFFFFFFFFFFFFFFFFFFFFFFFFFFFFFFFFFFFFFFFFFFFFFFFFFFF:FFFFFFFFFFFFFFFFFFFFFFFFFFFFF:FFFFFFFFFFFFFFFFFFFFFFFFFFFFFFFFFFFFFFFFFFFFFFFFFF:FFFFFFFF:FFFFFFFFFFFFFFFFFFFFFFFFFFFFFFFFFFFFFFFFFFFFFFF:FFFFFFFF:FFFFF:FFFFFFFFFFFF:F::F:FFFF,FFF:F
@A01757:128:HWYCLDRX2:1:2101:23095:21637
TCGGACTACCCGGGAATCTAATCCTATTTGCTCCCCACGCTTTCGTGCCTCAGCGTCAGTCACAGGCCAGGCGGCCGCCTTCGCCACTGGTGTTCTTCCATATCTCTGCGCATTTTACCGCTACACATGGAGTTCCACCGCCCTCTCCTGTCCTCAAGTCTGCCAGTTTCTGAATGAAAGACGAGTTGAGCTCATCCCTTTGCCTTCAGACTGAACAGACCGCCTGCGCACCCTTTACGCCCAATCATTCC
+
FFFFFFF:FFFFFFFFFFFFFFFFFFFFFFFFFFFFFFFFFFFFFFFFFFFFFFFFFFFFFFFFFFFFFFFFFFFFFFFFFFFFFFFFFFFFFF:FFF::FFFFFFFFFFFFFFFFFF:FFFFFFFFFFFFFFFFF:FFFFF:FFFFFFFFFFFFFFFFFFFFF:FFFFFFFF:FFFFFFFFFFFFFFFFFFFFFF,FF,FFFFFFF:FFFFFF,FFF:F:FF:FFFFF::FFF,F,F,F:F,FF:F:,FF
@A01757:128:HWYCLDRX2:1:2101:9805:21668
TCGGACTACAAGGGTTTCTAATCCTGTTCGATCCCCACGCTTTCGTGCATCAGTGTCAGATCCGGCCTAGCAAGCTGCCTTCGCAATCGGTGTTCTGTGTAATATCTATGCATTTCACCGCTACACTACACATTCCGCCTGCTGCATCCGATCTCTAGTCCTACAGTATTAGCGGCAGCCCCGATGTTGAGCATCGGTATTTCACCGCTAACTTATAAAACAACCTACGCACCCTTTAAACCCAATGAATC
+
FFFFFFFFFFFFFFFFFFFFFFFFFFFFFFFFFFFFFFFFFFFFFFFFFFFFFFFFFFF:FFFFFFFFFFFFFFFFFFFFFFFFFFFFFFFFFFFFFFFFFFFFFFFFFFFFFFFFFFFFFF:FFFFFFFFFFFFFFFFFFFF:FFFFFFFFFFFFFFFFFFFFF:F:FFFFFFFFFF,FFFFFFFFFFFFFFFFFFF:F,FFFFFFFF,FFFFFFFFFFF::FFFFFFFFFFFFFFFFFFFFFFFF,FFF
@A01757:128:HWYCLDRX2:1:2101:26295:21825
TCGGACTACACGGGTATCTAATCCTGTTTGCTACCCACGCTTTCGAACCTCAGCGTCAGTTACAGACCAGAGAGCCGCTTTCGCCACTGGTGTTCTTCCATATATCTACGCATTTTACCGCTACACATGGAGTTCCACCGCCCTCTCCTGCTCTCTAGCCCGCCAGTTTCCAGAGCCTGTACCGGTTGAGCCGGTACCTTTCACTCCAGACTTAGCAGGCCGCCTACGCACCCTTTACGCCCAATCATTCC
+
FFFFFFFFFFFFFFFFFFFFFFFFFFFFFFFFFFFFFFFFFFFFFFFFFFFFFFFFFFFFFFFFFFFFFFFFFFFFFFF:FFFFFFFFFFFFFF:FFFFF:FFFFFFFFFFFFF:F:FFFFFFFFFFFFF:FFF:FFFFFFFFFF:FFFFFFFF:FF:FFFFFFFFFFFFFFFFFFFFFFFF:FFFFF:FFFFFFFFFFFFFFFFFFF:FFFFFFFFFFFFFFFFFFFFFFFFFFFFFFFFFFFF:FFFFF
@A01757:128:HWYCLDRX2:1:2101:18728:21903
TCGGACTACAGGGGTTTCTAATCCTATTTGCTCCCCACGCTTTCGTGCCTCAGCGTCAGTCACAGGCCAGGCGGCCGCCTTCGCCACTGGTGTTCTTCCATATCTCTGCGCATTTTACCGCTACACATGGAGTTCCACCGCCCTCTCCTGTCCTCAAGTCTGCCAGTTTCTGAATGAAAGACGAGTTGAGCTCATCCCTTTGCCTTCAGACTGAACAGACCGCCTGCGCACCCTTTACGCCAAATCATTCC
+
FFFFFFFFFFFFFFFFFFF:FFFFFFFFFFFFFFFFFFFFFFFFFFFFFFFFFFFFFFFFFFFFFFFFF:FFFFFFFFFFFFFFFFFFFF,FFFF:FFFF:FFFFFFFFFFFF:FFFFFFFFF,FF:FFFFFFFFFFFFFFFFFFFFFFFFFFFFFFFFFFFFFFFFFFFFFFFFFFFFFFF:F:FFFFFFFFFFF:F:FFF:FFFF:FFFFFFFF,:FF,FF:F:FFFFFFFF:F,F:FFFF,F:FFFF,
@A01757:128:HWYCLDRX2:1:2101:4634:21950
GGGGGGGGGGGGGGGGGGGGGGGGGGGGGGGGGGGGGGGGGGGGGGGGGGGGGGGGGGGGGGGGGGGGGGGGGGGGGGGGGCTGGCGGGGGGGGGGGGGGGGGGGCTGCGGGGGCGGGCGGGGGGGGGGGGGGCGGGGGGGGCGGCGGGGGGGCGGGGGGGGGGGGGGGGGGGCCGGGGGGGGGGGGGGGCGGGGGGGGGTGGGCGGCGGGGGGGGTGGGGGGGCGGGGGGGGGGGGGCGCGGGGGGCGGC
+
F:F,,,,,FFFFFF,FF,:,,F:FFF,:,:,,:F::F,,FFFF,FF,:,,F,F,F,:F,FFF:F:FFF,:F:F,,,,::,,,,:,,:,,:,,,:F:F,:,,,:F:,,F,,F::F,,:F,,::F:F,::F:,FF,F:,:,,,,,,:,,,,:,,::::FF::::F,F,F,,,,FF,,:FFF,F,,F,F,,,,,FF,:,F::F,,,F:,F,,,,:,,,F,,,,:,:,,F,FFF:F:,,:,F,:,,:F,,:FFF,
@A01757:128:HWYCLDRX2:1:2101:23628:22028
TCGACTACACGGGTATCTAATCCTGTTCGCTACCCATGCTTTCGAGCCTCAGCGTCAGTTGCAGACCAGAGAGCCGCCTTCGCCACTGGTGTTCTTCCATATATCTACGCATTCCACCGCTACACATGGAGTTCCACTCTCCTCTTCTGCACTCAAGTTCAACAGTTTCTGATGCAATTCTCCGGTTGAGCCGAAGGCTTTCACATCAGACTTATTGAACCGCCTGCACTCGCTTTACGCCCAATCATTCC
+
FFF:FFFFFFFFFFFFFFFFFFFFF:F:FFFFFFFFFFFFFFFFFFFFFFFF:FFFFFFFFF:FFFFFFFFFFFFFFFFFFF:FFFFFF:F:FFFFFFFFFFFFFFFFFFFFFFFFFFFFFFFFFFFF:FFFFFFFFFFFFFFFFFFFFFFFF::F:FFFFFFFFFFFFFFFFFFF,FFFFFFFFFFFFFFFFFFFFFFFFFFFFFFFFFFFFFFFF:FFFFFFFFFFFFF,FFFFFFFF:FFFF:FF:F,
@A01757:128:HWYCLDRX2:1:2101:7437:22044
CGGACTACAGGGTTATCTAATCCTGTTCGCTACCCACGCTCTCGTGCTTCAGCGTCAGTCGCAGTCTGGTAAGCTGCCTTCGCTATCGGAGTTCTAAGTTATATCTAAGCATTTCACCGCTACTTAACTTATTCCGCCTACCTCGTCTGAACTCGAGTCTTACAGTATTAATGGCAAATCAAGGTGAAGCCCCGACGTTTAACCACTAACTTAAAAAACCGCCTACGCACCCTTTAAACCCAATAAATCCG
+
FFFFFF:FFFFFFFFFFFFFFFFFFFFFFFFFFFFFFFFFFFFFFFFFFFFFFFFFFFFFFFFFFFFFFFFFFFFFFFFFFFFFFFFFFFFFFFFFFFFFFFFFFF:FFFFFFFFFFFFFF:FFFF:FFFFFFFFFFFFFFFFFFFFFFFFFFF:FFFFFFFFFFF:FFFFFFFFF,FFFFFFFFFFF:FFFFFFFFFFFF:F:,FFFFFFFF:FFFFFF,FFFFFFFFFFFFF:FFFFFF,FFFF:FFFF
@A01757:128:HWYCLDRX2:1:2101:12436:22091
TCGGACTACTGGGTATCTAATCCTGTTTGCTCCCCACGCTTTCGAGCCTCAACGTCAGTTACTGTCCAGTAAGCCGCCTTCGCCACTGGTGTTCCTCCTAATATCTACGCATTTCACCGCTACACTAGGAATTCCGCTTACCTCTCCAGCACTCCAGCCATACAGTTTCCAAAGCAGTTCCCAGGTTGAGCCCGGGTATTTCACTTCCGACTTGTATTGCCGTCTACGCTCCCTTTACACCCAGTAAATCC
+
FFFFFFFFFFFFFFFFFFFFFFFFFFFFFFFFFFFFFFFFFFFFFFFFFFFFFFFFFFFFFFFFFFFFFFFFFFFFF:F:FFF:FFFFFFF:FFFFFFFFFFFF:FFFFFFFFFFFFFFFFFFF,FFFFFFF,:FFFFFF,FFF:FFFFFFFFF:FFF:,FFFFF:FFFFFFFFFFFFFF,FFFFFFF,:FFFFFFF:F,FFFFFFF,FFFFF:FFFFF,FFFFFFF,FFF,F,:F:FFF,FFF,FFFFFF
@A01757:128:HWYCLDRX2:1:2101:29179:22122
TCGGACTACCCGGGTATCTAATCCTGTTTGCTACCCACGCTTTCGAACCTCAGCGTCAGTTACAGACCAGAGAGCCGCTTTCGCCACTGGTGTTCTTCCATATATCTACGCATTTCACCGCTACACATGGAGTTCCACTCTCCTCTTCTGCACTCAAGTCTCCCAGTTTCCAATGCACTACTCCGGTTAAGCCGAAGGCTTTCACATCAGACTTAAAAGACCGCCTGCGTTCCCTTTACGCCCAATAAATC
+
FFFFFFFF:FFFFFFFFFF,FFFFFFFFFFFFFFFFFFFFFFFFFFFFFFFFFFFFFFFFFFFFFFFFFFFFFFFFFF,FFFFFFFFFFFFFFFFFFFFFFFFFFFFFFFFFFFFFFFFFFFFFFFFFFFFFFFFFFFFFFFFFFFFFFFFFFFFFFFFFFFFFFFFFFFFFFFFFFFFFFFFFFFFFFFFFFFFFFFFFFFFFFFFFFFFFFFFFFF,:F:FF:FFFFFFFFFFFF:FFFFFFFFF::FF
@A01757:128:HWYCLDRX2:1:2101:22589:22138
TCGGACTACCGGGGTATCTAATCCCGTTTGCTACCTACGCTTTCGTGCCTTAGTGTCAGAGCCGTCACAGTAACCTGCCTACGCTATTGGTGTTCCTTCTAATATCTACGGATTTCAACCCTACACTAGAAATTCCAGTTACCCCTAACGGTCTCGAGCTTAACAGTTTAGCTAATAGTCTGAATGGTTGAGCCACCAGATTTCACTAGCTACTTATTATGCCACCTACGCAACTCTTTACACCCAGTCAC
+
FFFFFFFFFFFFFFFFFFFFFFFFFFF:FFFF,FFFFFFFFFFFFFFFFFF::F:FFFFFFFFFFF,FFFFFFFFFFFFF,FFFF:FFFFFFFFFFFFFFFFFFFFFFFFFFFFFFFFFFFFFFFFF,FFFFFFFFFFFFFFFFFFFFFF:FFFF,FFFFFFFFFF:FFF,FFF:FFF:FFF::FFFFF:FFFFFF,FFF::FFFFFFFFFFFFF:FF:FFFF:FFFFFF:F,FFFFFF:FF:F,F::FFF
@A01757:128:HWYCLDRX2:1:2101:1823:22216
TCGGACTACCAGGGTATCTAATCCTGTTCGCTACCCATGCTTTCGAGCCTCAGCGTCAGTTGCAGACCAGACAGCCGCCTTCGCCACTGGTGTTCTGCCATATATCTACGCATTCCACCGCTACACATGGAGTTCCTCTGTCCTCTTCTGCACTCAAGTCGCCCGGTTTCCGATGCACTTCTTCGGTTAAGCCGAAGGCGTTCACAGCAGACCTAAGCAACCGCCTGCGCTCGCTTTACGCCCAATAGATC
+
:FFFFF::F:FFFFFFFFF:FF,FFFFFFF:,FFFFFFFFFFF::FF::FFFFFFFF:FFF:FFFFF,FFFFF:,:FF,FFFFF,:FFFFF,FFFF,FFFFF:FFFFF,FF,FFFF,,FFFFFFFF:F,F,F,F,,,FFFF:,F,FF,F:FF,::,FFFFFFFFFF:FF:F:,F,F,:FFFF:,FFFF,FFF:F:,FF,,::,F,F:F,,,FFF,,FF:FF:,,FFFFFF,FF,,,FF::,F:F::F,FF,
@A01757:128:HWYCLDRX2:1:2101:18765:22216
TCGGACTACAAGGGTATCTAATCCTGTTCGCTACCCATGCTTTCGAGCCTCAGCGTCAGTTGCAGACCAGACAGCCGCCTTCGCCACTGGTGTTCTTCCATATATCTACGCATTCCACCGCTACACCGGGAATTCCGCTCTCCTCTACCGCACTCGAGCCGCCCAGTTCGGAACCCGGCCCGAGGTTGAGCCCCGGGGTTAGAGGTTCCGCTTAGGCAGCCGCCTACGCGCGCTTTACGCCCAATGAATCC
+
FFFFFF:FFFFFFFFFFFFFFFFFFFFFFFFFFFFF:FFFFFFFFFFF:FFFFFFFFFF,FFFFF:FFFFFFFF:FFFFF:FFFFFFFFFFF,FFFFFFFFFFF:F:FFFFFFFFFFFFFFFFFFFFFFFFF,FFFFFFFFFFFFFFFFFFFFFFFFFFFF:FF,FFFFFFFFFF:FF::FF,FFF:F,FF,FFF,FF:F:FFFFF,FF:FFFFFFFF:FFFFF:F:FFFFFFF,F,FFFFFFF,F,,,F:
@A01757:128:HWYCLDRX2:1:2101:21667:22232
TCGGACTACCAGGGTATCTAATCCTGTTCGCTACCCATGCTTTCGAGCCTCAGCGTCAGTTGCAGACCAGAGAGCCGCCTTCGCCACTGGTGTTCTTCCATATATCTACGCATTCCACCGCTACACATGGAGTTCCACTCTCCTCTTCTGCACTCAAGTTCAACAGTTTCTGATGCAATTCTCCGGTTGAGCCGAAGGCTTTCACATCAGACTTATTGAACCGCCTGCACTCGCTTTACGCCCAATAAATC
+
FFFFFFFFFFFFFFFFFFFFFFFFFFFFFFFFFFFFFFFFFFFFFFFFFFFFFFFFFFFFFFFFFFFFFFFFFFFFFFFFFFFFFFFFFFFFFFFFFFFFFFFFFFFFFFFFFFFFFFFFFFFFFFFFFFFFFFFFFFFFFFFFFFFFFFFFFFFFFFFFFFFFFFFFFFFF:FFFFFFFFFFF:FFFFFFFFFFFFF:FFFFFFFFFFFFFFFFFFFFFFFFFFF,FFFFFFFFFFFFFFFFF:FF:FFF
@A01757:128:HWYCLDRX2:1:2101:17354:22247
TCGGACTACCAGGGTATCTAATCCTGTTCGATACCCACGCCTTCGTGCTTCAGCGTCAGTTGGGCGCCGGTACGCTGCCTTCGCCACCGGTGTTCCTCCAGATATCTACGCATTTCACCGCTACACCTGGAATTCCGCATCCCTCTCCCGGATTCAAGCCCGCCAGTATCGGACGCAGTTCCCGAGTTGAGCTCGGGGATTTCACGTTCGACTTAGCGGGCCGCCTACGCGCCCTTTACGCCCAGTAATTC
+
FFFFFFFFFFFFFFFFFFFFFFFFFFFFFFFFFFFFFFFFFFFFFFFFFFFFFFFFFFFFFFFFFFFFFFFFFFFFFFFFFFFFFFFFFFFFFFFFFFFFFFFFFFFFFFFFFFFFFFFFFFFF:FFFFFF,FFFFFF::F,FF::FFFFFFF:F:FF:FFFFF:F:FFFFFFFF,FF,FFFFFFF,FFFFFFFFFFFFFFFFFFF:FFF:FF,FFFFFFFFFFFFFFFFFFFFF:FFFFFFFFFFF:F,F
@A01757:128:HWYCLDRX2:1:2101:30101:22247
TCGGACTACCAGGGTATCTAATCCTGTTCGCTCCCCCAGCTTTCGCGCCTCAGCGTCAGTGACGGCCCAGCAGGCTGCCTTCGCCATCGGTGTTCTTCCCGATATCTGCGCATTCCACCGCTACACCGGGAATTCCGCCTGCCTCTACCGCACTCGAGCCGCCCAGTTCGGAACCCGGCCCGAGGTTGAGCCCCGGGATTAGAGGTTCCGCTTAGGCAGCCGCCTACGCGCGCTTTACGCCCAATGAATCC
+
FFFFFFFFFFFFFFFFFFFFFFFFFFFFFFFFFFFFFFFFFFFFFFFFFFFFFFFFFFFFFFFFFFFFFFFFFFFFFFFFFFFFFFFFFFFFFFFFFFFFFFFFFFFFFFFFFFFF:FFFFFFFFFFFFFF:FFFFFFFFFFFFFFFFFFFFFFFFFFFFFFFFFFFFFFFF:FFFFFFFFFFFF:FFFFFFFFFFFFFF,FFFFFFFFFFFFFFFFFFFFFFFF,FF:FFF:FFF:FFFF:FFF,FFFF,
@A01757:128:HWYCLDRX2:1:2101:30264:22247
TCGACTACAGGGGTTTCTAATCCTGTTCGCTACCCATGCTTTCGAGCCTCAGCGTCAGTTGCAGACCAGACAGCCGCCTTCGCCACTGGTGTTCTTCCATATATCTACGCATTCCACCGCTACACATGGAGTTCCACTGTCCTCTTCTGCACTCAAGTCGCCCGGTTTCCGATGCACTTCTTCGGTTAAGCCGAAGGCTTTCACATCAGACCTAAGCAACCGCCTGCGCTCGCTTTACGCCCAATAAATCC
+
FFFFFFFFFFFFFFFFFFFFFFFFFFFFFFFFFFFFFFFFFFFFFFFFFFF:FFFFFFFFFFFFFFFFFFFFFFFFFFFFFFFFFFFFFFFFFFFFFFFFFFFFFFFFFFFFFFFFFFFFFFFFFFFFFFFFFFFFFFFFFFFFFFFFFFFFFFFFFFFFFFFFFFFFFFFFFFFFFFFFFFFFFFFFF,FFFFFFFFFFFFFFFFFFFFFFF,FF:F,FFFFFFFFFFFFFFFFFFF:FF:FFFFFFF:F
@A01757:128:HWYCLDRX2:1:2101:17788:22279
TCGGACTACACGGGTATCTAATCCTATTTGCTCCCCACGCTTTCGTGCCTCAGCGTCAGTCACAGGCCAGGCGGCCGCCTTCGCCACTGGTGTGCTTCCATATCTCTGCGCATTTTACCGCTACACATGGAGTTCCACCGCCCTCTCCTGTCCTCAAGTCTGCCAGTTTCTGAATGAAAGACGAGTTGAGCTCATCGCTTTGCCTTCAGACTGACCAGACCGCCTGCGCACCCTGTACGCCCAATCATTCC
+
FFFFF:FFFFFFFF:FFF,F:FFFFFFFFFFFFFFFFFFFFF:FFFFFFFFFFFFFFFFFFFFFFFFF,FFFFFFFFFFFFFFFFFFFFF,FF,:FFFFFF,,FFFFFFFF:FF,FFFFFF:,FFFFF:FFFFFFFFFFFFFFFFFF:FFFFF,FFFFFFFFFFFFFF,FFFFFFFFFFFFF,FFF:FFFFFFFF:,FFFFFFFF:FFFFFF,F,:,FFFFFFFF,FFFFFFFF,FF:FF:F,,:F,FFF:
@A01757:128:HWYCLDRX2:1:2101:26205:22294
TCGGACTACTGGGGTATCTAATCCTGTTCGCTACCCATGCTCTCGTGCATCAGCGTCAGACTCAGCCTGGTAAGCTGCCTTCGCTATCGGAGTTCTAAGTTATATCTATGCATTTCACCGCTACTTAACTTATTCCGCCTACCTCGTCTGTTCTCTAGCTCTACAGTATTAATGGCACAATGAGGTGAAGCCCCAAAATTTTACCACTAACTTATAATGCCGCCTACGCACCCTTTAAACCCAATAAATCC
+
FFFFFFFFFFFFFFFF:FFFFFFFFF:FFFFFFFFFFFFFFFFFFFFFF:FFFFFFFFF::FFFFFFFFFFFFFFFFFFFFFFFFFFF:FFFFFFF:FFFFF::FF:FFFFFFFFFFFFFFFFFFFFFFFFFFFFFF:FFFFFFFFFFFFFFFFFFFFFFFFFFF:FFFFFFFFFFFFFFFFFFFFFFFFFFFF::FFFFFFFFFFFF,FF:FFFFFFFFFFFFFFFFFFFFFFFF,FFFFFFFF:FFFFF
@A01757:128:HWYCLDRX2:1:2101:15103:22326
TCGGCTACCCGGGTTTCTAATCCTGTTCGCTACCCATGCTTTCGAGCCTCAGCGTCAGTTGCAGACCAGACAGCCGCCTTCGCCACTGGTGTTCTTCCATATATCTACGCATTCCACCGCTACCCATGGAGTTCCACTGTCCTCTTCTGCACTCAAGTCGCCCGGTTTCCGATGCACTTCTTCGGTTAAGCCGAAGGCTTTCACATCAGACCTAAGCAACCGCCTGCGCTCGCTTTCCGCCCAAGAAATCC
+
FFFFFFFFFFFFFFFFFFFFFFFFFFFFFFFFFFFFFFFF:FFFFFFFFFFFFFFFFFFFFFFFFFFFFFFFFFFFFFFFFFFFFFFFFFFFFFFFFFFFFFFFFF::FFFFFFFFFFFFFFF,:F::FFFFFFFF:FFFFFFFFFFFFFFFFFF,FFFFFFFFFFFFF:FFFFFFFFFFF:FFFFF:FF:FFF:FFFFFF,FF::F:FF:FFF,FF:,F:FF:FFFFFFFFFF:F:FFF:F:,,,,,,F,
@A01757:128:HWYCLDRX2:1:2101:2546:22341
TCGGACTACAAGGGTTTCTAATCCTATTTGCTCCCCACGCTTTCGTGCCTCAGCGTCAGTCAACAGGCCAGGCGGCCGCCTTCGCCACTGGTGTTCTTCCATATATCTACGCATTTTACCGCTACACATGGAGTTCCACCGCCCTCTCCTGCTCTCTAGCCCGCCAGTTTCCAGAGCCTGTACCGGTTGAGCCGGTACCTTTCACTCCAGACTTAGCAGGCCGCCTACGCACCCTTTACGCCCAATCATTC
+
FFFFFFFFFFFFFFFFFF:FFFFFFFFFFFFFFFFFFFFFFFFFFFFFFFFFFFFFFFFFFFFFFFFFFFFFFFFFFFFF,FFFFFFFFFFFFFFFFFFFFFFF:FFFFFFFFFFFFFFFFFF:FFFFFFF:FFFFFFFFFFFFFFFFFFFFFFFFFFFFFFFFFFF,FFFFFFFFFFFFFFFFFFFFFFFFFFFFFFFFFFFFFFFFFFFFFF:::FFFFFFFFFFF:FFFFFF,F:FFFFF,FF:FF:F
@A01757:128:HWYCLDRX2:1:2101:12518:22357
TCGGACTACTGGGTATCTAATCCTGTTTGCTCCCCACGCTTTCGAGCCTCAACGTCAGTTACTGTCCAGTAAGCCGCCTTCGCCACTGGTGTTCCTCCTAATATCTACGCATTTCACCGCTACACTAGGAATTCCGCTTACCTCTCCAGCACTCCAGCCATACAGTTTCCAAAGCAGTTCCCAGGTTGAGCCCGGGTATTTCACTTCCGACTTGTATTGCCGTCTACGCTCCCTTTCCACCCAGTAAATCC
+
FFFFFFFFFFFFF::,FFF:FF,F:,FFFFF,FF:FFFFF::FFFFFFFFFFFF:FFFF:FF:FFFFFFFFFFFFFFF:FFFFFFFFFFFFFFFFFFFFFFFFFFFFF:FFFFFFFFFFFFFFFFF:FFFFFFFFFF:FFFFFFF:FFFFFFFFFFFFFFF,FF:FFFFFFFFFFF:FFFFF:FFFFF:FFFFFFFFFFFFFFFF,:FFFFFFFFFFFFFFFF:FFFFFFF:FF,F,FFFFFF:F,:FF:F
@A01757:128:HWYCLDRX2:1:2101:14696:22404
TCGGACTACAAGGGTATCTAATCCTGTTCGCTACCCACGCTTTCGTGCATCAGCGTCAGATGCGGATTAGCAAGCTGCCTGCGCAATCGGTGTTCTGAGTAATATCTAAGCATTTCACCGCTACACTACTCATTCCGCCTGCTGCATCCGCTCTCCAGTCGAACAGTATCAGAGGCAGGCACGGGGTTAAGCCCCGACATTTGACCTCTCACTTATCCGACAGCCTACGCACCCTTTAAACCCAATAAATC
+
FFFFFFFFFFFFFFFFFFFFFFFFFFFFFFFFFFFFFFFFFFFFFFFFFFFFFF:FFFFFFFFFFFFFFFFFFFFFFFFFFFFFFFFFFFFFFFFFFFFFF,FF:FFFFFFFF:FFFFFFFFFFFFFFFFFFFFFFFFFFFFFFFFFFFFFFFFFFFFFFF,FFFFFFFFFFFFFFFFFFFFFFFFFFFFFFFFFFFFFFFFFFFFFFF,FFFFFFFFFFFFFFFFFFFFFFFFF,FFFFFFFFFFFFFFF
@A01757:128:HWYCLDRX2:1:2101:18412:22420
TCGGACTACCAGGGTATATAATCCTCTTTGCTCCCCACGCTTTCGTGCCTCAGCGTCAGTCACAGGCCAGGCGGCCGCCTTCGCCACTGGTGTTCTTCCATATCTCTGCGCATTTTACCGCTACACATGGAGTTCCACCGCCCTCTCCTGTCCTCAAGTCTGCCAGTTTCTGAATGAAAGACGAGTTGAGCTCATCCCTTTGCCTTCAGACTGAACAGACCGCCTGCGCACCCTTTACGCCCAATCATTCC
+
::FFFFFFFFF:FFF,FFFFF:,FF,FFFFFFFFFF::FFFFFFF,FFF:FFFFFFF,FFFFFFFFFFFFFF:FFFFFFFF:FFFFFFFFFFFFFFF,FFF:FFFFFFFFF:FFFFFFFFFFFFFFFFFFFFFFFFFFFFFFFFFFFFFFFFFFFFFF,FFFFF:FFFFFFFFFFFFFFFFFFF:FF,F,FFFFFF:F:FFF:FFFFFF:F:FFFFFFFF:FFFFFFFFFFFFFFFFF,FFFFFF:::FF,
@A01757:128:HWYCLDRX2:1:2101:18665:22420
TCGGACTACAAGGGTATCTAATCCTGTTCGCTCCCCCAGCTTTCGCGCCTCAGCGTCAGTGCCGGCCCAGAGAGCTGCCTTCGCCATCGGTGTTCTTCCCGATATCTGCGCATTCCACCGCTACACCGGGAATTCCGCTCTCCTCTACCGCACTCGAGCCGCCCAGTTCGGAACCCGGCCCGAGGTTGAGCCCCGGGGTTAGAGGTTCCGCTTAGGCAGCCGCCTACGCGCGCTTTACGCCCAATGAATCC
+
FFFFF:FFFFFFFFFFFFFFFFFFFFFFFFFFFFFFFFFFFFFFFFFFFFFFFFFFFFFFFFFFFFFFFFFFFFFFFFFFFFFFFFFFFFFFFFFFFFFFFFFFFFFFFFFFFFFFFFFFFFFFFFFFFFFFFFFFFFFFFFFFFFFFFFFFFFFFFFFFFFFFFFFFFFFFFFFFFFF:FFFFFFFFFFFFFFFFFFFFF:FFFFFFF:FFFFFFFFFFF:FF:FFFFFFFFF,FFFFFFF,:FFF,FF:
@A01757:128:HWYCLDRX2:1:2101:7708:22451
TCGGACTACACGGGTATCTAATCCAGTTTGCTCCCTACGCTTTCGTGCCTTAGTGTCAGAACCGTCCCAGTAACCTGCCTACGCTATTGGTGTTCTTTCTAATATCTACGGATTTCACTCCTACACTAGAAATTCCAGTTACCCCTAACGGTCTCGAGCTTAACAGTTTAGCTAATAGTCTGAATGGTTGAGCCACCATATTTCACTAGCTACTTATTATGCCACCTACTCAACACATTACACCCAGTCAC
+
F:FFFF:FFFF:FF:FFFFF:FF,,FFFF,,FF,FFFF,,F:FF:F,FFFF::F,FFF,F:FFFFFFFFF:FFFF:,:FFFFFFFFFFFFF:FFFFF:FFFFFFFFFFFFFFFFF:F,FFFFF,:FFFFFFF:F:FF,FFFFF:FFFFFF,FFFF:F:FF:::,F::FFF:,F:::FFFFFFF:F:::F,:F:,FFFF,FF,:FFFFFF,FFFF,FF,FF:F,F:FFFF,FF,,,F,,FFF:F:FF,FFF,
@A01757:128:HWYCLDRX2:1:2101:17797:22451
TCGGACTACAAAGGTATCTAATCCTGTTTGCTCCCCACGCTTTCGAGCCTCAACGTCAGTTACTGTCCAGTAAGCCGCCTTCGCCACTGGTGTTCCTCCTAATATCTACGCATTTCACCGCTACACTAGGAATTCCGCTTACCTCTCCAGCACTCCAGCCGTACAGTTTCCAAAGCAGTTCCCGGGTTAAGCCCGGGGCTTTCACTTCAGACTTGCACTGCCGTCTACGCTCCCTTTACACCCAGTAAATC
+
FFFFFFFFFFF:FFFFFFFFFFFFFFFFFFFFFFFFFFFFFFFFFFFFFFFFFFFFFFFFFFFFFFFFFF:FFFFFFFFFFFFFFFFFFFFFFFFFFFFFFFFFFFFFFFF:FFFFFFFFFFFFFF::FFFFFFFFFFFFFFFFFFFFFFFFFFFFFFFFFFFFFFFFFFFF:FFFFFFFFFFFFFFF,FFFFFFFF:FFFFFFFFFFFFFFFFFFFFFFFFFFFFFFFF:FFFFFFFFFFFFFFFFFFFF
@A01757:128:HWYCLDRX2:1:2101:21522:22451
TCGGACTACAAGGGTATCTAATCCTGTTTGCTCCCCACGCTTTCGTGCCTCAGTGTCAGTTACAGTCCAGAGAGCCGCCTTCGCAACTGGTGTTCCTCCTAATATCTACGCATTTCACCGCTACACTAGGAATTCCACTCTCCTCTCCTGCACTCAAGTTTCCCAGTTTCAAAGGCTTACTACGGTTGAGCCGTAGCCTTTCACCTCTGACTTAAGACACCACCTACGCACCCTTTACGCCCAGTAATTCC
+
FFFFFFFFFFFFFFFFFFFFFFFFFFFFFFFFFFFFFFFFFFFFFFFFFFFFFFFFFFFFFFFFFFFFFFFFFFFFFFFFFF:FFFFFFFFFFFFFFFFFFFFFFFFFF:FFFFFFFFFFFFFFFFFF:FFFFFFFFFFFFFFFFFFFFFFFFFFFFFFFFF:FFFFFFFFFFFFFFFFFF:F,FFFF:F,:FFF:FFFFFFFF:FFFFFFF:FFFF,FF,FFFFF,F:F:,:F:FFFF:FFFFFFFFFF:
@A01757:128:HWYCLDRX2:1:2101:18530:22498
TCGGACTACAAGGGTATCTAATCCTGTTCGCTACCCATGCTTTCGAGCCTCAGCGTCAGTTGCAGACCAGAGAGCCGCCTTCGCCACTGGTGTTCTTCCATATATCTACGCATTCCACCGCTACACATGGAGTTCCACTCTCCTCTTCTGCACTCAAGTTCAACAGTTTCTGATGCAATTCTCCGGTTGAGCCGAAGGCTTTCACATCAGACTTATTGAACCGCCTGCACTCGCTTTACGCCCAATAAATC
+
FFFFFFFFFFFFFFFF:FFFFFFFFFFFFFFFFFFFFFFFFFFFFFFFFFFFFFFFFFFFFFFFFFFFFFFFFFFFFFFFFFFFFFFFFF:FFFFFFFFFFFFFFFFFFFFFFFFFFFFFFFF:FFFFFFFFFFFFFFFFFFFFFFFFFFFFFFFFFFFFFFFFFFFFFFF:FFFFFFFFFFFFFFFF,FFFFFFFFFFFFFFFFFFFFFFFFFFFF::FF,FFF,FFFFFF,FFFFFFFFFF:FF,FFFF
@A01757:128:HWYCLDRX2:1:2101:18765:22529
TCGGACTACAAGGGTTTCTAATCCTATTTGCTCCCCACGCTTTCGTGCCTCAGCGTCAGTCAACAGGCCAGACGGCCGCCTTCGCCACTGGTGTTCTTCCATATATCTACGCATTTTACCGCTACACATGGAGTTCCACCGCCCTCTCCTGCTCTCTAGCCCGCCAGTTTCCAGAGCCTGTACCGGTTGAGCCGGTACCTTTCACTCCAGACTTAGCAGGCCGCCTACGCACCCTTTACGCCCAATCATTC
+
FFFFFF,FFFF:FFFFFFFF,FFFFFFFFFF,FFFFFFFFFFFFFFFFFFF:FFFFFFFF:FFFFF:FFFF:FFFFFFFFFFFF:FFFFFFFFFFFFFFFFF,F:F:FFFFFFFFFFFFFFFFFFFFFFFFFFFFFFFFFFFFFFFFFFFFFFFFFFFFF,FFFFFFFFFF:FFF::FFFFFFFFF:FFFF:FFFFF,FFFF:FFFFFFFFFFF:,FFF,F,FFFFFFFFFFF::FFF,:FFFFFF,:FFF
@A01757:128:HWYCLDRX2:1:2101:18593:22608
TCGGACTACAAGGGTATCTAATCCTGTTCGCTCCCCCAGCTTTCGCGCCTCAGCGTCAGTGCCGGCCCAGAGAGCTGCCTTCGCCATCGGTGTTCTTCCCGATATCTGCGCATTCCACCGCTACACCGGGAATTCCGCTCTCCTCTACCGCACTCGAGCCGCCCAGTTCGGAACCCGGCCCGAGGTTGAGCCCCGGGGTTAGAGGTTCCGCTTAGGCAGCCGCCGACGCGCGCTTTACGCCCAATGAATCC
+
FFFFFFFFFFFFFFFFFFFFFFFF:FFFFFFFFFFFFFFFFFFFFFFFFFFFFFFFFFFFFFFFFFFFFFFFFF:FFFF:FFFFFFFFFFFFFFFFFF,FFFFFFFFFFFFFFFFFFFFFFFFFFFF:FFFFFFFFFFFFFFFFFFFFFFFFFFFFFFFFFFFFFFFFFFFFFFFFFFF:FFFFFFFFFFFFFFFFFFF:FFFFFFFFFFFFF,F,FFFFFFF,,FFFFFFFFFFFFFFFFFF:FF:F:F,
@A01757:128:HWYCLDRX2:1:2101:22245:22608
TCGGACTACTCGGGTATCTAATCCTATTTGCTCCCCACGCTTTCGTGCCTCAGCGTCAGTCACAGGCCAGGCGGCCGCCTTCGCAACTGGTGTTCTTCCATATCTCTGCGCATTTTACCGCTACACATGGAGTTCCACCGCCCTCTCCTGTCCTCAAGTCTGCCAGTTTCTGAATGAAAGACGAGTTGAGCTCATCCCTTTGCCTTCAGACTGAACAGACCGCCTGCGCACCCTTTACGCCCAATCATTCC
+
FFFFFFFFFFFFFFFFFFFFFFFFFFFFFFFFFFFFFFFFFFFFFFFFFFFFFFFFFFFFFFFFFFFFFFFFFFFFFF:FFFF:FFFFFFFFFFFFFFFFFFFFFFFFFFFFFFFFFFFFFFFFFFFFFFF:FFFFFF,FFFFFFFFFFFFFFFFFFFFFFFFFFFFFFFFFFFFFFFFFFFFFFFFFFFF:F:FFFFFFFF:FFFF:FFFFFFFFFFFFFFFFF:FFF::FFFFF,FFFFFFFF:FFFFF
@A01757:128:HWYCLDRX2:1:2101:17318:22623
TCGGACTACAAGGGTATCTAATCCTATTTGCTCCCCACGCTTTCGTGCCTCAGCGTCAGTCAACAGGCCAGGCGGCCGCCTTCGCCACTGGTGTTCTTCCATATATCTACGCATTTTACCGCTACACATGGAGTTCCACCGCCCTCTCCTGCTCTCTAGCCCGCCAGTTTCCAGAGCCTGTACCGGTTGAGCCGGTACCTTTCACTCCAGACTTAGCAGGCCGCCTACGCACCCTTTACGCCCAATCATTC
+
FFFFFF:FFFFFFF:FFFFFFFFFFFFFFFFFFFFFFFFFFFFFFFFF:FFFFFFFFFFFFFFFFF:FFFFFFFFFFFFFFFFFFFFFFFFFFFFFFFFFFFFFFFFFFF,F:FFFFFF:FFFFFFFFFFF,FFFFFFFFFFFFFFFFFF:FFFFFF:FFFFFFFFF:FFFFFFFF:F:FFFFF:FFFFFFFFFFF,FFF:FFFFFFFFFFFFFFF:FFFFF:FFFFFFF:FFFFFFFFFFFFFFF,FFFF
@A01757:128:HWYCLDRX2:1:2101:3513:22670
TCGGACTACAAGGGTATCTAATCCTGTTCGCTACCCATGCTTTCGAGCCTCAGCGTCAGTTGCAGACCAGAGAGCCGCCTTCGCCACTGGTGTTCTTCCATATATCTACGCATTCCACCGCTACACATGGAGTTCCACTCTCCTCTTCTGCACTCAAGTTCAACAGTTTCTGATGCAATTCTCCGGTTGAGCCGAAGGCTTTCACATCAGACTTATTGAACCGCCTGCACTCGCTTTACGCCCAATAAATC
+
FFFF:FFFFFFFFFFFFFF:FFFFFF:FFFFFFFFFFFFFFFFFFFFFFFFFFFFFFFFFFFFFFFFFFFFFFFFFFFFFFFFFFFF:FF,FFFFFFFFFFF:FFFF:FFFFFFFFFFFFFFFF:F:FFFF:FFFFFFF,FFFFFFFFF:FFFFFFFFFFFFFF::FFFFFFFFF:FFFFFFFFF:FFF:FFFFFFFFFFF,FFFF:FFFFFFFF,FF:FF,F,::,FF:FFF:FFFFFFFFFFFF::FFF
@A01757:128:HWYCLDRX2:1:2101:8504:22670
TCGGACTACCCGGGTATCTAATCCTGTTCGCTACCCATGCTTTCGAGCCTCAGCGTCAGTTGCAGACCAGAGAGCCGCCTTCGCCACTGGTGTTCTTCCATATATCTACGCATTCCACCGCTACACATGGAGTTCCACTCTCCTCTTCTGCACTCAAGTTCAACAGTTTCTGATGCAATTCTCCGGTTGAGCCGAAGGCTTTCACATCAGACTTATTGAACCGCCTGCACTCGCTTTACGCCCAATAAATC
+
FFFFFFFFFFFFFFFFFFFFFFFFFFFFFFFFFFFFFFFFFFFFFFFFFFFFFFFFFFFFFFFFFFFFFFFFFFFFFFFFFFFFFFFFFFFFFFFFFFFFFFFFFFFFFFFFFFFFFFFFF,FFFFFFFFFFFFFFFFFFFFFFFFFFFFFFFFFFFFFFFFFFFFFFFFFFFFFFFFFFFFFFFFFFFFFFFFFFFFFFFFFFFFF:FFFFFFFFFFFFFFF:FFFFFFFFFFFFFFFFFFFFFFFFFFF
@A01757:128:HWYCLDRX2:1:2101:24306:22701
TCGGACTACAGGGGTATCTAATCCTGTTCGCTACCCACGCTCTCGTGCTTCAGCGTCAGTCTCAGCCTGGTAAGCTGCCTTCGCTATCGGAGTTCTAAGTCATATCTAAGCATTTCACCGCTACTTGACTTATTCCGCCTACCTCGTCTGTACTCGAGCCCGCCAGTTTTAATGGCAATCCGGGGTTTAGCCCCGACATTTAACCACTAACTTAACAGGCCGCCTACGCACCCTTTAAACCCAATAAATCC
+
FFFFFFFFFFFFFFFFFFFFFFFFFFFFFFFFFFFFFFFFFFFFFFFFFFFFFFFFFFFFFFFFFFFFFFFFFFFFFFFFFFFFFFFFFFFFFFFFFFFFFFFFFFFFFFFFFFFFFFFFFFFFFFFFFFFFFFFFFFFFFFFFFFFFFFFFFFF,FFFFF:FFFFFFFFFFF:F,FFFFFFFFFFFFFF:FFFFFFF:FFFF,FFFFFFFFFFFFFFFFF:FF:FFFFFFFFFFFFFFFFFFFFFFFFF:
@A01757:128:HWYCLDRX2:1:2101:1199:22733
TCGGACTACTGGGGTATCTAATCCTGTTCGCTACCCACGCTCTCGTGCTTCAGCGTCAGTCGCAGTCTGGTAAGCTGCCTTCGCTATCGGAGTTCTAAGTTATATCTAAGCATTTCACCGCTACTTAACTTATTCCGCCTACCTCGTCTGAACTCGAGTCTTACAGTATTAATGGCAAATCAAGGTGAAGCCCCGACGTTTAACCACTAACTTAAAAAACCGCCTACGCACCCTTTAAACCCAATAAATCC
+
FFFFFFFFFFFFFFFFFFFFFFFFFFFFFFFFFFFFFFFFFFFFFFFFFF:FFFFFF:FFFFFFFFFFFFFFFFFFFFFFFFFFFFFFFFFFFFFFFFFFFFF:F:FFFFF:FFFFFF:FFFF:FFFF:FFFFFFFF,FFFFFF:FFFFFFFFFFFFFFFFF,F:FFFFFFFFFF::FFFFFFFFFFFFFFFFFF,,FFFFF:F,FFFFFFFFFFF,F:F::FFF:FFFFFFFF:FF:,F:FF:F::FFF:
@A01757:128:HWYCLDRX2:1:2101:9977:22811
TCGGACTACTGGGGTTCTAATCCTGTTCGCTCCCCCAGCTTTCGCGCCTCAGCGTCAGTGCCGGCCCAGAGAGCTGCCTTCGCCATCGGTGTTCTTCCCGATATCTGCGCATTCCACCGCTACACCGGGAATTCCGCTCTCCTCTACCGCACTCGAGCCGCCCAGTTCGGAACCCGGCCCGAGGTTGAGCCCCGGGGTTAGAGGTTCCGCTTAGGCAGCCGCCTACGCGCGCTTTACGCCCAATGAATCCG
+
FF:FFFFFFFFFFF::FFFFF:F,FFFF:F,FF,FFF:FFF,F:FFF,FFFFF:F:FFFFFFFFFFFFFFFFFFFFFFFFFFFFFFFF,F:FFFFFFFFFFFFFF:FFFFFFFFFFFF,FF,FFFFF:FFFFFFFFFFFFFFFFFFFFFFF:FFFFFFFFFFFFFFFFF,FFFFFFFFFFFFF,FFFFFFFFFFFFFFF,FFFFFFF,F:FFFFFFFFFF:FFF:F:FFFFFFF:F:FFFF:FFFFFFFFF
@A01757:128:HWYCLDRX2:1:2101:3369:22858
TCGGACTACAAGGGTATCTAATCCTGTTCGCTACCCATGCTTTCGAGCCTCAGCGTCAGTTGCAGACCAGAGAGCCGCCTTCGCCACTGGTGTTCTTCCATATATCTACGCATTCCACCGCTACACATGGAGTTCCACTCTCCTCTTCTGCACTCAAGTTCAAAAGTTTCTGATGCAATTCTCCGGTTGAGCCGAAGGCTTTCACATCAGACTTATTGAACCGCCTGCACTCGCTTTACGCCCAATAAATC
+
FFFFFFFFFFFFFFFFFFFFFFFFFFFFFFFFFFFFFFFFFFFFFFFFFFFFFF:FFFFFFFFFFFFFFFFFFFFFFFFFFF:FFFFF:FFFFFFFFF:FFF:FF:FF:FFFFFFFFF:FFFF:FFFF:FFFFFFFFF,FF:FFFFFF:F,F:,FFFFFFFFF,FF:FFFFFFFF,FFFFFFF:F:FFF:FFF:FFFF,F:FFFFFFFFFFFFFF:FF:F,FFFFF,,,,F:F,:F:FFFFF::F:FFFFF
@A01757:128:HWYCLDRX2:1:2101:29315:22858
TCGACTACCAGGGTTTCTAATCCTGTTCGCTACCCACGCTCTCGTGCTTCAGCGTCAGTCGCAGTCTGGTAAGCTGCCTTCGCTATCGGAGTTCTAAGTTATATCTAAGCATTTCACCGCTACTTAACTTATTCCGCCTACCTCGTCTGAACTCGAGTCTTACAGTATTAATGGCAAATCAAGGTGAAGCCCAGACGTTTAACCACTAACTTAAAAAACCGCCTACGCACCCTTTAAACCCAATAAATCCG
+
FFFFFFFFFFFFFFFFFFFF,FFFF:FF,FFFFFFFFFFFFFFFFFFFF:FFFFFFFF:FFFFF::FFFFFFFFFFFFFFFFFFFF:FFFFFFFFFFFFFFFFF:FFFFFFFFF:FFFF,FFFFFFFFFFFFF:FFFFFFF:FFFFFFFFF,F,F,FFFF:FF:FFFFFFFF,FFFFFFFFFFFFFFF:FFF:FFFF:FFFF:FFFFFF:FFFFFFFFFFFFFFFFFFFFFF:FFFFF:F:FFFFFF::FF
@A01757:128:HWYCLDRX2:1:2101:8947:22874
TCGGACTACCGGGGTATCTAATCCTGTTCGCTACCCACGCTTTCGTGCATCAGCGTCAGATGCGGATTAGCAAGCTGCCTGCGCAATCGGTGTTCTGAGAAATATCTAAGCATTTCACCGCTACACTACTCATTCCGCCTGCTGCATCCGCTCTCCAGTCGAACAGTATCAGAGGCAGGCACGGGGTTAAGCCCCGACATTTGACCTCTAACTTATCCGACAGCCTACGCACCCAATAAACACAATAAAAC
+
FFFFFFFFFFFFFFFFFF:FFFFFFFFFFFF:FFFFFFFF:FFFFFFFFFFFFFFFFFFFF:F::FFF:FFFFFF:FF:FFFFFFFFFF,,,F,FF,F:,FF,FF,,FF,FFFF,:::FFFFFFFFFFF,F,,FF:FFF,FFFF,FFF:FFFFFFFF,FF,FFFFFFFF:FFFF:FFF,FFFF:FFFF,F,FFFFFFFF,,,,F,,,FF:FF,F::,,FFFF,F:FF:,FF,,:,,:FFF:,FFFFFFF,,
@A01757:128:HWYCLDRX2:1:2101:31195:22889
TCGGACTACAAGGGTATCTAATCCTGTTCGCTACCCATGCTTTCGAGCCTCAGCGTCAGTTGCAGACCAGACAGCCGCCTTCGCCACTGGTGTTCTTCCATATATCTACGCATTCCACCGCTACACATGGAGTTCCACTGTCCTCTTCTGCACTCAAGTCGCCCGGTTTCCGATGCACTTCTTCGGTTAAGCCGAAGGCTTTCACATCAGACCTAAGCAACCGCCTGCGCTCGCTTTACGCCCAATAAATC
+
FFFFFFFFFFFFFFFFFFFFFFFFFFFFFFFFFFFFFFFFFFFFFFFFFFFFFFFFFFFFFFFFFFFFFFFFFFFFFFFFFFFFFFFFFFFFFFFFFFFFFFFFFFFFFFFFFFFFFFFFFFFFFFFFFFFFFFFFFFFFFFFFFFFFFFFFFFFF:::FFFFFFFFFFFFFFFFFFFFFFFFFFFFFFF:FFFFFFFFFFFFFFFFFFFFFFFFFFF::,F:FFFF:FFFFFFFFFFFFFFFFFFFFFFF
@A01757:128:HWYCLDRX2:1:2101:28718:22952
TCGGACTACCAGGGTATCTAATCCTGTTTGCTCCCCACGCTTTCGTGCCTCAGTGTCAGTTACAGTCCAGAGAGCCGCCTTCGAAACTGGTGTTCCTCCTAATATCTACGCATTTCACCGCTACACTAGGAATTCCACTCTCCTCTCCTGCACTCAAGTTCCCCAGTTTCAAAGGCTTACTACGGTTGAGCCGTAGCCTTTCACCTCTGACTTAAGAAACCACCTACGCACCATTTACGCCCAGTAATTCT
+
FFFFFFFFFFFFFFFFFFFFFFFFFFFFFFFFFFFFFFFFFFFFFFFFFFFFFFFFFFFFFFFFFFFFFFFFFFFFFFFFFFFFFFFFFFFFFFFFFFFFFFFFFFFFFF:FFFFFFFFFF:FFFFFFFFFFFFFFFFFFFFFFFFFFFFFFFFFFFFFFFFFFFFFFFFFF:FFF:FFFF:FFFFFFFFFFFFFFFFF:FFFFFFFFFF:F:FFFFF,F,FFFF:FFFFFFFFFFFFFFFFFFF,FFF:,
@A01757:128:HWYCLDRX2:1:2101:22299:22983
TCGGACTACTGGGGTATCTAATCCTGTTCTCTACCCATGCTTTCGAGCCTCAGCGTCAGTTGCAGACCAGAGAGCCGCCTTCGCCACTGGTGTTCTTCCATATATCTACGCATTCCACCGCTACACATGGAGTTCCACTCTCCTCTTCTGCACTCAAGTTCAACAGTTTCTGATGCAATTCTCCGGTTGAGCCGAAGGCTTTCACATCAGACTTATTGAACCGCCTGCACTCGCTTTACGCCCAATAAATC
+
FFFFFFFFFFFFFFFFFFF:FFFFFFFFFFFFFFFFFFFFFFFFFFFFFFFFFFFFFFFFFFFFFFFFFFFFFFFFFFFFFFFFFFFFFFFFFFFFFFFFFFFFFFFFFFFFFFFFFFFFFFFFFFFFFFFFFFFFFFFFFFFFFFFFFFF:FFFFFFFFFF:FFFFFFFFFFFFFFFFFFFFFFFFF,F:FFFFFFFFFFFF:FFFFFFFFFFFFFFFF,F,F:FFFFF:FFFFFFFF:FFFFFFFFFFF
@A01757:128:HWYCLDRX2:1:2101:20500:23062
TCGGACTACTAGGGTATCTAATCCTGTTCGCTACCCATGCTTTCGAGCCTCAGCGTCAGTTGCAGACCAGACAGCCGCCTTCGCCACTGGTGTTCTTCCATATATCTACGCATTCCACCGCTACACATGGAGTTCCACTGTCCTCTTCTGCACTCAAGTCGCCCGGTTTCCGATGCACTTCTTCGGTTAAGCCGAAGGCTTTCTCATCAGACCTAAGCAACCGCCTGCGCTCGCTTTACGCCCAATAAATC
+
FFFFFFFFFFFFFFF:FFFFFFFFFFFFFFFFFFFFFFFFFFFFFFFFFFFFFFFFFFFFFFFFFFFFFFFFFFFFFFFFFFFFFFFFFFFFFFFFFFFFFFFFFFFFFFFFFFFF:FFFFF:FFFFFFFFFFFFFFFFFFFFFFFFFFFFFFFFFFFFFFFFFFFFFFFFFFFFFFFFFFFFFFFFFFFFFFFFFFFFFFFFFFFFF::FFFF,F:FFFFFFFFFFFFFFFFFFFFFFFFFFFFFF:FFF
@A01757:128:HWYCLDRX2:1:2101:25211:23077
TCGGACACCGGGGTATCTAATCCTATTTGCTCCCCACGCTTTCGTGCCTCAGCGTCAGTCAACAGGCCAGGCGGCCGCCTTCGCCACTGGTGTTCTTCCATATATCTACGCATTTTACCGCTACACATGGAGTTCCACCGCCCTCTCCTGCTCTCTAGCCCGCCAGTTTCCAGAGCCTGTACCGGTTGAGCCGGTACCTTTCACTCCAGACTTAGCAGGCCGCCTACGCACCCTTTACGCCCAATCATTCC
+
FFFFFFFFFFFFFFFFFFFFFFFFFFFFFFFFFFFFFFFFFFFFFFFFF:FFFFFFFFFFFFFFFFFFFFFFFFFFFFFFFFFFFFFFFFFFFFFFFFFFFFFFFFFFFFFFFFFFFFFFFFFFFF:FFFFFFFFFFFFFFFFFFFFFFFFFFFFFFFFFFFFFFFFFFFFFFFFFFF:::F:FFFFFFF,FFFFFFFFFFFFFFFFFFFFFFFF:FFFFFF:FFFFF:FFFFFFF,F:FF:FFF:FFFFF
@A01757:128:HWYCLDRX2:1:2101:2962:23093
TCGGACTACTGGGGTTTCTAATCCTGTTTGCTCCCCACGCTTTCGCGTCTCAGCGTCAGTTACTGTCCAGAAAGCCGCCTTCGCCACCGGTGTTCCTCCTGATATCTACGAATTTCACCTCTACACCAGGAATTCCGCTTTCCTCTCCAGTACTCAAGGCTGGAAGTTTCAAATGCAGTTCCTGGGTTGAGCCCAGGGATTTCACATCTGACTTTCCAGCCCGCCTACACGCGCTTTACGCCCAGTAATTC
+
FFFFFFFFF:FFFFFFFFFFFFFFFFFFFFFFFFFFFFFFFFFFF:FFFFFFFFFFFFFFFF:FFFFFFFFFFFFFFFFFFFFFFFFFFFFFFFFFFFFFFFFF:FFFFF:FFFFFFFFFFFF:FFFFFFFFFFF:FF:FFF,:FF,FFFFF:FF:F,FFFFFF,:FFFF:FF:FFFFFFFFFFFFF,,FF,:FFFF:FFFF,:,FFFF,::FFFFFFF,FFFF,FFF,FFFFFFF:FFFF,FFFF,,FFF
@A01757:128:HWYCLDRX2:1:2101:11822:23093
TCGGACTACCGGGGTATCTAATCCTATTTGCTCCCCACGCTTTCGTGCCTCAGCGTCAGTCACAGGCCAGGCGGCCGCCTTCGCCACTGGGGTTCTTCCATATCTCTGCGGATTTTGGCGCTACACATGGAGTTCCTCCGCCCTCTCCTGTGCTCGAGTCTGCGTGTGTGTGCATGGAAGGCGAGGTGGGGTCCTGCGTGGGGGTGCGGGGGGGGCGGAGGGCGGGGGCGCCCGGGGGGCCGGCTGGTGGG
+
FFFFFFFFFFFF,F:,F:,F::FFFF:FFFFFF:FFFF,FFFFFFFFFFFFFFF:FF:FFFFF:FFFFFFFFFFFFF:F,FFFFFF:FFF::,,:,FF,F,,,FF:,FFF,:,:FF,,FF,,,:::FFFF,F,,,F:,FF:,:F,,F,,F:,,,:,,:,,FF,,,::F,,,:F,,F,,,F,FF,F,,F,F,,,,:F,,,,FF,,FFF,F,,FF,:,,F,:,F:F,,,:F,,:,F,:,,FF,::::,,,F,:
@A01757:128:HWYCLDRX2:1:2101:25943:23093
TCGGACTACTGGGGTATCTAATCCTGTTTGCTCCCCACGCTTTCGTGCCTCAGTGTCAGTTACAGTCCAGAGAGCCGCCTTCGCAACTGGTGTTCCTCCTAATATCTACGCATTTCACCGCTACACTAGGAATTCCACTCTCCTCTCCTGCACTCAAGTTCCCCAGTTTCAAAGGCTTACTACGGTTGAGCCGTAGCCTTTCACCTCTGACTTAAGAAACCACCTACGCACCCTTTACGCCCAGTAATTCC
+
FFFFFFFFFFFFFFF:FFFFFFFFFFFFFFFFFFFFFFFFFFFFFFFFFFFFFFFFFFFFFFFFFFFFFFFFFFFFFFFFFFFFFFFFFFFFFFFFFFFFFFFFFFFFFFFFFFF,FFFFFFFFFFF,FFFFFFFFFFFFFFFFFFFFF:FFFFFFFFFFFFFFFFFFFF:FFFFFFFFFFF,FFFFFFFFFFFFFFFF:FF:FFFFFFFFF:FFF:,FFFFFFFF::FFFFFFFF:F::FFFFFFFFFF,
@A01757:128:HWYCLDRX2:1:2101:24623:23156
TCGGACTACAAGGGTATCTAATCCTGTTCGCTACCCACGCTCTCGTGCTTCAGCGTCAGTCTCAGCCTGGTAAGCTGCCTTCGCTATCGGAGTTCTAAGTCATATCTAAGCATTTCACCGCTACTTGACTTATTCCGCCTACCTCGTCTGTACTCGAGCCCGCCAGTTTTAATGGCAATCCGGGGTTTAGCCCCGACATTTAACCACTAACTTAACAGGCCGCCTACGCACCCTTTAAACCCAATAAATCC
+
FFFFFFFFFFFFFFFFFFFF,FFFFFFFFFFFFFFFFFFFFFFFFFFFFFFFFFFFFFFFFFFFFFFFFFFFFFFFFFFFFFFFFFFFFFFFFFFFFFFFFFFFFFFFFFFFFFFFFFFFFFFFFFFFFFFFFFFFFFFFFFFF:FFFFFFFFFFFFFFFFFFFFFFFFFF:FFFFFFFFFFFFFFFFFFFF:FFFFFFFFFFFFFFFFFFFFFFFFFFFFFFFF:FFFFFFFFFFFFFFF:FFFFFFFFF
@A01757:128:HWYCLDRX2:1:2101:8404:23218
TCGGACTACCGGGGTATCTAATCCTGTTCGCTACCCATGCTCTCGTGCATCAGCGTCAGACTCAGCCTGGTAAGCTGCCTTCGCTATCGGAGTTCTAAGTTATATCTATGCATTTCACCGCTACTTAACTTATTCCGCCTACCTCGTCTGTTCTCTAGCTCTACAGTATTAATGGCACAATGAGGTGAAGCCCCAAAATTTTACCACTAACTTATAATGCCGCCTACGCACCCTTTAAACCCAATAAATCC
+
FFFFFFFFFFFFFFFFFFFFFFFFFFFFFFFFFFFFFFFFFFFFFFFFFFFFFFF:FFFF:FFFF:FFFFFF:FFFFFFFFFFFFFFFFFFFFFFFFFFF:FF:F:FFFFFFFFFF:FFFFFFFFFFFFFFFFFFFFFFFFFFFFFFFFFFFFFFFFFFFFF,FFFFFFFFFFFFF,FFFFFF:FFFFFFFFFF:FFFFFFFFFFFFF,,FFFFFFFFFFFFFFFFF:FFFFFFFFFFFF:FFFFFFFFF:
@A01757:128:HWYCLDRX2:1:2101:29523:23218
TCGGACTACAAGGGTATCTAATCCTGTTCGCTACCCATGCTTTCGAGCCTCAGCGTCAGTTGCAGACCAGAGAGCCGCCTTCGCCACTGGTGTTCTTCCATATATCTACGCATTCCACCGCTACACATGGAGTTCCACTCTCCTCTTCTGCACTCAAGTTCAACAGTTTCTGATGCAATTCTCCGGTTGAGCCGAAGGCTTTCACATCAGACTTATTGAACCGCCTGCTCTCGCTTTACGCCCAATAAATC
+
FFFFFFFFFFFFFFFFFFFFFFFFFFFFFFFFFFFFFFFFFFFFFFFFFFFFFFFFFFFFFFFFFFFFFFFFFFFFFFFFFFFFFFFFFFFFFFFFFFFF:FFFFFFFFFFFFFFFFFFFFFFFFF:FFFFFFFFFFFFFFF:F:FFFFFFFFFFFFFFFFFFFFFFFFFFFFFFFF:FFFFFFFFFFFFFFFFFFFFFFFFFFFFFFFFFFFFFFFFFFFFFFFFFF,FFFFFFFF:FFFFFF:FFFFF,
@A01757:128:HWYCLDRX2:1:2101:21432:23265
TCGGACTACACGGGTATCTAATCCTATTTGCTCCCCACGCTTTCGTGCCTCAGCGTCAGTCACAGGCCAGGCGGCCGCCTTCGCCACTGGTGTTCTTCCATATCTCTGCGCATTTTACCGCTACACATGGAGTTCCACCGCCCTCTCCTGTCCTCAAGTCTGCCAGTTTCTGAATGAAAGACGAGTTGAGCTCATCCCTTTGCCTTCAGACTGAACAGACCGCCTGCGCACCCTTTACGCCCAATCATTCC
+
FFFFFFFFFFFFFF:FFFF,FFFFFF:FFFFFFFFF:FFFFFFFFFFFFFFFFFFFFFFFFFFFFFFFFFFFFFFFFFFFFFFFFFFFFF:F:FFFFFFF:FFF:FFFFFFFFFFFFFFFFFFFFFFFFFFFFFFFFFFFFFFFFFFFFFFFFFFF:FFFFFFFFFFFFFFF:FFFFFF:FFFFFFFFFFFFFFFFFFFFFF:FFFFFFFFFFFFFFFF:FFFFFFFFFFFFFFFFFFFFFFF,FFFFFF:
@A01757:128:HWYCLDRX2:1:2101:9923:23312
TCGGACTACACGGGTATCTAATCCTATTTGCTCCCCACGCTTTCGTGCCTCAGCGTCAGTCACAGGCCAGGCGGCCGCCTTCGCCACTGGTGTTCTTCCATATCTCTGCGCATTTTACCGCTACACATGGAGTTCCACCGCCCTCTCCTGTCCTCAAGTCTGCCAGTTTCTGAATGAAAGACGAGTTGAGCTCATCCCTTTGCCTTCAGACTGAACAGACCGCCGGCGCACCCTTTACGCCCAATAATTCC
+
FFFFFFF:FFFFFF:FFFFF,FFF:F:FFFFFFFFF,FFFF:FFFFFFF:FFFFFFF:FFFFFFFFF:FFFFFFFFFFFFFFFFFFFF:FFF,F:FFFF:FF,:FFFFFFFFFFFFFFFFFFFFFFFFFFFF:FFF:FFFF:FFFFFFFFFF:FFFFFFFF::FFFFFF:FFF:FFFFFFFFFFFF::FFFFFF,FFFFFFFFFFF:F:FFFFFFFFF,FFFFF,FFFFF:FFFFF:FFF:F,FFFFF,,F
@A01757:128:HWYCLDRX2:1:2101:1561:23328
TGGACTACTGGGGTATCTAATCCTGTTTGCTCCCCACGCTTTCGCGCCTCAGCGTCAGTTATTGTCCAGCAGGCCGCCTTCGCCACTGGTGTTCCTCCGTATATCTACGCATTTCACCGCTACACACGGAATTCCGCCTGCCTCTCCAACACTCAAGAACTACAGTTTCAAATGCAGGCCATGGGTTGAGCCCATGGTTTTCACATCTGAGTTGCAGTCCCGCCTACACGCCCTTGACACCCAGTAAATCC
+
:FFFFF:FFFFFF:FFFFFFF:FFFFFFFFF:FFFFFFFFFFFFFFFFFFFFFFFFFFFFFFFFFFFFFFFFFFFFFFFFFFFF:FFF:FFFFFFFFFFFFFFFFFFFFFFFFFFFFFFFFFFFFF:FFF:FF,FFFFFFFFFFFFF:FFFFFF:FF:FFFFFF:F,FFFFFFFFF:FFFF:FFFFFFFFF:F:FFFFF:FF,FF:FFFF,FF:F:FF,FFFF:F::FFFFFFF,:,F:FFFF,FF:FFF:
@A01757:128:HWYCLDRX2:1:2101:19795:23437
TCGGACTACACGGGTATCTAATCCTATTTGCTCCCCACGCTTTCGTGCCTCAGCGTCAGTCAACAGGCCAGGCGGCCGCCTTCGCCACTGGTGTTCTTCCATATATCTACGCATTTTACCGCTACACATGGAGTTCCACCGCCCTCTCCTGCTCTCTAGCCCGCCAGTTTCCAGAGCCTGTACCGGTTGAGCCGGTACCTTTCACTCCAGACTTAGCAGGCCGCCTACGCACCCTTTACGCCCAATCATTC
+
FFFFFFFFFFFFFFFFFFF,:FFFFFFFFFFFFFFFFFFFFFFFFFFFFFFFFFFFFFFFFFFFFFFFFFFFFFFFFFFFFFFFFFFFFFFFFFFFFFFFFFFFFFFFFF:FFFFFF:FFFFFFFFFFFFFFFFFFF:F:FFFFFFFFFFFFFFFFFFFFFFFFFFFFFFFF:FF:FFFFF:FFFF:FFFFFFFFFFFFFFFFFFFFFFFFFFFFFFFFFFFFFFFFFFFFFFFFFFFFFFFFFFF:FFFF
@A01757:128:HWYCLDRX2:1:2101:4146:23453
TCGGACTACAAGGGTATCTAATCCTGTTCGCTACCCATGCTCTCGTGCATCAGCGTCAGACTCAGCCTGGTAAGCTGCCTTCGCTATCGGAGTTCTAAGTTATATCTATGCATTTCACCGCTACTTAACTTATTCCGCCTACCTCGTCTGTTCTCTAGCTCTACAGTATTAATGGCACAATGAGGTGAAGCCCCAAAATTTTACCACTAACTTATAATGCCGCCTACGCACCCTTTAAACCCATTAAATCC
+
FFFFFFFFFFFFFFFFFFFFFFFFFFFFFFFFFFFFFFFFF:FFFFFFFFFFFFFFFFFFFFFFFFFFFFF:FFFFFFFFFFFFFFFFFFFFFFFFFFFFFFFFFFFFFFFFFFFFFFFFFFFFFFFFFFFFFFF:FFFFFF:FFFFFFFFFFFFF:FFFFFFFFFFFFFFFF:FFFFFFFFFFFFFF,,FFFFFF:FFFFFFF:FFF,,FFFFF:FF,::FF:FFFFFFF:FF,FFFFF:FF,,:FFF,F
@A01757:128:HWYCLDRX2:1:2101:29451:23469
TCGGACTACCAGGGTATCTAATCCCGTTTGCTCCCTACGCTTTCGTGCCTTAGTGTCAGAACCGTCCCAGTAACCTGCCTACGCTATCGGTGTTCCTTCTAATATCTACGGATTTCACTCCTACACTAGAAATTCCAGTTACCCCTAACGGTCTCGAGCTTAGCAGTTTAGATAATAGTCTGAATGGTTGAGCCACCAGATTTCACTATCTACTTACTATGCCACCTACGCAACTCTTTACACCCAGTCAC
+
FFFFFFFFFFFFFFFFFFFFFFFFFFFFFFFFFFFFFFFFFFFFFFFFFFFFFFFFFFFFFFFFFFFFFFFFFFFFFFFFFFFFFFFFFFFFFFFFFFFFFFFFFFFFFFFFFFFFFFFFFFFFFFFFFFFFFFFFFFFFFFFFFFFFFFFFFFFFFFFFFFFFFFFFFFFFFFFFFFFFFFFFFFFFFFFFFFFFFFFFFFFFFFF,FFFFFFFFFFFFF:FFFFFFFFFF:FFFFFFFF:FFFFFFFFF
@A01757:128:HWYCLDRX2:1:2101:7111:23516
TCGGACTACCGGGGTTTCTAATCCCGTTTGCTCCCTACGCTTTCGTGCCTTAGTGTCAGAGCCGTCCCAGTAACCTGCCTACGCTATTGGTGTTCCTTCTAATATCTACGGATTTCAACCCTACACTAGAAATTCCAGTTACCCCTAACGGTCTCGAGCTTAACAGTTTAGCTCATAGTCTGAATGGTTGAGCCACCAGATTTCACTAGCTACTTATTATGCCACCTACGCAACTCTTTACACCCAGTCAC
+
FFFFFFF:FFFFFFFFFFFFFFFF:FFFFFFFFFFFFF:FFFFFFFFFFFFFFFFFFFF:FFF:FFFFFFFFFFFFFFFFF:FFFFFFFF,FFFFFFFF:FFFFFFFFFFFFFFFF:F::FF:F:F:FFFF,F,:FFF,:F:FFF:FFFFFFF,:F,FFFF:FFFF:FFFF::,FFFFFFF:F:FFFFFF,FF:,FF::FFFFF,FFFFFFF:,FF,F::F,FFF,FFF,F:,,FF:FF,,FFFFFFFFFF
@A01757:128:HWYCLDRX2:1:2101:27208:23531
TCGGACTACCGGGGTATCTAATCCTGTTCGCTACCCACGCTCTCGTGCTTCAGCGTCAGTCGCAGTCTGGTAAGCTGCCTTCGCTATCGGAGTTCTAAGTTATATCTAAGCATTTCACCGCTACTTAACTTATTCCGCCTACCTCGTCTGAACTCGAGTCTTACAGTATTAATGGCAAATCAAGGTGAAGCCCCGACGTTTAACCACTAACTTAAAAAACCGCATACGCACCATTTAAACCCAATAATTCC
+
FFFFFFFF:FFFF:FFFFFFFFFFFFFFFFFFFF:FFF:F:FFFFFFFFF::FFF:FFFFF:FFF::FFFF,F:,FFF:F:FFFFF:F:,F,F,:FFF:F,:,F:,:FF:FFFFFF,FFF,FF:F:FFFFFFFFF,F,F,FFFFFFF,FF:FF,F,:FF:FFF:FF,:F:FFFF,FF,FFFFFF,,,:,,,F,F,,F,FF:F:F,:F,FF:FFFF,:FFF,FF:,,,:,F::,,,FFFFF,,FF:F,,FFF
@A01757:128:HWYCLDRX2:1:2101:24840:23563
TCGGACTACAAGGGTATCTAATCCTGTTTGCTCCCCACGCTTTCGTGCCTCAGTGTCAGTTACAGTCCAGAGAGCCGCCTTCGCAACTGGTGTTCCTCCTAATATCTACGCATTTCACCGCTACACTAGGAATTCCACTCTCCTCTCCTGCACTCAAGTTTCCCAGTTTCAAAGGCTTACTACGGTTTAGCCGTAGCCTTTCACCTCTGACTTAAGAAACCACCTACGCACCCTTTACGCCCAGTAATTCC
+
FFFFFFFFFFFFFFFFFFFFFFFFFFFFFFFFFFFFFFFFFFFFFFFFFFFFFFFFFFFFFFFFFFFFFFFFFFFFFFFFFFFFFFFFFFFFFFFFFFFFFFFFFFFFFFFFFFFFFFFFFFFFFF:FFFFFFFFFFFFFFFFFFFFFFFFFFFFFFFFFFFFFFFFFFFFFFFFFFFFFFFFFFFFFF:FFFFFFFFFFFFFFFFFFF:FFFFFFFFFFFFFFFFF:FFFFFFFF,FFFFFFFFFFF:F:
@A01757:128:HWYCLDRX2:1:2101:27887:23610
TCGGACTACCGGGTATCTAATCCTGTTTGCTCCCCACGCTTTCGAGCCTCAACGTCAGTTACTGTCCAGCAGGCCGCCTTCGCCACTGGTGTTCCTCCTAATATCTACGCATTTCACCGCTACACTCGGAATTCCGCCTGCCCCTCCAGTACTCTAGCCGCACAGTTTCCAGAGCAGTTCCGGGGTTGGGCCCCGGGCTTTCACTCCAGACTTGCACTGCCGTCTGCGCTCCCTTTACACCCAGTAAATCC
+
FFFFFF:FFFFFFFFFFFF,FFFFFFFFFFFFFFFFFFFFFFFFFFFFF:FFFFFFFFFFFFFFFFFFFFFFFFFFFFF:FFFFFFFFFFFFFFFFFFF:FFFFFF,:FFFFFFF:FFFFFFFF:F,FFFFFFFFFFFFFFFFFFFFFFF,FFFFFFFFF:FFFFFFFFFFFF:FFFFFF:FFFF,FFFFF,FFFFFF:FF,FFFFFFFFFFF,F,,:FFFF,:FFFFF:FFF:F:F:FFFFFFF,FFFF:
@A01757:128:HWYCLDRX2:1:2101:5358:23735
TCGGACTACAAGGGTATCTAATCCTGTTCGCTACCCATGCTCTCGTGCATCAGCGTCAGACTCAGCCTGGTAAGCTGCCTTCGCTATCGGAGTTCTAAGTTATATCTATGCATTTCACCGCTACTTAACTTATTCCGCCTACCTCGTCTGTTCTCTAGCTCTACAGTATTAATGGCACAATGAGGTGAAGCCCCAAAATTTTACCACTAACTTATAATGCCGCCTACGCACCCTTTTAACCCAATAAATCC
+
FFFFFFFFFFFFFFFFFFFFFFFFFFFFFFFF:FFFF:FFFFFFFFFFFFFFFFFFFFFFFFFFFFFFFFFFFFFFFFFFFFFFFFFFFFFFFFFFFFFFFFFFFFFFFFFFFFFFFFFFFFFFFFFF:F,:FF,F:FFFF:FFF:FFFFFFFF:FFF:F:::FFFFFFFFFF:F::,FF,,FFFF,,FF,FFF:FF::F:FF:,FFFF,F:FFFFFF:,:F::FFFFFF,F,:F:,F:F:F,:FF:,F::
@A01757:128:HWYCLDRX2:1:2101:26078:23766
TCTGACTACCAGGGTATCTAATCCTGTTTGCTCCCCACGCTTTCGTGCCTCAGTGTCAGTTACAGTCCAGAGAGCCGCCTTCGCAACTGGTGTTCCTCCTAATATCTACGCATTTCACCGCTACACTAGTAATTCCACTCTCCTCTCCTGTACTCAAGTTCCCCAGTTTCAAAGGCTTACTACGGTTGAGCCGTAGCCTTTCACCTCTGACTTAAGAAACCACCTACGCACCCTTTACGCCCAGTAATTCC
+
FFFFFFFFFFFFFFFFFFFFFFFFFFFFFFFFFFFFFFFFFFFFFFFFFFFFFFFFFFFFFFFFFFFFFFFFFFFFFFFFFFFFFFFFFFFFFFFFFFFFFFFFFFFFFFFFFFFFFFFFFFFFFFFFFFFFFFFFFFFFFFFFFFFFFFFFFFFFFFFFFFFFFFFFFFFFFFFFFFFFFFFFFFFFFFFFFFFFFFFFFFFFFFFFFFFFFFFFFFFFFFFFF:FFFFF:FFFFFF,FFFFFFFFFFFF
@A01757:128:HWYCLDRX2:1:2101:27932:23782
TCGGACTACTAGGGTATCTAATCCTATTTGCTCCCCACGCTTTCGTGCCTCAGCGTCAGTCAACAGGCCAGGCGGCCGCCTTCGCCACTGGTGTTCTTCCATATATCTACGCATTTTACCGCTACACATGGAGTTCCACCGCCCTCTCCTGCTCTCTAGCCCGCCAGTTTCAAGAGCCTGTACCGGTTGAGCCGGTACCTTTCACTCTCGACTTAGCAGGCCGCCTACGCTCCCTTTACGCCCAATCATTC
+
FFFFFF:FFFFFFFFFFFFF::FF:FFFFFFFFFFFFFFFFFFFFFFFFFFFFFFFFFFFFFFFFFFFFFFFFFFFFFFFFFFFFFFFF:FFFFFFFFFFFFFFFFFFFFFFFFFFFFFFFFFFFFFFFFFFFFFFFFFFFFFFFFFFFFFFFFFFF:FFFFFF:FFF:FF,,FFFFFFF:FFFFFFF:FFFFFFF:FFFFFF:FFFF,FFFFFFFFFFFFFFFFF,FFF,FFF,FFFFFFF:FF::F,FF
@A01757:128:HWYCLDRX2:1:2101:29523:23844
TCGGACTACCCGGGTTTCTAATCCTGTTTGCTACCCACGCTTTCGAACCTCGGCGTCAGTTACAGACCAGAGAGCCGCTTTCGCCACTGGTGTTCTTCCATATATCTACGCATTTCACCGCTACACATGGAGTTCCACTCTCCTCTTCTGCACTCAAGTCTCCCAGTTTCCAATGCACTACTCCGGTTAAGCCGAAGGCTTTCACATCAGACTTAAAAGACCGCCTGCGTTCCCTTTACGCCCAATAAATC
+
FFFFFFFFFFFFFFFFFFFFFFFFFFFFFFFFFFFFFFFFFFFFFFFFFFFFFFFFFFFFFFFFFFFFFFFFFFFFFFFFFFFFFFFFFFFFFFFFFFFFFFFFFFFFFFFFFFFFFFFFFFFFFFFFFFFFFFFFFFFFFFFFFFFFFFFFFFFFFFFFFFFFFFFFFFFFFFFFFFFFFFFFFFFFFFF:FFFFFFFFFFFFFFFFFFFFFFFFFFF:F:FFFFFFFF:F:FFFFFFFFFFFFFFFFFF
@A01757:128:HWYCLDRX2:1:2101:24108:23860
TCGGACTACAGGGGTATCTAATCCTGTTTGCTCCCCACGCTTTCGAGCCTCAGTGTCAGTTTCTGTCCAGTAAGCCGCCTTCGCCACCGGTGTTCCTCCTAATATCTACGCATTTCACCGCTACACTAGGAATTCCGCTTACCCCTCCAGCACTCTAGCTTGATAGTTCCAAAAGCAATCCACAGAGTTGAGCCCTGGGTTTTCACTTCTGGCTTACCATGCCACCTACGCTCCCTTTACACCCAGTAACT
+
FFFF:FFFFFFFFFFFFFFFFFFFFFFFFFFFFF:FFFFFFFFFFFFFFFFFFFFFFFF:FFFFFFFFFFFFFFFFFFFFFFFFFFFFFFFFFFFFFFFFFFFFFFFFFFFFFFFFFFFFFFFFFFFFFFFFFFFFFFFFFFFFFFFFFFFFFFFFFFFFFF:FFFFFFFFFFFFFFFFFFFFFFFFFFFFFFFFFFFFFFFFF:FFFFFF:FFFFFFFF:FF:FFFFFFFFFFFFFFFFFF:FF,FF,,:
@A01757:128:HWYCLDRX2:1:2101:25654:23876
TCTGACTACCAGGGTATCTAATCCTGTTTGCTCCCCACGCTTTCGTGCCTCAGTGTCAGTTACAGTCCAGAGAGCCGCCTTCGCCACTGGTGTTCCTACAAATATCTACGCATATCACCGCTACACTAGTAATTCCACTCGCCTCTACTGAACTCAATAACCACAGTATCAAAGGAATTATAAGGTTGAGGCGTAGACTATCCACTCAGACTATAGAAACCACCAACCCACCCTTTACGCCCAGTTAATGC
+
FF:,,,FFFF:F,:FFF:FFF:,FF,FFF,F:FF:FFF,,F::FF::,F::FFF:FFF,:FFFFF,,:FFF:F:FFFF:,FF,F,FFF,FF,::,,,,,,:FFFF,FFF,,FF,:FFFFF:,FFFFF::,FF:,FFFFF,,,FFF,,:F,,:F::FF,,:F:,FFFF,,,FFF,,,:,,,,:,,,:F::,,,,,F,,FF,FF,,FF:,,,,,,,F,FF,F:,,F:FF,FFF:,F,,,F,FFFF,,,::,,F
@A01757:128:HWYCLDRX2:1:2101:25961:24001
TCTGACTACCAGGGTATCTAATCCTGTTTGCTCCCCACGCTTTCGTGCCTCAGTGTCAGTTACAGTCCAGAGAGCCGCCTTCGCAACTGGTGTTCCTCCTAATATCTACGCATTTCACCGCTACACTAGTAATTCCACTCTCCTCTCCTGTACTCAAGTTCCCCAGTTTCAAAGGCTTACTACGGTTGAGCCGTAGCCTTTCACCTCTGACTTAAGAAACCACCTACGCACCCTTTACGCCCAGTAATTCC
+
FFFFFFFFFFFFFFFF:FFF:F:FFFF::FFFFFFFFFFFFFFFFFFFFFFFFFFFFFFFFFFFFFFFFFFFFFFFFFFFFFFFFFFFFFFFFFFFFFFFFFFFFFFFFFFFFFFFFFFFFFFFFFFFFFFFFF,:FFFFFFFFFFFFFFFFFF:FFFFFFFFFFFFFFFFFFFFFFFFFF:,:FFFF:F:FFFF:,FFFFFFF:FFFFFFFFFFFFFFF:FFFFF,F,FFF:::F:F:,F:FF::,F:F:
@A01757:128:HWYCLDRX2:1:2101:8874:24064
TCGGACTACGGGGTTTCTAATCCTATTTGCTCCCCACGCTTTCGTGCCTCAGCGTCAGTCACAGGCCAGGCGGCCGCCTTCGCCACTGGTGTTCTTCCATATCTCTGCGCATTTTACCGCTACACATGGAGTTCCACCGCCCTCTCCTGTCCTCAAGTCTGCCAGTTTCTGAATGAAAGACGAGTTGAGCTCATCCCTTTGCCTTCAGACTGAACAGACCGCCTGCGCACCCTTTACGCCCAATCATTCCG
+
FFFFFFFFFFFFFFFFFFFFFFFFFFFFFFFFFFFFFFFFFFFFFFFFFFFFFFFFFFFFFFFFFFFFFFFFFFFFFFFFFFFFFFFFFFFFFFFFFFFFFFFFFFFFFFFFFFFFFFFFFFFFFFFFFFFFFFFFFFFFFFFFFFFFFFFFFFFFFFFFFFFFFFFFFFFFFFFFFFF,FFFFFFFFFFFFFFFFF:FFFF:FFF:FFFF,FFFFFFF:FF:FFFFFFFFF,:FFFFFFFFFFFFFFF:F
@A01757:128:HWYCLDRX2:1:2101:8522:24079
TCGGACTACACGGGTATCTAATCCTGTTCGCTACCCACGCTCTCGTGCTTCAGCGTCAGTCGCAGTCTGGTAAGCTGCCTTCGCTATCGGAGTTCTAAGTTATATCTAAGCATTTCACCGCTACTTAACTTATTCCGCCTACCTCGTCTGAACTCGAGTCTTACAGTATTAATGGCAAATCAAGGTGAAGCCCCGACGTTTAACCACTAACTTATAATGCCGCCTACGCACCCTTTAAACCCAATAAATCC
+
FFFFFFFFFFFFFFFF:FFFFFFFFFFFFFFFFFFFFFFF,FFFFFFFFFFFFFFFFFFFFFFFFFFFFFFFFFFFFFFFFFFFFFFFFFFFFFFFFFFFFFFFFFFFF:FFFFFFFFFFFFFFFFFFFFFFFFFFFFFFFFFFFF:FFFFFFFFF:FFFFFFFFFF,FFFFFFFFFFFFFFFFFFFFF:FFFFFFFFFFFFF,FFFF:FFFF:F:FFF,,FFFF:,F:FFFFF,FFFFF::F,FFFFFF:
@A01757:128:HWYCLDRX2:1:2101:1832:24142
TCGGACACACGGGTATCTAATCCTGTTCGCTACCCATGCTTTCGAGCCTCAGCGTCAGTTGCAGACCAGACAGCCGCCTTCGCCACTGGTGTTCTTCCATATATCTACGCATTCCACCGCTACACATGGAGTTCCACTGTCCTCTTCTGCACTCAAGTTGCCCGGTTTCCGATGCACTTCTTCGGTTAAGCCGTAGGCTTTCACATCAGAGCTAAGCAACCGCATGCGCTCGCTTTACGCCCAATAAATCG
+
:F:FFFFFFFFFFFF:FFF,FFFFFFFFF,F::F,FFF,F:FFFFFF:FFFFF,:FFFFFF:FFFF,:FFFFFFFFF,F:FFFFF:FF:FFF:FFFF:FFFF,FFFF:FFFFFFFF::FFF,:F:FFF,F::,:,FFF::F,F:::FFFF,:F:F,F,FF:FFFF:F,,F,F::,:FFFFFFFFFFFF,FF,F,:F,FF,FFF,,FF,:,,:F:FFF,,FFFF:F,FF::FF,F::::FF,FF,:F,:,:,
@A01757:128:HWYCLDRX2:1:2101:26069:24220
TCGGACTACCCGGGTATCTAATCCTATTTGCTCCCCACGCTTTCGTGCCTCAGCGTCAGTCAACAGGCCAGGCGGCCGCCTTCGCCACTGGTGTTCTTCCATATATCTACGCATTTTACCGCTACACATGGAGTTCCACCGCCCTCTCCTGCTCTCTAGCCCTCCAGTTTCCAGAGCCTGTACCGGTTGAGCCGGTACCTTTCACTCCAGACTTAGCAGGCCGCCTACGCACCCTTTACGCCCAATCATTC
+
FFFFFFFFFFFFFFFFFFFF:FFFFFFFFFFFFFFFFFFFFFFFFFFFFFFFFFFFFFFFFFFFFFFFFFFFFFFFFFFFFFFFFFFFFFFFFFFFFFFFFFFFFFFF:FFFFFFFFFF:FFFFFFFFFF::FFFFFFFFFFFFFFFFFFFFFFFFFFFFFFFFFFFFFFFFFFFF:FFFFFFFFFFF:FFFFFFF:FFFFFFFFFFFFFFFFFFFFFF:FFFFFFFFFFFFFFFFFFFFFFFFF,:FFFF
@A01757:128:HWYCLDRX2:1:2101:19397:24251
TCGGACTACAGGGGTATCTAATCCTGTTCGCTACCCACGCTCTCGTGCTTCAGCGTCAGTCGCAGTCTGGTAAGCTGCCTTCGCTATCGGAGTTCTAAGTTATATCTAAGCATTTCACCGCTACTTAACTTATTCCGCCTACCTCGTCTGAACTCGAGTCTTACAGTATTAATGGCAAATCAAGGTGAAGCCCCGACGTTTAACCACTAACTTAAAAAACCGCCTAAGCACCCTTTAAACCCAATAAATCC
+
FFFFFFFFFFFFFFFFFFFFFFFFFFFFFFFFFFFFFFFFFFF:FFFFF:FFFFFFFFFFFFFFFF:FF:FFFFFFFF:FFFFFFFFFFFFFFFFFFFF,FFFFFFFFFFFFFF,F::F::FF:FFFF,:FF,F:FF,FFFF:FFFFFFFFFFFFFFFFFFFFFFFFFFFFF::FFFFFFFFFF:F:FFFFF:,F:F,FFFFF,,FF:,FFFFFFFFFFF::,:,F,,:FFF,,F:FFFF,FF,F:FF:F:
@A01757:128:HWYCLDRX2:1:2101:27606:24251
TCGGACTACAAGGGTATCTAATCCTGTTCGATACCCACGCTTTCGTGCTTCAGCGTCAGTTGGGCGCCGGTATGCTGCCTTCGCAATCGGAGTTCTGCGTGATATCTATGCATTTCACCGCTACACCACGCATTCCGCATACTTCTCGCCCACTCAAGAACGCCAGTTTCAACGGCGGAGCGAGGTTGAGCCCCGCGATTTTACCGCTGACTTGGCATTCCGCCTACGCACCCTTTAAACCCAATAAATCC
+
FFFFFFFFFFFFFFFFFFFFFFFFFFFFFFFFFFFFFFFFFFFFF:FFFFFFFFFFFFFFFFFFFFFFFF:F:FFFFFFFFFFFFFFFFFFFFFFFFFFFFFFFFFFFFFFFFF:FFFFFFFFFFFFFFFFFFFFFFFFFFFFFFFFFFFFFFFFFFFFFFFFFFFFFFFFFF,FFFFFFFFFF:FFFFFFFFFFFFFFFFFFFFFFFFFFFF:FFFFFFFFFFFFFFF:FFFFFFFFFFFF:F:F,FFFF
@A01757:128:HWYCLDRX2:1:2101:26078:24267
TCGGACTACCCGGGTATCTAATCCTATTTGCTCCCCACGCTTTCGTGCCTCAGCGTCAGTCAACAGGCCAGGCGGCCGCCTTCGCCACTGGTGTTCTTCCATATATCTACGCATTTTACCGCTACACATGGAGTTCCACCGCCCTCTCCTGCTCTCTAGCCCTCCAGTTTCCAGAGCCTGTACCGGTTGAGCCGGTACCTTTCACTCCAGACTTAGCAGGCCGCCTACGCACCCTTTACGCCCAATCATTC
+
FFFFFF:FFFFFFFFFFFFFFFFFFFFFFFFFFFFFFFFFFFFFFFFFFFFFFFFFFFFFFFFFFFFFFFFFFFFFFFFFFFFFFFFFFFFFFFFFFFFFFFFFFFFFFFFFFFFFFFFFFFFFFFFFFFFFFFF:FFFFFFFFFFFFFFFFFFFFFFFFFFFFFFF:FFFFFFFF:FFFFFFFFFFFFFFFFFFF,F:FFFFFFFFFFFFF:FFF:FFFFFF:FFFFFFFFF:FFFFF:F,FF:F,:FFF
@A01757:128:HWYCLDRX2:1:2101:21856:24314
TCGGACTACCGGGGTATCTAATCCTGTTCGCTACCCATGCTTTCGAGCCTCAGCGTCAGTTGCAGACCAGAGAGCCGCCTTCGCCACTGGTGTTCTTCCATATATCTACGCATTCCACCGCTACACATGGAGTTCCACTCTCCTCTTCTGCACTCAAGTTCAACAGTTTCTGATGCAATTCTCCGGTTGAGCCGAAGGCTTTCACATCAGACTTATTGAACCGCCTGCACTCGCTTTACGCCCAATAAATC
+
FFFFFFFFFFFFFFFFFFFFFFFFFFFFFFFFFFFFFFFFFFFFFFFFFFFFFFFFFFFFFFFFFFFFFFFFFFFFFFF:FFFFFFFFFF:FFFFFFFFFFFFFFFFFFFFFFFFFFFFFFFFFFFFFFFFFFFFFFFFFFFFFF:FFFFFFFFFFFFFFFFFFFFFFFFFFFFFFF:FFFFFFFFFFFFFFFFFFFFFFFFFFFFFFFFFFF:FFFFFFFFFFFFFFFFFFFFFFFFFFFFFF,FFFFFF
@A01757:128:HWYCLDRX2:1:2101:6171:24330
TCGGACTACACGGGTATCTAATCCTATTTGCTCCCCACGCTTTCGTGCCTCAGCGTCAGTCAACAGGCCAGGCGGCCGCCTTCGCCACTGGTGTTCTTCCATATATCTACGCATTTTACCGCTACACATGGAGTTCCACCGCCCTCTCCTGCTCTCTAGCCCGCCAGTATCCAGAGCCTGTACCGGTTGAGCCGGGACCTTTCCCTCTCTACTTAGCAGGCCGCCTACGCACCCTTTCCGCCCAATCATGC
+
FFFFFFF:FFFFFFF,FFFFFFFF:FFFFFFFFFFFFFFFFFFFFFFFFFFFFFFFFFF:FFFFFFFFFFF:FFFFF:FF:FFFFFF:FFF:FF,F:FFFFFFFFFFFF:FFFFF,FF,FF,:FFFFFFFF:F:FFFFFFFF:FFF,FFFFFFFFF:FFFFF:F:F,F,FFFF,FFFFF,::F,F,FF,FFF:F:,FF,:F,:,,:FFF,,,F,FF:FFFFF,FF:,FFF,FF::,FF,,FF:,F:FFF,F
@A01757:128:HWYCLDRX2:1:2101:3269:24345
CGGACTACACGGGTATCTAATCCTATTTGCTCCCCACGCTTTCGTGCCTCAGCGTCAGTCAACAGGCCAGGCGGCCGCCTTCGCCACTGGTGTTCTTCCATATATCTACGCATTTTACCGCTACACATGGAGTTCCACCGCCCTCTCCTGCTCTCTAGCCCGCCAGTTTCCAGAGCCTGTCGCGGTTGCGCCGGGCCGTTTCTCTCGAGAGTTTGCGGGCCGCCTAGGCGCGCTGTTGGCCCATGCAGTCG
+
FFFF,FFFFFFFFFFFFFFFFFFFFF:F:FFFFFFFFFFFFFFFFFFFFFFFFFFFFFFFFFFFFFF:FF:FFFFFF,FF:F:FF:FFF:FF,FFF,F:FFFFFF:F:,FF,,FFFF,FF:F,FFF,F:F,::,,:F,,FF,F,,FF:FF,,:FFF:F:F,FF,:,,FFF,:F,F::F:F,,FFFFF:,F:,FF,,,,F:F:,,FF,FF:,F,,,F,:FF,FF,F,,:F,,,,,,F,,F,,,,,,,,F,,F
@A01757:128:HWYCLDRX2:1:2101:19072:24345
TCTGACTACAAGGGTTTCTAATCCTGTTCGCTACCCACGCTCTCGTGCTTCAGCGTCAGTCTCAGCCTGGTAAGCTGCCTTCGCTATCGGAGTTCTAAGTCATATCTAAGCATTTCACCGCTACTTGACTTATTCCGCCTACCTCGTCTGTACTCGAGCCCGCCAGTTTTAATGGCAATCCGGGGTTTAGCCCCGACATTTAACCACTCACTTAACAGGCCGCCTACGCACCCTTTAAACCCAATAAATCC
+
FF:FFFF:FFFFFFFFFFFFFFFFFFFFFFFFFFFFFFFFFFFFFFFFFFFFFFFFFFFFFFFFFFFFFFFFFFFFFFFFFFFFFFFFFFFFFFFFFFFFFFFFFFFFFFFFFFFFFFFFFFFFFFF:FFFFFFFFFFFFFFFFFFFFFFFFFFFFFFF:FFFFFFFFFFFFFFFF:FFFFFFFFFFFF:FF:FFFFFFFFFFFFFFF,:FFFFFFFFFFFFFFFFFFFFF:FFFFFFFFFF:FFFFFF,F
@A01757:128:HWYCLDRX2:1:2101:2682:24392
TCGGACTACAAGGGTATCTAATCCTATTTGCTCCCCACGCTTTCGTGCCTCAGCGTCAGTCAACAGGCCAGGCGGCCGCCTTCGACCGTGGTGTTCTTCCATCTATCTAGGAATTGCACGGCGAGACAGGGAGTTCCAGTCGCCTCGTCGTCACTCAGGGGTCGCGGTTGGCAGGGGACTACTCCGGGGAGGCCGGCGGGTTTGCCAGGCGAGTGCGGGACGCGCGGGGGCGCGGGGTCCGCCAGTGAGTG
+
,:FFFFFFFFF::F,FF,FFF::,:F:FFFF:,:F,F:::FFF,FFF:,F,FF,FF,FFF:,,,:F,,:,F,,::::FF,F,:F,,,,::,:F,,,:::,:,,FF,,,F,:,,F,,:F:,:,,,,,F,,FF,F,::,,,,,,,,:F,,,,,:::,:,,F,,,,::,F,,,,,,,,,,,,:,,:,,FF,,,,:,,,,,F,:,,,,,,:,,,,,,,,,,,:,,::FF:F:,,,,:,,,:F,,:,F,,,,,,,:
@A01757:128:HWYCLDRX2:1:2101:32380:24471
TCGGACTACAGGGGTATCTAATCCTATTTGCTCCCCACGCTTTCGTGCCTCAGCGTCAGTCAACAGGCCAGGCGGCCGCCTTCGCCACTGGTGTTCTTCCATATATCTACGCATTTTACCGCTACACATGGAGTTCCACCGCCCTCTCCTGCTCTCTAGCCCGCCAGTTTCCAGAGCCTGTACCGGTTGAGCCGGTACCTTTCACTCCAGACTTAGCAGGCCGCCTACGCACCCTTTACGCCCAATGAATC
+
FFFFFFFFFFFFFFFFFFFFFFFFFFFFFFFFFFFFFFFFFFFFFFFF:FFF:FFFFFFFFFFFFFFFFFFFFFFFFFFFFFFFFFFFFFFFFFFFFFFFFFFF,FFF:FFFFFFFFFFFFFFFFFFFFFFFFFFFFFFFFFFFFFFFFFFFFFFFFFFFFFFFFFFFFFFFFFFFFFFFFFF:FFFFFFFFF:FFFFFFFFFFF:FFFFFFFFFF,FFFFFFFFFFFFFFFFFF:FFFFFFFF,FFFFFF
@A01757:128:HWYCLDRX2:1:2101:4164:24612
TCGGACTACCAGGGTATCTAATCCTGTTTGCTCCCCACGCTTTCGTGCCTCAGTGTCAGTTACAGTCCAGAGAGCCGCCTTCGCAACTGGTGTTCCTCCTAATATCTACGCATTTCACCGCTACACTAGGAATTCCACTCTCCTCTCCTGCACTCAAGTTCCCCAGTTTCAAAGGCTTACTACGGTTGAGCCGTAGCCTTTCACCTCTGTCTTAAGAAACCACCTACGCACCCTTTACGCCCAGTAATTGC
+
FFFFFFFFFFFFFFFFFFFFFFFFFFFFFFFFFFFFFFFFFFFFFFFFFFFFFFFFFFFFFFFFFFFFFFFFFFFFFFFFFFFFFFFFFFFFFFFFFFFFFFFFFFFFFFFFFFFFFFFFFFFFFFFFFFF,FFFFFFFFFFFFFFFFFFFFFFFFFFFFFF:FFFF:FFFFFFFFFFFFF,FFFFFFFFFFFF:FFFFFFFFF:FFFF,F,,:FFF:FF:FFF,,:FF:F:F,F::FFFFFFFFF,F,,F
@A01757:128:HWYCLDRX2:1:2101:17580:24674
TCACAAAACACGTGTATAAAAAACTATTATCACCCCACAATATAGTGCCACAGCCACAGTCAACACGCCAGGCCGCCTACTACTCCACTGGTGTTCATAAATATATCTAATCAATTTACAACTACACATAGAAATCAACCCCCCTCTCCTGATCTCTATCCCCCAAGTATACACATACTCTACCGGTTAAACCGGAAACTTTCACTCTAGACATAGAACGCCGCCTAACCACACAATACCCCAAAACAATA
+
::,:F,F,:F,,,,FF::F:FFF:,F,:,:F,,:,FF,,::,F::,,,F,,:,,,,,F,:::F,:F,FFF,:F,FF,,:F,,,,:FFF,,:F,,F,F,F,F:FFF,FFF,,,F,,F,F,,,:,FF,F:,F,,:,,F,FF:FF:F:F:,,,,,FF,FF:,,F:,F,F,,,:F::,::,:F,F,:F,::F,F:F,,,,FFF,,,,F,FF,FF:,:FF,,:F:FF,F,:,:,FF,:,:,F::,,,,,:,:,,,:
@A01757:128:HWYCLDRX2:1:2101:24677:24752
TCGGACTACCGGGGTATCTAATCCTGTTCGCTACCCACGCTCTCGTGCTTCAGCGTCAGTAACAGTCTGGTAAGCTGCCTTCGCTATCGGGGTTATAAGTTATATCTAAGCATTTCACCGCTACTTAACTTATTCCGCCTACCTCGTCTGTACTCTAGTACTCCAGTTTTAATGGCCAATCAAGGTGAAGCCCCGACGTTTTACCACTAACTTAAAATACCGCCTACGCACCCTTTAAACCCAATAAATCC
+
FFFFFFFFFFFFFFFFFFFFFFFFFFFFFFFFFFFFFFFFFFFFFFFFFFFFFFFFFFFFFFFFFFFFFFFFFFFFFFFFFFFFFFFFFFFFFFFFFFFFFFFFFFFFFFFFFFFFFFFFFFFFFFFFFFFFFFFFFFFFFFFFFFFFFFFFFFFFFFFF:FFFFFFFFFF:FFFFFF:FFFFFFFFFFFFFFFF:FFFFFFF:FFFFFFFFF:FFFFFFFFFFFFFFFFFFFFFFFF,FFFFFFFFFFFF
@A01757:128:HWYCLDRX2:1:2101:17246:24784
TCGGACTACAGGGGTATCTAATCCTGTTTGCTCCCCACGCTTTCGTGCCTCAGTGTCAGTTACAGTCCAGAGAGCCGCCTTCGCAACTGGTGTTCCTCTTAATATCTACGCATTTCACCGCTACACTAGGAATTCCACTCTCCTCTCCTGCACTCAAGTTCCCCAGTTTCAAAGGCTTACTACGGTTGAGCCGTAGCCTTTCACCTCTGACTTAAGAAACCACCTACGCACCCTTTACGCCCAGTAATTCC
+
FFFFFFFFFFFFFFFFFFFFFFFFFFFFFFFFFFFFFFFFFFFFFFFFFFFFFFFFFFFFFFFFFFFFFFFFFFFFFFFFFFFFFFFFFFFFFFFFFFFFFFFFFFFFFFFFFFFFFFFFFFFFFFFFFFFFFFFFFFFFFFFFFFFFFFFFFFFFFFFFFFFFFFFFFFFFFFFFFFFFFFFFFFFFFFFFFFFFFFFFFFFFFFFFFFFFFFFFFFFFFFFFFFFFF:FFFFFFFFFFFFFFFFFFF:F
@A01757:128:HWYCLDRX2:1:2101:19298:24862
TCGGACTACCGGGGTATCTAATCCTGTTTGCTCCCCACACTTTCGTGCCTCAGTGTCAGTTACAGTCCAGAGAGCCGCCTTCGCAACTGGTGTTCCTCCTAATATCTACGCATTTTACCGCTACACATGGAGTTCCACCGCCCTCTCCTGCTCTCTAGCCCGCCAGTTTCCAGAGCCTGTACCGGTTGAGCCGGTACCTTTCACTCCAGACTTAGCAGGCCGCCTACGCACCCTTTACGCCCAATCATTCC
+
FFFFFFFFFFFFFFFFFFFFFFFFFFFFFFFFFFFFFFFFFFFFFFFFFFFFFFFFFFFFFFFFFFFFFFFFFFFFFFFFFFFFFFFFFFFFFFFFFFFFFFFFFFFFFFFFFFFFFFFFFFFFFFFFFFFFFFFFFFFFFFFFFFFFFFFFFFFFFFFFFFFFFFFFFFFFFFFFFFFFFFFFFFFFFFFFFFFFFFFFFFFFFFFFFFFFFFFFFF:FFFFFFFFFFFFFFFFFFFFFFFF,FFFFFF,
@A01757:128:HWYCLDRX2:1:2101:24804:24909
TCGGACTACAAGGGTATCTAATCCTGTTCGCTACCCACGCTCTCGTGCTTCAGCGTCAGTCTCAGCCTGGTAAGCTGCCTTCGCTATCGGAGTTCTAAGTCATATCTAAGCATTTCACCGCTACTTGACTTATTCCGCCTACCTCGTCTGTACTCGAGCCCGCCAGTTTTAATGGCAATCCGGGGTTTAGCCCCGACATTTAACCACTAACTTAACAGGCCGCCTACGCACCCTTTAAGCCCAATAAATCC
+
FFFFFFFFFFFFFFFFFFFFFFFFFFFFFFFFFFFFFFFFFFFFFFFFFFFFFFFFFFFFFFFFFFFFFFFFFFFFFFFFFFFFFFFFFFFFFFFFFFFFFFFFFFFFFFFFFFF:FFFFFFFFFFFF,:FFFFFFFFFF,FFFF:FFFFFFFFFFFFFFFFFFFFFFFFFFFFFFFFFFFFFFFFFF,FFFFFFFFF:FFF,FFFF:::FFFFFF,FF:FFF,:F:FFF:FFF::,:,FFF:,FFF::F:
@A01757:128:HWYCLDRX2:1:2101:14642:24940
TCGGATACAAGGGTTTCTAATCCTGTTCGCTACCCATGCTTTCGAGCCTCAGCGTCAGTTGCAGACCAGAGAGCCGCCTTCGCCACTGGTGTTCTTCCATATATCTACGCATTCCACCGCTACACATGGAGTTCCACTCTCCTCTTCTGCACTCAAGTTCAACAGTTTCTGATGCAATTCTCCGGTTGAGCCGAAGGCTTTCACATCAGACTTATTGAACCGCCTGCACTCGCTTTACGCCCAATAAATCC
+
FFFFFF:FFFFFFFFFFFFFFFFFFFFFFFFFFFFFFFFFFFFFFFFFFFF:FFFFFFFFFFFFFFFFFFFFFFFFFFFFFFFFFFFFFFFFFF,F:FFFFFFFFFFFFFFFFFFFFFFFFFF:FFFFFFFFFFFFFFFFFFFFFFFFFFFFFFFFFFFFFFFF:FFFFF:FFFFF:FFFFFFFFFFFFFFFFFFFFFF:FFFFFFFFFFFFFF:FF,FFFFFF,F:FFF:FFF,:FFFFFFFFFFFFFFF
@A01757:128:HWYCLDRX2:1:2101:23366:24956
GGGGGGGGGGGGGGTGTGATAAATAATTTTTAATGGACCTAAAAGGGAGCGGGAGCTCCTAAAGGAGGGACAAAACCACACCGCCAACAAGTACCAAAAAAAAAAAAAAAAAAAAAAACAAAAAAAAAAAAAAATAAACAAAAAAAAAAACAAAAAAAAGAAAAAAAACAAACTCATAAAAAAAAGGCAGAACAATAAAATAAAACAGATATAAAAACAAAACAACAAACCCAAAACAAAAAACAAAAACG
+
:::FF:F,,::F,F,,,,,,,,:,,,,,,,,,,,,,,,,,F,,,,,,:,,,,,,,,,,,,,,:,,,,,,,,::F,,:,,:,,,,,,F,,,,,,,,,,::,F,FFFF::FF:,,FF,:F,F,,,:,:,,F:,:F,,,FF,,::FFF,:F,,,,F,:,,,:,F,:,,:F,,:F,,,,,,F,F,:F,F,,,:,F,,,,,,,,,,,,,,,:,,,,,,:,:,,,,,F,,:,,:F,,,F:,:,,:F:,,:,,,:,,,
@A01757:128:HWYCLDRX2:1:2101:22770:25050
TCGGACTACTAGGGTATCTAATCCTGTTTGCTCCCCACGCTTTCGAGCCTCAACGTCAGTCATCGTCCAGCAGGCCGCCTTCGCCACTGGTGTTCCTCCTAATATCTACGCATTTCACCGCTACACTAGGAATTCCGCCTGCCTCTCCGACACTCCAGCCATACAGTTCCAAATGCAGTCCCGGGGTTGAGCCCCGGGCTTTCACATCTGGCTTGCACCGCCGTCTACGCTCCCTTTACACCCAGTAAATC
+
:FFFFFFFFFFFFFFFFFFFFFFFFF:FFFFFFFFFFFFFF:FFFF:FFFFFFFFFFFFFFFFFFFFFF:FFFFFFFFFFFFFFFFFFFFFFFFFFFFFFFFFF:FFFFFFFFFFFFFFFFFFF:FFFFF:FFFFFFFFFFFFFFFFFFFFFFFFFFFFFFFFFFFFFFFF:FFFFFFFFFFFFFFFFFFFFFFFFFFFFFFFFFFFFFFFFFFFFFFFFFFFFFFFFFFFFFFFFFFFFFFFFFFFFFFF
@A01757:128:HWYCLDRX2:1:2101:10646:25222
TCGGACTACTAGGGTATCTAATCCTGTTCGCTACCCACGCTCTCGTGCTTCAGCGTAAGTCGCAGTCTGGTAAGCTGCCTTCGCTATCGGAGTTCTAAGTTATATCTAAGCATTTCACCGCTACTTAACTTATTCCGCCTACCTCGTCTGAACTCGAGTCTTACAGTATTAATGGCAAATCAAGGTGAAGCCCCGACGTTTAACCACTAACTTAAAAAACCGCCTACGCACCCTTTAAACCCAATAAATCC
+
FFFFFFFFFFFFFFFFF:FFFFFFFFFFFFFFFFFFFFFFFFFFFFFFFFFFFFFFFFF:FFFFFFFFFFFFFFFFFFFFFFF:FFFFFFFFFFFFFF:FFFFFF:FFFFFFFFFFFFFFFFFFFFFF,FFFFFFFFFF:FFFFF:FFFFFFFFFFFFFFFFF:FFFFFF:FF::,FFF,FFFF:FFFF,,F:F,FF:F:FFFFFFFFFF:,FFF:FFFF,F:FFF,FFFF::FFF:FFF,FFF::FFFF,
@A01757:128:HWYCLDRX2:1:2101:11478:25222
TCGGACTACACGGGTATCTAATCCTATTTGCTCCCCACGCTTTCGTGCCTCAGCGTCAGTCACAGGCCAGGCGGCCGCCTTCGCCACTGGTGTTCTTCCATATCTCTGCGCATTCCACCGCTACACATGGAGTTCCACCGCCCTCTCCTGCTCTCTAGCCCGCCAGTTTCCAGAGCCTGTACCGGTTGAGCCGGTACCTTTCACTCTAGACTTAGCAGGCCGCCTACGCACCCTTTACGCCCAATCATTCC
+
FFFFFFFFFFFFFFFFFFFFF:FFFFFFFFFFFFFFFFFFFFFFFFFFFFFFFFFFF:FFFFFFFFFFFFFFFFFFFFFFFFFF:FFFFFFFFFFFFFFFFFFFFFFFFFFFFFFFFFFFFFFFFF:FFFFFFFFFFFFFFFFFFFFFFFFFFFFFFFFFFFFFFFFFFFFFFFFFFFFFFFFFFFFFFFFFFFF::FFFFFFFFF:FFFFFFFFFFFFFFFF:FFFFFFFFFFFFFFFFFFFFF:FFFFF
@A01757:128:HWYCLDRX2:1:2101:1859:25347
TCGGACTACAAGGGTATCTAATCCTGTTTGCTCCTCACGCTTTCGTGCCTCAGTGTCAGTTACAGTCCAGAGAGCCGCCTTCGCAACTGGTGTTCCTCCTAATATCTACGCATTTCACCGCTACACTAGGAATTCCACTCTCCTCTCCTGCACTCAAGTTCCCCAGTTTCAATGGCTTACTACGGTTGAGCCGTAGCCTTTCACCTCTGACTGATGAAACCACCTACGCACCCTTTACGCCCGGTAATTCG
+
FFFFFFFFFFFFFFFFFF:FFFFFFFFFFFFFFFFFFFFFFFFFFF:FFF:FFFFFFFFFFFFFFFFFFFFFFFFFFF,FFFFFF:FF:FFFFFFFFF,FFFFFFFFF::F:,FF:FFFFFFFFF:F:FFFFFFFFF:FFFF:FFFFFFFF,FFFF:F:FF:FFFFFF,FFF,FF::FFFFF:F:FFFFFFFFF,,:F::FF:F,FFFF::F,F:F,,,F:FF,FF,::,,,,,FF,FF:,F,FF:,FFFF
@A01757:128:HWYCLDRX2:1:2101:20871:25363
TCGGACTACAAGGGTATCTAATCCTATTTGCTCCCCACGCTTTCGTGCCTCAGCGTCAGTCAACAGGCCAGGCGGCCGCCTTCGCCACTGGTGTTCTTCCATATATCTACGCATTTTACCGCTACACATGGAGTTCCACCGCCCTCTCCTGCTCTCTAGCCCGCCAGTTTCCAGAGCCTGTACCGGTTGAGCCGGTACCTTTCACTCCAGACTTAGCAGGCCGCCTACGCACCCTTTACGCCCAATCATTC
+
FFFFFFFFFFFFFFFFFFFFFFFFFFFFFFFFFFFFFFFFFFFFFFFFFFFFFFFFFFFFFFFFFFFFFFFFFFFFFFFFFFFFFFFFFFFFFFFFFFFFFFFFFFFFFFFFFFFFFFFFFFFFFFFFFFFFFFFFFFFFFFFFFFFFFFFFFFFFFFFFFFFFFFFFFFFFFFFFFFFFFFFFFFFFFFFFFFFF:FFFFFFFFFFFFFFFFFFFFFFFFFFFFFFFFFFFFFFF:FFFFFFFF,:FFFF
@A01757:128:HWYCLDRX2:1:2101:22525:25379
TCGGACTACAAGGGTATCTAATCCTCTTTGCTCCCCACGCTTTCGTGCCTCAGCGTCAGTCACAGGCCAGGCGGCCGCCTTCGCCACTGGTGTTCTTCCATATCTCTGCGCATTTTACCGCTACACATGGAGTTCCACCGCCCTCTCCTGTCCTCAAGTCTGCCAGTTTCTGAATGAAAGACGAGTTGAGCTCATCCCTTTGCCTTCAGACTGAACAGACCGCCTGCGCACCCTTTACGCCCAATCATTCC
+
FFFFFF:FFFFFFFF:FFFF:,,FF,F:FFFFFFFFFFFFFFFFF,FFFFFF:FFFF:F,FFFFFFF:FFFFFFFFFFF:FFFF:FFFFFFF:FFFFFF::FF:FFFFFFFFFFFFFFFFFFFFFFFFFFFFFFFFFFFF:FFFFFFFFFFFFF:FFFFFFFFF:FFFFFFF:FFFFFFF:FFFFFFFFFFFFF:FFFFFFF:FFFFF,:FFFF,FFF,FFFFFF,FFFF:,F:,F,FFFFF:F:F:FFFF
@A01757:128:HWYCLDRX2:1:2101:32597:25379
TCGGACTACAGGGGTATCTAATCCTGTTCGCTCCCCTAGCTTTCGCGCCTCAGCGTCAGTGTCGGCCCAGCAGGCTGCCTTCGCCATCGGTGTTCTTCCCGATATCTGCGCATTCCACCGCTACACCGGGAATTCCGCCTGCCCCTACCGCACTCGAGCTCGCCAGTTCGGGACCCGGCTGGAGGTTGAGCCCCCAGGTTAGAGGTCCCGCTTAGCGGGCCGCCTACGCGCGCTTTACGCCCAATGAATCC
+
FFFFFFFFFFFFFFFFFFFFFFFFFFFFFFFFFFFFF,FFFFFFFFFFFFFFFFFFFFFFFFFFFFFFFFFFFFFFFFFFFFFFFFFFFFF:FFFFFFFFFFFFFFFFFFF:FFFFFFFFFFFFFFFFFFFFFFFFFFFFFFFFFFFFFFFFFFFFFFFFFFFFFFFFFFFFFFFFFFFFF:FFFFFFFFFFFFFFFFFFFFFFFFFFFFF:F:FF:FFFFFFFF,FFFFFFFFFFFFFFF:FFFFFFFFF
@A01757:128:HWYCLDRX2:1:2101:19985:25488
TCGGACTACACGGGTATCTAATCCTATTTGCTCCCCACGCTTTCGTGCCTCAGCGTCAGTCACAGGCCAGGCGGCCGCCTTCGCCACTGGTGTTCTTCCATATCTCTGCGCATTTTACCGCTACACATGGAGTTCCACCGCCCTCTCCTGTCCTCAAGTCTGCCAGTTTCTGAATGAAAGACGAGTTGAGCTCATCCCTTTGCCTTCAGACTGAACAGACCGCCTGCGCACCCTTTACGCCCAATCATTCC
+
:FFFFFFFFFFFFFFFFFFFFFFFFFFFFFFFFFFFFFFFFFFFFFFFFFFFFFFFFFFFFFF:FFFFFFFFFFFFFFFFFFFFFFFFFFFFFFFFFFFFF:FF:FFFFFF:FFFFFFFFFFFFFFFFFFFFFFFFFFFFFFFFFFFFF:FFFFFFFFFFFFFFFFF:FFFFFFFFFFF:FFFFFFFFFFFFFFFFFFFFFFFFFFFFFFFFFFFFFFFFFFFFF,:FF:FFFFFFF:FFFFFFFFFFFFF
@A01757:128:HWYCLDRX2:1:2101:4679:25567
TCGGACTACAAGGGTTTCTAATCCTATTTGCTCCCCACGCTTTCGTGCCTCAGCGTCAGTCACAGGCCAGGCGACCGCCTTCGCCACTGGTGTTCTTCCATATCTCTGCGCATTTTACCGCTACACATGGAGTTCCACCGCCCTCTCCTGTCCTCAAGTCTGCCAGTTTCTGAATGAAAGACGAGTTGAGCTCATCCCTTTGCCTTCAGACTGAACAGACCGCCTGCGCACCCTTTACGCCCAATCATTCC
+
FFFFFFFFFFFFFFFFFFFFFFFFFFFFFFFFFFFFFFFFFFFFFFFFFFFFFFFFFFFFFFFFFFFFFFFFFFFFFFFFFFFFFFFFFFFFF:FF:F:FFFFFFFF:FFFFFFFFFFFFFFFFFFFFFFFFFFFFFFFFFFFFFFFFFFFFFFFFFF:FFFFFFFFFFFFFF:FFFFF:FFFFFFFFFFFFFFFFFFFFF:FFF,FFFFFFFF,F:FF:FFFFF,FFFF:FFF:FFF,F,F,FFFFFFF:
@A01757:128:HWYCLDRX2:1:2101:15257:25567
TCGGACTACTGGGGTATCTAATCCTGTTCGCTACCCATGCTTTCGAGCCTCAGCGTCAGTTGCAGACCAGAGAGCCGCCTTCGCCACTGGTGTTCTTCCATATATCTACGCATTCCACCGCTACACATGGAGTTCCACTCTCCTCTCCTGTCCTCAAGTCTGCCAGTTTCTGAATGAAAGACGAGTTGAGCTCATCCCTTTGCCTTCAGACTGAACAGACCGCCTGCGCACCCTTTACGCCCAATCATTCC
+
FFFFFFFFFFFFFFFFFFFFFFFFFFFFFFFFFFFFFFFFFFFFFFFFFFFFFFFFFFFFFFFFFFFFFFFFFFFFFFFFFFFFFFFFFFFFFFFFFFFFFFFFFFFFFFFFFFFFFFFFFFFFFFFFFFFFFFFFFFFFFFFFFFFFFFFFFFFFFFFFFFFFFFFFFFFFFFFFFFFFFFFFFFFFFFFFFFFFFFFFFFFFFFFFFFFFF:FFFFFFFFFFFF:FFFFFFFFFFFFFFFFFFFFFFFF
@A01757:128:HWYCLDRX2:1:2101:2573:25645
TCGGACTACCGGGGTATCTAATCCTGTTCGCTACCCATGCTCTCGTGCATCAGCGTCAGACTCAGCCTTGTAAGCTGCCTTCGCTATCGGAGTTCTAAGTTATATCTATGCATTTCACCGCTACTTAACTTATTCCGCCTACCTCGTCTGTTCTCTAGCTCTACAGTATTAATGGCACAATGAGGTGAAGCCCCCAAATTTTACCACTAACTTATAATGCCGCCTACGCACCCTTTAAACCCAATAAATCC
+
FFFFFFFFFFFFFFFFFFFFFFFFFFFFFFFFFFFFFFFFF:FFFFFFFFFFFFFFFFF:FFFFFFFFFFFFFFFFFFFFFFFFFFFFFFFFFFFFFFFFFFFFFFFFFFFFFFFFFFFFFF,FFFFFFFFFFFFFFFFFFFFFFFFFFFFF:FFFFFFFFFFFFFF,FFF,FFFF:FFFFFFFFFF:FFF:FF,FF,FF,FF::FFFFFFFFFFF:FF,FFFFFFF:FFFFFF:F:FFFFFFFF:FFF,F
@A01757:128:HWYCLDRX2:1:2101:15465:25645
TCGGACTACACGGGTATCTAATCCCGTTTGCTCCCTACGCTTTCATGCCTTAGTGTCAGAACCGTCCCAGTAACCTGCCTACGCTATCGGTGTTCTTTCTAATATCTACGGATTTCACTCCTACACTAGAAATTCCAGTTACCCCTAACGGTCTCGAGCTTAACAGTTTAGCTAATAGTCTGAATGTTTGAGCCACCAGATTTCACTATCTCCTTACTATGCCACCTACGCAACTCTTTACACCCAGTCAC
+
FFFFFFFFFFFFFFFFFFFFFFFFFFFFFFFFFFFFFFFFFFFFFFFFFFFFFFFFFFFFFFFFFFFFFFFFFFFFFFFFFFFFFFFFFFFFFFFFFFFFFFFFFFFFF:FFFFFFFFFFFFFFFFF:FFFFFFFFFFFFFFFFFFF:FFFFFFF:FFFFFFFFFFFFFF:FFFFFF:FFFFFFFF,:FF:FFFFFFFFF:FFF:FF:FFF,:FF:FF:FF,FFFFFFF:FFFFFFFFFFFFFFFF:FFFF
@A01757:128:HWYCLDRX2:1:2101:17996:25645
TCGGACTACTAGGGTATCTAATCCTGTTCGATACCCACGATTTCGTGCCTCAGCGTCAGTTAGAGACCAGAGAGCAGCGTTCGCCACTGGTGTTCTTCCATATATCTACGCATTTCACCGCTACACATGGAGTTCCACTCACCTCTTCAGAACTCAAGTCTCCCAGTTTCCAATGCACTACTCCGGTTAAGTCGAAGGCTTTCACATCAGAAATAAAAGACCGCCTCCGATCCCTTGACGCCCAAAAAAAC
+
F:,FFFFF:,FF:FFFF:FFF:FFFFFFFFF,FFFFFF,,FFFFFFFFFFFFFFFFFFFF:F,F:FFFFF::FFF,FF,FFF:F,F,,FF,:,FFFF:FFFFFF:F:FFFFFFFFFFF:FF:,FFFF,FFF:,:FF:,F,,::,F::F,,,FFFFFFF:FFFFFFFFF,FFFF,:FF,,FFF:F,,:FFF,:F,FF:,,F:F,F,FFFF,:F,:FFFF,FF,,F,,,:FF,:F,F,,:,,FFFF,,FFF,:
@A01757:128:HWYCLDRX2:1:2101:28827:25645
CGGACTCAAGGGTATCTAATCCTGTTTGCTCCCCACGCTTTCGCGCCTCAGCGTCAGTTAATGTCCAGCAGGCCGCCTTCGCCACTGGTGTTCCTCCGTATATCTACGCATTTCACCGCTACACACGGAATTCCGCCTGCCTCTCCATCACTCAAGAAGAACAGTTTCAAACGCAGTTCCAGGGTTGAGCGCTGGAATTTCACGTCTGACTTGCTCTCCCGCCTACACGCCCTTTACACCCAGTAAATCCG
+
FFFFFFFFFFFFFFFFFFFFFFFFFFFFFFFFFFFFFFFFFFFFFFFFFFFFFFFFFFFFFFFF:FFF:FFFF:FFFFFFFFFFFFFFFFFFFFFFFFFFFFFFFFFFFFFFFFFFFFF:FFFFFFFFFFFFFFFFFFFFFFFFFFFFFFFFFFFFFFFF,FFF:FFF:,:FFFFFF:FFFFFFFFFFFF,FFFFF,FFF:,FFFFFF,FFFFFF:FF:FF::FFF,FFFFFF,F,F,:FF,FF,,F::FF
@A01757:128:HWYCLDRX2:1:2101:2528:25661
TCGGACTACCGGGGTATCTAATCCTGTTCGCTACCCATGCTCTCGTGCATCAGCGTCAGACTCAGCCTTGTAAGCTGCCTTCGCTATCGGAGTTCTAAGTTATATCTATGCATTTCACCGCTACTTAACTTATTCCGCCTACCTCGTCTGTTCTCTAGCTCTACAGTATTAATGGCACAATGAGGTGAAGCCCCAAAATTTTACCACTAACTTATAATGCCGCCTACGCACCCTTTAAACCCAATAAATCC
+
FFFFFFFFFFFFFFFFFFFFFFFFFFFFFFFF:FFFFFFFFFFFFFFFFFFFFFFFFFFFFFFFFFFFFFF,FFFFFFFFFFFFF:FFFFFFFFFFFFFFF::FFFFFFFFFFFFFFFFFF:FFFFFFFFFFFFFFFFFFFFFFFFF:FFFFFFFFFFFFFFFFFFF,FFFFFFFFFFFFFFFFFFFFFFF:FFF,,FFFFFFF:FFF,FFFFFF:F:FF:FFFF,FFF:FFFFFFFFFFFFFFFFF:FF:
@A01757:128:HWYCLDRX2:1:2101:1967:25723
TCGGACTACAAGGGTATCTAATCCTGTTCGCTACCCACGCTCTCGTGCTTCAGCGTCAGTCGCAGTCTGGTCAGCTGCCTTCGCTATCGGAGTTCTAAGTTATATCTAAGCATTTCACCGCTACTTAACTTATTCCGCCTACCTCGTCTGAACTCTAGTCTTACAGTATTAATGGCAAATCAAGGTGAAGCCCCGACGTTTATCCACTAACTTAAAAAACCGCCTACGCACCCTGTCAACCCAATAAATCC
+
FFFFFFFFFFFFFFFFFFFFFFFFFF:FFFFF,FFFFFFFF:FFFFFFFFFFFFFFFFFFFFFFFFFFFF:,FFFFFFFFFFFFFFFFFFFFFFFFFFFF,F,FFFFFFF:FFFFFFF::FF:,:FFFFFF:FFFFF,FFF,FF:FF:FF:F,F,::F,:::FFFFFF,F:::FFF:F:F:,FFFFFFFFFF,F,F,:FFFF,::F:F:,,FFF,::,F:F:,FF::FFF,F,::F,,:,:,:,F::,F,:
@A01757:128:HWYCLDRX2:1:2101:1985:25723
TCGGACTACAAGGGTATCTAATCCTGTTCGCTACCCACGCTCTCGTGCTTCAGCGTCAGTCGCAGTCTGGTAAGCTGCCTTCGCTATCGGAGTTCTAAGTTATATCTAAGCATTTCACCGCTACTTAACTTATTCCGCCTACCTCGTCTGAACTCTAGTCTTACAGTATTAATGGCAAATCAAGGTGAAGCCCCGACGTTTAACCACTAACTTAAAAAACCGCATACGCACCCTTTAAACCCAATAAATCC
+
FFFFFFFFFFFFFFFFFFFFFFFFFFFFF:FFFF:FF:FFFFFFFFFFF:FFFFF:F:F:FFFFF:FFFFFFFFFFFFFF:FFFFFFFFFF:FFF,FFFFFFF:FFFFFFFFFFFFFFFF:,FFFFFF,FFFFFF:FF:FFFFFFF:FFFFF:FF:FFF:F,:F,FFF:F:FF:FFF:FFF,FF:FFF:FF:FF,,:FFFF:,F,,FF:F:FFF,FF:F::FF::FFF:FFF,FFF:F,F,,F::F,,:,,
@A01757:128:HWYCLDRX2:1:2101:10484:25723
TCGGACTACCCGGGTATCTAATCCCGTTTGCTCCCTACGCTTTCGTGCCTTAGTGTCAGAACCGTCCCAGTAACCTGCCTACGCTATCGGTGTTCCTTCTAATATCTACGGATTTCACTCCTACACTAGAAATTCCAGTTACCCCTAACGGTCTCGAGCTTAGCAGTTTAGATAATAGTCTGAATGGTTGAGCCACCAGATTTCACTATCTAATTAATATGCCACCTACGCAACTAATAACACACAGTCAC
+
FF::FFFF:FFFF:FFFFFFF:FF,FFF:FF,FF:,FF:FF:FFF,FFFFF:FF,FFFFFF,F,,F,FFF,FFFF,:F::FF:,:FFFFFF::FFF,F::FFFFFF:F:,,FF,FFF:,,,:FFFFFF:FFF,,,FF,,,F:F:F:FFF,,FFF:FFF,FFF,F::FF:F,FFFFFF,,FFFFFF,F,F:FF:FFFFF,F:::F,FFFFFFF,,FF,::,:FFFFF:F:,FFF,:,,F,FFFF:FF,,F:F
@A01757:128:HWYCLDRX2:1:2101:32253:25755
TCGGACTACAAGGGTTTCTAATCCTGTTCGCTACCCATGCTCTCGTGCATCAGCGTCAGACTCAGCCTGGTAAGCTGCCTTCGCTATCGGAGTTCTAAGTTATATCTATGCATTTCACCGCTACTTAACTTATTCCGCCTACCTCGTCTGTTCTCTAGCTCTACAGTATTAATGGCACAATGAGGTGAAGCCCCAAAATTTTACCACTAACTTATAATGCCGCCTACGCACCCTTTAAACCCAATAAATCC
+
FFFFFFFFFFFFFFFFFFFF:FFFFFFFFFFFFFFFFFFFFFFFFFFFFFFFFFFFFFFFFFFFFFFFFFFFFFFFFFFFFFFFFFFFFFFFFFFFFFFFFFFFFFFFFFFFFFFFFFFFFFFFFFFFFFFFFFFFFFFFFFF:FFFFFFFFFFFFFFFFFFFFFFFFF::FFFFFFFFFFFF:FFFFFF::FFFFFFFFFFFF:FFF,,:FFFFFFFFFFF:F:F,F,FFF:FFFFFFFF,F,FFFFFFF
@A01757:128:HWYCLDRX2:1:2101:6488:25848
TCGGACTACCAGGGTTTCTAATCCTGTTCGCTACCCATGCTTTCGAGCCTCAGCGTCAGTTGCAGACCAGACAGCCGCCTTCGCCACTGGTGTTCTTCCATATATCTACGCATTCCACCGCTACACATGGAGTTCCACTGTCCTCTTCTGCACTCAAGTCGCCCGGTTTCCGATGCACTTCTTCGGTTAAGCCGAAGGCTTTCACATCAGACCTAAGCAACCACCTACGCTCCCTTTACGCCCAGTCATTC
+
FFFFFFFFFFFFFFFFFFFFFFFFFFFFFFFFFFFFFFFFFFFFFFFFFFFFFFFFFFFFFFFFFFF:FFFFFFFFFFFFFFFFFFFFFFFFFFFFFFFFFFFFFFFFFFFF,FFFFFFFFFFFFFFFFFFFFFFFFFFFFFFFFFFFFFFFFFFF:FFFFFFFFFFFFFFF:FFFFFFFFFFFFFFFFFFFFFFFFFFFFFFFFFF,FFFF:FFF,F:,,FFFFF:F,F:FFFFFFFFFF:FF::FFFF,
@A01757:128:HWYCLDRX2:1:2101:20627:25848
TCGGACACCCGGGTATCTAATCCTGTTCGCTACCCACGCTCTCGTGCTTCAGCGTCAGTCTCAGCCTGGTAAGCTGCCTTCGCTATCGGAGTTCTAAGTCATATCTAAGCATTTCACCGCTACTTGACTTATTCCGCCTACCTCGTCTGTACTCGAGCCCGCCAGTTTTAATGGCAATCCGGGGTTTAGCCCCGACATTTAACCACTAACTTAACAGGCCGCCTACGCACCCTTTAAACCCAATAAATCCG
+
FFFFFFFFFFFFFFFFFFFFFFFFFFFFFFFFFFFFFFFFFFFFFFFFFFFFFFFFFFFFFFFFFFFFFFFFFFFFFFFFFFFFFFFFFFFFFFFFFFFFFFFFFF:FFFFFFFF:FFFFF,FFFF:FFFFFFFFFFFFFFFFFFFFFFF:FFF,FFFFFFFFFFFFFFFFFFFFF:FFFFFFFFFFFFFFFFFFFFFFFFFFFF:FFFFFFF:FFF:FFFFFFF:FFF:FFFFFFF:FF,FFFFFFFFFF
@A01757:128:HWYCLDRX2:1:2101:23258:25864
TCGGACTACCAGGGTATCTAATCCTATTTGCTCCCCACGCTTTCGTGCCTCAGCGTCAGTCACAGGCCAGGCGGCCGCCTTCGCCACTGGTGTTCTTCCATATATCTACGCATTTTACCGCTACACATGGAGTTCCACCGCCCTCTCCTGCTCTCTAGCCCGCCAGTTTCCAGAGCCTGTACCGGTTGAGCCGGTACCTTTCACTCCAGACTTAGCAGGCCGCCTACGCACCCTTTACGCCCAATCATTCC
+
FFFFFFFFFFFFFFFFFFFFFFFFFFFFFFFFFFFFFFFFFFFFFFFFFFFFFFFFFFFFF:FFFFFFFFFFFFFFFFFFFFFFFFFFFFFFFFFFFFFFFFFFFFFFFFFFFFFFFFFFFFFFFFFFFFFFFFFFFFFFFFFFFFFFFFFFFFFFFFFFFFFFFFFFFFFFFFFFFFFFFFFFFFFFFFFFFFF:FFFFFFFFFFFFFFFFFFFFFFFFFFF:FFFFFFFFFFFFFFFF:FFFF:FFFFF
@A01757:128:HWYCLDRX2:1:2101:31241:25911
TCGGACTACAGGGGTATCTAATCCTGTTTGCTACCCACGCTTTCGAACCTCAGCGTCAGTTACAGACCAGAGAGCCGCTTTCGCCACTGGTGTTCTTCCATATATCTACGCATTTCACCGCTACACATGGAGTTCCACTCTCCTCTTCTGCACTCAAGTCTCCCAGTTTCCAATGCACTACTCCGGTTAAGCCGAAGGCTTTCACATCAGACTTAAAAGACCGCCTGCGTTCCCTTTACGCCCAATAAATC
+
FFFFFFFFFFFFFFFFFFFFFFFFFFFFFFFFFFFFFFFFFFFFFFFFFFFFFFFFFFFFFFFFFFFFFFFFFFFFFFFFFFFFFFFFF:FFFFFFFFFFFFFFFFFFFFFFFFFFFFFFFFFFFFFFFFFFFFFFFFFFFFFFFFFFFFFFFFFFFFFFFFFFFFFFFFFFFFFFFFFFFFFFFFFFFFFFFFFFFFFFFFFFFFFFF,FFFFFFFFFFF:FFFFFFFFFFFFFFFFFFFFFFF:FFFF:
@A01757:128:HWYCLDRX2:1:2101:18340:25927
TCGGACTACAGGGGTTTCTAATCCTGTTTGCTCCCCACGCTTTCGTGCCTCAGTGTCAGTTACAGTCCAGAGAGCCGCCTTCGCAACTGGTGTTCCTCCTAATATCTACGCATTTCACCGCTACACTAGGAATTCCACTCTCCTCTCCTGCACTCAAGTTTCCCAGTTTCAAAGGCTTACTACGGTTGAGTCGTAGCCTTTCACCTCTGACTTAAGAAACCACCTACGCACCCTTTACGCCCAGTAATTCC
+
FFFFFFFFFFFFFFFFFFFFFFFFFFFFFFFFFFFFFFFFFFFFFFFFFFFFFFFFFFFFFFFFFFFFFFFFFFFFFFFFFFFFFFFFFFFFFFFFFFFFFFFFFFFFF:FFFFFFFFFFFFFFFFFFFFFFFFFFFFFFFFFFFFFFFFFFFFFFFFFFF:FFF:FFFFFFFFFFFFFFFFFFFFFFFFFFFFFF:FFFFFFFFFFF:FFFFFFFFFFFFFFFFF:FFFFFFFFFFFF,FFF:FFFFFFF
@A01757:128:HWYCLDRX2:1:2101:25843:25927
TCGGACTACTGGGGTATCTAATCCTGTTCGCTACCCATGCTTTCGAGCCTCAGCGTCAGTTGCAGACCAGAGAGCCGCCTTCGCCACTGGTGTTCTTCCATATATCTACGCATTCCACCGCTACACATGGAGTTCCACTCTCCTCTTCTGCACTCAAGTTCAACAGTTTCTGATGCAATTCTCCGGTTGAGCCGAAGGCTTTCACATCAGACTTATTGAACCGCCTGCACTCGCTTTACGCCCAATAAATC
+
,FFF:::FFFFFFF,FFF:,FF:FF:FFFFFFFFFFFFF,F:FFFF:FFFFFFFFFFFFFFFFFFFFFF:FFFFFFF:FFFFFFFFFF,FFFFFFFFFFFFFFFFF,FFFFFFFFFFFFFFFFFFFFFFFFFFFFFFFFFFFFFFFFFFFFFFFFFFFFFFFFFFFFFFFFFFFFFFFFFFFFFFFFFFF:FFFFFFFFFFFFFFFFFFFFFFFF,FFF,FFFFFFFF:FFFFFFFFFFFFFFFFFFFFFF
@A01757:128:HWYCLDRX2:1:2101:15320:25989
TCGGACTACAGGGGTATCTAATCCTATTTGCTCCCCACGCTTTCGTGCCTCAGCGTCAGTCACAGGCCAGGCGGCCGCCTTCGCCACTGGTGTTCTTCCATATCTCTGCGCATTTTACCGCTACACATGGAGTTCCACCGCCCTCTCCTGTCCTCAAGTCTGCCAGTTTCTGAATGAAAGACGAGTTGAGCTCATCCCTTTGCCTTCAGACTGAACAGACCGCCTGCGCACCCTTTACGCCCAATCATTCC
+
FFFFFFF:FFFFFFFFFFFFFFFFFFFFFFFFFFFFFFFFFFFFFFFFFFFFFFFFFFFFFFFFFFFFFFFFFFFFFFFFFFFFFFFFFFFF,F,FFFFF,FFFFFFFFFFFFFFFFFFFFFFFFFFFFFFFFFF,FFFFFFFFFFFFF:FFFFFFF:FFFFFF:FFFFFF:FFFFFF:FFFFF:FFFF,FFFFFF:FFFFF:FFFFFFFFFFF,FFFFFFFFFFFFFF:FFFFFF:FFFFFFF:FF,FFF
@A01757:128:HWYCLDRX2:1:2101:15438:26005
TCGGACTACCAGGGTATCTAATCCTATTTGCTCCCCACGCTTTCGTGCCTCAGCGTCAGTCACAGGCCAGGCGGCCGCCTTCGCCACTGGTGTTCTTCCATATCTCTGCGCATTTTACCGCTACACATGGAGTTCCACCGCCCTCTCCTGTCCTCAAGTCTGCCAGTTTCTGAATGAAAGACGAGTTGAGCTCATCCCTTTGCCTTCAGACTGAACAGACCGCCTGCGCACCCTTTACGCCCAATCATTCC
+
FFFFFFFFFFFFFFFFFF,FFFFF::FFFFFFFFFFFFFF:FFFFFFFFFFFFFFFFFFFFFFFFFFFFFFFFFF:FFFFFFFFFFFFFFFFFFF:FFFFF,FFFFFFF:FFFFFFFFFFFFFFFFFFFFFFFFFFFF:FFFFFFFFFFFFFFFFFFFFFFFFFFFFFFFFFFFFFFFFFFFFFFFFFFFFFFFFFFFFFFFFFFFFFFFFFFFFFFFFFFFFFFFFFFFFFFFFFFFFFFFFFFFFFFFF
@A01757:128:HWYCLDRX2:1:2101:28655:26005
TCGGACTACAAGGGTATCTAATCCTGTTCGCTACCCATGCTTTCGAGCCTCAGCGTCAGTTGCAGACCAGACAGCCGCCTTCGCCACTGGTGTTCTTCCATATATCTACGCATTCCACCGCTACACATTGAGTTCCACTGTCCTCTTCTGCACTCAAGTTGCCCGGTTTCCGATGCACTTCTTCGGTTAAGCCGAAGGCTTTCACATCAGACCTAAGCAACCGCCTGCGCTCGCTTTACGCCCAATAAATC
+
FFFFFFFFFFFFFFFFFFF:FFFFFFFFFFFFFFFFFFFFFFFFFFFFFFFFFFFFFFFFFFFFFFFFFFFFFFFFFFFFFFFFFFFFFFFFFFFFFFFFFFFFFFFFFFFFFFFFFFFFFFFFFFFFFFFFFFF:FFFFFFFFFFFFFFFFFFFFFFFFFFFFFFFFFFFFFFFFFFFFFFFFFFFFFFFFFFFFFFFFFFFFFFFFFFFFFFFFFFF:FFFFFFFFFFFFFFFFFFFFFFFFFFF::FF
@A01757:128:HWYCLDRX2:1:2101:24966:26099
TCGGACTACCGGGGTATCTAATCCTGTTCGCTACCCATGCTTTCGAGCCTCAGCGTCAGTTGCAGACCAGACAGCCGCCTTCGCCACTGGTGTTCTTCCATATATCTACGCATTCCACCGCTACACATGGAGTTCCACTGTCCTCTTCTGCACTCAAGTCGCCCGGTTTCCGATGCACTTCTTCGGTTAAGCCGAAGGCTTTCACATCAGACCTAAGCAACCGCCTGCGCTCGCTTTACGCCCAATAAATC
+
FFFFFFFFFFFFFFFFFFFFFFFFFFFFFFFFFFFFFFFFFFFFFFFFFFFFFFFFFFFFFFFFFFFFFFFFFFFFFFFFFFFFFFFFFFFFFFFFFFFFFFFFFFFFFFFFFFFFFFFFFFFFFFFFFFFFFFFFFFFFFFFFFFFFFFFFFFFF:FFFFFFFFFFFFFFFFFFFFFFFFFFFFFFFFFFFFFFFFFFFFFFFFFFFFFFFFFFFFFF:FFFFFFFFFFFFFFFFFFFFFFFFFFF:FFF
@A01757:128:HWYCLDRX2:1:2101:25563:26162
TCGGACTACTGGGGTATCTAATCCTGTTCGCTACCCATGCTTTCGAGCCTCAGCGTCAGTTGCAGACCAGAGAGCCGCCTTCGCCACTGGTGTTCTTCCATATATCTACGCATTCCACCGCTACACATGGAGTTCCACTCTCCTCTTCTGCACTCAAGTTCAACAGTTTCTGATGCAATTCTCCGGTTGAGCCGAAGGCTTTCACATCAGACTTATTGAACCGCCTGCACTCGCTTTACGCCCAATAAATC
+
FFFFFFFFFFFFFFFFFFFFFFFFFFFFFFFFFFFFFFFFFFFFFFFFFFFFFFFFFFFFFFFFFFFF:FFFFFFFFFFFFFFFFFFFFFFFF,FFFFFFFFFFFFFFFFFFFFFFFFFFFFFF:FFFFFFFFFFFFFFFFFFFFFFFFFFFFFFFFFFFF:FFFFFFFFFFFFFFFFFFFFFFFFFFFFFFFFFFFFFFFFFFFFFFFFFFFFFFFFFFFFFFFFFFFFFFFFFFFFFFFFFFFFFFFFF
@A01757:128:HWYCLDRX2:1:2101:4472:26177
TCGGACTACTGGGGTTTCTAATCCTGTTTGCTACCCACGCTTTCGAACCTCAGTGTCAGTATGATGCCAGGAGGCTGCCTTCGCCATCGGTATTCCTTCAGATCTCTACGCATTTCACCGATACACCTGAAATTCTACCTCCCTCTCACCTACTCTAGCCCAACAGTATCAGATGCAGATCCCAGGTTAAGCCCGGGGATTTCACATCTGACTTATCAAGCCACCTACGCTCGCTTTACGCCCAGTAATTC
+
FFFFFFFFFFFFFFFFFFFFFFFFFFFFFFFF:FFFFFFFFFFFFFFFFFF:FFFFFFFFFFFFFFFFFFFFFFFFFFFF:FFFFFFFFFFFFF:FF:FFFFF,F:FFFFFFFFFFF,FFF,FFFFFFFFFFFF:,FF:,F:FFF:FFFFFFFFF:FFF,FFFFF,FFFFFFFFFFF:,FFFFFFF:F,F,F:FFFF:FFF,F:,FFF,F:F:FF:FFF,,FF,FFFF,F,F:FF,FFF:F::F:FFFF:,
@A01757:128:HWYCLDRX2:1:2101:7509:26177
TCGGACTACTAGGGTATCTAATCCTGTTCGCTACCCACGCTCTCGTGCTTCAGCGTCAGTCTCAGCCTGGTAAGCTGCCTTCGCTATCGGAGTTCTAAGTCATATCTAAGCATTTCACCGCTACTTGACTTATTCCGCCTACCTCGTCTGTACTCGAGCCCGCCAGTTTTAATGGCAATCCGGGGTTTAGCCCCGACATTTAACCACTAACTTAACAGGCCGCCTACGCACCCTTTAAACCCAATAAATCC
+
FFFFFFFFFFFFFFFFFFFFFFFFFFFFFFFFFFFFFFFFFFFFFFFFFFFFFFFFFFFFFFFFFFFFFFFFFFFFFFFFFFFFFFFFFFFFFFFFFFFFFFFFFFFFFFFFFFFFFFFFFFFFFFFFFFFFFFF:FFFFFFFFFFFFFFFFFFFFFFFFFFFFFFFFFFFFFF:FFFFFFFFFFF:F,FFFFFFFFFF,FFFFFFFFFFFFFFFFFFFFFFF:FFFFF:FFFF:FFFFFFFF:FFFFFF:
@A01757:128:HWYCLDRX2:1:2101:19199:26256
TCGGACTACTAGGGTATCTAATCCTGTTTGCTACCCACGCTTTCGCTCCTCAGCGTCAGTTATGTGCCAGATAGTCGCCTTCGCCACTGATGTTCCTCCAGATATCTACGGATTTCACTCCTACACCTGGAATTCCACTATCCTCTCACACACTCCAGTTTGCCAGTTTCAAAGGCAGTTCCCACGTTGAGCGCGGGGATTTCACCCTTGACTTGACATACCGCCTACGAGCGCTTTACGCCCAGTAATTC
+
FFFFFFFFFFFFFFFFFFFFFFFFFFFFFFFFFFFFFFFFFFFFFFFFFFFFFFFFFFFFFFFFFFFFFFFFFFFFFFFFFFFFFFFFFFFFFFFFFFFFFFFFFFFFFFFFFFFFFFF:FFFF:FFFFFFFFFFFFFFF:FFFFFF:FFFFFFF::F,FF:FFFFFFFFF:F,FF,FFF:FFFFFFFFFFF:FFFFF,FFFFFFFFFFFF,FFF,:,FF:FFFFFFFFFFFFFF,FFFFFFF,FF,FF:F
@A01757:128:HWYCLDRX2:1:2101:16803:26271
TCGGACTACCAGGGTATCTAATCCTGTTTGCTCCCCACGCTTTCGAGCCTCAACGTCAGTTACTGTCCAGTAAGCCGCCTTCGCCACTGGTGTTCCTCCTAATATCTACGCATTTCACCGCTACACTAGGAATTCCGCTTACCTCTCCAGCACTCTAGCCGGGCAGTTTCCAAAGCAGTTCCCAGGTTGAGCCCGGGTATTTCACTTCCGACTTGTATTGCCGTCTACGCTCCCTTTACACCCAGTAAATC
+
FFFFFFFFFFFFFFFFFFFFFFFFFFFFFFFFFFFFFFFFFFFFFFFFFFFFFFFFFFFFFFFFFFFFFFFFFFFFFFFFFFFFFFFFFF:FFFFFFFFFFF:FFFFFFFFFFFFFFFFFFFFFFFFFFFFFFFFFFFFFFFFFFFFFFFFFFFFFFFF:FF:FFFF:FFF:F:FFFFFFFFF,FFFFFFFFFFFFFFFFFFFFF:FFFFF,FFFF,:FFFFFFF:F,FFFFFFFFFFFFFFF:FFF:F:F
@A01757:128:HWYCLDRX2:1:2101:4490:26303
TCGGACTACCAGGGTATCTAATCCTGTTCGCTCCCCACGCTTTCGCTCCTCAGCGTCAGTAACGGCCCAGAGACCTGCCTTCGCCATTGGTGTTCTTCCCGATATCTACACATTCCACCGTTACACCGGGAATTCCAGTCTCCCCTACCGCACTCAAGCCCGCCCGTACCCGGCGCGGATCCACCGTTAAGTGATGGACTTTCACACCGGACGCGACGAACCGCCTACGAGCCCTTTACGCCCAATAAATC
+
FFFFFFFFFFFFFFFFFFFFFFFFF:FFFFFFF:FFFFFFFFFFFFFFFFF:FFFFFFFFFFFFFFFFFFFFFF:FFFFF:FFFFFFFFFFFFFFF:FFFFFFFFFFFFFFFFFFFFFFF,FFFFFFFFFFFFFFFFFFFFFFFFFFFFFFFFFFFFFFFFFFFFFFFFFFFFFFFFFFFFFFFFF:FF:FFFFF:,FFFFFFFFFFFFFFFFFFFFF,FFFFFFFFFFFFFFF,,FFF,:FF:FFFF,F:
@A01757:128:HWYCLDRX2:1:2101:6804:26303
TCGGACTACAAGGGTATCTAATCCTGTTCGCTACCCATGCTTTCGAGCCTCAGCGTCAGTTGCAGACCAGACAGCCGCCTTCGCCACTGGTGTTCTTCCATATATCTACGCATTCCACCGCTACACATGGAGTTCCACTGTCCTCTTCTGCACTCAAGTCGCCCGGTTTCCGATGCACTTCTTCGGTTAAGCCGAAGGCTTTCACATCAGACCTAAGCAACCGCCTGCGCTCGCTTTACGCCCAATAAATC
+
FFFFFFFFFFFFFFFFFFF:FFFFFFFFFFFFFFFFFFFFFFFFFFFFFFFFFFFFFF:FFFF:FFFFFFFFFFFFFFFFFFFFFFFFFFFFFFFFFFFFFFFFFFFFFFFFFFFFFFFFFFFFFFFFFFFFFFFFFFFFFFFFFFFFFFFFFFFFFFFFFFFFFFFFFFFFFFFFFFFFFFFFFFFFF:FFFF::F:FFFFFFFFFFFFFFFFFF,FFFF,FFFFF:FFFFFFFFFFFFF,FFFFF:FFF
@A01757:128:HWYCLDRX2:1:2101:7482:26318
TCGGACTACTAGGGTATCTAATCCTGTTCGCTACCCACGCTCTCGTGCTTCAGCGTCAGTCTCAGCCTGGTAAGCTGCCTTCGCTATCGGAGTTCTAAGTCATATCTAAGCATTTCACCGCTACTTGACTTATTCCGCCTACCTCGTCTGTACTCGAGCCCGCCAGTTGTAATGGCAATCCGGGGTTTAGCCCCGACATTTAACCACTAAGTTAACAGGCCGCCTACGCACCCTTTACACCCAATAAATCC
+
FFFFFFFFFFFFFFF,FFFFFFFFFFFFFFFFFFF:FFF:FFFFFFFF:FFFFFFFFFFFFFFFFFFFFFFFFFFFF,:F,FFFFFFF:FFFF:FFFFFFFFFFF:F:FFFFF:FF:FFFFFFFFFFF::F,:F,FFF:F,FFFFFFFFFF,FFFF:FF,FFFFFFFF,FFFF:FFFFFFFFFF:F:F,FF:F:F,FFFFFF:F::FFFF,,F,:FFFFF,,F,FF,FFF,FFFFFF:FFFF,,F::,,F,
@A01757:128:HWYCLDRX2:1:2101:30273:26334
TCGGACTACAAGGGTATCTAATCCTATTTGCTCCCCACGCTTTCGTGCCTGAGCGTCAGCAACAGTCCAGGCGGTCGCCTTCGCAACTGGTGTTCTTCCATATATCTACGCATTTTACCGCTACACATGGAGTTCCACCGCCCTCTCCTGTCCTCTAGCGTGCCAGTTTCCAAAGCCTGTACCGGTTAAGCCCGTACCTTTCACTTCAGACTTGACGCGCAGCCTGCGCACCCTTTACGCCCAATCATTCC
+
FFFFFFFFFFFFFFFFFFFFFFFFFFFFFFFFFFFFFFFFFFFFFFFFFFFFFFFFFFFFFFFFFFFFFFFFFFFFFFFFFFFFFFFFFFFFFFFFFFFFFFFFFFFFFFFFFFFFFFFFFFFFFFFFFFFFFFFFFFFFFFFFFFFFFFFFFFFFFFFFFFFFFFFFFFFFFFFFFFFF:FFFFFFFFFFFFFF::FFFFFFFFFFFFFFFFFFFFFFFFFF,F:F:FFFFFFFFFFFFFFFF,FFFFF:
@A01757:128:HWYCLDRX2:1:2101:16911:26365
TCGGACTACCAGGGTATCTAATCCTATTTGCTCCCCACGCTTTCGTGCCTCAGCGTCAGTCACAGGCCAGGTGGCCGCCTTCGCCACTGGTGTTCTTCCATATCTCTGCGCATTTTACCGCTACACATGGAGTTCCACCGCCCTCTCCTGTCCTCAAGTCTGCCAGTTTCTGAATGAAAGACGAGTTGAGCTCATCCCTTTGCCTTCAGACTGAACAGACCGCCTGCGCACCCTTTACGCCCAATCATTCC
+
FFFFFFFFFFFFFFFFFFFFFFFFFFFFFFFFFFFFFFFFFFFFFFFFFFFFFFFFFFFFFFFFFFFFFFFFFFFFFFFFFFFFFFFFFFFFFFFFFFFFFFFFFFFFFFFFFFFFFFFFFFFFFFFFFFF:FFFFFFFFFFFFFFFFFFFFFFFFFFFFFFFFFFFFFFFFFFFFFFFFFFFFFFFFFFFFFFFFFFFFFFFFFFFFFFFFFFFFFFFFFFFF:FFFFFFFFFFFFF:FFFFFFFFFFFF
@A01757:128:HWYCLDRX2:1:2101:2076:26412
TCGGACTACCGGGGTTTCTAATCCTGTTCGCTACCCATGCTCTCGTGCATCAGCGTCAGACTCAGCCTGGTAAGCTGCCTTCGCTATAGGAGTTCTAAGTTATATCTATGCATTTCACCGCTACTTAACTTATTCCGCCTACCTCGTCTGTTCTCTAGCTCTACAGTATTAATGGCACAATGAGGTGAAGCCCCAAAATTTTACCACTAACTTATAATGCCGCCTACGCACCCTTTAAACCCAATAAATCC
+
FFFFFFFFFFFFFFFFFFFFFFFFFFFFFFFFFFFFFFFFF:FFFFFFFFFFFFFFFFF:FFFFFFFFFFFFFFFFFFFFFFFFFFFFFFFFFFFFFFF:FFFFF:FFFF:FFFF,FFFFFFFFFFFFFFFFFFFFFFFFFFFF:,FFFFFF:FFF:F,FFFFFFFFFFFFFF:F,FFF,,:F,F:,:F:,:F:FFF:F:FFF,:FFFF,:FF:FF:::,,F:FFF,:F,:FFFFF,FFFFFFFFF,F:,F
@A01757:128:HWYCLDRX2:1:2101:12120:26428
TCGGACTACAAGGGTATCTAATCCTGTTCGCTACCCATGCTTTCGAGCCTCAGCGTCAGTTGCAGACCAGACAGCCGCCTTCGCCACTGGTGTTCTTCCATATATCTACGCATTCCACCGCTACACATGGAGTTCCACTGTCCTCTTCTGCACTCAAGTCGCCCGGTTTCCGATGCACTTCTTCGGTTAAGCCGAAGGCTTTCACATCAGACCTCAGCAACCGCCTGCGCTCGCTTTACGCCCATTAAATC
+
FFFFFFFFFFFFFFFFFFFFFFFFFFFFFFFFF,FFFFFFFFF:FFFFFFFFFFFFFFFFFFFFFFFFFFFFFFF:FFFFFFFFFF:FFF,FFFF::FFFFFFFF:FFFFFFFFFF,FFF:F:FFFFFFFFFFFFF,:FFF:F,FFFF:FFFF,FFFFFFFFFFFF,FFFFFFFFFF,FF:F,FFFFFFFF::FF:FFF::FF:FF,F,F:FFF,FFF,,:FFF:FFFFFFFFF,FFF,FFF:,,:F,:FF
@A01757:128:HWYCLDRX2:1:2101:14931:26506
TCGGACTACAAGGTATCTAATCCTATTTGCTCCCCACGCTTTCGTGCCTCAGCGTCAGTCAACAGGCCAGGCGGCCGCCTTCGCCACTGGTGTTCTTCCATATATCTACGCATTTTACCGCTACACATGGAGTTCCACCGCCCTCTCCTGCTCTCTAGCCCGCCAGTTTCCAGAGCCTGTACCGGTTGAGCCGGTACCTTTCACTCCAGACTTAGCAGGCCGCCTACGCACCCTTTACGCCCAATCATTCC
+
FFFFFFFFFFFFFFFFFFFFFFFF:FFFFFFFFFFFFFFFFFFFFFFFFFFFFFFFFFFFFFFFFFFFFFFFFFFFFFFFFFFFFFFFFFFFFFFFFFFFFFFFFFFFFFFFFFFFFFFFFF:FFFFFFFFFFFFFFFFFFFFFFFFFFFFFFFFFFFFFFFFFFFFFFFFFFF:F:FFFFFFFFFFFFFFFFFFFFFFFFFFFFFFFFF:FFFFFFFFFFFFFFFFFFFFFFF,FFFFFF:FF,:F,FFF
@A01757:128:HWYCLDRX2:1:2101:30309:26553
TCGGACTACCAGGGTATCTAATCCTGTTCGCTACCCACGCTCTCGTGCTTCAGCGTCAGTCGCAGTCTGGTAAGCTGCCTTCGCTATCGGAGTTCTAAGTTATATCTAAGCATTTCACCGCTACTTAACTTATTCCGCCTACCTCGTCTGAACTCGAGTCTTACAGTATTAATGGCAAATCAAGGTGAAGCCCCGACGTTTAACCACTAACTTAAAAAACCGCCTACGCACCCTTTAAACCCAATAAATCC
+
FFFFFFFFFFFFFFFFFFFFFFFFFFFFFFFFFFFFFFFFFFFFFFFFFFFFFFFFFFFFFFF:FFFFFFFFFFFFFFFFFFFFFFFF:FFFFFFFFFFFFFFFFFFFFFFFFFFFFFFFFFFFFFFFFFF:FFFFFFFF:FFFFFFFFFFFFFFFFFFFFFFFFFFFFFFFFFFFFFFFFFFFFFFFFFFFFFFFFFFF:F:FFFF,F:FFFFF:F,FFFFFFF,FFFFFFFFFFF:FFFFFFFF:FF,F
@A01757:128:HWYCLDRX2:1:2101:26594:26600
TCGGACTACCAGGGTATCTAATCCTGTTCGCTACCCACGCTCTCGTGCTTCAGCGTCAGTCTCAGCCTGGTAAGCTGCCTTCGCCATCGGTGTTCTTCCCGATATCTGCGCATTCCACCGCTACACCGGGAATTCCGCTCTCCTCTACCGCACTCGAGCCGCCCAGTTCGGAACCCGGCCCGAGGTTGAGCCCCGGGGTTAGAGGTTCCGCTTAGGCAGCCGCCTACGCGCGCTTTACGCCCAATGAATCC
+
FFFFFFFFFF:FFFFFFFFFFFFFFFFFFFFFFFFFFFFFFFFFFFFFFFFFFFFFFFFFFFFFFFF::FFFFFFFFFFFFFFFFFFFFFFFFFFFFFFFFFFFFFFFFFFF:FFFFFFFFFFFFFF:FFFFFFFFFFFFFFFFFFFFFFFFFFFFFFFFFFFFFFFFFFFF:FFFF,FFF:FFF:FF::FFFFF,F,FFFFFF,FFFFFFFFFFFFFFFFFFFFFFFFFFFF,:FFF:FFFFFF,F,FFF
@A01757:128:HWYCLDRX2:1:2101:21395:26678
TCGGACTACAAGGGTATCTAATCCTATTTGCTCCCCACGCTTTCGTGCCTCAGCGTCAGTCAACAGGCCAGGCGGCCGCCTTCGCCACTGGTGTTCTTCCATATATCTACGCATTTTACCGCTACACATGGAGTTCCACCGCCCTCTCCTGCTCTCTAGCCCGCCAGTTTCCAGAGCCTGTACCGGTTGAGCCGGTACCTTTCACTCCAGACTTAGCAGGCCGCCTACGCACCCTTTACGCCCAATCATTC
+
FFFFFFFFFFFFFF:F,FFFFF:FF:FFFFFFFFFFFFFFFFFF:FFFFFFFFFFFFFFFFF:FFFFFFFFFFFFFFFFFFFFFFFFFFFFFFFFFFFFFFFFFFFFFFFFF:FFFFFFFFFFFFFFFFFFF:FFFFFFFFFFFFFFFFFFFFFFFF,,FFFFFFFFFFFFFFFFFFFFFFFFFFFFFFFFFFFFFFFFFFFFFFFFFFFFFFFFFFFFFFFFFFFFFFFFFFFFFFFFFFFFFFF,FFFF
@A01757:128:HWYCLDRX2:1:2101:4083:26757
TCGGACTACAGGGGTTTCTAATCCTGTTCGCTCCCCCAGCTTTCGCGCCTCAGCGTCAGTGACGGCCCAGAGAGCTGCCTTCGCCATCGGTGTTCTTCCCGATATCTGCGCATTCCACCGCTACACCGGGAATTCCGCTCTCCTCTACCGCACTCTAGCCGCCCAGTCCGGAACCCGGCCAGACGTTGAGCCCCGGGGTTATAGGTTCAGCGTAGGCGGCCGCCAACCCCCCCTTTACCCCCAATGAATCC
+
FFFFFFFFF,:FFFF,FFFFFFFFFFFF,FFF:FFFF:FFFFFFF,F,FFFFFFFFFFF::F,FF,FFFFF,FFFFF,FFFF:FFF::FFFFFFFFFFF,FFFFFFF:FFFFFF,FFFFFFFFFFFFFFFFFFFFFFFF,FFFFFFFFF,FFFFFFFFF:::FFFFFFF:,F:FFF,,FF,,:,FFF:F:FFFFF:,F,FF,:,,FFFFF,,FF,:F:FFF,FF,:,,F,F,F:FFFF,FFFF,F:FFFFF
@A01757:128:HWYCLDRX2:1:2101:7346:26866
GCGCCAAAAAGGGGTAAAAATACATTTACCCAACCAATCATTACCAACACATCCTCAATAAAAGCCCCGAAAACAGCCATCCCCCTACGTGGTCCTACATCTAAAATCCCATTTAAACGCAACACCCCGAATTACCGTATTCCCTAAAAGCCACAAGGTTATGCCGGTAGGGCGTCACGCCCCGAAGTTCAGCCCGGGGATTGCACCAAGAGGGGGACAACCCACGACCCAGAGATGGGCGCCCGGGAATG
+
,,F,:,F,:FFFF,:,,,,F,,FF,,F,FF,F,F:F,F,::FF,F:,F,,,,F,F,F,,FF::,,F,:,,F,,F:,FF:,,,:F,,,,F,,,F,,,,F,F:,F,,:,,,:,,FF,,,F,,,F,FF,,FF:F,F,,F,,,,FFFF,F,::,,,,:F,:,F:F,,FF,:F,,F,F,,,,F,,FF,,F,:FF,,,FFF,F:,,F,,F:F,,,,,,,,,,,F,F:::F,,F,:,,,FF,:,,,,,:,,,:,,,,,
@A01757:128:HWYCLDRX2:1:2101:27055:26929
TGGACTAAAGGGTTTCTAATCCTGTTTGCTCCCCACGCTTTCGCACCTGAGCGTCAGTCTTCGTCCAGGGGGCCGCCTTCGCCACCGGTATTCCTCCAGATCTCTACGCATTTCACCGCTACACCTGGAATTCTACCCCCCTCTACGAGACTCAAGCTTGCCAGTATCAGATGCAGTTCCCAGGTTGAGCCCGGGGATTTCACATCTGACTTAACAAACCGCCTGCGTGCGCTTTACGCCCAGTCGTTCAG
+
FFFFFF:FFFF:FFFFFFFFFFFFFFFFFFFF:FFFFFFFFFFFFFFFFFFFFFFFFFFFFFFFFFFF:FFFFFFFFFFFFFFFF,FFFFFFFFFFFFFFFFFFF,:FFFFFFF,FFFFFFFFFFFFFFFFF:FFFFFFFFFFFFFFFFFFFF,FFF:FF:FFFFFFFFF,FFFFFFFF::F:FFFFFFFFFFFFFF:FF,FF,FFFFF,F:FFFFFFFF:FF:FFFFF,FF,FFFF,FFFFFF:,F,:,F
@A01757:128:HWYCLDRX2:1:2101:9127:26944
TCGGACTACCCGGGTATCTAATCCTATTTGCTCCCCACGCTTTCGTGCCTCAGCGTCAGTCAACAGGCCAGGCGGCCGCCTTCGCCACTGGTGTTCTTCCATATATCTACGCATTTTACCGCTACACATGGAGTTCCACCGCCCTCTCCTGCTCTCTAGCCCGCCAGTTTCCAGAGCCTGTACCGGTTGAGCTGGTACCTTTCACTCCAGACTTAGCAGGCCGCCTACGCACCCTTTACGCCCAATCATTC
+
FFFFFFFFFFFFFFFFFFF,FFFFF:FFFFFFFFFFFFFFFFFFFFFFFFFFFFFFFFFFFFFFFFFFFFFFFFFFFFFFFFFFFFFFFFFFFFFFFFFFFFFF:FFFFFFFFFFFF:FFFFFFFFFFFFFFFFFFFFFFFFFFFFFFFFFFFFFFFFFFFFFFFFFFFFFFFFFFFFFFFFFFFFFFFFFFFFFFFFFFFFFFFFFFFFFFFFFFFFFFFFFFFFFFFFFFFFFFFFFFFFF:FF,F:FF
@A01757:128:HWYCLDRX2:1:2101:6008:26991
TCGGACTACCGGGGTATCTAATCCTGTTCGCTACCCATGCTTTCGAGCCTCAGCGTCAGTTGCAGACCAGAGAGCCGCCTTCGCCACTGGTGTTCTTCCATATATCTACGCATTCCACCGCTACACATGGAGTTCCACTCTCCTCTTCTGCACTCAAGTTCAACAGTTTCTGATGCAATTCTCCGGTTGAGCCGAAGGCTTTCACATCAGACTTATTGAACCGCCTGCACTCGCTGTACGCCCAATAAATC
+
FFFFFFFFFFFFFFF:FFFFFFFFFFFFFF:FFFFFFFFFFFFFFFFFFFFFFFFFFFFFFFFFFFFFFFFFFFFFFFFFFFFFFFFFFFFFFFFFFFFFF:FFF:FFFFFFFFFFFFFFF:FFFFFFFF,FFFFFFFFF:FFFFFFFFFF,FFFFFFFFFFFFFFF:F:F,FFFFFFFFFF,F:FFFFFFFFFFFF:FF,:FFF:FFFFFF,F:,:FFFFFF:F,,FFFFF,FF,FFFFFFF,::FF::F
@A01757:128:HWYCLDRX2:1:2101:24587:27007
TCGGACTACTGGGGTATCTAATCCTGTTCGATACCCACACTTTCGTGCATGAGCGTCAGTTGAGCGCCGGTATGCTGCCTTCGCAATCGGAGTTCTGCGTGATATCTATGCATTTCACCGCTACACCACGCATTCCGCATACTTCTCGCTCACTCAAGAACACCAGTTTCAACGGCTCGAAGAGGTTGAGCCTCTCAATTTTACCGCTGACTGGATCTTCCGCCTGCGCACCCTTTAAACCCAATAAATCC
+
FFFFFFFFFFFFFFFFFFFFFFFFFFFFFFFFFFFFFFFFFF:F:FFFFFFFFFFFFFFFFFFFFFFFFFFFFFFFFFFFFFFF:FFFFFFFFFFFFFFFFFFFFFF:FFFF:FFFFFFFFFFFFFF,FFF,FFFF:FFFFFFFFF,FFFFFFFFFF:FF,FFFFFFFFFFF:,FF:FFFF:,F:,FFFF:FF:FFFFFFFF,FFFFF,FFF,FFFFF:F,FFFFFFFFFFF,F,FFFFF,F:FFFFFFFF
@A01757:128:HWYCLDRX2:1:2101:11297:27070
TCGGACTACACGGGTATCTAATCCTGTTTGCTCCCCACGCTTTCGTGCCTCAGTGTCAGTTACAGTCCAGAGAGCCGCCTTCGCAACTGGTGTTCCTCCTAATATCTACGCATTTCACCGCTACACTAGGAATTCCACTCTCCTCTCCTGCACTCAAGTTTCCCAGTTTCAAAGGCTTACTACGGTTGAGCCGTAGCCTTTCACCTCTGACTTAAGAAACCACCTACGCACCCTTTACGCCCAGTAATTCC
+
FFFFFFFFFFFFFFFFFFFFFFFFFFFFFFFFFFFFFFFFFFFFFFFF,FFFFFFFFFFFFFFFFFFFFFFFFFFFFFFFFFFFFFFFFFFFFFFFFFFFFFFFFFFFFFFFFFFFFFFFFFFFFFFFFFFFFFFFFFFFFFFFFFFFFFFFFFFFFFFFFFFFFFFFFFFF:FFFFFFFFFFFFFFFFFFF:FFFFFFFFFFFFFFFFF:FFFFFFFFFFFFFFFF:F:FFFFFFFFFFFFFFFFFFFF,
@A01757:128:HWYCLDRX2:1:2101:19587:27148
TCGGACTACAAGGGTATCTAATCCTATTTGCTCCCCACGCTTTCGTGCCTCAGCGTCAGTCAACAGGCCAGGCGGCCGCCTTCGCCACTGGTGTTCTTCCATATATCTACGCATTTTACCGCTACACATGGAGTTCCACCGCCCTCTCCTGCTCTCTAGCCCGCCAGTTTCCAGAGCCTGTACCGGTTGAGCCGGTACCTTTCACTCCAGACTCAGCAGGCCGCCTACGCACCCTTTACGCCCAATCATTC
+
FF:FF:FFFFFF,:F,::FFFFFF:F:FFFFFFF,FFF:FFF:FFFFFFFFFFFFFFFFF:FFFFF::FFFFFFFFFF,FFFFFFFFFF,:FFFFFFFF:FFFFFFFFFF:FFFFFFFFFFFFFFFF:FF:FFFFFFFFFFFFFFFFFFFFFFFFFFFFFFFFFFFF:FFFFFFFFF:F:FFFFFFFFFFFFFFFFFFFFFFFFFFFFFFFFFFFFFFFFFFFFFFFFFFFFFFF:FF:FFFFFFF:FFF:
@A01757:128:HWYCLDRX2:1:2101:25717:27148
TCGGACTACAGGGGTATCTAATCCTGTTCGCTACCCATGCTTTCGAGCCTCAGCGTCAGTTGCAGACCAGAGAGCCGCCTTCGCCACTGGTGTTCTTCCATATATCTACGCATTCCACCGCTACACATGGAGTTCCACTGTCCTCTTCTGCACTCAAGTCGCCCGGTTTCCGATGCACTTCTTCGGTTAAGCCGAAGGCTTTCACATCAGACCTAAGCAACCGCCTGCGCTCGCTTTACGCCCACTAAATC
+
FFFFFFFFFFFFFFFFFFFFFFFFFFFFFFFFFFFFFFFFFFFFFFFFFFFFFFFFFFFF:FFFFFFFFFF:FFFFFFFFFFFFFFFFFFFFFFFFFFFFFFFFFFFFFFFFFFFFFFFFFFFFFFFFFFFFFFFFFFFFFFFFFFFFFF:FFFFFFFFF:FFFFFFFFFFFFFFFFFFFFFFF:FFFFFFF,FFFFFFFFFFFFF:F:FFF:FFFFFFFFF:FFFFFFF:F:FFFFFFFFFFF,FF,:FF
@A01757:128:HWYCLDRX2:1:2101:20184:27211
TCGGACTACAGGGGTATCTAATCCTGTTCGCTACCCATGCTTTCGAGCCTCAGCGTCAGTTGCAGACCAGAGAGCCGCCTTCGCCACTGGTGTTCTTCCATATATCTACGCATTCCACCGCTACACATGGAGTTCCACTCTCCTCTTCTGCACTCAAGTTCAACAGTTTCTGATGCAATTCTCCGGTTGAGCCGAAGGCTTTCACATCAGACTTATTGAACCGCCTGCACTCGCTTTACGCCCAATAAATC
+
FFFFFFFFFFFFFFFFFFFFFFFFFFFFFFFFFFFFFFFFFFFFFFFFFFFFFFFFFFFFFFFFF:FFFFFFFFFFFFFFFFFFFFFFFFFFFFFFFFFFFFFFFFFFFFFFFFFFFFFFFFFFFFFFFFFFFFFFFFFFFFFFFFFFFFFFFFFFFFFFFFFFFFFFFFFFFFFFFFFFFFFFFFFFF::FFFFFFFFFFFFFFFFFFFFFFFFFFFFFFFFFFFFFFFFFFFFFFFFFFFFF:FF:FFF
@A01757:128:HWYCLDRX2:1:2101:24117:27226
TCGGACTACTAGGGTATCTAATCCTATTTGCTCCCCACGCTTTCGTGCCTCAGCGTCAGTCACAGGCCAGGCGGCCGCCTTCGCCACTGGTGTTCTTCCATATCTCTGCGCATTTTACCGCTACACATGGAGTTCCACCGCCCTCTCCTGTCCTCAAGTCTGCCAGTTTCTGAATGAAAGACGAGTTGAGCTCAGCCCTTTGCCTTCAGACTGAACAGACCGCCTGCGCACCCTTTACGCCCAATCATTCC
+
FFFFFFF,FFFFFFFFFF:F,FFFF:FFFFFFFFFFFFFF:FFFFFFFFFFFFFFFFFFFFFFFFFFFFFFFFFFFFFF:,FFFFFFFFFFFF,F:,F::,,:F,FFFFFFFFFFFFFFFFFFFFFFFFFFFFFFFFFFFFFFFFFFFFFF:FFFFFFFFFFFFFFFFFFFF:F:F:FFFFFFFF:FFFFF,FF,F,FFFFFFFFFFFF,FFF,F:FFF,FFF:FFFFF:FFF:F:FFFF,FF,FF,FF:F
@A01757:128:HWYCLDRX2:1:2101:28971:27242
TCGGACTACTAGGGTATCTAATCCTGTTCGCTACCCATGCTTTCGAGCCTCAGCGTCAGTTGCAGACCAGAGAGCCGCCTTCGCCACTGGTGTTCTTCCATATATCTACGCATTCCACCGCTACACATGGAGTTCCACTCTCCTCTTCTGCACTCAAGTTCAACAGTTTCTGATGCAATTCTCCGGTTGAGCCGAAGGCTTTCACATCAGACTTATTGAACCGCCTGCACTCGCTTTACGCCCAATAAATC
+
FFFFFFFFFFFFFFFFFFFFFFFFFFFFFFFF:FFFFFFFFFFFFFFFFFFFFFFFFFFFFFFFFFFFFFFF:FFFFFFFFFFFFFFFFF:FFFFFFFFFFFFFF:FFFFFFFFFFFFFFFFFFFFFFFFFFFFFFFFFFFFFFFFFFFFFFFFFFFFFFFFFFFFFFFFFFF:F:FFFFFFFFFFFFFFFFFFFFFFFFFFFFFFFFFFFFFFFFFFFFFFFFFFFFFFFFFF:FF::FFFFF,FFFFFF
@A01757:128:HWYCLDRX2:1:2101:10294:27367
TCGGACTACTGGGGTATCTAATCCTATTTGCTCCCCACGCTTTCGTGCCTCAGCGTCAGTCAACAGGCCAGGCGGCCGCCTTCGCCACTGGTGTTCTTCCATATATCTACGCATTTTACCGCTACACATGGAGTTCCACCGCCCTCTCCTGCTCTCTAGCCCGCCAGTTTCCAGAGCCTGTACCGGTTGAGCCGGTACCTTTCACTCCAGACTTAGCAGGCCGCCTACGCACCCTTTACGCCCAATCATTC
+
FFFFFFFFFFFFFFFFFFFFFFFFFFFFFFFFFFFFFFFFFFFFFFFFFFFFFFFFFFFFFFFFFFFFFFFFFFFFFFFFFFFFFFFFFFFFFF:FFFFFFFFFFFFFFFFFFFFFFFFFFFFFFFFFFFFFF,FFFFFFFFFFFFFFFFFFFFFFFFFFFFFFFFFFFFFFFFFFFFFF,FFFFFFFFFFFFFFFFFFFFFFFF:FFF:FFFF:FFFFFFFFFF:FFFFFFFFFFFFFFFFFFFF::,FF
@A01757:128:HWYCLDRX2:1:2101:21395:27367
TCGGACTACAGGGGTTTCTAATCCTATTTGCTCCCCACGCTTTCGTGCCTCAGCGTCAGTCAACAGGCCAGGCGGCCGCCTTCGCCACTGGTGTTCTTCCATATATCTACGCATTTTACCGCTACACATGGAGTTCCACCGCCCTCTCCTGCTCTCTAGCCAGCCAGTTTCCAGAGCCTGTACCGGTTGAGCCGGTACCTTTCACTCCAGACTTAGCAGGCTGCCTACGCACCCTTTACGCCCAATCATTC
+
FFFFFFFFFFFFFFF:FFFFFFFFFFFFFFFFFFFFFFFFFFFFFFFFFFFFFFFFFFFFF:FFFFFFFFFFFF:,FFF,FFFFFFFFFFFFFFFFFFFFFFFFFF,FFFF,FFF:FF,FFFFFFFFFFFFF,F:F,:FFFFF,,F:FFF:FFFFFFF:FF,FFFFF:FFFFFFF:FFFFF,F:FFFFFFFFFFFF,:FFFFFFF:FFFFFFFFFFF,::FFFFFFFFFFFF,FFFFFFFFFFF:F:FFFF
@A01757:128:HWYCLDRX2:1:2101:6144:27383
TCGGACTACCGGGGTATCTAATCCTGTTTGCTACCCACGCTTTCGAACCTCAGCGTCAGTCAACAGGCCAGGCGGCCGCCTTCGCCACTGGTGTTCTTCCATATATCTACGCATTTTACCGCTACACATGGAGTTCCACCGCCCTCTCCTGCTCTCTAGCCCGCCAGTTTCCAGAGCCTGTACCGGTTGAGCCGGTACCTTTCACTCGAGACTTAGCAGGCCGCCTACGCACCCGTGACGCCCTCGACGTC
+
FFFFFFF,FFFFF:FFFF:FFFFFF:F::FFF:F:FFF,FFFFFFF::FFFFFFFFFFFFFFFFFFFFF,F:FF,FFFFF:FFFFF:,:FFFF,FF:FFFF,FFFF:FFFF:F:FFFFF,F,,FFF:F:FF:F:FFF:,,FF:FFFFF,FFFFFFFFFFF,F:F,,FF::FFF::FFFFF:F:,FFFFFFFFF:F,F,F,:FFFFFF,FF:FF:,,F,:F,,FF:F:FFF,,:F,,,,FFF,F,:,,,,FF
@A01757:128:HWYCLDRX2:1:2101:10004:27398
TGGACTACAGGGGTATCTAATCCTGTTCGCTCCCCTAGCTTTCGCGCCTCAGCGTCAGTGTCGGCCCAGCAGGCTGCCTTCGCCATCGGTGTTCTTCCCGATATCTGCGCATTCCACCGCTACACCGGGAATTCCGCCTGCCCCTACCGCACTCGAGCTCGCCAGTTCGGGACCCGGCTGGAGGTTGAGCCCCCAGGTTAGAGGTCCCGCTTAGCGGGCCGCCTACGCGCGCTTTACGCCCAATGAATCCG
+
FFFFFFFFFFFFFFFFFFFFFFFFFFFFFFFFFFFFFFFFFFFFFFFFFFFFFFFFFFFFFFFFFFFFFFFFFFFFFFFFFFFFFFFFFFFFFFFFFFFFFFFFFF:FFFFFFFFFFFFFFFFFFFFFFFFFFFFFFFFFFFFFFFFF:FFFFFFFFFFFFFFF:FFFFFFFFFFFFFF:F:FFFFFFFFFFFF:FFFF,:FF:FFFFFFFFFFFFFFFFFFFFFFFFFFFFFFFFFFFFFF:FFFFFFFF
@A01757:128:HWYCLDRX2:1:2101:17861:27414
TCGGACTACACGGGTTTCTAATCCTGTTCGCTACCCATGCTTTCGAGCCTCAGCGTCAGTTGCAGACCAGAGAGCCGCCTTCGCCACTGGTGTTCTTCCATATATCTACGCATTCCACCGCTACACATGGAGTTCCACTCTCCTCTTCTGCACTCAAGTTCAACAGTTTCTGATGCAATTCTCCGGTTGAGCCGAAGGCTTTCACATCAGACTTATTGAACCGCCTGCACTCGCTTTACGCCCAATAAATC
+
FFFFFFFFFFFFFFFFFFFFFFFFFFFFFFFFFFFFFFFFFFFFFFFFFFFFFFFFFFFFFFF:FFFFFFFFFFFFFFFFFFFFFFFFFF,FF:FFFFF:FFFFFFFFFFFFFFFFFFFFFFFFFFFFFFFFFFFFFFFFFFFFFFFFFFFFFFF:FFFFFFFFFFFFFFFFFFFFFFFFFFFFFFFFFFFFFFFFFFFFFFFFFFFFFF:FFFFFFF:FFFFFF:FFF:FF:FFFFFFFFFFFFFFFFFF
@A01757:128:HWYCLDRX2:1:2101:11614:27461
TCGGACTACAGGGGTATCTAATCCTATTTGCTCCCCACGCTTTCGTGCCTCAGCGTCAGTCAACAGGCCAGGCGGCCGCCTTCGCCACTGGTGTTCTTCCATATATCTACGCATTTTACCGCTACACATGGAGTTCCACCGCCCTCTCCTGCTCTCTAGCCCGCCAGTTTCCAGAGCCTGTACCTGTTGAGCCGGTACCTTTCACTCCAGACTTAGCAGGCCGCCTACGCACCCTTTACGCCCAATCATTC
+
FFFFFFFFFFFFFFFFFFFFFFFFFFFFFFFFFFFFFFFFFFFFFFFFFFFFFFFFFFFFFFFFFFFFFFFFFFFFFFFFFFFFFFFFFFFFFFFFFFFFFFFFFFFFFFFFFFFFFFFFFFFFFFFFFFFFFFFFFFFFFFFFFFFFFFFFFFFFFFFFFFFFFFFFFFFFFFFFFFFFF:FFFF:FFFFFFFFF:FFFFFFFFFFFFFFFFFFFFFFFFFFFFFFF:FFFFFFFF:FFFF:FFF:FFFF
@A01757:128:HWYCLDRX2:1:2101:24270:27461
TCGGACTACAGGGGTATCTAATCCTGTTCGCTCCCCCAGCTTTCGCGCCTCAGCGTCAGTGCCGGCCCAGAGAGCTGCCTTCGCCATCGGTGTTCTTCCCGATATCTGCGCATTCCACCGCTACACCGGGAATTCCGCTCTCCTCTACCGCACTCGAGCCGCCCAGTTCGGAACCCGGCCCGAGGTTGAGCCCCGGGGTTAGAGGTTCCGCTTAGGCAGCCGCCTACGCGCGCTTTACGCCCAATGACTCC
+
FFFFFFFFFFFFFFFFFFFFFFFFFFFFFFFFFFFFFFFFFFFFFFFFFFFFFFFFFFFFFFFFFFFFFFFFFFFFFFFFFFFFFFFFFFFFFFFFFFFFFFFFFFFFFFF:FFFFFFFFFFFF:FFFFFF:FFFFFFFFFFFFFFFFFFFFFFFFFFFFFFFFFFFFFFFFFFFFFFFFFFFFFFFFFFFFFFFFFFFFFFFFFFFFF:FFFFFFFFFFFFFFFFFFF:FFFFFFFFFFFFFFF,F,FFF
@A01757:128:HWYCLDRX2:1:2101:17327:27524
TCGGACTCTAGGGTATCTAATCCTGTTCGCTACCCATGCTTTCGAGCCTCAGCGTCAGTTGCAGACCAGACAGCCGCCTTCGCCACTGGTGTTCTTCCATATATCTACGCATTCCACCGCTACACATGGAGTTCCACTGTCCTCTTCTGCACTCAAGTCGCCCGGTTTCCGATGCACTTCTTCGGTTAAGCCGAAGGCTTTCACATCAGACCTAAGCAACCGCCTGCGCTCGCTTTACGCCCAATAAATCC
+
FFFFFFFFFFFFFFFFFFFFFFFFFFFFFFFFFFFFFFFFFFFFFFFFFF:FFFFFFFFFFFFFFFFFFFFFFFFFFFFFFFFFFFFFFFFFFFFFFFFFFFFFFFFFFFFFFFFFFFFFFFFFFFFFFFFFFFFFFFFFFFFFFFFFFF:FFFFFFFFFFFFFFF:FFFFFFFF,FFFFFFF:FFFFFFFFFFFFFFFFFF:FF:FFFFF:FFFF:FFFFFFFFFFFFFF,FFFFFFFF:FFFFFFFFFF
@A01757:128:HWYCLDRX2:1:2101:10872:27586
TCGGACTACAAGGGTTTCTAATCCTATTTGCTCCCCACGCTTTCGTGCCTCAGCGTCAGTCAACAGGCCAGGCGGCCGCCTTCGCTACTGGTGTTCTTCCATATATCTACGCATTTTACCGCTACACATGGAGTTCCACCGCCCTCTCCTGCTCTCTAGCCCGCCAGTTTCCAGAGCCTGTACCGGTTGAGCCGGTACCTTTCACTCCAGACTTAGCAGGCCGCCTACGCACCCTTAACGCCCAATCATTC
+
FF:FFF:FF,FF:FFFF::FFFFFFFFFFFF,FF,F:FFFFFFFFF:FFFFFFFF:FFF:FFFFFFF::FFFFF:FFFFF:FF,:FFFFFFFF,FFFFFFFFFFFFFFFFFFFFFFFFFF,FFFFFFFF,F,FFF,FFFFFF,FFFFFFF:FFFFFF:FFFFFFFFFFFFFFFFFF,FFFFFFF,,F:FFFFF::FFF,FF,FFFFF:FFF,,F::FFFFFFF,FFFF,FFF,FFF,:FFF,,FFF:::FF
@A01757:128:HWYCLDRX2:1:2101:23610:27633
TCGGACTACTGGGGTTTCTAATCCTGTTTGCTCCCCACGCTTTCGAGCCTCAGCGTCAGTTAGTGCCCAGTAGGCCGCCTTCGCCACTGGTGTTCCTCCCGATATCTACGCATTCCACCGCTACACCGGGAATTCCGCCTACCTCTACACCACTCAAGATCGGCAGTTTTGAAGGCAGTTTGTGAGTTGAGCCCACAGCTTTCACCTCCAACTTGCCGACCCGCCTGCGCTCCCTTTACACCCAGTAATTC
+
FFFFFFFFFFFFFFFFFFFFFFFFFFFFFFFFFFFFFFFFFFFFFFFFFFFFFFFFFFFFFFFFFFFFFFFFFFFFFFFFFFFFFFFFFFFFFFFFFFFFFFFFFFFFFFFFFFFFFFFFFFFFFFFFFFFFFFFFFFFFFFFFFFFFFFFFFFFFFFFFFFFFFFFFFFFFFFFFFFF:FFFFFFFFFFFFFFFFFFFFFFFF:FFFFFFFFFFF,FFFFFFFFFFFFFFFFFFFFFFFFFFFFF,FFFF
@A01757:128:HWYCLDRX2:1:2101:6063:27712
TCGGACTACAGGGGTTTCTAATCCTGTTTGCTACCCACGCTTTCGTGCTTCAGCGTCAGTTAAAGCCCAGCAGGCCGCCTTCGCTACTGGTGTTCCTCCCGATCTCTACGCATTTCACCGCTACACCGGGACTTCCGCCTGCCTCTCCGTCACTCCAGCCCTACCGTTTCCCAAGCAGGTCACGGGTTAAGCCCATGGATTTCACTTCTGCCTTGCAAGGCGGCCTCCGCAGCCGTTACACGCAGTAGCTC
+
FFFFF,F,FFFFFFFFFFFFFFFFFFFFFF:FFFFF:FFFFF:FFFFFFFFFFFFFFFFFFFFFFF:FFFFFFFFFFFF,:FFFFFFFFFFFFFFFFF,FFF,FFFFFFFFFFF,:,FFF:FFF:,FF:FFF,F:FFF::FFF:F:,F,F,,,,F,F:,,F,,,,F,,,:,,F:FF::,FFF,FFF,,,F,FF:FFFF,,,F,,:F:,,,,F:,F,,FFFF,::,F,,,F:,F:,::,::,,F,F,::::F
@A01757:128:HWYCLDRX2:1:2101:12364:27821
TCGGACTACAAGGGTTTCTAATCCTATTTGCTCCCAACGCTTTCGTGCCTCAGCGTCAGTCAACAGGCCAGGCGGCCGCCTTCGCCACTGGTGTTCTTCCATATATCTACGCATTTTACCGCTACACATGGAGTTCCACCGCCCTCTCCTGCTCTCTAGCCCGCCAGTTTCCAGAGCCTGTACCGGTTGAGCCGGTACCTTTCACTCCAGACTTAGCAGGCCGCCTACGCACCCTTTACGCCCAATCATTC
+
FFFFFFFFFFFFFFFFFFFFFFFFFFFFFFFFFFFFFFFFFFFFFFFFFFFFFFFFFFFFFFFFFFFFFFFFFFFFFFFFFFFFFFFFFFFFFFF,FFFFFFFFFFFFFFFFFFFFFFFFFFFFFFF,FFFFFFFFFFFFFFFFFFFFFFFFFFFFFFFFFFFFFFFFFFFFFFFFFFFFFFFFFFFFFFFFFFFFFFFFFFFFFFF,:FFFFFFFFFFFFFFFFFFFFFFFFFFFF,FFFFFFFF:F,::
@A01757:128:HWYCLDRX2:1:2101:11297:27853
TCGGACTACTAGGGTATCTAATCCTGTTTGCTACCCACGCTTTCGAACCTCAGCGTCAGTTACAGACCAGAGAGCCGCTTTCGCCACTGGTGTTCTTCCATATATCTACGCATTTCACCGCTACACCACACATTCCTCCCACGGCATCCGCATTCCAGCAAGGCAGTATCAATGGCACTTCACCCCGTTGAGCGGGGGCATTTCACCGCTGACTTACCTCACAGCCTACGCACCCTTTAAACCCAATAAAA
+
FFFFFFFFFFFFFFF:FFFFFFFFFFFFFFFFFFFFFFFFFFFFFFFFFFFFFFFFFFFFFFFFFFFFFFFFFFFFFFFFFFFFFFFFFFFFFFFFFFFFFFFFFFFFFFFFFFFFFFFFFFFFFFFFFFFFFFFFFFFFFFFFFF,FFFFFFFFFFFFFF,FFFFFFFFFFFFFFFFFFFFFFFFFFFFFFFFFFFFFFFFF:FF:FFFFFFFFFFFFFFFF::FFFF:FFFFFF:FFFFFFFFF:FFF,
@A01757:128:HWYCLDRX2:1:2101:27218:27899
TCGGACTACAAGGGTATCTAATCCTATTTGCTCCCCACGCTTTCGTGCCTCAGCGTCAGTCACAGGCCAGGCGGCCGCCTTCGCCACTGGTGTTCTTCCATATCTCTGCGCATTTTACCGCTACACATGGAGTTCCACCGCCCTCTCCTGTCCTCAAGTCTGCCAGTTTCTGAATGAAAGACGAGTTGAGCTCATCCCTTTGCCTTCAGACTGAACAGACCGCCTGCGCACCCTTTACGCCCAATCATTCC
+
FFFFFFFFFFFFFFF:FFFFFFFFFFFFFFFFFFFFFFFFFFFFFFFFFFFFFFFFFFFFFFFFFFFFFFFFFFFFFFFFFFFFFFFFFFFFFFFFFFFFFFFFFFFFFFFFFFFFFFFFFFFFFFFFFFFFFFFFFFFFFFFFFFFFFFFFFFFFFFFFFFFFFFFFFFFFF:FFFFFFFF,FFFFFFFFFFFFFFFFFFFFFFFFFFFFFFFFFFFFFFFF:F:FFFFFFFF,:FFFF:FFFFFFFFFF
@A01757:128:HWYCLDRX2:1:2101:28375:27899
TCGGACTACCCGGGTATCTAATCCTATTTGCTCCCCACGCTTTCGTGCCTCAGCGTCAGTTAACAGGCCAGGCGGCCGCCTTCGCCACTGGTGTTCTTCCATATATCTACGCATTTTACCGCTACACATGGAGTTCCACCGCCCTCTCCTGCTCTCTAGCCCGCCAGTTTCCAGAGCCTGTACCGGTTGAGCCGGTACCTTTCACTCCAGACTTAGCAGGCCGCCTACGCACCCTTTACGCCCAATCATTC
+
FFFFFFFFFFFFFFFFFFFFFFFFFFFFFFFFFFFFFFFFFFFFFFFFFFFFFFFFFFFFFFFFFFFFFFFFFFFFFFFFFFFFFFFFFFFFFFFFFFFFFF:FFFFFFFFFFFFFFFFFFFFFFFFFF:FFFF:F:FFF:FFFFF:FFFFFFFFFF:FFFF:FFF:FFF,FFFFFFFFFFFFFFFFFFFFFFF:FFFF:F:FFFFFFFFFF,FFFFFFFFFFFFFFFFFFFFFFFFFFFFFFFFF:F:F:
@A01757:128:HWYCLDRX2:1:2101:26223:27962
TCGGACTACCCGGGTATCTAATCCTGTTCGCTACCCATGCTTTCGAGCCTCAGCGTCAGTTGCAGACCAGACAGCCGCCTTCGCCACTGGTGTTCTTCCATATATCTACGCATTCCACCGCTACACATGGAGTTCCACTGTCCTCTTCTGCACTCAAGTCGCCCGGTTTCCGATGCACTTCTTCGGTTAAGCCGAAGGCTTTCACATCAGACCTAAGCAACCGCCTGCGCTCGCTTTACGCCCAATAAATC
+
FFFFFFFFFFFFFFFFFFFFFFFFFFFFFFFFFFFFFFFFFFFFFFFFFFFFFFFFFFFFFFFFFFF:FFFFFFFFFFFFFFFFFFFFFFFFFFFFFFFFFFFFFFFFFFFFFFFFFFFFFFFFFFFFFFFFFFFFFFFFFFFFFFFFFFFFFFFFFF:FFFFFFF:FFFFFFFFFFFFFFFFFFFFFFFFFFFFFFFFFFFFFFFFFFFFFFFFF:FF,FFFFFFFFFFFFFFFFFFFFFFFF::F:FFF
@A01757:128:HWYCLDRX2:1:2101:23276:28056
TCGGACTACACGGGTATCTAATCCTGTTCGATACCCACGCCTTCGTGCTTCAGCGTCAGTTGGGCGCCGGTACGCTGCCTTCGCAATCGGAGTTCTGCGTGATATCTATGCATTTCACCGCTACACCACGCATTCCGCGTACTTCTCGCCCACTCAAGGCACCCAGTTTCAACGGCTCGACGAGGTTGAGCCCCGCAATTTTACCGCTGACTTAAGCGTCCGCCTACGCACCCTTTAAACCCAATAAATCC
+
FFFFFFFFFFFFFFFFFFFFFFFFFFFFFFFFFFFFFFFFFFFFFFFFFFFFFFFFF:FFFFFFFFFFFFFFFFFFFFFFFFFFFFFFFFFFFFFFFFFFFF:F:FFFFFFFFFFFFFFFFFFFFFFFFFFFFFFFFFFFFFFFFFFFFFFFFFFFFFFFF,F::FFFFF,FFFFFFFFFFFFFFFFFFFFFFFFFFFFFFFFFFFFFFF:FFF::FF:F:FFF,:FFFFFFFFF:F:FFFFFFFFFFFFF
@A01757:128:HWYCLDRX2:1:2101:22724:28103
TCGGACTACCGGGGTATCTAATCCTGTTTGCTCCCCACGCTTTCGAGCCTCAGCGTCAGTTACAGTCCAGAGAATCGCCTTCGCCACTGGTGTTCTTCCTAATCTCTACGCATTTCACCGCTACACATGGAGTTCCACCGCCCTCTCCTGTCCTCAAGTCTGCCAGTTTCTGAATGAAAGACGAGTTGAGCTCATCCCTTTGCCTTCAGACTGAACAGACCGCCTGCGCACCCTTTACGCCCAATCAGTCC
+
FFFFFFF:FFFFFFFFFFFFFFFFFFFFFFFFF:FFFFFFFFFFFFFF:FFFFFFFFFFFFFFFFFFFFFFFFFFFFFFFFFFF:FFFFFFFFFFF:FFF:FF:FFFFFFFFFFFFFFFFFFFFFFFFFFFFFFFFFFF:FF:FFFFFFFFFFFFFFFFFFFFFFFFFFFFFFFFFFFFFFFFFFFFFFFFFFFF:FFFFFFFFFF,FFFFFFFFFFF:FFFFFFFFFFF,F:FFFFFFF,FFF,F:,FFF
@A01757:128:HWYCLDRX2:1:2101:26142:28103
TCGGACTACAAGGGTATCAATCCTGTTTGCTCCCCACGCTTTCGTGCCTCAGTGTCAGTTACAGTCCAGAGAGCCGCCTTCGCAACTGGTGTTCCTCCTAATATCTACGCATTTCACCGCTACACTAGGAATTCCGCTTACCTCTCCGGTACTCCAGCAAAAAAGTTTCCAAAGCAGTTCCGCGGTTAAGCCGCGGGCTTTCACTTCAGACTTTCTTCGCCGTCTACGCTCCCTTTACACCCAGTAAATCC
+
FFFFFFFFFFFFFFFFFFFFFFFFFFFFFFFFFFFFFFFFFFFFFFFFFFFFFFFFF:FFFFFFFFFFFFFFFFFFFFFFFFFFFFFFFFFFFFFFFFFFFFFFFFFFFFFFFFFFFFFFF:FFFF,FFF:FFFFFFFFFFFFFFFFFFFFFFFFFFFFFFFFFFFFFFFFFF:FFFFFFFFFF:FFFFF:FFFFFFFFFFFFFFFFFFFFFFFFF:FFFFFFFFFFFFFFF:FFFFFFFFFF,F:FFFFF
@A01757:128:HWYCLDRX2:1:2101:17571:28134
TCGGACTCTAGGGTATCTAATCCTGTTCGCTACCCATGCTTTCGAGCCTCAGCGTCAGTTGCAGACCAGACAGCCGCCTTCGCCACTGGTGTTCTTCCATATATCTACGCATTCCACCGCTACACATGGAGTTCCACTGTCCTCTTCTGCACTCAAGTCGCCCGGTTTCCGATGCACTTCTTCGGTTAAGCCGAAGGCTTTCACATCAGACCTAAGCAACCGCCTGCGCTCGCTTTACGCCCAATAAATCC
+
FFFFFFFFFFFFFF:FFFFFFFFFFFFFFFFFFFFFFFFFFFFFFFFFFFFFFFFFFFFFFFFFFFFFFFFFFFFFFFFFFFFFFFFFFFFFFFFFFFFFFFFFFFFFFFFFFFFFFFFFFFFFFFFFFFFFFFFFFFFFFFFFFFFFFFFFFFFFFFF:FFFFFFFFFFFFFFFFFFFFFFF,FFFFFF:F:FFFFFFFFFFFFFFFFFFFFFFFFFFFFFFFF,FFFFF:FFFFFFFFF:FFF:FFFF,
@A01757:128:HWYCLDRX2:1:2101:11993:28275
TCGGACTACCGGGGTATCTAATCCTGTTCGCTACCCACGCTTTCGTGCATCAGCGTCAGATGCGGATTAGCAAGCTGCCTGCGCAATCGGTGTTCTGAGTAATATCTAAGCATTTCACCGCTACACTACTCATTCCGCCTGCTGCATCCGCTCTCTAGTCGAACAGTATCAGAGGCAGGCACGGGGTTAAGCCCCGACATTTGACCTCTAACTTATCCGACAGCCTACGCACCCTTTAAACCCAATAAATC
+
FFFFFFFFFFFFFFFFFFFFFFFFFFFFFFFFFFFFFFFFFFFFFFFFFFFFFFFFFFFFFFFFFFFFFFFFFFFFFFFFFFFFFFFFFFFFFFFFFFFFFFFFFFFFFFFFFFFFFFFFFFFFFFFFFFFFFFFFFFFFFFFFFFFFFFFFFFFFFFFFFFFFFFFFFFFFFFFFFFFFFFFFFFFFFFFFFFFFFFFFFFFFFFFFFFFFFFFFFF:FFFFFFFFFFF:F:FFFFFFF,FFFFFFFFFF
@A01757:128:HWYCLDRX2:1:2101:17553:28291
TCGGACTACAAGGGTTTCTAATCCTGTTTGCTCCCCACGCTTTCGTGCCTCAGTGTCAGTTACAGTCCAGAGAGCCGCCTTCGCAACTGGTGTTCCTCCTAATATCTACGCATTTCACCGCTACACTAGGAATTCCACTCTCCTCTCCTGCACTCAAGTTCCCCAGTTTCAAAGGCTTACTACGGTTGAGCCGTAGCCTTTCACCTCTGACTTAAGAAACCACCTACGCACCCTTTACGCCCAGTAATTCC
+
:FFFF:F:FFFFFFFFFFFFFFFFFFF:FFFFFFFFFFF:FFFFFFFFFFFFFFF,,FFFFFFFFFFFFFFF:FFFFFFFFFFFF,FF:FFFFFFF:FFFFFFFFFFFFFFFFFFFFFFFFFF,FFFFFFFFFFFFFFFFFFFFFFFFFFFFFFFFFFFFFFFFFFF:FFFFFFFF:FF:FFFFFFFFFFF,FF:FFFFFFFFF::FFFF:FFFF:FF:F:FF:FFFFFFFFFFFFF:FFFFFFF:FFFF,
@A01757:128:HWYCLDRX2:1:2101:27570:28322
TAGGACTACAGGGGTATCTAATCCTGTTCGCTACCCATGCTTTCGAGCCTCAGCGTCAGTTGCAGACCAGAGAGCCGCCTTCGCCACTGGTGTTCTTCCATATATCTACGCATTCCACCGCTACACATGTAGTTCCACTCTCCTCTTCTGCACTCAAGTTCAACAGTTTCTGATGCAATTCTCCGGTTGAGCCGAAGGCTTTCACATCAGACTTATTGAACCGCCTGCACTCGCTTTACGCCCAATAAATC
+
FFFFFFFFFFFFFFFFFFFFFFFFFFFFFFFFFFFFFFFFFFFFFFFFFFFFFFFFFFFFFFFFFFFFFFFFFFFFFFFFFFFFFFFFFFFFFFFFFFFFFFFFFFFFFFFFFFFFFFFFF:FFFFFFFF,FFFFFFFFFFFFFFF:FFFF:FFFFFFFFF:FF:F:FFFFFFFFFFF:FF:FFFFFFFFFFFFFFFFFF::FFF,FFFFFF:F,:FF:,FFF:F:FF:FFFFFF,F::FFFFF:::F::F
@A01757:128:HWYCLDRX2:1:2101:10700:28416
TCGGACTACCGGGGTATCTAATCCCGTTTGCTCCCTACGCTTTCGTGCCTTAGTGTCAGAACCGTCCCAGTAACCTGCCTACGCTATCGGTGTTCCTTCTAATATCTACGGATTTCACTCCTACACTAGAAATTCCAGTTACCCCTAACGGTCTCGAGCTTAGCAGTTTAGATAATAGTCTGAATGGTTGAGCCACCAGATTTCACTATCTACTTACTATGCCACCTACTCAACTCTTTACACCCAGTCAC
+
FFFFFFF:FFFFF:FFFFFFFFFFFFFFFFFFFFFFFFFFFFFFFFFFFFFFFFFFFFFFFFF:FFFFFFFFFFFFFFFFFFF:FFFFFFFFFFFFFFFFFF:FFFFFFFFFFFFFFFFFFFFFFFFFFFFFFFFFF:FF:FFFFFFFFFFFFFFFFF:FFFFFF,FFFFFFFFFFFFFFFFFFFFFFFFFF:FFFFFFFFFFFF:FFF:FFFFFFFFFFF,F,F:FF:,FF:FFFFFF,,FFFF:FFF:F
@A01757:128:HWYCLDRX2:1:2101:24108:28463
TCGGACTACTAGGGTATCTAATCCTGTTTGCTCCCCATGCTCTCATGCCTCAGCGTCAGTTACAGTCCAGTAAGTCGCCTTCGCCACTGGTGTTCTTCCTAATCTCTACGCATTTCACCGCTACACTAGGAATTCCACTTACCTCTCCTGCACTCTAGTTAAACAGTTTTATATGCTTTCTACAGGTTAAGCCTATATATTTAACATATAACTTGTTTAACCGCCTACGCATCCTTTACGCCCAGTTATTC
+
FFFFFFFFFFFFFFFFFFFFFFFFFFFFFFFFFFFFFFFFFFFFFFFFFFFFFFFFFFFFFFFFFFFFFFFFFFFFFFFFFFFFFFFFFFFFFFFFFFFFFFFFFFFFFFFFFFFFFFFFF:FFFFF,FFFFFFF:FFFFFFFFFFFFFFFFFFFFFFFFFFFFFF:FFFFFFFF:FFFFFFFFFFFFFFFFFFFFFFFFFFFFFFFFF:F:FFFFFFFFF:FFFFFFFFFFFFFFFFFFFFFF,FFFFFF
@A01757:128:HWYCLDRX2:1:2101:31964:28510
TCGGACTACAAGGGTATCTAATCCTGTTCGCTACCCATGCTTTCGAGCCTCAGCGTCAGTTGCAGACCAGAGAGCCGCCTTCGCCACTGGTGTTCTTCCATATATCTACGCATTCCACCGCTACACATGGAGTTCCACTCTCCTCTTCTGCACTCAAGTTCAACAGTTTCTGATGCAATTCTCCGGTTGAGCCGAAGGCTTTCACATCAGACTTATTGAACCGCCTGCACTCGCTTTACGCCCAATAAATC
+
FFFFFFFFFFFFFFFFFFFFFFFFFFFFFFFFFFFFFFFFFFFFFFFFFFFFFFFFFFFFFFFFFFFF,FFFFFFFFFF:FFFFFFFF:F:F:F:FF,FFFFFFF:FFFF,:FFFFFFFFFFFFFFFFFFFFFFFFFFFFFFFFF,FFFF:F,FFFF:FFFFFFF:FFFFFFFF,FF:FFFFFFFFFFFFFFFFFFFFFFFFFFFFFFFFFFFFFFFFFFFFFFFFFF:FFFFFFFFFFFFF:FFFF,FFF
@A01757:128:HWYCLDRX2:1:2101:17255:28526
TCGGACTACAAGGGTTTCTAATCCTGTTTGCTCCCCACGCTTTCGTGCCTCAGTGTCAGTTACAGTCCAGAGAGCCGCCTTCGCAACTGGTGTTCCTCCTAATATCTACGCATTTCACCGCTACACTAGGAATTCCACTCTCCTCTCCTGCACTCAAGTTCCCCAGTTTCAAAGGCTTACTACGGTTGAGCCGTAGCCTTTCACCTCTGACTTAAGAAACCACCTACGCACCCTTTACGCCCAGTAATTCC
+
FFFF:FFFFFFFFFFFFFFFFFFFFF::FFFFFFFFFFF:FFFFFFFFFFFFFFF:FFFFFFFFFFFFFFFFFFFFFFFFFFFFF,FFFFFFF,FFFFFFFFF:FFF:FFFFFFFFFFFFFFFFFFFFFFFFFFFFFFFFFFFFFFFFFFFFFFFFFFFFFFFFFFFFFFFFF:FFFF:FFFFFFFFFFFFFF:,FF:FFFFFFFF:FFFFFFFFFFFFF:FFFFFFFFFFF:FFFFFF:FFFFFFFFFFF
@A01757:128:HWYCLDRX2:1:2101:27841:28635
TCGGACTACAGGGGTATCTAATCCTGTTCGCTACCCATGCTCTCGTGCATCAGCGTCAGACTCAGCCTGGTAAGCTGCCTTCGCTATCGGAGTTCTAAGTTATATCTATGCATTTCACCGCTACTTAACTTATTCCGCCTACCTCGTCTGTTCTCTAGCTCTACAGTATTAATGGCACAATGAGGTGAAGCCCCAAAATTTTACCACTAACTTATAATGCCGCCTACGCACCCTTTAAACCCAATAAATCC
+
FFFFFFFFFFFFFFFFFF:FFFFFFFFFFFFFFFFFFFFFFFFFFFFFFFFFFFFFFFFFFFFFFFFFFFF:FFFFFFFFFFFFFFFFFFFFFFFF,FFFFFFFFFFFFFFFFFFFFFFFFFFFFFF:FFFFFFFFFFFFFFFFFFFFFFFFFFFFFF:FFFFFFFF:FF,:FFFFFFFFFFFFFFFFFFFFFFF:FFFFFFFFFFFF,FFFFFFFFFFFFFFFFFF:FFFFFFF:,FFFFFF:FFF:F:F
@A01757:128:HWYCLDRX2:1:2101:20980:28651
TCGGACTACAAGGGTATCTAATCCTATTTGCTCCCCACGCTTTCGTGCCTCAGCGTCAGTCACAGGCCAGGCGGCCGCCTTCGCCACTGGTGTTCTTCCATATCTCTGCGCATTTTACCGCTACACATGGAGTTCCACCGCCCTCTCCTGTCCTCAAGTCTGCCAGTTTCTGAATGAAAGACGAGTTGAGCTCATCCCTTTGCCTTCAGACTGAACAGACCGCCTGCGCACCCTTTACGCCCAATCATTCC
+
FFFFFFFFFFFFFFFFFFFFF:FFFFFFFFFFFFFFFFFFFFFFFFFFFFFFFFFFFFFFFFFFFFFFFFFFFFFFFFFFFFFFFFFFFFFF::FFFFF::FFFFFFFFFFFFFFFFFFFFFFFFFFFFFFFFFFFFFFFFFFFFFFFFFFFFFFFFFFFFFFFFFFFFFFFFFFF:FFFFF,FFFFFFFFFFFF:FFFFFFFFFFFFF:FFFFFFFF:FFFFF::FFF:FFFF,FFFFF:FF,FFF,FFF
@A01757:128:HWYCLDRX2:1:2101:19036:28729
TCGGACTACAGGGGTATCTAATCCTGTTTGCTACCCACGCTTTCGAACCTCAGCGTCAGTTACAGACCAGAGAGCCGCTTTCGCCACTGGTGTTCTTCCATATATCTACGCATTTCACCGCTACACATGGAGTTCCACTCTCCTCTTCTGCACTCAAGTTCAACAGTTTCTGATGCAATTCTCCGGTTGAGCCGAAGGCTTTCACATCAGACTTATTGAACCGCCTGCACTCGCTTTACGCCCAATCATTC
+
FFFFFFFFFFFFFFFFFFFFFFFFFFFFFFFFFFFFFFFFFFFFFFFFFFFFFFFFFFFFFFFFFFFFFFFFFFFFFFFFFFFFFFF:FF,F:FFFFFFFFFFFFFFFFFFFFFFFF:FFFFFFFF,:FFFFFFFFFF:FFFFFF:FFFF,FF,FFFFFFFFFFFFF:F:FF:FFFFFFFFFFFFFFFFFFFF:,F,FFFFFFFFFFFFFFFFF,:FF:::F,FFFFFFFFFFFFF:F:FFFF,F,FF,,,
@A01757:128:HWYCLDRX2:1:2101:25437:28761
TCGGACTACACGGGTATCTAATCCTGTTCGCTACCCATGCTTTCGAGCCTCAGCGTCAGTTGCAGACCAGAGAGCCGCCTTCGCCACTGGTGTTCTTCCATATATCTACGCATTCCACCGCTACACATGGAGTTCCACTCTCCTCTTCTGCACTCAAGTTCAACAGTTTCTGATGCAATTCTCCGGTTGAGCCGAAGGCTTTCACATCAGACTTATTGAACCGCCTGCACTCGCTTTACGCCCAATAAATC
+
FFFFFFFFFFFFFFFFFFFFFFFFFFFF:FFFFFFFFFFFFFFFFFFFFFFFFFFFFFFFFFFFFFFFFF:FFFFFFFFFFFFFFFFFFFFFFFFF:FFFFFFFFFFFFFFFFFFFFFFFFFFFFFFFFFFFFFFF:F:,FFFFFFFFFF,FFFFFFF:FFFFFFFFFFFFF,FFFF,FFFF:FFFFFF:FFF::FF:FFFFFFFFFF:FFFF,F:F:F,FFFFFFFF,FFF:FFFFFFFFFF,FFFFFFF
@A01757:128:HWYCLDRX2:1:2101:10257:28808
TCGGACTACAGGGTTTCTAATCCTGTTCGCTACCCACGCTCTCGTGCTTCAGCGTCAGTAACAGTCTGGTAAGCTGCCTTCGCTATCGGGGTTCTAAGTTATATCTAAGCATTTCACCGCTACTTAACTTATTCCGCCTACCTCGTCTGTACTCTAGTACTCCAGTTTTAATGGCAAATCAAGGTGAAGCCCCGACGTTTAACCACTAACTTAAAAAACCGCCTACGCACCCTTTAAACCCAATAAATCCG
+
FFFFFFFFFFFFFFFFFFFFFFFFFFFFFFFFFFFFFFFFFFFFFFFFFFFFFFFFFFFFFFFFFFFFFFFFFFFFFFFFFFFF:FFFFFFFFFFFFFFFFFFFFFFFFFFFFFFFFFFFFFFFFFFFFFFFFFFFFFFFFFFFFFFFFFFFFFFFFFFFFFFF:FFFFFFF,FFFFFFFF:FFFFFFFFFFFF:F:FFFFFF:FF:FFFFFFFFFFFFFFFFFFFFFFFFFF::FF:FF:FFFFFFFFF:
@A01757:128:HWYCLDRX2:1:2101:22390:28839
TCGTACTACAAGGGTATCTAATCCTATTTGCTCCCCACGCTTTCGTGCCTCAGCGTCAGTCAACAGGCCAGGCGGCCGCCTTCGCCACTGGTGTTCTTCCATATATCTACGCATTTTACCGCTACACATGGAGTTCCACCGCCCTCTCCTGCTCTCTAGCCCGCCAGTTTCCAGAGCCTGTACCGGTTGAGCCGGTACCTTTCACTCCAGACTTAGCAGGCCGCCTACGCACCCTTTACGCCCAATCATTC
+
FFFFFFFFFFFFFFFF,FFF:FFFFFFFFFFFFFFFFFFFFFFFFFFFFFF,FFFFFFFFFFFFFFFF,,FFFFFFFFFFFFFFFFFFFFFFF,,FFF::FF,F:FFFFF:FFF,FFFFFFFFFFFFFFFFFFFFFFFFFFF:FFFFFFFF:FFFFFFFFFFFFFFFF,FFFF:FFFFFFFFFFFFFFF:FFFFFFFFFFFFFFFFFFFFFFFFFFF:FFFFFFFFFFFFFFFFFF:FFFFFFFFF,FFFF
@A01757:128:HWYCLDRX2:1:2101:31430:28839
TCGGACTACAAGGGTATCTAATCCTGTTCGCTACCCACGCTTTCTTGCATCAGCGTCAGATGCGGATTAGCAAGCTGCCTGCGCAATCGGTGTTCTGAGTAATATCTAAGCATTTCACCGCTACACTACTCATTCCGCCTGCTGCATCCGCTCTCCAGTCGAACAGTATCAGAGGCAGGCACGGGGTTAAGCCCCGACATTTCACCTCTAACTTATCCGACAGACTACGCACCCTTTAAACCCAATAAATC
+
FFFFF::FFF:FFFF:F:,FFFFFFF:,F:F:FFFFFFFFF:FFF::F:F:FFFFFFF:FFFFF:F:F:F,F,:FF:FFFFFFF,FFF:FFFF:FF::FFFFFF,FFFF:,FF:FFFFFFFFFFFF:::F,F:,FF:FFFFFF::F:,::FFFFFFF:,FFFFFF,,F,:FFF,,FFF:FFFFFFFF,,:FF,FFFFFFF,,,FFFFFFFFFFFFF::FFFF:,F:FFFFFFFFF,,FFFFFFFFFFFF,F
@A01757:128:HWYCLDRX2:1:2101:16957:28855
TCGGACTACAGGGGTATCTAATCCTGTTCGCTACCCACGCTCTCGTGCTTCAGCGTCAGTCGCAGTCTGGTAAGCTGCCTTCGCTATCGGAGTTCTAAGTTATATCTAAGCATTTCACCGCTACTTAACTTATTCCGCCTACCTCGTCTGAACTCGAGTCTTACAGTATTAATGGCAAATCAAGGTGAAGCCCCGACGTTTAACCACTAACTTAAAAAACCGCCTACGCACCCTTTAAACCCAATAAATCC
+
FFFFFFFFFFFFFFFFFFFFFFFFFFFFFFFFFFFFFFFFF:FFF:FFFFFFFFFFFFFFFFFFFFFFFFFFFFFFFFFFFFFF:FFF:FFFFFFF:FFFF:F,FFFFFFFFFFFFFFFFF:FFFFFFFFFFFFF:FFFFFF,FFFFFFF:FFFFFFFFFFFF,,F:FFFFFFF:F:,,FF,FFFFFF,,FF:FFF:FF,FFF:FF,FFFFF:F::F,FF,FF,:FFFF:FF:FFFFF:F,FFFFFF,FF,
@A01757:128:HWYCLDRX2:1:2101:22516:28870
TCGGACTACAAGGGTATCTAATCCCGTTTGCTCCCTACGCTTTCGTGCCTTAGTGTCAGAACCGTCCCAGCATCCTGCCTACGCTATTGGTGTTCCTTCTAATATCTACGGATTTCACTCCTACACTAGAAATTCCAGATGCCCCTAACGGTCTCGAGCTTAACAGTTTAGCTAATAGTCTGAATGGTTGAGCCACCAGATTTCACTAGCTACTTATTATGCCACCTACGCAACTCTTTACACCCAGTCAC
+
FFFFFFFFFFFFFFFFF:F::FFFFFFFFFFFFF:FFFFFFFFFFFFFFFFFFFFFFFFFFFFFFFFFFFFFFFFFFFFFFFFFFFFFFFFFFFFFFFFFFFFFFFFFFFF:FFFFFFFFFFFFFFFFFFFFFFFFFFFFFFFFFFFFFFFFFFFFFFFFFFFFFFFFFF:FFFFFFFFFFFFFFFFFFFFFFFFFFFFFFFF:FFFFFFFFFFFFF:FFFF::FFFFF:FFFFF:FFFFFFF:FF,FF,F
@A01757:128:HWYCLDRX2:1:2101:1633:28902
TCGGACTACCAGGGTATCTAATCCTATTTGCTCCCCACGCTTTCGTGCCTCAGCGTCAGTCACAGGCCAGGCGGCCGCCTTCGCCACTGGTGTTCTTCCATATCTCTGCGCATTTTACCGCTACACATGGAGTTCCACCGCCCTCTCCTGTCCTCAAGTCTGCCAGTTTCTGAATGAAAGACGAGTTGAGCTCATCCCTTTGCCTTCAGACTGAACAGACCGCCTGCGCACCCTTTACGCCCAATCATTCC
+
FFFF:FF:F,FFFFFFFFFFFFFFFFFFFFFFFFFFFF,FFFFFFFFFFFFFFFFFFFFFFFFFFFFFFFFFFFFFFFFFFFFFFFFFFFFFFFFFFFFFFFFFFFFFFFFFFFFFFF:FFFFFFFFFFF,FFFFFFFFFFFFFFFFFFFFFFFF,FFFFFFFFFFFFFFFFF:F,FFF,FFFFFFFFFFFFFFFFFFFFFFF:FFFFFFFFF:FF:FFFFFFFF:F::,F,FFFFFFFFFFF:FF:F:FF
@A01757:128:HWYCLDRX2:1:2101:23475:28902
TCGGACTACACGGGTATCTAATCCTATTTGCTCCCCACGCTTTCGTGCCTCAGCGTCAGTCAACAGGCCAGGCGGCCGCCTTCGCCACTTGTGTGCTTCCATATATCTACGCATTTTACCGCTACACATGGAGTTCCACCGCCCTCTCCTGCTCTCTCGCCCGCCAGTTTCCAGAGCCTGTACCGGTTGAGCCGGTACCTTTCACTCCAGACTTAGCAGGCCGCCTACGCACCCTTTACGCCCAGTCATTC
+
FFFFFF,:FFF:FFFFFFFFFFFF:,FFFFFFFFFFFFFFFFFFFFFFFF:F:FFFF::FFF,FFFFF:,FFFFFFFFF,FFFFFF::FFFFFF,FFF::FFFFF,FF,FFFFFF:FFF:FF:FFFFFF:FFFF:F:F:FFFF,:FFFFFF:F:F:F,FFF:FFFFFFFF::FF:FF:FFFF::FFFFFFFF,F::::F:FFFF,FFFFF,FF:,FFF:F:FFF:F:F:F,F:F:FFFFFF::F,::,FF,
@A01757:128:HWYCLDRX2:1:2101:31421:28917
TCGGACTACAAGGGTATCTAATCCTGTTCGCTACCCACGCTTTCTTGCATCAGCGTCAGATGCGGATTAGCAAGCTGCCTGCGCAATCGGTGTTCTGAGTAATATCTAAGCATTTCACCGCTACACTACTCATTCCGCCTGCTGCATCCGCTCTCCAGTCGAACAGTATCAGAGGCAGGCACGGGGTTAAGCCCCGACATTTGACCTCTAACTTATCCGACAGCCTACGCACCCTTTAAACCCAATAAATC
+
FFFFFFFFFFFFFFFFFFFFFFFFFFFFFFFFFFFFFFFFFFFFFFFFFFFFFFFFFFFFFFFFFFFFFFFFFFFFFFFFFFFFFFFFFFFFFFFFFFFFFFFFFFFFFFFFFFFFFFFFFFFFFFFFFFFFFFFFFFFFFFFFFFFFFFFFFFFFFFFFFFFFFFFFFFFFFFFFFFFFFFFFFFFFFFFFFFFFFFFFFFFFFFFFF:FFFFFFFFFFFFFFFFFFFF:FFFFFFFFFFFFFFF:FFFF
@A01757:128:HWYCLDRX2:1:2101:9905:28948
TCGGACTACAGGGGTTTCTAATCCTATTTGCACCCCACGCTTTCGTGCCTCAGCGTCAGTCAACAGGCCAGGCGGCCGCCTTCGCCACTGGTGTTCTTCAATATATCTACGCATTTTACAGCTACACATGGTGTTCCACCGCCCTCTCCTGCACTCTAGCCCGCCAGTTTCAAGAGCCTGTACCGGTTGAGCCGGTACCTTTCACTCCAGACTTAGCAGGCCGCCTACGCACCCTTTACGCCCAAACATTC
+
FF,,:,,FFFFF:FFFFF,:F,,,FFFFF:F,FF,FFFF:F,FFF,,,FFF:FFFFF::FF::FF::FFF::FFFFF::FFFF,F,:FFF,::FFFFFF,FFFFFFFF:F,F:FF:FFF:FFFFFF:FFFF,FFFFFFFFFFFFFFFFF:FF,FFFFF:FFF,:FFFF,FF,,:FFF,F:FF:F,:F,FFFF:F::FFFFFFFFFFF:F,F,:F:FF:,:FFFFFF,FFF:::,F,FFF,FFFFF,,FF::
@A01757:128:HWYCLDRX2:1:2101:11315:28948
TCGGACTACAAGGGTATCTAATCCTGTTTGCTACCCACGCTTTCGTGCCTCAACGTCAGATATAGTTTGGTAAGCTGCCTTCGCAATCGGTGTTCTGTATGATCTCTAAGCATTTCACCGCTACACCATACATTCCGCCTACCGCAACTATTCTCTAGTCCAACAGTATTAGAGGCAGTTTCGGGGTTGAGCCCCGACATTTCACCTCTAACTTATCAAACCGCCTACGCACCCTTTAAACCCAATAAATC
+
FFFFFFFFFFFFFFFFFFFFFFFFFFFFFFFFFFFFFFFFFFFFFFFFFFFFFFFFFFFFF:FFFFFFFFFF,FFFFFFFFFFFFFFFFFFFFFFFFFFFFFFFFFFFFFFFFFFFFFFFFFFFFFFFFFFFFFFFFFFFFFFFFFFFFF:FFFFFFFFFFFFFFFFFFFFFFFFFFFFFFFFFFFFFF,FF:FFFFFFF,FFFFFFFF:FFFFFFFFFFFFFFFFFFFF:F:FF:FFFFF,FFFFFFFFF
@A01757:128:HWYCLDRX2:1:2101:11288:28964
TCGGACTACAAGGGTATCTAATCCTGTTTGCTACCCACGCTTTCGTGCCTCAACGTCAGATATAGTTTGGTAAGCTGCCTTCGCAATCGGTGTTCTGTATGATCTCTAAGCATTTCACCGCTACACCATACATTCCGCCTACCGCAACTATTCTCTAGTCCAACAGTATTAGAGGCAGTTTCGGGGTTGAGCCCCGACATTTCACCTCTAACTTATCAAACCGCCTACGCACCCTTTAAACCCAATAAATC
+
FFFFFFFFFFFFFFFFFFFFFFFFFFFFFFFFFFFFFFFFFFFFFFFFFFFFFFFFFFFFFFFFFFFFFFFFFFFFFFFFFFFFFFFFFFFFFFFFFFFFFFFFFFFFFFFFFFFFFFFFFFFFFFFFFFFFFFFFFFFF:FFFFFFFFFFFFFFFFFF:FFFFFFFFFFFFFFFFFFF,FFFFFFFFFFFFFFFFFFFFFF,FF:FF:FF:F:FF:FFFFFFFFFFFFFFFFFFFF,FFFFFFFFF:FFF
@A01757:128:HWYCLDRX2:1:2101:20302:28980
TCGTACTACAAGGGTATCTAATCCTGTTTGCTCCCCACGCTTTCGCGCCTCAGCGTCAGTTGCTGTCCAGTTGACCGCCTTCGCCACTGGTGTTCCTCCTAATATCTACGCATTTCACCGCTACACTAGGAATTCCGTCAACCTCTCCAGTACTCAAGAACGACAGTTTCAAATGCAGTTAAGGGGTTGAGCCCCTGGATTTCTCACCTGACTTGCCATCCCGCCTACGCGCCCTTTACACCCAGTCCCTC
+
FFFFFFF:FFFFFFFFFFFFFFFF:FFFFFFFFFFFFFFFFFFFFFFFFFFFFFFFFFFFFFFFFFFFFFFFFFFFFFFFFFFFFFFFFFFFFFFFFFFF:FF:FFFFFFFFFF,FFFFFFFFFFFF,FFFFFFFFFFFFFFF:FFFFFFF,FFFFFFFFFFFF:F,FFF,F:FF,FFFFFFF,FFF:FFF,:F:FFFF:FFF,FFFF:F,FFFFF,:F::FFF,::FFFFFF,,,,FF,,FF::,,F,FF
@A01757:128:HWYCLDRX2:1:2101:20274:28995
TCGGACTACAGGGGTATCTAATCCTGTTTGCTCCCCACGCTTTCGCACCTCAGCGTCAACAATCGTCCAGTAAGTCGCCTTCGCCACTGGTGTTCTTCCGAATATCTACGCATTTCACCTCTACACTCGGAATTCCACTCACCTCTCCCGGATTCAAGCGATGCAGTCTTAAAGGCAGTTCCGGAGTTGAGCTCCGGGCTTTCACCTCTAACTTACAAAGCCGCCTACGTGCGCTTTACGCCCAGTAATTC
+
FFFFFFFFFFFFFFFF:FFFFFFFFFFFFFFFFFFFFFFFFFFFFFFFFFFFFFFFFFFFFFFFFF:FFFFFFFFFFFFFFFFFFFFFFFFFFFFFFFFFFFFFFFFFFF,FFF:FFFFFFFFFFFFFFFFFFFFFFFFFFFF:FFFFFFFFF,FFFFFFFFFFFF:FFF:FF:FFFFFFFFFFFFF:F:FFFFFFFFFFFFF,FFFFF:FFFFFF:,FFFF:F,FFFFF,FFF,FF:FFFFF,FF:F:FF
@A01757:128:HWYCLDRX2:1:2101:7030:29011
TCGGACTACAAGGGTATCTAATCCTGTTTGATACCCACGCTTTCGTGCATCAGCGTCAATCGCGGATTCGTGAGATGCCTTCGCAATCGGTGTTCTGTGTGATATCTATGCATTTCACCGCTACACCACACATTCCTCCCACGGCATCCGCATTCCAGCAAGGCAGTATCAATGGCACTTCACCCCGTTGAGCGGGGGCATTTCACCGCTCACTTACCTCACAGCCTACGCACCCTTTACACCAAATAAAT
+
FFFFFFFFFFFFFFFFFFFFFFFFFFFFFFFFFFFFFFFFFFFFFFFFFFFFFFFFFFFFFFFFFFFFFFFFFFFFFFFFFFFFFFFFFFFFFFFFFFFFFFFFFFFFFFFFFFFFFFFFFFFFFFFFFFFFFFFFFFFFFFFFFFFFFFFFFFFFFFFF:FFFFFFFFFFFFFFFFFFFFFFFFFFFFFFFFFFFFFFF::FFFFFFFF,FFFFFFFFFFFFF:FFFFFFFFFFFFFF,FFF,:FFFFFF
@A01757:128:HWYCLDRX2:1:2101:31376:29058
TCGGACTACACGGGTATCTAATCCTGTTCGCTACCCACGCTCTCGTGCTTCAGCGTCAGTCGCAGTCTGGTAAGCTGCCTTCGCTATCGGAGTTCTAAGTTATATCTAAGCATTTCACCGCTACTTAACTTATTCCGCCTACCTCGTCTGAACTCGAGTCTTACAGTATTAATGGCAAATCAAGGTGAAGCCCCGACGTTTAACCACTAACTTAAAAAACCGCCTACGCACCCTTTAAACCCAATAAATCC
+
FFFFFFFFFFFFFFFFFFFFFFFFFFFFFFFFFFFFFFFFFFFFFFFFFFFFFFFFFFFFFFFFFFFFFFFFFFFFFFFFFFFFFFFFFFFFFFFFFFFFFFFFFFFFFFFFFFFFFFFFFFFFFFFFFFFFFFFFFFFFFFFFFFFFFFFF:FFFFFFFFFFFFFFFFFFFFF:F:FFFFFFFFFFFFFFFFFFFF:FFFFFF:FFFFFFFFFFFFFFFF:FFF::FFFFFFF,FFFFFFFF,FFFFFFF
@A01757:128:HWYCLDRX2:1:2101:13187:29246
TCGGACTACAAGGGTATCTAATCCTGTTCGCTCCCCCAGCTTTCGCGCCTCAGCGTCAGTGACGGCCCAGAGAGCTGCCTTCGCCATCGGTGTTCTTCCCGATATCTGCGCATTCCACCGCTACACCGGGAATTCCGCTCTCCTCTACCGCACTCGAGCCGCCCAGTCCGGAACCCGGCCCGAGGTTGAGCCCCGGGGTTAGAGCTTCCGCTTAGGCGGCCGCCTACGCACCCTTTACGCCCAGTAATTCC
+
FFFFFFFFFF,FFFFFFFFFFFFFFFFF,FFFFFFFFFFFFFFFFFFFFFFFFFFFFFFFFF,FFFFFFFF,FFFFFFFFFFFFFF:F,FFFFFFFFFFFFFFFFFFFFFFFFFFFFFFFFFFFFFFFFFFFFFFFFFFFFFF,FFFFFFFFFFFFFFFF,FFF:FFFFF,F:FFFFFF,FFF,,FF,F,FFF:FFF::FF:F:,F,F:F:,F,F,FF::F:FF,F:,FF:FF,FFF:FFFF::FFFF,,F
@A01757:128:HWYCLDRX2:1:2101:19976:29293
TCGGACTACAAGGGTATCTAATCCTGTTCGCTACCCATGCTTTCGCTCCTCAGCGTCAGTTACTGCCCAGAGACCTGCCTTCGCCATTGGTGTTCCTCCTGATATCTGCGCATTTCACCGCTACACCAGGAATTCCAGTCTCCCCTACAGCACTCAAGTTATGCCCGTATCGCCTGCACGCCCGAAGTTCAGCCCCGGGATTTCACAGACGACGCGACAAACCACCTACGAGCTCTTTACGCCCAGTAATT
+
FFFFFFFFFFFFFFFFFFFFFFFFFFFFFFFFFFFFFFFFFFFFFFFFFFFFFF:FFFFFFFFFFFFFFFFFFFFFFFFFFFFFFFFFFFFFFFFFFFFFFFFFFFFFFFFFFFFFFFFFFFFFFFFFFFFFFFFFFFFFFFFFFFFFFFFFFFFFFFFFFFFFFFFF:FFFFFFFFFF:FFFFFFFFF,FFFFFFFF:FFFFFFFFFFFFFF:FFFFFFFFFFFFFFFFFFFFFFF:FF,FFFFFFFF,F
@A01757:128:HWYCLDRX2:1:2101:5683:29309
TCGGACTACAGGGGTATCTAATCCTGTTTGCTCCCCACGCTTTCGTGCCTCAGTGTCAGTTACAGTCCAGAGAGCCGCCTTCGCTACTGGTATTCCTCCTAATATCTACGCATTTCACCGCTACACTAGGAATTCTACTCTCCTCTCCTGCACTCAAGTTCTCTAGTTTCAAAAGCTTACTACGGTTGAGCCGTAGCCTTTCACTTCTGACTTAAAAAACCACCTACGCACCCTTTACGCCCAGTAATTCC
+
FFFFFFFFFFFFFFFFFFFFFFFFFFFFFFFFFFFFFFFFFFFFFFFFFFFFFFFFFFFFFFFFFFFFFFFFFFFFFFFFFFFF:FFFFFFFFFFFF:FFFFFFFFFFFFFFFFFFFFFFFFFFFFFFFFFFFFFFFFFFFFFFFFFFFFFFFFFFFFFFF,FFFFFFFFFFFFFFFFFFFFF,FFFFFFF:FF:FFFFFF,FFFFFFFFFFFFFF:F:F,FFFFF,FFFFFFFFFF::FFFFFFFFFFF:
@A01757:128:HWYCLDRX2:1:2101:7202:29309
TCGGACTACAAGGGTATCTAATCCTGTTCGCTACCCACGCTCTCGTGCTTCAGCGTCAGTCGCAGTCTGGTAAGCTGCCTTCGCTATCGGAGTTCTAAGTTATATCTAAGCATTTCACCGCTACTTAACTTATTCCGCCTACCTCGTCTGACCTCGAGTCTTACAGTATTAATGGCAAATCAAGGTGAAGCCACGACGTTTAACCACTAACTTAAAAAACCGCCTACGCACCCTTTAAACCCAATAAATTC
+
FFFFFFFFF:FFFFFFFFFFFFFFFFFFFFF:FFFFFFFFFFFFFFFFFFFFFFFFFFFFFFFFFFFF:FFF:FFFFFFF:FFFFFFFFFFFFFFF:FFFF:FFFFFF:FFFFFFF:FFFFFFFFFFFFFFFFFFFFFFFFFFFFFFF:FF,:FFFFFFFFFFFFFFFFFFFFFFFFFFFFFFF:FFFFFFFFFF,FFFFFFFFFFFF,FFF:F:FFFF:FFFFF:F,FFFFFF:FFFFFFFFFF:FF,FF
@A01757:128:HWYCLDRX2:1:2101:16875:29309
TCGGACTACAAGGGTATCTAATCCTGTTCGCTACCCATGCTTTCGTGCCTCAGCGTCAGTCAACAGGCCAGGCGGCCGCCTTCGCCACTGGTGTTCTTCCATATATCTACGCATTTTACCGCTACACATGGAGTTCCACCGCCCTCTCCTGCTCTCTAGCCCGCCAGTTTCCAGAGCCTGTACCGGTTGAGCCGGTACCTTTCACTCCAGACTTAGCAGGCCGCCTACGCACCCTTTACGCCCAATCATTC
+
:FFFFFFFFFFFFFFFFFFFFFFFFFFFFFFFFFFFFFFFFFFFFFFFFFFFFFFFFFFFFFFFFFFFFFFFFFFFFFFFFFFFFF,FFF,FFFFFFFFFFFFFFFFFFFFFFFFF:FFFFFFFFFFFFFFFFFFFFFF,FFFFFF,FFFFF:FFFFF::FF:FFFFFF:FFF:FFFFF:F,FFFFFFFFFFFFFFFFFFFFFFFFFFFFFFFFFFF::FFFFFFFFF:FFF:FFFFFF:FFFFFF,FFF:
@A01757:128:HWYCLDRX2:1:2101:4725:29340
TCGGACTACTAGGGTATCTAATCCTATTTGCTCCCCACGCTTTCGTGCCTCAGCGTCAGTCACAGGCCAGGCGGCCGCCTTCGCCACTGGTGTTCTTCCATATCTCTGCGCATTTTACCGCTACACATGGAGTTCCACCGCCCTCTCCTGTCCTCAAGTCTGCCAGCTTCTGAATGAAAGACGAGTTGAGCTCATCCCTTTGCCTTCAGACTGAACAGACCGCCTGCGCACCCTTTACGCCCAATCATTCC
+
FFFFFFF:FFFFFFF:FFFFFFFFFFFFFFFFFFFFFFFFFFFFFFF:FFFFFFFFFFFFFFF:FFFF:FFFFFFFFFFFFFFFFFFFFFFFFFFFFFFFF,FFFFFFFFFFFFFFFFFFFFFFFFFFFFF:FFFFFFFFFFFFFFFFFFFFFFFFFFFFFFFF:FFFFFFFFFFFFF:FFFFFFFFFFFFFFFFFFFFFFFFFFFFFFFFFFFFFFFFFFF:FF:FFFFFFFF,F:FFFFFF,FFF::F:
@A01757:128:HWYCLDRX2:1:2101:28375:29340
TCGGACTACAAGGGTTTCTAATCCTATTTGCTCCCCACGCTTTCGTGCCTCAGCGTCAGCAACAGGCCAGGCGGCCGCCTTCGCCACTGGTGTTCTTCCATATATCTACGCATTTTACCGCTACACATGGAGTTCCACCGCCCTCTCCTGCTCTCCAGTCCTCCAGTTTCCAAAGCCATGCATGAGTTGAGCTCATGCGTTTCACTCCAGACTTGCAGGACCGCCTGCGCACCCTTTACGCCCAATCATTC
+
FFFFFF:FF,FFFFFFFFFF:FF:F:FFFFF:FFFFFFFFFFFFFF:FFFFFFFFFFFFFFFFFFFFF:FFFFFFFFFFFFFFFFFFF:FFFF:FFFFFF:FFF:FF:FFF,FFFFFF:FFFFFFFFFFFFFFF:FFFFFFFFFFFFFFFFFFFFFFFFFF:FFFFFFFF:FFFFFFFFFFFFFFF:F:FFFFFFFF,FFFFFFFFF:FF:FFFFFFF:FFFFFFFFFFFFFFFFFFFF:FFF:FFFFFFF
@A01757:128:HWYCLDRX2:1:2101:16288:29387
TCGGACTACAAGGGTTTCTAATCCTATTTGCTCCCCACGCTTTCGTGCCTCAGCGTCAGTTAACAGGCCAGGCGGCCGCCTTCGCCACTGGTGTTCTTCCATATATCTACGCATTTTACCGCTACACATGGAGTTCCACCGCCCTCTCCTGCTCTCTAGCCCGCCAGTTTCCAGAGCCTGTACCGGTTGAGCCGGTACCTTTCACTCCAGACTTAGCAGGCCGCCTACGCACCCTTTACGCCCAATCATTC
+
FFFFFFFFFFFFFFFFFFFFFFFFFFF:FFFFFFFFFFFFFFFFFFFFFFFFFFFFFFFFFFFFFFFFFFFFFFFFFFFFFFF:FFFFFFFF:FFFFFFFFFFFFFFFFFFFFFFFFFFFFFFFF:FFFFFFFFFFFFFFFFFFFFFFFFFFFFFFFF:FFFFFFFFFFFFFFFFFFFF:FFFFFFFFFFF:FFFF,FFFFFFFFFFFFFFFFFFFFFFFFFFFFF,FFFFFFFFFFFFFFFFFFF,FFFF
@A01757:128:HWYCLDRX2:1:2101:10321:29418
TCGGACTACAAGGGTTTCTAATCCTGTTTGCTACCCACGCTTTCGCACCTCAGCGTCAGTTTCCAGCCAGATTGCCGCCTTCGCTAACGGTATTCCTCCTGATATCTATGCATTTCACCGCTACACCACACATTCCTCCCACGGCATCCGCATTCCAGCAAGGCAGTATCAATGGCACTTCACCCCGTTGAGCGGGGGCATTTCACCGCTGACTTACCTCACAGCCTACGCACCCTTTAAACCCAATAAAT
+
FFFFFFFFFFFFFFFFFFFFFFFFFFFFFFFFFFFFFFFFFFFFFFFFFFFFFFFFFFFFFFFFFFFFFFFFFFFFFFFFFFFFFFFFFFFFFFFFFFFFFFFFFFFFFFFFFFFFFFFFFFFFFFFFFFFFFFFFFFFFFFFFFFFFFFFFFFFFFFFFFFFFFFFFFFFFFFFFFFFFFFFFFFFFFFFFFFFFFFF:F:FFFFFFFFFFFFFFFFFFFFFFFFFFFFFFFFFFFFFFFF,FFFFFF,F
@A01757:128:HWYCLDRX2:1:2101:17897:29418
TCGGACTACAAGGGTATCTAATCCTGTTTGCTCCCCACGCTTTCGCGCCTCAGCGTCAGTTGCTGTCCAGTTGACCGCCTTCGCCACTGGTGTTCCTCCTAATATCTACGCATTTCACCGCTACACTAGGAATTCCGTCAACCTCTCCAGTACTCAAGAACGACAGTTTCAAATGCAGTTCAGGGGTTGAGCCCCTGGATTTCACATCTGACTTGCCATCCCGCCTACGCGCCCTTTACACCCAGTAAATC
+
FFFFFFFFFFFFFFFFFFFFFFFFFFFFFFFFFFFFFFFFFFFFFFFFFFFFFFFFFFFFFFFF:FFFFFFFFFF,FFFFFFFFFFFFFFFFFFF:FFFFFFFFFFFF:FFFFFFFFFFFFFFFFFFFFFFFFFFFF:FFFFFFFFFFFF:FFFFFFFFFFFFFFFFFFFFFFFFFFFFFFFFFFFFFFFFFFFF,FFFFFFFFFF:FFFF,F:FFFFFFFFFFFFFFF,FFF:FF:FFFFFFFF:FFF:F
@A01757:128:HWYCLDRX2:1:2101:3703:29450
TCGGACTACACGGGTATCTAATCCTGTTCGCTACCCACGCTCTCGTGCTTCAGCGTCAGTCTCAGCCTGGTAAGCTGCCTTCGCTATCGGAGTTCTAAGTCATATCTAAGCATTTCACCGCTACTTGACGTATTCCGCCTACCTCGTCTGTACTCGAGCCCGCCAGTTTTAATGGCAATCCGGGGTTTAGCCCCGACATTTACCCACTAACTTAACAGGCCGCCTACGCACCCTTTAAACCCAATAAATCC
+
FFFFFFFFFFFFFFFFFFFFFFFFFFFFFFFFFFFFFFFFFFFFFFFFFFFFFFFFFFFFFFF:FFFFFFFFFFFFFFFF,FFFFFFFFF:FFFFFFFFFFFFFFFFF:FFF:FFF:FFFFF,FF:F::,FFFF:FFFFFFF:FFFFFFFFFFFFFFFFF,FFFFFFFFFFFFFF:FFFFFFFFF,FF::F,FFFFFFFF,F,FFFFF:F,FFFFF:,F:F:F:FFFFFFFFFFFFF,F:FF,FF:F,F,F
@A01757:128:HWYCLDRX2:1:2101:12255:29450
TCGGACTACAAGGGTTTCTAATCCTGTTCGCTACCCATGCTCTCGTGCATCAGCGTCAGACTCAGCCTGGTAAGCTGCCTTCGCTATCGGAGTTCTAAGTTATATCTATGCATTTCACCGCTACTTAACTTATTCCGCCTACCTCGTCTGTTCTCTAGCTCTACAGTATTAATGGCACAATGAGGTGAAGCCCCAAAATTTTACCACTAACTTATAATGCCGCCTACGCACCCTTTAAACCCAATAAATCC
+
::,FF:FF:F:FF:FFFF,FFFFFFF:FF,FFFFFFFFFFFFFFFF:FFFFFF:FFF:,FFFF,:F,,FFFFF:FFFFF,FFFFF:FF,FFF,FFFFF,F:FFFFFFF:F:F:FFFF,FFFFF:FFFFFFF,FFFFFFFFFFFFFFF:FFFF:FFFFF:FFFFFFFFFFFFFFFFFFFFFFFF:FFF:FFFFFFFFFFFFF:F:FFFF,:FFF:F,FFFF,FFFFFFFFFFFFFFF::FFFFFFFF::FF,
@A01757:128:HWYCLDRX2:1:2101:32588:29465
TCGGACTACCGGGGTTTCTAATCCTGTTCGCTCCCCCAGCTTTCGCGCCTCAGCGTCAGTGCCGGCCCAGAGAGCTGCCTTCGCCATCGGTGTTCTTCCCGATATCTGCGCATTCCACCGCTACACCGGGAATTCCGCTCTCCTCTACCGCACTCGAGCCGCCCAGTTCGGAACCCGGCCCTAGGTTGAGCCCCGGGGTTAGAGGTTCCGCTTAGGCAGCCGCCTACGCGCGCTTTACGCCCAATGACTCC
+
FFFFFFFFFFFFFFFFFFFFFFFFFFFFFFFFFFFFF:FFFF:FFFFFFFFFFFFFFFFFFFFFFFFFFFFFFFFFFFFFFFFFFFFFFFFFFFFFFFFFFFFFFFFFFFFFFFFF:FFFFFFFFFFFFFFFFFFFFFFFFFFFFFFFF:FFFFFFFFF:FFFF:FFFFFFFFFFFFFFFF,FFFFFFF:FFFFFFFFFFFF:FFFFFFFFFFFFFFF,FFFFFF:FFFFFFFFFFFF,FFFFFF,F,FFF
@A01757:128:HWYCLDRX2:1:2101:22715:29496
TCGGACTACCAGGGTATCTAATCCTATTTGCTCCCCACGCTTTCGTGCCTCAGCGTCAGTCAACAGGCCAGGCGGCCGCCTTCGCCACTGGTGTTCTTCCATATATCTACGCATTTTACCGCTACACATGGAGTTCCACCGCCCTCTCCTGCTCTCTAGCCCGCCAGTTTCCAGAGCCTGTACCGGTTGAGCCGGTACCTTTCACTCCAGACTTAGCAGGCCGCCTACGCACCCTTTACGCCCAATCATTC
+
FFFFFFFFFFFFFFFFFFFFFFFFFFFFFFFFFFFFFFFFFFFFFFFFFFFFFFFFFFFFFFFFFFFFFFFFFFFFFFFFFFFFFFFFFFFFFFFFFFFFFFFFFFFFFFFFFFFFFFFFFFFFFFFFFFFFFFFFFFFFFFFFFFFFFFFFFFFFFFFFFFFFFFFFFFFFFFFFFFFFFFFFFFFFFFFFFFFFFFFFFFFFFFFFFFFFFFF:FFFFFFFFFFFFFFFFFFFFFFFFFFFFFFFFFFF
@A01757:128:HWYCLDRX2:1:2101:30653:29496
TCGGACTACAAGGGTATCTAATCCTGTTCGCTACCCATGCTTTCGAGCCTCAGCGTCAGTTGCAGACCAGAGAGCCGCCTTCGCCACTGGTGTTCTTCCATATATCTACGCATTCCACCGCTACACATGGAGTTCCACTCTCCTCTTCTGCACTCAAGTTCAACAGTTTCTGATGCAATTCTCCGGTTGAGCCGAAGGCTTTCACATCAGACTTATTGAACCGCCTGCACTCGCTTTACGCCCAATCATTC
+
FFFFFFFFFFFFFFFFFFFFFFFFFFFFFFFFFFFFFFFFFFFFFFFFFFFFFFFFFFFFFFFFFFFFFFFFFFFFFFFFFFFFFFFFFFFFFFFFFFFFFFFFFFFFFFFFFFFFFFFFFFFFFFFFFFFFFFFFFFFFFFFFFFFFFFFFFFFFFFFFFFFFFFFFFFFFFFFFFF,FFFFFFFFFFFFFFFFFFFFFFFFFFFFFFFFFFFFFFFFFFFFFFFFFFFFFFFFFFFFFFFF:FFFF,FF
@A01757:128:HWYCLDRX2:1:2101:1398:29528
TCGGACTACAGGGGTATCTAATCCCGTTTGCTCCCTACGCTTTCGTGCCTTAGTGTCAGAACCGTCCCAGTAACCTGCCTACGCTATCGGTGTTCCTTCTAATATCTACGGATTTCACTCCTACACTAGAAATTCCAGTTACCCCTAACGGTCTCGAGCTTAGCAGTTTAGATAATAGTCTGAATGGTTGGGCCACCAGATTTCACTATCTACTTACTATGCCACCTACGCAACTCTTTACACCCAGTCAC
+
F:FFF:FFFFFFFFFFFFFFFFFF:FFFFFFFFFFFF:F:FFFFFFFF,FFFFFFFFFFFF:FFFF:FFFFFF:FFF::FFFFFFFFFFFFFFFFFFFFF,FF:FFFFFFF:FFF:FFF:FFF,,FFFFFFFF,:,FFFFFFFF:F::::FF:FF,,FFFF:FF,FFFF:FF,FFFFF:FFFFFFFFFF,F:,,:,FFFF,FFF,,FFFFFF:FF,:F,FF,F,F:FF:FF,::F:F,F,::FFF,F:FF:
@A01757:128:HWYCLDRX2:1:2101:18954:29528
TCGGACTACAGGGGTATCTAATCCTGTTTGCTCCCCACGCTTTCGCACCTCAGCGTCAATACCGGTCCAGGTGGCCGCCTTCGCCACTGATGTTCCTACAGATATCTACGGATTTCACTCCTACACCTGGAATTCCGCCACCCTCTCCCGGATTCCAGTCATGCAGTATCAAGGGCAGTTCCACGGTTGAGCCGTGGGATTTCACCCATGACTTACACAACAGCCTACGTGCGCTTTACGCCCAGTAATTC
+
FFFFFFFFFFFFFFFFFFFFFFFFFFFFFFFFFFFFFFFFFFFFFFFFFFFFFFFFF,FFFFFFFFFFFFFFFFFFFFFFFFFFFFFFFFFFFFFFF,FFFFFFFFFFFFFFFFFFFFFFFFFFFFFFFFFFFFFFFFFFFFFFFFFFFFFFFFFFFFFFFFFFFFFFFFFFF::FFFFFFFFFFFFFFFFFFFF:FFF,FFFFFFF,FFFFFF:FFFFFF:FFFFFFFF:FFF:FFF:FFFFFFFFF:FF
@A01757:128:HWYCLDRX2:1:2101:1705:29559
TCGGACTACCGGGGTATCTAATCCTGTTTGCTCCCCACGCTTTCGTGCCTCAGTGTCAGTTACAGTCCAGAGAGCCGCCTTCGCAACTGGTGTTACTCCTAATATCTACGCATTTCACCGCTACACTAGGAATTCCACTCTCCTCTCCTGCACTCAAGTTCCCCAGTTTCAAAGGCTTACTACGGTTGAGCCGTAGCCTTTCACCTCTGACTTAAGAAAGCACCTACGCTCCCTTTACGCCCAGTAATTAC
+
,FFFFFFFFFFFFFF:FFFF::,:FFFFFFFFFF,::,F:FFFFFFF:FFF:FFFFFFFFFFFFFFFFFFFFFFFFFFF:FFFF:FFFFFF:,F:FFFF:F:FF:::FFFFFFFF:FF:FFF:F,:FFFFFFFFF,FFFFFF:F,FF:FFFF,FFFFFFFFFFFF:FFF::,:FF:FFFFF:FFFFFF:FFFFF,:,,FFF:,F,FFFFFFFFF,FFFF,F,F:FFFFF,FFFFFFF,F:,FFFFFFFF:F
@A01757:128:HWYCLDRX2:1:2101:4562:29559
TCGGACTACAAGGGTATCTAATCCAATTTGCTCCCCACGCTTTCGTGCCTCAGCGTCAGTCACAGGCCAGGCGGACGCCTTCGCCACTGGTGTTCTTCCATATCTCTGCGCATTTTACCGCTACACATGGAGTTCCACCGCCCTCTCCTGTCCTCAAGTCTGCCAGCTTCTGAATGAAAGACGAGTTGAGCTCATGCCTTGGCCTGCAGACTGAACAGACCGCCTGCGCACCCTTTACGCCCAATCATTCG
+
FFF:FFFFF,F:FFFF,:,F:FFF,F::FFFFFFF,FF:FF,,:F:,F:FF:FFF,FF::,:F,:,FF:FF,,,,,:F:F,F::,F:F:,F,:,,F,F,FF,:F,,F:::FFFFFFF,,FFFF,::FFFFF::F:FF:F:FF,FFFF,F,FFFFFFF,,,FFF,FFF,,F:,:,FF:FFF,F,:::FF,FFFF,:,:F,F,FFFF,FFFF,FFFF::FF:,FF,FF,FF,:FFF:,F:FF,F,,F,:,F,,
@A01757:128:HWYCLDRX2:1:2101:25418:29575
TCGGACTACAAGGGTATCTAATCCTGTTCGCTACCCACGCTTTCGTGCATCAGCGTCAGATGCGGATTAGCAAGCTGCCTGCGCAATCGGTGTTCTGAGTAATATCTAAGCATTTCACCGCTACACTACTCATTCCGCCTGCTGCATCCGCTCTCTAGTCGAACAGTATCAGAGGCAGGCACGGGGTTAAGCCCCGACATTTGACCTCTAACTTATCCGACAGCCTACGCACCCTTTAAACCCAATAAATC
+
FFFFFFFFFFFFFFFFFFFFFFFFFFFFFFFFFFFFFFFFFFFFFFFFFFFFFFFFFFFFFFFFFFFFFFFFFFFFFFFFFFFFFFFFFFFFFFFFFFFFFFFFFFFFFFFFFFFFFFFFFFFFFFFFFFFFFFFFFFFFFFFFFFFFFFFFFFFFFFFFFFFFFFFFFFFFFFFFFFFFFFFFFFFFFFFFFFFFFFFFFFFF:FFFF::FFFFFFFFFFFF:FFFFFFFFFFFFFFF,FFFFFFFFFFF
@A01757:128:HWYCLDRX2:1:2101:20790:29606
TCGGACCCCCGGGTATCTAATCCTGTTCGCTACCCACGCTCTCGTGCTTCAGCGTCAGTCTCAGCCTGGTAAGCTGCCTTCGCTATCGGAGTTCTAAGTCATATCTAAGCATTTCACCGCTACTTGACTTATTCCGCCTACCTCGTCTGTACTCGAGCCCGCCAGTTTTAATGGCAATCCGGGGTTTAGCCCCGACATTTAACCACTCACTTAACAGGCCGCCTACGCACCCTTTAAACCCACTAAATCCG
+
FF:FFF,FFFFFFFFFFFFFFFFFFFFFFFFFFFFFFFFFFFFFFFFFFFFFFFFFFFFFFFFFFFFFF:FFFFFFFFFFFFFFFFFFFFFFFFFFFFFFFFFFFF,FFFFFFFFFFFFFFF:FFFFFFFFFFFFFFFFFFFFFFFFFFFFFFFFFFFFFFFF,FFFFFFFFFFF:,FFFFFFFFFFFFFFFFFF,FFFFFFFF:FF,FFFFFFFFFFFFFFFFF:FF,FFFFFFFFFFFFF,FFFFFF,F
@A01757:128:HWYCLDRX2:1:2101:6307:29637
TCGGACTACCAGGGTATCTAATCCCGTTTGCTCCCTACGCTTTCGTGCCTTAGTGTCAGTACCGTCCCAGTAAGATGCCTACGCTATCGGTGTTCCTTCTAATATCTACGGATTTCACTCCTACACTAGAAATTCCAGATACCCCTAACGGTCTCGAGCTTAGCAGTTTAGATAATAGTCTGAATGGTTGACCCTCCAGATTGCACTCTCTCCTTACTCTGCGACCTCCCCACCTCTGTACACCCACTGAC
+
FFFFFFFFF:FFFFFFFFFFFFFF,FFFFFFFFFFFFFFFFFFFF:FFFFFFF,FFFFF,F:FF:FFFFFFFF,,FFFFFFFFF,FF:FF:FFFF,FFFFFFFFFFF:FFF:FFFFFFF,FFFFFFF,F:::FFFFFF,FFF,,:FFFFF::FFF:FFF:,::FFFF:F:,FFF,,F,F,F:FF:F,FF,:,FF,:,:::FF,F,FF,FFF,FFFFFF,F:F,,,FF,,,::,FF,F,,:,FF,F,,F,F,
[truncated: 78,113,829 more chars]
