# Supplementary material for: Effects of semaglutide on gut microbiota, cognitive function and inflammation in obese mice
Source: PeerJ. 2024 Aug 12;12:e17891. doi: 10.7717/peerj.17891 (PMC11326427; doi:10.7717/peerj.17891)
Supplement: Supplemental Information 38 [file peerj-12-17891-s038.gz › ZTPSN23FE011-HFD_6_R2.fq]

@A01757:128:HWYCLDRX2:1:2101:26422:1063
TCGGACTACCCGGGTATCTAATCCTGTTTGCTCCCCACGCTTTCGTGCCTCAGTGTCAGTTACAGTCCAGAGAGCCGCCTTCGCAACTGGTGTTCCTCCTAATATCTACGCATTTCACCGCTACACTAGGAATTCCACTCTCCTCTCCTGCACTCAAGTTCCCCAGTTTCAAAGGCTTACTACGGTTGAGCCGTAGCCTTTCACCTCTGACTTAAGAAACCACCTACGCACCCTTTACGCCCAGTAATTCC
+
FFFFFFFFFFFFFFFFFFFFFFFFFFFFFFFFFFFFFFFFFFFFFFFFFFFFFFFFFFFFFFFFFFFFFFFFFFFFFFFFFFFFFFFFFFFFFFFFFFFFFFFFFFFFFFFFFFFFFFFFFFFFFFFFFFFFFFFFFFFFFFFFFFFFFFFFFFFFFFFFFFFFFFFFFFFFFFFF:FFFF:F:FFFFFFFFFFFFFFF:FFFFFFFFFFFFFFFFFFFFFFFFF:F:F::FFFFFFFFFFFFFFF:FFFF
@A01757:128:HWYCLDRX2:1:2101:4734:1110
TCGGACTACAAGGGTATCTAATCCTGTTCGCTCCCCCAGCTTTCGCGCCTCAGCGTCAGTGCCGGCCCAGAGAGCTGCCTTCGCCATCGGTGTTCTTCCCGATATCTGCGCATTCCACCGCTACACCGGGAATTCCGCTCTCCTCTACCGCACTCGAGCCGCCCAGTTCGGAACCCGGCCCGAGGTTGAGCCCCGGGGTGAGAGGTTCCGCTGAGGCAGCCGCCTACGCGCGCTGTAGGCCCAATGACTCC
+
FFFFFFFFFFFFFFFFFFFFFFFFFFFFFFFFFFFFFFFFFFFFFFFFFFFFFFFFF,FFFFFFF:FF,FFF:FFFFFFFFFFFFF,FFFFFFFFFFFFFFFFFFFFFFFFFFFFFFFFFFF,FFFFFFFF,:FFFFFFFFFFF:FF:FFFFF:FF,FFFFFFF:F,FFFFFFFFFFFFFFF,FFFFF,FFFFFF,,F,,FFFF:F,FFFFF,F:FFF,F:FFFF:FFFFF:FF,F,,,F:F,,,F:FFFF
@A01757:128:HWYCLDRX2:1:2101:5683:1157
TCGGACTACAGGGGTATCTAATCCTGTTTGATACCCACGCTTTCGTGCATCAGCGTCAATCGCGGATTCGTGAGATGCCTTCGCAATCGGTGTTCTGTGTGATATCTATGCATTTCACCGCTACACCACACATTCCTCCCACGGCATCCGCATTCCAGCAAGGCAGTATCAATGGCACTTCACCCCGTTGAGCGGGGGCATTTCACCGCTGACTTACCTCACAGCCTACGCACCCTTTAAACCCAATAAAG
+
FFFFFFFFFFFFFFFFFFFFFFFFFFFFFFFFFFFF:FFFFFFFFFFF:FFFFFFFFFFFFFFFFFFFFF:FFFFFFFFFFFFFFFFFFFFFF:FFFFF:FFFFFFFFFFFFFFF:FFFFFFFFFFFFFFF,FFFFFFFFFFFF:FFFFFFFFFFFFFFFFFF:FFFFFFFFFF,:FFFFFFFFFFFFFF:FFFFFFFF,FFFF,F,FFFFFFFFFFFFFF,FFFF:,::FF,F:F,FF::FFF,:::,F,
@A01757:128:HWYCLDRX2:1:2101:9688:1172
TCGGACTACAAGGGTTTCTAATCCTGTTCGCTCCCCTAGCTTTCGCGCCTCAGCGTCAGTCGTGGCCCAGAAGGCCGCCTTCGCCGCCGGTGTTCTTCCCAATATCTGCGCATTCCACCGCTACACTGGGAATTCCGCCTTCCCCTACCAGACTCAAGCCTGCCGGTATCGGGGGCGGACCGGGGTTGAGCCCCGGTATTTGACCCCCGACCTAACAGGCCGCCTACGCGCGCTTTACGCCCAATGAATCC
+
FFFFFFFFFF:FFFF,FFFF:FFFFFFFFFFFFFFFFFFFFFFFFFFFFFFFFFFFFFFFFFFFFFFFFFFFFFFFFFFFFFFFFFFFFFFFFFFFFFFFFFFFFFFFFFFFFFFFFFFFFFFFFFFFFFFFFFFFFFFFFFFFFFFFFFFFFFFFFFFFFFFFFFFFFFFFFFFFFFFFFFFFFFFFFFFFFFFFFFFFFFFFFFFFFFFFFFFFFFFFFFFFFFFFFFFFF:FF:FFFFFF:FFFFFFF
@A01757:128:HWYCLDRX2:1:2101:23900:1204
TCGGACTACAAGGGTATCTAATCCTGTTCGCTCCCCCAGCTTTCGCGCCTCAGCGTCAGTGATGGCCCAGAGAGCTGCCTTCGCCATCGGTGTTCTTCCCGATATCTGCGCATTCCACCGCTACACTGGGAATTCCGCCTTCCCCTACCAGACTCAAGCCTGCCGGTATCGGGGGCGGACCGGGGTTGAGCCCCGGTATTTGACCCCCGACCTAACAGGCCGCCTACGCGCGCTTTACGCCCAATGAATCC
+
FFFFFFF:FFFFFFFFFFFFFFFFFFFFFFFFFFFFFFFFFFFFFFFFFFFFFFFFFFFFFFFFFFFFFFFFFFFFFFFFFFFFFF:FFFFFFFFFFFFFFFFFFFFFFFFFFFFFFFFFFFFFFFFFFFFFFFFFFFFFFFFFFFFFFFFFFFFFFFFFFFFFFFFFFFFFF:FFFFFFFF,FFFFFFFFFFFFF:FFFFFFFFFF:FFF:FFFFFFFFFFFFFFFFFFFFFFFFFFFFF:F:F,FFFFF
@A01757:128:HWYCLDRX2:1:2101:25319:1219
TCGGACTACAGGGGTATCTAATCCTATTTGCTCCCCACGCTTTCGTGCCTCAGCGTCAGTTAACAGGCCAGGCGGCCGCCGTCGCCACTGGTGTTCTTCCATATATCTACGCATTTTACCGCTACACATGGAGTTCCACCGCCCTCTCCTGCTCTCTAGCCCGCCAGTTTCCAGAGCCTGTACCGGTTGAGCCGGTACCTTTCCCTCCAGACTTAGCAGGCGGCCTACGCACCCTTTACGCCCCATCATTC
+
:FFFF:FFF:F,FFFF,FFFFFFFFFF:FFFFFFF,FFFFFFFFFFFF,FFFFFFF:FFFF:F:FFFFFFFFFFFFFFF:,FF:FFF:FFFFFF:FFFF,FF:F,FFFFFFF:F,,:FF::F,FF:FFFF:FFF:F::FF:FFFF:F,FFFF:FF:FFFFFFFF::FFFFFFFFFFFFFFFFFFF:F:,,FFF::FFFFFFFF,:,F,::F:FFF:F,F:F,FFFFF:F,FFFFFFF,:FFFFFFF,:,FF
@A01757:128:HWYCLDRX2:1:2101:25572:1219
TCGGACTACCAGGGTATCTAATCCTGTTCGCTCCCCCAGCTTTCGCGCCTCAGCGTCAGTGCCGGCCCAGAGAGCTGCCTTCGCCATCGGTGTTCTTCCCGATATCTGCGCATTCCACCGCTACACCGGGAATTCCGCTCTCCTCTACCGCACTCGAGCCGCCCAGTTCGGAACCCGGCCCGAGGTTGAGCCCCGGGGTTAGAGGTTCCGCTTAGGCAGCCGCCTCCGCGCGCTTTACGCCCAATGAATCC
+
FFFFFFFFFFFFFFFFFFFFFF:FFFFFFFFFFFFFFFFFFFFFFFFFFFFFFFFFFFFFFFFFFFFFFFFFFFFFFFFFFFF:FFFFFF:FFFFFFF,FFFFFFFFFFFFFFFFFFFFFFFFFFFFFFFFFFFFFFFFFFFFFFF:FFFFFFFFFFFFFFFFFFFFFFFFFFF:FFFFFFFFFF:FFFFFFFFFFFFF:FFFFFFFFFFFFFFFFFFFFFFFFF,FFFFFFF,FFFFFFFFF,F,FFFFF
@A01757:128:HWYCLDRX2:1:2101:5159:1251
TCGGCTACTAGGGTATCTAATCCTGTTCGCTCCCCCAGCTTTCGCGCCTCAGCGTCAGTGCCGGCCCAGAGAGCTGCCTTCGCCATCGGTGTTCTTCCCGATATCTGCGCATTCCACCGCTACACCGGGAATTCCGCTCTCCTCTACCGCACTCGAGCCGCCCAGTTCGGAACCCGGCCCGAGGTTGAGCCCCGGGGTTAGAGGTTCCGCTTAGGCAGCCGCCTACGCGCGCTTTACGCCCAATGAATCCG
+
FFFFFFFFFFFFFFFFFFFFFFFFFFFFFFFFFFFFFFFFFFFFFFFFFFFFFFFFFFFFFFFFFFFFFFFFFFFFFFFFFFFFFFFFFFFFFFFFFFFFFFFFFFFFFFFFFFFFFFFFFFFFFFFFFFFFFFFFFFFFFFFFFFFFFFFFFFFFFFFFFFFFFFFFFFF:FFFF:FFFFFFFFFFFFFFFFFFFFF:FFFFFFFF,FFFF:FFFFFFFFFFFFFFFFFFFFFF:FFFFFFFF,F,FFFF
@A01757:128:HWYCLDRX2:1:2101:27172:1297
TCGGACTACCAGGGTATCTAATCCTGTTCGCTCCCCCAGCTTTCGCGCCTCAGCGTCAGTGACGGCCCAGAGAGCTGCCTTCGCCATCGGTGTTCTTCCCGATATCTGCGCATTCCACCGCTACACCGGGAATTCCGCTCTCCTCTACCGCACTCGAGCCGCCCAGTCCGGAACCCGGCCCGAGGTTGAGCCCCGGGGTTAGAGGTTCCGCTTAGGCGGCCGCCTACGCGCGCTTTACGCCCAATGAATCC
+
FFFFFFFFFFFF::FFFFFF,FFFFFFFFFFFFFFFFFFFFFFFFFFFFFFFFFFFFFFFFFFF:FFFFFFFFFFFFFFFFFFFFFFFF:FFFFFFFFFF,FF:,FFFFFFFFFFFFFFFFFFFFFFF,FFFFFFFFFFFFFFFFFFFFFFFFFFFFFFFFFFFFFFFFFFF:FFFFFFFFFFFFF:FFFFFFFFF:FFFFFFFF:FFFFFFFFF:FF:FFFFFF:FFFFF:FFFFFFFFF:F,F,F,FFF
@A01757:128:HWYCLDRX2:1:2101:20672:1313
TCGGACTACACGGGTATCTAATCCTGTTTGCTCCCCACGCTTTCGTGCCTCAGTGTCAGTTACAGTCCAGAGAGCCGCCTTCGCAACTGGTGTTCCTCCTAATATCTACGCATTTCACCGCTACACTAGGAATTCCACTCTCCTCTCCTGCACTCGAGTTCCCCAGTTTCAAAGGCTTACTACGGTTGAGCCGTAGCCTTTCACCTCTGACTTAAGAAACCACCTACGCACCCTTTACGCCCAGTAATTCC
+
FF:FFFFFFFFFFFFFFFFFFFFFFFFFFFF:FFFFFFFFFF:FFFFFFFF,FFFFFFFFFFFFFFFFFFFFFFFFFFFF,FFFFFFFFFFFF:FFFFFFFFFFFFFFFFF:FFFFFFFFFF:FFFFFFFFFFFFFFFFFFFFFFF:FFFFFFFFFFFFFF:FFFFFFFFFFFFFFFFFFFFFFFFF:FFFFF:FFFFFF:FFFFFFFFFFFFFFFFFFFFFFFFFFFFFFFFF:FFFFFFFFF:FFF:F:
@A01757:128:HWYCLDRX2:1:2101:2166:1360
TCGGACTACCGGGGTATCTAATCCTGTTCGCTACCCATGCTTTCTAGCCTCAGCGTCAGTTGCAGACCAGACAGCCGCCTTCGCCACTGGTGTTCTTCCATATATCTACGCATTCCACCGCTACACATGGAGTTCCACTGTCCTCTTCTGCACTCAAGTCGCCCGGTTTCCGATGCACTTCTTCGGTTAAGCCGAAGGCTTTCACATCAGACCTAAGCAACCGCCTGCGCTCGCTTTACGCCCAATAAATC
+
FFFFFFFFFFFFFFFFFFFFFFFFFFF:FFFFFFFFFFFFFFFFFFFFFFFFFFFFFFFFFFFFFFFFFFFFFFFFFFFFFFFFFFFFFFFFFFFFFFFFFFFFF,F:F:FFFFFFFFFFFFFFFFFFFFFFFFFFFFFFFFFFFFFFFFFFFFFFF:FFFFFFFFFFFFFFFFF:FFFFFFFFFFFFFFFFFFFFFFFFFFFFFFFF:FFFFF:FFFF::FFFFFFFFFFFFFFFFFFFFF,:FFFF:FF
@A01757:128:HWYCLDRX2:1:2101:21594:1376
TCGGACTACCAGGGTATCTAATCCTGTTTGCTCCCCACGCTTTCGTGCCTCAGTGTCAGTTACAGTCAAGAGAGCCGCCTTCGCAACTGGTGTTCCTCCTAATATCTACGCATTTCACCGCTACACTAGGAATTCCACTCTCCTCTCCTGCACTCAAGTTTCCCAGTTTCAAAGGCTTACTACGGTTGAGCCGTAGCCTTTCACCTCTGACTTAAGAAACCACCTACGCACCCTTTACGCCCAGTAATTCC
+
FFFFFFFFFFFFFFFFFFFFFFFFFFFFFFFFFFFFFFFFFFFFFFFFFFFFFFFFFFFFFFFFFFFFFFFFFFFFFFFFFFFFFFFFFFFFFFFFFFFFFFFFFFFFFFFFFFFFFFFFFFFFFFFFFFFFFFFFFFFFFFFFFFFFFFFFFFFFFFFFFFFFFFFFFFFFFFFFFFFFFFFFFFFFFFF:FFFFFFFFFF:FFFFFFFFFFFFFFFFFFFFFFFFFFFFFFFFFFFFFFFFFFFFFFFF
@A01757:128:HWYCLDRX2:1:2101:27706:1532
TCGGACTACACGGGTTTCTAATCCTGTTTGCTCCCCGCGCTTTCGTGCCTCAGTGTCAGTTACAGTCCAGAGAGCCGCCTTCGCAACTGGTGTTCCTCCTAATATCTACGCATTTCACCGCTACACTAGGAATTCCACTCTCCTCTCCTGCACTCAAGTTCCCCAGTTTCAAAGGCTTACTACGGTTGAGCCGTAGCCTTTCACCTCTGACTTAAGAAACCACCTACGCACCCTTTACGCCCAGTAATTCC
+
FFFFFFFFFFFFFFFFFFFFFFFFFFFFFFFFFFFFFFFFFFFFFFFFFFFFFFFFFFFFFFFFFFFFFFFFFFFFFFFFFFFFFFFFFFFFFFFFFFFFFFFFFFFFFFFFFFFFFFFFFFFFFFF,FFFFFFFFFFFFFFFFFFFFFFFFFFFFFFFFFFFFFFFFFFFFFFFFFFFFFFFFFFFFF:FFFFFFFFFFFFFFFFFFFFFF,:FFF,FFFF:FFFFFFFFFFFFFFF,FFFFFFFFF,FF
@A01757:128:HWYCLDRX2:1:2101:6714:1564
TCGGACTACAAGGGTATCTAATCCTATTTGCTCCCCACGCTTTCGTGCCTCAGCGTCAGTCACAGGCCAGGCGGCCGCCTTCGCCACTGGTGTTCTTCCATATCTCTGCGCATTTTACCGCTACACATGGAGTTCCACCGCCCTCTCCTGTCCTCAAGTCTGCCAGTTTCTGAATGAAAGACGAGTTGAGCTCATCCCTTTGCCTTCAGACTGAACAGACCGCCTGCGCACCCTTTACGCCCAATCATTCC
+
FFFFFFFFFFFFFFFFFFFFFFFFFF:FFFFFFFFFFFFFFFFFFFFFFFFFFFFFFFFFFFFFFFFFFFFFFFFFFFFFFFFF:FFFFFFFFFFFFFFFFFFFFFFFFFFFFFFFFFFFFFFF:FFFFFFFFFFFFFFFFFFFFFFFFFFFFFFF::FFF:FFFFFFFFFFFFFFFFFFFFFFFFFFFFFFFFFF:F,FFFFF:FFFF:FFFFFFFF::::,F::FFFFFFFF:FF:FFFF:,F:F:,:F
@A01757:128:HWYCLDRX2:1:2101:7753:1611
TCGGACTACAAGGGTTTCTAATACTGTTCGATACCCACACTTTCGTGCATGAGCGTCAGTTGAGCGCCGGTATGCTGCCTTCGCAATCGGAGTTCTGCGTGATATCTATGCAGTTCACCGCTACACCACGCATTCGGCATACTTCTCGCTCTCTCAAGAAGTCCAGTTTCTAGGGCGCGGAGGGGTTGAGCCCCGCTCTTTGGGCGCTGAGTGGTGGGGGCGCCTGCGCTCCCGGGCGCCCCCGGGACTCG
+
:FFFFFFFFFFFFFFFFFFFFF,F:FF::FFFFFF::FFFF,FFFFFFF,FFFFF:FFF:::FFFFFF:FFFFFFFFF,FFF:FF,F,FFFF,FFFF:F::,F,,,FF,F:,,F:,,FFFF,F,,,F:FF:,:FF,F,FF,:FFF,,F::F,F,:F,FF,,,:FFF,,:F,,,FF,,,F,,:,F::,F:FF,:,FF,:,,,,,,FFF:F,,,,:::,F,,FFF,,F,:::,,FFF,,,,FFF,,,,,:,,,
@A01757:128:HWYCLDRX2:1:2101:7464:1673
TCGGACTACACGGGTATCTAATCCTATTTGCTCCCCACGCTTTCGTGCCTCAGCGTCAGTCAACAGGCCAGGCGGCCGCCTTCGCCACTGGTGTTCTTCCATATATCTACGCATTTTACCGCTACACATGGAGTTCCACCGCCCTCTCCTGCTCTCTAGCCCGCCAGTTTCCAGAGCCTGTACCGGTTGAGCCGGTACCTTTCACTCCAGACTTAGCAGGCCGCCTACGCACCCTTTACGCCCAATCATTC
+
FFFFFFFFF:FFFFFFFFFFFFF:F,:FFFFFFFFFFFFFFFFFFFFFFFFFFFFFFFF:FFFFFFFFFFFFFFFFFFFFFFFFFF:FFFFFFFFFFFFFFFFFFFFFFFFFFFFFFFFFFFFFFFFFFF:F:FFFFFFFFFFFFFFFFFFFFFFFF,,FFFFFFFFFFFFFFFFFFFFF,:F,FFFFFFFFFF:F,FFFF:FFFFF:FF:::,FFFFFFFFFFFFFFFFFFFFFFFFFFFFF:F:FF,FF
@A01757:128:HWYCLDRX2:1:2101:2013:1689
TCGGACTACAAGGGTATCTAATCCTGTTTGCTCCCCACGCTTTCGAGCCTCAGCGTCAGTTACAGACCAGAGAGCCGCCTTCGCCACTGGTGTTCCTCCATATATCTACGCATTTCACCGCTACACATGGAATTCCACTCTCCTCTTCTGCACTCAAGTTTCCCAGTTTCCAATGACCCTCCCCGGTTGAGCCGGGGGCTTTCACATCAGACTTAAGAAACCGCCTGCGCTCGCTTTACGCCCAATAAATC
+
FFFFFFFFFFFFFFFFFFFFFFFFFFFFFFFFFFFFFF:FFFFFFFFFFFFFFFFFFFFFFFFFFFFFFFFFFFFFFFFFFFFFFFFFFFFFFFFFFFF:FFFFFFFFFFFFFFFFFFFFFFFFFFFFFFFFFFFFFFFFFFFFFFFFFFFFFFFFFFFFFFFFF:FFFFFFFFF:FF,FFFFFFFFF:FFFFFFFFF:F,FFFFFFFFFFFFFFF:FFFF:FFFF,FFFFFFFFFFFF,FF,:F:FFFFF
@A01757:128:HWYCLDRX2:1:2101:28284:1720
TCGGACTACAAGGGTATCTAATCCTGTTTGCTCCCCACGCTTTCGTGCCTCAGTGTCAGTTACAGTCCAGAGAGCCGCCTTCGCAACTGGTGTTCCTCCTAATATCTACGCATTTCACCGCTACACTAGGAATTCCACTCTCCTCTCCTGCACTCAAGTTCCCCAGTTTCAAAGGCTTACTACGGTTGAGCCGTAGCCTTTCACCTCTGACTTAAGAAACCACCTCCGCACCCTTTACGCCCAGTAATTCC
+
FFFFFFFFFFFFFFFFFFFFFFFFFFFFFFFFFFFFFFFFFFFFFFFFFFFFFFFFFFFFFFFFFFFFFFFFFFFFFFFFFFFFFFFFFFFFFFFFFFFFFFFFFFFFFFF:FFFFFFFFFFFF:FF,FF:FFFFFFFFF:FFFFFFFFFFFFFFFFF:FFFFFFFFFFFFFFFFFFFFFF:FFFFFFFFFFFF:FFFFFFF,FFFFFFFFFF:FFFF,FFF:FF,,FFFFFFFFFFFFF:FFFFF:FFFF
@A01757:128:HWYCLDRX2:1:2101:11324:1752
TCGGAATACTAGGGTATCTAATCCTATTTGCTCCCCACGCTTTCGTGCCTCAGCGTCAGTCAACAGGCCAGGCGGCCGCCTTCGCCACTGGTGTTCTTCCATATATCTACGCATTTTACCGCTACACATGGAGTTCCACCGCCCTCTCCTGCTCTCTAGCCCGCCAGTTTCCAGAGCCTGTACCGGTTGAGCCGGTACCTTTCACTCTAGACTTAGCAGGCCGCCTACGCACCCTTTACGCCCAATCATTC
+
FFFFFFFFFFFFFFFFFFFFFFFF:FFFFFFFFFFFFFFFFFFFFFFFFFFFFFFFFFFFFFFFFFFFFFFFFFFFFFFFFFFFFFFFFFFFFFFFFFFFFFFF:FFFFFFFFFFFFFFFFFFFFFFFFFFFFFFFFFFFFFFFFFFFFFFFFFFFFFFFFFFFFFFFFFFFFFFFFFFFFFFFFFFFFFFFFFFFFFFFFFFFFFFFF:FF:FFFFFFFFFFFFFF:FFFFFFFFFFFFF:FFFFFFFFF
@A01757:128:HWYCLDRX2:1:2101:30535:1830
GGGGGGGGGGGGGGGGGGGGGGGGGGGGGGGGGGGGGGGGGGGGGGGGGGGGGGGGGGGGGGGGGGGGGGGGGGGGGGGGGGGGGGGGGGGGGGGGGGAGGGCGCGGGAGGGCGCGGGGGGGGGGGGGGGGGGGGGCGGGGAGCGCGGGGGCGGGGGGCGGGGGGGGGCGGGGGAGGGGGGGCGGGCCGCGCCTGGTGGCCCGGGGGCAGTCGGCGCCCGGCTCCGGGGGAGGCAGCACGACGGGGGCCGA
+
FFFFFFFFFFFFFFFFFFFF:FFFF:FFFFFFFFFFF,FFFFFFF:FF:FFFFF,FFFFFFF::F:F:F,F,FFFF,F:,:::::FFF:,F,,:F:::,,,:,F,,F,,,FF,,,:F,,,:,F,F,:,,:F:,:,F,,:,F,:,:,,,,,,,,,:,:,,,,,F,,,,,,,,:,,,,,,,,:,,,,,,,F,:,,,,,F,,,,,,,,,,,,F,,,:,,,,,,,::,,,,,,:,,,,,,:,,,:,,,,,F,,,,
@A01757:128:HWYCLDRX2:1:2101:10664:2112
TCGGACTACAAGGGTATCTAATCCTGTTTGCTACCCACGCTTTCGAACCTCAGCGTCAGTTACAGACCAGAGAGCCGCTTTCGCCACTGGTGTTCTTCCATATATCTACGCATTTCACCGCTACACATGGAGTTCCACTCTCCTCTTCTGCACTCAAGTCTCCCAGTTTCCAATGCACTACTCCGGTTAAGCCGAAGGCTTTCACATCAGACTTAAAAGACCGCCTGCGTTCTCTCTACGCCCAATAAATC
+
FFFFFFFFFFFFFFFF,FFF:FFFFFFFFFFFFFFFFFFFFFFFFFFFFFFFFFFFFFFFFFFFFFFFFFFFFFFFFFFFFFFFFFFFFF,FFFFFF:FFFFFF:FFFF::F:FFFF:FFFFF:FFFF:FFFFFFFFFFFFFFFFFFFFF:F:F:FFFFFFFFFFFFFFF:FFFF,FFFFFFFFFFFFFF,F:FFFFFFF:FFF,FFFFFFF:FFFF,,F,,,FFFF:F,FFFFF,FFFF,FF,FFFFFF,
@A01757:128:HWYCLDRX2:1:2101:6406:2127
TCGGACTACAGGGGTATCTAATCCTGTTCGCTCCCCCAGCTTTCGCGCCTCAGCGTCAGTGACGGCCCAGAGAGCTGCCTTCGCCATCGGTGTTCTTCCCGATATCTGCGCATTCCACCGCTACACCGGGAATTCCGCTCTCCTCTACCGCACTCGAGCCGCCCAGTCCGGGACCCGGCCCGGGGTTCAGCCCCGGGGTTAGAGGTCCCGCTTAGGCGGCCGCATCCGCGCGCTTTACGCCCAATAAATCC
+
:FFFFFFFFFFFFFFFFFFFFFFFFFFFFFFFFFFF:FFFFFFFFFF:F:FFFFFFFF:FFFFFFFFFFFF:FFFFFFFFFFF:FFFF:FFFFFFF:FFF:FFFFFFFFFFFFFFFFFFFF:FFF:FFFFFFF:FFFFFFFFFFF,F,F,:FFFFF:FF:FFFFFFF:FFFFFFFFF,FFFF,FFF,:FFFFFF,,FFFFFF:F,FF,F,FF,,FF:FFFFFF,F,:FFFFFFFFF,FFFFF:,F,,F,F,
@A01757:128:HWYCLDRX2:1:2101:5113:2174
TCGGACTACTGGGGTATCTAATCCTGTTTGCTTCCCACGCTTTCGTGCCTCAGTGTCAGTTACAGTCCAGAGAGCCGCCTTCGCAACTGGTGTTCCTCCTAATATCTACGCATTTCACCGCTACACTAGGAATTCCACTCTCCTCTCCTGCACTCAAGTTCCCCAGTTTCAAAGGCTTACTACGGTTGAGCCGTAGCCTTTCACCTCTGACTTAAGAAACCACCAACGCACCCTTTACGCCCAGTCAGTGC
+
F::,FF:F,FF::FFFFFFFFFFFFFFFF,,:F:F,F,:FFFFF,F::FFFF:F:FFF:FFFFF,F:,F,FFFFF,::FF:FF:FF,,::,F:,F,FFF:FF,FFFFF:FFFFFFFF:,F:FF,FF:FFFF:F:FFFF,,:F::FF,F,,,FFFFFFFF:F:FFFF:FFF:FF:F:F:,,FFFF:FFFFF,F::FFF,FFF:FFFF:FF::FF,,,F,,,F:F,,FF:F,F,F:,F:::F:F,FFFF,,,F
@A01757:128:HWYCLDRX2:1:2101:29984:2190
TCGGACTACTAGGGTATCTAATCCTGTTCGCTCCCCCAGCTTTCGCGCCTCAGCGTCAGTGACGGCCCAGAGAGCTGCCTTCGCCATCGGTGTTCTTCCCGATATCTGCGCATTCCACCGCTACACCGGGAATTCCGCTCTCCTCTACCGCACTCGAGCCGCCCAGTCCGGAACCCGGCCCGAGGTTGAGCCCCGGGGTTAGAGGTTCCGCTTAGGCGGCCGCCTACGCGCGCTTTCCGCCCAATGAATCC
+
FFFFFFFFFFFFFFFFFFFFFFFFFFFFFFFFFFFFFFFFFFFFFFFFF:FFFFFFFFFFFFFFFFFFFFFFFFFFFFF::FFFFF:FFFFFFFFFFFFFFFFFFFFFFFFFFFFFFFFFFFFFFFFFFFFFFFFFFFFFFFFFFFFFFFFFFFFFFFFFFFFFFFFFFFFF:FFFFFFFFFFFFFFFFFFFFFFFF:FFFFFFFFFFFFFFFFFFFFFFFFFFFFFFFFFFFFFF,FFFFFF:FFF:,FF
@A01757:128:HWYCLDRX2:1:2101:1253:2221
TCGGACTACAAGGGTATCTAATCCTATTTGCTCCCCACGCTTTCGTGCCTCAGCGTCAGTCAACAGGCCAGGCGGCCGCCTTCGCCACTGGTGTTCTTCCATATATCTACGCATTTTACCGCTAAAAATGGAGTTCCACCGCCCTCTCCTGCTCTCTAGCCCGCCAGTTTCCAGAGCCTGTACCGGTTGAGCCGGTACCTTTCACTCCAGACTTAGCAGGCCGCCTACGCACCCTTTACGCCCAATCATTC
+
FFFFFFFFFFFFFFF:FFFFFFF:FFFFFF:FFFFFF:FFFFF,FFF:FFFFFF:FFFFFFFFFFFFF,FFFFFFFFFF:FFFF:FFFFFFFFFFFFF::FFFFFFFFFFFF:FFFFF,FFFFF,F,FFFFFFFF::F:FFFFFFFFFFFFFFFFFFFF:,FFFFFFFFFF:FFFFFFFFFF::F,F:,F:,F,FFFF,FFF,:FFFFFFF,FFFF:FF:F,FFFFFF,FF:FFFFFF,,FFFFFF:FFFF
@A01757:128:HWYCLDRX2:1:2101:23710:2221
CGGACTACCAGGGTATCTAATCCTATTTGCTCCCCACGCTTTCGTGCCTCAGCGTCAGTCAACAGGCCAGGCGGCCGCCTTCGCCACTGGTGTTCTTCCATATATCTACGCATTTTACCGCTACACATGGAGTTCCACCGCCCTCTCCTGCTCTCTAGCCCACCAGTTTCCAGAGCCTGTACCGGTTGAGCCGGTACCTTTCACTCCAGACTTAGCAGGCCGCCTACGCACCCTTTACGCCCAATCAGTCC
+
FFFFFFFFFFFFFFFFFFFFFFFF:FFFFFFFFFFFFFFFFFFFFFFFFFFFFFFFFFFFFFFFFFFFFFFFFFFFFFFFFFFFFFFFFFFFFFFFFFFFFFF:FFFFFFFFFFFFFFFFFFFFFFFFFFFFFFFFFFFFFFFFFFFFFFFFFFFFFFFFFFFFFFFFFFFFFFFFFFFF:FFFFFFFFFF:F:FFFFFFFFFFFFFFFFF:FFFFF:FFFFFFFFFFFFFFFF,F,,FFFFFFFFF,FFF
@A01757:128:HWYCLDRX2:1:2101:4652:2253
TCGGACTACAGGGGTATCTAATCCTGTTTGCTCCCCACGCTTTCGTGCCTCAGTGTCAGTTACAGTCCAGAGAGCCGCCTTCGCAACTGGTGTTCCTCCTAATATCTACGCATTTCACCGCTACACTAGGAATTCCACTCTCCTCTCCTGCACTCAAGTTCCCCAGTTTCAAAGGCTTACTACGGTTGAGCCGTAGCCTTTCACCTCTGACTTAAGAAACCACCTACGCACCCTTTACGCCCAGTAATTCC
+
FFFFFFFFFFFFFFFFFFFFFFFFFFFFFFFFFFFFFFFFFFFFFFFFFFFFFFFFFFFFFFFFFFFFFFFFFFFFFFFFFFFFFFFFFFFFFFFFFFFFFFFFFFFFFFFFFFFFFFFFFFFFFFFFFFFFFFFFFFFFFFFFFFFFFFFFFFFFFFFFFFFFFFFFFFFFFFFFFFFFF,FFFFFFFFFFFFFFFFFFFFFFFFFFFF,F,F,FFFFF:FFFFFFFFFF,FFFFFFFFFFFFF,FFFF,
@A01757:128:HWYCLDRX2:1:2101:28619:2268
TCGGACTACAAGGGTATCTAATCCTATTTGCTCCCCACGCTTTCGTGCCTCAGCGTCAGTCACAGGCCAGGCGGCCGCCTTCGCCACTGGTGTTCTTCCATATCTCTGCGCATTTTACCGCTACACATGGAGTTCCACCGCCCTCTCCTGTCCTCAAGTCTGCCAGTTTCTGAATGAAAGACGAGTTGAGCTCATCCCTTTGCCTTCAGACTGAACAGACCGCCTGCGCACCCTTTACGCCCAATCATTCC
+
FFFFFF:FFFFFFFFFFF:F:F:FFFFFFFF:FFFFFFFFFFFFFFFFFFFFFFFFFFFFFF:FFFFFFFFFFFFFFFFFFFFFFFFFFFFF:FFFF:FFF,FFFFFFFFFFFFFFFFFFFFFFFFFFFFFFFF:FFFFFFFFFFFFFFFFFFFFFFFFFFFFFFFFFFFFFFFFFFFFFFFFF,FFFFFFFFFFFFFF:FF:FFFFF:FFFF:FFFFFFFF:FFFFFFFFFFFF:FFFFFFFFFFFFFFF
@A01757:128:HWYCLDRX2:1:2101:18448:2378
TCGGACTACAAGGGTATCTAATCCTGTTTGCTCCCCACGCTTTCGTGCATCAGCGTCAGTAATGTTCCAGCAGGTCGCCTTCGCAATGAGTATTCCTCTTGATCTCTACGGATTTTACCCCTACACCAAGAATTCCACCTACCTCTCCCATACTCTAGAAAAGTAGTTTCAAATGCAGTTCTGTAGTTAAGCTACAGGATTTCACATCTGACTTACTCTCCCGCCTACGCGCTCTTTACGCCCAGTGATTC
+
FFFFFFFFFFFFFFFFFFFFFFFFFF:FFFFFFFFFFFFFFFFFFFFFFFFFFFFFFFFFFFFFFFFFFFFFFFFFFFFFFFFFFFFFFFFFFFFFFFFFFFFFFFFFFFFFFFFFFFFFF:FFFFFFFFFFFFFFFFFFFFFFFFFFFFFFFFFFFFFFFFFFFFFFFFFFFFFFF:FFFF:FFFFFFFFFFFFFFFFFFFFFFFFFFFFFFFFFFFFFFFFFFF,F:FFFFFFFFFF:FFFFFFFFFFF
@A01757:128:HWYCLDRX2:1:2101:8269:2409
TCGGACTACAAGGGTATCTAATCCTATTTGCTCCCCACGCTTTCGTGCCTCAGCGTCAGTCAACAGGCCAGGCGGCCGCCTTCGCCACTGGTGTTCTTCCATATATCTACGCATTTTACCGCTACACATGGAGTTCCACCGCCCTCTCCTGCTCTCTAGCCCGCCAGTTTCCAGAGCCTGTACCGGTTGAGCCGGTACCTTTCACTCTAGACTTAGCAGGCCGCCTACGCACCCTTTACGCCCAATCATTC
+
FFFFFFFFFFFFFFFFFF:FFFFFFFFFFFFFFFFFFFFFFFFFFFFFFFFFFFFFFFFFFFFFFFFFFFFFFFFFFFFFFFFFFFFFFFFFFFF:FFFFFF:FFFFFFFFFFFFFFFFFFFFFFFFFFFFFFFFF:FFFFFFFFFFFFFFFFFFFFFFFFFFFFFFFFFFFFFFFFFFFFFFFFF::FFFFF:FFFFFFF:FFFFFFFFFFFFFFFFF:FFFFFFFFF:FFFFF:FFF:FFF:FF::FFF
@A01757:128:HWYCLDRX2:1:2101:25762:2519
TCGGACTACTAGGGTATCTAATCCTGTTTGCTCCCCACGCTTTCGAGCCTCAGTGTCAGTAACAGACCAGAATGTCGCCTTTGCCACTGGTGTTCTTCCATATATCTACGCATTCCACCGCTACACATGGAGTTCCACATTCCTCTTCTGTACTCAAGTTTCCCAGTTTCCAATGACCCTCCACGGTTAAGCCGTGGGCTTTCACATCAGACTTAAGAAACCACCTGCGCTCCCTTTACGCCCAATAAATC
+
FFFFFFFFFFFFFFFFFFFFFFFFFFFFFFFFFFFFFFFFFFFFFFFFFFFFFFFFFFFFFFFFFFFFFFF:FFFFFFFFFFFFFFFFFF:FFFF:FFFFFFFFFFFFFFFF:FFFFFFFFFFFFFFFFFFFFFFFFFFFFFFFFFFFFFF:FFFFFFFFFFFFFFFFFFFFFFFFFFFFFFFFFFFFFFFFFFFFFFFFFFFFFF:FFFFFF,F,FFFFFFFFFFFFFFFF,FFFF,FFFFFFFFFFFF,
@A01757:128:HWYCLDRX2:1:2101:7789:2581
TCGGACTACCGGGTATCTAATCCTATTTGCTCCCCACGCTTTCGTGCCTCAGCGTCAGTCACAGGCCAGGCGGCCGCCTTCGCCACTGGTGTTCTTCCATATCTCTGCGCATTTTACCGCTACACATGGAGTTCCACCGCCCTCTCCTGTCCTCAAGTCTGCCAGTTTCTGAATGAAAGACGAGTTGAGCTCATCCCTTTGCCTTCAGACTGAACAGACCGCCTGCGCACCCTTTCCGCCCAATCATTCCG
+
FFFFFFFFFFFFFFFFFFFFFFFFFFFFFFFFFFFFFFFFFFFFFFFFFFFFFFFFFFFFFFFFFFFFFFFFFFFFFFFFFFFFFFFFFFFFF:FFF:F:FFFFFFFFFFFFFFFFFFFFFFFFFFFFFFF:FFF,,FFFFFFFFFFFFFFFFFFFFFFFFFFFFFF:FFFF,FFF:FFFFFFFFF::FFFF:F::F,F,F:FF,FFFFFFFFFFFF,F,FFF:F:FF,:F:F,F,,::FFF,:F:,F::F
@A01757:128:HWYCLDRX2:1:2101:5448:2597
TCGGACTACAGGGGTATCTAATCCTGTTTGCTCCCCACGCTTTCGTGCCTCAGTGTCAGTTACAGTCCATAGAGCCGCCTTCGCAACTGGTGTTCCTCCTAATAACTACGCATTTCACCGCTACCCTAGGAATTCCACTCTCCTCTCCTGCACTCAAGTTTCCCAGTTTCAAAGCCTTCCTACGGTTGAGCCGTAGCCTTTCACCTGAGAGTGAAGAAACCACCTCGCCCCCCGTTACGCCCAGTCATGGC
+
,FFFF:FFFFFFF,:F,:FFF:,FF::FF,FFFFFFFFF::F,:FFFF,:,:FFF::FFF:FFF,FFFF,F:FFFFFFFFFFFFF,:FFFFF:F:FFF,FFF:F,:F,FFF:F,::,FFFF,::,F::FFFFFF,FFFF:FF,,,,:FF,,F:,:F:::F,F,F:,,,:::F:F,,F,:,F,,:FF,:FFF:,,FFFF:F,:::,F,,FFF,,:,F:F,:,:F,F,,,F,:FF,:F,,F,,F,::F,:,F,
@A01757:128:HWYCLDRX2:1:2101:11758:2597
TCGGACTACCAGGGTATCTAATCCTGTTTGCTCCCCACGCTTTCGTGCCTCAGTGTCAGTTACAGTCCAGAGAGCCGCCTTCGCAACTGGTGTTCCTCCTAATATCTACGCATTTCACCGCTACACTAGGAATTCCACTCTCCTCTCCTGCACTCAAGTTCCCCAGTTTCAAAGGCTTACTACGGTTGAGCCGTAGCCTTTCACCTCTGACTTAAGAAACCACCTACGCACCCTTTACGCCCAGTAATTCC
+
FFFFFFFFFFFFFFFFFFFFFFFFFFFFFFFFFFFFFFFFFFFFFFFFFFFFFFFFFFFFFFFFFFFFFFFFFFFFFFFFFFFFFFFFFFFFFFFFFFFFFFFFFFFF:FFFFF:FFFFFFFFFFFF,FFFFFFFFF:FFFFFFFFFFFFFFFFFFFFFFFFFFFFFFFFFFFFFFFFFFFFFFFFFF:FFFFFFFF:FFFFFFFFFFFFFF:FFFF:FFFFFFFFFFFFFFFF,FFFFF,F:FFFFFFFF
@A01757:128:HWYCLDRX2:1:2101:31602:2613
TCGGACTACAAGGGTATCTAATCCTGTTTGCTCCCCACGCTTTCGTGCATCAGTGTCAGATCCGGCCTAGCAAGCTGCCTTCGCAATCGGTGTTCTGTGTAATATCTATGCATTTCACCGCTACACTACACATTCCGCCTGCTGCATCCGATCTCTAGTCCTACAGTATTAGCGGCAGCCCCGATGTTGAGCATCGGTATTTCACCGCTAACTTATAAAACAACCTACGCACCCTTTAAACCCAATGAATC
+
FFFFFFFFFFFFFFFFFFFFFFFFFFFFFFFFFFFFFFFFFFFFFFFFF:F:FFFFFFFFFFFFFFFFFFF:FFFFFFFFFFFFFFFFFFFFFFFFFF:FFFFFFFFFFFFFFFFFFFFFFF:FFFFFFFFFFFFFFFFFFFFFFFFFFFFFFFFFFFFFFFFFFFFFFFFFFFFFFF:FFFFFFFFFFFFFFFFFFFFFFFFFF:FFF,FFFFFFFFF:FFFFFFFFF:FFFFFFFFFFFFFFFFF:FFF
@A01757:128:HWYCLDRX2:1:2101:10800:2628
TCGGACTACAGGGGTATCTAATCCTGTTTGCTCCCCACGCTTTCGTGCCTCAGTGTCAGTTACAGTCCAGAGAGCCGCCTTCGCAACTGGTGTTCCTCCTAATATCTACGCATTTCACCGCTACACTAGGAATTCCACTCTCCTCTCCTGCACTCAAGTTCCCCAGTTTCAAAGGCTTACTACGGTTGAGCCGTAGCCTTTCACCTCTGACTTAAGAAACCACCTACGCACCCTTTCCGCCCAGTAATTCC
+
FFFF:FFFFFFFF:FFF:FFFFFFF:FF:FFFFF,FFF:FFFFFFFFFFFFFFFFFFF:FFFFFFFFFFFFFFFFFFFFF:FFFFFFF:FFFFFFFFFFFFFFFFFFFF,F:F:FFFFFFFF:FF:F,FFFFF::FFFFFFFFFFFFFFFFFFFFFFFFFFF:FFFF,FFFF,::FFFFFFFFFFFF,F:FFFFFFF,FF,FFF:F:F,FFF:FFFF:FFFFF,,FFFFF:FFFF,,F,FF:FF,F:F,FF
@A01757:128:HWYCLDRX2:1:2101:26784:2628
TCGGACTACAAGGGTATCTAATCCTATTTGCTCCCCACGCTTTCGTGCCTCAGCGTCAGTCAACAGGCCAGGCGGCCGCCTTCGCCACTGGTGTTCTTCCATATATCTACGCATTTTACCGCTACACATGGAGTTCCACCGCCCTCTCCTGCTCTCTAGCCCGCCAGTTTCCAGAGCCTGTACCGGTTGAGCCGGTACCTTTCACTCCAGACTTAGCAGGCCGCCTACGCACCCTTTACGCCCAATCATTC
+
FFF,FFFF:FFFFF,F:FFFFFF::FF::FF:,:FFF:FFF,F::FFFFFFF:::FF:F,FF:FFFF:FFF,FF,:::FFFF,::FFFF,:F:F:,:F:FFFFFFFFFFFFFFFFFFFF,,FFF::FFFFFFFF::FFF:FF,FFFFFFFF:FFFFF:FFFFF:FFFFFFFFFFFF:FFF:FF:FFFFFF:FF::F,FFFFFFFF:FF,FFFFFFFFFFFFFF,FFFFFFFFFFFFFFFFFFFF,F:FFFF
@A01757:128:HWYCLDRX2:1:2101:23628:2644
TCGGACTACCAGGGTATCTAATCCTGTTCGCTCCCCCCGCTTTCGCGCCTCAGCGTCAGTGCCGGCCCAGAGAGCTGCCTTCGCCCTCGGTGTTCTTCCCGATATCTGCGCATTCCACCGCTACACCGGGAATTCCGCTCTCCTCTCCCGCACTCGAGCCGCCCAGTTCGGAACCCGGCCCGAGGGTGAGCCCCGGGGTTAGAGGTTCCGCTTAGGCAGCCGCCTCCGCGCGCTTTACGCCCAATGAATCC
+
F:FFFFFF,F,FFFFF,F:FFF:FFF,,FF,F,,:,F,FFFF:FFFFF:FFF,F:FFFFFF,F:F:F::FF:F::FFFFF:FF:F,FFF:FFFFF::FFF::::,FF::FFF,FFFF:F:FFFFF:FFFFFF:FFFFFFF:FFF:F,FFF:FFFFFFFFFFFFF:FFFFFFF:FFFFFFFFFF:F,:FFF:,FFFFFFFF,FFFFF,FFFF,:,FFFF:FFF:F:,FFFFFFF,F:F:FFF:FFFF:FF:F
@A01757:128:HWYCLDRX2:1:2101:19524:2675
CGGACTACCAGGGTATCTAATCCTGTTTGCTCCCCACGCTTTCGTGCCTCAGTGTCAGTTACAGTCCAGAGAGCCGCCTTCGCAACTGGTGTTCCTCCTAATATCTACGCCTTTCACCGCTACACTAGGAATTCCACTCTCCTCTCCTGCACTCAAGTTCCCCAGTTTCAAAGGCTTACTACGGTTGAGCCGTAGCCTTTCACCTCTGACTTAAGAAACCACCTACGCACCCTGTACGCCCAGTAATTCCG
+
FFFFFFF:FFFFF,FFF::FFFFFFFFFFFFFFFF,FFFFFFFFFFFFFF:FFFFFFFFFFFFFFFFFFFFFFFFFFFFFFFF:FFFFFFFFF:FFFFF,FFFFFF,FFF,:FFFFFFF:FFFF:F:FFF:FF:F,FFFFFFFFFFF:FFF:FFF:FFFFFFF:FFFFF,F,FFFFFFFF:FFFF:FFF::FFFFFFF:FF:FFFFFFF:F,F,FF,FFFFFF:FFFF,FFF,,F:FFFFF,FF:,,FFFF
@A01757:128:HWYCLDRX2:1:2101:21938:2785
TCGCTACAGGGGTATCTAATCCTGTTTGATCCCCACGCTTTCGTGCTTCAGTGTCAGTTATGGCTTAGTAAGCTGCCTTCGCAATCGGAGTTCTGCGTGATATCTATGCATTTCACCGCTACACCACGCATTCCGCCTACCTCAAACACACTCAAGTCTTCCAGTTTCAACGGCAATTTTATGGTTGAGCCACAAACTTTCACCGCTGACTTAAAAAAAAAACTACTCACCCTTTAAAAACAATAAATCAG
+
FFFFFFFFFFFF::FFFFFFFFFFFFFF:FF,FFFFFFFFFFFFFFFFFFF,FFFFFFFFFF:FFFFFFFF::FF,F:FFFFFFF,FFFF,FFFF:FFFFFFFFFFF:FFFFFFFF:FFFFFFFFFF:FFFFFFFFFFFF:FFFFFFFFFFFFFFFFFFF:FF:FFF,FFFFFFF::FFFFF,FFF:FF:FFF:FFF:FFFFFF:FF,FFFFFFFFF:,F:,FFFF,FFF,F:,FFFF,,FF:FFFFFFF:
@A01757:128:HWYCLDRX2:1:2101:24252:2785
TCGGACTACCGGGGTATCTAATCCTGTTTGCTACCCACGCTTTCGAACCTCAGCGTCAGTTACAGACCAGAGAGCCGCTTTCGCCACTGGTGTTCTTCCATATATCTACGCATTTCACCGCTACACATGGAGTTCCACTCTCCTCTTCTGCACTCAAGTCTCACAGTTTCCAATGCACTACTCCGGTTAAGCCGAAGGCTTTCACATCAGACTTAAAAGACCGCCTGCGTTCCCTTTACGCCCAATAAATC
+
:FFFFFFFFFFFFFFFFFFFFFFFFFFFFFFFFFFFFFFFFFFFFFFFFFFFFFFFFFFFFFFFFFFFFFFFFFFFFF:FFFFFFFFFFFFFFFFFFFFFFFFFFFFFFFFFFFFFFFFFFFFFFFFFFFFFFFFFFFFFFFFFFFFFFFFFFFF:FFFFFFFFFFFFFFFFFFFFFFFFFFFFFFFFFF:FFFFFFFFFFFFFFFFFFFFFFFFFFFFFFFFFFFFFFFFFFFFFFFFFFFFFFFFFFFF
@A01757:128:HWYCLDRX2:1:2101:6822:2816
TCGGACTACAAGGGTATCTAATCCTATTTGCTCCCCACGCTTTCGTGCCTCAGCGTCAGTCAACAGGCCAGGCGGCCGCCTTCGCCACTGGTGTTCTTCCATATATCTACACATTTTGGCGCTCCACATGGAGTGCCAGAGCCCTCTCCGGCTCGCTAGCCCGCCAGTTTGCAGAGCCTGTCGCGGTGGAGCCGGGACCTTGCGCTCCAGGCGTCGCTGGCCGCGTACGCCCCCTTTCCGCCCAGGCTTTC
+
,FF:FF:FFFFFFFFFFFFFFFFFFFFFFFFFFFFFFFFFFF,FFF:FF,FFF,FFFFFF:::F:FF,::FFFFFFF::,,:F:F,,F:F:FF,,FFFF::,FFFFFF,,,FF,,,:,,:FF,,F:F,FFF,F,,:F,,,,,,,,FFF,FF:,,,:,:FFF,:F::F,,F,,,F,:,,,F::,,FF:,F,F:,F::,:F:,,F,:FFF,:,,,,,FF,,FF,FF,F,,::,F,:,F::::::,,,:F,,,,
@A01757:128:HWYCLDRX2:1:2101:14877:2988
TCGGACTACCAGGGTATCTAATCCTGTTCGCTCCCCACGCTTTCGCGCCTCAGCGTCAGTTACAGACCAGAGAGTCGCCTTCGCCACTGGTGTTCCTCCACATATCTACGCATTTCACCGCTACACGTGGAATTCCACTCTCCTCTTCTGCACTCAAGTCTCTCAGTTTCCAATGACCGCTTGTGGTTAAGCCACAAGATTTCACATCAGACTTAAGAAACCGCCTGCACGCCCTTTACGCCCAATAATTC
+
FFFFFFFFFFFFFFFFFFFFFFFFFFFFFFFFFFFFFFFFFFFFFFFFFFFFFFFFFFFFFFFFFFFFFFFFFFFFFFFFFFFFFFFFFFFFFFFFFFFFFFFFFFFFFFFFFFFFFFFFFFFFFFFFFFFFFFFFFFFFFFFFFFF:FFFFFFFFFFFFFFFFFFFFFF:FFF:FF:FFFFFF:FFFFFFFFFFF:FFFFF:FFFFFFFFFFFFFF:,FFFFFFF:FFF,F:F:FFFFFFF:FFFFFFF:
@A01757:128:HWYCLDRX2:1:2101:1678:3020
TCGACTACAAGGGTTTCTAATCCTGTTCGCTCCCCCAGCTTTCGCGCCTCAGCGTCAGTGACGGCCCAGAGAGCTGCCTTCGCCATCGGTGTTCTTCCCGATATCTGCGCATTCCACCGCTAAACCGGGAATTCCGCTCTCCTCTACCGCACTCGAGCCGCCCAGTCCGGGACCCGGCCCGGGGGTGAGCCCCGGGGTTAGACGTCCCGCTTAGGCGGCCGCCTACGCGCGCTTTACGCCCAATGAATCCG
+
FFF::FFFFF,FFFFFFFFFFFFFFFFFF:FFFF:FFFFFFF:FF:FFFFF,F:FFFFFFFFFFFFFFFF,F:FFFFFF::FFFF:FFFFFFFFFFFF:FFFFFFFFF:FFFFFFFFFFFFF,F:FFFFFFFFFFFFF:,FFF:FFFF:FF,,F,:FFF:FFFF,F:FFFF:FFFF,FFF:,,F,FFF:FFFFFFFFF,FF,,:FFF:FFFF,::F::F:FFFFF:,F:FFFFFF:F,FFFFF,,F,FFFF
@A01757:128:HWYCLDRX2:1:2101:2365:3020
TCGGACTACAAGGGTTTCTAATCCTATTTGCTCCCCACGCTTTCGTGCCTCAGCGTCAGTCAACAGGCCAGGCGGCCGCCTTCGCCACTGGTGTTCTTCCATATATCTACGCATTTTACCGCTACACATGGAGTTCCACCGCCCTCTCCTGCTCTCTAGCCCGCCAGTTTCCAGAGCCTGTACCGGTTGAGCCGGTACCTTTCACTCCAGACTTAGCAGGCCGCCTACGCACCCTTTCCGCCCAAGCATTC
+
FFFF:FFFFFFFFFFF,FF::FFFF,FFFFFFFFFFFFFFFFFFFFFF:FFFFFFFFFFFFFFFFFFFFFFFFFFFFFFF:FFFFFFFFFFFF:FFFFF,FFFFFFFFFFFFFFFFFFFFFFFFFFFFF:::FFFFFF:FFF,FFFFFFFFFFFFFFF,FFFFFFFFF:FFFFFFFF:F:F,FFFFF::FFFFFFF,FFFFFFFF,FF,F,FFFFFFFFF,,,,F::,FFFF,FF,F,F,F::,,,FF::F
@A01757:128:HWYCLDRX2:1:2101:19208:3035
TCGGACTACTAGGGTATCTAATCCTGTTTGCTCCCCACGCTTTCGCGCCTCAGCGTCAGTTACAGACCAAAAAGCCGCCTTCGCCACTGGTGTTCCTCCACATCTCTACGCATTTCACCGCTACACGTGGAATTCCGCTTTTCTCTTCTGTCCTCAAGCCTTCCAGTTTCCAATGACCTTCCACGGTTAAGCCGTGGGCTTTCACATCAGACTTAAAAGGCCGCCTGCGCGCGCTTTACGCCCCATAATTC
+
FFFFFFFFFFFFFFFF:F:FFFFFFF,FFF:F::FFFFFF::FFFFFFFFFFFF:FFFF:FFFFFFFFFFFFFFFFFFFFFFFFFFFF:F,FFFFFFFFFFFFF:FFFFFF:FFFFFFFFFFFFF:FFFFFFFFFFFFFFFFFFFFFFFFFFF:FFFFFF:FFFFFF,FFFFFFFFFFFFFFFFFFFFFFFFFFFFFF:FFFFFFFFFFFFFF,F:FFFFFFFFFFFFFFFFFFFFFFFFFFF,FF:FFFF
@A01757:128:HWYCLDRX2:1:2101:25455:3302
TCGGACTACAAGGGTTTCTAATCCTGTTTGCTCCCCACGCTTTCGTGCCTCAGTGTCAGTTACAGTCCAGAGAGCCGCCTTCGCAACTGGTGTTCCTCCTAATATCTACGCATTTCACCGCTACACTAGGAATTCCACTCTCCTCTCCTGCACTCAAGTTCCCCAGTTTCAAAGGCTTACTACGGTTGAGCCGTAGCCTTTCACCTCTGACTTAAGAAACCACCTACGCACCCTTTACGCCCAGTAATTCC
+
FFFFFFFFFFFFFFFFFFFFFFFFFFFFFFFFFFFFFFFFFFFFFFFFFFFFFFFFFFFFFFFFFFFFFFFFFFFFFFFFFFFFFFFFFFFFFFFFFFFFFFFFFFFFFFFFFFFFFFFFFFFFFFFFFFFFFFFFFFFFFFFFFFFFFFFFFFFFFFFFFFFFFFFFFFFFFFFFFFFFFFFFFFFFFFFFF:FFFFFFFFFFFFFFFFFFFFFFFFFFFFFFF:F:FFFFFF,FFFFF:FFFFFFFFFF
@A01757:128:HWYCLDRX2:1:2101:20717:3333
TCGGACTACAGGGGTATCTAATCCTGTTCGATACCCACGCTTTCGTGCCTCAGCGTCAGTGTGGAGCCGGCATGCTGCCTTCGCAATCGGAGTTCTGCGCGATATCTATGCATTTCACCGCTACACCACGCATTCCGCATACTTCTCGCCCACTCTAGATCCCCAGTTTCAACGGCCGGCCCGGGTTGAGCCCGGACATTTTACCGCTGACTTAAAAATCCGCCTACGCACCCTTTAAACCCAATAAATCC
+
FF:FFFFFFF,FFFFFFFFFFFFFFFFFFFFFFFFFFFFFFFFFFFFF,FFFF:FFFFF:F,,F:FF,FFFF:FFFFFFFFFFFFFFFFF:F:FFFFFF,:FFFFFFFFFFF:FFFFFFFFFFFFF,FFFFFFFFFFFFFFFFFFFFFF,FFFFF,FF:FF,,FFFF,F:F,FFFF:F,FFFF:FFFFFFFFF,,:,F,FFFFFFFFFFFFFFFF,FFFFF,FF:FF:FFFFF,FF,FFFFF,F:FFF:F,
@A01757:128:HWYCLDRX2:1:2101:2112:3396
TCGGACTACAGGGGTATCTAATCCTGTTTGCTCCCCACGCTTTCGTGCCTCAGTGTCAGTTACAGTCCAGAGAGCCGCCTTCGCAACTGGTGTTCCTCCTAATATCTACGCATTTCACCGCTACACTAGGAATTCCACTCTCCTCTCCTGCACTCAAGTTCCCCAGTATCAAATGCTTACTACGGATGATCAGTAGCCATACACCTCTCACTTAAGAAAACACCTACGCAACCAATACGCCCAATAATACC
+
FFFFFFFF:F,,,,,,FFFFFF:F,FFFFFFF,FFFF,,,:FFFFFF,,FFFF:FFFF::FFFF,FFFF,FF:FF:,F,FFF,FFF,:F:F,FFF,FFFFFF,F,F:F,F:FF:F:FFFFF:FFF,FF,,F,FFFF,F,FFF,FFFF,FFFF,,FFFFFFF,,FFFF,FFFF,,,:,,FF,:,,,,F,F:F:,,F:::,,F:FFFFFFF:F,FF,,FFF,,FF,FF,,FF,F,,:,FF:FF,F,FFFF:F,
@A01757:128:HWYCLDRX2:1:2101:8223:3396
TCGGACTACAGGGGTTTCTAATCCTGTTTGCTCCCCACGCTTTCGAGCCTCAGCGTCAGTTGCAGACCAGAGAGGCGCCTTCGCCACTGGTGTTCCTCCACATCTCTACGCATTTCACCGCTACACGTGGAATTCCACTCTTCTCTTCTGCACTCAAGTTCCCCAGTTTCCAATGACCCTCCCCGGTTGAGCCGGGGGCTTGCACATCAGACTTAAGGAACCCCCTGCGCGCGCTTTACGCCCACTAATTC
+
FF:FFFF::FFF,FFFFFFFFFFFFFFFF:F:F:FFFF:FFFFFFF:FFFFFFFFFFFF:FFFFFF,:F:FFFF,:FFF,F:::,FFFF:FF,FFF::,FF:FFFFFFFF:F,FFFFF:FF,FF::FFFF,,:FFFFFFFFFFFFFFFFF:F,FFF:FF,FFF,FF:F:FFF,:FFF,FFFFFFFF,F,F,F,::FFF:F:,F,F::F:,F:F,FF,F,FFF,,F,FFFFFF,,:,,,FFFFFF,F,:F,F
@A01757:128:HWYCLDRX2:1:2101:19208:3599
TCGGACTACAAGGGTATCTAATCCTGTTTGCTCCCCACGCTTTCGCACCTCAGCGTCAATACCGGTCCAGGTGGCCGCCTTCGCCACTGATGTTCCTCCAGATATCTACGGATTTCACTCCTACACCTGGAATTCCGCCACCCTCTCCCGGATTCCAGTCATGCAGTATCAAGGGCAGTTCCACGGTTGAGCCGTGGGATTTCACCCCTGACTTACACAACAGCCTACGTGCGCTTTACGCCCAGTAATTC
+
FFFFFFFFFFFFFFFFFFFFFFFFFFFFFFFFFFFFFFFFFFFFFFFFFFFFFFFFFFFFFFFFFFFFFFFFFFFFFFFFFFFFFFFFFFFFFFFFFFFFFFFFFFFFFFFFFFFFFFFFFFFFFFFFFFFFFFFFFFFFFFFFFFFFFFFFFFFFFFFFFFFFFFFFFFFFFFFFFFFFFFFFFFFFFFFFFFFFFFFFFFFFFFFFFFFFFFF:FFFFFFFFFFFFFFFFFFFFFFFFFFF,FFFFFFF
@A01757:128:HWYCLDRX2:1:2101:14534:3677
TCGGACTACCGGGGTTTCTAATCCTATTTGCTCCCCACGCTTTCGTGCCTCAGCGTCAGTTAACAGGCCAGGCGGCCGCCTTCGCCACTGGTGTTCTTCCATATATCTACGCATTTTACCGCTACACATGGAGTTCCACCGCCCTCTCCTGCTCTCTAGCCCGCCAGTTTCCAGAGCCTGTACCGGTTGAGCCGGTACCTTTCACTCCAGACTTAGCAGGCCGCCTACGCACCCTTTACGCCCAATCATTC
+
FFFFFFFFFFFFFFF,F:FFFFFFFFFF,FFFFFFF,FF:FFFFFFFFFFFFFFFFFFF:FF,FFFF,FFFFFFFFFFFF,FFFFFF:FFF:FFFFFFFFFFFFF:FFF:FFFFFFFFF:FFFFFFFFFF:,FFFFFFF:FF:FFFFFFFFFFFFFFFFF:FFF,FFFFFFFFFFFF:F:FF,FFFFF:FFFFFFFFFFFFFFFFFFF:FFFFFFFF:F:FFFFFFF,FFFFFFFFFFFFFFF,F,FF,FF
@A01757:128:HWYCLDRX2:1:2101:4987:3709
TCGGACTACCAGGGTTTCTAATCCTGTTCGCTACCCACGCTTTCGTGCATCAGCGTCAGAACCTGAATAGCAAGCTGCCTGCGCAATCGGTGTTCTCAGAAATATCAAAGCAAATAACCACAACACTACTCAATCCCCCTGCTCCATCAGCTCTCCAGACGAACAGTATCAGAGGCAGCCACGGGGGTAAGCCCCGACAATTCACATCTCACTTAACCGACAGCCAACCAACCATATAAACAAAATAAAAC
+
:FFFFFFFF,F,,:,F:F::F,FF:,F:,F::F,FFF,F:FFF:,:F,FF::,F:,FFF:,,F,:F,,:,FF:,F,,F,F,:FFF:FFF:FF,,:F:F,,F:F,:F,:,,F:,,F:,::,:,,FF,FFF,:FF,F:,FF,FF:,:F,F:,FFFF,:F,,F,F:FF,,:,FF,FF,:F,:FFF,F,,,,F:,,F,F,F:F,,,,FF,,FF,F:,,F,:F,F,F,,,,F,,,:,,:,F:FFF,,FFF::FF,:
@A01757:128:HWYCLDRX2:1:2101:24677:3709
TCGGACACAAGGGTATCTAATCCTATTTGCTCCCCACGCTTTCGTGCCTCAGCGTCAGTCACAGGCCAGGCGGCCGCCTTCGCCACTGGTGTTCTTCCATATCTCTGCGCATTTTACCGCTACACATGGAGTTCCACCGCCCTCTCCTGTCCTCAAGTCTGCCAGTTTCTGAATGAAAGACGAGTTGAGCTCATCCCTTTGCCTTCAGACTGAACAGACCGCCTGCGCACCCTTTACGCCCAAGCATTCCG
+
:F,FFFFFFFF:FFFFFFFFFFFFFFFFFFFF:FFFFFFFFFFFFFFFFFFFFFFFFFFF:FFFFFF:FFFFFFFFFFFFFFFFFFFFFFFFFFFF:,FFFFFFFFFFFFFFFFFFFFFFFFFFFFFFFFFFFFFFF,FFFFFFFFFF,FFFFF:FF,FFFFFFFFF:FFFF,FFFF,,::FFFFF:FFFFFFFF,:,FFFFFF,FFFFF:FF::FFFFFFF:FF:FFFFFF:F:FFFFFFF:,FF,,F:F
@A01757:128:HWYCLDRX2:1:2101:20464:3771
TCGGACTACTAGGGTATCTAATCCTGTTTGATACCCGCACTTTCGAGCATCAGCGTCAGTTACGGTCCGGCAAGCTGCCTTCGCGATCGGAGTTCTTCGTGATATCTAAGCATTTCACCGCTACACCACGAATTCCGCCTGCCTCTGCCGCACTCAAGGGACCCAGTATCAACTGCAATTTTACGGTTGAGCCGCAAACTTTCACAACTGACTTAAGCCCCCGCCTACGCTCCCTTTAAACCCAATAAATC
+
FFFFFFFFFFFFFFFFFFFFF,FFFFFFFFFFFFFFFFFFFFFFFFFFFFFFFFFFFFFFFFFFFFFFFFFFFFFFFFFFFFFFFFFFFFFFFFFFFFFFFFFFFFFFFFFFFFFFFFFFFFFFFFFFFFFFFFFFFFFFFFFFFFFFFFFFFFFFFFFFFFFFFFFF:FFFFFFFFFF:FFFFFFFFFFFFFFFFFFFFFFFFFF:FF:FFFFFFFF:FFFFFFFFFFFFFFFFF:FFFF,:FFFFFFF,
@A01757:128:HWYCLDRX2:1:2101:30915:3803
TCGGACTACACGGGTTTCTAATCCTGTTTGCTACCCACGCTTTCGAACCTCAGCGTCAGTTACAGACCAGAGAGCCGCTTTCGCAACTGGTGTTCTTCCATATATCTACGCATTTCACCGCTACACATGGAGTTCCACTCTCCTTTTCTGCACTCAAGTCTCCCAGTTTCCAATGCACTACTCCGGTTAAGCCGAAGGCTTTCACATCAGACTTAAAAGACCGCCTGCGTTCCCTTTACGCCCAATAAATC
+
FFFFFFFFFFFFFFFFFFF,FFFFFFFFFFFFFFFFFFFFFFFFFFFFFFFFFFFFFFFFF,FFFFFFFFFF:FFFFF:FFFFFFFFFFFFFFFFFF:FFFFFFFFFFFFFFF:FFFFF:FFF,FF:FFFFFF:FFF,FF:FFFFFFFFF:FFFFFFFFFFFFFFFFFFFFFF,F:FFFFFFFFFFFFFF:FFFFFFFFFF:FFFFFFFFFFFFFFFFFFF:FFFFFFF:FF,FF:FFFF:FF:FFFF,FF
@A01757:128:HWYCLDRX2:1:2101:32533:3818
TCGGACTACAAGGGTTTATAATCCTGTTCGCACCCCCAGCTTTCGAGCCTCAGCGTCAGTGCCGGCCCAGAGAGCTGCCTTAGCCATCGGTTTTCTTACCGATATATGCGCATTCCACCGATACACCGGGAATTCCGCTCTCATCTACCGCACTCGAGCCGCCCAGTTCGGAACCCGGCCCGAGGTTGAGCCCCGCGGTTAGAGGTTCCGCTTATGCAGCCGCCTAAGCGCGCTATACGCCCAATCAATCA
+
FF,FFFFFFFF,,F:FF,FF::,FF,FFF,F,FFFFFF,FFFF,F,:F::,:FFFFFFFF,F:::FF,,,F:FFFF,F:::,,::FFFF:F:,F:F,,F:FF,F,:,:F,FFF::FF,FFFF::FFFFFFF:F,FFF:F:FF,FFFF::FF:F::FFF:FFFFF:FF:FF,:,FFF:FFFFFF:F:FFFFFFFF,,FFFF,F:F,FF,:F::FF,:,,F:,F,FF,,:,F,F,F,F,FF:,:F,:,,F:::
@A01757:128:HWYCLDRX2:1:2101:7654:3850
TCGGACTACAGGGGTATCTAATCCTGTTCGCTACCCACGCTTTCGTGCATCAGCGTCAGATGCGGATTAGCAAGCTGCCTGCGCAATCGGTGTTCTGAGTAATATCTAAGCATTTCACCGCTACACTACTCATTCCGCCTGCTGCATCCGCTCTCCAGTCGAATAGTATCAGAGGCAGGCACGGGGTTAAGCCCCGACATTTGACCTCTAACTTATCCGACAGCCTACGCACCCTTTAACCCCAATAAATC
+
:FFFFFFFFF,::,F:FF:FF:FFFFF:FFFFFFFFFF:F:::F:FFFF,FFFFF:F:FFFF:F:,FFFFFF:FFF,FF,FFFFF,F:FFFF:FFFFFFF,FFFFFFF,FF,,:FFF:FFF:FFF:FFFF:,:FFFF:F:FFFFFF::FF:FFFFF:FFF:FFFFF::FFFFFFF,,FFF:FFFFFFF,:FFF:FFFF,FF:,F:FFFF,FFFF,:FFFF:,FF:,:FFFFF:,F,F::,,F,,,,,F,FF
@A01757:128:HWYCLDRX2:1:2101:2076:3897
TCGACTACAAGGGTTTCTAATCCTGTTCGCTCCCCCAGCTTTCGCGCCTCAGCGTCAGTGACGGCCCAGAGAGCTGCCTTCGCCATCGGTGTTCTTCCCGATATCTGCGCATTCCACCGCTACACCGGGAATTCCGCTCTCCTCTACCGCACTCGAGCCGCCCAGTCCGGGACCCGCCCCGGGGTGGTGCCCCGGGGTTTGAGGTCCCGCTTCGGCGGCCGCCTACGCGCGCTGTCGCCCCACTGACTCCG
+
::FFFFFF,FFFFFFFFF,FFF,:FFFF:FFFFFF,F:FFFF:F,FFFFFF:FFFFFF,FFFFFFFFFFFFFFFF::FFFFFFFFFFFF,F:F:,F:FFFF:,FFFFFF,F,,FFFF:F,FF,FFFFFF:,::F,:,,:FFFFFFFFFF,F::F,:FFF:F,:FF,:FFF,FF,:F,,,FFFFF,,F,F,F:FF:FFF,,F:FF,:F,:F:,,F,FF:F::F:,:FFF:FF:,,FF,,::,:,,F:::,FF
@A01757:128:HWYCLDRX2:1:2101:18493:3897
TCGGACTACAAGGGTATCTAATCCTGTTTGCTCCCCACGCTTTCGCACCTCAGCGTCAATACCGGTCCAGGTGGCCGCCTTCGCCACTGATGTTCCTCCAGATATCTACGGATTTCACTCCTACACCTGGAATTCCGCCACCCTCTCCCGGATTCCAGTCATGCAGTATCAAGGGCAGTTCCACGGTTGAGCCGTGGGATTTCACCCCTGACTTACACAACAGCCTACGTGCGCTTTACGCCCAGTACTTC
+
FFFFFFFFFFFFFFFFFFFFFFFFFFFFFFFFFFFFFFFFFFFFFFFFFFFFFFFFFFFFFFFFFFFFFFFFFFFFFFFFFFFFFFFFFFFFFFFFFFFFFFFFFFFFFFFFFF::FFFFFFFFFFFFFFFFFFFFFFFFFFFFFFFFFFF,FFFFFFFFFFFFFFFFFFFFFFFFFFFFFFFFFFF,FFFFFFFFFFFFFFF,FFFFFF:FFF,FFFF,FFFFFFFFFFFFFF:F:FFFF:FFF:F,FFF
@A01757:128:HWYCLDRX2:1:2101:30427:3928
TCGGACTACAGGGGTATCTAATCCTGTTTGCTCCCCACGCTTTCGTGCCTCAGTGTCAGTTACAGTCCAGAGAGCCGCCTTCGCAACTGGTGTTCCTCCTAATATCTACGCATTTCACCGCTACACTAGGAATTCCACTCTCCTCTCCTGCACTCAAGTTCCCCAGTTTCAAAGGCTTACTACGGTTGAGCCGTAGCCTTTCACCTCTGACTTAAGAAACCACCTACGCACCCTTTACGCCCAGTAATTCC
+
FFFFFFFFF:FFFFFFFFFFFFFFFFFFFFFFFFFFFFFFFFFFFFFFFFFFFFFFFFFFFFFFFFFF,FFFFFFFFFFFFFFFFFFFFFFFFFFFFFFFFFFFFFFFFFFFFFFFFFFFFFFF:FFFFFFFFFFFFFFFFFFFFFFFFFFFFFFFFFFFFFFFFFFFFFFFFFFFFFFFFFFFFFFFFFFFFFF:FFFFFFFFFFFFFFFFFFFFFFFF:FFFFFFFFFFFFFFFFFFFFFF:F:,FFFF
@A01757:128:HWYCLDRX2:1:2101:15628:3944
TCGGACTACCCGGGTATCTAATCCTGTTTGCTCCCCACGCTTTCGCACCTCAGCGTCAATACATGTCCAGTGAGTCGCCTTCGCCACTGGTGTTCTTCCGAATATCTACGAATTTCACCTCTACACTCGGAATTCCACTCACCTCTCCATGATTCAAGCGATGCAGTCTTAAAGGCAATTCCAGGGTTGAGCCCTGGGCTTTCACATCTAACTTACAAAGCCGCCTACGTGCGCTTTACGCCCAGTAATTC
+
FFFFFFFFFFFFFFFFFFFFFFF:FFFFFFFFFFFFFFFFFFFFFFFFFFFFFFFFFFFFFFFFFFFFFFFFFFFFFFFFFFFFFFFFFFFFFFFFFFFFFFFFFFF:FFFFFFFFF:FFFFFFFFFFFFFFFFFF:FFF,FFFFFF:FFFFFFFFFFFFFF,FF:F:F:FFFF:FFFFFFFF:FFFFFFFFF:FF,F:FFFFFF,FFFF::FFF::FF:FFF,FF:F:::,F:F:FFFFFFFF:FFF:FF
@A01757:128:HWYCLDRX2:1:2101:22399:3959
TCGGACTACTGGGGTTTCTAATCCTGTTTGCTACCCACGCTTTCGCTCCTCAGCGTCAGTTATGTGCCAGATAGTCGCCTTCGCCACTGATGTTCCTCCAGATATCTACGGATTTCACTCCTACACCTGGAATTCCACTATCCTCTCACACACTCCAGTTTGCCAGTTTCAAAGGCAGTTCCCACGTTGAGCGCGGGGATTTCACCCTTGACTTGACATACCGCCTACGAGCGCTTTACGCCCAGTAATTC
+
FFFFFFFFFFFFFFFFFFFFFFFFFFFFFFFFFFFFFFFFFFFFFFFFFFFFFFFFFFFFFFFFFFFFFFFF:FFFFFFFFFFFFFFFFFFFFFFFFFFFFFFFFFFFFFFFFFFFFFFFFFFFFFFFFFFFFFFFFFF:FFFFFFFFFFFFFFFFFFFFFFFFFFFFFFFF,FFFFFFFFFFFFFFFFFFFFFFFFF,FFFFFFFFFF:FFFFFF:,F:FFFFFFFFFF:FFFFFFFFFFFFFFF,FFF:
@A01757:128:HWYCLDRX2:1:2101:25003:3991
TCGGACTACAGGGGTATCTAATCCTGTTTGCTCCACACGCTTTCGTGCCTCAGTGTCAGTTACAGTCCAGAGAGCCGCCTTCGCAACTGGTGTTCCTCCTAATATCTACGCATTTCACCGCTACACTAGGAATTCCACTCTCCTCTCCTGCACTCAAGTTCCCCAGTTTCAAAGGCTTACTACGGTTGAGCCGTAGCCTTTCACCTCTGACTTAAGAAACCACCTACGCACCCTTTACGCCCAGTAATTCC
+
FFFFFFFFFFFFFFFFFFFFFFFFFFFFFFFFFFFFFFFFFFFFFFFFFFFFFFFFFFFFFFFFFFFFFFFFFFFFFFFFFFFFF:FFFFFFFFFFFFFFFFFFFFFFFFF:FFFFFFFFFFFF:FF,FFFFFFFFFFFFFFFFFFFFFFFFFFFFFFFFFFFFFFFFFFFFFFFFF:FFF:FFFFFFFFFFFFFFFFFFFFFFFFFFFFFFFFFFF:FF:FFFF:FFFFFFFFFFFF:FFFFFF::FFFF
@A01757:128:HWYCLDRX2:1:2101:18132:4022
TCGGACTAAGGGGTTTCTAATCCTGTTTGCTCCCCACGCTTTCGTGCCTCAGTGTCAGTTACAGTCCAGAGAGCCGCCTTCGCAACTGGTGTTCCTCCTAATATCTACGCATTTCACCGCTACACTAGGAATTCCACTCTCCTCTCCTGCACTCAAGTTCCCCAGTTTCAAAGGCTTACTACGGTTGAGCCGTAGCCTTGCACCTCTGACTTAAGAAACCACCTACGCACCGTTTACGCCCCGTAATGCCG
+
FFFFFFFFFFFFFFF,FFFFFFFFFFFFFFFFFFFFFFFFFFFF:FF:FFFFFFFFFFF:F:F:FFFFFFFFFF:FF:FFFFFFFFFF:FFFFFFFFFFFFFFFFFFFFFFF:FFFFFF:F,FFF:FFFF,,:FF,,FFFFFFFFF:FF,F:FFF:FFFFFFFFFF,FF:FFFFF:FFFFF,F:FFFFFFFFF,FFFF:,:F,F,FFFF:,F:,F,FF::F:F:FFFF::F,FF::F::FF,::,FF,F,F
@A01757:128:HWYCLDRX2:1:2101:15103:4131
TCGGACTACAGGGGTATCTAATCCTGTTCGCTCCCCCAGCTTTCGCGCCTCAGCGTCAGTGACGGCCCAGAGAGCTGCCTTCGCCATCGGTGTTCTTCCCGATATCTGCGCATTCCACCGCTACACCGGGAATTCCGCTCTCCTCTACCGCACTCGAGCCGCCCAGTCCGGGACCCGGCCCGGGGTTGAGCCCCGGGGTTCGAGGTCCCGCTTAGGCGGCCGCCTACGCGCGCTTTACGCCCACTGAATCC
+
FFFFFFFFFFFFFFFFFFFFFFFFFFFFFFFFFFFFFFFFFFFFFFFFFFFFFFFFFFFFFFFFFFFFFFFFFFFFFFFFFFFFFFFFFFFFF:FFFFFFFF,FFFFFFFFFFFFFFFFFFFFFFFFFFF:FFFFFFFFFFFFFFF,FFFFFF:FFFFFFFFFFFFFFFFFFFFFFFFFFFFFFF,FFFFFFFFFFFFFF,FFFFFFFFFF:FFFFFFFFFFF:F,FFFFFFF:FFFF,F,:F,FF,FFF:
@A01757:128:HWYCLDRX2:1:2101:25852:4147
TCGGACTACACGGGTATCTAATCCTGTTCGATCCCCACGCTTTCGTGCATCAGTGTCAGATCCGGCCTAGCAAGCTGCCTTCGCAATCGGTGTTCTGTGTAATATCTATGCATTTCACCGCTACACTACACATTCCGCCTGCTGCATCCGATCTCTAGTCCTACAGTATTAGCGGCAGCCCCGATGTTGAGCATCGGTATTTCACCGCTAACTTATAAAACAACCTACGCACCCTTTAAACCCAATGAATC
+
FFFFFFFFFFFFFFFFFFFFFFFFFFFFFFFFFFFFFFFFFFFFFFFFF:FFFFFFFFF:FFF:FFFFFFFF:FFFFFFFFFFFFFFFFFFFFFFFFFFFFFFFFFFFFFFFFFFFFFFFFFFFFFFFFFFFFFFFFFFFFFFFFFFFFFFFFFFFFFFFFFFFFFFFFFFFFFFFFFFFFFFFFFFFFFFFFFFFFFFFFFFFF:FF:,FFF:FFFFFFFFFFFFFFFFFFFFFFFFFFFF::FF,FFFF
@A01757:128:HWYCLDRX2:1:2101:25898:4225
ACGGACTACAAGGGTTTCTAATCCTGTTCGCTCCCCTAGCTTTCGCGCCTCAGCGTCAGTCGTGGCCCAGAAGGCCGCCTTCGCCGCCGGTGTTCTTCCCAATATCTGCGCATTCCACCGCTACACTGGGAATTCCGCCTTCCCCTACCAGACTCAAGCCTGCCGGTATCGGGGGCGGACCGCGGTTGAGCCCCGGTATTTGACCCCCGACCTAACAGGCCGCCTACGCGCGCTTTACGCCCAATGAATCC
+
FFFFFFFFFFFFFFFFFFFFFFFFFFFFFFFFFFFFFFFFFFFFFFFFFFFFFFFFFFFFFFFFFFFFFFFFFFFFFFFFFFFFFFFFFFFFFFFFFFFFFFFFFFFFFFFFFFFFFFFFFFFFFFFFFFFFFFFFFFF:FFFFFFFFFFFFFFFFFFFF,FFFF:FFFF:FFFFFFFFFFF,FFFFFFFFFFFFFFFFFF:FF:FFFFFFFFFF:F::FF,FFF:FFFFF:FFFFFF:FF:FF:F::F:F
@A01757:128:HWYCLDRX2:1:2101:19434:4241
TCGGACTACCAGGGTATCTAATCCTATTTGCTCCCCACGCTTTCGTGCCTCAGCGTCAGTCAACAGGCCAGGCGGCCGCCTTCGCCACTGGTGTTCTTCCATATATCTACGCATTTTACCGCTACACATGGAGTTCCACCGCCCTCTCCTGCTCTCTAGCCCGCCAGTTTCCAGAGCCTGTACCGGTTGAGCCGGTACCTTTCACTCCAGACTTAGCAGGCCGCCTACGCACCCTTTACGCCCAATCATTC
+
FFFFFFFFFFFFFFFF:FF,:FFFF:FFFFFFFFFFFFFFFFFFFFFFFFFFFFFFFFFFFFFFFFFFFFFFFFFFFFFFFFFFFFFFFFFFFFFFFFFFFFFFFFFFFFFFFFFFFFFFFFFFFFFFFFFFFFFFFFFFFFFFFFFFFFFFFFFFFFFFFFFFFFFF:FFFFFFF:FFFFFFFFFFFFFFFFFFFFFFFFFFFFFFFFFFFFFFFFFFFFFFFFFFF,FFFFFFFFFFFFFFFFF:F:FF
@A01757:128:HWYCLDRX2:1:2101:31765:4304
TCGGACTACCCGGGTATCTAATCCTGTTTGCTCCCCACGCTTTCGTGCCTCAGTGTCAGTTACAGTCCAGAGAGCCGCCTTCGCAACTGGTGTTCCTCCTAATATCTACGCATTTCACCGCTACACTAGGAATTCCACTCTCCTCTCCTGCACTCAAGTTTCCCAGTTTCAAAGGCTTACTACGGTTGAGCCGTAGCCTTTCACCTCTGACTTAAGAAACCACCTACGCACCCTTTACGCCCAGTAATTCC
+
FFFF:FF:FFFFFFFFFFFFFFFFFFFFFFFFFFFFFFFFFFFFFFFFFFFFFFFFFFFFFFFFFFFFFFFFFFFFFFFFFFFFFFFFFFFFFFFFFFFFFFFFFFFFFFFFF:FFFFFFFFFFFFFFFFFFFFFFFFFFFFFFFFFFFFFFFFFFFFFFFFFFFFFFFFFFFFF:FFFFF:FFFFFFFFFFFFFFFFFFFFFFFFFFFFFF:FFFFFFF,FFFFFFFFFFF::,FFFFFFFFFFF:FFFF
@A01757:128:HWYCLDRX2:1:2101:11433:4351
TCGGACTACCGGGGTATCTAATCCTATTTGCTCCCCACGCTTTCGTGCCTCAGCGTCAGTCAACAGGCCAGGCGGCCGCCTTCGCCACTGGTGTTCTTCCATATATCTACGCATTTTACCGCTACACATGGAGTTCCACCGCCCTCTCCTGCTCTCTAGCCCGCCAGTTTCCAGAGCCTGTACCGGTTGAGCCGGTACCTTTCACTCCAGACTTAGCAGGCCGCCTACGCACCCTTTACGACCAATCATGC
+
FFFFFFFFFFFFFFFFFFFFFFFFFF,FFFFFFFFFFFFFFFFF:FFFFFFFFFF:FFFFFFFFFFFF,FFFFFFFFFF:FFFFFFF:FFFFFFFFFFFFFFFF,FFFF,FFFFFFFFFFFFFFFFFFF:FFF:FFFF:F:F:FFF:FFFF:FF:F:FF,FF:F,,,F,FF,,F:::FFFFF,FF,FFF,:F:FFF:FFFF:F,,:,F:F:,,F,FF,,FF:,F,,F,::F:F,F,F,F:,,:,,:F:F,,
@A01757:128:HWYCLDRX2:1:2101:2835:4398
TCGGACTACAGGGGTATGTAATCCTTGTTGCTCCCCACGCTTTGGTGCCTCAGCGTCAGTCAACCGGCCAGGCGGCCGCGTTCGCCACGGGTGTTCTTCCGGATATGGAGGGAGTGTAGCGCTACCCTGGGAGGTCGACCGCCGGCTGGGGGGCGCGGGCCGGCACGTGTCGCGCGGCTGGGGCGGTGGAGCCGGGGCCTGTCGGTGGAGAGGGGGCGGGGCGGGGGCGCGCGCTGGGGGGCGGGTCTGGG
+
:FFFFFF,F:FFF:,:F,:,::,F:,F,:F:FF:FF:FFF,,,,FFFF,:,,FFF,,,F:,F,:,FF:,,FFFFF:FF,:,:FFF:,,,FF,F::F::,,,,,FFF,:,,F,,,,,F:,::,F,,,,,,FF,F,F,,,,FF:,,,:,,F,F,F:,:,,F:,,F:,,F:F:,,,F,F:,,F,,,,FFF,,,FF,FF,,,,,,:,,:,,:,F,,:F,:,,F,F,,,,,,,F,FF,,,:,,,FFFF,,,,::,:
@A01757:128:HWYCLDRX2:1:2101:2446:4445
TCGGACTACTAGGGTATCTAATCCTATTTGCTCCCCACGCTTTCGTGCCTCAGCGTCAGTAACAGGCCAGGCGGCCGCCTTCGCCACTGGTGTTCTTCCATATATCTACGCATTTTACCGCTACACATGGAGTTCCACCGCCATCTCCTGATCTCTAGCACGCCAGTTGCCAGAGCCGATACCGGTTGAGCCGCTACCTTTCACTCCAGACTTAGCGGGCCGCATGGGCTCCCTATTCGCCCTAACCTTCC
+
FFFFF:FFFFFFFFFFFFF:F:FFFF,FF:FFFF,FFFF,FFFFFF:F:FFFFFFF:F,FFF:,,FFFFFF,FFF::FF::FFF,:F:FFFFF,,FFFFF,F:,FFF,:FFF:FFFFF,FFF,FF:,:FFFFFFF:,,FFF,:FF::FFF,,:F,F::,,F::FF::F,,,FF,F,,,FFF,F,FFF,,,,:F,,:,:FFF,:FF:,F,,,,,,F,,::,:FF,,,,:F,F,,F,:,F:F,F:,,,,,,::
@A01757:128:HWYCLDRX2:1:2101:25834:4460
TCGGACTACACGGGTATCTAATCCTGTTCGATCCCCACGCTTTCGTGCATCAGTGTCAGATCCGGCCTAGCAAGCTGCCTTCGCAATCGGTGTTCTGTGTAATATCTATGCATTTCACCGCTACACTACACATTCCGCCTGCTGCATCCGATCTCTAGTCCTACAGTATTAGCGGCAGCCCCGATGTTGAGCATCGGTATTTCACCGCTAACTTATAAAACAACCTACGCACCCTTTAAACCCAATGAATC
+
FFFFFFFFFFFF:FF:FFFFFFFFFFFFFFFFFFFFFFFFFFFFFFFFFFFFFFFFFFFFFFFFFFFFFFFFFFFFFFFFFFFFFFFFFF:FFFFFFFFFFFFFFFFFFFFFFFFFFFFFFFFFFFFFFFFFFFFFFFFFFFFFFFFFFF:FFFFFFFFFFFFFFFFFFFFFFFFFFFFFFFFFF:F:FFFFFFFFFFFFFFFFFFFF:FFFFF:FFFFFFFFFFFFF:FFF:FFFFFF:FF:FFF:F:FF
@A01757:128:HWYCLDRX2:1:2101:4218:4695
TCGGACTACACGGGTATCTAATCCTATTTGCTCCCCACGCTTTCGTGCCTCAGCGTCAGTCACAGGCCAGGCGGCCGCCTTCGCCACTGGTGTTCTTCCATATCTCTGCGCATTTTACCGCTACACATGGAGTTCCACCGCCCTCTCCTGTCCTCAAGTCTGCCAGTTTCTGAATGAAAGACGAGTTGAGCTCATCCCTTTTCCTTCAGACTGAACAGACCGCATGCGCACCCTGTAAGCCCAATCATACC
+
FFFFFFFFFFFFFFFFF:FF:F:FFFFFFFFFFF:F:FF,FFFFFF,FFFFFF:FFFFFFFFFFFFF:FFFFFF,FFFFFFF,FFF:FFFF:FFF,F,FF:FFFFFFFFFFFF,,FFFF,FFFFFF::,FFFF:FFFF:FF:FF,FFFF,,F:F,:F,FFF:,FF,F,:,F,FFF,FFF:FF,F::F,FFF:::FF,:FF,,:F:F,,,FFF,:F:F,:F,F,F,,,F,F,F,F,:,::F,F:F,,FF,F,
@A01757:128:HWYCLDRX2:1:2101:15609:4726
TCGGACTACAGGGGTATCTAATCCTGTTCGCTCCCCCAGCTTTCGCGCCTCAGCGTCAGTGACGGCCCAGAGAGCTGCCTTCGCCATCGGTGTTCTTCCCGATATCTGCGCATTCCACCGCTACACCGGGAATTCCGCTCTCCTCTACCGCACTCGAGCCGCCCAGTCCGGGACCCGGCCCGGGGTTGAGCCCCGGGGTTAGAGGTCCCGCTTAGGCGGCCGCCTACGCGCGCTTTACGCCCAATGAATCC
+
FFFFFFFFFFFFFFFFFFFFFFFFFFFFFFFFFFFFFFFFFFFFFFFFFFFFFFFFFFFFF:FFFFFFFFF:FFFFFFFFFFFFFFFFFFFFFFFFF:FFFFFFFFFFFFFFFFFFFFFFFFFFFFFFFFFFFFFFFFFFFFFFFFFFFFFFFFFFFFFFFFFFFFFF:FFFFFFFFFFFFF:FFFFF:FFFFF:FFFF:,FFFFFFFFFF:FFFFFF:FF:FF:F:FFFFFFFFFFFFFFFFFF,F:FFF
@A01757:128:HWYCLDRX2:1:2101:18756:4789
TGGACTACTGGGGTATCTAATCCTGTTTGATCCCCACGCTTTCGCACATCAGCGTCAGTTACAGACCAGAGAGCCGCCTTCGCCACTGGTGTTCCTCCATATCTCTGCGCATTTCACCGCTACACATGGAATTCCACTCTCCTCTTCTGCACTCAAGTTCCCCAGTTTCCAATGACACTCCACGGTTCAGCCGTGGGCTTTCACATCAGACTTAAGAAACAGCCTACGCGCGATTTACGCACAATAATTCA
+
F:::FFF::F,,:F:FFF::FFFFF,F:FFFF:,FFF:FFFFF:FFFFFFF,:,FFF:,FFFF:F::FFF:FFF::FF,FFFFFFFFF,,F,:F:F,FFFFFFFF,FFFF,FF:FFFFFFF,FF:F::FF,F,FFF,FF::F,FF:FF:FFFFFFF:,,:,FFF:F,FF:FFF,::,:FF,F,,,FF::,FF,,,:,,FFF:FFFF,F,FFFFFF:FFF,:,FF,F,,,,,F,F,FFF,F,FFFF:F,FF:
@A01757:128:HWYCLDRX2:1:2101:24686:4789
TCGGACTACTAGGGTATCTAATCCTGTTTGCTCCCCACGCTTTCGAGCCTCAACGTCAGTTACAGTCCAGTAAGCCGCCTTCGCCACTGGTGTTCCTCCTAATATCTACGCATTTCACCGCTACACTAGGAATTCCACTTACCCCTCCTGCACTCTAGTTCTACAGTTTCCAGAGCAGTCCGGGGGTTGAGCCCCCGCCTTTCACTCCAGACTTGCATAACCGTCTACGCTCCCTTTACACCCAGTAAATC
+
FFFFFFFFFFFFFFFFFFFFFFFFFFFFFFFFFFFFFFFFFFFFFFFFFFFFFFFFFFFFFFFFFFFFFFFFFFFFFFFFFFFFFFFFFFFFFFFFFFFFFFFFFFFFFFFFFFFFFFFFFFFFFFFFFFFFFFFFFFFFFFFFFFFFFFFFFFFFFFFFFFFFFFFFFFFFFFFFFFFFFF:FFFFFFFFFFFFFFFFFFFF:FFFFFFFFFFFFFFFFFFFFFFFF:FFFFFFFFFFFFFFFFFFFFFF
@A01757:128:HWYCLDRX2:1:2101:1913:4899
GCGGACTCGTGGGTCTCTCATCGTATTTGCTGGCCAGGGTTTCGTGGCTCGGGGTCTGTGGGGGGGGGGGGGGGGGGCCTTGGGGAGTGGGGTTGTTGGGTGGTGGGGGGGGTGGTGGGGGGGCGCGGGGGGGGGGGGCGCGGAGTGGTGGGGGGGGGGCGGGCTGTGGCGGGGGGGTGTTGGGGTGGGGGGGGTGGGTGTGGGTGGAGGGGTTGGGGGCGGCGGCGGCTGGGTGTGGGGCGGCGCTGGGG
+
,:FFF,,,,FFFF,:F,:,,,,,,,:,,F:,,:,,:,F,:,,,::F,,,,,F,F,,,:,,,:,:,F:,,FF,F:,,F,,,,,F,,,,FF:,F:,::F:,,,,,,::,,FF,,,,F,:,,F:,,,,,,F:F::,:,,,,,:,,F:F,:,:F,,F,F:,FF,,,F,,F,,,,,,,,F:,F,:,FF:F,::,FF,FF,,,F,F,F,FF:,,,,,,,:F:,F:,FFFF:,,:,F,F,:,F:FFF,F:,,,,,F,F
@A01757:128:HWYCLDRX2:1:2101:10592:5087
TCGGACTACAGGGGTTTCTAATCCTGTTTGCTCCCCTAGCTTTCGCGCCTCAGCGTCAGTGATGGCCCAGAAGGCCGCCTGCGCCACCGGTGTTCTTCCCGATATCTGCGCATTCCACCGCTACACCGGGAATTCCGCCTTCCCCTACCACACTCAAGCCAGCCGGTATCGGGAGCGAGACGGGGTTGAGCCCCGAAATTTGACTCCCGACCTAACTGGCCGCCTACGCGCGCTTTACGCCCAATGAATCC
+
FFFFFFFFFFFF:FFFFFFFFFF::F,FFF::F,FFFF::FFFFFFFFFFF:FFFF::FFF:FFFFF:FFFFFFFFF:FF,FFFFF:FFFFFFFFFFFFFFF:FFF:FFF:FFFF:FFFFFFFFFFFFFFFFFFFFFFFFFF:FFFFFFFFFFFFFFFFFFFFFFFFFFFFFF,FFFFFFFFFFF::FFFFFFFFFF,FFFFF:FFFFFFFFFFFF::FFFFFFF,FFFFFFFFFF:FFFFFFFF,FFFFF
@A01757:128:HWYCLDRX2:1:2101:20663:5243
TCGGACTACAAGGGTATCTAATCCTATTTGCTCCCCACGCTTTCGTGCCTCAGCGTCAGTCAACAGGCCAGGCGGCCGCCTTCGCCACTGGTGTTCTTCCATATATCTACGCATTTTACCGCTACACATGGAGTTCCACCGCCCTCTCCTGCTCTCTAGCCCGCCAGTTTCCAGAGCCTGTACCGGTTGAGCCGGTACCTTTCACTCCAGACTTAGCAGGCCGCCTACGCACCCTTTACGCCCAATCATTC
+
FFF:FFFFFFFFFFF,FFFFFFFFF:FFFFFFFFFFFFFFFFFFFFFFFFFFFFFFFFFFFFFFFFFFFFFFFFFFFFFFFFFFF:FFFFFFFFFFFFFF,FFFFFFFFFFFFFFFFFFFFFFFFFFFFFFFFFFFFFFFFFFFFFFFFFF:FFFFF:FFFFFF,FFF:FFFFFFFFFFFF:FFFFFFFFFFFFFFFFFFFFFFFFF:F:FFFFFF,FFFFFFF::FFFF:FFFFFFFF:FF,FFFF::F:
@A01757:128:HWYCLDRX2:1:2101:2320:5353
TCGGACTACAGGGGTTTCTAATCCTGTTCGCTCCCCCAGCTTTCGCGCCTCAGCGTCAGTGACGGCCCAGAGAGCTGCCTTCGCCATCGGTGTTCTTCCCGATATCTGCGCATTCCACCGCTACACCGGGAATTCCGCTCTCCTCTACCGCACTCGAGCCGCCCAGTCCGGAACCCGGCCCGAGGTTGAGCCCCGGGGTTATAGGTTCCGCTTAGGCGGCCGCCTACGCGCGCTTTACGCCCAATGAATCC
+
FFFFFFFFFFFFFFFFFFFFFF:FFFFFFF:FF::FFFF:FFFFFFFFFFFFFFFFFF,FFFF:FFFFF:FFF,F,FF:::F,FFF:FFFFFFF:F,F:F:FFF::,:FFFF:F,FF,FFFFFFF:::FF,F:,:F:FFFFFF,FF,,FFFF:FF:FF,,F:FFFFF:F:,FF::FF:F::FFF,:F,F,F:F,,:FF:FF,:::FF:FF:,FFF:F,FF,:FF:F,F,FFFFFFFF:FFFFFFF,F:,,F
@A01757:128:HWYCLDRX2:1:2101:14163:5384
TCGGACTACACGGGTATCTAATCCTGTTCGATACCCACGCTTTCGTGCTTCAGCGTCAGTTGGGCGCCGGTATGCTGCCTTCGCAATCGGAGTTCTGCGTGATATCTATGCATTTCACCGCTACACCACGCATTCCGCATACTTCTCGCCCACTCAAGAACGCCAGTTTCAACGGCGGAGCGAGGTTGAGCCCCGCGATTTTACCGCTGACTTGGCATTCCGCCTACGCACCCTTTAAACCCAATAAATCC
+
FFFFFFFFFFFFFFFFFFFFFFFFFFFFFFFFFFFFFFFFFFFFFFFFFFFFFFFFFFFFFFFFFFFFFFFFFFFFFFFFFFFFFFFFFFFFFFFFFFFFFFFFFFFFFFFFFFFFFFFFFFFFFFFFFFFFFFFFFFFFFFFFFFFFFFFFFFFFFFFFFFFFFFFFFF:FFFFFFFFFFFFFFFFFFFFFFFFFFFF:FFFFFFFFFFFFFFF,FFFFFFFFFFFFFFFFFF::FFFFF:F:FFFFFFF
@A01757:128:HWYCLDRX2:1:2101:19009:5415
TCGGACTACAAGGGTATCTAATCCTGTTCGCTACCCATGCTTTCGAGCCTCAGCGTCAGTTGCAGACCAGACAGCCGCCTTCGCCACTGGTGTTCTTCCATATATCTACGCATTCCACCGCTACACATGGAGTTCCACTGTCCTCTTCTGCACTCAAGTCGCCCGGTTTCCGATGCACTTCTTCGGTTAAGCCGAAGGCTTTCACATCAGACCTAAGCAACCGCCTGCGCTCGCTTTACGCCCAATAAATC
+
FFFFFFFFFFFFFFFFFFFFFFFFFFFFFFFFFFFFFFFFFFFFFFFFFFFFFFFFFFFFFFFFFFFFFFFFFFFFFFFFFFFFFFFFFFFFFFFF,FFFFFFFFFFFFFF:FFFFFFFFFFFFFFFFFFFFFFFFFFFFFFFFFFFFFFFFFFFFFFFFFFFFFFFFFFFFFFFFFFFFFFFF:FFFFFFFFFFFF,FFFFFFFFFFFFFFFFFFFFFFFFFFFFFFFFFFFFFFF:FFFFFFFFFFFFF
@A01757:128:HWYCLDRX2:1:2101:3351:5447
TCGGACTACAGGGGTATCTAATCCTGTTTGCTCCCCACGCTTTCGTGCCTCAGTGTCAGTTACAGTCCAGAGAGCCGCCTTCGCAACTGGTGTTCCTCCTAATATCTACGCATTTCACCGCTACACTAGGAATTCCACTCTCCTCTCCTGCACTCAAGTTCCCCAGTTTCAAAGGCTTACTACGGTTGAGCCGTAGCCTTTCACCTCTGACTTAAGACACCACCTACGCACCCTTTAAGCCCAGTAATTCC
+
F:FFFFFFFFFFFFFFFFFFFFFFFFFFFFFFFFFFFFFFFF:FFFFF:FFFFFFFFFFFFFFFFFFFFFFFFFFFFFFFFFFFFFFF:FFFFFFFFFFFFFFFFFFFFFFFFFF:::FFFF:F::,:FFFFFFFFF,FFF:F:,FFFFFFFFFF::FFFFFF:,,FFF,FF::F:FF:F:FFFFFFFF:F,FFF:FF:F:FF:FFFF,,,,FF:FF,:FFFFFFFFFF::F,,F:,:F,,F,F,::::,,
@A01757:128:HWYCLDRX2:1:2101:6406:5478
TCGGACTACAAGGGTATCTAATCCTGTTCGCTCCCCCAGCTTTCGCGCCTCAGCGTCAGTGACGGCCCAGAGAGCTGCCTTCGCCATCGGTGTTCTTCCCGATATCTGCGCATTCCACCGCTACACCGGGAATTCCGCTCTCCTCTACCGCACTCGAGCCGCCCAGTCCGGAACCCGGCCCGCGGTTGAGCCCCGGGGTTAGAGGTTCCGCTTAGGCGGCCGCCGAGGCGCCCGTTACGCCCAATGAATCC
+
FFFFFFFFFFFFFF:FFFFFFFFFFFFFFFFFFFF,F:FFFFFFFFFFF,FFFFF:FFFFF:FFFFFFFFF,FFFFFFFFFFFFFFFFFFFFFFFFF,:FFFFF:,FFFFFF:FFFFFFFFFF,:FFFFFFFFFFFFF:FFFFFF,F:FFFFFFFF:F:FFFFF,FFFFF,:FFFFFFF:FF,FFF,F,FFF,FFFF:,F,,,,::F:FFF:F:,F,:FFFFF,,F,:FF,,:,F:::F,FF,,F,F,FFF
@A01757:128:HWYCLDRX2:1:2101:5258:5494
TCGGACTACAGGGGTTTCTAATCCTGTTTGCTACCCACGCTTTCGAACCTCAGCGTCAGTTACAGACCAGAGAGCCGCTTTCGCCACTGGTGTTATTCCATATATCTACGCATTTCACCGCTACACATGGAGTTCCACTCTCCTCTTCTGCACTCAAGTCTCCCAGTTTCAAATGCACTACTCCGGTTAAGCCGAAGGCTTTCACATCAGACTTAAAAGACCGCCTGCGTTCACTTTACGCCCAATAAATC
+
FFFFFFFFFFFFFFFFFFFFFFFFFFFFFFFFFFFFFFFFFFF:FFFFFFFFFFFFFFFFFFFFFFFFFFFFF:FFFFFF:FFFFF:FFFFFFFFFFF:FF:FF::FF:F:FFFF,FF:FFFFFFFF,F::FFF,FFFFF:F,,FFFFFF,,F:FFF,FFFFFFFFF,FFFFFF::F:FFF:,F,FFFFF,FF:F,,,FF,:,F:F,,F,F,F,FFFF,F,:,F:,,F:,F,,FF,F:F,,F,::FFFF,,
@A01757:128:HWYCLDRX2:1:2101:16703:5525
TCGGACACCCGGGTTTCTAATCCTGTTCGCTACCCATGCTTTCGAGCCTCAGCGTCAGTTGCAGACCAGAGAGCCGCCTTCGCCACTGGTGTTCTTCCATATATCTACGCATTCCACCGCTACACATGGAGTTCCACTCTCCTCTTCTGCACTCAAGTTCAACAGTTTCTGATGAAATTCTCCGGTTGAGCCGAAGGCTTTCACATCAGACTTATTGAACCGCCTGCACTCGCTTTACGCCCAATAAATCC
+
FFFFFFFFFFFFFFFFFFFFFFFFFFFFFFFFFFFFF:FFFFFFFFFFFFFFFFFFFFFFFFFFFFFFFFFFFFFFFFFFFFFFFFFFFFFFFFFFFFFFFFFFFFFFFFFFFFFFFFFFFFFFFFF:FFFFFFFFFFFFFFFFFFFFFFFFFFFFFFFFFFFFFFFFFFFFF:FFFFFFFFFFFFFFFFFFF:FFFFFFFFFFF:F,:FFFF:FF:FFF:FFFFFF:FFFFFFFFF::FFF:,:FFFFF:
@A01757:128:HWYCLDRX2:1:2101:28330:5619
TCGGACTACAGGGGTATCTAATCCTGTTCGCTACCCATGCTTTCGAGCCTCAGCGTCAGTTGCATACCAGACAGCCGCCTTCGCCACTGGTGTTCTTCCATATATCTACGCATTCCACCGCTACACATGGAGTTCCACTGTCCGCTTCTGCACTCAAGTCGCCCGGTTTCCGATGCACTTCTTCGGTTAAGCCGAAGGCTTTCACATCAGACCTCAGCAACCGCCTGCGCTCGCTTTACGCCCAAGACGTC
+
FFFFFFFFFFFFFFFFFFFFFFFFFFFFFFFFFFFFFFFFFFFFFFFFFFFFFFFFF:FFFFFFFFFFFFFFFFFFFFFFFFFFFFFFF:FFFFFFFF:FFFFFFFFFFFF:FFF:FF:FFFFFFFFFFFFFFFFF::FFF,F,FFFFFFF,FFFFFFFFF:FFFF,FFF:FF:FF::FFFFFFFFF,F::FFFFFFFF,F:F,F:FFFF:FFF,FF:F:,FFFFFFFFFFFFF,:,FFF:FFF,,:F,FF
@A01757:128:HWYCLDRX2:1:2101:23185:5635
TCGGACTACAAGGGTATCTAATCCTGTTCGCTACCCATGCTTTCGAGCCTCAGCGTCAGTTGCAGACCAGACAGCCGCCTTCGCCACTGGTGTTCTTCCATATATCTACGCATTCCACCGCTACACATGGAGTTCCACTGTCCTCTTCTGCACTCAAGTCGCCCGGTTTCCGATGCACTTCTTCGGTTAAGCCGAAGGCTTTCACATCAGACCTAAGCAACCGCCTGCGCTCGCTTTACGCCCAATAAATC
+
FFFFFFFFFFFFFFFF,FFFFFFFFFFFFFFFFFFFFFFFFFFFFFFFFFFFFFFFFFFFFFFFFFFFFFFFFFFFFFFFFFFFFFFFFFFFFFFFFFFFFFFFFFFFFFFFFFFFFFFFFFFFFFFFFFFFFFFFFFFFFFFFFFFFFFFFF:FFFFFFFFFFFFFFFFFFFFFFFFFFFFFFFFFFF:FFFFFFFFFFFFFFFFFFFF:FFF:FFF:FFFFFFFFFFFFFFFFFFFFFFFF,FFFFFFF
@A01757:128:HWYCLDRX2:1:2101:24451:5697
TCGGACTACAAGGGTATCTAATCCTGTTTGATCCCCACGCTTTCGCACCTCAGCGTCAGTTACAGACCAGAGAGCCGCCTTCGCCACTGGTGTTCCTCCATATCTCTGCGCATTTCACCGCTACACATGGAATTCCACTCTCCTCTTCTGTACTCAAGTAAAACAGTTTCCAATGACCCTCCCCGGTTGAGCCGGGGGCTTTCACATCAGACTTATTTTACCGCCTACGCGCGCTTTACGCCCAATAATTC
+
FFFFFFFFFFFFFFFFFFFFFFFFFFFFFFFFFFFFFFFFFFFFFFFFFFFFFFFFFFFFFFFFFFFFFFFFFFFFFFFFFFFFFFFFFFFFF:FFFFFFFFFFFFFFFFFFFFFFFFFFFFFFFFFFFFFFFFFFFFFFFFFFFFFFFFFFFFFFFFFFFFFFFFFFFFFF:FFFFFFFFFFFFFFFFFFFFFFFFFFFFFFFFFFFFFF:FFFFFFFFFFFFFFFFFFFFFFFFFFFFFFFFFFFFFFF
@A01757:128:HWYCLDRX2:1:2101:27453:5697
TCGGACTACAAGGGTATCTAATCCTGTTTGCTCCCCACGCTTTCGTGCCTCAGTGTCAGTTACAGTCCAGAGAGCCGCCTTCGCAACTGGTGTTCCTCCTAATATCTACGCATTTCACCGCTACACTAGGAATTCCACTCTCCTCTCCTGCACTCAAGTTCCCCAGTATCAAAGGCTTACTACTGTTGAGCCGTAGCCTTTCACCTCTGACTTAAGAAACCACCGACGCACCCTTTACGCCCAGTAATTCC
+
FF,,FF::,,FF:FF,FFFFFF:FF:F:FFF:FFFFFFFFF:F:F,F,FF:,FFFFFFFFFFFFF:FFF::FF,FF:F:FFF:FFFF:,FFFFFFFFFFFFFFFFFFFF,,FF,FFFFF:,:FFFFFF:FFFF,:FFF:FF,FFFFFF,:F:FFFF:FF:FF,FFFF,F:FFF::FFFFFFFF,::FFFFFF:FF:,,FF,FF:FFFF,:,,FF:FFFFFFF,:,FF,FFF,FF,,F:FFFF,,FFF,:,:
@A01757:128:HWYCLDRX2:1:2101:16233:5713
TCGGACTACTAGGGTATCTAATCCTGTTTGCTCCCCACGCTTTCGAGCCTCAACGTCAGTTACAGTCCAGCAAGCCGCCTTCGCCACTGGTGTTCCTCCTAATATCTACGCATTTCACCGCTACACTAGGAATTCCACTTGCCTCTCCTGCACTCTAGCTATACAGTTCCCAGAGCAGTCCGGGGGTTGGGCCCCCGCCTTTCACTCCAGGCTTGCATAGCCGTCTGCGCTCCCTTTACACCCAGTAAATC
+
FFFFFFFFFF,FFFFFFFFFFF:FFFFFFFFFFFFFFFF:FF,FFFFFFFFF:FFFFFFFF:FFFFFFFF:FFFFFFFFFFFFFFFFFFFFFFFFFFFFFFFFFFFFFFFFFF:FFFFFF:FFFFFFF:FFFFFFF:FFFFFFFFF:FF:FFFFFFFF:F,FFFFFFFFFFFFF:FFF:FFF:FF:FFF::FFFFFFFFF::FFFFFFFFF,F:FFFF,:FFFFFFFFFFFFFFF,FFFFF:FF,FFFFFF
@A01757:128:HWYCLDRX2:1:2101:20184:5729
TCGGACTACTGGGGTATCTAATCCTGTTTGCTCCCCACGCTTTCGAGCCTCAGTGTCAGTAACAGACCAGAATGTCGCCTTCGCCACTGGTGTTCTTCCATATATCTACGCATTCCACCGCTACACATGGAGTTCCACATTCCTCTTCTGTACTCAAGTTTCCCAGTTTCCAATGACCCTCCACGGTTAAGCCGTGGGCTTTCACATCAGACTTAAGAAACCACCTGCGCTCCCTTTACGCCCAATAAATC
+
FFFFFFFFFFFFFFFFFFFFFFFFFFFFFFFFFFFFFFFFFFFFFFFFFFFFFFFFFFFFFFFFF,:FFFFFFFFFFFFFFFFFFFFFFF:FFFFFFFFF,FFFFFFFFFFFFFFFFFFFFFFFFFFFFFFFFFFFFF:FFFFFFFFFF:FFFFFFFFF:FFFFFFFFFFFFFFFFFFFFFFFF:FFFFFFFFFFFFFFFFFFFFF:FFFFFF,FFFFFFFFFFFFFFFFFFFFFFF,FFFFF,FF,FFFF
@A01757:128:HWYCLDRX2:1:2101:18050:5760
TCGGACTACCAGGGTATCTAATCCTGTTTGCTCCCCACGCTTTCGTGCCTCAGTGTCAGTTACAGTCCAGAGAGCCGCCTTCGCAACTGGTGTTCCTCCTAATATCTACGCATTTCACCGCTACACTAGGAATTCCACTCTCCTCTCCTGCACTCAAGTTCCCCAGTTTCAAAGGCTTACTACGGTTGAGCCGTAGCCTTTCACCTCTGACTTAAGAAACCACCTACGCACCCTTTATGCCCAGTAATTCC
+
FFFFFFFFFFFFFFFFFFFFFFFFFFFFFFFFFFFFFFFFFFFFFFFFFFFFFFFFFFFFFFFFFFFFFFFFFFFFFFFFFFFFF:FFFFFFFFFFFFFFFFFFFFFFFFFFFFFFFFFFFFFFFFFFFFFFFFFFFFFFFFFFFFFFFFFFFFFFFFFFFFFFFFFFFF,FFFFFFFFFFFFFFFFFFFFFFFFFFFFFFFFFFFFFFFFFFFFFFFFFFFFFFFF:FFFFFFFFFFFFFFFFF:FFFF:
@A01757:128:HWYCLDRX2:1:2101:29875:5760
TCGGACTACAGGGGTATCTAATCCTATTTGCTCCCCACGCTTTCGTGCCTCAGCGTCAGTCAACAGGCCAGGCGGCCGCCTTCGCCACTGGTGTTCTTCCATATATCTACGCATTTTACCGCTACACATGGAGTTCCACCGCCCTCTCCTGCTCTCTAGCCCGCCAGTTTCCAGAGCCTGTACCGGTTGAGCCGGTACCTTTCACTCCAGACTTAGCAGGCCGCCTACGCACCCTTTACGCCCAATCATTC
+
FFFFFFFFFFFFFFFFFFFFFFFFFFFFFFFFFFFFFFFFFFFFFFFFFFFFFFFFFFFFFFFFFFFFF:FFFFFFFFFFFFFFFFFFFFFFFFFFFFFFFFFFFFFFFFFFFFFFFFFFFFFFFFFFFFFFFFFFFFF:FFFFFFFFFFFFFFFFF:FFFFFFFFFFFFFFFFFF:FFFFFF:FFFFFFFFFFFF,FFFFFFFFFFFFFFFFFFFFFF:FFFFFF:FFFFFFFFFFFFFFFFFFF,FFFF
@A01757:128:HWYCLDRX2:1:2101:5385:5776
TCGGACTACAAGGGTTTCTAATCCTGTTTGCTCCCCACGCTTTCGTGCCTCAGTGTCAGTTACAGTCCAGAGAGCCGCCTTCGCAACTGGTGTTCCTCCTAATATCTAAGCATTTCACCGCTACTCTAGGAATTCCACTCTCCTCTCCTGCACTCTAGTTCCCCAGTTTCAAAGGCGTACTGCGGTTGAGCGCTAGGCTTTCACTCGGGAGGTAAGGAACCAGCGAGCGAGCCGTTAGGCGCAGGTATGCG
+
:::FFFFFF:FFF:FFF:,:FF:FF:,F::,F,FFFFFFF:FF:FFF,:F,F:FF::FFF:F:FF:F,FF,:::,:FF:FF:,F,::,F,FF,:::,,F,FF,:F,:F,F,,F,,,F,,:F,,,:FF,,F,FF,,FFF,,,,:FF:FF,::,:F,,F:F,,:,:,,F:F,,,:F:,::,,FF,,:,FF:FF,,FF:,,,:F,F:,,,,F:,,:,,,,:,:,,,F,:,,,:,,,,:FF,:F,F,F,,,::,,
@A01757:128:HWYCLDRX2:1:2101:2193:5916
TCGGACTACAGGGGTTTCTAATCCTGTTCGCTCCCCCAGCTTTCGCGCCTCAGCGTCAGTGACGGCCCAGAGAGCTGCCTTCGCCATCGGTGTTCTTCCCGATATCTGCGCATTCCACCGCTACACCGGGAATTCCGCTCTCCTCTACCGCACTCGAGCCGCCCAGTCCGGAACCCGGCCCGAGGTTGAGCCCCGGGGTTAGAGGTTCCGCTTAGGCGGCCGCCTACGCGCGCTTTACGCCCAATGACTCC
+
FFFFFFFFFFFFFFFFFFFFFFFFFFFF:FFFFFFFF,FFFFFFF:FFFFFFFFFFFFFFFFFFFFFFFFFF:FFFFFFFFFFFFFFFFFFFFFFFFFFF::,FFFFFFFFFFFFFF:FFFFFFFFFFFFFFFFFFFFFFFFFFFFFFFFFFF:FF,FFFF:FFF:FFFFFFFF,FF:FFFFFFFFF:FFFFFFFFFF,FFFFFFF:F:FF,::FFFFFFFFFFF:FFFFFFF:,F,:FFFF,FF::FFF,
@A01757:128:HWYCLDRX2:1:2101:24659:5963
TCGGACTACACGGGTTTCTAATCCTGTTCGCTACCCACGCTTTCGTGCATCAGCGTCAGATGCGGATTAGCAAGCTGCCTGCGCAATCGGTGTTCTGAGTAATATCTAAGCATTTCACCGCTACACTACTCATTCCGCCTGCTGCATCCGCTCTCCAGTCGAACAGTATCAGAGGCAGGCACGGGGTTAAGCCCCGACATTTGACCTCTAACTTATCCGACAGCCTACGCACCCTTTAAACCCAATAAATC
+
FFFFFFFFFFFFFFFFFFFFFF:FFFFFFFFFFFFFFFFFFFFFFFFFFFFFFFFFFFF,FFFFFFFFFFFF,FFFFFFFFFFFFFFFFFFFFFFFFFFFFFF:FFFFFFFFFFFFFFFFFFFFFFFFFFFFFFFFFFFFFFFFFFFFFFFFFFFFFFFFFFFFFFFFFFFFFFFFFFFFFFFFFFF:FFFFFFFFFFFFFFF::FFFFFFFFFFFFFFF:FFFFF:FFF:F:FFF:FFF:FFF:FFFFFF
@A01757:128:HWYCLDRX2:1:2101:3260:6010
TCGGACTACAAGGGTATCTAATCCTGTTTGCTCCCCACGCTTTCGAGCCTCAGTGTCAGTAACAGACCAGAATGTCGCCTTCGCCACTGGTGTTCTTCCATATATCTACGCATTCCACCGCTACACATGGAGTTCCACATTCCTCTTCTGTACTCAAGTTTCCCAGTTTCCAATGACCCTCCACGGTTAAGCCGTGGGCTTTCACATCAGACTTAAGAGACCACCTGCGCTCCCTTAACGCCCAATAAGTC
+
FFFFFFFFFFFFFFFFFFFFFFFFFFFFFFFFFFFFFFF,FFFFFFFFFF:F:FFFFFFFFFFFFFFFFFFFFFFFFFF:FFFFFFF:FFFFF:FFF:F:FFF:F:FFFF:FFFFFFFFFFFF,FF:FFFFFFF:FF:FFFF,F,FFFFF,F::F:F:F,FFFF:FFF:,FF,,,F,F,,F,FF,:FFFF:F,,FF,,:F,FF:,F,F:,F,F,:FFF,FF,,:,F,,,:,,F,FF,,::F::,,:,F,,F
@A01757:128:HWYCLDRX2:1:2101:20745:6010
TCGGACTACTGGGGTATCTAATCCTGTTTGCTCCCCACGCTTTCGAGCCTCAGTGTCAGTAACAGACCAGAATGTCGCCTTCGCCACTGGTGTTCTTCCATATATCTACGCATTCCACCGCTACACATGGAGTTCCACATTCCTCTTCTGTACTCAAGTTTCCCAGTTTCCAATGACCCTCCACGGTTAAGCCGTGGGCTTTCACATCAGACTTAAGAAACCACCTGCGCTCCCTTTACGCCCAATAAATC
+
FFFFFFFFFFFFFFFFFFFFFFFFFFFFFFFFFFFFFFFFFFFFFFFFFFFFFFFFFFFFFFFFFFFFFFFFFF:FFFFFFFFFFFFFFFFFFFFFFFFFFFFFFFFFFFFFFF:FFFFFFFFFFFFFFFFFFFFFFFFFFFFFFFFFFFFFFFFFFFFFFFFFFFFFFFFFFFFFFFFFFFFFFFFF:FFFFFFFFFFFFFFFFFFFFFFFFFFFFFFFFFFFFFFFFFFFFFFFFFFFFFFFFFFFFFF
@A01757:128:HWYCLDRX2:1:2101:18403:6026
TCGGACTACAGGGGTATCTAATCCTGTTTGCTCCCCACGCTTTCGCGCCTCAGCGTCAGTTACAGACCAGAAAGCCGCCTTCGCCACTGGTGTTCCTCCAAATCTCTACTCATTTCACCGCTACACTTGGAATTCCGCTTTCCTCTTCTGCACTCAAGTCCCCCAGTTTCCAATGACCCTCCACGGTTGAGCCGTGGGCTTTCACATCAGACTTAAGGGACCGCCTGCGCGCGCTTTACGCCCAATAATTC
+
FF:FFFFFFFFFFFFFFFFFFFFFFFFFFFFFFFFFFFFFFFFFFFFFFFFFFFFFFFFFFFFFFFFFFFFFFFFFFFFFFFFFFFFFFFFFFFFFFFFFFFFFFFFFFFFFFFFFFFFFFFFFFFFF,FFFFFFFFFFFFFFFFFFFFFFFFFF:FFFFFFFFFFFFFFFFFFFFFFFFFFFFFFFFFFFFFFFFFFFFFFFFFFFFFFFFFFFFFFF:FFFFFFFFFF:FFFFFFFFFFFFFF:FFFFF
@A01757:128:HWYCLDRX2:1:2101:16025:6073
TCGGACTATGGGGTATCTAATCCTGTTTGCTCCCCACGCTTTCGTGCCTCAGTGTCAGTTACAGTCCAGAGAGCCGACTTCGCAACTGGTGTTCCTCCTAATATCTACGCATTTCACCGCTACACTAGGAATTCCACTCTCCTCTCCTGCACTCAAGATCCACAGTTTCAAAGTCTTACAACGGTTGAGGAGTAGCCTTTCAACTCAGAGATAAGAAACCACCTACACACCCTTTACGCCCAGTAATTCCG
+
:FFFFFFFFFF,,FFFFF:FF,:FFFFF,FFFF,FFFF,F,F:F,F,FF,:FF:FF:,:FFFF,,FFFFFFFFFFF,:,FF:FFFFF,FFF,F,:F,F:FFFFF::FFF,:F,FFFF:,FFFFFFFF,,,F,,,F:FFFF,FFFFFFF,F,FF:,:,,FFF,FFFF,FFFFF:,:,FFF:FF,,F:FF,,,,FF::,F:,FF,FFF,::,,F,F,:,F,FF,,FFF,:F:,FF,,::,F::FF,F,F,FF,
@A01757:128:HWYCLDRX2:1:2101:28013:6104
TCGGACTACTAGGGTATCTAATCCTATTTGCTCCCCACGCTTTCGTGCCTCAGCGTCAGTCACAGGCCAGGCGGCCGCCTTCGCCACTGGTGTTCTTCCATATCTCTGCGCATTTTACCGCTACACATGGAGTTCCACCGCCCTCTCCTGTCCTCAAGTCTGCCAGTTTCTGAATGAAAGACGAGTTGAGCTCATCCCTTTGCCTTCAGACTGAACAGACCGCCTGCGCACCCTTTACGCCCAATCATTCC
+
:FFF:F:F:FFFFF,FFFF,FFFFFFFFFFFFFFFFFFFFFFF,FFFFFFF:FFFFFFFFFFFFFFFF:FFFFFFFFFFFFFFFFFFFFF,FFFFFFFF:FFFFFFFFFFFFFFFFFFFF:FFFFFFFFFFFFFFFFFF:FFFFFFFFFFFFFFFFFFFFFFFFFFFFFFFFFFF:FFFFFFFFFFFFFFFFFFFFFFFFFF:FFFFFFFFFFF:FFFFFFF,FFF:FFFFFFFFF:FFFFFF,FFFFFF:
@A01757:128:HWYCLDRX2:1:2101:22435:6120
TCGGACTACTGGGGTATCTAATCCTGTTTGCTCCCCACGCTTTCGAGCCTCAGTGTCAGTAACAGACCAGAATGTCGCCTTCGCCACTGGTGTTCTTCCATATATCTACGCATTCCACCGCTACACATGGAGTTCCACATTCCTCTTCTGTACTCAAGTTTCCCAGTTTCCAATGACCCTCCACGGTTAAGCCGTGGGCTTTCACATCAGACTTAAGAAACCACCTGCGCTCCCTTTACGCCCAATAAATC
+
FFFFFFFFFFFFFFFFFFFF,FFFFFFFFFFFFFFFFFFFFFFFF:FFFFFFFFFFFFFFFFFFFFFFFFFFFFFFFFFFFFFFFFFFFFFFFFFFFFFFFFFFFFFFFFFFFFFFFFFF:FFFFF:FFFFFFF:FFFFFFFFFFFFFFFF:FFFFFFFFFFFFFFFFFFFFFFFFF::FFFFFFFFFFFFFFFFFFFFFFFFFFFFFFFFFFFFFF:FFFFFFFFFFFFFFFFFFFFF,FFFFFFFFFFF
@A01757:128:HWYCLDRX2:1:2101:8250:6198
TCGGACTACACGGGTATCTAATCCTGTTCGATCCCCGCACTTTCGTGCCTCAGCGTCAGTAGGGCGCCGGAAGGCTGCCTTCGCAATCGGGGTTCTGCGTGATATCTATGCATATCACCGCTACACCACGCATTCCGCCTTCTTCTCGCCCACTCAAGGCCCCCAGTTTCAACGGCCGGACGGGGTTGAGCCCCGAATTTTAACAGCTGAATTAAAAGCCCCCCTACGCACCGTTAAAACCCAAAAAATCC
+
FF::F:F:F:FFF,FFF,F,::,FF,FFFF,FFFFFFFFFF,FFFFF:F:FFF::,FFFFFFFFF,,:F:F,:FF:FF:F,F:FFFFF,FF,,,,,:F::FFFFFF:,:F,FF,FF:,:F,,:FFFFFF:FFFFFFFFF:,:FFF,FFFFFFFFFF:,,FFF:FFFFFFFF,FF,F:,,FF,FFFFF:F:FFF,FFF:FFF,::,,FF,:,F,FFFFFFF,,F:F,FFFFFF,FF,FF,FF,F::FFF:F:
@A01757:128:HWYCLDRX2:1:2101:8241:6214
TCGGACTACACGGGTATCTAATCCTGTTCGATCCCCGCACTTTCGTGCCTCAGCGTCAGTAGGGCGCCGGAAGGCTGCCTTCGCAATCGGGGTTCTGCGTGATATCTATGCATTTCACCGCTACACCACGCATTCCGCCTTCTTCTCGCCCACTCAAGGCCCCCAGTGTCAACGGCCGGACGGGGTTGAGCCCCGAGTTTTTACCGCTGACTTCACAGCCCGCCTCCGGACCCGTTACACCCTCTACATCC
+
FFFFFFFFFFFFFFFFFFFFFFFFFF:,FFFFFFFFFFFF,FF:FFFF:FF,FFFFFFF:FFFFFFF,FFFFFFFFF:FF:FFFFFFFFFFFFFFFFFFFF:,F,FF,FFF,,:FF:::FFF,F:FFFF:F::F::FF::,FF,:F::FFF,F:F,,FF,FFF,,FF,,FF,:FFFFFF:FFFFF,,F,FF,,:F,,FF:,:,:,F,:F,F:,:,,:F,,FFF,,,:F,F:F,,F,,,,F,::F,:,,F:F
@A01757:128:HWYCLDRX2:1:2101:11686:6230
TCGGACTACAAGGGTATCTAATCCTGTTTGCTCCCCTAGCTTTCGCGCCTCAGCGTCAGTGATGGCCCAGAAGGCCGCCTTCGCCACCGGTGTTCTTCCCGATATCTGCGCATTCCACCGCTACACCGGGAATTCCGCCTTCCCCTACCACACTCAAGCCAGCCGGTATCGGGAGCGAGACGGGGTTGAGCCCCGAAATTTGACTCCCGACCTAACTGGCCGCCTACGCGCGCTTTACGCCCAATGAATCT
+
FFFFFFFF:FFFFFFFFFFFFFFF:FFFFFFFFFFFFFF,FFFFFFF,FFFFF,FFFFFFF:F,:FFF:,F:FFFFFFF:FFFFFFFFFFFF,FFFFFF,FFF:FFFFFFFFF:FFFFFFF,FFFFFF:FF:FFFF,:FF:FF,F,:FFFFFFF,FFFFFF,FFFFFFFF::FFFFF:FFFFFFFFFFFFFFFFFF:FFFFFFFFF,FF,:,FF,FF:FF:,F,:FF:FFFFFFFF::FFFF,:,,FF,FF
@A01757:128:HWYCLDRX2:1:2101:2591:6355
TCGGACTACAGGGGTTTCTAATCCTATTTGCTCCCCACGCTTTCGTGCCTCAGCGTCAGTCACAGGCCAGGCGGCCGCCTTCGCCACTGGTGTTCTTCCATATCTCTGCGCATTTTACCGCTACACATGGAGTTCCACCGCCCTCTCCTGTCCTCAAGTCTGCCAGTTTCTGAATGAAAGACGAGTTGAGCTCAGCCCTTTGCCTTCAGACTGAACAGACCGCCTGCGCGCCCTTTACGCCCAATCATTCC
+
FFFFFFFFFFFFFFFFFFFFFFFFFFFFFFFFF:FFFFFFFFFFFFFF:FFFFFFFFFF:FFFFFFFFFFFFF:F:FFF:FFFFFFFFFF:FFF:FF:FFFFFFFF,FFFFFFFFF:FFF:F:FFFFFFFFFFFF:F:FFF,:,FFFFF,FF,,FF:FF,FF,:FFFF,FFFF:F:FFF:FFF::FFFFF:FFF::,FF:F,,FFFF:FF,,:,F,FFFF:F:,F::F:,F:FF:,,FFFFFF,,F:,,,F
@A01757:128:HWYCLDRX2:1:2101:12608:6355
TCGTACTACAGGGGTATCTAATCCTATTTGCTCCCCACGCTTTCGTGCCTCAGCGTCAGTCACAGGCCAGGCGGCCGCCTTCGCCACTGGTGTTCTTCCATATATCTGCGCATTTTACCGCTACACATGGAGTTCCACCGCCCTCTCCTGTCCTCAAGTCTGCCAGTTTCTGAATGAAAGACGAGTTGAGCTCATCCCTTTTCCTACAGACTGAACAGACCGCCTGCGCACCCTTTACGCCCAATCATTCC
+
FFFFFFFFFFFFFFFFFFFFFFFFFFFFFFFFFFFFF:FFFFFFFFFFFFFFFFFFFFFF:FFFF,FFFFFF,F:FFFFFFFFFFFF,FFFFFFFFFFFFFF:,FFF:FFFFFFFFFFF,F:FFF:FFFFFFFFFFFF,,:FFFFFFFFFFF:FFFF:FFF,FFFFFFF:F:F,:,FFF,:,FFFFFFFF::FFFF,:FF,,F:F,,F,FFF:FF::F:FF,FFF:FFFFF,F:F:,FFF:FF,F,:FFFF
@A01757:128:HWYCLDRX2:1:2101:23077:6355
TCGGACTACACGGGTATCTAATCCTGTTCGCTCCCCTAGCTTTCGCGCCTCAGCGTCAGTCGTGGCCCAGAAGGCCGCCTTCGCCGCCGGTGTTCTTCCCAATATCTGCGCATTCCACCGCTACACTGGGAATTCCGCCTTCCCCTACCAGACTCAAGCCTGCCGGTATCGGGGGCGGACCGGGGTTGAGCCCCGGTATTTGACCCCCGACCTAACAGGCCGCCTACGCGCGCTTTACGCCCAATGAATCC
+
FFFFFFFFFFFFFFFFFFF,FFFFFFFFFFFFFFFFFFFFFFFFFFFFFFFFFFFFFF:FFFFFFFFFFFFFFFFFFFFFFFFFFFFFFFFFFFFFFF:FFFFFFFFFFFFFFFFFFFFFFFFFFFFFFFFFFFFFFFFFFFFFFFFFFFFFFFFFFFFFFFFFFFF:FFFFFFFFFFFFFFFFFFFFFFFFFFFFF:FFFFFFFFFFFFFFFFFFF,:FFFFFFFFFFFFFFF,FFFFFFFF,FFF:FF,
@A01757:128:HWYCLDRX2:1:2101:13150:6386
TCGGACTACCCGGGTATCTAATCCTGTTTGCTACCCACGCTTTCGAGCCTCAGCGTCAGTTAAAGCCCAGTAAGCCGCCTTCGCCACTGGTGTTCCTCCTAATATTTACGCATTCCACCGCTACACTAGGAATTCCGCTTACCTCTACTTCACTCAAGAAAAACAGTTTTGAACGCTTATATGGGTTGATCCCATATCTTAAACATTCAACTTGTTCCCCCGCCTACGCTCCCTTTACACCCAGTAATTCC
+
FFFFFFFFFFFFFFFFFFFFFFFFFFFFFFFFFFFFFFFFFFFFFFFFFFFFFFFFFFFFFFFFFFFFFFFFFFFFFFFFFFFFFFFFFFFFFFFFFFFF,FFFFFFFFFFFF:FFFFFFF,FFFFF:FFFFFFFFFFFFF:FFFFFFFFFFFFFFFFFFFFFFFFFFFFF,F:FFFFFFFFF:FFFFFFF,:FFFFFFFFF::FFFFF::FFFFF:FFFFFF:FF:FFFFFFFFFF:FF,FFFF:FFFF,
@A01757:128:HWYCLDRX2:1:2101:15917:6417
TCGGACTACAAGGGTATCTAATCCTGTTCGCTACCCATGCTTTCGAGCCTCAGCGTCAGTTGCAGACCAGACAGCCGCCTTCGCCACTGGTGTTCTTCCATATATCTACGCATTCCACCGCTACACATGGAGTTCCACTGTCCTCTTCTGCACTCAAGTCGCCCGGTTTCCGATGCACTTCTTCGGTTAAGCCGAAGGCTTTCACATCAGACCTAAGCAACCGCCTGCGCTCGCTTTACGCCCAATAAATC
+
FFFFFFFFFFFFFFFFFFFFFFFFFFFFFFFFFFFFFFFFFFFFFFFFFFFFFFFFFFFFFFFFFFFFFFFFFFFFFFFFFFFFF:FFFFFFFFFFFFFFFFFFFFF:FFFFFFFFFFFFFFFFFFFFFFFFFFFFFFFFFFFFFFFFFFFFFFFFFFFFFFFFF::FFFFFFFFFFFFFFFFFFFFFFFFFFFF:FFFFFFFFFFFFFFFFFFFFFFFFFFFFFFFFFFFFFFFFFFFFFFFFFFF,FFF
@A01757:128:HWYCLDRX2:1:2101:22706:6433
TCGGACTACTAGGGTATCTAATCCTGTTTGCTCCCCACGCTTTCGTGCCTCAGTGTCAGTTACAGTCCAGAGAGCCGCCTTCGCAACTGGTGTTCCTCCTAATATCTACGCATTTCACCGCTACACTAGGAATTCCACTCTCCTCTCCTGCACTCAAGTTCCCCAGTTTCAAAGGCTTACTACGGTTGAGCCGTAGCCTTTCACCTCTGACTTAAGAAACCACCTACGCACCCTTTACGCCCAGTAATTCC
+
FFFFFFFFFFFFFFFFFF:FFFFFFFFFFFFFFFFFFFFFFFFFFFFFFFFFFFFFFFFFFFF:FFFFFFFFFFFFFFFFFFFFFFFFFFFFFFFFFFFFFFFFFFFFFFF:FFFFFFF:FFFF,FFFFFF:FF:FF:FFFFFFFFFFFFFFFFFFFFFFFFFF:FFFFFFFFFFFFFFFFFFFFFFFFFFFFFFFFFFFFFFFFFFFFFFF:FFFFF:F,FFFF:FF:FFFFF:FFFFFFFF:FF:FFFF
@A01757:128:HWYCLDRX2:1:2101:19352:6511
TCGGACTACAAGGGTTTCTAATCCTGTTTGCTCCCCACGCTTTCGTGCCTCAGTGTCAGTTACAGTCCAGAGAGCCGCCTTCGCAACTGGTGTTCCTCCTAATATCTACGCATTTCACCGCTACACTAGGAATTCCACTCTCCTCTCCTGCACTCAAGTTTCCCAGTTTCAAAGGCTTACTACGGTTGAGCCGTAGCCTTTCACCTCTGACTTAAGAAACCACCTACGCACCCTTTACGCCCAGTCATTCC
+
FFFFFFFFFFFFFFFFFFFFFFFFFFFFFFFFFFFFFFFFFFFFFFFFFFFFFFFFFFFFFFFFFFF,FFFF:FFFFFFFFFFFFFFFFFFFFFFFFFFFFFFFFFFFFFFFFFFFFFFFFF:,FFF:FFF:FFFFF::FFFFFFFFF:FFFFFFFFFFFFFFFFFFFFFFFFFFFFFFFF:FFFFFFFFFFFF,FFFF,FFFFFFF:FF:FFF:FFFFFFFFFF::FFF:F:F,FFFFF:FF:F,FFFFF
@A01757:128:HWYCLDRX2:1:2101:29586:6511
TCGGACTACAGGGGTATCTAATCCTATTTGCTCCCCACGCTTTCGTGCCTCAGCGTCAGTCAACAGGCCAGGCGGCCGCCTTCGCCACTGGTGTTCTTCCATATATCTACGCATTTTACCGCTACACATGGAGTTCCACCGCCCTCTCCTGCTCTCTAGCCCGCCAGTTTCCAGAGCCTGTACCGGTTGAGCCGGTACCTTTCACTCCAGACTTAGCAGGCCGCCTACGCACCCTTTACGCCCAATCATTC
+
FFFFFFFFFFFFFFFFFFFFFFFFFFFFFFFFFFFFFFFFFFFFFFFFFFFFFFFFFFFFFFFFFFFFFFFFFFFFFFFFFFFFFFFFFFFFFFFF:FFFFFFF:FFFFFFFFFFFFFFFFFFFFFFFFFFFFF:FFFFFFF:FFFFFFFFFFF:FFFFFFFFFFFFFFFFFFFFFFFFFF:::FFFFFFFFFFFFFFFFFFFF::FFFFFFFF:FFF:FFF:FFF,FFFFFFFFFFF::FFFF:,:F:FF
@A01757:128:HWYCLDRX2:1:2101:31882:6605
TCGGACTACCAGGGTTTCTAATCCTGTTTGCTCCCCACGCTTTCGTGCCTCAGTGTCAGTTACAGTCCAGAGAGCCGCCTTCGCAACTGGTGTTCCTCCTAATATCTACGCATTTCACCGCTACACTAGGAATTCCACTCTCCTCTCCTGCACTCAAGTTCCCCAGTTTCAAAGGCTTACTACGGTTGAGCCGTAGCCTTTCACCTCTGACTTAAGAAACCACCTACGCACCCTTTACGCCCAGTAATTCC
+
FFFFFFFFFFFFFFFFFFF:FFFFFFFF:FFFFFFFFFFFFFFFFFFFFFFFF:FFFFFFFFFFFFFFFF:FFFF,FFFFFFFFF:,FFFFFFFFFFFFFFFFFFFFFFFFFFFFFFFFFFFFFFF,:FFFFFFFFFF,,FFFFFFFF,F,FFFFFF:,:,F:FFFFFFFFFF:FFF,F,FFF:FFFFF:FF,FFFF:FFF:FFFFFF,FF:FF,::,F:FFFF,F,:,FF,F,:FFF:FFFFFFFFFFF,
@A01757:128:HWYCLDRX2:1:2101:17616:6637
CCGGACTACAAGGGTATCTAATCCTGTTCGCTACCCACGCTTTCGTGCATCAGCGTCAGATGCGGATTAGCAAGCTGCCTGCGCAATCGGTGTTCTGAGTAATATCTAAGCATTTCATCGCTACACTACTCATTCCGCCTGCTGCATCCGCTCTCCAGTCGAACAGTATCAGAGGCAGGCACGGGGTTAAGCCCCGACATTTGACCTCTAACTTATCCGACAGCCTACGCACCCTTTAAACCCAATAAATC
+
,:FFFFFF,FF,FFFFF:FFFFF:FFF:FF:FF,::F,F:FFFFFFFFFFFF,F,FFFF:FF,F:FFFFFFFFF:FFFF:FFFFFFFFFF:FFFFFFFFFFFFFFFFF:FFFFFFFFFFFFFFFFFFFFFFFFFFFFFFFFFFFFFFFFFFFFFFFFFFFFFFFFFFFFFFFFFFFFFFFFFFFFFF,F,:F:FFFFFFFFFFFFFFFFFFFFFFFFFFFFFFFFFFFFFFFFFFFFFFFFFFFF:FFFFF
@A01757:128:HWYCLDRX2:1:2101:23674:6637
TCGGACTACTAGGGTATCTAATCCTGTTCGCTACCCATGCTTTCGAGCCTCAGCGTCAGTTGCAGACCAGACAGCCGCCTTCGCCACTGGTGTTCTTCCATATATCTACGCATTCCACCGCTACACATGGAGTTCCACTGTCCTCTTCTGCACTCAAGTCGCCCGGTTTCCGATGCACTTCTTCGGTTAAGCCGAAGGCTTTCACATCAGACCTAAGCAACCGCCTGCGCTCGCTTTACGCCCAATAAATC
+
FFFFFFFFFFFFFFFFFFFFFFFFFFFFFFFFFFFFFFFFFFFFFFFFFFFFFFFFFFFFFFFFFFFFFFFFFFFFFFFFFFFFFFFFFFFFFFFFFFFFFFFFFFFFFFFFFFFFFFFFFFFFFFFFFFFFFFFFFFFFFFFFFFFFFFFFFFFFFFFFFFFFFFFFFFFFFFFF:FFFFFFFFFFF:::FFF:FFFFFFFFFFFFFFFFFFFFFFFFFFFFFFFFFFFFFFFFFFFFFFFF,FFF:FFF
@A01757:128:HWYCLDRX2:1:2101:28691:6652
TCGGACTACAAGGGTATCTAATCCTGTTCGCTACCCATGCTTTCGAGCCTCAGCGTCAGTTGCAGACCAGAGAGTCGCCTTCGCCACTGGTGTTCTTCCATATATCTACGCATTCCACCGCTACACATGGAATTCCACTCTCCTCTTCTGCACTCAAGAAAAACAGTTTCCGATGCAGTTCCTCGGTTAAGCCGAGGGCTTTCACATCAGACTTATTCTTACGCCTGCGCTCGCTTTACGCCCAATAAATC
+
FFFFFFFFFFFFFFFFFFFFFFFFFFFFFFF:FFFFFFFFFFFFFFFFFFFFFFFFFFFFFFF:FFFFFFFFFFFFFFFFFFFFFFFFFFFFFFFFFFFFFFFFFFFFFFFFFFFFFFFFFFFFFFFFFF:FFFFFFFFFFFFFFFFFFFFFFFFFFFFFFFFFFFFFFFF:FFFFFFFFFFFFFFFFFFFFFFFFFFFF,FFFFFFFFFFFFFFF:FFFFFFFFFFFFFFFFFFFFFF,FFFFFFFFFFF
@A01757:128:HWYCLDRX2:1:2101:7256:6668
TCGGACTACTAGGGTATCTAATCCTGTTTGCTCCCCACGCTTTCGTGCCTCAGTGTCAGTTACAGTCCAGAGAGCCGCCTTCGCAACTGGTGTTCCTCCTAATATCTACGCATTTCACCGCTACACTAGGAATTCCACTCTCCTCTCCTGCACTCAAGTTCCCCAGTTTCAAAGGCTTACTACGGTTTAGCCGTAGCCTTTCACCTCTGACTTAAGAAACCACCTACGCACCCTTTACGCCCAGTAATTCC
+
FFFFF:FFFFFFFFFFFFFFFFFFFFFF:FFFFFFFF,FFFFFFF:FF:FFFF,FFFFFFF:FFF,FFFFFFFFFFFFFFFFFF:F::FFFFFF:,:FFFFF:FFFF:F:FF,F,F:F,FF,F:F:FF,FF,,F::F,FFFF,FF::,:FFF,FFFFFFF,:FFFF,FF:FFF,F:,FFFFFFFFFF,,,F:FF:FFFF:FFFF,FFF:F:,:F,:FFF:F:FF:F::F:F::F:FFF:FFFFFFFFFF,F
@A01757:128:HWYCLDRX2:1:2101:24180:6699
TCGGACTACAAGGGTATCTAATCCTGTTCGCTCCCCACGCTTTCGCGCCTCAGCGTCAGTTACAGACCAGAGAGTCGCCTTCGCCACTGGTGTTCCTCCACATATCTACGCATTTCACCGCTACACGTGGAATTCCACTCTCCTCTTCTGCACTCAAGTCTCTCAGTTTCCAATGACCGCTTGTGGTTAAGCCACAAGATTTCACATCAGACTTAAGAAACCGCCTGCACGCGCTTTACGCCCAATAATTC
+
FFFFFFFFFFFFFFFFFFFFFFFFFFFFFFFFFFFFFFFFFFFFFFFFFFFFF,FFFFFFFFFFF:FFFFFFFFFFFFF:FFFFFFFFFFFFFFFFF:FFFFFFFFFFFFFFFFFFFFFFFFFFFFFFF:FFFFFFFFFFFFFFFF:FFFFFFFFFFFFFF::FFFFFFFFFFFFF:,F,F:FFFFFF,F:FF:FFFFFFFFFFFFFF:FFF:F:FFFFF:F:FF,FFFFFF,FFFFFFFFFFF,FFFFFF
@A01757:128:HWYCLDRX2:1:2101:19488:6746
TCGGACTACAAGGGTATCTAATCCTATTTGCTCCCCACGCTTTCGTGCCTCAGCGTCAGTCACAGGCCAGGCGGCCGCCTTCGCCACTGGTGTTCTTCCATATCTCTGCGCATTTTACCGCTACACATGGAGTTCCACCGCCCTCTCCTGTCCTCAAGTCTGCCAGTTTCTGAATGAAAGACGAGTTGAGCTCATCCCTTTGCCTTCAGACTGAACAGACCGCCTGCGCACCCTTTACGCCCAATCATTCC
+
FFFFFFFFFFFFFFFFFFFFFFFFFFFFFFFFFFFFFFFFFFFFFFFFFFFFFFFFFFFFFFFFFFFFFFFFFFFFFFFFFFFFFFFFFFFFFFFFFFFFFFFFFFFFFFFFFFFFFFFFFFFFFFFFFFFFFFFFFFFFFFFFFFFFFFFFFFFFFFFFFFFFFFFFFFFFFFFFFFFFFFFFFFFFFFFFFFFFFFFFFFFFFFFFFFFFFFF:F::FFFFFF,FFFFFFFFFFFFFFFFFFFFFFFFF
@A01757:128:HWYCLDRX2:1:2101:11397:6762
TCGGACTACAAGGGTATCTAATCCTGTTTGCTCCCCACGCTTTCGTGCCTCAGTGTCAGTTACAGTCCAGAGAGCCGCCTTCGCAACTGGTGTTCCTCCTAATATCTACGCATTTCACCGCTACACTAGGAATTCCACTCTCCTCTCCTGCACTCAAGTTCCCCAGTTTCAAAGGCTTACTACGGTTGAGCCGTAGCCTTTCACCTCTGACTTAAGAAACCACCTACGCACCCTTTACGCCCAGTAATTCC
+
FFFFFFFFFFFFFFFFFFFFFFFFFFFFFFFFFFFFFFFFFFFFFFFFFFFFFFFFFFFFFFFFFFFFFFFFFFFFFFFFFFFFF:FFFFFFFFFFFFFFFFFFFFFFFFFFFFFFFFFFFFFFFFFFFF:,FFFFFFFFFFFFFFFFFFFFFFFFFFFFFFFFFFFFFFFF,FFFF:FFFFF:FFFFFFF:FF,,F:FFFF:FFFFFFF:FFFFF:FFF:FFFFFFFFFF:FF:FFFFF,FFFFFFFFF:
@A01757:128:HWYCLDRX2:1:2101:30300:6840
TCGGACTACTAGGGTATCTAATCCTGTTTGCTCCCCACGCTTTCGTGCCTCAGTGTCAGTTACAGTCCAGAGAGCCGCCTTCGCAACTGGTGTTCCTCCTAATATCTACGCATTTCACCGCTACACTAGGAATTCCACTCTCCTCTCCTGCACTCAAGTTCCCCAGTTTCAAAGGCTTACTACGGTTGAGCCGTAGCCTTTCACCTCTGACTTAAGAAACCCCCTACGCACCCTTTACGCCCAGTAATTCC
+
FFFFFFFFFFFFFFFFFFFFFFFFFFFFFFFFFFFFFFFFFFFFFFFFFFFFFFFFFFFFFFFFFFFFFFFFFFFFFFFFFFFFFFFFFFFFFFFFFFFFFFFFFFFFFFFFF:FFFFFFFFFFFFFFFFFFFFFFFFFFFFFFFFFF:FFFFFFFFFFFFFFFFFFF,:FFFFFF:FFFFFFFFF,FFFF:FF,FF:FFF:FFFFFFFFFF,,,FFF,FF,FFF::FF,FFF,FF:FFFF::FF,F:FF,
@A01757:128:HWYCLDRX2:1:2101:32841:6856
TCGGACTACAAGGGTATCTAATCCTGTTCGCTCCCCCAGCTTTCGCGCCTCAGCGTCAGTGCCGGCCCAGAGAGCTGCCTTCGCCATCGGTGTTCTTCCCGATATCTGTGCATTCCACCGCTACACCGGGAATTCCGCTCTCCTCTACCGCACTCGAGCCGCCCAGTTCGGAACCCGGCCCGAGGTTGAGCCCCGGGGTTCGAGGTTCCGCTTAGGCAGCCGCCTACGCGCGCTTTACGCCCAATGAATCC
+
FFFFFFFFFFFFFFFFFFFFFFFFFFFFFFFFFFFFFFFFFFFFFFFFFFFFFFFFFFFFFFFFFFFF:FFFFFFFFFFFFFFFFFFFFFFFFFFFFFFFFFFFFFFFFFFFFFFFFFFFFFFFFFFFFFFFFFFFFFFFFFFFFFFFFFFFF,FF,FFFFFFFFFFFFFFF:FFFFFFFFFFFFFFFFFFFFFF:FFFF,FFFFFFFFFF,FFFFFFFFFFFFF,FFFFFFF:FF,FFFFFF:F,FFFFF
@A01757:128:HWYCLDRX2:1:2101:22408:6887
TCGGACTACAGGGGTTTCTAATCCTATTTGCTCCCCACGCTTTCGTGCCTCAGCGTCAGTCAACAGGCCAGGCGGCCGCCTTCGCCACTGGTGTTCTTCCATATATCTACGCATTTTACCGCTACACATGGAGTTCCACCGCCCTCTCCTGCTCTCTAGCCCGCCAGTTTCCAGAGCCTGTACCGGTTGAGCCGGTACCTTTCACTCCAGACTTAGCAGGCCGCCTACGCACCCTTTACGCCCAATCATTC
+
FFFFFFFFF:FFFFFFFFFFFFFFFFFFFF:FFFFFFFFFFFFFFFFFFFFFFFFFFFFFFFFFF:FFFF:FFFFFFFFFFFFFFFFFFF:FFFFFFFFFFFFF:FFF,FFFFF:FFF:FFFFFFFFFFFFFFFFFFFFFFFFFFFFFFFFFFFFFF:,FFFFFFFFFFFFFFFF:,FFFFFFFFFFFFFFFFFFFFFFFFF:FF:FF:FFFFFFFFFFFFFFFFFFF,F:FFFFFFFFFFFFFFF,FFFF
@A01757:128:HWYCLDRX2:1:2101:12762:6965
GGGGGGGGGGGGGGGGGTGGTCAACCTGGGTTGGGGCCCGCTGGGGGGTCGGAGTGAGGGGTGGTGTTGGGGGGGCGCCCCACCGCCCCCCCCGCGCGAGCGATAAAAAAAGCAATAAAACAGAAAAACACCAACTCCCACCCCGCCCCCCCACAACACCCACCAGAGGCAAAAAACCACCGCAGCACGTGACAGGGCGGTGTAGGGTGGGAGGGTGGTGGGGCGGAGCAGACACGACGACACCCACAACA
+
,FFF:F:F:,,,,,,:,,,,,,,,,,,,,,,,,,,,,,,,,,,,,:,,,,,,,,,,,,,,,,,,:,,,,,:,:,,,,:,,:,,,,FF,F,:,,,,,,,,,F,,,,,F,,,:,,,,,,FF,,F,F,,,,,,,,,F,,,,,,,,,,,,F,,,,,F,,,,,,,,FF,,,,,,,:::,,:,,,,,,,:,:,:,,,F,,,,,:F,,F,,,,,,:,,,,,,:,,,,,,,,,,,,,,,,F,,,,,,,,,,F,,:,F:,
@A01757:128:HWYCLDRX2:1:2101:16848:6997
TCGGACTACTAGGGTATCTAATCCTGTTTGCTCCCCACGCTTTCGTGCCTCAGTGTCAGTTACAGTCCAGAGAGCCGCCTTCGCAACTGGTGTTCCTCCTAATATCTACGCATTTCACCGCTACACTAGGAATTCCACTCTCCTCTCCTGCACTCAAGTTTCCAAGTTTCAAAGGCTTACTACGGTTGAGCCGTAGCCTTTCACCTCTGACTTAAGAAACCACCTACGCACCCTTTACGCCCAGTAATTCC
+
FFFFFFFFFFFFFFFFFFFFFFFFFFFFFFFFFFFFFFFFFFFFFFFFFFFFFFFFFFFFFFFFFFFFFFFFFFFFFFFFFFFFFFFFFFFFFFFFFFFFFFFFFFFFFFFFFFFFFFFFFFFFFFFFFFFFFFFFFFFFFFFFFFFFFFFFFFFFFFFFFFF:FFFFFFFFFF,FFFFFFFF,FFFFFFFFFFFFFFFFFFFFFFFFFFFFFFFFFFFFFFFFFFF:FFFFFFF,FFF:FFFFF:FFFF:
@A01757:128:HWYCLDRX2:1:2101:23637:7012
TCGGACTACTAGGGTATCTAATCCTGTTCGCTACCCATGCTTTCGAGCCTCAGCGTCAGTTGCAGACCAGACAGCCGCCTTCGCCACTGGTGTTCTTCCATATATCTACGCATTCCACCGCTACACATGGAGTTCCACTGTCCTCTTCTGCACTCAAGTCGCCCGGTTTCCGATGCACTTCTTCGGTTAAGCCGAAGGCTTTCACATCAGACCTAAGCAACCGCCTGCGCTCGCTTTACGCCCAATAAATC
+
FFFFFFFFFFFFFFF,FFFFFFFFFFFFFFFFFFFFFFFFFFFFFFFFFFFFFFFFFFFFFFFFFFFFFFFFFFFFFFFFFFFFFFFFFFFFFFFFFFFFFFFFFFFFFFFFFFFFFFFFFFFFFFFFFFFFFFFFFFFFFFFFFFFFFFFFFFFFFFFFFFFFF:FFFFFFFFFFFFFFFFFFFFFFFFFFFFFFFFFFFFFFFFFFFF:FFFFFFFFFFFFFF:FFFFFFFFFFFFFFFFFFFFFFFFF
@A01757:128:HWYCLDRX2:1:2101:16758:7091
TCGGACTACTAGGGTATCTAATCCTGTTTGCTCCCCACGCTTTCGTGCCTCAGTGTCAGTTACAGTCCAGAGAGCCGCCTTCGCAACTGGTGTTCCTCCTAATATCTACGCATTTCACCGCTACACGAGGAATTCCACTCTCCTCTCCTGCACTCAAGTTTCCCAGTTTCAAAGGCTTACTACGGTTGAGCCGTAGCCTTTCACCTCTGACTTAAGAAACCACCTACGCACCCTTTACGCCCAGTAATACC
+
F:FFFFF:FFFFFFFFFFFFFFFFFFFFFFFFFFFFFFFFFFFFFFFF,FFFFFFFFFFFFFFFFFFFFFFFFFFFF:FFFF:FFF:FFFFFFFFFFFFFFFFFFFFF,F:FFFFFFFFFFFFFFF,,FFFFFFFFFFFFFFF:FFFF,FFFFFFFFFF,FF,,FFFFFFF:FFFFFFFFFFFFFFFFFF:FFFFFFFFFFFFFFFFF:FF:FF,:F,FFFFFFFFF::,FFF:FFF:FF:,FFF:FF,FF
@A01757:128:HWYCLDRX2:1:2101:13331:7138
TCGGACTACAAGGGTATCTAATCCTATTTGCTCCCCACGCTTTCGTGCCTCAGCTTCAGTTACAGACCAGAGAGCCGCTTTCGCCACCGGTGTTCCTCCATATATCTACGCATTCCACCGCTACACATGGAATTCCACTCTCCCCTTCTGTACTCAAGTTGAACAGTTTCCAAAGCATACTATGGTTAAGCCACAGCCTTTAACTTCAGACTTATCCAACCGCCTGCGCTCGCTTTACGCCCAATAAATCC
+
FFFFFFFFFFFFFFFFFFFFFFFFFFFFFFFFFFFFFFFFFFFFFFFFFFFFFFFFFFFFFFFFFFFFFFFFFFFFFFFFFFFFFFFFFFFFFFFF,FFFFFFFFFFFFFFFFFFFFFFFFFFFFFFFFFFFFFFF:FFFFFFFFFFFFFFFFFFF:FFFFFFFFFFFFFFFFFFFFFFFFFFFFFFFF:FFFFFFFFFFF,,FFFFFFFFFFFFFFF:FFFFFF:FFFFFF,:FFF:,F::FFFFFFFFF
@A01757:128:HWYCLDRX2:1:2101:28863:7200
TCGGACTACCAGGGTATCTAATCCTGTTCGCTCCCCCAGCTTTCGCGCCTCAGCGTCAGTGCCGGCCCAGAGAGCTGCCTTCGCCATCGGTGTTCTTCCCGATATCTGCGCATTCCACCGCTACACCGGGAATTCCGCTCTCCTCTACCGCACTCGAGCCGCCCAGTTCGGAACCCGGCCCGAGGTTGAGCCCCGGGGTGAGAGGTGCGGCGTGGGCAGCCGCCTCCGCGCGCGGTACGCGCGGTGGCTCG
+
FFFFFFFFFFFFFFFF,FFFFFFFFFFFFFFFFFFFFFFFFFFFFFFFFFFFFFFFFFFFFFFFFFFF,FFFFFFFFFFFFFFFFF:FFF,FF:,FFFFFFF:F,FFF:FF:FF,FFF:FFF,FF,FFFF:,FFF:FF,FFFFF,F:FFFF:,,FF,FF:F:F,,FFF:FF,,F:FFFF,:F:FF,,FFFF,:FFFFF,FFF:FF:,:,FF,,,FFF,F,:F:,,,FF:F:FF,::,,:F,:,:::,,,F,
@A01757:128:HWYCLDRX2:1:2101:22670:7216
TCGGACTACTAGGGTATCTAATCCTGTTCGCTCCCCCAGCTTTCGCGCCTCAGCGTCAGTGACGGCCCAGAGAGCTGCCTTCGCCATCGGTGTTCTTCCCGATATCTGCGCATTCCACCGCTACACCGGGAATTCCGCTCTCCTCTACCGCACTCGAGCCGCCCAGTTCGGAACCCGGCCCGAGGTTGAGCCCCGGGGTTAGAGGTTCCGCTTAGGCAGCCGCCTACGCGCGCTTTACGCCCAATGAATCC
+
FF,FF,::FF:F:,FFF:,FF,FFFFFFF:,,FFF,:FF,FF:FFFFF,::FFF:F:F,FFFF::FFFF,:FF,FFFF,F,F:F,:FFF:F,F:FF,FFF,F,FFF:FFF,:FFF:FFF,,:FFFFFFF,FF:FF:,FFFFF,F:FF,FFFF,,:FF,,FFFFFF,:FF,,FFFFF,,FFFFFFFFFFFFFFFFFFFFFFFFF:,FFFF:FFFF:FFFFFF:FFFF:FFFFFFFFFFFFFFFFF:FFF:FF
@A01757:128:HWYCLDRX2:1:2101:17852:7263
TCGGACTACCAGGGTATCTAATCCTGTTCGCTACCCATGCTTTCGAGCCTCAGCGTCAGTTGCAGACCAGACAGCCGCCTTCGCCACTGGTGTTCTTCCATATATCTACGCATTCCACCGCTACACATGGAGTTCCACTGTCCTCTTCTGCACTCAAGTCGCCCGGTTTCCGATGCACTTCTTCGGTTAAGCCGAAGGCTTTCACATCAGACCTAAGAAACCGCCTGCGCTCGCTTTACGCCCAATAAATC
+
FFFFFFFFFFFFFFFFFFFFFFFFFFFF:FFFFFFFFFFFFFFFFFFFFFFFFFFFFFFFFFFFFFFFFFF:FFFFFFFFFFFFFFFFFFFFFFFFFFFFFFFFFFFFFFFFFFFFFFFFFF:FFFFFFFFFFFFFFFFFFFFFF:FFFF,FFFFFFFF:FFFFFFFFFFFFFFFFFFFFFFFFFFFF,FFFFFFFFFFFFFFFFF:FFFFF,,FF,,:FFFFFFF:FFF,FFFFFFFF:FFFF:FFFFFF
@A01757:128:HWYCLDRX2:1:2101:15555:7294
TCGGACTACCGGGGTATCTAATCCTGTTTGCTCCCCACGCTTTCGTGCCTCAGTGTCAGTTACAGTCCAGAGAGCCGCCTTCGCAACTGGTGTTCCTCCTAATATCTACGCATTTCACCGCTACACTAGGAATTCCACTCTCCTCTCCTGCACTCAAGTTCCCCAGTTTCAAAGGCTTACTACGGTTGAGCCGTAGCCTTTCACCTCTGACTTAAGAAACCACCTACGCACCCTTTACGCCCAGTAATTCC
+
FFF:FFF:FFFFFFFFFFFFF:FFFF,FFFFFFFFFF:FFFFFFFFFFFFFFFFFFFFFFFFF:FFFFFFFFFFFFFFFFFFFFF:FFFFFFFFFFFFFFFFFFFFFFFFFF,FFFFFFFFFFFFFFFFFFFFFFFFFFFFFFFFFFFFFFFFFFFFFFFFFFFFFFFFFFFFFFF:FFFF:FFFFFFFFFFFFF:FFFFFFFFFFFFFFFFFF:FFFFF:FFFF,:FFFFFFFFFFFFFFFFFFF:FFFF
@A01757:128:HWYCLDRX2:1:2101:17797:7326
TCGGACTACTGGGGTATCTAATCCTGTTTGCTCCCCACGCTTTCGAGCCTCAGCGTCAGTTAAAGCCCAGCAGGCCGCCTTCGCCACTGGTGTTCCTCCTAATATCTACGCATTTCACCGCTACACTAGGAATTCCGCCTGCCTCTACTTCACTCAAGACAAGAAGTTTTGAACGCAGCTACCAGTTAAGCCGGTAGATTTAACATTCAACTTTCTCGCCCGCCTACGCTCCCTTTACACCCAGTAATTCC
+
FFFFFFFFFFFFFFFFFFFFFFFFFFFFFFFFFFFFFFFFFFFFFFFFFFFFFFFFFFFFFFFFFFFFFFFFFFFFFFFFFFFFFFFFFFFFFFFFFFFFFFFFFFFFFFFFFFFFFFFFFFFFFFF:FFFFFFFFFFFFFFFFFFFFFFFFFFFFFFFFFFFFFFFFFFFFFFFFFFFFFFFFFFFFFFFFFFFFFFFFFFFFF,FF:FFFFFFFFF:FFFF,FFFFFFFFFFFFFFFF:FFFFFFFFFF
@A01757:128:HWYCLDRX2:1:2101:3721:7373
TCGGACTACAGGGGGTTCTAATCCTTTTCGCTACCCATGCTTTCGATCCTCAGCGTCAGTTGCAGACCATACAGCCGCCTTAGCAACTGGTGTTCTTCCATAATACTACGCATTCAACCGCTACACAAGGAGTTCCACAGTCAAGTTCTGCCCTCAAGACGCCCGGTAGCCGATGCTCTTCTTCGGTTAAGCCCTAGGCATTCACAGCAGTCATAACAACACGCCAGCGGTCGCTTTAGGCCCAATAAATC
+
F,:FF,,FFFF:F:,F,,FF:FFFF,F,,:F,F:FFFF:,,F,,,F,F,FF,,F,FF,FFF::F:F,,F,FF:,::,,FF,,,F,,,F::,,F,,,,,,:,:,FF:,:,,:,,,F:,,,,F,,:F,F,:FFF,:,F,F,:::::,FF:FF,:F,,,F:,,:F,FF,F,,,,F,,,,F,FFF:,,,F,,F,,FF,F,,,:,:,,,F:,:,,,F,,,,,,,F,,:F,,FF,,FFFF,,:,:,,F:FF,:,,:,
@A01757:128:HWYCLDRX2:1:2101:25744:7373
TCGGACTACAAGGGTATCTAATCCTGTTTGCTACCCACGCTTTCGAGCCTCAGCGTCAGTTAAAGCCCAGCAGGCCGCCTTCGCCACTGGTGTTCCTCCTAATATCTACGCATTTCACCGCTACACTAGGAATTCCGCCTGCCTCTACTTCACTCAAGAAATACAGTTTTGAAAGCAGTTCATGGGTTGAGCCCATACCTTTCACTTCCAACTTGCATTCCCGCCTACGCTCCCTTTACACCCAGTAATTC
+
FFFFFFFFFFFFFFFFFFFFFFFFFFFFFFFFFFFFFFFFFFFFFFFFFFFFFFFFFFFFFFFFFFFFFFFFFFFFFFFFFFFFFFFFFFFFFFFFFFFFFFFFFFFFFFFFFFFFFFFFFFFFFFFFFFFFFFFFFFFFFFFFFFFFFFFFFFFFFFFFFFFFFFFFFFFFFFFFFFFFFFFFFFFFFFFFFFFFFFFFFFFFFFFFFFFFFF,FFFFFFFFFFF:F:FFFFFFFFFFFFFFFFF:FFFF
@A01757:128:HWYCLDRX2:1:2101:17553:7404
TCGGACTACAGGGGTATCTAATCCTGTTCGCTCCCCCAGCTTTCGCGCCTCAGCGTCAGTGCCGGCCCAGAGAGCTGCCTTCGCCATCGGTGTTCTTCCCGATATCTGCGCATTCCACCGCTACACCGGGAATTCCGCTCTCCTCTACCGCACTCGAGCCGCCCAGTTCGGAACCCGGCCCGAGGTTGAGCCCCGGGGTTAGAGGTTCCGCTTAGGCAGCCGCCTACGCGCGCTTTACGCCCAATGAATCC
+
FFFFFFFFFFFFFFFFFFFFFFFFFFFFFFFFFFFFFFFFFFFFFFFFFFFFFFFFFFFFFFFFFFFFFFFFFFFFFFFFFFFFFFFFFFFFFFFFFFFFFFFFFFFFFFFFFFFFFFFFFFFFFFFFFFF,FFFFFFFFFFFFFFFFFFFFFFFFFFFFFF:FFFFFFFFFFFFFFFFFFFFFFFFFFFFFFFFFFFFFFFFFFFFFFFFFFFFFFFFFFFFFFFFFFFFFFFFFFFFFFFFFF:F,F:F
@A01757:128:HWYCLDRX2:1:2101:20338:7404
CGGACTACCGGGTTTCTAATCCTGTTCGCTACCCACGCTTTCGTGCATCAGCGTCAGATGCGGATTAGCAAGCTGCCTGCGCAATCGGTGTTCTGAGTAATATCTAAGCATTTCACCGCTACACTACTCATTCCGCCTGCTGCATCCGCTCTCCAGTCGAACAGTATCAGAGGCAGGCACGGGGTTAAGCCCCGACATTTGACCTCTAACTTATCCGACAGCCTACGCACCCTTTAAACCCAATAAATCCG
+
FFFFFFFFFFFFFFFFFFFFFFFFFFFFFFFFFFFFFFFFFFFFFFFFFFFFFFFFFFFFFFFFFFFFFFFFFFFFFFFFFFFFFFFFFFFFFFFFFFFFFFFFFFFFFFFFFFFFFFFFFFFFFFFFFFFFFFFFFFFFFFFFFFFFFFFFFFFFFFFFFFFFFFFFFFFFFFFFFFFFFFFFFFFFFFFFFFFFFFFFFFFFFFFFFFFFFFFFFFFFFF:FFFFFFFFFFFFFFFFFFFFFFFFFFFF
@A01757:128:HWYCLDRX2:1:2101:24921:7451
TCGGACTACAAGGGTATCTAATCCTGTTTGCTCCCCACGCTTTCGTGCCTCAGTGTCAGTTACAGTCCAGAGAGCCGCCTTCGAAACTGTAGTTCCTCCTAATATCTAAGAATTTCACCGCTACAAAAGGAATTCCACTCTCCTCTCCTGCACTCTAGTTACACAGTTTAAAAGGCTTACTAAGGTTGAGCCGTAGCCTTTCACCTCTCACTTAAGACACCACCTAAGCACCGATAACGCCAAGTAAATAG
+
FFFFFF,F:FF,FFFFFF,FFF,,FF,:F::F,,,FF,F::FFFF,,,,,,F,FFFFF:FF:FF,,,:F,,,FF:,:F,F:,,,:F,,,,,,FF:F,,,FFF:FFFFF,F,FFFF,:FFFF,FF:,,F,FF:FF:,F:FFF,,F,FFFFFFFFF:,F:F,,,,FFFF,:,FFF,,,,FFFFF,F,FF:FF,,,:F,,,F,,F:,,:,F,,:FFFFF,,::,FF:,:,,FF,:,,F,F,:FF,FF::F,F,,
@A01757:128:HWYCLDRX2:1:2101:1515:7467
TCGGACTACAAGGGTATCTAATCCTGTTCGCTACCCACGCTTTCGAGCCTCAGCGTCAATTACAGACCAGAAAGTCGCCTTCGCCACTGGTGTTCCTCCATATATCTACGCATTTCACCGCTACACATGGAATTCCACTTTCCTATTCTGCATTCAAGTTCGACAGTTTCCAATGACCTTCCACGGTTAAGCCGTGGGCTTTCACATCAGACTATTCCAACCGCCTGCGCTCCCTTTACGCCCAATATATC
+
F:FFFFFFFFFFFFFFFFFFFFFFFFFFFFFFFFFFFFFFFFFFFFF,FFFFFFFFFFFFFFFFFFF,FFFFFFFFFF,FF,F::F,FFFF,FF,,F:,,FFFF::F,F:F:FF:,:F,FFFF:,F,FFF,FFF:,,F,FFF,:,FFFFFF,F,,,F,FF,F,,F,FF,::F,FF:,,FFF,:FFFFFF,,:FFF,,FF:,F,,,::F,FF,,,F:FFF::::F,,F:,,,,,F:,:,,F:,F,,,F,,FF
@A01757:128:HWYCLDRX2:1:2101:21395:7482
TCGGACTACAAGGGTATCTAATCCTGTTCGCTACCCATGCTTTCGAGCCTCAGCGTCAGTTGCAGACCAGACAGCCGCCTTCGCCACTGGTGTTCTTCCATATATCTACGCATTCCACCGCTACACATGGAGTTCCACTGTCCTCTTCTGCACTCAAGTCGCCCGGTTTCCGATGCACTTCTTCGGTTAAGCCGAAGGCTTTCACATCAGACCTAAGCAACCGCCTGCGCTCGCTTTACGCCCAATAAATC
+
FFFFFFF:FF:FFFFFFFFFFFFFFFFF,FFFFFFFF,FFFFFFF:FFFFFFFFFFFFFF,,FFFFFFFFFF:,FFFFFFFFFFFFF:FFFFFFFFFFFFFFFFFFFFFFFFFFFFFF:FFFFFFFFFFFFFFFFFFFFFFFFFFFFFFFFFFFFFFFFFFFFFFFFFFFFFFFFFF:FFFFFFFFFFFFFFFFFFFFFFFFFFF:FFFFFFFF:FFFF,FFF,FFFFFFFFFFFFFFFFFFF:FFFF:FF
@A01757:128:HWYCLDRX2:1:2101:3251:7498
TCGGACTACCAGGGTATCTAATCCTGTTCGCTCCCCCAGCTTTCGCGCCTCAGCGTCAGTGCCGGCCCAGAGAGCTGCCTTCGCCATCGGTGTTCTTACCGATATCTGCGCATTCCACCGCTACACCGGGAATTCCGCTCTCCTCTACCGCACTCGAGCCGCCCAGTTCGGAACCCGGCCCGAGGTTGAGCCCCGGGGTTAGAGGTTCCGCTTAGGCAGCCGCCTACGCGCGCTTTACCCCCAATGAAGCC
+
FFFFFFFFFFFFFFFFFFF::FFFFFFFF:FFFF:FFF::FFFFFF:FFFFFF:FFFFFFFFF:FFF,:FFFFFFFF:FFFF:F,FFFF,::FFFFF,FFFFFFFFF::FFF,:FF:FF::F:,FFFFFFFFF,,FFFFFFFFFFFFFFF::F,FFF:FFFFFFFFFFFFFF,F,FF:,FF::,,FFFFFFFFFFFF,FF:FF,FF:F,FFFFFFFFFFFFFFFFFFFF:FFFFF,,,,,F,F,FF:F:,,
@A01757:128:HWYCLDRX2:1:2101:3631:7498
TCGGACTACCAGGGTATCTAATCCTGTTCGCTCCCCCAGCTTTCGCGCCTCAGCGTCAGTGCCGGCCCAGAGAGCTGCCTTCGCCATCGGTGTGCTTACCGATAACTGCGCATTCCACCGCTACACCGGGAATTCCGCTCTCCTCTACCGCACTCGAGCCGCCCAGTTAGGAACCCTGCCCGAGGTTGAGCCCAGGGGTTAGAGGTTCCGATTAGGCAGCCGCCTACGCCCGCTTTAAGCCCAATGAATCC
+
FFFFFFFFFFFFF:FFF,FF:F:F,F,FFFFFF:FF::FF,FFFF,FF:FF:,FFFFF,F:FF::,FFF:FFFFF:::,F,:F,FFFFF:,:F,,FFFF:FF,F,F::FFF:F,:FFFFFFFFFFFFFF,FFFFF:,FFFFFF,,:FFF,:FFF,FF,F,:FFF::,,,,FFFFF:,:,FF,F::FF,,:F:F,F,,,,FF,F,FFF:,,,::F::,F,,FF,FFFF,F,:FFFFFF,:F,FFFF,FF,FF
@A01757:128:HWYCLDRX2:1:2101:8431:7513
TCGGACTACAAGGGTATCTAATCCTATTTGCTCCCCACGCTTTCGTGCCTCAGCGTCAGTCACAGGCCAGGCGGCCGCCTTCGCCACTGGTGTTCTTCCATATCTCTGCGCATTTTACCGCTACACATGGAGTTCCACCGCCCTCTCCTGTCCTCAAGTCTGCCAGTTTCTGAATGAAAGACGAGTTGAGCTCATCCCTTTGCCTTCAGACTGAACAGACCGCCTGCGCACCCTTTACGCCCAATCATTCC
+
FFFFFFFFFFFFFFFFFFFF,FFFFF,FFFFFFFFF:FFFF:FFFFFFFFFFFFFFFFF:FFFFFFFFFFFFFFFFFFFFFFFFFFFFFF:FFFFFFFF:F,FFFFFFFFFFFFFFFFFFFFFFFFFFFFFFFFFFFFFFFFFFFFFFF:FFFFFFFFFFFFFFFFFFFFF:FFFFFFFFFFFFFFFFFFFFFFFF:FF:FFFFFFFFFFFF:FFFF::F,,FFFF,FFFFF,F,FFFFF:FFFFFFFFF,
@A01757:128:HWYCLDRX2:1:2101:7699:7560
TCGGACTACAAGGGTATCTAATCCTGTTTGCTACCCACGCTTTCGAACCTCAGCGTCAGTTACAGACCAGAGAGCCGCTTTCGCCACTGGTGTTCTTCCATATATCTACGCATTTCACCGCTACACATGGAGTTCCACTCTCCTCTTCTGCACTCAAGTCTCCCAGTTTCCAATGCACTACTCCGGTTAAGCCGAAGGCTTTCACATCAGACTTAAAAGACCGCCTGCGTTCCCTTTACGCCCAATAAATC
+
FF:FFF,FFFFFFFFFFF,FFFFFFFFFF:F,FFFFFFFFFFFFFFFFFFFFFF:FFF,FFFFFFFF:::FFFFFFFF,FFFFF:FFFFF:FF,FFFF,FFF:FFF,FF:FF:FFFFFFFFF::FFF:FFFFFF,F:F,FF,F::FFFFFFF,,FFFFFFFF:F,:FF::FFF,::F,FF,::,FF,F,F:::,FFFF:,:F,FFFFFF:F,::FFFF,FF,,FFF:,,,:,FFF,:F::FFFF,:F:FFF
@A01757:128:HWYCLDRX2:1:2101:31403:7560
TCGGACTACAAGGGTATCTAATCCTATTTGCTCCCCACGCTTTCGTGCCTCAGCGTCAGTCACAGGCCAGGCGGCCGCCTTCGCCACTGGTGTTCTTCCATATCTCTGCGCATTTTACCGCTACACATGGAGTTCCACCGCCCTCTCCTGTCCTCAAGTCTGCCAGTTTCTGAATGAAAGACGAGTTGAGCTCATCCCTTTGCCTTCAGACTGAACAGACCGCCTGCGCACCCTTTACGCCCAATCATTCC
+
FFFFFFFFFFFFFFFFFFFFFFFFFF:FFFFFFFFFFFFFFFFFFFFFFFFFFFFFFFFFFFFFFFFFFFFFFFFFFFFFFFFFFFFFFFFFFFFFFFFFFFFFFFFFFFFFFFFFFFFFFFFFFFFFFFFFFFFFFFFFFFFFFFFFFFFFFFFFFFFFFFFFFFFFFFFFFFFF:FFFFF,FFFFFFFFFFFFFFFFFF:FFFFFFFFFFFFFFF:FFF:FFFFFFFFFFFFFFFFFFFFF,FFFF,FF
@A01757:128:HWYCLDRX2:1:2101:21106:7607
TCGGACTACAGGGGTTTCTAATCCTGTTTGCTCCCCACGCTTTCGTGCCTCAGTGTCAGTTACAGTCCAGAGAGCCGCCTTCGCAACTGGTGTTCCTCCTAATATCTACGCATTTCACAGCTACACTAGGAATTCCACTCTCCTCTCCTGCACTCAAGTTCCCCAGTTTCAAAGGCTTACTACGGTTGAGCCGTAGCCTTTCACCTCTGACTTAAGAAACCACCTACGCACCCTTTACGCCCAGTAATTCC
+
FFFFFFFFFFFFFFFFFFFFFFFFFFFFFFFFFFFFFFFFFFFFFFFFFFFFFFFFFFFFFFFFFFFFFFFFFFFFFFFFFFFFFFFFFFFFFFFFFFFFFFFFFFFFFFFFFFFFFFFFFFFFFFFFFFFFFFFFFFFFFFFFFFFFFFFFFFFFFFFFFFFFFFFFFFFFFFFF:FFFFFFFFFFFFFFFFFFFFFFFFFFFFFFFFFFFFFFFFFFFFF:FFFFFFFFFFFFFFFFFFFFFFFFFFFF
@A01757:128:HWYCLDRX2:1:2101:5267:7701
TCGGACTACTAGGGTATCTAATCCTGTTTGCTCCCCACGCTTTCGAGCCTCAGTGTCAGTAACAGACCAGAATGTCGCCTTCGCCACTGGTGTTCTTCCATATATCTACGCATTCCACCGCTACACATGGAGTTCCACATTCCTCTTCTGTACTCAAGTTTCCCAGTTTCCAATGACCCTCCACGGTTAAGCCGTGGGCTTTCACATCAGACTTAAGAAACCACCTGCGCTCCCTTTATGCCCAATAAATC
+
FFFFFFFFFFFFFFFFFFFFFFFFF:FFFFFFFFFFF:FFFFFFFFFFFFFFFFFFFFFFF,F:FFFF,FF:FFFFFFFFFFFF:FFFFFFFFFFFFFFFFFFFFFFFFFFFF:FFFFFFFF:FFFFFFFFFFFFFFFFFFF,FFF:FF:FFFF:FFFFFFF:FF,F:FF:FFF,FF:FFFFFFFFF,FF,FFF:FFF:F,FFFF:FFF,FFF:FFF,FFF,FFFFFFFF:FFFF,:FF::FFFF:FFFFF
@A01757:128:HWYCLDRX2:1:2101:24731:7748
TCGGCTACACGGGTATCTAATCCTGTTCGCTACCCACGCTTTCGTGCATCAGCGTCAGATGCGGATTAGCAAGCTGCCTGCGCAATCGGTGTTCTGAGTAATATCTAAGCATTTCACCGCTACACTACTCATTCCGCCTGCTGCATCCGCTCTCCAGTCGAACAGTATCAGAGGCAGGCACGGGGTTAAGCCCCGACATTTGACCTCTAACTTATCCGACAGCCTACGCACCCTTTAAACCCAATAAATCC
+
FFFFFFFFFFFFFFFFFFFFFFFFFFFFFFFFFFFFFFFFFFFFFFFFFFFFFFFFFFFFFFFFFFFFFFFFFFFFFFFFFFFFFFFFFFFFFFFFFFFFFFFFFFFFFFFFFFFFFFFFFFFFFFFFFFFFFFFFFFFFFFFFFFFFFFFFFFFFFFFFFFFFFF:FFFFFFFFFFFFFFFFFFFFFFFFFFFFFFFFFFFFFFFFFFFFFFFFFFFFFFF:FFFFFFFFFFFFFFFFFF:FFFFF,F:F
@A01757:128:HWYCLDRX2:1:2101:6967:7952
TCGGACTACACGGGTATCGAATCCTGTTTGCTCCCCACGCTTTCGTGCCTCAGTGTCAGTTACAGTCCAGAGAGCCGCCTTCGCAACTGGTGTTCCTCCTAATATCTACGCATTTCACCGCTACACTAGGAATTCCACTCTCCTCTCCTGCACTCAAGTTCCCCAGTTTCAAAGGCTTACTACGGTTGAGCCGTAGCCTTTCAACTCTGACTTAAGAAACCACCAACGCACCCTTTACGCCCACTAATTCC
+
FFFFFFFFFFFFFFFFFF:FFFFFFFFFFFFFFFFFFFFFFFFFF:FFFFFFF,FFFFFF,FFFF,FFFF:,F,FF:FFFFFFF::FFFFFFFFFF:FFF,FFF:FFFFFFFFFFFFFFFFFFFFF,FFF:::FF:,FF:,FFFFFFF,F,FFFFFF:,F:,F,F:FFFFFFF,FFF:FFFF,,FF:,,,FFF,FFF,:,F,,,FF::,:,,:FFFF,F,FFF,,F:,F,,FF,:FFF:FFF,FFFF:,,:
@A01757:128:HWYCLDRX2:1:2101:24270:7983
TTGGACTACAAGGGTATCTAATCCTATTTGCTCCCCACGCTTTCGTGCCTCAGCGTCAGTCACAGGCCAGGCGGCCGCCTTCGCCACTGGTGTTCTTCCATATCTCTGCGCATTTTACCGCTACACATGGAGTTCCACCGCCCTCTCCTGTCCTCAAGTCTGCCAGTTTCTGAATGAAAGACGAGTTGAGCTCATCCCTTTGCCTTCAGACTGAACAGACCGCCTGCGCACCCTTTACGCCCAATCATTCC
+
FFFFFFFFFFFFFFFFFFFFFFFFFFFFFFFFFFFFFFFFFFFFFFFFFFFFFFFFFFFFFFFFFFFFFFFFFFFFFFFFFFFFFFFFFFFFFFFFFFFFFFFFFFFFFFFFFFFFFFFFFFFFFFFFFFFFFFFFFFFFFFFFFFFFFFFFFFFFFFFFFFFFFFFFFFFFFFFFFFFFFF:FFFFFFFFFFFFFFFFFFFFFFFFFFFFFFFFFFFFFFFFFF:FFFFFFFFFFFF:FFFFFFFFF,FF
@A01757:128:HWYCLDRX2:1:2101:24813:8046
TCGGACTACACGGGTATCTAATCCTGTTCGCTACCCACGCTTTCGAGCCTCAGCGTCAATTACAGACCAGAAAGTCGCCTTCGCCACTGGTGTTCCTCCATATATCTACGCATTTCACCGCTACACATGGAATTCCACTTTCCTCTTCTGCATTCAAGTTGGACAGTTTCCAATGACCTTCCACGGTTAAGCCGTGGGCTTTCACATCAGACTATTCCAACCGCCTGCGCTCCCTTTACGCCCAATAATTC
+
FFFFFFFFFFFFFFFFFFFFFFFFFFFFFFFFFFFFFFFFFFFFFFFFFFFFFFFFFFFFFFFFFFFFFFFFFFFFFFFFFFFFFFFFFFFFFFFFFFFFFFFFFFFFFFFFFFFFFFFFFFFFFFFFFFFFFFFFFFFFFFFFFFFFFFFF:FFFFFFFF:FFFFFFFFFF:FFFFFFFFFFFFFFFFFFFFFFFFFFFFFFFF,FFFFFFFFFFFFFFFFFFFFFFFFFFFFF:FFF:FFFFFFFFFFF
@A01757:128:HWYCLDRX2:1:2101:3631:8061
TCGGACTACAGGGGTATCTAATCCTGTTCGCTACCCATGCTTTCGAGCCTCAGCGTCAGTTGCAGACCAGACAGCCGCCTTCGCCACTGGTGTTCTTCCATATATCTACGCATTCCACCGCTACACATGGAGTTCCACTGTCCTCTTCTGCACTCAAGTCGCCCGGTTTCCGATGCACTTCTTCGGTTAAGCCGAAGGCTTTCACATCAGACCTAAGAACCCGCCTGCGCTCGCTTTACGCCCAATAAATC
+
FFFFFFFFFFFFFFFFFFFFFFFFFFFFFFFFFFFFFFFFFFFFFFFFFFFFFFFFFFFFFFFFFFFFF:FFFFFFFFFFF:FFF::FFF,FF:,FFF:FFF,FFFFFFFFFFF:::F,F:FFFFFFFFFFF,FFFFFFF:FFFFFFFFFFFFFFFFFFFF:FFF,F,FFFFFFF,FF:FFF,F,FFFF,FFFFFFF:FF:FFFFFFFFFFF:F,,,,F:FF:FFF,F:FFF:F:FF,,FFFF,FFF:FFF
@A01757:128:HWYCLDRX2:1:2101:5014:8077
TCGGACTACAAGGGTTTCTACTCCTATTTGCTCCCCACGCTTTCGTGCCTCAGCGTCAGTCAACAGGCCAGGCGGCCGCCTTCGCCACTGGTGTGCTTCCATATATCTACGCATTTTACCGCTACACAGGGAGTACCACCGCCCTCTACTGCTCTCTAGACCGCCAGTTTCCAGAGCCTGTACCGGATGAGCCGGGCCATTTCACTCCCGCCATAGCAGGCCGCCTCCCCACCCTTAACGCCCACTCAATC
+
FF:FFFF:FF,FFFFFFFF:,FFFFFFFFFF:FFFFFFF,FFFFFF:FF,FFF,FFF:FFFF,FFFFF,,:F:F,,FFFFF,F,FF:FFFF,FF,:FFFFFFFFFFFF,:F,FF,,FFF:F:F,FFFF,:FFF:,FF:F:FFFF:FF,:,F:,F,FFF,,FF:,FF,FFFFF,:FFF,,FFFF:F,,,FFF:FF:,:F,,F:,FF:F,F,,::,,F:FF:::,,FFF,,FFFF,,F,,,,:FFFF,F,,FF
@A01757:128:HWYCLDRX2:1:2101:32597:8124
TCGGACTACACGGGTATCTAATCCTGTTTGCTCCCCACGCTTTCGTGCCTCAGTGTCAGTTACAGTCCAGAGAGCCGCCTTCGCAACTGGTGTTCCTCCTAATATCTACGCATTTCACCGCTACACTAGGAATTCCACTCTCCTCTCCTGCACTCAAGTTCCCCAGTTTCAAAGGCGTACTACGGTTGAGCCGTAGCCTTTCACCTCTGACTTAAGAAACCACATACGCACCCTTTACGCCCAGTAATTCC
+
FFFFFFF::FFFFFFFFFFFFFFFFFFFFFFFFFFFFFFFFFFFFFFFFFFFFFFFFFFFFFFFFFFFFFFFFFFFFFFFFFFFFFFFFFFFFFFFFFFFFFF:FFF:FFFFFFFFFFFFFFF,FFF:FFF::FFFFFFFFFFFFFF:,FFFFFFFF:FFFFFFFFFFFFFFFFFF,FFFF:FFFFFFFFFFFFFF:FF:FFFFFFFF,FF:F,FFFF:FFFF,FF::FF,FFFFFFFFFFFFFFFFFFFF
@A01757:128:HWYCLDRX2:1:2101:28664:8140
TCGGACTACACGGGTTTCTAATCCTGTTCGCTACCCATGCTTTCGAGCCTCAGCGTCAGTTGCAGACCAGACAGCCGCCTTCGCCACTGGTGTTCTTCCATATATCTACGCATTCCACCGCTACACATGGAGTTCCACTGTCCTCTTCTGCACTCAAGTCGCCCGGTTTCCGATGCACTTCTTCGGTTAAGCCGAAGGCTTTCACATCAGACCTAAGCACCCGCGTGCGCTCGCTTTGCGCCCCCTAAATC
+
FFFF:FFFFFFFFFFFFFFFFFFFFFFFFFFFFFFFFFFFFFFFFFFFFFFFFFFFFFFFFFFFFFFFFFF:FFFF:,FFFFFFFF,:FF,FFFFFFFF,FFFF,FF:FFF:FFFFF:FFFFFFF:F:FF,FFFFFFFFFFFF:FFFFFFF:F:F,:FFFFFFFFF,FF:FF:F:FF,,:FFF:FFFFF:FFFFFFFFFF,FF,FFFFFFFF,:F,FF:,F:F:,,FFFF:FFFF,F,FFFF:F,,::::F
@A01757:128:HWYCLDRX2:1:2101:1814:8202
TCGGACTACCGGGGTTCTAATCCTGTTTGCTCCACACGCTTTCGTGGCTCTGTGGCCGTTACAGGCCAGAGTGCCGCCTTCGCAAGTGGTGTTCCTCCTCATCTATACTCATTTCACCGCTACCCTAGGAAGTCCAGTCTCCTCTCCTGAACTCAATTTTACAAGTTTCACTGGATTAGTACGGTTTCGCCGTAGGGTTTCACCTCTGAGTGTAGTGGCGACGTCCGCTCCGTTTACGGGCGGTAATTCTG
+
F,FF,,,F,F,::F,F:FF,FF,FFFFF,,F:F,,:,,:F,FFF,F,,F,:,::,F,:FFFFFF,:,,:FF,F,,FF,,FFFF,F,FFFFFFF,:F,,F::FFF:FF:,,,,,FF,::F,:F:,,,,,,:,,F,F:,,FF,,FF:,,F:,,FF:,F,:,F,F,FFFFFF,,,FF,F,F,F,,F,,,,F,:,,,:,,,FFF,,,FFFFF,,:,,:F,,,,,:,,,:,F,F,:,,,,,F:,,,,FF,,,FF,:
@A01757:128:HWYCLDRX2:1:2101:8034:8202
TCGGACTACAAGGGTTTCTAATCCTATTTGCTCCCCACGCTTTCGTGCCTCAGCGTCAGTCAACAGGCCAGGCGGCCGCCTTCGCCACTGGTGTTCTTCCATATATCTACGCATTTTACCGCTACACATGGAGTTCCACCGCCCTCTCCTGCTCTCTCGCCCGCCAGTTTCCAGAGCCTGTACCGGTTGAGCCGGTACCTTTCACTCCAGACTTAGCAGGCCGCCTACGCACCCTTTACGCCCAATCATTC
+
FFFFFFFFFFFFFFFFFFFFFFFFFFFFFFFFFFFFFFFFFFFFFFFFFFFFFFFFFFFFF:FFFFFFF:FFFFFFFFFF:FFFFFFFFF:FFFFFFFFFFFFFFFF:FFFFFFFFFFFFFFFFFFFFFFFFFFFFFFFFFFFFFFFFFFFFFFFFF,FFFF:FFFF:FFFFFFFFFFFFFFFFFFFFFFFFFFFFFFFFFFFFFFFFFFFFF:FFF::FFFFFFFFFFFFFFF,FFFFFFFFFFFFF:FF
@A01757:128:HWYCLDRX2:1:2101:30129:8234
TCGGACTACACGGGTATCTAATCCTGTTTGCTCCCCACGCTTTCGAGCCTCAGCGTCAGTTACAGACCAGAGAGCCGCCTTCGCCACTGGTGTTCCTCCATATATCTACGCATTTCACCGCTACACATGGAATTCCACTCTCCTCTTCTGCACTCAAGTCTCCCAGTTTCCAATGACCCTCCCCGGTTGAGCCGGGGGCTTTCACAGCAGACTAACGAAACCGCCGGCGCGCCCTTTCCGCCCCATAATCC
+
FFFFFFFFFFFFFFFF:FFF:FFFFFFFFFFFFFFFFFFFFFFFFFFFFFFFFFFFFFFFFFF:FFFFFFFFFFFFFFFFF:FFFFFFFFF:FFFFFFF,FFFFFFF,FFF:F:FFFFFFFFFFFF:FFFFFFFFFFFFFFFFFFFFFFFFF:FFF:FFFFFFFFFFF,FFF::FFFFFFF:FF:FFFFFFFFFFFFF,FF::,F,,,:,F,F,F,,F:,:F,F,F,:,,,:,,FF,::FFF:,,,,F,,F
@A01757:128:HWYCLDRX2:1:2101:11369:8249
TCGGACTACAAGGGTATCTAATCCTGTTCGCTACCCACGCTCTCGTGCTTCAGCGTCAGTCTCAGCCTGGTAAGCTGCCTTCGCTATCGGAGTTCTAAGTCATATCTAAGCATTTCACCGCTACTTGACTTATTCCGCCTACCTCGTCTGTACTCGAGCCCGCCAGTTTTAATGGCAATCCGGGGTTTAGCCCCGACATTTAACCACTAACTTAACAGGCCGCCTACGCACCCTTTAAACCCAATAAATCC
+
FFFFFFFFFFFFFFFFFFFFFFFFFFFFFFFFFFFFFFFFFFFFFFFFFFFFFFFFFFFFFFFFFFFFFFFFFFFFFFFFFFFFFFFFFFFFFFFFFFFFFFFFFFFFFFFFFFFFFFFFFFFFFFF,FFFFFFFFFFFFFFFFFFFFFFFFFFFFFFFFFFFFFFFFFF:FFFFFFFFFFFFFFFFFFFFFFFFFFFFFFFFFFFFF,FFFFFFFF:FFFFFFFFFFF,FFFFFF:FFFFFFFF:FFFFF
@A01757:128:HWYCLDRX2:1:2101:13494:8265
TCGGACTACTAGGGTTTCTAATCCTATTTGCTCCCCACGCTTTCGTGCCTCAGCGTCAGTCACAGGCCAGGCGGCCGCCTTCGCCACTGGTGTTCTTCCATATCTCTGCGCATTTTACCGCTACACATGGAGTTCCACCGCCCTCTCCTGTCCTCAAGTCTGCCAGTTTCTGAATGAAAGACGAGTTGAGCTCATCCCTTTGCCTTCAGACTGAACAGACCGCCTGCGCACCCTTTACGCCCAATCATTCC
+
FFFFFFFFFFFFFFFFFFFF:FFFFFFFFFFFFFFFFFFFFFFFFFFFFFFFFFFFFFFFFFFFFFFFFFFFFFFFFFFFFFFFFFFFFFFF,FFFFFFFFFFFFFFFFFFFFFFFFFFFFFFFFFFFFFFFFFFFFFFFFFFFFFFFFFFFFF:FF:FFF:FFFFFFFFFFFFF:FFFFFFFFFFFFFFFFFFFFFFFFFFFFFFFFFFF:FF,FF,FFFFFF:FFFFFFFFFF:FFFFFFFFFFF:,FF
@A01757:128:HWYCLDRX2:1:2101:28836:8375
TCGGACTACAAGGGTATCTAATCCTGTTTGCTCCCCACGCTTTCGTGCCTCAGTGTCAGTTACAGTCCAGAGAGCCGCCTTCGCAACTGGTGTTACTCCTAATATCTACGCATTTCACCGCTACACTAGGAATTCCACTCTCCTCTCCTGCACTCAAGTTTCCCAGTTTCAAAGGCTTACTACGGTTGAGCCGTAGCCTTTCACCTCTGACTTAAGAAACCACCTACGCACCCTTTACGCCCAGTAATTCC
+
FFFFFFFFFFFFFFFFFFFFFFFFFFFFFFFFFFFFFFFFFFFFFFFFFFFFFFFFFFFFFFFFFFFFFFFFFFFFFFFFFFFFFFFFFFFFFFFFFFFFFFFFFFFFFFFFFFFFFFFFFFFFFFFFFFFFFFFFFFFFFFFFFFFFFFFFFFFFFFFFFFFFFFFFFFFFFF:FFFFFFFFFFFFFFFFFFF,FFFFFFFFFFFFF::FFF,FFFFFFFFFFF,FFFFFFFFFFFFFFFFFFF:FFFF:
@A01757:128:HWYCLDRX2:1:2101:3233:8469
TCGGACTACACGGGTATCTAATCCTATTTGCTCCCCACGCTTTCGTGCCTCAGCGTCAGTCAACAGGCCAGGCGGCCGCCTTCGCCACTGGTGTTCTTCCATATATCTACGCATTTTACCGCTACACATGGAGTTCCACCGCCCTCTCCTGCTCTCTAGCCCGCCAGTTTCCAGAGCCTGTACCGGTTGAGCCGGTACCTTTCACTCCAGACTTAGCAGGCCGCCTACGCACCCTTTACGCCCAATCATTC
+
FFFFFFFFFFFFFFFFFFFF:FFFFFFFFFFFFFFFFFFFFFF:FFF:FFFFFFFFFFFFF,FFFFF:FFFFFFFFFFFFFFFFFFFFFF:FFFFFFFFFFFFF,FFFFFFFFFFFFFFFFFFFFFFFFFFFFFFFFFFFFFFFFFFFFFFFFFFFFFFFFFFFFFFFFFFFFFFFFFF:FFFFFFFF:FF:FFFFFFFFFFFF,:F,FFFFFFFF,::FFF:FFFF,FFF,FFF,FF::FF,,F,,,,F,
@A01757:128:HWYCLDRX2:1:2101:4716:8469
TCGGACTACAAGGGTATCTAATCCTGTTCGCTACCCACGCTTTCGTGCATCAGCGTCAGATGCGGATTAGCAAGCTGCCTGCGCAATCGGTGTTCTGAGTAATATCTAAGCATTTCACCGCTACACTACTCATTCCGCCTGCTGCATCCGCTCTCTAGTCGAACAGTATCAGAGGCAGGCACGGGGTTAAGCCCCGAGAGTTGACCTCTAACTTATCCGACAGCCTACGCACCCTTGAAACCCAAGAAATC
+
FFFFFFFFFFFFFFFFFFFFFFFFFFFFFFFF:FFFFFFFF:FFFFFFF:FFFFFF:F:F:FFFFFFFFFFFF::F:FFFFF:,FFFFFFF:,:FFFFF,FF,F,:,FFF:FFF,FFFFFFF:FF,FFF,FFFFFF:FFFFFFFFFFFFFF:FFFF:,FFFF:F:FFFF:,FFFF,FF:F,FFFFFF,:FF,F:FFF,F,:,FFFFFF:FF,,F,FFF,:FFFFFF,:FF,:FF,F,F,,,,:,,,F:,FF
@A01757:128:HWYCLDRX2:1:2101:27407:8531
GGGGGGGGGGGGGGGGGGGGGGGGGGGGGGGGGGGGGGGGGGGGGGGGGGGGGGGGGGGGGGGGGGGGGGGGGGGGGGGGGGGGGGGGGGGGGGGGGGGGGGGGGGGGGGGGGGGGGGGGGGGGGGGGGGGGGGGGGGGGGGGGGGGGGGGGGGGGGGGGGGGGGGGGGGGGGGGGGGGGGGGGGGGGGGGGGGGGGGCGCGGGGGGGGGGAGGGGGGGGGGGGGGGGGGGGGGGGGGGGGGGGGGGGGGG
+
FFFFFFFFFFFFFFFFFFFFFFFFFFFFFFFFFFFFFFFFFFFFFFFFFFFFFFFFFFFFFFFFFFFFF:FFFFFFF:,::F:FFFF:,F,::::FFF:FFFFFF:FFFFFFFF,FF:::FFF:FF:,FFFFF,,FF:,::F,:FF,F,F,:::FFFF:,F,F:::,F:,F:,FF:,F:F,,F:F:,,,:,,F::,,,,:,F,,F::,,,F,,:,,:,:F,,,,F,,,,,,:,F,F,,:,:F,,,:,F,,,
@A01757:128:HWYCLDRX2:1:2101:23836:8578
TCGGACTACAAGGGTATCTAATCCTGTTCGCTACCCATGCTTTCGAGCCTCAGCGTCAGTTGCAGACCAGACAGCCGCCTTCGCCACTGGTGTTCTTCCATATATCTACGCATTCCACCGCTACACATGGAGTTCCACTGTCCTCTTCTGCACTCAAGTCGCCCGGTTTCCGATGCACTTCTTCGGTTAAGCCGAAGGCTTTCACATCAGACCTAAGCAACCGCCTGCGCTCGCTTTACGCCCAATAAATC
+
FFFFFFFFFFFFFFFFFFFFFFFFFFFFFFFFFFFFFFFFFFFFFFFFFFFFFFFFFFFFFFFFF:FFFFFFFFFF:FFFFFFFFFFFFF,FFFFFFFFFFFFFFFFFFFFFFFFFFFFFFFFFFFFFFFFFFFFFFFFFFFFFFFFFFFFFFFFFFFFFFFFFFFFFFFFFFFFFFFFFFFFFFFFFFFFFFFFFFFFFFFFFFFFFFFFFFFFFFFF:FFFFFFFFFFFFFFFFFFFFFFF:FF:FF:F
@A01757:128:HWYCLDRX2:1:2101:25717:8578
CGGACTACAAGGGTATCTAATCCTGTTTGCTCCACACGCTTTCGTGCCTCAGTGTCAGTTACAGTCCAGAGAGCCGCCTTCGCAACTGGTGTTCCTCCTAATATCTACGCATTTCATCGCTACACTAGGAATTCCACTCTCCTCTCCTGCACTCAAGTTTCCCAGTTTCAAAGGCTTACTACGGTTGAGCCGTAGCCTTTCACCTCTGACTTAAGAAACCACCTACGCTCCCTTTACGCCCAGTAATTCCG
+
FFFFFF,FFFFFFFFFFFFFFFFFFFFFFFFFFFFFFFFFFFFFFFFFFFFFFFFFFFFFFFFFFFFFFFFFFFFFFFFFFFFFFFFFFFFFFFFFFFFFFF:FFFFFFFFFFFFFFFFFFFFFFFFFFFFFFFFFFFFFFFFFFFFFFFFFFFFF:FFFFFFFFFFFFFFFFFFFFFFFFF,FFFFFFFFFFFFF:FFFF:FFFFFFFFF:FFF:FFFFFF,FFFFF,FFFFFFFF:FFFFF:,FFFFFF
@A01757:128:HWYCLDRX2:1:2101:6126:8656
TCGGACTACAGGGGTTTCTAATCCTGTTTGCTCCCCACGCTTTCGTGCCTCAGTGTCAGTTACAGTCCAGAGAGCCGCCTTCGCCACTGGTGTTCCTCCTAATATCTACGCCTTTCACCGCTACACTAGGAATTCCACTCGCCTCTCCTGCACTCAAGTTCGCCAGTTTCACAGGCTTAGGAGGGGTGTGCCGGGGCCGTTCTCCGCTGAGTGAGGACACCACCTCGGCAGCGGTGTCGGCCAGGACGTCG
+
FFFFFFFFFFFFFFFFFFFFFFFFFFFF,FFFFFFFFFFFFFF,FFFF:F:FF:FFF:FFF:F:FFFF:FFFF::FFFFF:,F::FFFFF::F,FFF:F:F,:,,FFF,F,F,FF,,FFF,:,,F,,,FF,,,F,F::F:,,::,FF:FF,FF:,,:F,:F,FF,F:,,,,,,:F,,,F,,:,FF,,F,F,FF,,:,,,F,,,,,::,F,:,:,,,,:,,:,:,:,,,,,,F,,,:,::,,F,F:,:,FF:
@A01757:128:HWYCLDRX2:1:2101:18656:8719
TCGGACTACCGGGGTATCTAATCCTGTTTGCTCCCCACGCTTTCGAGCCTCAACGTCAGTTACCGTCCAGTAAGCCGCCTTCGCCACTGGTGTTCCTCCTAATATCTACGCATTTCACCGCTACACTAGGAATTCCGCTTACCTCTCCGGTACTCCAGCAAAAAAGTTTCCAAAGCAGTTCCGCGGTTAAGCCGCGGGCTTTCACTTCAGACTTTCTTCGCCGTCTACGCTCCCTTTACACCCAGTAAATC
+
FFFFFFFFFFFFFFFFFFFFFFFFFFFFFFFFFFFFFFFFFFFFFFFFFFFFFFFFFFFFFFFFFFFFFFFFFFFFFFFFFFFFFFFFFFFFFFFFFFFFFFFFFFFFFFFFFFFFFFFFFFFFFFF:FFFFFFFFFFFFFFFFFFFFFFFFFFFFFFFFFFFFFFFFFFFFFFFFFFFFFFFFFFFFFFFFFFFFFFFFFFFFFFFFFFFF:FFFFFFFFFFFFFFFFFFFFFF:FFFFFFF,,FFFFFF
@A01757:128:HWYCLDRX2:1:2101:28465:8829
TCGGACTACCAGGGTATCTAATCCTGTTTGCTCCCCATGCTTTCGTGCCTCAGTGTCAGTTACAGTCCAGATAGCCGCCTTCGCAACTGGTGTTCCTCCTAATATCTACGCATTTCACCGCTACACTAGGAATTCCACTCTCCTCTCCTGCACTCAAGTTCCCCAGTTTCAAAGGCTTACTCCGGTTGAGCCGTAGCCTTTCACCTCTGACTTAAGAAACCACCTACGCACCCTTTACGCCCAGTAATTCC
+
FFFFFFFFFFFFFFFFFF:FFFFFFFFFFFFFFFFFF:FFFFFF:FFFFFFFFFF:FFFFFFF:::FFFFF:FFFFFFFFFFFFF,FFFFFFFFFFFFFFFFFFFFFFFFFF:FFFFF:FFFFFFFFFFF,FFFFFFFFFFFFFFFFFFFFFFFFFFFFFFFFFFFFFFFFFFFFF,FFFF,FFFFFFF,FFF:FFFFFFFFF:FFFFFFFF:FFFFFFFFF:F:FFFFFFFFF:F:FFFFF,FFFFFFFF
@A01757:128:HWYCLDRX2:1:2101:13593:8844
TCGGACTACAGGGGTTTCTAATCCTGTTTGCTACCCACGCTTTCGAACCTCAGCGTCAGTTACAGACCAGAGAGCCGCTTTCGCCACTGGTGTTCTTCCATATATCTACGCATTTCACCGCTACACATGGAGTTCCACTCTCCTCTTCTGCACTCAAGTCTCCCAGTTTCCAATGCACTACTCCGGTTAAGCCGAAGGCTTTCACATCAGACTTAAAAGACCGCCTGCGTTCCCTTTACGCCCACTAAATC
+
FFFFFFFFFFFFFFFFFFFFFFFFFFFFFFFFFFFFFFFFFFFFFFFFFFFFFFFFF:FFFFFFFFFFFFFFFFFFFF,FFFFFFFFFFFFFFFFFFFFFFFFFFFFFFFFFFFFFFFFFFFFFFFFFFFFFFFFFFF:FFFFFFFFFFFFFFFFFFFFFFFFFFFFFFFFFFFFFFFFFFFFFFFFFFF:FFFFFFFFFFFFFFFFFFFFFFF:FFFFFF,FFFFF:F,FFFF:FFF:,FFFF,FF,FFF
@A01757:128:HWYCLDRX2:1:2101:6813:8907
TCGGACTACAAGGGTATCTAATCCTATTTGCTCCCCACGCTTTCGTGCCTCAGCGTCAGTCAACAGGCCAGGCGGCCGCCTTCGCCACTGGTGTTCTTCCATATATCTACGCATTTTACCGCTCCACATGGAGTTCCACCGCCCTCTCCTGCTCTCTAGCCCGCCAGTTTCCAGAGCCTGTACCGGTTGAGCCGGTACCTTTCACTCCAGACTTAGCAGGCCGCCTACGCACCCTTTCCGCCCAGTCATTC
+
FFFFFFFFFFFFFFFFFFF,FFFFFF:FFFFFFFFFFFFFFFFFFFFFFFFFFFFFFFFFF,FF:FFFFFFFFFFFFFF:FFFFFFFFFFFFF,FFFFFFFF:FFF,FF::FFFFFFF,FFFF,FF,:FFFF:F,:FFFFFFFFFFFFFFFF:F,FFFFFFFFFF,F,:FFF:::FFFFFF::F:FFFFFFF::,F:FFFFFFF:FFFFFFF:F,FF,FF:,FF::,FFF,F:,:,F,:F:FFF,FF,FFF
@A01757:128:HWYCLDRX2:1:2101:23755:8907
TCGGACTACCGGGGTATCTAATCCTGTTTGCTCCCCACGCTTTCGTGCCTCAGTGTCAGTTACAGTCCAGAGAGCCGCCTTCGCAACTGGTGTTCCTCCTAATATCTACGCATTTCACCGCTACACTAGGAATTCCACTCTCCTCTCCTGCACTCAAGTTCCCCAGTTTCAAAGGCTTACTACGGTTGAGCCGTAGCCTTTCACCTCTGACTTAAGAAACCACCTACGCACCCTTTACGCCCAGTAATTCC
+
FFFFFFFFFFFFFFFFFFFFFFFFFFFFFFFFFFFFFFFFFFFFFFFFFFFFFFFFFFFFFFFFFFFFFFFFFFFFFFFFFFFFFFFFFFFFFFFFFFFFFFFFFFFFFFFFFFFFFFFFFFFFFFFFFFFFFFFFFFFFFFFFFFFFFFFFFFFFFFFFFFFFFFFFFFFFF:FFFFFFFFFFFFFFFFFFFFFFFFFFFFFF:FFFFFFFFFFFFFFFFFFFF,,F:FFFFFFFFF:FFFFFFFFFFFF
@A01757:128:HWYCLDRX2:1:2101:10981:8954
TCGGACTACAAGGGTATCTAATCCTGTTCGCTCCCCCAGCTTTCGCGCCTCAGCGTCAGTGCCGGCCCAGAGAGCTGCCTTCGCCATCGGTGTTCTTCCCGATATCTGCGCATTCCACCGCTACACCGGGAATTCCGCTCTCCTCTACCGCACTCGAGCCGCCCAGTTCGGAACCCGGCCCGAGGTTGAGCCCCGGGGTTAGAGGTTCCGCTTAGGCAGCCGCCTACGCGCGCTTTACGCCCAATGAATCC
+
FFFF:FFFFFFFFFFFFFFFFFFFFFFFFFFFFFFFFFFFFFFFFFFFFFFFFFFFFFFFFFFFFFFFFFFFFFFFFFFFFFFFFFFFFFFFFFFFFFFFFFFFFFFFFFFFFFFF:FFFFFFF:FFFFFF:FFFFFFFFFFFFFFFFFFFFFFFFFFFFFFFFFFFFF:FFFFFFFFFFFFFFFFFFFFFFFFFF:FFFFFFFFFFFFFF:FFF:FFFFFFFF,:FFFFFFFF,F:FFFF::FF:F,FFF
@A01757:128:HWYCLDRX2:1:2101:28709:8970
TCGGACTACTAGGGTTTCTAATCCTGTTCGCTCCCCCAGCTTTCGCGCCTCAGCGTCAGTGCCGGCCCAGAGAGCTGCCTTCGCCATCGGTGTTCTTCCCGATATCTGCGCATTCCACCGCTACACCGGGAATTCCGCTCTCCTCTACCGCACTCGAGCCGCCCAGTTCGGAACCCGGCCCGAGGTTGAGCCCCGGGGTTAGAGGTTCCGCTTAGGCAGCCGCCTACGCGCGCTTTACGCCCAATGAATCC
+
FFFFFFFFFFFFFFFFFFFFFFFFFFFFFFFFFFFFFFFFFFFFFFFFFFFFFFFFFFFFFFFFFFFFFFFFFFFFFFFFFFFFFFFFFFFFFFFFFFFFFFFFFFFFFFFFFFFFFFFFFF:FFFFFFFF,FFFFFFFFFFFFFFFFFFFFFFFFFFFFFFFF,FFFFFFFFFFFFFFFFF,FFFFFFFFFFFF:FFF:,FFFFFFFFFF:FFFFFFFFFFFFFFFFFFFFFF,FFFFFFFFFFFF,FFF
@A01757:128:HWYCLDRX2:1:2101:18638:9064
TCGGACTACAAGGGTATCTAATCCTATTTGCTCCCCACGCTTTCGTGCCTCAGCGTCAGTCACAGGCCAGGCGGCCGCCTTCGCCACTGGTGTTCTTCCATATCTCTGCGCATTTTACCGCTACACATGGAGTTCCACCGCCCTCTCCTGTCCTCAAGTCTGCCAGTTTCTGAATGAAAGACGAGTTGAGCTCATCCCTTTGCCTTCAGACTGAACAGACCGCCTGCGCACCCTTTACGCCCAATCATTCC
+
FFFFFFFFFFFFFFFFFFFFFFFFFF:FFFFFF:FFFFFFFFFFFFFFFFFFFFF::FFFF:FFFFF:FFFFFFFFFFFFFFFFF::FFFFFFFF:FFFFFFFFFFFFFFFFF:FFFFFFFFFFFFFFFF:FFFFFFFFFFFF:FFFFF:FFFFFFFFFFFFFFFFFFFFFFFFFF,FF:FFFFFFFF:FFFFFFFFFFFFFFFFFFFFFFFFFFFFFF:FFF:F,FFFFFFFFFFFFFFFFF:FFFFFFF
@A01757:128:HWYCLDRX2:1:2101:28709:9126
TCGGACTACTAGGGTTTCTAATCCTGTTCGCTCCCCCAGCTTTCGCGCCTCAGCGTCAGTGCCGGCCCAGAGAGCTGCCTTCGCCATCGGTGTTCTTCCCGATATCTGCGCATTCCACCGCTACACCGGGAATTCCGCTCTCCTCTACCGCACTCGAGCCGCCCAGTTCGGAACCCGGCCCGAGGTTGAGCCCCGGGGTTAGAGGTTCCGCTTAGGCAGCCGCCTACGCGCGCTTTACGCCCAATGAATCC
+
FFFFFFFFFFFFFFFFFFFFFFFFFFFFFFFFFFFFFFFFFFFFFFFFFFFFFFFFFFFFFFFFFFFFFFFFFFFFFFFFFFFFFFFFFFFFFFFFFFFFFFFFFFFFFFFFFFFFFFFFFFFFFFFFFFFFFFFFFFFFFFFFFFFFFFFFFFFFFFFFFFFFFFFFFFFFFFFFFFFFFFFFFFFFFFFFFFFFFFFFFFFFFFFFFFFFFFFFFFFFFFFFFFFFFFF:FFFF:FFFFFF,FFF,FFF
@A01757:128:HWYCLDRX2:1:2101:7247:9189
TCGGACTACAAGGGTTTCTAATCCTATTTGCTCCCCACGCTTTCGTGCCTCAGCGTCAGTCAACAGGCCAGGCGGCCGCCTTCGCCACTGGTGTTCTTCCATATATCTACGCATTTTACCGCTACACATGGAGTTCCACCGCCCTCTCCTGCTCTCTAGCCCGCCAGTTTCCAGAGCCTGTACCGGTTGAGCCGGTACCTTTCACTCCAGACTTAGCAGGCCGCCTACGCACCCTTTACGCCCAATCATTC
+
FFFFFFFFFFFFFFF:FFFFFFFFF::FFFFFFFFFFFFFFFFFF:FFFFFFFFFFFFFFFFFFFFFFFFFFFFFFFFFFF,FFFFFFFF:FFFFFFFFFFFFFFFFF,FF:FFFFFFFFFFFFFF,FFFFFFFFFFFFFFFFFFFFFFFF:FFFFF::FFFFFF:F:F:FFFFFFFFFFFFFFFFFFFFF,FFFFFF::F:FFFFFFF,FFFFFF,FFFFFFFF::FFF:FF,,FFFFFFF,:,F:FFFF
@A01757:128:HWYCLDRX2:1:2101:8323:9236
TCGGACTACAAGGGTTTCTAATCCTATTTGCTCCCCACGCTTTCGTGCCTCAGCGTCAGTCAACAGGCCAGGCGGCCGCCTTCGCCACTGGTGTTCTTCCATATATCTACGCATTTTACCGCTACACATGGAGTTCCACCGCCCTCTCCTGCTCTCTAGCCCGCCAGTTTCCAGAGCCTGTACCGGTTGAGCCGGTACCTTTCACTCCAGACTTAGCAGGCCGCCTACGCACCCTTTACGCCCAATCATTC
+
FFFFFFFFFFF:FFFFFFFFFFFFF:FFFFFFFFFFFFFFFFFFFFFFFFFFFFFFFFFFFFFFFFFFFFFFFFFFFFFFFFFFFFFFF:FFFFFFFFF:FFFFFFFF,FFFFFFFFFFFFFFFFFFFFFFFFFFFF,FFFFFFFFFFFFFFFFFFFF,FFF:FFFF:FFFFFF:FFFFFFFFFFFFFFFFFFF:FFFFFF::F:FF,FFFFF:FF,FF:FF,F:FFFFFFFFFFFFFFFFF:FF::FFFF
@A01757:128:HWYCLDRX2:1:2101:23592:9251
TCGGACTACCGGGGTATCTAATCCTGTTTGCTCCCCACGCTTTCGTGCCTCAGTGTCAGTTACAGTCCAGAGAGCCGCCTTCGCAACTGGTGTTCCTCCTAATATCTACGCATTTCACCGCTACACTAGGAATTCCACTCTCCTCTCCTGCACTCAAGTTCCCCAGTTTCAAAGGCTTACTACGGTTGAGCCGTAGCCTTTCACCTCTGACTTAAGAAACCACCTACGCACCCTTTACGCCCAGTAATTCC
+
FFFFFFFFFFFFFFFFFFFFFFFFFFFFFFFFFFFFFFFFFFFFFFFFFFFFFFFFFFFFFFFFFFFFFFFFFFFFFFFFFFFFFFFFFFFFFFFFFFFFFFFFFFFF:FFFFFFFFFFFFF,FFFFFFFFFFFFFFFFFFFFFFFFFFFFFFFFFFFFFFFFFFFFFFFFFFFFFFFFFF,F,FFFFFFFFFFFFFFFFFFFFFFFFFFFFFFFFFFFFFFFFFFFFFFFFFF,FFFFFFFFFF,FFFF:
@A01757:128:HWYCLDRX2:1:2101:20021:9267
TCGGACTACAAGGGTATCTAATCCTATTTGCTCCCCACGCTTTCGTGCCTCAGCGTCAGTCACAGGCCAGGCGGCCGCCTTCGCCACTGGTGTTCTTCCATATCTCTGCGCATTTTACCGCTACACATGGAGTTCCACCGCCCTCTCCTGCTCTCTAGCCCGCCAGTTTCCAGAGCCTGTACCGGTTGAGCCGGTACCTTTCACTCCAGACTTAGCAGGCCGCCTACGCACCCTTTACGCCCAATCATTCC
+
FFFFFFFFFFFFFFFFFFFFFFFFFFFFFFFFFFFFFFFFFFFFFFFFFFFFFFFFFFFFFFFFFFFFFFFFFFFFFFFFFFFFFFFFFFFFFFFFFFFFFFFFFFFFFFFFFFFFFFFFFFFFFFFFFFFFFFFFFFFFFFFFFFFFFFFFFFFFFFFFFFFFFFFFFFFFFFFFFFFFFFFFFFFFFFFFFFFFFFFFFFFFFF:FFFFFFFFFFFFFFFFFFFFFFFF,FFFFFF:F:FF:FFFFF,F
@A01757:128:HWYCLDRX2:1:2101:4246:9283
GGGGGGGGGGGGGGGGGGGGGGGGGGGGGGGGGGGGGGGGGGGGGGGGGGGGGGGGGGGGGGGGGGGGGGGGGGGGGGGGGGGGGGGGGGGGGGGGGGGGGGGGTGGGGGGGGGGGGGGGGGGGGGGGGGGGGGGGGGGGGGGCGGGCGGGGAGGGGGGCGGGCGGCGCGGGGGGGCGGGGGGGGGGGCGGCGGGGGGGGGGCGCGGCGGGCGGGGGGGGCGGGCGGCGGCGCGGGGGGCCGCGCGGGCGC
+
:FFFFFFFFFFFFFFFFFFFFFFFFFFFFFF:FFFFFF:FFFFFFF:FFFF:FFFFF,:FFF:FF:F::,FFF:,FF,::,F:FFF,FFF,,FF::F,::F,FF,,F:,FFF:F:,:,::,F:F,:::,FF,,,,:,:,,:,,,,::,,,,:,,:,,:,,:::,,:,,,F,::,,,,F,::,F:F,,,:,,,:,:,:,,:,,,:,,F,:,,,,,,,,,,,,,F,,,::F,,::,,:,,,:,F,,,,:,,,,
@A01757:128:HWYCLDRX2:1:2101:4481:9283
TCGGACTACACGGGTATCTAATCCTGTTCGCTACCCATGCTTTCGAGCCTCAGCGTCAGTTGCAGACCAGACAGCCGCCTTCGCCACTGGTGTTCTTCCATATATCTACGCATTCCACCGCTACACATGGAGATCCACTGTCCTCTTCTGCACTCAAGTCGCCCGGTTTCCGATGCACTTCTTCGGTTAAGCCGAAGGCTTTCACATCAGACCTAAGCACCCGCCTGCGCTCGCTTTACGCCCAATAAATC
+
:FFFFFFFFFFFFFFFFFFF:FFFFFF:FFF:,FFFFFFF::FFFFFFFFF:FFF:FFF,FFFFFFF,FFFFFFFFFF:::FFFFFFFFF,:,:F:,FF,FF:F::F:FFFF,:F,::F:F:FF,FFFFFFF,FFFFFF:FF:FF:FFF,FFF::F,,FFFFFFFFF,FFFFF::FFFF::,F:FF:F,,:FFFFF,FFF::F,FF,F,FFFFFFFFFFF,FFF::FFFFFFFFFF,FFFFF:,F,,FF,F
@A01757:128:HWYCLDRX2:1:2101:23665:9283
TCGGACTACCGGGGTATCTAATCCTGTTTGCTCCCCACGCTTTCGTGCCTCAGTGTCAGTTACAGTCCAGAGAGCCGCCTTCGCAACTGGTGTTCCTCCTAATATCTACGCATTTCACCGCTACACTAGGAATTCCACTCTCCTCTCCTGCACTCAAGTTCCCCAGTTTCAAAGGCTTACTACGGTTGAGCCGTAGCCTTTCACCTCTGACTTAAGAAACCACCTACGCACCCTTTACGCCCAGTAATTCC
+
FFFFFFFFFFFFFFFFFFFFFFFFFFFFFFFFFFFFFFFFFFFFFFFFFFFFFFFFFFFFFFFFFFFFFFFFFFFFFFFFFFFFFFFFFFFFFFFFFFFFFFFFFFFF:FF:FFFFFFFFFFFFFFFFFFFFFFFFFFFFFFFFFFFFFFFFFFFFFFFFFFFFFFFFFFFFFFFFFFFFF,FFFFFFFFFFFFFFFFFFFFFFFFFFFFFF:FFFF,FFFFFFFFFFFFFFFF,FFF:FFFFFFFFFFFF
@A01757:128:HWYCLDRX2:1:2101:16260:9330
TCGGACTCAGGGGTTTCTAATCCTATTTGCTCCCCACGCTTTCGTGCCTCAGCGTCAGTTAACAGGCCAGGCGGCCGCCTTCGCCACTGGTGTTCTTCCATATATCTACGCATTTTACCGCTACACATGGAGTTCCACCGCCCTCTCCTGCTCTCTAGCCCGCCAGTTTCCAGAGCCTGTACCGGTTGAGCCGGTACCTTTCACTCCAGACTTAGCAGGCCGCCTACGCACCCTTTCCGCCCAATCATTCG
+
FFFFFFFF:FFFFFFFFF,:FFFFFFFFFFFFFFF:FFFF:FFFFFFFFFFFFFFFFFFFFFFFFFFFFFFFFFFFFFFFFFFFFFFFFFFFF:FFFFFFFFFFFF:FFFFFFF:FFFFFFFFFFFFFFFFFF,FFFFFFFFFFFFFFFFF:FFF:FFFFFFF,FFF::F:FFFFFFFFFFFFFFFFF:FFFFFFFFFFF:F::FFFFFF:F,FFFFFFF,FF:F,,FF:FF:FFF,:FF,F,,F:FF,:,
@A01757:128:HWYCLDRX2:1:2101:8965:9377
TGACTACCGGGGTATCTAATCCTGTTCGCTCCCCCAGCTTTCGCGCCTCAGCGTCAGTGCCGGCCCAGAGAGCTGCCTTCGCCATCGGTGTTCTTCCCGATATCTGCGCATTCCACCGCTACACCGGGAATTCCGCTCTCCTCTACCGCACTCGAGCCGCCCAGTTCGGAACCCGGCCCGAGGTTGAGCCCCGGGGTTAGAGGTTCCGCTTAGGCAGCCGCCTACGCGCGCTTTACGCCCAATGAATCCGG
+
FFFFFFFFFFFFFFFFFFFFFFFFFFFFFFFFFFFFFFFFFFFFFFFFFFFFFFFFFFFFFFFFFFFFFFFFFFFFFFFFFFFFFFFFFFFFFFFFFFFFFFFFFFFFFFFFFFFFFFFFFFFFFFFFFFFFFFFFFFFFFFFFFFFFFFFFFFFFFFFFFFFFFFFFFFFFFFFFFFFFFFFFFFFFFFFFFFFFFFFFFFFFFFFFFFFFFFF:FF:FFFFFFFFFFFFFFFFFFFFFF:F,F,:FFF:
@A01757:128:HWYCLDRX2:1:2101:30789:9377
TCGGACTACTAGGGTATCTAATCCTGTTTGCTCCCCACGCTTTCGTGCATCAGTGTCAGTTACAGTCCAGAGAGCCGCCTTCGCAACTGGTGTTCCTCCTAATATCTACGCATTTCACTGCTACACTAGGAATTCCACTCTCCTCTCCTGCACTCAAGTTCCCCAGTTTCAAAGGCTTACTACGGTTGAGCCGTAGCCTTTCACCTCTGACTTAAGAAACCACCTACGCACCCTTTACGCCCAGTAATTCC
+
FFFFFFFFFFFFFFFFFFF:FFFFFF:FFFFFFFFFFFFFFFFFFFFFF:FFFFFFFFFFFFFFFFFFFFFFFFFFFFFFFFFFFFFFFFFFFFFFFFFFFFFF:FFFFFFFFFFFFFFFFFFFFFFFFFF:FFFFFFFFFFFFFFFFFFFFFFFFFFFFFFFFFFFFFFFF:FFFFFFFFFFFFFFFFFFFFF:FFFFFFFFF,FFFFFFFFF:F:FFFFFFFFF,FFFF::FFF:FFFFFF,FFFF:F:
@A01757:128:HWYCLDRX2:1:2101:16667:9471
TCGGACTACAGGGGTTTCTAATCCTGTTCGCTCCCCCAGCTTTCGCGCCTCAGCGTCAGTGACGGCCCAGAGAGCTGCCTTCGCCATCGGTGTTCTTCCCGATATCTGCGCATTCCACCGCTACACCGGGAATTCCGCTCTCCTCTACCGCACTCGAGCCGCCCAGTCCGGGACCCGGCCCGGGGTTGAGCCCCGGGGTTAGAGGTCCCGCTTAGGCGGCCGCCTACGCGCGCTTTACGCCCAATGAATCC
+
FFFFFFFFFFFFFFFFFFFFFFFFFFFFFFFFFFFFFFFFFFFFFF:FFFFFFFFFFFFFFF,FF:FFFFFFFFFFFFFFFFFFFFFFFFF:FFFFFFF,FFF:FFF:FFFFFFFFFFFFFFFFFFFFFFFFFFF,,FFFFFFFFFFFF:FFFFFFFFFF:FFFFFFFFFFFFFFFFFF:FF:FFFFF:FFFFFFFFFF:FFFFFFFFFFFFFFF,FFFFFFFF:FFFFFFFFFFFFFFFFF:F:FFF::F
@A01757:128:HWYCLDRX2:1:2101:28999:9471
TCGGACTACAAGGGTATCTAATCCTATTTGCTCCCCACGCTTTCGTGCCTCAGCGTCAGTCACAGGCCAGGCGGCCGCCTTCGCCACTGGTGTTCTTCCATATCTCTGCGCATTTTACCGCTACACATGGAGTTCCACCGCCCTCTCCTGTCCTCAAGTCTGCCAGTTTCTGAATGAAAGACGAGTTGAGCTCATCCCTTTGCCTTCAGACTGAACAGACCGCCTGCGCACCCTTTACGCCCAATCATTCC
+
FFFFFFFFFFFFFFFFFFFFFFF:FFFFFFF:FFFFFFFFFFFFFFFFFFF:FFFFFFFFFFFFFFFFFFFFFFFFFFFFFFFFFFFFFF:F,,FFFFFFFFFFFFFFFFFFFFFFFFFFF:FFFFFFF:FF:FFFFFFFFFFFFFFFF:FFFFF:FFFFFFFFFFFFFFFFFFFFFFF:FFFFFFF:FF:FFFFF:FFFFFFFFFF::FFF,FFF:FFFFFFFF:FFFFF,FF,F,F,FFFF,FFFFFFF
@A01757:128:HWYCLDRX2:1:2101:30951:9471
TCGGACTACTAGGGTATCTAATCCTGTTTGCTCCCCACGCTTTCGTGCCTCAGTGTCAGTTACAGTCCAGAGAGCCGCCTTCGCAACTGGTGTTCCTCCTAATATCTACGCATTTCACCGCTACACTAGGAATTCCACTCTCCTCTCCTGCACTCAAGTTCCCCAGTTTCAAAGGCTTACTACGGTTGAGCCGTAGCCTTTCACCTCTGACTTAAGAAACCACCTACGCACCCTTTACGCCCAGTAATTCC
+
FFFFFFFFFFFFFFFFFFFFFFFFFFFFFFFFFFFFFFFFFFFFFFFFFFFFFFFFFFFFFFFFFFFFFF:FFFFFFFFFFFFFFFFFFFFFFFFFFFFFFFFFFFFFFFFFFFFFFFFFFFFFFFFFFFFFFFFFFFFFFFFFFFFFFFFFFFFFFFFFFFFFFFFFFFFFFFFFFFFFFFF,FFF:FFFFFFFFFFFFFFFFFFFFFFFFFFFFFFFFFFF:F:FFFFFFFFFF:FFFFFFFF:FF:FF
@A01757:128:HWYCLDRX2:1:2101:13277:9486
TCGGACTACAAGGGTTTCTAATCCTGTTCGCTCCCCCAGCTTTCGCGCCTCAGCGTCAGTGACGGCCCAGAGAGCTGCCTTCGCCATCGGTGTTCTTCCCGATATCTGCGCATTCCACCGCTACACCGGGAATTCCGCTCTCCTCTACCGCACTCGAGCCGCCCAGTCCGGAACCCGGCCCGAGGTTGAGCCCCGGGGTTAGAGGTTCCGCTTAGGCGGCCGCCTACGCGCGCTTTACGCCCAATGAATCC
+
FFFFFFFFFFFFFFFFFFFFFFFFFFFFFFFFFFFFFFFFFFFFFFFFFFFFFFFFFFFFFFFFFFFFFFFFFFFFFFFFFFFFFFFFFFFFFFFFFFFFFFFFFFFFFFFFFFFFFFFFFFFFFFF:FFFFFFFFFFFFFFFFFFFFFFFFFFFFFFFFFFFFFFFFFFFF,FFFFFFFFFFFFFFFFFFFFFFFFFFF:FFFFFFFFFFFFFFFFFFFFFFFFFFFFFFFFFFFFFFFFFFFFFFFFFF
@A01757:128:HWYCLDRX2:1:2101:1280:9627
TCGGACTACACGGGTATCTAATCCTATTTGCTCCCCACGCTTTCGTGCCTCAGCGTCAGCAACAGGCCAGGCGGCCGCCTTCGCCACTGGTGTTCTTCCATATATCTACGCATTTTACCGCTACACATGGAGTTCCACCGCCCTCTCCTGCTCTCCAGTCCTCCAGTTTCCAAAGCCATGCATGAGTTGAGCTCATGCGTTTCACTCCAGACTTGCTGGACCGCCTGCGCACCCTTTACGCCCTATGATTC
+
FFFFFFFFFFFFFFFFFFFFFFFFFFFFFFFFFFFFFFFFFFFFFFFFFFFFFFFF:FFFFF,FFFFFFFFFFFFFFFFFFFFFFFFFFFFFFF,FF,FFFFFFFFF:,F::FFF:,,FF:FF:FF,FFF,FFF:FF::F:,FFFFFFFFFFFF::FFFF:FF:FFF,F::F:,FFFFFFF,FF:FFFF,FF:FFFFFFF:FF,,:F,FFF:F:,::F,:FF,,F,FFFF,F,,F,FF:,:FF,FF,,,:F
@A01757:128:HWYCLDRX2:1:2101:28049:9643
TCGGACTACAAGGGTTTCTAATCCTGTTCGCTACCCATGCTTTCGAGCCTCAGCGTCAGTTGCAGACCAGAGAGCCGCCTTCGCCACTGGTGTTCTTCCATATATCTACGCATTCCACCGCTACACATGGAGTTCCACTCTCCTCTTCTGCACTCAAGTTCAACAGTTTCTGATGCAATTCTCCGGTTGAGCCGAAGGCTTTCACATCAGACTTATTGAACCGCCTGCACTCGCTTTACGCCCAATAACTC
+
FFFFFFFFFFFFFFFFFFFFFFFFFFFFFFFFFFFFFFFFFFFFFFFFFFFFFFFFFFFFFFFFFFFFFFFFFFFFFFFFFFFFFFFFFFFFFFFF:FFFF:FFFFFFFFFFFFFFFFFFFFFFFFFFFFFF:FFFFFFFFFFFFFFFFFFFFFFFFFFFFFFFFFFFFFFFFFFFFFFFFFFFFFFFFFFFFFFFFFFFFFFFFFFFFFFFFFFFF:FF:FFFFFF,FFFF:F,FFFFFFFF::FFF,FF
@A01757:128:HWYCLDRX2:1:2101:26883:9690
TCGGACTACCAGGGTATCTAATCCTGTTCGCTCCCCCAGCTTTCGCGCCTCAGCGTCAGTGACGGCCCAGAGAGCTGCCTTCGCCATCGGTGTTCTTCCCGATATCTGCGCATTCCACCGCTACACCGGGAATTCCGCTCTCCTCTACCGCACTCGAGCCGCCCAGTCCGGGACCCGGCCCGGGGTTGAGCCCCGGGGTTAGAGGTCACGCTTAGGCGGCCGCCTACGCGCGCTTTACGCCCAATGAATCC
+
FFFFFFFFFFFFFFFFFFFFFFFFFFFFFFFFFFFFFFFFFFFFFFFFFFFFFFFFFFFFFFFFFFFFFFFFFFFFFFFFFFFFFFFFFFFFFFFFFFFFFFFFFFFFFFFFFFFFFFFFFFFFFFFFFFF:FFFFF:FFFFFFFFFFFFFFFFFFFFFFFFFFFFFFF:FF:FFFFFFFFFFFFFFFFFFFFFFFFFFFFFFFFFF,FFFFFFFFFFFF:FFFF:FF:FFFFFFF:::FFFFFF:FFF:F
@A01757:128:HWYCLDRX2:1:2101:6659:9706
TCGGACTACAAGGGTATCTAATCCTATTTGCTCCCCACGCTTTCGTGCCTCAGCGTCAGTCAACAGGCCAGGCGGCCGCCTTCGCCACTGGTGTTCTTCCATATATCTACGCATTTTACCGCTACACATGGAGTTCCACCGCCCCCTCCTGCTCTCTAGCCCGCCAGTTTCCAGAGCCTGTACCGGTTGAGCCGGTACCTTTCACTCCAGACTTAGCAGGCCGCCTACGCACCCTTTACGCCCAATCATTC
+
FFFFFFFFFFFFFFF:FFFF,FFF:FFFFFFFFFFFFFFFFFFFFFFFFFFFFFFFFFFFFFFFFFFFFFFFFFFFFFFFFFFFFFFFFFFFFFFFFFFFFFFFFFFFFFFFFFFFFFFFFFFFFFFFFFFFFFFFF:FFFFFFFFFFFFF:FFFFF,FFFFFFFFFFFFFFFFFFFFFFFFFFFFFFFFFFF:FF,F:F:FFFFFFFFFFFFFFF:,FFF:FFFFFFFFFF:FFF,FFFFFFFF::F,FF
@A01757:128:HWYCLDRX2:1:2101:22625:9706
TCTACTACAGGGGTATCTAATCCTGTTTGCTACCCACGCTTTCGAACCTCAGCGTCAGTTACAGACCAGAGAGCCGCTTTCGCCACTGGTGTTCTTCCATATATCTACGCATTTCACCGCTACACATGGAGTTCCACTCTCCTCTTCTGCACTCAAGTCTCCCAGTTTCCAATGCACTACTCCGGTTAAGCCGAAGGCTTTCACATCAGACTTAAAAGACCGCCTGCGTTCCCTTTACGCCCAATAAATCC
+
FFFFFFFFFFFFFFFFFFFFFFFFFFFFFFFFFFFFFFFFFFFFFFFFFFFFFFFFFFFFFFFFFFFFFFFFFFFFFFFFFFFFFFFFFFFFFFFFFFFFFFFFFFF:FF:FFFFFFFFFFFFFFFFFFFFFF,FFFFFFFFFFFFFFFFFFFFFF,FFFFFFFFFFFFFFFFFFFFFFFFFFFFFFFFFFFFFFFFFFFFFFFFFFFFFFFFFFFFFFFFFFFFFFFFFFFFFFFFFFFFFFFFFFFFFF
@A01757:128:HWYCLDRX2:1:2101:13991:9752
TCGGACTACAGGGGTATCTAATCCTGTTCGCTCCCCCAGCTTTCGCGCCTCAGCGTCAGTGACGGCCCAGAGAGCTGCCTTCGCCATCGGTGTTCTTCCCGATATCTGCGCATTCCACCGCTACACCGGGAATTCCGCTCTCCTCTACCGCACTCGAGCCGCCCAGTCCGGGACCCGGCCCGGGGTTGAGCCCCGGGGTTAGAGGTCCCGCTTAGGCGGCCGCCTACGCGCGCTTTACGCCCAATGAATCC
+
FFFFFFFFFFFFFFFFFFFFFFFFFFFFFFFFFFFFFFFFFFFFFFFFFFFFFFFFFFFFFFFFFFFFFFFFFFFFFFFFFFFFFFFFFFFFFFFFFFFFFFFFFFFFFFFFFFFFFFFFFFFFFFFFFFFFFFFFFFFFFFFFFFFFFFFFFFF:FFFFFFFFFFFFFFFFFFFFFFFFFFFFFFFFFFFFFFFFFFFFFFFFFFF:FFFF:FFFFF:FFFFFFFFFFFFFFF:FFFFFF:FFFFFFFFF
@A01757:128:HWYCLDRX2:1:2101:24108:9768
TCGGACTACAAGGGTATCTAATCCTGTTCGATACCCACGCCTTCGTGCTTCAGCGTCAGTTGGGCGCCGGTACGCTGCCTTCGCAATCGGAGTTCTGCGTGATATCTATGCATTTCACCGCTACACCACGCATTCCGCGTACTTCTCGCCCACTCAAGGCACCCAGTTTCAACGGCTCGACGAGGTTGAGCCCCGCAATTTTACCGCTGACTTAAGCGTCCGCCTACGCACCCTTTAAACCCAATAAATCC
+
FFFFFFFFFFFFFFFFFFFFFFFFFFFFFFFFFFFFFFFFFFFFFFFFFFFFFFFFFFFFFFFFFFFFFFFFFFFFFFFFFFFFFFFFFFFFFFFFFFFFFFFFFFFFFFFFFFFFFFFFFFFFFFFFFFFFFFFFFFFFFFFFFFFFFFFFFFFFFFFFFFFFFFFFFFFFFFFFFFFFFFFFFFFFFFFFFFFFF:FFFFFFFFFFFFFFFFFFFFFFFFFFF,FFFFFFFFF:FFFFFFFFFFFFFFF
@A01757:128:HWYCLDRX2:1:2101:25626:9987
TCGGACTACCAGGGTATCTAATCCTATTTGCTCCCCACGCTTTCGTGCCTCAGCGTCAGTCACAGGCCAGGCGGCCGCCTTCGCCACTGGTGTTCTTCCATATCTCTGCGCATTTTACCGCTACACATGGAGTTCCACCGCCCTCTCCTGTCCTCAAGTCTGCCAGTTTCTGAATGAAAGACGAGTTGAGCTCATCCCTTTGCCTTCAGACTGAACAGACCGCCTGCGCACCCTTTACGCCCAATCATTCC
+
FFFFFFFFFFFFFFF:FFFFFFFFFFFFFFFFFFFF:FFFFFFFFFFFFFFFFFFFFFFFFFFFFFFFFFFFFFFFFFFFFFFFFFFFFFFF:FFFFFFFFFFFFFFFFFFFFFFFFFFFFFFFFFFFFFFFFFFFFFFFFFFFFFFFF:FFFFFFFFFFFFFFFFFFFF:FFFFFF:FFFFFFFFFFFFFFFFFFFFFFFF:FFFFFFFF:FFFFFFFFF:FFF:FFFFFFFFFF:,FF,FFFF:F,FFF
@A01757:128:HWYCLDRX2:1:2101:8477:10003
TCGGACTACAAGGGTATCTAATCCTATTTGCTCCCCACGCTTTCGTGCCTCAGCGTCAGTCACAGGCCAGGCGGCCGCCTTCGCCACTGGTGTTCTTCCATATCTCTGCGCATTTTACCGCTACACATGGAGTTCCACCGCCCTCTCCTGTCCTCAAGTCTGCCAGTTTCTGAATGAAAGACGAGTTGAGCTCATCCCTTTGCCTTCAGACTGAACAGACCGCCTGCGCACCCTTTACGCCCAATCATTCC
+
FFFFFFFFFFFFFFFFFFFF,FFFF:FFFFFFFFFFFFFFFFFFFFFFFFFFFFFFF:FFF:FFFFFFFFFFFFFFFFFFFFFFFFFFFFFFFF,FFFFFFFFFFFFFFFFFFFFFFFFFFFFFFFFFFFFFFFFFFFFFFFFFFFFFFFFFFFFFFFFFFFFFFFFFFFFFFFFF:FFF:FFFFFFFFFFFFFFFFFFFFFFFFFFFFFFFFFFFFFFFFFFFFFFFFFFFFFFF:F:FFF:FFFF:,:F
@A01757:128:HWYCLDRX2:1:2101:11568:10003
GGGGGGGGGGGGGGGGGGGGGGGGGGGGGGGGGGGGGGGGGGGGGGGGGGGGGGGGGGGGGGGGGGGGGGGGGGGGGGGGGGGGGGGGGGCGGGGGGGGGGGGTGGCGGGGGGGGGGGGGGGGGGTGGGGGGGGTGGGGGGCAGGGGGGGGGGGGGGGCGGGGCGGCCGGGGGGGGGGGCGGGGCCCGCGGAGTCGGCGCTGGGGATGGTCAACGGGGGGGGAAGGACAGCGCAACGGGGGGGAAGAGCTC
+
FFFFFFFFFFFFFFFFFFFFFFFFFFFFFFFF:FFFF,FF:F:FFFFF:FFF,FFFF:FF,FF,::F,F,F:F,F,F,,:,,,:,::,,,,:,,::,:::,F,,,F,F:FFF,:F::,:,::F,,,::F,:F,,,,,,::,,,,,:,,,:,:,,,::,,:,,:,:,,,,,,:,,,,:,:,,,,,,,,,,,,,,,,,,,,,,,,,,,,,,,:,,,,,,,,,,,,,,,,,,,,,,:,,,,,,,,,,,,,,F,,
@A01757:128:HWYCLDRX2:1:2101:17743:10019
TCGGACTACAGGGGTTTCTAATCCTATTTGCTCCCCACGCTTTCGTGCCTCAGCGTCAGTCAACAGGCCAGGCGGCCGCCTTCGCCACTGGTGTTCTTCCATATATCTACGCATTTTACCGCTACACATGGAGTTCCACCGCCCTCTCCTGCTCTCTAGCCCGCCAGTTTCCAGAGCCTGTACCGGTTGAGCCGGTACCTTTCACTCCAGACTTAGCAGGCCGCCTACGCACCCTTTACGCCCAATCATTC
+
FFFFFFFFFFFFFFFFFFFFFFFFF:FFFFFFFFFFFFFFFFFFFFFFFFFFFFFFFFFFFFFFFFFFFFFFFFFFFFFFFFFFFFFFFFFFFFFFFFFFFFFFFFFFFFFFFFFFFFFFFFFFFFFFFFFFFFFFFFFFFFFFFFFFFFFFFFFFFFFF:FFFFFFFFFFFFFFFFFFFFFFFFFFFFFFFFFFFFFFFFFFFFFFFFFFFFFFFFFFFFFFFFFFFFFFFFFFFFFFFFFF::FFFFF:
@A01757:128:HWYCLDRX2:1:2101:31150:10066
TCGGACTACCAGGGTTTCTAATCCTGTTCGCTCCCCCAGCTTTCGCGCCTCAGCGTCAGTGCCGGCCCAGAGAGCTGCCTTCGCCATCGGTGTTCTTCCCGATATCTGCGCATTCCACCGCTACACCGGGAATTCCGCTCTCCTCTACCGCACTCGAGCCGCCCAGTTCGGAACCCGGCCCGAGGTTGAGCCCCGGGGTTAGAGGTTCCGCTTAGGCAGCCGCCTACGCGCGCTTTACGCCCAATGAATCC
+
FFFFFFFFFFFFFFFFFFFFFFFFFFFFFFFFFFFFFFFFFFFFFFFFFFFFFFFFFFFFFFFFFFFFFFFFFFFFFFFFFFFFFFFF:FFFFFFFFFFFFFFFFFFFFFFFFFFFFFFFFFFFFFFFFFFFFFFFFFFFFFFFFFFFFFFFFFFFFFFFFFFFFFFFFFFF:FFFFFF:FF:FFFFFFFFFFFFFFFFFFFFFF:FFFFFFFFFFFFFFFFFFF::FFFFFFFFFFFF:F::FF,F:FFF
@A01757:128:HWYCLDRX2:1:2101:20392:10160
TCGGACTACAGGGGTTTCTAATCCTGTTCGATCCCCACGCTTTCGTGCATCAGTGTCAGATCCGGCCTAGCAAGCTGCCTTCGCAATCGGTGTTCTGTGTAATATCTATGCATTTCACCGCTACACTACACATTCCGCCTGCTGCATCCGATCTCTAGTCCTACAGTATTAGCGGCAGCCCCGATGTTGAGCATCGGTATTTCACCGCTAACTTATAAAACAACCTACGCACCCTTTGAACCCAATGAATC
+
FFFFFFFFFFFFFFFFFFFFFFFFFFFFFFFFFFFFFFFFFFFFFFFFFFFFFFFFFFF:F:FFFFFFFFFFFFFFFFFFFFFFFFFFFFFFFFFFFFFFFFFFFFFFFFFFFFFFFFFFFFFFFFFFFFFFFFF:FFFFFFFFFFFFFFFFFFFFFFFFFFFFFFF:FFFFFFFFFF:FFFFFFFFFFF:FFFFFFF,FFFFFFFFFF,FFFFFFFFFFFFFFFFFFFFFFFFFFF,:FF,FF:FFFFFF
@A01757:128:HWYCLDRX2:1:2101:25201:10160
TCGGTCTACAGGGGTATCTAATCCTGTTCGCTCCCCCAGCTTTCGCGCCTCAGCGTCAGTGACGGCCCAGAGAGCTGCCTTCGCCATCGGTGTTCTTCCCGATATCTGCGCATTCCACCGCTACACCGGGAATTCCGCTCTCCTCTACCGCACTCGAGCCGCCCAGTCCGGGACCCGGCTCGGGGTTGAGCCCCGGGGTTAGAGGTCCCGCTTAGGCGGCCGCCTACGCGCGCTTTACGCCCAATGAATCC
+
:FFF,FFFFFFFFF,FFF:,FFFFFF:FFFFFFFFFFFFFF,FFFFFFFFFFFFFFFFFFFFFFFF:F:F,FFFFFFFFFFFFFFF,FFFFFF:FFF,FFFF,FFFFFFFFFFFFFFFFFFFFFFFFFFFFFFFFFF:FFFFFFFFFFFFFF:FFFFFFFFFFFFFFFFFFFF:FFFFF:F:FFFF:FFFF:FFFFFFFFFFFFFFF:FFFFFF:FFFFFFFF:F:FF:F,FF:FFFF,:FF,FFFF:FFF
@A01757:128:HWYCLDRX2:1:2101:22544:10191
TCGGACTACCAGGGTTTCTAATCCTGTTTGCTCCCCACGCTTTCGAGCCTCAGTGTCAGTAACAGACCAGAATGTCGCCTTCGCCACTGGTGTTCTTCCATATATCTACGCATTCCACCGCTACACATGGAGTTCCACATTCCTCTTCTGTACTCAAGTTTCCCAGTTTCCAATGACCCTCCACGGTTAAGCCGTGGGCTTTCACATCAGACTTAAGAAACCACCTGCGCTCCCTTTACGCCCAATAAATC
+
FFFFFFFFFFFFFFFFFFFFFFFFFFFFFFFFFFFFFFFFFFFFFFFFFFFFFFFFFFFFFFFFFFFFFFFFFFFFFFFFFFFFFFFFFFFFFFFFFFFFFFFFFFFFFFFFFFFFFFFFFFFFFFFFFFFFFFFFFFFFFFFFFFFFFFFFFFFFFFFFFFFFFFFFFFFFFFFFFFFFFFFFFFFFFFFFFFFFFFFFFFFFFFFFFFFFFF:FFF:FFFFFFFFFFFFFFFFFFFFFFFFF,FFFFFF
@A01757:128:HWYCLDRX2:1:2101:21305:10238
TCGGACTACTGGGGTATCTAATCCTGTTCGCTCCCCCAGCTTTCGCGCCTCAGCGTCAGTGACTGCCCAGAGAGCTGCATTCGCCATCGGTGTTCTTCCAGATATCTGCGCATACCACCTCTACACCGGGAATTCCGCTCTCCTCTACCGCACTCGAGCCGCCCAGTCCGGGACCCGGCCCGGGGTTGCGCCCCGGGGTTAGAGGTCCCGCTTAGGAGGCCGCCTACGCGCGCTTTACGCCCAATGAATCC
+
FF,FF,,FFFFF,FFFFFFFF,,FFFFFF:F,FF:FFF:,F,FF,FFFF,FFF,:F,:,:,FF,:F,FFFFF:FFFF,F,FF,:FF:FFFF,,F,F,,,,FFF,FF:F,,,FF::FF,F,,,FFFFFF,:FF,,:F,FFF,:FFFFF:F:,FFF:F:,,,:F:FF,FF,,,F:F:F,:FFFFFF:F,,,:FFFFFF,FFF,:FF,,,F,F:FF,,F,F:F,:F,,,,,FFF,FFF,:::FF:F:,:FF,F:
@A01757:128:HWYCLDRX2:1:2101:22046:10238
TCGGACTACAAGGGTATCTAATCCTGTTCGCTACCCATGCTTTCGAGCCTCAGCGTCAGTTGCAGACCAGACAGCCGCCTTCGCCACTGGTGTTCTTCCATATATCTACGCATTCCACCGCTACACATGGAGTTCCACTGTCCTCTTCTGCACTCAAGTCGCCCGGTTTCCGATGCACTTCTTCGGTTAAGCCGAAGGCTTTCACATCAGACCTAAGCAACCGCCTGCGCTCGCTTTACGCCCAATAAATC
+
FFFFFFFFFFFFFFFFFFFFFFFFFFFFFFFFFFFFFFFFFFFFFFFFFFFFFFFFFFFFFFFFFFFFFFFFFFFFFFFFFFFFFFFFFFFFFFFFFFFFFFFFFFFFFFFFFFFF:FFFFFFFFFFFFFFFFF:FFFFFFFFFFFFFFFFFFFFFFFFF:F:FFFFFFFFFFFFFFFFFFFFFF,FFFF,FFFFFFFFFFFF:FFFFFFFFFFFFFFFFFFFFFFFFFFFFFFFFFFF:FFFFFFF:FFF
@A01757:128:HWYCLDRX2:1:2101:24234:10394
TCGGACTACAGGGGTATCTAATCCTGTTTGCTCCCCACGCTTTCGTGCCTCAACGTCAGATATAGTTTGGTAAGCTGCCTTCGCAATCGGTGTTCTGTATGATCTCTACGCATTTCACCGCTACACCATACATTCCGCCTACCGCATCTATTCTCTAGTCATACAGTATTAGAGGCACGTCCGGAGTTGAGCCCCGAATTTTCACCTCTAACTTATAAAACCGCCTACGCACCCTTTAAACCCAATAAATC
+
FFFFFFFFFFFFFFFFFFFFFFFFFFFFFFFFFFFFFFFFFFFFFFFFFFFFFFFFFFFFFFF:FFFFFFFFFFFFFFFFFFFFFFFFFFFFFFFFFF:FFFFFFFFFFFFFFFFFFFFFFFFFFFFFFFFFFFFFFFFFFFFFFF:FFF:FFFFFFFFFFFFFFFFFFFFFFFFFFFFFFFFFFFF:FFFF:FFFFFFFFFFFFFFFF,FFF:FFFFFFFFFFFFFFFF:FFFFFF::F:FF:FF:F,FF
@A01757:128:HWYCLDRX2:1:2101:28456:10410
TCGGACTACAAGGGTATCTAATCCTGTTTGCTCCCCACGCTTTCGAGCCTCAGTGTCAGTAACAGACCAGAATGTCGCCTTCGCCACTGGTGTTCTTCCATATATCTACGCATTCCACCGCTACACCGGGAATTCCGCGCTCCTCTCCCATCCTCTAGCTGAACAGTCCCCTCTGCACTTTCCAGGTTAAGCCTGGAGATTTCACGGAGGGCTTATCCAACCGCCTACGCTCCCTGTACGCCCAGTAAATC
+
FFFFFFFFFFFFFFFFFFFFFFFFFFFFFFFFFFFFFFFFFFFFFFFFFFFFFFFFFFFFFFFFFFFFFFFFFFFFFFFFFFFFFFFFFFFFFFFFFFFFFFFFFFFFFFFFFFFFFFFFFFFFFFFFFFFFFFFFFFFFFFFFFFFFFFFFFFFFFFFFFFFFFFFFFFFFFFFFFFFFFFFFFFFFFFFFFFFFFFFFFFFFFFFFFFFFFFFFFFFFFFFFFFFFFFFFFFFFFFFFFFFFFFFFFFF
@A01757:128:HWYCLDRX2:1:2101:22462:10426
TCGGACTACAAGGGTATCTAATCCTGTTCGATACCCACGCTTTCGAGCCTCAACGTCAGTTACCGTCCAGTAAGCCGCCTTCGCCACTGGTGTTCCTCCTAATATCTACGCATTTCACCGCTACACTAGGAATTCCGCCTGCCTCTCCCGGACTCCAGCAAAACAGTTTCAAATGCAGCCCCGGGGTTGAGCCCCGGTATTTCACATCTGACTTGCTCTGCCGCCTACGCACCCTTTACACCCAGTAAATC
+
FFFFFFFFFF:FFFFFFFFFFFFFFFFFFFFFFFFFFFFFFFFFFFFFFFFFFFFFFFFFFFFFFFFFF:FFFFFFFFFFFFFFFFFFFFFFFFFFFFFFFFFFFFFFFFFFFFFFFFFFFFFFFFFFFFFFFFFFFFFFFFFFFFFFFFFFFFFFFFFFFFFFFFFFFFFFFFFFFF:FFFFFFFFFFFFFFFFFFFFFFFFFFFFFFFFFFFFFFFFF:FFFFF:FFFFFF:FF,FFFFFFFF:F,,FF
@A01757:128:HWYCLDRX2:1:2101:9127:10441
TCGGACTACAAGGGTATCTAATCCTGTTCGCTACCCATGCTTTCGAGCCTCAGCGTCAGTTGCAGACCAGACAGCCGCCTTCGCCACTGGTGTTCTTCCATATATCTACGCATTCCACCGCTACACATGGAGTTCCACTGTCCTCTTCTGCACTCAAGTCGCCCGGTTTCCGATGCACTTCTTCGGTTAAGCCGAAGGCTTTCACATCAGACCTACGCAACCGCCTGCGCTCGCTTTACGCCCAATAAATC
+
FFFFFFFFFFFFFF,F:FF,FFFFFFFFFFFFFFFFFFFFFFFFFFFFFFFFFFF:FFFFFFFFFFFFFFFFF:FFFFFFFFFFFFFFFF:FFFFFFFFFFFFFFFFFFFFFFFFF,F:FFFF:,FFFFF:FFFFFFFFFFFFFFFFFFFFFFFFFFFFFFFFFF:F:FFFFFFFFFFFFFFFFFFFFF:FFFFF:FFFF,FF,F,FFFFFFFFF,FFFFFFFF,FFFFFFFFFF,F,FFFFF:FFF,FFF
@A01757:128:HWYCLDRX2:1:2101:19443:10457
TCGGACTACAAGGGTATCTAATCCTGTTTGCTCCCCACGCTTTCGTGCCTCAGTGTCAGTTACAGTCCAGAGAGCCGCCTTCGCAACTGGTGTTCCTCCTAATATCTACGCATTTCACCGCTACACTAGGAATTCCACTCTCCTCTCCTGCACTCAAGTTCCCCAGTTTCAAAGGCTTACTACGGTTGAGCCGTAGCCTTTCACCTCTGACTTAAGAAACCACCTACGCACTCTTTACGCCCAGTAATTCC
+
FFFFFFFFFFFFFFFFFFFFFFFFFFFFFFFFFFFFFFFFFFFFFFFFFFFFFFFFFFFFFFFFFFFFFFFFFFFFFFFFFFFFFFFFFFFFFFFFFFFFFFFFFFFFFFFFFFFFFFFFFFFFFFF:FFFFFFFFFFFFFFFFFFFFFFFFFFFFFFFFFFFFFFFFFFFFFFFFFFFFFFFFFFFFFFFFFFFFFFFFFFFFFFFFFFFFFF,FFFFFFFFF,FF,FF:FFFFFFFFFFFFFFFFFFFF
@A01757:128:HWYCLDRX2:1:2101:23990:10473
TCGGACTACAGGGGTATCTAATCCTGTTTGCTCCCCACGCTTTCGTGCCTCAACGTCAGATATAGTTTGGTAAGCTGCCTTCGCAATCGGTGTTCTGTATGATCTCTACGCATTTCACCGCTACACCATACATTCCGCCTACCGCATCTATTCTCTAGTCATACAGTATTAGAGGCACGTCCGGAGTTGAGCCCCGAATTTTCACCTCTAACTTATAAAACCGCCTACGCACCCTTTAAACCCAATAAATC
+
FFFFFFFFFFFFFFFFFFFFFFFFFFFFFFFFFFFF:FFFFFFFFFFFFFFFFFFFF:FF:FFFF:FFFFFFFFFFFFF:FFFFFFFFF:FFFFFFFFFFFFFFFFFFFFFFFFFFFFFFFFFFFFFFFFFF,:FFFFFF:,FFFF,F:FFFFFFF,FFFFFFF:FF:FF,FFFFFFFFFFFFFFF:FFFF:FFFFFFF:FFFFFFFFFFFFFFFFFFFFFFFFFFFFFF,F:FFF:FFF:FFFF,:FFFF
@A01757:128:HWYCLDRX2:1:2101:26612:10473
TCGGACTACCAGGGTATCTAATCCTGTTTGCTCCCCACGCTTTCGAGCCTCAACGTCAGTTACAGTCCAGTAAGCCGCCTTCGCCACTGATGTTCCTCCACATATCTACGCATTTCACCGCTACACGTGGAATTCCACAACCCTCTCCCATACTCTAGCTATTCAGTATCGAATGCAGTTCCCAGGTTGAGCCCGGGGCTTTCACATCCGACTTAAATAGCCGCCTACGCGCGCTTTACGCCCAGTAATTC
+
FFFFFFFFFFFFFFFFFFFFFFFFFFFFFFFFFFFFFFFFFFFFFFFFFFFFFFFFFFFFFFFFFFFFFFFFFFFFFFFFFFFFFFFFFFFFFFFFFFFFFFFFFFFFFFFFFFFFFFFFFFFFFFFFFFF:FFFFFFFFFFFFFFFFFFFFFFFFFFFF,FFFFFFFFFFFFFFFFFFFFFFFFFFFFFFFFFFFFFFFFFFFFFFFFFFFF,FF,FFFFFFFF:FFFFFFFFFFFFFFFFFFFF:FFFF
@A01757:128:HWYCLDRX2:1:2101:14172:10598
TCGGACTACAAAGGGTATCTAATCCTGTTTGCTACCCACGCTTTCGAACCTCAGCGTCAGTTACAGACCAGAGAGCCGCTTTCGCCACTGGTGTTCTTCCATATATCTACGCATTTCACCGCTACACATGGAGTTCCACTCTCCTCTTCTGCACTCAAGTCTCCCAGTTTCCAATGCACTACTCCGGTTAAGCCGAAGGCTTTCACATCAGACTTAAAAGACCGCCTGCGTTCCCTATACGCCCAATAAAT
+
FFFFFFFFFFFFFFFFFFFFFFFFFFFFFFFFFFFFFFFFFFFFFFFFFFFFFFFFFFFFFFFFFFFFFFFFFFFFFFFFFFFFFFFFFFFFFFFFFFFFFFFFFFFFFFFFFFFFFFFFFFFFFFFFFFFFFFFFFFFFFFFFFFFFFFFFFFFFFFFFFFF:FFFFFFFFFFFFFFFFFFF:FFFFFFF:FFFFFF,FFFFFFFFFFFFFFFF:FFF,FFFFFF:FFFFFFFFFFFFFFFFFFFFFFFF
@A01757:128:HWYCLDRX2:1:2101:17734:10629
TCGGACTACTGGGGTATCTAATCCTGTTTGCTCCCCACGCTTTCGAGCCTCAACGTCAGTTACAGTCCAGTAAGCCGCCTTCGCCACTGGTGTTCCTCCTAATATCTACGCATTTCACCGCTACACTAGGAATTCCACTTACCTATCCTGCACTCCAGCCGTACAGTTTCCAGAGCAGTCCGGGGGTTGAGCCCCCGCCTTTCACTCCAGACTTGCACTGCCGTCTACGCTCCCTTTACACCCAGTAAATC
+
FFFFFFFFFFFFFFFFFFFFFFFFFFFFFFFFFFFFFFFFFFFFFFFFFFFFFFFFFFFFFFFFFFFFFFFFFFFFFFFFFFFFFFFFFFFFFFFFFFFFFFFFFFFFFFFFFFFFFFFFFFFFFFF:FFF::FFFFFF::FFFFF:FFFFFFFFFFFFFFFFFFF:FFF:FFFFF:FFFFFFFFFFFFFFFFFFFFFF:F,FF:FFF:FFFFFFF:FFFFFFFFF::FFFFFF:FFFFFFFFFFFF,FFF
@A01757:128:HWYCLDRX2:1:2101:32642:10833
TCGGACTACTAGGGTATCTAATCCTGTTTGCTACCCACGCTTTCGAACCTCAGCGTCAGTTACAGACCAGAGAGCCGCTTTCGCCACTGGTGTTCTTCCATATATCTACGCATTTCACCGCTACACATGGAGTTCCACTCTCCTCTTCTGCACTCAAGTCTCCCAGTTTCCAATGCACTACTCCGGTTAAGCCGAAGGCTTTCACATCAGACTTAAAAGACCGCCTGCGTTCCCTTTACGCCCAATAAATC
+
FFFFFFFFFFFFFFFF:FFFF:FFFFFFFFFFFFFFFFFFFFFFFFFFFFFFFFFFFFFFFFFFFFFFFFFFFFFFFFFFFFFFFFFFFF:FF:FFFFFFFFFFFFFFFFFFFFFFFFFFFFFF:FFFFFF,FFFFFFFFFFFFFFFFFFFFFFFFFFFFFFFFFFFFFFF:FFFFFFFFFFFFFFFFF:FFFFFF:FFFFFFFFFFF:FFFFFFFFFFFFFFFFF,FF:FFFFFFFFFFFFF:FF:FFFF
@A01757:128:HWYCLDRX2:1:2101:15890:10848
TCGGACTACAAGGGTATCTAATCCTGTTTGCTCCCCACGCTTTCGCGCCTCAGCGTCAGTTACAGACCAAAAAGCCGCCTTCGCCACTGGTGTTCCTCCACATCTCTACGCATTTCACCGCTACACGTGGAATTCCGCTTTTCTCTTCCGTCCTCAAGCCTTCCAGTTTCCAATGACCTTCCACGGTTAAGCCGTGGGCTTTCACATCAGACTTAAAAGGCCGCCTGCGCGCGCTTTAAGCCCAATAATTC
+
FFFFFFFFFFFFFFFFFFFFFFFFFFFFFFFFFFFFFFFFFFFFFFFFFFFFFFFFFFFFFFFFFFFFFFFF,FFFFFFFFFFFFFFFFFFFFFF:FFFFFFFFFFFF,FFFFFFFFFFFFFFFFFF:FFFFFFFFFFFFFFFFFFF,F:FFFFFFFFFFF:FFFFFFFFFFF:FF:,FFF:F,FFFFFFFFF:FF:FFFFFFFFFF:,FFFFFFFFFF,FFFFFF:FFF:F:FFFFF,FFFFFFFFF,FF
@A01757:128:HWYCLDRX2:1:2101:18041:10880
TCGGACTACTAGGGTATCTAATCCTGTTTGCTCCCCACGCTTTCGTGCCTCAGTGTCAGTTACAGTCCAGAGAGCCGCCTTCGCAATTGGTGTTCCTCCTAATATCTACGCATTTCACCGCTACACTAGGAATTCCACTCTCCTCTCCTGCACTCAAGTTCCCCAGTTTCAAAGGCTTACTACGGTTGAGCCGTAGCCTTTCACCTCTGACTTAAGAAACCACCTACGCACCCTTTACGCCCAGTAATTCC
+
:FFFFFFFFFFFFFFFFFFFFFF:FFFFFFFFFFFFFFFFFFFFFFFFFFFFFFFFFFFFFFFFFFFFFFFFFFFFFFFFFFFFF:FFFFF:FFFF:FFF:FFFFFFFFFFF,FFFFFFFFFFFFFF:FFFFFFFFFFFFFFFFFFFFFFFFFFFFFFFFF:FFFFFFFFFFFFFFFFFFFFFFFFFFFFFFFF:FFFF:FFFFFFFF:FFFFFFFFFFFFFFFFFFFFFFFFFFFFFFFFFFF:F:FFF:
@A01757:128:HWYCLDRX2:1:2101:19217:10880
TCGGACTACACGGGTTTCTAATCCTGTTTGCTCCCCACGCTTTCGTGCCTCAGTGTCAGTTACAGTCCAGAGAGCCGCCTTCGCAACTGGTGTTCCTCCTAATATCTACGCATTTCACCGCTACACTAGGAATTCCACTCTCCTCTCCTGCACTCAAGTTCCCCAGTTTCAAAGGCTTACTACGGTTGAGCCGTAGCCTTTCACCTCTGACTTAAGAAACCACCTACGCACCCTTTACGCCCAGTAATTCC
+
FFFFFFFFFFFFFFFFFFFFFFFFFFFFFFFFFFFFFFFFFFFFFFFFFFFFFFFFFFFFFFFFFFFFFFFFFFFFFFFFFFFFFFFFFFFFFFFFFFFFFFFFFFFFFFFFFFFFFFFFFFFFFFFFFFFFFFFFFFFFFFFFFFFFFFFFFFFFFFFFFFFFFFFFFFFF:FFFFFFFFFFFFFFFFFFFFFFFFFFFFFFFFFFFFFFF,FF:F:,FFFFFF,F,F:FFFF:FFFFF:FFFFFFF:F,
@A01757:128:HWYCLDRX2:1:2101:26250:10942
TCGGACTACTGGGGTATCTAATCCTGTTTGCTCCCCACGCTTTCGTGCCTCAGTGTCAGTTACAGTCCAGAGAGCCGCCTTCGCAACTGGTGTTCCTCCTAATATCTACGCATTTCACCGCTACACTAGGAATTCCACTCTCCTCTCCTGCACTCAAGTTCCCCAGTTTCAAAGGCTTACTACGGTTGAGCCGTAGCCTTTCACCTCTGACTTAAGAAACCACCTACGCACCCTTTACGCCCAGTAATTCC
+
FFFFFFFFFFFFFFFFFFFFFFFFFFFFFFFFFFFFFFFFFFFFFFFFFFFFFFFFFFFFFFFFFFFFFFFFFFFFFFFFFFFFFFFFFF:FFFFFFFFFFFFFFFFFFFFFFFFFFFFFFFFFFFF,,FFFFFFFFFFFFFFFFFFFFFFFFFFFFFFFFFFFFFFFFFFF:FFFFFF:FFFFFFFFFFF,FFFFFF:FFFFF:FFF:FFF,FFFFFFF,FFF,F,FF,FFFFFFFFFFFFFFFF,FF::
@A01757:128:HWYCLDRX2:1:2101:17996:10958
TCGGACTACAGGGGTTTCTAATCCTATTTGCTCCCCACGCTTTCGTGCCTCAGCGTCAGTCAACAGGCCAGGCGGCCGCCTTCGCCACTGGTGTTCTTCCATATATCTACGCATTTTACCGCTACACATGGAGTTCCACCGCCCTCTCCTGCTCTCTAGCCCGCCAGTTTCCAGAGCCTGTACCGGTTGAGCCGGTACCTTTCACTCCAGACTTAGCAGGCCGCCTACGCACCCTTTACGCCCAATCATTC
+
FFFFFFFFFFFFFFFFFFF,,FFFFFFFFFFFFFFFFFFFFFFFFFFFFFFFFFFFFFFFFFFFFFFFFFFFFFFFFFF:FFFFFFFFFFFFFFFFFFFFFF:FFFFFFFFFFFFFFFFFFFFFFFFFFFFFFFFFFFFFFFFFFFFFFFFFFFFFFFFFFFFFFF,FFFFFFFFFFFFFFFFFFFFFFFFFFFFFFF,FFFFFFFFFFFFFFFFFFFFFFFFFFFFFFF,FFFFFFFF:FFFFFF::FFF
@A01757:128:HWYCLDRX2:1:2101:15835:11005
TCGGACTACAAGGGTATCTAATCCTATTTGCTCCCCACGCTTTCGTGCCTCAGCGTCAGTCAACAGGCCAGGCGGCCGCCTTCGCCACTGGTGTTCTTCCATATATCTACGCATTTTACCGCTACACATGGAGTTCCACCGCCCTCTCCTGCTCTCTAGCCCGCCAGTTTCCAGAGCCTGTACCGGTTGAGCCGGTACCTTTCACTCCAGACTTAGCAGGCCGCCTACGCACCCTTTACGCCCAATCATTC
+
FFFFFFFFFFFFFFFFFFFFFFFFFF:FFFFFFFFFFFFFFFFFFFFFFFFFFFFFFFF:FFFFFFFFFFFFFFFFFFFFFFF:FFFFFFFFFFFFFFFFFFFFFFFFFFFFFFFFFFFFFFFFFFFFFFFFFFFFFFFFFFFFFFFFFFFFFFFFFFFFFFFFFFFFFFFFFFFFFFFF:FFFFFF:FFFFFFFFFFFFFFFFFFFFFFFFF:FFFFFFFFFFF:FFFFFF:FFF:FFFFFFFFF:FFFF
@A01757:128:HWYCLDRX2:1:2101:17626:11005
TCGGACTACAGGGGTTTCTAATCCTGTTTGCTCCCCACGCTTTCGTGCCTCAGTGTCAGTTACAGTCCAGAGAGCCGCCTTCGCAACTGGTGTTCCTCCTAATATCTACGCATTTCACCGCTACACTAGGAATTCCACTCTCCTCTCCTGCACTCAAGTTCCCCAGTTTCAAAGGCTTACTACGGTTGAGCCGTAGCCTTTCACCTCTGACTTAAGAAACCACCTACGCACCCTTTACGCCCAGTAATTCC
+
FFFFFFFFFFFFFFFFFFFFFFFFFFFFFFFFFFFFFFFFFFFFFFFFFFFFFFFFFFFFFFFFFFFFFFFFFFFFFFFFFFFFFFFFFFFFFFFFFFFFFFFFFFFFFFFFFF:FF:FFFFFFFFF,FFFFFFFFFF:FFF:F:FFF::FFFFF:FFFFFFFFFFFFFF:F,FFFFFFFFFFFFFFFF:FF:FFFFFF:FFF:FFFFFF:F::FFFFFFFFFFF,F:F,FFF,:F:FFF,F,FF,FF:FF
@A01757:128:HWYCLDRX2:1:2101:32796:11036
TCGGACTACACGGGTATCTAATCCTGTTTGCTCCCCACGCTTTCGTGCCTCAGTGTCAGTTACAGTCCAGAGAGCCGCCTTCGCAACTGGTGTTCCTCCTAATATCTACGCATTTCACCGCTACACTAGGAATTCCACTCTCCTCTCCTGCACTCAAGTTCCCCAGTTTCAAAGGCTTACTACGGTTGAGCCGTAGCCTTTCACCTCTGACTTAAGAAACCACCTACGCACCCTTTACGCCCAGTAATTCC
+
FFFFFFFFFFFFFFFFFFFFFFFFFFFFFFFFFFFFFFFFFFFFFFFFFFFFFFFFFFFFFFFFFFFFFFFFFFFFFFFFFFFFFFFFFFFFFFFFFFF:FFFFFFFFFFFFFFFFFFFFFFFFFFFFFFFFFFFFFFFFFFFFFFFFFFFFFFFFFF:FFFFFFFFFFFFFFFFFFFFFFFFFFFFFFFFF:FFFFFFFFFFFFFFFFFFF:FFFFFFFFFFFFFF:,FFFFFFFFF,FFFFFF,FFF::
@A01757:128:HWYCLDRX2:1:2101:24108:11083
TCGGACTACAAGGGTATCTAATCCTATTTGCTCCCCACGCTTTCGTGCCTCAGCGTCAGTCACAGGCCAGGCGGCCGCCTTCGCCACTGGTGTTCTTCCATATCTCTGCGCATTTTACCGCTACACATGGAGTTCCACCGCCCTCTCCTGTCCTCAAGTCTGCCAGTTTCTGAATGAAAGACGAGTTGAGCTCATCCCTTTGACTTCAGACTGAACAGACCGCCTGCGCACCCTTTACGCCCAATCATTCC
+
FFFFFFFFFFFF::F:FFFFFFFFF,,F:F:FFFFFFFFFFFFFF,FFFF::FFFFFFFFFFFFFF:FF:FFF:FF:FFFFF,F:FF::F:F:FFFFFFFFFFFFFFFF,FFF,FFFFFFFFFFFFFFFFFFFFFFFF:FF,FFFFF:FFF,FF:FFFFFF:FFFFFFFFFFFFFFFF:FFFFFFFF,FFFFFFF:FFFFFF,FF::FF:F:F,:FF,FF:FFF,,FFF:FFFF,:FF,F,FF,F,FFF:,
@A01757:128:HWYCLDRX2:1:2101:4119:11224
TCGGACTACAAGGGTTTCGAATCCTATTTGCTCCCCACGCATTCGTGCATCAGCGTCAGTCACAGGCCAGGCGGCCGCCTGCGCCACTGGTGTTCTTCCATAGCAAAGAGCATTTTACCGCTACACATGGCGATCCAGAGCCCTCTCCTGTCATCAAGTCTGCCAGTTTCTGAATGAAAGACGAGTTGATCTCATCGATTTGGCTTCATACTTTACAGACCGCCTGCGCACAATTTACTCCCTATCATTCC
+
:FF:F,:FFFF,,,,FF,,FFF,F,FF,F,F:,F:FF,F:,F,,FF:,,F:,F::F,FFF::FFFF,,,,FF,,F,FFFF,F,,,F:F,:F:,,,F,,F,,:,,,,,:,,FFF,F:,F,FF,,F,,,,F:,,:FFFF,,,FFF::F,,,:FFF,,,F:FFF,,,F,FF,FFFF,F:,FF,F,F:,FFFF,FF:,FF,,FF,,,FFFFF,,,F,,:,FF,,F::,F:,,:F:,F,FF:F,F,,,,F,,F,,,
@A01757:128:HWYCLDRX2:1:2101:20311:11271
TCGGACTACAAGGGTATCTAATCCTGTTTGCTCCCCACGCTTTCGTGCCTCAGTGTCAGTTACAGTCCAGAGAGCCGCCTTCGCAACTGGTGTTCCTCCTAATATCTACGCATTTCACCGCTACACTAGGAATTCCACTCTCCTCTCCTGCACTCAAGTTCCCCAGTTTCAAAGGCTTACTAAGGTTGAGCCGTAGCCTTTCACCTCTGACTTAAGAAACCACCTACGCACCCTTTACGCCCAGTAATTCC
+
FFFFFFFFFFFFFFFFFFFFFFFFFFFFFFFFFFFFFFFFFFFFFFFFFFFFFFFFFFFFFFFFFFFFFFFFFFFFFFFFFFFFFFFFFFFFFFFFFFFFFFFFFFFFFFFFFFFFFFFFFFFFFFFFFFFFFFFFFFFFFFFFFFFFFFFFFFFFFFFFFFFFFFFFFFFFFFFFFFFFFF:FFFFFFF:FFFFFFFFFFFFFFFFFFFFFFF:FFFFF:FFFFFF:FFFFFFFFFFFFFFF:FFFFFFF
@A01757:128:HWYCLDRX2:1:2101:28682:11271
TCGGACTACAAGGGTATCTAATCCTGTTTGCTCCCCACGCTTTCGTGCCTCAGTGTCAGTTACAGTCCAGAGAGCCGCCTTCGCAACTGGTGTTCCTCCTAATATCTACGCATTTCACCGCTACACTAGGAATTCCACTCTCCTCTCCTGCACTCAAGTTCCCCAGTTTCAAAGGCTTACTACGGTTGAGCCGTAGCCTTTCACCTCTGACTTAAGAAACCACCTACGCACCCTTTACGCCCAGTAATTCC
+
FFFFFFFFFFFFFFFFFFFFFFFFFFFFFFFFFFFFFFFFFFFFFFFFFFFFFFFFFFFFFFFFFFFFFFFFFFFFFFFFFFFFFFFFFFFFFFFFFFFFFFFFFFFFFFFFFFFFFFFFFFFFFFFFFFF:FFFFFFFFFFFFFFFFFFFFFFFFFFFFFFFFFFFFFFFFFFFFFFFFF:FFFFFFFFF:FFFFFFFFFFF::FFFFF::FFFFFFFFFFFFFFFFFFFF::FFFFFF,FFF:F:FFF:
@A01757:128:HWYCLDRX2:1:2101:18014:11303
ACGAAAAAAACGTATATAAAAAACTTTTATAACCACACTATATAGACACACAGTCACAAAAACACAACAAAGACCCCAAATCCAAACTTGTTAAACAAAAAATATAAACAAATATCACCTAAACAATAAAAAAACCAATCAACTAAAAAACACAAAATATCCACATTTTAAAACACATAAAACTTTAGAGCATAAAAATAACAAAAAACAATAAAAAAACCAACAACTCACAATAAACCCACAAAAAAACC
+
,FF,,:F,,FFF::::F,,:,,::F,FF,F,F,F::::,::FF,F,:FF,F:FFF,FF,,,:F:::,F:FF:F,F::F::FF:,F:FF,F::F,F::F,,:::,:,FFFFF:FF,F:FFF,F:F:,F,FF::FF:,FFFF,FFF,,FF,:,:F,,F:FF:F,,FF:F:F:FFFF:F:::F:FFFFF,FF,,FFFFFFF:F,::,F,,,::,,F:FFF::,,:F,FF,FFFFF,FFF:::,:,FFF:::FF,
@A01757:128:HWYCLDRX2:1:2101:10348:11365
CGGACTACAGGGGTATCTAATCCTGTTTGCTACCCACGCTTTCGCTCCTCAGCGTCAGTTATGTGCCAGATAGTCGCCTTCGCCACTGATGTTCCTCCAGATATCTACGGATTTCACTCCTACACCTGGAATTCCACTATCCTCTCACACACTCCAGTTTGCCAGTTTCAAAGGCAGTTCCCACGTTGAGCGCGGGGATTTCACCCTTGACTTGACATACCGCCTACGAGCGCTTTACGCCCAGTAATTCC
+
FFFFFFFFFFFFFFFFFFFFFFFFFFFFFFFFFFFFFFFFFFFFFFFFFFFFFF:FFFFFFFFFFFFFFFFFFFFFFFFFFFFFFFFFFFFFFFFFFFFFFFFFFFFFFFFFFFFFFFFFFFFFFFFFFFFFFFF:FFFFFFFFFFFFFFFFFFFFFFFFFFFFFF:FFFF::FFFFFFFFFFFFFFFFFFFFFFFFFFFFFFFFFFFFFFFFFF:FFFFFFFFFFFFFFFFFFFFFFFFFFFFFFFFFFF
@A01757:128:HWYCLDRX2:1:2101:1362:11522
TCGGACTACCAGGGTATCTAATCCTGTTTGCTCCCCACGCTTTCGTGCCTCAGTGTCAGTTACAGTCCAGAGAGCCGCCTTCGCAACTGGTGTTCCTCCTAATATCTACGCATTTCACCGCTACAGTAGGAATTCCACTCTCCTCTCCTGCACTCAAGTTTCCCAGTTTCAAAGGCTTACTATGGTTGAGCGGTAGCCTTTCTCCTCTGACTTATGAAACCACCTAGGCTCCCTTTGCGCGCAGTAGTTCG
+
FFFFF:F:F:FFFFFFFFF:F,FFFFFFFF,FFF,,F,F,F,FFF:FF:FF,:FFF:FFFFFF,FFF:FFFFFFFFF,::FFF:,F:,FFFF,,FFFF:F::FFFFF,,F:,FFFF,::FFF:,:,FFFF,,FFF,F,FFF::F,FFFFF,FFFFFFFFF::,FFFF:FFF,,FFFF::FFFFFFF:FFFF,FF,F::FFFF::FF,FF,,F:,,F,,:F,,:,:F:,:,:,,,FF,F,,::,F,,,FF:F
@A01757:128:HWYCLDRX2:1:2101:26440:11522
TCGGACTACACGGGTATCTAATCCTATTTGCTCCCCACGCTTTCGTGCCTCAGCGTCAGTCAACAGGCCAGGCGGCCGCCTTCGCCACTGGTGTTCTTCCATATATCTACGCATTTTACCGCTACACATGGAGTTCCACCGCCCTCTCCTGCTCTCTAGCCCGCCAGTTTCCAGAGCCTGTACCGGTTGAGCCGGTACCTTTCACTCCAGACTTAGCAGGCCGCCTACGCACCCTTTACGCCCAATCATTC
+
FFFFFFFFFFFFFFFFFFFFFFFFFF:FFFFFFFFFFFFFFFFFFFFFFFFFFFFFFFFFFFFFFFFFFFFFFFFFFFFFFFFFFFFFFFFFFFFFFFFFFFFF:FFFFFFFFFFFFFFFFFFFFFFFFFFFFFFFFFF:FFFFFFFFFFFFFF:FF,FFFFFFFFFFFFFFFFFFFFF:FFFFFFFFFFFFFFFFFFFFFFFFFFFFFFFFFFFF:FFFFFFFFFFFFFFF,FFFF,F:FFFFFF:FFFF
@A01757:128:HWYCLDRX2:1:2101:23628:11537
TCGGACTACAAGGGTATCTAATCCTGTTCGCTACCCATGCTTTCGAGCCTAAGCGTCAGTTGCAGACCAGACAGCCGCCTTCGCCACTGGTGTTCTTCCATATATCTACGCATTCCACCGCTACACATGGAGTTCCACTGTCCTCTTCTGCACTCAAGTCGCCCGGTTTCCGATGCACTTCTTCGGTTAAGCCGAAGGCTTTCACATCAGACCTAAGCAACCGCCTGCGCTCGCTTTACGCCCAATAAATC
+
FFFFFFFFFFFFFFFF:FFFFFFFFFFFFFFFFFFFFFFFFFFFFFFFFFFFFFFFFFFFFFFFFFFFFFFFFFFFFFFFFFFFFFFFFF:FFFFFFFFFFFFFFFFFFFFFFFFFFFFFFFFFFFFFFFFFFFFFFFFFFFFFFFFFFFFFFFFF:FFFFFFFFF:FFFFFFFFFFFFFFFFFFFFFFFFFFFFFFFFFFFFFFF,FFFFFFFFFFFFFFFFFFFFFFFFFFFF:FFFFF:FFFFFFFFF
@A01757:128:HWYCLDRX2:1:2101:31982:11537
TCGGACTCAAGGGTATCTAATCCTGTTCGCTACCCACGCTCTCGTGCTTCAGCGTCAGTCTCAGCCTGGTAAGCTGCCTTCGCTATCGGAGTTCTAAGTCATATCTAAGCATTTCACCGCTACTTGACTTATTCTGCCTACCTCGTCTGTACTCGAGCCCGCCAGTTTTAATGGCAATCCGGGGTTTAGCCCCGACATTTAACCACTAACTTAACAGGCCGCCTACGCACCCTTTAAACCCAATAAATCCG
+
FFFFFFFFFFFFFFFFFFFFFFFFFFFFFFFFFFFFFFFFFFFFFFFFFFFFFFFFFFFFFFFFFFFFFF,FFFFFFFFFFFFF:FFFFFFFFFFFFFFFFFFFFF:FFFFFFFFFFF::FFF:FFF,FFFFFFFFF:FFFFFFFFFFFFFFFF:F:FFFFFFFFFFFFFFFF:FF,FF,FFFFFFF:FFFFFFFFFFFF,:F,FFF:FFFFFFFFFF,FFFFFFFF:,FFFFFFFFF:FF:FFFFF,F:F
@A01757:128:HWYCLDRX2:1:2101:21820:11663
TCGGACTACAAGGGTATCTAATCCTGTTTGCTCCCCACGCTTTCGAGCCTCAGTGTCAGTAACAGACCAGAATGTCGCCTTCGCCACTGGTGTTCTTCCATATATCTACGCATTCCACCGCTACACATGGAGTTCCACATTCCTCTTCTGTACTCAAGTTTCCCAGTTTCCAATGACCCTCCACGGTTAAGCCGTGGGCTTTCACATCAGACTTAAGAAACCACCTGCGCTCCCTTTACGCCCAATAAATC
+
FFFFFFFFFFFFFFFFFFFFFFFFFFFFFFFFFFFFFFFFFFFFFFFFFFFFFFFFFFFFFFFFFF:FFFFFFFFFFFFFFFFFFFFFFFFFFFFFFFFFFFFFFFFFFFFFFFFFFFFFFFFFFFFFFFFFFFFFFFFFFFFFFFFFFFFFFFFFFFFFFFFFFFFFFFFFFFFFFFFFFFFFFFFFFFFFFFFFFFFFFFFFFFF:FFFFFFF:FF:FFFFFFFFFFFFFFFFFFFFFFFFFFFFFFFF
@A01757:128:HWYCLDRX2:1:2101:30716:11663
TCGGACTACCAGGGTATCTAATCCTGTTTGCTCCCCACGCTTTCGTGCCTCAGTGTCAGTTACAGTCCAGAGAGCCGCCTTCGCAACTGGTGTTCCTCCTAATATCTACGCATTTCACCGCTACACTAGGAATTCCACTCTCCTCTCCTGCACTCAAGTTCCCCAGTTTCAAAGGCTTACTACGGTTGAGCCGTAGCCTTTCACCTCTGACTTAAGAAACCACCTACGCACCCTTTACGCCCAGTAATTCC
+
FFFFFFFFFFFFFFFFFFFFFFFFFFFFFFFFFFFFFFFFFFFFFFFFFFFFFFFFFFFFFFFFFFFFFFFFFFFFFFFFFFFFFFFFFFFFFFFFFFFFFFFFFFFFFFFFFFFFFFFFFFFFFFFFFFFFFFFFFFFFFFFFFFFFFFFFFFFFFFFFFFFFFFFFFFFFFFFFFFFFFFFFFFFFFFFFFFFFFFFFFFFFFFFFFFFFFFFFF:FFFFFFFFFFFFFFFFFFFFFFFFFFFFFFFFF
@A01757:128:HWYCLDRX2:1:2101:12264:11710
TCGGACTACAAGGGTATCTAATCCTATTTGCTTCCCACGCTTTCGTGCCTCAGCGTCAGTCAACAGGCCATGCGGCCGCCTTCGCCACTGGTGTTCTTCCATATATCTACGCATTTTACCGCTACACATGGAGTTCCACCGCCCTCTCCTGCTCTCTAGCCCGCCAGTTTCCAGAGCCTGTACCGGTTGAGCCGGTACCTTTCACTCCAGACTTAGCAGGCCGCCTACGCACCCTTTACGCCCAATCATTC
+
FFFFFFFFFFFFFFFFFFFFFFFFF:FFFFFFFFFFF:FFFFFF:FFFFFFFFFFFFFFFFFFFFFFFFFFFFFFFFFFFFFFFFFFFFFFFFFFFFFFFFFFF:FFFFFFFFFFFFFFFFFFFF:FFFFFFFFFFF,FFFFFFFFFFFFFFFFFFF,FF:F:FFFFF:FFFFFFFFFFFFFFFFFFFFFFFFFFFFFFFFFFFFFF:FFFFFFFFFFFFFFFFFFFFFFFFFFFFFFFFFFF:,FF,FFF
@A01757:128:HWYCLDRX2:1:2101:11794:11835
TCGGACTACAAGGGTTTCTAATCCTGTTCGCTACCCACGCTCTCGTGCTTCAGCGTCAGTCTCAGCCTGGTAAGCTGCCTTCGCTATCGGAGTTCTAAGTCATATCTAAGCATTTCACCGCTACTTGACTTATTCCGCCTACCTCGTCTGTACTCGAGCCCGCCAGTTTTAATGGCAATCCGGGGTTTAGCCCCGACATTTAACCACTAACTTAACAGGCCGCCTACGCACCCTTTAAACCCAATAAATCC
+
FFFFFFFFFFFFFFF:FFFFFFFFFFFFFFFFFFFFFFFFFFFFFFFFFFFFFFFFFFFFFFFFFFFFFFFFFFFFFFFFFFFFFFFFFFFFFFFFFFFFFFFFFFFFFFFFFFFFF:FFFFF:FFF::FF:FFFFFFFFFFFFFFFFFFFFFFFFFFFFFFFFFFFFFFFFFFFFFFFFFF:FFFFFFFFFFFFF:FFFF:FFFFFFFFFFFFFFFFFFFFFFFFFFFFFFFFFFFFFFFFFFFFFFFF:
@A01757:128:HWYCLDRX2:1:2101:14335:11851
TCGGACTACCGGGGTATCTAATCCTGTTTGCTCCCCACGCTTTCGTGCCTCAGTGTCAGTTACAGTCCAGAGAGCCGCCTTCGCAACTGGTGTTCCTCCTAATATCTACGCATTTCACCGCTACACTAGGAATTCCACTCTCCTCTCCTGCACTCAAGTTTCCCAGTTTCAAAGGCTTACTACGGTTGAGCCGTAGCCTTTCACCTCTGACTTAAGACACCACCTACGCACCCTTTACGCCCAGTAATTCC
+
FFFFFFFFFFFFFFFFFFFFFFFFFFFFFFFFFFFFFFFFFFFFFFFFFFFFFFFFFFFFFFFFFFFFFFFFFFFFFFFFFFFFFFFFFFFFFFFFFFFFFFFFFFFFFFFFFFFFFFFFFFFFFFF,FFFFFFFFFFFFFFFFFFFFFFFFFFF:FFFFFFFFFFFFFFFF:FFFFFFFFFFFFFFFFF:F:F:F:FFFFFFFFFFFFF:FF:FFF,FFFFFFFFFFFFFFFFFFFF:FFF:FF,FFF:F
@A01757:128:HWYCLDRX2:1:2101:7817:11866
TCGGATACCCGGGTATCTAATCCTATTTGCTCCCCACGCTTTCGTGCCACAGCGTCAGTCACAGGCCAGGCGGCCGCCTTCGCCACTGGTGTTCTTCCATATCTCTGCGCATTTTACCGCTACACATGGAGTTCCACCGCCCTCTCCTGTCCTCAAGTCTGCCAGTTTCTGAATGAAAGACGAGTTGAGCTCATCCCTTTGCCTTCAGACTGAACAGACCGCCTGCGCACCCTTTACGCCCAATCATTCCC
+
FFFFF::FFFFFFFFFFFFFF:FFFFFFFFFFFFFFFFFFFFFFFFFFFF:FFFFFFFFFFFFFFFF:FFFFFFFFFF:FFFFFFFFFFFFFFFFFFFFFFFFFFFFFFFFFFFFFFFFFFFF,FFFFFFFFF,FFFFFFFFFFFFFFFFFFFFFFFFFFFFFF,FFFFFFFFFFFFFFFFFF:FFFFF,FFFFFFF,F:FFFFFFFFFF:FFFFFFFF,FFFFF,FFFFFF:::F,FFFFFF:FF,:F:,
@A01757:128:HWYCLDRX2:1:2101:1235:11898
TCGGACTACAAGGGTATCTAATCCTGTTTGATCCCCACGCTTTCGCACATCAGCGTCAGTTACAGACCAGAGAGCCGCCTTCGCCACTGGTGTTCCTCCATATCTCTGCGCGTTTCACCGCTACAGATGGAATTCCACTGTGCTCTTCTGCAGTCAAGTTGGGCAGTTTGCAATGACCCTCCGCTGTGGAGCCGTGGGCTTTCAGATCTGACTTAAGATACCGCCTACGCGCGCTTTTCGCCCAATTGTTC
+
F:F:FFFFFF:FFFFFFFFFFF,:FFFFFFFF,:F:F:FF:F:,F:FFFF,:FFFFFFFFFFFFF,:FFF,F,F,:FF:FF:FF,,F,:FF:F:F:F:,,F:::F:F,,FF,FF:,:,,F,F,,:,F::F,:F::,,FF,F,,F:FF,:F,:,,,:,FF:,,,F,:FFF,:::FF,:::F,,,,,FF,FFF,,FFFF,:FFF,,:::F,F,:F,,FF,,,:,,,,F:,F,F,FFF:F,,F,,,,,F,,FF:
@A01757:128:HWYCLDRX2:1:2101:24795:11898
TCGGACTACCGGGGTATCTAATCCTGTTCGCTCCCCCAGCTTTCGCGCCTCAGCGTCAGTGCCGGCCCAGAGAGCTGCCTTCGCCATCGGTGTTCTTCCCGATATCTGCGCATTCCACCGCTACACCGGGAATTCCGCTCTCCTCTACCGCACTCGAGCCGCCCAGTTCGGAACCCGGCCCGAGGTTGAGCCCCGGGGTTAGAGGTTCCGCTTAGGCAGCCGCCTACGCGCGCTTTACGCCCAATGAATCC
+
FFFFFFFFFFFFFFFFFFFFFFFF,FF,FFFFFFFFF,FFFFFFFFFFFFFFFFFFFFFFFFFFFFFFFFFFFFFFFF::FFFFFFF:FFF:FFFFFFFFFFFFFFF:FFFFFFFFFFFFFFFFF:,:F:FFFFFFF,FFFFFFF:FFFFFFFFF:FFFF:FF:FFFFFF:FF,FFFFFF:FF:FFFFFFFFFFF:F,,FF:FF:FFFFFF:FF,F,::FFFFFFFFFFF:F:FF:FF,FFFFFF:FFFFF
@A01757:128:HWYCLDRX2:1:2101:4589:11945
TCGGACTACCAGGGTATCTAATCCTGTTTGCTCCCCACGCTTTCGTGCCTCAGTGTCAGTTACAGTCCAGAGAGCCGCCTTCGCAACTGGTGTTCCTCCTAATATCTACGCATTTCACCGCTACACTAGGAATTCCACTCTCCTCTCCTGCACTCAAGTTCCCCAGTTTCAAAGGCTTACTACGGTTGAGCCGTAGCCTTTAACCTCTGACTTAAGAAACCACCTACGCACCCATTACGCCCAGTAATTCC
+
FFFFFFFFFFFFFFFFFFFFFFFFFFFFFFFFFFFFFFFFFFFFFFFF,FFFFFFFFFFFFFFFFFF:F:FFFFFFFFFFFFFFFFFFFFFFFFFFFFFFFFFFFFFFFFFFFFFFFFFFFFFFFFFFFFFFFFFFFFFFFFFF:FFFFFFFFFF:FFFFFF:FFFFF::FFFF:FFFFF,FF:FFFFFFFFF:F,FFFF,,FF::FFFFFFFFFFF,::F::FFF:FFFFF:,FFFF:,FFFFFFF:FF,
@A01757:128:HWYCLDRX2:1:2101:10972:11945
TCGGACTACAAGGGTATCTAATCCTGTTCGATACCCACGCTTTCGTGCCTCAGCGTCAGTAGGGCGCCGGTATGCTGCCTTCGCAATCGGAGTTCTGCGTGATATCTATGCATTTCACCGCTACACCACGCATTCCGCATACTTCTCGCCCACTCAAGAACGCCAGTTTCAACGGCTCGACGTCGTTGAGCACCGCATTTTTACCGCTGACTTGGCATCCCGCCTACACACCCTTTAAACCCAATAAATCC
+
,:F:::,FFFFFFFFFFFFF:FFFFF:FF:FFFFFFFFFFF:FFFFFFF,FFFFFFF:F,FFFFFFFFFFFFFFFFFFFFFFFFFFFFFFFF:,FFFFFFFFFFFF,FFFF:FFFFFFFFFFFFFFFFFFF:FFFFFFFFFFFFFFFFFFFFFFFFFFFFFFFFFFFFFFFFFFFFFFFFFFFF:FFFFFFFFFFF:FFFFFFFF:FFFFFFFFFFFFF:FFFFFFFFFFFFFFFFFF:FF:FFF::FFF,
@A01757:128:HWYCLDRX2:1:2101:32570:11960
TCGGACTACCGGGGTATCTAATCCTGTTCGCTACCCATGCTTTCGAGCCTCAGCGTCAGTTGCAGACCAGACAGCCGCCTTCGCCACTGGTGTTCTTCCATATATCTACGCATTCCACCGCTACACATGGAGTTCCACTGTCCTCTTCTGCACTCAAGTCGCCCGGTTTCCGATGCACTTCTTCGGTTAAGCCGAAGGCTTTCACATCAGACCTAAGCAACCGCCTGCGCTCGCTTTACGCCCAATAAATC
+
FFF:FF:FFFFFF:FF,FF:FFF:FFF:FFFFFFFFF:FF:FFFFFFFFFFF,F::FFFFFFF:FFFFFFFF,:FFFFFF,FFFFFF:FFFFFFF,FFFFFFFFFFFFFFFFFFFFFFFFFF,FFFF:FFFFFFFFF:FFFFFFFFFFF:FFFFFFFFFF:FFFFFFFFFF:FFFFFFFFFFFFFFFFFF:FFF:FFFFFFFFFFFF:FFFFF:,,FFF:FFFFFF,FFFFFFFFF:FF,:FFFFF::FF:
@A01757:128:HWYCLDRX2:1:2101:9046:11992
TCGGACTACAGGGGTATCTAATCCTATTTGCTCCCCACGCTTTCGTGCCTCAGCGTCAGTCACAGGCCAGGCGGCCGCCTTCGCCACTGGTGTTCTTCCATATCTCTGCGCATTTTACCGCTACACATGGAGTTCCACCGCCCTCTCCTGTCCTCAAGTCTGCCAGTTTCTGAATGAAAGACGAGTTGAGCTCATCCCTTTGCCTTCAGACTGAACAGACCGCCTGAGCACCCTTTACGCCCAATCATTCC
+
F:FFFFFFFFFFFFFFFFF::FFFFF:FFFFFFFFFFFFFFFFFF:FFFFFFFFFFFFF:FF:FFFFFFFFFF:F:FFFFFFFFFFFFFFFF,FFFFFFFFFFFF:FFFFFFFFFFFFFFFFFFFFF:FF:FFFFFFFFF:FFFFFFFFFFFF,FFFFFFFFFFF,FFFFFFFFFFF:FFFFFFFFFFFFFFFFFF,F:F::FF:F,FFFF:FFFFFF:FF:FF,F,FFFFFFFFFFF:F:,FF,FF:F::
@A01757:128:HWYCLDRX2:1:2101:19822:12023
CGGACTACAAGGGTATCTAATCCTATTTGCTCCCCACGCTTTCGTGCCTCAGCGTCAGTCACAGGCCAGGCGGCCGCCTTCGCCACTGGTGTTCTTCCATATCTCTGCGCATTTTACCGCTACACATGGAGTTCCACCGCCCTCTCCTGTCCTCAAGTCTGCCAGTTTCTGAATGAAAGACGAGTTGAGCTCATCCCTTTGCCTTCAGACTGAACAGACCGCCTGCGCACCCTTTACGCCCAGTCATTCCG
+
FFFFFF:FFFFFFF:FFF::FFFFFF:FFFFFFFF:FFFFFFF:FFFFFFFFF:FFFFFFFFFFFF:FFFFFFFFFFFFFFFFFFFFFF:FFFFFFF:FFFFFFFFFFFFFFF:FF:,FFF:FFFFFFFFFFFF:F,FF,FFFFFFFFFFF:FFFFFFFF:FFFFFFFFFFF,FF:FFF::FFFFFF,FFFFFF::,,FFFFF:FFFFFFFFFFFF::FF:F:FF,FFFFFFFFF,FFF,,F,FF:::FFF
@A01757:128:HWYCLDRX2:1:2101:31539:12085
TCGGACTACAAGGGTATCTAATCCTGTTTGCTCCCCACGCTTTCGAGCCTCAGTGTCAGTAACAGACCAGAATGTCGCCTTCGCCACTGGTGTTCTTCCATATATCTACGCATTCCACCGCTACACATGGAGTTCCACATTCCTCTTCTGTACTCAAGTTTCCCAGTTTCCAATGACCCTCCACGGTTAAGCCGTGGGCTTTCACATCAGACTTAAGAAACCACCTGCGCTCCCTTTACGCCCAATAAATC
+
FFFFFFFFFFFFFFFFFFFFFFFFFFFFFFFFFFFFFFFFFFFFFFFFF:FFFFFFFFFFFFFFFFFFFFFFFFFFFFFFFFFFFFFFFFFFFFFFFFFFFFFFFFFFFFFFFFFFFFFFFFFFFFFFFFFFFFFFFFFFFFFFFFFFFFFFFFFFFFFFFFFFFFFFFFFFFFFFFFFFF:FFFFFFFFFFFFFFFFFFFFFFFFFFFFFFF:FF:F:FFFFF,FFFFFFFFFFFFFFFFFFF:FFFFFF
@A01757:128:HWYCLDRX2:1:2101:8287:12179
TCGGACTACAAGGGTTTCTAATCCTGTTCGCTGCCCTAGCTTTCGCGCCTCAGCGTCAGTGTCGGCCCAGCAGGCTGCCTTCGCCATCGGTGTTCTTCCCGATATCTGCGCATTCCACCGCTACACCGGGAATTCCGCCTGCCCCTACCGCACTCGAGCTCGCCAGTTCGGGACCCGGCTGGAGGTTGAGCCCCCAGGTTAGAGGTCCCGCTTAGCGGGCCGCCTACGCGCGCTTTCCGCCCAATCAATCC
+
FFFFFFFFFFFFFFFFFFFFFFFFFFFFFFFFFFFFFFFFFFFFFFFFFFFFFFFFFFFFFFFFFFFFFFF:FFFFFFFFFFFFFFFFFFFF:FFFFFFFFFF,FFFFFFFFFFFFFFFFFFFF,FFFFFFFFFFFFFFFFFFFFFFFF:FFFFFFFFFFF:FFFF,FFFFFFFFFFFFFFFFFFFFFFFFFFFF:FFF,FFFFFFFFFFFFFFFFF:FFFFFF:FFFFFFFFF,F:FF:FF,,:,F,:FF
@A01757:128:HWYCLDRX2:1:2101:17535:12320
TCGGACTACAGGGGTATCTAATCCTGTTCGCTACCCACGCTTTCGTGCATCAGCGTCAGATGCGGATTAGCAAGCTGCCTGCGCAATCGGTGTTCTGAGTAATATCTAAGCATTTCACCGCTACACTACTCATTCCGCCTGCTGCATCCGCTCTCTAGTCGAACAGTATCAGAGGCAGGCACGGGGTTAAGCCCCGACATTTGACCTCTAACTTATCCGACAGCCTACGCACCCTTTAAACCCAATAAATC
+
,:FFFFFFFFFFFFFFFFFFFFFFFF::FFFFFF:FF,FFFFFFFFFFF:FFFFFFFFFFFFFFFFFFFFFFFF:FFFFFFFF:FFFFFFFFFFFF:FFFFFFFFFFFFFFFFFFFFFFFFFFFFFFFFFFFFFFFFFFFFFFFFFFFFFFFFFFFFFFFFFFFFFFFFFFFFFFFFFFFFFFFFFFFFFFFFFFFFFFFFFFF:,FFF:FFFFFFF:FFFFF:FF:FFFFFFFFFFFF,FFF:FFFFFFF
@A01757:128:HWYCLDRX2:1:2101:16495:12336
TCGGACTACCAGGGTATCTAATCCTGTTCGCTCCCCCAGCTTTCGCGCCTCAGCGTCAGTGACGGCCCAGAGAGCTGCCTTCGCCATCGGTGTTCTTCCCGATATCTGCGCATTCCACCGCTACACCGGGAATTCCGCTCTCCTCTACCGCACTCGAGCCGCCCAGTCCGGGACCCGGCCCGGGGTTGAGCCCCGGGGTTAGAGGTCCCGCTTAGGCGGCCGCCTACGCGCGCTTTACGCCCAATGAATCC
+
FFFFFFFFFF,FFFFFFFFFFFFFFFFFFFFFFFFFFFFFFFFFFFFFFFFFFFFFFFFFFFFFFFFFFFFFFFFFFFFFFFFFFFFFFFFFFFFFFFFFFFFFFFFFFFFFFFFFFFFFFFFFFFFFFFFFFFFFFFFFFFFFFFFFFFFFFFFFFFFFFFFFFFFFFF:FFFFFFFFFFFFFFFFFFFFFFFFF:FFFFFFF:FFFFFFFFFFFF:FFFFFFFFF:FFFFFFFFFFFFF:FFF,FFFFF
@A01757:128:HWYCLDRX2:1:2101:13702:12352
TCGGACTACCCGGGTATCTAATCCTGTTCGCTACCCACGCTTTCGTACATCAGCGTCAGATGCGGATTAGCAAGCTGCCTGCGCAATCGGTGTTCTGAGTAATATCTAAGCATTTCACCGCTACACTACTCATTCCGCCTGCTGCATCCGCTCTCTAGTCGAACAGTATCAGAGGCAGGCACGGGGTTAAGCCCCGACATTTGACCTCTAACTTATCCGACAGCCTACGCACCCTTTAAACCCAATAAATC
+
FFFFFFF,FFFFFFFFFFFFFFFFFFFFFFFFFFFFFFFFFFFFFFFFFFFFFFFFFFFFFFFFFFFFFFFFFFFFFFFFFFFFFFFFFFFFFFFFFFFFFFFFFFFFFFFFFFFFFFFFFFFFFFFFFFFFFFFFFFFFFFFFFFFFFFFFFFFFFFFFFFFFFFFFFFFFFFFFFFFFFFFFFF:FFFFFF:FFFFF,FFFF:FFF:FFFFFFFFFFFFFF,FFFFFFF:FFFFFF,:FFFFFFFF,FF
@A01757:128:HWYCLDRX2:1:2101:2645:12399
TCGGACTACCCGGGTATCTAATCCTGTTCGATCCCCGCACTTTCGTGCCTCAGCGTCAGTAGGGCGCCGGAAGGCTGCCTTCGCAATCGGGGTTCTGCGTGATATCTATGCATTTCACCGCTACACCACGCATTCCGCCTTCTTCTCGCCCACTCAAGGCCCCCAGTTTCACCGGCCGGACGGGGTTGAGCCCCGAATTTTTACAGCTGACTTAAAAGCCCGCCTACGCACCCTTTAAACCCAATAATTCA
+
FFFFFFFFFFFFFFFFFFFFFFFFFFFFFFFFFFFFFFFFFFFFFFFFFFFFFFFFFFFFFFFFFFFFFFFFFFFFFFFF,FFFF:FFFFFFFFFFFFFFFFFFFFFFFFFFFFFFFFFFF:FFFFFFFFFF:FF:FFFFFFFFFFFFFFF:FFFFFFFFFFFFFFF:FFF,FFFFFFFFFFFFFFFFFFF:FFFFF:FFFFFF:F:F,F:FFFFF:F:F:FF,FFFFFFFF,FFF:F:F,:,FFFF,FF,
@A01757:128:HWYCLDRX2:1:2101:18005:12446
TCGGACTACTGGGGTATCTAATCCTGTTTGCTCCCCACGCTTTCGTGCCTCAGTGTCAGTTACAGTCCAGAGAGCCGCCTTCGCAACTGGTGTTCCTCCTAATATCTACGCATTTCACCGCTACACTAGGAATTCCACTCTCCTCTCCTGCACTCAAGTTTCCCAGTTTCAAAGGCTTACTACGGTTGAGCCGTAGCCTTTCACCTCTGACTTAAGAAACCACATACGCACCCTTTACGCCCAATAAATCC
+
FFFFFFFFFFFFFFFFFFFFFFFFFFFFFFFFFFFFFFFFFFFFFFFFFFFFFFFFFFFFFFFFFFFFFFFFFFFFFFFFFFFFFFFFFFFFFFFFFFFFFFFFFFFFFFFFFFFFFFFFFFFFFF:FFFFFFFFFFFFFFFFFFFFFFFF,FFFFFFF:FFFFFFFFFFFFFF:FFFFFFFFFFFFFFFFFFFFFFFFFFFFFFFFFF,FF,F,FFFFFFFF:FFFFF:FFF:,FFFFFFF,F:FFFFFF
@A01757:128:HWYCLDRX2:1:2101:3332:12524
TCGGACTACACGGGTATCTAATCCTATTTGCTCCCCACGCTTTCGTGCCTCAGCGTCAGTCAACAGGCCAGGCGGCCGCCTTCGCCACTGGTGTTCTTCCATATATCTACGCATTTTACCGCTACACATGGAGTTCCACCGCCCTCTCCTGCTCTCTAGCCCGCCAGTTTCCAGAGCCTGTACCGGTTGAGCCGGTACATTTCACTCCAGACTTAGCAGGCCGCCTACGCACCCTTTACGCCCAATCATTC
+
FFFFFFFFFFFFFFFFFFF:FFFFFFFFFFFFFFFFFFFFFFFFFFFFFFFFFFFFFFFFFFFFFFFFF:FFFFFFFFFFFFFFFFFFFFFFFFFFFFFFFF:FFFFF:FFFFFFFFFFF:FF:FFFFFFFFFFFFFFF:FF:FFFFFFFFFFFFFFF:FFFFFFFFFFFFFFFFF,FFFFFFF:FFFF:,:FFFF,F,FFFFF::FFFFFFFFFF:FF:F,FFFFFF,FF:FFF:FF:FFFFFF::F:F:
@A01757:128:HWYCLDRX2:1:2101:8332:12540
TCGGACTACAAGGGTATCTAATCCTGTTTGCTCCCCATGCTTTCGCGCCTCAGCGTCAGTTATAGACCAGAAAGTCGCCTTCGCCACTGGTGTTCCTCCACATCTCTACGCATTTCACCGCTACACGTGGAATTCCACTTTCCTCTTCTATCCTCAAGCCTTCCAGTTTCCAATGACCTTCCACGGTTAAGCCGTGGGCTTTCACATCAGACTTAAAAGGCCGCCTGCGCGCGCTTTACGCCCAATAATTC
+
FFFFFFFFFFFFFFFFFFFFFFFFFFFFFFFFFFFFFFFFFFFFFFFFFFFFFFFFFFFFFFFFFFFFFFFFFFFFFFFFFFFFFFFFFFFFFFFFFFFFFFFFFFFFFFFF::FFFFFFFFFFFFFFF:FFFFFFFFFFFFFFFFFFF,FFFFFFFFFFFFFFFFFFFFF:FFFFFF::FFFFFFFFFFFFFF:F,FFFFFFFFF:FFFFFFFF,,FF,FFF:FFFFFFFF,FF:FFFFFFFFFFFFF::
@A01757:128:HWYCLDRX2:1:2101:32208:12618
TCGGACTACCCGGGTATCTAATCCTATTTGCTCCCCACGCTTTCGTGCCTCAGCGTCAGTCACAGGCCAGGCGGCCGCCTTCGCCACTGGTGTTCTTCCATATCTCTGCGCATTTTACCGCTACACATGGAGTTCCACCGCCCTCTCCTGTCCTCAAGTCTGCCAGTTTCCGAATGAAAGACGAGTTGAGCTCATCCCTTTGCCTTCAGACTGAACAGACCGCCTGCGCACCCTTTACGCCCAATCATTCC
+
F:F:F,FFFF:FFFF,FFFF,FFF,FFFFFFFFF:F:F:FFFFFFFFFF,FFFFFFFF:FFFFFFFFFFFFFFFFFFFFFFFFFFF:FFFFF,FFFFFFFFFFFFFFFFFFFFFFFFFFFFFFFFFFFFF:FFFFFFFFF:FFFFFFFFFFFFFFFFF:FFFFFF:FFF::FFFFF:FFF:FFFFFFF:F:F:F,F::,,:F,FFFFFF:F:F:F:FF,F:FFFF::,FFF:FF:::F,FF,F:,FFFF,:
@A01757:128:HWYCLDRX2:1:2101:18267:12743
TCGGACTACAGGGGTATCTAATCCTGTTTGCTCCCCACGCTTTCGTGCCTCAGTGTCAGTTACAGTCCAGAGAGCCGCCTTCGCAACTGGTGTTCCTCCTAATATCTACGCATTTCACCGCTACACTAGGAATTCCACTCTCCTCTCCTGCACTCAAGTTTCCCAGTTTCAAAGGCTTACTACGGTTGAGCCGTAGCCTTTCACCTCTGACTTAAGAAACCACCTACGCACCCTTTACGCCCAGTAATTCC
+
FFFFFFFFFFFFFFFFFFFFFFFFFFFFFFFFFFFFFFFFFFFFFFFFFFFFFFFFFFFFFFFFFFFFFFFFFFFFFFFFFFFFFFFFFFFFFFFFFFFFFFFFFFFFFFFFFFFFFFFFFFFFFFF,FFFFFFFFFFFFFFFFFFFFFFFFFFFFFF:FFFFFFFFFFFFFFFFFFFFFFFF,FFFFFFFFFFFFFFFF:FFFFFFFFFFF:FFFFFF:FFFFFFFFFFFFF::FFF:FFFFFFFFFFFF
@A01757:128:HWYCLDRX2:1:2101:5719:12806
TCGACTACAAGGGTTTCTAATCCTTTTCGCTACCCATGCTTTCGAGCCTCAGCGTCAGTTGCAGACCAGACAGCCGCCTTCGCCACTGGTGTTCTTCCATATATCTACGCATTCCACCGCTACACATGGAGTTCCACTGTCCTCTTCTGCACTCGAGTCGCCCGGTTTCCGATGCACTTCTTCGGTTAAGCCGAAGGCTTTCACATCAGACCTAAGCAACCGCCTGCGCTCGCTTTACGCCCAATAAATCC
+
FFFFFFFFFFFFFFFFFFFFFFFFFFFFFFFFFFFFFFFFFFFFFFFFFFFFFFFFFFFFFFFFFFFFFFF:FFFFFFFFFFFFFFFFFFFFFFFFFFFFFFFFFFFFFFFFFFF:FFFFFFFFFFFFFFFFFFFFFFFFFFFFFFFFFFFFFFFF:FFFFFFFFFFFFF:FFFFFFFFFFFF:FFFFFFFFFFFFFFFFFFFFFFFFFFF:F:FFF:FFFFFFF::FFFFF:F:FFF:FF:FF,:F:,FF
@A01757:128:HWYCLDRX2:1:2101:2067:12931
TCGGACTACTAGGGTATCTAATCCTGTGTGCTACCCACGCTTTCGAACCTCAGCGTCTGTTACAGACCAGAGAGCCGCTTTCGCGACGGGTGTTCGTCCCTATATCTGGGGAGGTCTCGGCTTCACTTGGAGTTGCACTCTCCTGTTCTGCACTGAAGTCTCGCAGTGGCCAATGGAGTGGTGCGGTTTCGCCGATGGCTTTCAGCTCAGGCTTGGAAGACCGCCAGCGGGCGCGGTACGCCCAGTGACTC
+
:FFFFFF::FFFFFFFFFF:FF,FF:,,FF,F,:F::FF,,,,FF,,,,F,FFFFFF,FF::,,FF,,,F:F,F,FF,,F,,F,,::,F:,F::F,,:,,F,F,F,F,,:,,::F,,F,,,F,,,:,FF:,F,F,,,F,,,F:,,F,::,,,,:,,:FFF,,FF,FF,,,,F,FF,,,:,,,,,F:,F:F::FF,,FF::,F:,F,,::F,,,:,,,,F,F,F,,,F:F,,,:::,F,,,,,,,,F:F,:,
@A01757:128:HWYCLDRX2:1:2101:24641:12978
TCGGACTACCAGGGTATCTAATCCTGTTCGCTACCCATGCTTTCGAGCCTCAGCGTCAGTTGCAGACCAGAGAGCCGCCTTCGCCACTGGTGTTCTTCCATATATCTACGCATTCCACCGCTACACATGGAGTTCCACTCTCCTCTTCTGCACTCAAGTTCAACAGTTTCTGATGAAATTCTCCGGTTGAGCCGAAGGCTTTCACATCAGACTTATTGAACCGCCTGCACTCGCTTTACGCCCAATAAATC
+
FFFFFFFFFFFFFFFFFFFFFFFFFFFFFFFFFFFFFFFFFFFFFFFFFFFFFFFFFFFF:FFFFFFFFF:FFFFFFFFFFFFFFFFFFFFFFFFFFFFFFFFFFFFFFFFFFF:FFFF:FFFFFFFFFFFFFFFFFFFF:FFFFFFFFFFF,FFFFFFF:FFFFFFFF,F,FFFFFFFFFFFFFFFFFFFFF,:FFFFFFFFFFFFFF:FFFFFFF,:FFF:FFF:F,FFFFFFFFFFFFFFF,FFF,FF
@A01757:128:HWYCLDRX2:1:2101:27308:12994
TCGGACTACTAGGGTATCTAATCCTGTTCGCTACCCATGCTTTCGAGCCTCAGCGTCAGTTGCAGACCAGACAGCCGCCTTCGCCACTGGTGTTCTTCCATATATCTACGCATTCCACCGCTACACATGGAGTTCCACTGTCCTCTTCTGCACTCAAGTCGCCCGGTTTCCGATGCACTTCTTCGGTTAAGCCGAAGGCTTTCACATCAGACCTAAGCAACCGCCTGCGCTCGCTTTACGCCCAATAAATC
+
FFFFFFFFFFFFFFFFFFFFFFFFFFFFFFFFFFFFFFFFFFFFFFFFFFFFFFFFFFFFFFFFFFFFFFFFFFFFFFFFFFFFFFFFFF,FFFFFFFFFFFFFFFFFFFFFFFFFFFFFFFFFFFFFFFFFFFFFFFFFFFFFFFFFFFFFFFFFFFFFFFFFFFFFFFFFFFFFFFFFFFFFFFFFFFFFFFFFFFFFFFFFFFFFFFFFFF:FFFFFFFFFFFFFFFFF,FFFFFFFFF::FFFFFFF
@A01757:128:HWYCLDRX2:1:2101:8919:13025
TGACTACCGGGGTATCTAATCCTGTTCGCTCCCCCAGCTTTCGCGCCTCAGCGTCAGTGCCGGCCCAGAGAGCTGCCTTCGCCATCGGTGTTCTTCCCGATATCTGCGCATTCCACCGCTACACCGGGAATTCCGCTCTCCTCTACCGCACTCGAGCCGCCCAGTTCGGAACCCGGCCCGAGGTTGAGCCCCGGGGTTAGAGGTTCCGCTTAGGCAGCCGCCTACGCGCGCTTTACGCCCAATGAATCCGG
+
FFFFFFFFFFFFF:FFFFFFFFFFFFFFFFFFFFFFFFFFFFFFFFFFFFFFFFFFFFFFFFFFFFFFFFFFFFFFFFFFFFFFFFFFFFFFFFFFFFFFFFFFFFFFFFFFFFFFFFFFFFFFFFFFFFFFFFFFFFFFFFFFFF:FFFFFFFFFFFFFFFFFFFFFFFFFFFFFFFFFFFFFFF:FFFFFFFFFFFF,FFFFFFFFFFFFFFFFFF:FFFF,FF:FFFFFFFFFFFF:FFFFFFFFFFF
@A01757:128:HWYCLDRX2:1:2101:18367:13103
TCGGACTACTCGGGTATCTAATCCTGTTTGCTCCCCACGCTTTCGTGCCTCAGTGTCAGTTACAGTCCAGAGAGCCGCCTTCGCAACTGGTGTTCCTCCTAATATCTACGCATTTCACCGCTACACTAGGAATTCCACTCTCCTCTCCTGCACTCAAGTTCCCCAGTTTCAAAGGCTTACTACGGTTGAGCCGTAGCCTTTCACCTCTGACTTAAGAAACCACCTACGCACCCTTTACGCCCGGTAATTCC
+
FFFFFFFFFFFFFFFFFFFFFFFFFFFFFFFFFFFFFFFFFFFFFFFFFFFFFFFFFFFFFFFFFFFFFFFFFFFFFFFFFFFF:FFFFFFFFFFFFFFFFFFFFFFFFFF:FFFFFFFFFFF:FFFFFFFFFFFF,FFFFF,FFFFFFFF:FFFFFFFFFFFFFFFFFFFFFFF:FFFFFF:FF:FF,FFFFFFFFFFFFFF,FFFFFF:FF,,FFFF:F::,:FFFFF::F,:::FFF,F,FF,,FF:,
@A01757:128:HWYCLDRX2:1:2101:30752:13197
TCGGACTACCCGGGTATCTAATCCTGTTCGCTCCCCCAGCTTTCGCGCCTCAGCGTCAGTGACGGCCCAGAGAGCTGCCTTCGCCATCGGTGTTCTTCCCGATCTCTGCGCATTCCACCGCTACACCGGGAATTCCGCTCTCCTCTACCGCACTCGAGCCGCCCAGTCCGGAACCCGGCCCGAGGTTGAGCCCCGGGGTTAGAGGTTCCGCTTAGGCGGCCGCCTACGCGCGCTTTACGCCCAATGAATAC
+
FFFFFFFFFFFFFFFFFFFFFFFFFFFFFFFFFFFFFFFFFFFFFFFFFFFFFFFFFFFFFFFFFFFFFFFFFFFFFFFFFFFFF:FFFFFFFFFFFFFFFFF,FFFFFFF:FFFFFFFFFFFFFFFFFFFFFFFFFFFFFFFFFFFFFFFFFFFFFFFFFFFFFFFFFFFFFFFFFFFFFFF:FFF:FFFFFFFFFFFFFF:FFFFFFFFFF:F::FFFFFFFFF:FF:FFFFFF,FF:F:F:FF:,F,F
@A01757:128:HWYCLDRX2:1:2101:29622:13244
TCGGACTACACGGGTATCTAATCCTGTTCGCTACCCATGCTTTCGAGCCTCAGCGTCAGTTGCAGACCAGACAGCCGCCTTCGCCACTGGTGTTCTTCCATATATCTACGCATTCCACCGCTACACATGGAGTTCCACTGTCTTCTTCTGCACTCAAGTCGCCCAGTTTCCAATGCACTACTCCGGTTAAGCCGAAGGCTTTCACATCAAACTTAAAAGACCGCCTGCGTTCCCTTTACGCCCAATAAATC
+
FFFFFFFFFFFFFFF,FFFFFFFFFF:FFFFF,FFFFFFFFFFFFFFFFFFFFFFFFFFFFFFFFFFF:FFFFFFFFFFFFFFFFFFFFFFFFFFFFFFFF,FF:FFFFFFFFFFFFFFFFFFFFFFFFFFFFFFFFFFFFFFFFFFFFFFFFFFFFFFFFFFFFFFFFFFFFFFFFFFFFFFFFFFFFFFFFFFFF:FFFFFFFFFFFFFFFFFFFFF:FFFFFF,FFFFF,FFFFFFFFFFFFFFFFF:
@A01757:128:HWYCLDRX2:1:2101:3296:13338
TCGGACTACAAGGGTTTCTGATCCTGTTTGCTCCCCACGGTTTCGTGCCTCTGGGTCAGTCAAGAGGCCAGGCGGCCGCCTTCGCGCCGGGGGTTCTTCCTTATATCGCGGGATTTTAGCGCTACAGGGGGCGTTGCAGCGCCCTCTCGTGCTCTGTCGAGCGCAGGTTTGGAGAGGCTGTAGGGGTTGGGCGGGGGGGTTGGGCGGCTGGGGGAGCAGGCGGCCTGGGGGGCATGTGGGCGGTGTGCGGG
+
,:FF,:F:F,,F,F,,F,F,,:,,F,,FFF,,,,,F,,,,F,F,,,F,,F:,:,F,,,F,,,,,,FF,F,FFFFF,F:,,:,F:,,,::FF,:,,::F,,,,F,FF:,,,F:FF,,,,,:F,F,F,:,,F,F:,,,FF,F:,,,,,F,,,F,F,F,F,F,::F:,,F,,:,:,F,,:,:,F,F,,,,,,::,,,F,,,,,F:,,:,,:,,,,,,,FF,,FFF,,,,,,:,,:,,,,,,,,,FF,,,:F:,:
@A01757:128:HWYCLDRX2:1:2101:4616:13401
TCGTACTACAAGGGTATCTAATCCTGTTTGCTCCCCACGCTTTCGTGCCTCAGTGTCAGTTACAGTCCAGAGAGCCGCCTTCGCAACTGGTGTTCCTCCTAATATCTACGCATTTCACCGCTACACTAGGAATTCCACTCTCCTCTCCTGCACTCAAGTTCCCCAGTTTCAAAGGCTTACTACGGTTGAGCCGTAGCCTTTCACCTCTGACTTATGAAACCACCTACGCACCCTTTACGCCCAGTAATTCG
+
FFFFFFFFFFFFFFFFFFFFFFFFFFFFFFFFFFFFFFFFFFFFFFFFFFFFFFFF:FFFFFFFFFFFFFFFFFFFFFFFFFFFFFFFFFFFFFFFFFFFFFFFFFFFFFF:FFFFFFFFFFFFFF::FFFFFFFFFFFFFFFFFFFFFFFFFFFFFFFFFFFFFFFFFFFFFFFFFFFF:FFF:FFFFFFFFFFFFFFFF,FFFFFF:F,FFF,FFFFFFF:FFFF:FF,FF,F:FFF::F:,FFF,FF,
@A01757:128:HWYCLDRX2:1:2101:30770:13448
TCGGACTACACGGGTATCTAATCCTGTTTGCTACCCACGCTTTCGAACCTCAGCGTCAGTTACAGACCAGAGAGCCGCTTTCGCCACTGGTGGTCTTACATTTATATAAGCATTTCACCGAGACACATGGAGTTCCACTCACCTCTTCTGCACTCAAGTCTCCCAGTTTCCAATGCACTACTCCGGTTACGCCGAAGGCTTTCACATCAGAATTAAAAGACCGACTGCGTTCCCTTTACGCCCAATAAATC
+
FF,,FF:F,FFF::FFFF,FFFFFF:F:F,F::F,,FFF,F,F,FFFFFFFFFF:FFFFF,:F:,F,FFFF::FFFFFFFF:FFF:FFFFF:,F,FF,,FF::F,,FF,:FF,::,FFF:,,FFF,FFF:::FF:FF,FF,F:FF,FF,FFFF::FF:,FF,:F,,:,FF:FFF,FFFFF,FF:F,,:F,,F,,FF,,,FF,F:FFF,:,F:,FFFFF:FFF,:FF,,FF,F,F:,,:FF:,F:,FF,FF:
@A01757:128:HWYCLDRX2:1:2101:9643:13463
TCGGACTACTGGGGTATCTAATCCTGTTCGCTACCCATGCTTTCGAGCCTCAGCGTCAGTTGCAGACCAGACAGCCGCCTTCGCCACTGGTGTTCTTCCATATATCTACGCATTCCACCGCTACACATGGAGTTCCACTGTCCTCTTCTGCACTCAAGTCGCCCGGTTTCCGATGCACTTCTTCGGTTAAGCCGAAGGCTTTCACATCAGACCTCAGCAACCGCCTGCGCTCGCTTTACGCCCAATAAATC
+
FFFFFFFFFFFFF::FF:FFFFF,FFFFFF:FF,FF:FF:FFFF:FFFFFFF:FFFFFFFFFFFFFF,FFFFFFFF,FFFFF:FFFFF:FF,FFFFFFFF:FFF:F,FFFFFFFFFFFFFFFF:FFFFFFFF:F:FFFF,FF,:FFFFF:FFF::FF:,:F,F,F:FF,,FFFFFFFFFFF:FF,FFF:F,FF,FFFFFFFFF,FFFF:FFFF:,FFFF,,,:,FFF,F:F:,FFFFFFF:FFFFFFF:F,
@A01757:128:HWYCLDRX2:1:2101:15374:13557
TCGGACTACCAGGGTATCTAATCCTGTTCGCTCCCCCAGCTTTCGCGCCTCAGCGTCAGTGACGGCCCAGAGAGCTGCCTTCGCCATCGGTGTTCTTCCCGATATCTGCGCATTCCACCGCTACACCGGGAATTCCGCTCTCCTCTACCGCACTCGAGCCGCCCAGTCCGGAACCCGGCCCGAGGTTGAGCCCCGGGGTTAGAGGTTCCGCTTAGGCGGCCGCCTACGCGCGCTTTACGCCCACTGAATCC
+
FFFFFFFFFFFFFFFFFFFFFFFFFFFFFFFFFFFFFFFFFFFFFFFFFFFFFFFFFFFFFFFFFFFFFFFFFFFFFFFF:FFFFFFFFFFFFFFFFFFFFFFFFFFFFFFFFFFF,FFFFFFFFFFFFFFFFFFFFFFFFFFFFFF:FFFFFFFFFFFFFFFFFFFFFFFF,FFFFFFF:FFFF,FF,FFFFFFFFFF:,FFFF:F,FFFFFFFFFF:FFFF:F,FFFFFFF:FFF:FFFFF,F,FFFF:
@A01757:128:HWYCLDRX2:1:2101:3152:13589
TCTGACTACCAGGGTATCTAATCCTGTTCGCTACCCATGCTTTCGAGCCTCAGCGTCAGTTGCAGACCAGACAGCCGCCTTCGCCACTGGTGTTCTTCCATATATCTACGCATTCCACCGCTACACATGGAGTTCCACTGTCCTCTTCTGCACTCAAGTCGCCCGGTTTCCGATGCACTTCTTCGGTTAAGCCGAAGGCTTTCACATCAGACATAAGCAACCGACTGCGCTCGCTTAACGCCCAAATAATC
+
FFFFFF:FFFFFFFFFFFFFFF:FFFFF:FFF,FFFFFFFFFFFFFFF:FFFFFFFFFFFFFFFF:FFFF:FFFFFFFFF:FF:FFFFFFFFF:F:FF:FFFFFFFFF,:FFF:FFFF:FFFFFF:FFFFFFFFFFFFF,FF,:,FFFF:FF::FFF:FFFF:FF:FF:,F,F,F:F,FFFFF,FFFFFFF,FFF:F,,,,FFFFFF,F,:F,:F,,,FFF,:,FF,,,:F,,,:F,,,:F,,F,::FFF,
@A01757:128:HWYCLDRX2:1:2101:25120:13589
TCGGACTACCAGGGTATCTAATCCTATTTGCTCCCCACGCTTTCGTGCCTCAGCGTCAGTCACAGGCCAGGCGGCCGCCTTCGCCACTGGTGTTCTTCCATATCTCTGCGCATTTTACCGCTACACATGGAGTTCCACCGCCCTCTCCTGTCCTCAAGTCTGCCAGTTTCTGAATGAAAGACGAGTTGAGCTCATCCCTTTGCCTTCAGACTGAACAGACCGCCTGCGCACCCTTTACGCCCAATCATTCC
+
FFFFFFFFFFFFFFFFFFFF:FFFFFFFFF:FFFFFFFFFFFFFFFFFFFFFFFFFFFFFFFFFFFFFFFF:FFFFFFFFFFFFFFFFFF,FF:FFFFFFFF,FFFFFFFFFFFFFFFFFFF:F:FFFFF:FFFFFFFFFFFF:FFFFFFFF,:FFFFFFFFFF:FFFFFFFFFFFFFFF:FFFFFFFFF:FFFFFFFFFFFFFF:FFFFFFFF,FFFFF,FF:FFFFFF,F::,FFFFF,F:,F::,FF,
@A01757:128:HWYCLDRX2:1:2101:15646:13651
TCGGACTACTAGGGTATCTAATCCTGTTTGCTCCCCACGCTTTCGTGCCTCAGTGTCAGTTACAGTCCAGAGAGCCGCCTTCGCAACTGGTGTTCCTCCTAATATCTACGCATTTCACCGCTACACTAGGAATTCCACTCTCCTCTCCTGCACTCAAGTTTCCCAGTTTCAAAGGCTTACTACGGTTGAGCCGTAGCCTTTCACCTCTGACTTAAGAAACCACCTACGCACCCTTTACGCCCAGTAATTCC
+
FFFFFFFFFFFFFFFFFFFFFFFFFFFFFFFFFFFFFFFFFFFFFFFFFFFFFFF:FFFFFFFFFFFFFFFFFFFFFFFFFFFFF,FFFFFFFFFFFFFFFFFFFFFFFFFF:FFFFFFFFFF::FFFFFFFFFFFFFFFFF,FFFFFFFFF:FFFFFFFFFF:FFFFFFFFF:FF,F,FF:FFFFFFF:F:FFFFFFFFFF,FFFFF:FF:,FFFFF,F:F:FFFFFFFFFFF,FFFFF,FFFFF:FF,F
@A01757:128:HWYCLDRX2:1:2101:2437:13730
TCGGACTACAAGGGTATCTAATCCTGTTTGATCCCCACGCTTTCGCACATCAGCGTCAGTTACAGACCAGAGAGCCGCCTTCGCCACTGGTGTTCCTCCATATCTCTGCGCATTTCACCGCTACACATGGAATTCCACTCTCCTCTTCTGCACTCAAGTTCCCCAGTTTCCAATGACCCTCCACGGTTGAGCCGTGGGCTTTCACCTCAGACTGAAGAACGCGCCTCCGCGCGCTTTCCCCCCAAAAAGTC
+
FFFFFFFFFFFFFFFFF:F,FFFFFFFFFFFFFFFFFF:FFFFFFFFFFFFFFF:FFFFFFFFFFFFFFFFFFFFFFFFFFFFFFFFF:FFFFF,FFFFFFFFFF,FF:FFF:FFFFF:FFF,F:FFFFFFFFFFF:,FFFFFFFFFFFFFFFFFFFFFFF::FFFF,FFFF:FFFF::FF,FFFF,F:FFFF:FFF,FFFF:FF,,,,,:FF,,,:F,:,F,F,,,FFF:FFFF:F,F,,,::,,:F,,,
@A01757:128:HWYCLDRX2:1:2101:9091:13730
TCGGACTACAAGGGTATCTAATCCCGTTTGCTCCCTACGCTTTCGTGCCTTAGTGTCAGAACCGTCCCAGTAACCTGCCTACGCTATCGGTGTTCCTTCTAATATCTACGGATTTCACTCCTACACTAGAAATTCCAGTTACCCCTAACGGTCTCGAGCTTAGCAGTTTAGATAATAGTCTGAATGGTTGAGCCACCAGATTTCACTATCTACTTACTATGCCACCTACGCAACTCTTTACACCCAGTCAC
+
FFFFFFFFFFFFFFFFFFFFFFFFFFFFFFFFFFFFFFFFFFFFFFFFF:FFFFFFFFFFFFFFFFFFFFFFFFFFFFFFFFF:FFFFFFFFFFFFFFFFFFFFFFFFFFFFFFFFFFFFFFFFFFFFFFFFFFFFFFFFFFFFFFFFFFFFFFFFFFFFFFFFFFFFFF,FFFFFFFFFFFFFFFFFFFFFF:FFFFFFFFFFFFFFFFFFFFFFFFFFFFF::FFFFFFF:FFFFFFF:FFFFF,FFF:
@A01757:128:HWYCLDRX2:1:2101:27498:13730
TCGGACTACAAGGGTATCTAATCCTGTTTGCTCCCCACGCTTTCGTGCCTCAGTGTCAGTTACAGTCCAGAGAGCCGCCTTCGCAACTGGTGTTCCTCCTAATATCTACGCATTTCACCGCTACACTAGGAATTCCACTCTCCTCTCCTGCACTCAAGTTCCCCAGTTTCAAAGGCTTACTACGGTTGAGCCGTAGCCTTTCACCTCTGACTTAAGAAACCACCTACGCACCCTTTACGCCCAGTAATTCC
+
FFFFFFFFFFFFFFFFFFFFFFFFFFFFFFFFFFFFFFFFFFFFFFFFFFFFFFFFFFFFFFFFFFFFFFFFFFFFFFFFFFFFFFFFFFFFFFFFFFFFFFFFFFFFFFFFFFFFFFFFFFFFFFFFFFFFFFFFFFFFFFFFFFFFFFFFFFFFFFFFFFFFFFFFFFFFFFFFFFFFF:FFFFFFFFFFFFFFFFFFFFFFFFF:FFFF:FFFF:FF:FFFF,,FFFFFFFFFFFFFFFFF,FFFFF,
@A01757:128:HWYCLDRX2:1:2101:29008:13745
TCGGACTACACGGGTATCTAATCCTGTTTGCTCCCCACGCTTTCGAGCCTCAGCGTCAGTACTGATCCAGAAGGCCGCCTTCGCCACTGATGTTCCTCCCGATATCTACGCATTTCACCGCTACACCGGGAATTCCACCTTCCTCTATCGTACTCTAGCCTGCCAGTATCCACTGCAATTCCCAGGTTGAGCCCAGGGCTTTCACAGCAGACTGAACAAACCGCCTGCGCTCGCTTTACGCCCAGTAATTC
+
FFFFFFFFFFFFFFFFFFFFFFFF:FFFFFFFFFFFFFFFFFFFFFFFFFFFFFFFF,FFFFFFFFFF:F:FFFFFFFFF,FFFFFFFFFFFFFFFFFFFFFF:FFFFFFFFFFFFFFFFFFFFFFFF:FF,:FFF,FFFFFFFFFFFFFFFFFFF:FFFFFFFFFF:FFFFFFFFF:FFFFFFFFFF:FFFFFFFFFF,FFF,FF:F,FFF,:,FFFFFFFFFFFFFFF:FFF,FF,FFFFFFFF:,FFF
@A01757:128:HWYCLDRX2:1:2101:16758:13792
TCGGACTACACGGGTATCTAATCCCTTTCGCTCCCCTGGCCTTCGTGCCTCAGCGTCAGTTAATGTCCAGGAACCCGCCTTCGCCACGAGTGTTCCTCTCGATATCTACGCATTTCACTGCTACACCGAGAATTCCGGTTCCCCCTCCATTACTCTAGTCTCGCAGTATCATGTGCCGTCCGCGGGTTGAGCCCGCGCCTTTCACACACGACTTACGAAACAGCCTACGCACGCTTTACGCCCAGTGATTC
+
F:FFFFFFFFFFFFFFFFFFFFFF:FFFFFFFFFFFFFFFFFFFF::FFFFFFFFFFFFFFF,FFFFFFFFFFFFFFFFFFFFFFFFFFFFFFFFFFFFF:FFFFFFFFFFFFFFFFFFFFFFFFFFFFFFFFFFF::FFF:FFFFFFFFFFFFFFFF:FFFFFFFFFF:FFFF:FFFFFF::FFFFFFFFFFFFFFFFFFFFFFFFFFFFFFFF,FFFFFFFFFFFFFFFFFFFFFFFFFFFFFFFFF:F
@A01757:128:HWYCLDRX2:1:2101:3432:13823
TCGGACTACAAGGGTATCTAATCCTGTTTGCTCCCCACGCTTTCGTGCATCAGCGTCAGTAATGTTCCAGCAGGTCGCGTTCGCAATGAGTATTCCTCTTGATGTCTACGGATTTTAACGCTACACCAAGTATTCCACCTACCTCTCCCACACTCGAGAGTAAGAGTTTCTATTGCAGTTCTGTAGTTAGGCTGCAGGATTTCAGCTGTCTCTTTTTCGCCGGGGTGCGGTCTATGTGGGCGCAGTGGTTC
+
FFFFFFFFF,FFFFFFF,FFFF:FF:F,FFFFFFFFF:::FFF:FFFFFF::FFF:F,FFF,F:FFF:FFFF:FFFFF,F,F:FFFFF,FFFF,:FFFFFFF:,F,F,:FF,FFFF:,,,,F,,:,,:FF,:F,,F,,:F,,,FFFF,FFFF,F,,,FFFF,,,:FFFFF,:,,F,,,,FFFFF,FF,,,:,:,,,F,,F,,,,,,F,:F,,,,,,:,:F,:F:,F,FF,,:,,FFF,,F,,,,,,F,F,,
@A01757:128:HWYCLDRX2:1:2101:9534:13870
TCGGATAAAAAGGTTAAAAAAACATTTATCAAACCAACCATTAGAACCAAAACCTAAGTTTCAGAACACAGAACCCCCTTCCCCAAATGTGTTCTTACAAAAAAAAAAGCAATAACACCCAAAAAATTGAGTTACCCAAAACAAATATTCAATAAAATTCAACAAGTTATCATGCAAATCTACGGTTTAACCGAAGGCTTTAAACACCAAACTAAAAAGACCCCCTCGCAGCCATTAAGCCCAATAAAAAC
+
FFFF,,F,:F,FF:F:,,FF,,F,,FF,,,:F,::F,,,,F::,:,,FF,:,::,,,,,:F,:,FFF:,,,:,F:,FF,:,,,F:,,:::,,F:,F,F:,F,:,F:F,,F:,FF:,,F,,,::,,F,:::,,FFF,,,,,,F:F,F,,,,F,:F:F,,F::F:F,,FF,,,::,FFF,F,,::,,:F,:,FF,:F,,,,FF,F,F,F,,:,,,,:,,F,FF,F:,,F::,,,F:F,,,,FFF,F,:F,::F
@A01757:128:HWYCLDRX2:1:2101:5439:13886
TCGGACTACAGGGGTATCTAATCCTGTTCGCTCCCCCAGCTTTCGCGCCTCAGCGTCAGTGCCGGCCCAGAGAGCTGCCTTCGCCATCGGTGTTCTTCCCGATATCTGCGCATTCCACCGCTACACCGGGAATTCCGCTCTCCTCTACCGCACTCGAGCCGCCCAGTTCGGAACCCGGCCCGAGGTTGAGCCCCGGGGTTAGAGGTACCGCTTAGGCCGCCGCCTCCGCGCGCTTTACGCCCAATGAATCC
+
FFFFFFFFFFFFFF:FFFFFFFF:FFFFFFF:FFFFFFFFF:,FFFFFFFFFFFF:FFFFFFFFFFFFFFFFFFFFFFFFFFFFFFFFFFFFFFFF:FFFFF,F,FFFFFFFF,FFFFF:F,FFFFFFFFFFFF:FF:FFFFF,:FFFFFFF::FFFFFFFFFFFF,:FF:,F:FFFFFF,FFF:FFFFF:FFFFFF,::,F:F:F,,::FF:,FFF,F:FFFFF,:FFFFFFF,FFFFFFFF,:F:,F,:
@A01757:128:HWYCLDRX2:1:2101:8775:13933
TCGGACTACAAGGGTATCTAATCCTGTTTGCTCCCCATGCTTTCGCGCCTCAGCGTCAGTTATAGACCAGAAAGTCGCCTTCGCCACTGGTGTTCCTCCACATCTCTACGCATTTCACCGCTACACGTGGAATTCCACTTTCCTCTTCTATCCTCAAGCCTTCCAGTTTCCAATGACCTTCCACGGTTAAGCCGTGGGCTTTCACATCAGACTTAAAAGGCCGCCTGCGCGCGCTTTACGCCCAATAATTC
+
FFFFFFFFFFFFFFFFFFFFFFFFFFFFFFFFFFFFFFFFFFFFFFFFFFFFFFFFFFFFFFFFFFFFFFFFFFFFFFFFFFFFFFFFFFFFFFFFFFFFFFFFFFFFFFFFFFFFFFFFFFFFFFFFFFFFFFFFFFFFFFFFFFFFFFFF,FFFFFFFFFFFFFFFFFFFFFFFF:FFFFFFFFFFFFF:FFFF:FF:FFFFFFFFF:FFFF,FFFF,FFFFFFF:FFF:FFFF:FFF:FFFF:FFFF:
@A01757:128:HWYCLDRX2:1:2101:32768:13933
TCGGACTACTAGGGTATCTAATCCTGTTTGCTCCCCACGCTTTCGTGCCTCAGTGTCAGTTACAGTCCAGAGAGCCGCCTTCGCAACTGGTGTTCCTCCTAATATCTACGCATTTCACCGCTACACAAGGAATTCCACTCTCCTCTCCTGCACTCAAGATCGCCAGTTTCCAAGGCAGACTACGGTTGAGGCGTAGAGTTTGACCTGTGACTTTAGAGACCACCGACGCACCCTTTTAGCCCAGTAAATAC
+
FFFFFFFF::FFFFFFFFFFFFFFFFFFFFFFFFFFF,:FFFFFF:FF:FFFF,FFFFFFFFFFFFFFFF,FFFFFFFFFFFFFFFFFFFFFFFFFFFF,,FFFFFFFFF:FFF,F:,FFFFF:FF,::FFFFFFFF::F,FFFFFFF,F,FFFFFFF,FF,:FFFFFFF,F,,F:,,:FF,F,F,FF,,,F:F,F,,FFF,:,F:,:,,FF,,F,:,:,F:,F,FFFF,,,:,,F,,:F:F,,F,F,F,F
@A01757:128:HWYCLDRX2:1:2101:29677:13964
TCGGACTACAAGGGTATCTAAACCAATATGCTCCCCACGCTTTCGTGCCTCAGCGACAGTCAACAGGCCAGGCGGCCGCCTTCGCCACTGCTGTTCATCCATATATCTACGGATGTTACCGCTTCACATGGACTTCCTCCGCCCACTGCTGGTCTCTAGCCCGCCACTTACCAGAGCCAGTACCGGATGTCCCGCAACCATACACTCGCGAGAAACCTCGCCCCCAACCCACCCAATACCCCGAATCAAAC
+
,FFFFFF:FFFF,FFF:F,F,,FF,F,:FFF,F::FFFFF,FFFFFFFF:F,FFF,FFF::,FF:FFFFFF,:FFFFF,F,FFF:FFFF:FFF,,F::FFFFFF,FFF:FF,:F,,F:FF,F:,FFF,F:::,,F:F,FFFFFF,:F,FFF:,F:FF,,FFFFFFF,F,,FFF:FFF:,,F,FFF,FF:,:FF:F,,,FF:FF,:,:,,:,FFF,,FF:F::F,FF,FFF,F:F:,,F:FF,,F,F,,:F:
@A01757:128:HWYCLDRX2:1:2101:11080:13980
TCGGACTACCAGGGTATCTAATCCTGTTCGCTACCCACGCTTTCGTGCATCAGCGTCAGATGCGGATTAGCAAGCTGCCTGCGCAATCGGTGTTCTGAGTAATATCTAAGCATTTCACCGCTACACTACTCATTCCGCCTGCTGCATCCGCTCTCTAGTCGAACAGTATCAGAGGCAGGCACGGGGTTAAGCCCCGACATTTTACCTCTAACTTATCCGACAGCCTACGCACCCTTTAAACCCAATAAATC
+
FFFFFFFFFFFFFFFFFFFFFFFFFFFFFFFFFFFFFFFFFFFFFFFFFFF,FFFFFFF:FFFFFFFFFFFFFFFFFFFFFFF:FFFFFFFFFFFFFFFFFFFFFFFFFFFFFFFFFFFFFFFFFFFFFFFFFFF:FFFFFFFFFFFFFFFFFFFFFFFF:FFFFFFFFFFFFFFF:FFFFFFFFFFFFFFFFFFFFFFFFFFFFFFFF:FFFFFFFFFFFFF:FFFFFFFFFFFFFFF:F:FFFF:FFFF
@A01757:128:HWYCLDRX2:1:2101:24840:14011
TCGACTACAGGGGTTTCTAATCCTGTTTGCTCCCCACGCTTTCGTGCCTCAGTGTCAGTTACAGTCCAGAGAGCCGCCTTCGCAACTGGTGTTCCTCCTAATATCTACGCATTTCACCGCTACACTAGGAATTCCACTCTCCTCTCCTGCACTCAAGTTCCCCAGTTTCAAAGGCTTACTACGGTTGAGCCGTAGCCTTTCACCTCTGACTTAAGAAACCACCTACGCACCCTTTACGCCCAGTAATTCCG
+
FFFFFF,FFFFFFFFFFFFFFFFFFFFFFFFFFFFFFFFFFFFFFFFFFFFFFFFFFFFFFFFFFFFFFFFFFFFFFF:FFFFFFFFFFFFFFFFFFFFFFFFFFFFFFFFFFFFFFFFFFFFFFFFFFFFFFFFFFFFFFFFFFFFFFF:FFFFFFFFFFFFFFFFFFFFFFFFFFFFFFF:FFF:FFFFFFFFFFFFFFFFFFFFFFFFFFFF,,FFFFF:FFFFFFFF:FFFFFFFF:F:FF,FF:F:
@A01757:128:HWYCLDRX2:1:2101:26603:14090
GGGGGGGGGGGGGGGGGGGGGGGGGGGGGGGGGGGGGGGGGGGGGGGGGGGGGGGGGGGGGGGGGGGGGGGGGGGCGGGGGGGGGGGGGGGGGGGGGGGCGGCGGGGGGGGGGGGGGGGGGGGGGCGGGGGGGGGGGCGGGGGGGGGGGGGCGGGGGGGCGGGGGGGGGGGGGGGGGGGGGCGGGGGGGGGCGGGGGGCGGGCGGGGGCGGGGGGGCGGGCCCGGGGCGGCCCAGGGACGGCGGCGAGGCG
+
FFFF,FFF:FFFFFFF:FFFFFFFFFFFFFFFFFFFF:F:FFFFFFFF:FF:FFFFFFFFFFF,FFFFF,FF,FF,,FFFFF,F::F,FFFFFF:,F:F,::,:,,:F,,F:,FFFF,,:,,F,,,,::F::F,FF:,,::,,,F,,,,F,,,:,,:,F:,,F,,,,,:,,,,:,,,,F,,,F,:::,F,:,,,F:,,,,,:,,,,:,,:,,,,,,,,:,,,,,,,,,,,,:,,:,,,F,,,,,,:,,,,,
@A01757:128:HWYCLDRX2:1:2101:6216:14105
TCGGACTACAAGGGTATCTAATCCTGTTCGCTACCCACGCTTTCGTGCATCAGCGTCAGATGCGGATTAGCAAGCTGCCTGCGCAATCGGTGTTCTGAGTAATATCTAAGCATTTCACCGCTACACTACTCATTCCGCCTGCTGCATCCGCTCTCTAGTCGAACAGTATCAGAGGCAGGCACGGGGTTAAGCCCCGACATTTGACCTCTAACTTATCCGACAGCCTACGCACCCTTTAAACCCAATAAATC
+
FFFFFFFFFFFFFFFFFFFFFFFFFFFFFFFF:FFFFFFFFFFFFFFFFFF:FFFFFFF:FFFFFFFFFFFFFFFFFFFFFFF:FFFFFFFFFFFFFFFF,FFFFFFFFFFFFFFFFFFFFFFFFFFFFFFFFFFFFFFFFFFFFFFFFFFFFFFFFFFFFFFFFFFFFFFFFFFFFFFFFFFFFFFFFFFFFFFFFFFFFFFFFFFFF::FFFF:F:FFFFFFFFFFFF:FFFFFF,FFFFFFFFFFFFF
@A01757:128:HWYCLDRX2:1:2101:9037:14105
TCGGACTACAAGGGTTTCTAATCCTGTTTGCTACCCACGCTTTCGAACCTCAGCGTCAGTTACAGACCAGAGAGCCGCTTTCGCCACTGGTGTTCTTCCATATATCTACGCATTTCACCGCTACACATGGAGTTCCACTCTCCTCTTCTGCACTCAAGTTCAACAGTTTCTGATGAAATTCTCCGGTTGAGCCGAAGGCTTTCACATCAGACTTATTGAACCGCCTGCACTCGCTTTACGCCCAATAAATC
+
FFFFFFFFFFFFFFFFFF:FFFFFFFFFFFFFFFFFFFFFFFFFFFFFFFFFFFFFFFFFFFFFFFFFFFFFFFFFFFFFFFFFFFFFFFF:FFFFFFFFFFFFFFFFFFFFFFFFFFFFFFFFFFFFFFFFFFFFFFFFFFFFFFFFFFFFF:FFFFFFFFFFF:FFFFF:FFFFFFFFFFFFFFFFFF:FFFF:F,FFFFFFFFFFFFFFFFFF:FFFFF:FFFF:FF::FFFFFFFFFF:FFFFFFFF
@A01757:128:HWYCLDRX2:1:2101:15085:14121
TCGGACTACAAGGGTATCTAATCCTGTTCGCTACCCATGCTTTCGCTCCTCAGCGTCAGTTACTGCCCAGAGACCTGCCTTCGCCATTGGTGTTCCTCCTGATATCTGCGCATTTCACCGCTACACCAGGAATTCCAGTCTCCCCTACAGCACTCAAGTTATGCCCGTATCGCCTGCACGCCCGAAGTTAAGCCCCGGGATTTCACAGACGACGCGACAAACCACCTACGAGCTCTTTACGCCCAGTAATT
+
FFFFFFFFFFFFFFFFFFFFFFFFFFFFFFFFFFFFFFFFFFFFFFFFFFFFFFFFFFFFFFFFFFFFFFFFFFFFFFFFFFFF:FFFFFFFFFFFFFFFFFFFFFFFFFFF:FFFFFFFFFFFFFFFFFFFFFFFFFFFF:FFFFFFFFF:FFFFFFFFFFFFFFFFFFFFFFFFFFFFFFFFF:FFFFFFFFFFFFFFFFFFFFFFFFFF:FFF,FF,FFF,FFF,:FFFFFFFFFF:FFF,FFF:F,F
@A01757:128:HWYCLDRX2:1:2101:2094:14168
TCGGACTACACGGGTATCTAATCCTGTTTGCTCCCCACGCTTTCGTGCCTCAGTGTCAGTTACAGTCCAGAGAGCCGCCTTCGCAACTGGTGTTCCTCCTAATATCTACGCATTTCACCGCTACACTAGGAATTCCACTCTCCTCTCCTGCACTCAAGTTCCCCAGTTTCAAAGGCTTACTACGGTTGAGCCGTAGCCTTTCACCTCTGACTTAAGAAACCACCTACGCACCCTTTACGCCCAGTAATTCC
+
FFFFFFFFFFFFFFFFFFFFFFFFFFFFFFFFFFFFFFFFFFFFFFFFFFFFFFFFFFFFFFFFFFFFFFFFFFFFFFFFFFFFFFFFFFFFFFF:FFFFFFFFFFFFFFFFFFFFFFFFFFFFFF,FFFFFFFFFFFFFFFFFFFFFFF:FFFFFFFFFFFFFFFFFFFFFFFFFFFFFFF::FFFFFFFFFFFFFFFFFFFFFFFF,F::FFFFFFFFFFFFFFFFFFF:FFFFFFFFFFFFF:F,FF,
@A01757:128:HWYCLDRX2:1:2101:13313:14278
TCGGACTACAAGGGTATCTAATCCTATTTGCTCCCCACGCTTTCGTGCCTCAGCGTCAGTCACAGGCCAGGCGGCCGCCTTCGCCACTGGTGTTCTTCCATATCTCTGCGCATTTTACCGCTACACATGGAGTTCCACCGCCCTCTCCTGTCCTCAAGTCTGCCAGTTTCTGAATGAAAGACGAGTTGAGCTCATCCCTTTGCCTACAGACTGAACAGACCGCCTGCGCACCCTTTACGCCCAATCATTCC
+
FFFFFFFFFF:FFFF,FFFFF:FFF,FFFFFFFFFF:FFFFFFFFFFFFFFFFFFFFFFFFF::F:F,FFFFFFFFFFFFFFFFFFF::FFFFFFFFFFF:FFFFFF:FFFFFFFFFFFFFFFFFFFFFFFFFFFFF,F,,FF:FFFF,FF,FFFFFF:FFFFFFFF,FFFFFFFFFFF:FFFFFFFFFFFFFFFF:FFFFF,FF,,F,FFFFF,,:FFFFFFFFFFFFFF,F:FFF,FFFFFFFFFFF,F
@A01757:128:HWYCLDRX2:1:2101:16278:14434
TCGGACTACAAGGGTATCTAATCCTGTTCGCTCCACCAGCTTTCGCGCCTCAGCGTCAGTGCCGGCCCAGAGAGCTGCCTTCGCCATCGGTGTTCTTCCCGATATCTGCGCATTCCACCGCTACACCGGGAATTCCGCTCTCCTCTACCGCACTCGAGCCGCCCAGTTCGGAACCCGGCCCGAGGTTGAGCCCCGGGGTTAGAGGTTCCGCTTAGGCAGCCGCCTACGCGCGCTTTACGCCCAATGAATCC
+
FFFFFFFFFFFFFFFFFFFFFFFFFFFFFFFFFFFFFFFFFFFFFFFFFFFFFFFFFFFFFFFFFFFFFFFFFFFFFFFFFFFFFFFFFFFFFFFFFFFFFFFFFFFFFFFFFFFFFFFFFFFFFFFFFFFFFFFFFFFFFFFFFFFFFFFFFFFFFFFF:FFFFFFFFFFFFFFFFFFFFFFFFFFFFFFFFFFFFFFFFF:F::FFFFFF:FFFFFFFFFFFFFFFFFFFFFFFFFFFFF::F,F,FFF
@A01757:128:HWYCLDRX2:1:2101:7907:14465
TCGGACTACTGGGGTATCTAATCCTGTTTGCTCCCCACGCTTTCGTGCCTCAGTGTCAGTTACAGTCCAGAGAGCCGCCTTCGCAACTGGTGTTCCTCCTAATATCTACGCATTTCACCGCTACACTAGGAATTCCACTCTCCTCTCCTGCACTCAAGTTCCCCAGTTTCAAAGGCTTACTACGGTTGAGCCGTAGCCTTTCACCTCTGACTTAAGAAACCACCTACGCACCCTTTACGCCCAGTAATTCC
+
FFFFFFFFFFFFFFFFFFFFFFFFFFFFFFFF:FFFFFFFFFFFFFFFFFFFFFFFFFFFFF:FFFFFFFFFF:FFFFFFFFFFFFFFFFFFFFFFFFFFFFFFFFFFFFF,FFFFFFFFFFF:FFFFFFFFFFFFFFFF::FFFFFFFFFFFFFFFFFFFFFF:FFFFFFFFFF:,FF,FF,FFFFFFFFFF,FFFFFFF:FFFFF:F::,FFFFFF,FFF:F:FFFFFFFFF:FFFFFFFFF::FFFFF
@A01757:128:HWYCLDRX2:1:2101:13530:14465
TCGGACTACTAGGGTATCTAATCCTGTTTGCTCCCCACGCTTTCTAGCCTCAGTGTCAGTAACAGACCAGAATGTCGCCTTCGCCACTGGTGTTCTTCCATATATCTACGCATTCCACCGCTACACATGGAGTTCCACATTCCTCTTCTGTACTCAAGTTTCCCAGTTTCCAATGACCCTCCACGGTTAAGCCGTGGGCTTTCACATCAGACTTAAGAAACCACCTGCGCTCCCTTTACGCCCAATAAATC
+
FFFFFFFFFFFFFFFFFFFFFFFFFFFFFFFFFFFFFFFFFFFFFFFFFFFFFFFFFFFFFFFFFFFFFFFFFFFFFFFFFFFFFFFFFFFFFFFFFFFFFFFFFFFFFFFFFFFFFFFFFFFFFFFFFFFFFFFFFFFFFFFFFFFFFFFFFFFF:FFFFFFFFFFFFF:FFFFFF:FFFFFFFFFFFFFFFFFFFFFFFFFFFFFFFFFFFFFFFF:FFF:FFF,FFFFFFFFFFFFFFFF,FFFFFFF
@A01757:128:HWYCLDRX2:1:2101:10167:14497
TCGGACTACTAGGGTATCTAATCCTGTTCGCTACCCACGCTCTCGTGCTTCAGCGTCAGTCTCAGCCTGGTAAGCTGCCTTCGCTATCGGAGTTCTAAGTCATATCTAAGCATTTCACCGCTACTTGACTTATTCCGCCTACCTCGTCTGTACTCGAGCCCGCCAGTTTTAATGGCAATCCGGGGTTTAGCCCCGACATTTAACCACTAACTTAACAGGCCGCCTACGCACCCTTTAAACCCAATAAATCC
+
FFFFFFFFFFFFFFF:FFFFFFFFFFFF:FFFFFFFFFFFFFFFFFFFFFFFFFFFFFFFFFFFFFFFFFFFFFFFFFFFFFFFF:FFFFFFFFFFFFFFFFFFFFFF:FFFFFFFFFFFFFFFFFFFFFFFFFFFFFFFFFFFFFFFFFFFFFFFFFFFFFFFFFFFFFFFFFFFFFFFFFFFFFFFFFFFFFFFFFFFFFFFFFFFFFFFFFFFFFFFFFFFF:FFFFFFFFFFFFFFF:FFFFFFF,F
@A01757:128:HWYCLDRX2:1:2101:18331:14544
TCGGACTACAGGGTATCTAATCCTGTTTGCTCCCCACGCTTTCGTGCCTCAGTGTCAGTTACAGTCCAGAGAGCCGCCTTCGCAACTGGTGTTCCTCCTAATATCTACGCATTTCACCGCTACACTAGGAGTTCCACTCTGCTCTCCTGCACTCAAGGTCCCCAGTTTCTAGGGCTTTCTACGGTTGAGCCGGTGGCGGTCCCCTCTGAGTTCTGAGACCACCTACGCTCGCTTTACGCGCCGTGGGTGCG
+
FFFFFFFFFFFFFF:FFF:FFFFFFFFFFFFFF:F:F:FF,FFFFFF:F:FFFFFFFFFFFFFFFF:FFFF,FFFFFFFFFFF:,FFFFFFF,FF,FFFFF,FFFF:FFFF:,,FFF,FFFFFF:FFFF:,,F::,FFFF,FFFF,FFFF:,:F,,F,:F,:F:::,:F,:,:FF,::,,F,FF::FFFF,F,,F,::,:,,,F:F,F:,F,,,F,,:,F,FF,::FF,,,:,:F,,F,,,,FF,,,:,,F
@A01757:128:HWYCLDRX2:1:2101:14606:14606
TCGGACTACTAGGGTATCTAATCCTGTTTGCTACCCACGCTTTCGAACCTCAGCGTCAGTTACAGACCAGAGAGCCGCTTTCGCCACTGGTGTTCTTCCATATATCTACGCATTTCACCGCTACACATGGAGTTCCACTCTCCTCTTCTGCACTCAAGTATCCCAGTTTCCAATGCACTACTCCGGTTAAGCCGAAGGCTTTCACATCAGACTTAATAGACCGCCTGCGTTCCCTTTACGCCCAATAAATC
+
FFFFFFFFF:FFFFFFFFFFFFFFFFFFFFFFFFFFFFFFFFFFFFFFFFFFFFFFFFFFFFFFFFFFFFF,FFFFFFFFFFFFFFFFFFFFFFFFFFF:FFFFFFFFFFF,FFFFFFFFFFFFFF,:FFFFFFFFFFF,FFFFFFFFFFFFFFFFF:F:,,FFFFFFFFF:::FFF:FFF,,F,FFFFF,FF:FFFFFFFFFF::FFFFFFFFF,,F,FFFFFFF,FFFFFFFFFFFFFFFF,FF,FFFF
@A01757:128:HWYCLDRX2:1:2101:16251:14606
TCGGACTACAAGGGTTTCTAATCCTGTTCGCTACCCATGCTTTCGAGCCTCAGCGTCAGTTGCAGACCAGACAGCCGCCTTCGCCACTGGTGTTCTTCCATATATCTACGCATTCCACCGCTACACATGGAGTTCCACTGTCCTCTTCTGCACTCAAGTCGCCCGGTTTCCGATGCACTTCTTCGGTTAAGCCGAAGGCTTTCACATCAGACCTAAGCAACCGCCTGCGCTCGCTTTACGCCCAATAAATC
+
FFFFFFFFFFFFFFFFFFFFFFFFFFFFFFFFFFFFFFFFFFFFFFFFFFFFFFFFFFFFFFFFFFFFFFFFFFFFFFFFFFF:FFFFFFFFFFFFFFF:FFFFFFFFFFFFFFFFFFFFFFFFFFF:FFFFFFFFFFFFFFFFFFFFF:FFFFFFFFFFFFFFFFFFFFFFFFFFFFFFFFFFFFFFF,:FFFFF::FFFFFFF,FFFFF,F::FFFF,:FFFFFFFFFFFFFFFFFF,FFFFFFFFFFF
@A01757:128:HWYCLDRX2:1:2101:8106:14716
TCGGACTACTGGGGTATCTAATCCTGTTCGCTACCCATGCTTTCGAGCCTCAGCGTCAGTTGCAGACCAGACAGCCGCCTTCGCCACTGGTGTTCTTCCATATATCTACGCATTCCACCGCTACACATGGAGTTCCACTGTCCTCTTCTGCACTCAAGTCGCCCGGTTTCCGATGCACTTCTTCGGTTAAGCCGAAGGCTTTCACATCAGACCTAAGCAACCGCCTGCGCTCGCTTTACGCCCAATAAATC
+
FFFFFFFFFFFFFFFFFFFFFFFFFFFFFFFFFFFFFFFFFFFFFFFFFFFFFFFFFFFFFFFFFFFFFFFFFFFFFFFFFFFFFFFFFFFFFFFFFFFFFFFFFFFFFFFFFFFFFFFFFFFFFFFFFFFFFFFFFFFFFFFFFFFFFFFFFFFFFFFFFFFFFFFFFFFFFFFFFFFFFFFF:FFFFF:FFFF:FFF,FFF:FFFFFFFFFFFFFFF:FFFFFFFFFFFFFFFFFFFFFFFFFFF:FFF
@A01757:128:HWYCLDRX2:1:2101:27489:14779
TCGGACTACAGGGGTAACTAATCCTGTTTGCTCCCCACGCATTCGTGCCTCAGTGTCACTTACACTCCAGAGAGCCGCCATCGCAACTGGTGTTCCTCCTAATAACTACGCATTTCACCGCTACACTAGGAATTCCACTCTCCTCTCCTGCACTCAAGTTTCCCAGTTTCAAAGGCTTACTACGGTTGAGTCGTAGCCTTTCACCTCTGACTTAAGAAACCACCTACGCACCATTTACGCCCAGTAATTCC
+
,F,FFF,FF,F,,F:F,:FF,FF:FF:,F,F,F,FF,F,:,,F:::FFF::FF,,F:F,,FF::,,FFF,FF:FFFF:FF,F,FF:FFFFF,:FFFFF:FF:,F:FF,:FFF,,,FFF,,FF:,:F:F,:FF,:F:F,,FFF,,FFFF:,:FF,FFFF::,FF,F:F,,FF:F,:F,FFFFF,,F,F,F,FFF,:,::,:,FFF:FF:FFFF:FF,F,FFFF::F:,,FFFF:F,,FF,::F:,FFFF:FF
@A01757:128:HWYCLDRX2:1:2101:31584:14826
TCGGACTACAAGGGTTTCTAATCCTATTTGCTCCCCACGCTTTCGTGCCTCAGCGTCAGTCAACAGGCCAGGCGGCCGCCTTCGCCACTGGTGTTCTTCCATATATCTACGCATTTTACCGCTACACATGGAGTTCCACCGCCCTCTCCTGCTCTCTAGCCCGCCAGTTTCCAGAGCCTGTACCGGTTGAGCCGGTACCTTTCACTCCAGACTTAGCAGGCCGCCTACGCACCCTTTACGCCCAATCATTC
+
FFFFFFFFFFFFFFFFFFF:FFFFFFFFFFFFFFFFFFFFFFFFFFFFFFFFFFFFFFFFFFFFFFFFFFFFFFFFFFFFFFFFFFFFFFFFFFFFFFFFFFFFFFFFFFFFFFFFFFF:FFFFFFFFFFFFFFFFFFF:FFFFFFFFFFFFFFFFFFFFFFFFFFFF:FFFFFFFFFFFFFFFFFFFFFFFFFFF,FFFFFF:FFFFFFFFFFFFFFFFFFFFFFFFFFFFFFFFFFFFFFF:FFFFFFF
@A01757:128:HWYCLDRX2:1:2101:24912:14857
TCGGACTACCGGGTTCTAATCCTGTTTGCTACCCACGCTTTCGAGCCTCAGCGTCAGTTAAAGCCCAGTAAGCCGCCTTCGCCACTGGGGTTCCTCCTAATATTTACGCAGTCCACCGCTACACTAGGAATTCCGCTTAACTCTAATTCACTCACGAAAAACAGTTTTTAACGCGTATATGAGTTGATCCCATATATTAATAATTCAAATTGTTACCCCGCCTACGATCCCTTTACACCCACTAATTCAGG
+
FFFF:FFFFFFFF:FFF:,:F,FFFFFFFF:,FFFF:FF,FFFFF:FFFF:F:F,F:,FF:,:F:F,,FFFF,,F:,,::FF::FFFF,F,F::,FFFFF,FF,,F::,F,F:FFFFFF,F:FFF,FFF,F,,,:::,F,FFFFF,FF,:FFF,,FF,FFFFF:F:FFFFF:F:,,FFFFFF,F:F::F,,F,,F,:FF,,,FF:FFF,,F:FF,,F,:FF:::,:::F:,:,FF::,,FF,,,FFFF:F,
@A01757:128:HWYCLDRX2:1:2101:27398:14904
TCGGACTACTCGGGTATCTAATCCTGTTCGCTCCCCCAGCTTTCGCGCCTCAGCGTCAGTGACGGCCCAGAGAGCTGCCTTCGCCATCGGTGTTCTTCCCGATATCTGCGCATTCCACCGCTACACCGGGAATTCCGCTCTCCTCTACCGCACTCGAGCCGCCCAGTCCGGGACCCGGCCCGGGGTTGAGCCCCGGGGTTAGAGGTCCCGCTTAGGCGGCCGCCTACGCGCGCTTTACGCCCAATGAATCC
+
FFFFFFFFFF:FFFFFFFFFFFFFFFFFFFFFFFFFFFFFFFFFFFFFFFFFFFFFFFFFFFFFFFFFFFFFFFFFFFFFFFFFFFFFFFFFFFFFFFFFFFFFFFFFFFFFFFFFFFFFFFFFFFFFFF:FFFFFFFFFFFFFFFFF:FFFFFFFFFFFFFFFFFFFFF::FFFFFFFFF:FFFFFFFFFFFFFFFF::FFFFFFFFFFFF:FFFFFFFFFFFFFFFFFFFFFFFFFFFFFFFF:FFFFF
@A01757:128:HWYCLDRX2:1:2101:15790:14935
TCGGACTACCGGGGTATCTAATCCTGTTCGCTACCCACGCTCTCGTGCTTCAGCGTCAGTCGCAGTCTGGTAAGCTGCCTTCGCTATCGGAGTTCTAAGTTATATCTAAGCATTTCACCGCTACTTAACTTATTCCGCCTACCTCGTCTGAACTCGAGTCTTACAGTATTAATGGCAAATCAAGGTGAAGCCCCGACGTTTAACCACTAACTTAAAAAACCGCCTACGCACCCTTTAAACCCAATAAATCC
+
:FFFFFFFFFFFFFFFFFFFFFFFFFFFF:FFFFFFFFFFFFFFFFFFFFFFFFFFFFFFFFF:FFFFF:FFFFFFF:FFFFFFFFFFFFFFFFFFFFFFFFFFFFFFFFFFFFF::,F:FFFFFFFF,FFF:FFF::FFFF:FF:FF:FFFFFF:FFFFFFF:FFFFFF:FFF,F,FFFFFF,FFFFFFFFFFFFFFF:F,FF:F:,FF,F:::FFFFF,:FFFFF:FF,,:F:F:F,F,,,F,::,F,:
@A01757:128:HWYCLDRX2:1:2101:24659:14951
GACTACAAGGGTTTCTAATCCTGTTCGCTACCCACGCTTTCGTGCATCAGCGTCAGATGCGGATTAGCAAGCTGCCTGCGCAATCGGTGTTCTGAGTAATATCTAAGCATTTCACCGCTACACTACTCATTCCGCCTGCTGCATCCGCTCTCTAGTCGAACAGTATCAGAGGCAGGCACGGGGTTAAGCCCCGACATTTGACCTCTAACTTATCCGACCGCCTACGCACCCTTTAAACCCAATAAATCCGG
+
F:FFFFFFFFFFFFFFFFFFFFFFFFFFFFFFFFFFFFFFFFFFFFFFFFFFFFFFFFFFFFFFFFFFF:FFFFF:FFFFFF:FFFFFFFFFFFFFFFFFFFFFFFFFFFFFFFFFFFFFFFFFFFFFFFFFFFFFFFFF:FFFFFFFFFFFF:FFFFFFFFFFFFFFFFFFFFFFFFFFFFFFFFFFFFFFFF:FF::FFF:FFF,:::FFFFFFFFFFFFF:FFFFFF:FFFFFFFFFFFFFFFFFFF:
@A01757:128:HWYCLDRX2:1:2101:4435:14998
TCGGACTACAGGGGTATCTAATCCTGTTCGCTCCCCCAGCTTTCGCGCCTCAGCGTCAGTGACGGCCCATAGAGCTGCCTTCGCCATCGGTGTTCTTCCCGATCTCTGCGCATTCCACCGCTACACCGGGAATTCCTCTCTCCTCTACCGCACTCGAGCCGCCCAGTCCGGGACCCCGCCCGGGGTTGAGCCCCGGGGTTAGAGGTCCCTCTTAGGCGGCCCCCTACGCGCGCTTTACGCCCAATGAATCC
+
:FFFFFFFFFFF,FFFFFFFFF:FFFFF,FFFFFFFF,FFFFFFFFFFFFFF:FFFFFFFFFF:F,,F:,FF,FFFFFFFFFFFFF:FFFFFFFFF:,:,FFF,FFFFF:FFFF:FFFFFFFFFFFF,FF:FFFFFFFF:FFFFF,FF,,FFFFF:F,FFF,FFFF:,:FFFFFFF:F,FF,,FFFF,,,FFFF,,:,F:FFF,:,F,F,FFFF,,FF:FF,FFFF:FF:,FF,FFFF:FFF:FF,FF:,F
@A01757:128:HWYCLDRX2:1:2101:28610:14998
TCGGACTACAGGGGTATCTAATCCTGTTTGCTCCCCACGCTTTCGTGCCTCAGTGTCAGTTACAGTCCAGAGAGCCGCCTTCGCAACTGGTGTTCCTCCTAATATCTACGCATTTCACCGCTACACTAGGAATTCCACTCTCCTCTCCTGCACTCAAGTTTCCCAGTTTCAAAGGCTTACTACGGTTGAGCCGTAGCCTTTCACCTCTTACTTAAGAAACCACCTACGCACCCTTTACGCCCAGTAATTCC
+
FFFFFFFFFFFFFFFFFFFFFFFFFFFFFFFFFFFFFFFFFFFFFFFFFFFFFFFFFFFFFFFFFFFFFFFFFFFFFFFFFFFFFFFFFFFFFFFFFFFFFFFFFFFFFFFFFFFFFFFFFFFFFFFFFFFFFFFFFFFFFFFFFFFFFFFFFFFFFFFFFFFFFFFFFFFFFFFFFFFFFFFFFFFFFFFFFFFFFFFFFFFFFFFFFFFFFFFFFFFFFFFFFFF:F:FFFFFFFF:FFFF,F,FFFFF
@A01757:128:HWYCLDRX2:1:2101:28221:15107
TCGGACTACAAGGGTTTCTAATCCTGTTCGCTACCCATGCTTTCGAGCCTCAGCGTCAGTTGCAGACCAGACAGCCGCCTTCGCCACTGGTGTTCTTCCATATATCTACGCATTCCACCGCTACACATGGAGTTCCACTGTCCTCTTCTGCACTCAAGTCGCCCGGTTTCCGATGCACTTCTTCGGTTAAGCCGAAGGCTTTCACATCAGACCTAAGCAACCGCCTGCGCTCGCTTTACGCCCAATAAATC
+
FFFFFFFFFFFFFFFFFFFFFFFFFFFFFFFFFFFFFFFFFFFFFFFFFFFFFFFFFFFFFFFFFFFFFFFFFFFFFFFFFFFFFFFFFFFFFFFFFFFFFFFFFFFFFFFFFFFFFFFFFFFFFFFFFFFFFFFFFFFFFFFFFFFFFFFFFFFFFFFFFFFFFFFFFFFFFFFFFFFFFFFF,FFFFF,FFFFFFF:FFFFFFFFFFFFFFF:FFFFFF,FFFFFFFFFFFFFFFFFFFFFFFFF,FF:
@A01757:128:HWYCLDRX2:1:2101:5303:15123
TCGGACTACAAGGGTATCTAATCCTGTTTGCTCCCCACGCTTTCGTGCCTCAGTGTCAGTTACAGTCCAGAGAGCCGCCTTCGCAACTGGTGTTCCTCCTAATATCTACGCATTTCACCGCTACACTAGGAATTCCACTCTCCTCTCCTGCACTCAAGTTTCCCAGTTTCAAAGGCTTACTACGGTTGAGCCGTAGCCTTTCACCTCTGACTTCAGAACCCACCTACGCACCCTTTCCGCCCAGTCATTCC
+
FFFFFFFFFFFFFFFFFFFFFFFFFFFFFFFFFFFFFFFFF:FFFFFFF:FFFFFFF,FF:FFFFFFFFFFFFFFFFFFFFFFFFFFFFFFFFFFFFFFFF:FFFFFFFF:FFFFFFFFFFFF::FF:FFF,,FFFFFFFFFFFFF,FFFFFFFFFFFFFFFFFFFFFF:,FFFFFFFFFFFFFFF:FFFFFFF:FFFF,FF,FFFFF:::FF,F:FF,,F,:FFF::,,F,FF,F,FFFFF:F:,F,::F
@A01757:128:HWYCLDRX2:1:2101:17508:15123
TCGGACTACCAGGGTATCTAATCCTGTTTGCTCCCCACGCTTTCGTGCCTCAGTGTCAGTTACAGTCCAGAGAGCCGCCTTCGCAACTGGTGTTCCTCCTAATATCTACGCATTTCACCGCTACACTAGGAATTCCACTCTCCTCTCCTGCACTCAAGTTCCCCAGTTTCAAAGGCTTACTACGGTTGAGCCGTAGCCTTTCACCTCTGACTTAAGAAACCACCTACGCACCCTTTACGCCCAGTAATTCC
+
FFFFFFFFFFFFFFFFFFFFFFFFFFFFFFFFFFFFFFFFFFFFFFFFFFF:FFFFFFFFFFFFFFFFFFFFFFFFFFFFFFFFFFFFFFFFFFFFFFFFFFFFFFFFFFFFFFFFFFFFFFFFFFFFFFFFFFFFFFFFFFFFFFFFFFF:FFFFFFFFFFFFFFFFFFFFFFFFFFFFFFFFFFFFFFFFFF:FFFFF:FFFFFFFFF:,FFFFFFFFFFFFFFFFFFFFFF:FFFFF:F:FFFFFFF:
@A01757:128:HWYCLDRX2:1:2101:18394:15123
TCGGACTACAAGGGTATCTAATCCTGTTCGCTACCCATGCTTTCGCTCCTCAGCGTCAGTTACTGCCCAGAGACCTGCCTTCGCCATTGGTGTTCCTCCTGATATCTGCGCATTTCACCGCTACACCAGGAATTCCAGTCTCCCCTACAGCACTCAAGTTATGCCCGTATCGCCTGCACGCCCGACGTTAAGCCCCGGGATTTCACAGACGACGCGACAAACCACCTACGAGCTCTTTACGCCCAGTAATT
+
FFFFFFFFFFFFFFFFFFFFFFFFFFFFFFFFFFFFFFFFFFFFFFFFFFFFFFFFF:FFF:FFFFFFFFFFFFFFFFFFFFFFFFFFFFFFFFFFFFFFFFFFFFFFFFFFFFFFFFFFFFFFFFFFFFFFFFFFF:::FFFFFFFFFFFFFFF:FFFFFFFFFFFFF:FF:FFFFF:F::FFF,FFFF,,FF:FFF,FFFFFF::FFF:FFFFFFF:FFFF,F,FFFFF:FFFFFFFF:FFF,F:,FF,
@A01757:128:HWYCLDRX2:1:2101:10077:15154
ACGGACTACAAGGGTATCTAATCCTATTTGCTACCCACGCTTTCGAGCCTCAGCGTCAGTTAAAGCCCAGTAAGCCGCCTTCGCCACTGGTGTTCCTCCTAATATTTACGCATTCCACCGCTACACTAGGAATTCCGCTTACCTCTACTTCACTCAAGAAAAACAGTTTTGAACGCTTATATGAGTTGAGCCCATATCTTCAACAGTCAACTTGTTCCCCCGCCTACGCTCCCTTTACACCCAGTAATTCC
+
FFFFFFFFFFFFFFFF:FF:F:FFFF::F:FFFFFFFFFFFF:FFFFF:FFFFFFFFFFFFFFFFFFFFFFFFFFFFFFFFFFFFFFFFFFFF:FFF:FF:,FFFFFFF:FFF:FFFFFF,:FFFFF,FFFF:FF:FFFFFFFFFFFFFFF,FFF:FFFF:FFFFFFFFFFFFFFFFFFFFF,FFFFF,F:,F,F:FFFF,FFFF,FFFF,FFFFFFF:F,FF,FF:FFFFF::FFFFFF,FFFFF,F:F,
@A01757:128:HWYCLDRX2:1:2101:5113:15170
TCGGACTACAAGGGTATCTAATCCTGTTTGCTCCCCACGCTTTCGTGCCTCAGTGTCAGTTACAGTCCAGAGAGCCGCCTTCGCAACTGGTGTTCCTCCTAATATCTACGAATTTCACAGCTACACTAGGAATTCCACTCTCCTCTCCTGAACTCAAGTTTCCCCGTTTCAATGGCGTCGTAGGGGTGAGCCGTAGCCTTTCACCTCTCAGTTAAGAAAGCACAAACGCACCCTGTACGCCCAGATATTCG
+
:FFFFF:F,FFFFF:F::FFFFF::,FFF:,F:,FF:,:FFFFF,:F,,:FF,F:F,::FFF,FF:,F,:::FF,F,FF::::,F,FFFFFFF::,,:,,F,FFF,F,FF,,:F:,,,,F,,,,,,F,:F,,:F:,,::,,,,::FF:FF,:,,,F,,FF::,:,:,FFF,F,,::,:,,FF,,,,:FF,,,FFFFFFF,:F:,FF,:,:,,F:,:,:,,,F,,,FF,F:F:,,,,,F:F,F,::,,,,:,
@A01757:128:HWYCLDRX2:1:2101:21784:15201
TCGGACTACAGGGGTATCTAATCCTGTTCGCTACCCATGCTTTCGAGCCTCAGCGTCAGTTGCAGACCAGACAGCCGCCTTCGCCACTGGTGTTCTTCCATATATCTACGCATTCCACCGCTACACATGGAGTTCCACTGTCCTCTTCTGCACTCAAGTCGCCCGGTTTCCGATGCACTTCTTCGGTTAAGCCGAAGGCTTTCACATCAGACCTAAGCAACCGCCTGCGCTCGCTTTACGCCCAATAAATC
+
FFFFFFFFFFFFFFFFFFFFFFFFFFFFFFFFFFFFFFFFFFFFFFFFFFFFFFFFFFFFFFFFF:FFFFFFFFFFFFFFFFFF:FFFFFFFFFFFFFFFFFFFFFFFFFFFFFFFFFFFFFFF:FFFFFFFFFFFFFF:FFFFFFFFFFFFFFFFFFFFFFFFFFFFFFFFFFFFF:FFFFFFFF:FFFFFFFF:FFFFFFF:FFFFFFFFFFFFFFFFFFFFFFF:FFFFFFFFFFFFFFFFFFF:FFF
@A01757:128:HWYCLDRX2:1:2101:29541:15264
TCGGACTACAAGGGTATCTAATCCTGTTTGCTACCCACGCTTTCGAACCTCAGCGTCAGTTACAGACCAGAGAGCCGCTTTCGCCACTGGTGTTCTTCCATATATCTACGCATTTCACCGCTACACATGGAGTTCCACTCTCCTCTTCTGCACTCAAGTCTCCCAGTTTACAATGCACTACTCCGGTTAAGCCGAAGGCTTTCACATCAGACTTAAAAGACCGCCTGCGTTCCCTTTACGCCCAATAAATC
+
FFFFFFFFFFF:FFFFFFFFFFFFFFFFFFFFFFFFFFFFFFFFFFFFFFFFFFFFFFFFFFFFFFFFFFFFFFFFFFFFF:FFFFFFFFFFFFFFFFFFFFFFFFFF:FFFFFF:F:FFFFFFFFF::FFFFFFFFFFFFFFFFFFFFFFFFFFFFFFFFFFFFFFFFFFFFFFFFFFFFFFFFFFFFF:F:FFFFFFFFFFFFFFFFFFFFFFFFFFF,F:FFFFFFFFF,FFFFFFF:FFFFFFFFFF
@A01757:128:HWYCLDRX2:1:2101:9932:15311
ACGGACTACAAGGGTATCTAATCCTCTTTGCTACCCACGCTTTCGAGCCTCAGCGTCAGTTAAAGCCCAGTAAGCCGCCTTCGCCACTGGTGTTCCTCCTAATATTTACGCATTCCACCGCTACACTCGGAATTCCGCTTACCTCTACTTCACTCAAGACAAACAGTTTTGAACGCTTATATGAGTTGAGCCCATAGCTTAAACATTCAACTTGTTCCCCCGCCTACGCTCCCTTTAAACCCAGTAATACC
+
FFFFFF,::FFFFFFFFFFF:FF:F,FFFFFFFFFFFFFFFFFFF:FFFFFFFFFFFFFF:FFFFFFFFFFFFFFFFFF,FFFFFFFFFFFFFFFFFFFFF:F:FFFF:FFFFFFFFFFFFF,F:FF,FFF:FFFFF::FF:FFFFFF:FFFFFF,:,F,FF:FF::FFFFF,FFFFFFFFFFFFFFF,F:,F:F,,FFFFFFFFFFF,:FFFFFFFF:FFFFF:F:,FFF:F,,F,,,FFFF::::,,,F
@A01757:128:HWYCLDRX2:1:2101:30942:15311
TCGGACTACAAGGGTATCTAATCCTGTTCGCTCCCCTAGCTTTCGCGCCTCAGCGTCAGTCGTGGCCCAGAAGGCCGCCTTCGCCGCCGGTGTTCTTCCCAATATCTGCGCATTCCACCGCTACACTGGGAATTCCGCCTTCCCCTACCAGACTCAAGCCTGCCGGTATCGGGGGCGGACCGGGGTTGAGCCCCGGTATTTGACCCCCGACCTAACAGGCCGCCTACGCGCGCTTTACGCCCAATGAATCC
+
FFFFFFFFFFFFFF:FFFFFFFFFFFFF:FF:FFFF:F:FFFFFFFFFFFFFFFFFFFFFFFFFFFFFFFFF:FFFFFFFFFFFFFFFFFFFFFFFFFFFFF:FFFFFFFFFFFFFFFFFFFFFFFFFFFF:FFFFFFFFFFFFFFFFFFFFFFFFFFFFFFFFFFF:FFFFFFFFFFF:FFFFF:FF,FFFFFFF,:FFFFFFFFFFFFFFF::FFFFFFFFFF:FFFFFFF:,FFFFF:F:FFF,,F:,
@A01757:128:HWYCLDRX2:1:2101:31647:15499
TCGGACTACTGGGGTATCTAATCCTGTTTGCTCCCCACGCTTTCGTGCCTCAGTGTCAGTTACAGTCCAGAGAGCCGCCTTCGCAACTGGTGTTCCTCCTAATATCTACGCATTTCACCTCTACACTAGGAATTCCACTCTCCTCTCCTGCACTCAAGTTCCCCAGTTTCAAAGGCTTACTACGGTTGAGCCGTAGCCTTTCACCTCTGACTTAAGAAACCACCTACGCACCCTTTACGCCCAGTAATTCC
+
FFFFFFFFFFFFFFFFFFFFFFFFFFFFFFFFFFFFFFFFFFFFFFFFFFFFFFFFFFFFFFFFFFFFFFFFFFFFFFFFFFFFF:FFFFFFFFFFFFFFFFFFFFFFFFFFFFFFFFFFFFFFFFFFFFFFFFFFFFFFFFFFFFFFFFFFFFFF:FFFFFFFFFFFFFF,FFFFFFFFF:FFFFFFFFFFFFFFFFFFFF:FFFFF:FFFF:FFFFFFFFFFFFFFFFFFFFFFFFFFFFFFFF:F:FF
@A01757:128:HWYCLDRX2:1:2101:27868:15530
GGGCGAAAAAGGTTTATAAAAAATTTTTTAAAACCCCCAATAAAGCCCCAAATTAAAAAAAAAAACAAAAAATGACCCAAGCCCCAATTTTTTTTTAAAAAATATAACCCAAACACCCCAAAACAAAAAGATAAACAAATCAAAAAATTAAAAAAAATTACAACATTTAAAAAACCCAACAACGGTAAAACCTGGGGGTTTAAAAACAAAAATAAAAAACCCCAAGCCGCCCATTTAAACCCAAAAAAACC
+
FF,,,,:FFF,:,,F,,FF:F::,,,FF,,,,,:,:,F::F,,F,,,,FF,,,,,F,,FFF:,FF,F,FFF,,,,,F,,F,F,,FF,,,,,,,,,,,,FFFF,F:FF,,,F,,,:F,:,,FFF,:FF,:,:,FFF:,,:,FF,:,:,,,,::FFFF,F,F:,FFFFF,F,,FFFF,F,,F:,FF,F,FF:FF,,,F,,FF::FFF,:F,,FF,F,F:F,,,FF:,,::,,,F,,:,F,,FF,:FFF::F,,
@A01757:128:HWYCLDRX2:1:2101:18620:15546
ACGGACTACAAGGGTTTCTAATCCTATTTGCTCCCCACGCTTTCGTGCCTCAGCGTCAGTCACAGGCCAGGCGGCCGCCTTCGCCACTGGTGTTCTTCCATATCTCTGCGCATTTTACCGCTACACATGGAGTTCCACCGCCCTCTCCTGTCCTCAAGTCTGCCAGTTTCTGAATGAAAGACGAGTTGAGCTCATCCCTTTGCCTTCAGACTGAACAGACCGCCTGCGCACCCTTTACGCCCAATCATTCC
+
FFFFFFFFFFFFFFF:FFFFF:FFFFFFFFFFFFFFFFFFFFFFFFFFFFFFFFFFFFFFFFFFFFFFFFFFFFFFFFFFFFFFFFFFFFFFFFFFFFFFF:FFFFFFFFFFFFFFFFFFFFFFFFFFFFFFFFFFFFFFFFFFFFFFFFFFFFFFFFFFFFFFFFFFFFFFFFFFFFFFFF:FFFFFFFFFFFFFFFFFFFFFFFFFFFFFFFFFFFFF:FF:FFFFFFFFFFFFFF,FFF,FFF:FFFF
@A01757:128:HWYCLDRX2:1:2101:23213:15577
TCGGACTACAAGGGTATCTAATCCTGTTTGCTACCCACGCTTTCGAACCTCAGCGTCAGTTACAGACCAGAGAGCCGCTTTCGCCACTGGTGTTCTTCCATATATCTACGCATTTCACCGCTACACATGGAGTTCCACTCTCCTCTTCTGCACTCAAGTCTCCCAGTTTCCAATGCACTACTCCGGTTAAGCCGAAGGCTTTCACATCAGACTTAAAAGACCGCCTGCGTTCCCTTTACGCCCAATAAATC
+
FFFFFFFFFFFFFFFFFFFFFFFFFFFFFFFFFFFFFFFFFFFFFFFFFFFFFFFFFFFFFFFFFFFFFFFFFFFFFFFFFFFFFFFFFFFFFFFFFFFFFFFFFFFFFFFFFFFFFFFFFFFFFFFFFFFFFFFFFFFFFFFFFFFFFFFFFFFFFFFFFF:FFFFFFFFFFFFFFFFFFFF:F:FFFF,:FFFFFFFFFFFFFFFFFFFFFFFFFFF:F,FFF:F:FFF:FFFFFFFFFFFF:FF,F,F
@A01757:128:HWYCLDRX2:1:2101:2003:15608
TCGGACTACAAGGGTTTCTAATCCTGTTTGCTCCCCACGCTTTCGTGCCTCAGTGTCAGTTACAGTCCAGAGAGCCGCCTTCGCAACTGGTGTTCCTCCTAATATCTACGCATTTCACCGCTACACTAGGAATTCCACTCTCCTCTCCTGCACTCAAGTTCCCCAGTTTCAAAGGCTTACTACGGTTGAGCCGTAGCCTTTCACCTCTGACTTAAGAAACCACCTACGCACCCTTTACGCCCAGTAATTAC
+
FFFFFFFFFFFFFFFFFFFFFF:FFFFFFFFFFFFFF:F:FFFFFFFFFFFFFFFFFFFFFFFFFFFFFFFFFFFFFFFFFFFFFFFFFFFFFFF,FFFFF:FFFFFFFF:FFFF,FF:FFFFFFFFFFFFFFFF,FFFFFF:FFF::FFFF,FFF:FFF::FFFFFFFFFFFFF:FF,F,FF::FF:FF:FFFF:FFF:FFFF,FFF:F:FFF,,FFF,FFF:,FFF,FF,,FFFFF:FF,FFF:,:F:,
@A01757:128:HWYCLDRX2:1:2101:24460:15640
TCGGACTACCAGGGTTTCTAATCCTGTTTGCTCCCCACGCTTTCGTGCCTCAGTGTCAGTTACAGTCCAGAGAGCCGCCTTCGCAACTGGTGTTCCTCCTAATATCTACGCATTTCACCGCTACACTAGGAATTCCACTCTCCTCTCCTGCACTCAAGTTCCCCAGTTTCAAAGGCTTACTACGGTTTAGCCGTAGCCTTTCACCTCTGACTTAAGAAACCACCTACGCACCCTTTACGCCCAGTAATTCC
+
FFFFFFFFFFFFFFFFFFFFFFFFFFFFFFFFFFFFFFFFFFFFFFFFFFFFFFFFFFFFFFFFFFFFFFFFFFFFFFFFFFFFFFFFFFFFFFFFFFFFFFFFFFFFFFFFFFFFFFFFFFFFFFFFFFFFFFFFFFFFFFFFFFFFFFFFFFFFFFFFFFFFFFFFFFFF:FFFFFFFFFFFFFF,:FFFFFFFFFFFFFFFFFFFFFFFFFFFFFFFFFFFFFFFFFFFFF:F,FFFFFFFFFFFFFF
@A01757:128:HWYCLDRX2:1:2101:26666:15640
TCGGACTACAAGGGTATCTAATCCTGTTTGCTCCCCACGCTTTCGTGCCTCAGTGTCAGTTACAGTCCAGAGAGCCGCCTTCGCAACTGGTGTTCCTCCTAATATCTACGCATTTCACCGCTACACTAGGAATTCCACTCTCCTCTCCTGCACTCAAGTTCCCCAGTTTCAAAGGCTTACTACGGTTGAGCCGTAGCCTTTCACCTCTGACTTAAGAAACCACCTACGCACCCTTTACGCCCAGTAATTCC
+
FFFFFFFFFFFFFFFFFFFFFFFFFFFFFFFFFFFFFFFFFFFFFFFFFFFFFFFFFFFFFFFFFFFFFFFFFFFFFFFFFFFFFFFFFFFFFFFFFFFFFFFFFFFFFFFFFFFFFFFFFFFFFFFFFFFFFFFFFFFFFFFFFFFFFFFFFFFFFFFFFFFFFFFFFFFFFFFFFFFFFFFFFFFFFFFFFFFFFFFFFFFFFFFF:FFFFFFFF:FFFFFFF,FFFFFFFF,F:F:FFFFFF,FFFFF
@A01757:128:HWYCLDRX2:1:2101:29270:15640
TCTGACTACACGGGTATCTAATCCTGTTCGCTACCCATGCTTTCGAGCCTCAGCGTCAGTTGCAGACCAGACAGCCGCCTTCGCCACTGGTGTTCTTCCATATATCTACGCATTCCACCGCTACACATGGAGTTCCACTGTCCTCTTCTGCACTCAAGTCGCCCGGTTTCCGATGCACTTCTTCGGTTAAGCCGAAGGCTTTCACATCAGACCTAAGCAACCGCCTGCGCTCGCTTTACGCCCAATAAATC
+
FFFFFFFFFFFFF:FF:FF:FFFFFFFFFFFFFFFFF,F:FFFFFFFFFFF,FFFFF:FFFFFFFFFFFFFFFFFFFFFF:FFFFFFFFF:FF:FFFFFFFFFFFFFFFFFFFFFFFFFFFFFFFFFFFFFFFFFFF:::FFFFFFFFFFFFFFFFFFFF,FFFFFFFFF:F:FFFFFFFFFFFFFFFF,FF:FFFFFFFFFFFFFFFFFFFFFFFFFF:FFFFFF:FFFFFFFFFFFF:FFF,:FFFFFF
@A01757:128:HWYCLDRX2:1:2101:31476:15671
TCGGACTACACGGGTATCTAATCCTGTTCGCTCCCCCAGCTTTCGCGCCTCAGCGTCAGTGCCGGCCCAGAGAGCTGCCTTCGCCATCGGTGTTCTTCCCGATATCTGCGCATTCCACCGCTACACCGGGAATTCCGCTCTCCTCTACCGCACTCGAGCCGCCCAGTTCGGAACCCGGCCCGAGGTTGAGCCCCGGGGTTAGAGGTTCCGCTTAGGCAGCCGCCTACGCGCGCTTTACGCCCAATGAATCC
+
FFFFFFFFFFFFFF::FFFFFFFFFFFFFFFFFFFFFFFFFFFFFFFFFFFFFFFFFFFFFFFFFFFFFFFFFFFFFFFFFFFFFFFFFFFFFFFFFFFFFFFFFFFFFFFFFFFFFFFFFFFFFFFFFFFFFFFFFFFFFFFFFFFFFFFFFFFFFFFFFFFFFFF,FFFF,FFFFFFFFFFFF:FFFFFFFFFFFFFFF:FFFFFFFFF:F::FFFFFFFFFFFFFFFFFF::FFFFFF:,,FF:FFFF
@A01757:128:HWYCLDRX2:1:2101:31774:15687
TCGGACTACAGGGGTATCTAATCCTGTTTGCTACCCACGCTTTCGAACCTCAGCGTCAGTTACAGACCAGAGAGCCGCTTTCGCCACTGGTGTTCTTCCATATATCTACGCATTTCACCGCTACACATGGAGTTCCACTCTCCTCTTCTGCACTCAAGTCTCCCAGTTTCCAATGCACTACTCCGGTTAAGCCGAAGGCTTTCACATCAGACTTAAAAGACCGCCTGCGTTCCCTTTACGCCCAATAAATC
+
FFFFFFFFFFFFFFFFFFFFFFFFFFFFFFFFFFFFFFFFFFFFFFFFFFFFFFFFFFFFFFFFFFFFFFFFFFFFFFFFFFFFFFFFFFFFFFFFFFFFFFFFFFFFFFF:FFFFFFFFFFFFFFFF:FFFFFFFFFFFFFFFFFFFFFFFFFFFFFFFFFFFFFFFFFFFF:FFFFFFF:FFFFFFFF,FFFFF,FFFFFFFFFFFFFFFFFFFFF,FFFFFFFFFFFFF:FFFFFFFFFFFFFF,FFF
@A01757:128:HWYCLDRX2:1:2101:1859:15734
TCGGACTACAAGGGTTTCTAATCCTGTTTGCTCCCCACGCTTTCGTGCCTCAGTGTCAGTTACAGTCCAGAGAGCCGCCTTCGCAACTGGTGTTCCTCCTAATATCTACGCATTTCACCGCTACACTAGGAATTCCACTCTCCTCTCCTGCACTCAAGTTCCCCAGTTTCAAAGGGTTACTACGGTTGAGCCGTAGCCTTTCGCCTCTGAGTTTTGTAACGACCTACGCTCCCTTTTCGCCCAGTAATTCG
+
F:FFFFFFFFF:FFFFFFFFFF:FFFFFFFFFFFFFFFFFFFF:FF:FFFFFFFF,F::FFFFFFF:FF:FFFFFFFFFFFF,,FFF:F,F:FFFF:F:FFFFFFFFFF::F,,FFF::::FF:F:F:FFFFFFF:FFFF,F,:FF:FF,FFF:F:FFFFF,F,FFF:::F:,,F,,FF,FFF,:FFFFF,,FFF,F,,F,:,::,FFF:,F,::,,,F,,FF::,,FF,FF:FFF,FF:,F,F:F,:::,
@A01757:128:HWYCLDRX2:1:2101:9381:15734
TCGGACTACAAGGGTATCTAATCCTGTTCGCTCCCCACGCTTTCGAGCCTCAGCGTCAATCACAGACCAGACAGCCGCCTTCGCCACTGGTGTTCCTCCATATATCTACGCATTTCACCGCTACACATGGAATTCCGCTTTCCTCTTCTGCAGTCAAGTTGGACAGTTTCCAATGCAATTCCACGGTTAAGCGGTGGGCTTTCACATGAGACTCTGCCCCCCGCCGGCGCTCGCTTTACGCCGAATCATTC
+
:FFFFFFFF,:FFFFFFFFFFFFFFFFFFF:FFFFFF:FFF:FFFFFFF:F::FF:FFF:FFF,FFFFF,F,FFF:FFF,FFFFFFFFF,:FFFFF,FFFFFFF:FF:FFF,,F:FF,,:FFFFFF:,F,,,FF:,,:::,:FFFF,:FF:F,FFFFF:FFF,::FF,FF:,,FFFF,,,FF,:,FF:F,,,,F:FFF,FF,:FFF:,,FFF:,FF:F,,FF:F,,F,,FF,,,F,F:,,:F,,,:::,F,
@A01757:128:HWYCLDRX2:1:2101:24153:15734
TCGGACTACAAGGGTTTCTAATCCTATTTGCTCCCCACGCTTTCGTGCCTCAGCGTCAGTCACAGGCCAGGCGGCCGCCTTCGCCACTGGTGTTCTTCCATATCTCTGCGCATTTTACCGCTACACATGGAGTTCCACCGCCCTCTCCTGTCCTCAAGTCTGCCAGTTTCTGAATGAAAGACGAGTTGAGCTCATCCCTTTGCCTTCAGACTGAACAGACCGCCTGCGCACCCTTTACGCCCAATCATTCC
+
FFFFFFFFFFFFFFFFFFFF:FFFFFFFFFFFFFFFFFFFFFFFFFFFFFFFFFFFFFFFFFFFFFFFFFFFFFFFFFFFFFFFFFFFFFFFF,FFFF:FFFFFFFFFFFF:FFFFFFFFFFFFFFFFFFFFFFFFFFFFFFFFFFFFFFFF:FFFFFFFFFFFFFFFFFFFFFFFFFFF:F,F:FFFFFFFFFFFFFFFF:FFFFF:FFFFFFFFFFFF:FF:F,FF:FFFFFFFFF:F::FFFFFFFF:
@A01757:128:HWYCLDRX2:1:2101:7030:15828
TCGGACTACCGGGGTATCTAATCCTGTTTGCTCCCCACGCTTTCGTGCCTCAGTGTCAGTTACAGTCCAGAGAGCCGCCTTCGCAACTGGTGTTCCTCCTAATATCTACGCATTTCACCGCTACACTAGGAATTCCACTCTCCTCTCCTGCACTCAAGTTTCCCAGTTTCAAAGGCTTACTACGGTTGAGCCGTAGCCTTTCACCTCTGACTTAAGAAACCACCTACGCACCCTATACGCCCAGTCATTCC
+
FFFFFFFFFFFFFFFFFFFF,FFFFFFFFFFFFFFFFFFFFFFFFFFFFFFFFFFFFFFFFFFFFFF:FFFFFFFFFFFFFFFFFFFFFFFFFFFFFFFFFFF:FF:FFFF:FFFFFFFFFFFFFFFFFFFFFFFFFFFFFFFFFFFFF:FFFFF::FFFFFFF:FFFFFFFFF:FFFFFFFFFF:FFFFFFFFF:F:FFFF:FFFFFFFFFFFFF::FFFFFFF:F:FFF:F:,FFFFF:F:FF,F:FFF
@A01757:128:HWYCLDRX2:1:2101:12427:15843
TCGGACTACCGGGGTATCTAATCCTGTTTGCTCCCCACGCTTTCGTGCCTCAGTGTCAGTTACAGTCCAGAGAGCCGCCTTCGCAACTGGTGTTCCTCCTAATATCTACGCATTTCACCGCTACACTAGGAATTCCACTCTCCTCTCCTGCACTCAAGTTCCCCAGTTTCAAAGGCTTACTACGGTTGAGCCGTAGCCTTTCACCTCTGACTTAAGAAACCACCTACGCACCCTTTACGCCCAGTAATTCC
+
FFFFFFFFFFFFFFFFFFFF:FFFFFFFFFFFFFFFFFFFFFFFFFFFFFFFFFFFFFFFFFFFFFFFFFF:FFFFFFFFFFF:FFFFFFFFFFFFFFFFFFFFFFFFFFFFFFFFFFFFFFFFFFFFFFFFFFFFFFFFFFFFFFFFFFFFFFFFFFFFFFFFFFFFFFFFFFFFFFFFFFFFFFFFFFFFFFFFFFFF:FFF,:FF:FFFFFFFF,FFFFFF,F:F:FFFFF,:FF:FFFFFF:FFFFF
@A01757:128:HWYCLDRX2:1:2101:29857:15843
TCGGACTACAGGGGTATCTAATCCTGTTTGCTACCCACGCTTTCGCTCCTCAGCGTCAGTTATGTGCCAGATAGTCGCCTTCGCCACTGATGTTCCTCCAGATATCTACGGATTTCACTCCTACACCTGGAATTCCACTATCCTCTCACACACTCCAGTTTGCCAGTTTCAAAGGCAGTTCCCACGTTGAGCGCGGGGATTTCACCATTGACTTGACATACCGCCTACGAGCGCTTTACGCCCAGTAATTC
+
FFFFFFFFFFFFFFFFFFFFFFFFFFFFFFFFFFFFFFFFFFFFFFFFFFFFFFFFFFFFFFFFFFFFFFFFFFFFFFFFFFFFFFFFFFFFFFFFFFFFFFFFFFFFFFFFFFFFFFFFFFFFFFFFFFFFFFFFF:FFFFFFFFFFFFF:FFF:FFFFFFFFFFFFFFFFFFFFFFFFFFF:FFFFFFFF:FFFFFF::FF:FF,,FFF,FFFF,FFFFFFFFFFFFFFFFF,FF:FFFF,FFF,F:F:
@A01757:128:HWYCLDRX2:1:2101:31367:15859
TCGGACTACACGGGTATCTAATCCTGTTCGCTCCCCCAGCTTTCGCGCCTCAGCGTCAGTGCCGGCCCAGAGAGCTGCCTTCGCCATCGGTGTTCTTCCCGATATCTGCGCATTCCACCGCTACACCGGGAATTCCGCTCTCCTCTACCGCACTCGAGCCGCCCAGTTCGGAACCCGGCCCGAGGTTGAGCCCCGGGGTTAGAGGTTCCGCTTAGGCAGCCGCCTACGCGCGCTTTACGCCCAATGAATCC
+
FFFF:FFFFFFFFF:FFFFFFFFFFF:FFFFFFFFFFFFF:,FFFFFFFFFFFFFFFFFFFFFFFFFFFFFFFFFFFFFFFFFFFFFFFFFFFFFFFFFFFFFF:FFFFFFFFFFFFFFFFFFFFFFFFFFFFFFFFFFFFFFFFFFFFFFFFFFFFFFFFFFFFFFFFFFF:FFFFFFFFFFFFFFFFF:FFFFF:::F,F,FFFFFFFFFFFF:F::FFFFFF:FFFFFFFFFF:FF:F:F,FFF,FFF
@A01757:128:HWYCLDRX2:1:2101:17535:15890
TCGGACTACAAGGGTATCTAATCCTGTTCGCTACCCATGCTTTCGAGCCTCAGCGTCAGTTGCAGACCAGACAGCCGCCTTCGCCACTGGTGTTCTTCCATATATCTACGCATTCCACCGCTACACATGGAGTTCCACTGTCCTCTTCTGCACTCAAGTCGCCCGGTTTCCGATGCACTTCTTCGGTTAAGCCGAAGGCTTTCACATCAGACCTAAGCAACCGCCTGCGCTCGCTTTACGCCCAATAAATC
+
FFFFFFFFFFFFFFFFFFFFFFFFFFFFFFFFFFFFFFFFFFFFFFFFFFFFFFFFFFFFFFFFFFFFFFFF,FFFFFFFFFFFFFFFFFFFFFFFFFFFFFFFFFFFFFFFFFFFFFFFFFFFFFFFFFFFFFFFFFFFFFFFFFFFFFFFFFFFFFFFFFFFFFFFFFF:FFFFFFFFFFFFFFFFFFFFFFFFFFFFFFFFFFFFFFFFFFFFFFFFFF:FFFFFFFFFFFFFF:F:FF:FFFF,FFF
@A01757:128:HWYCLDRX2:1:2101:27679:15922
TCGGACTACAAGGGTATCTAATCCTATTTGCTCCCCACGCTTTCGTGCCTCAGCGTCAGTCAACAGGCCAGGCGGCCGCCTTCGCCACTGGTGTTCTTCCATATATCTACGCATTTTACCGCTACACATGGAGTTCCACCGCCCTCTCCTGCTCTCTAGCCCGCCAGTTTCCAGAGCCTGTACCGGTTGAGCCGGTACCTTTCACTCCAGACTTAGCAGGCCGCCTACGCACCCTTTACGCCCAATCATTC
+
FFFFFFFFFF:FFFFFFFFFFFFFFF:FFFFFFFFFFFFFFFFFFFFF:FFFFFFFFFFFFFFFFFF:FFFFFFFFFFFFFFFFFFFFFFFFFFFFFFFFFFFF,FFFFFFFFFFFFFFFFFFFFFFFFFF,FFFFFFFFFFFFFFFFFFFFFFFFFF,FFFFFFFFFFFFFFF:FFFFFF:FFFFFFFFFFFFFFFFFFFF:FFFFFF:FFFFFF,FF:FFFFFFFFFF:F:FFFFFFF,F,FFF:FFFF
@A01757:128:HWYCLDRX2:1:2101:32172:15937
TCGGACTACCAGGGTATCTAATCCTGTTTGCTCCCCACGCTTTCGAGCCTCAGCGTCAGTTAAAGCCCAGCAGGCCGCCTTCGCCACTGGTGTTCCTCCTAATATCTACGCATTTCACCGCTACACTAGGAATTCCGCCTGCCTCTACTTCACTCAAGACAAGAAGTTTTGAACGCAGCTACCAGTTAAGCCGGTAGATTTAACATTCAACTTTCTCGCCCGCCTACGCTCCCTTTACACCCAGTAATTCC
+
FFFFFFFFFFFFFFFFFFFFFFFFFFFFFFFFFFFFFFFFFFFFFFFFFFFFFFFFFFFFFFFFFFFFFFFFFFFFFFFFFFFFFFFFFFFFFFF:FFFFFFFFFFFFFFFFFFFFFFFFFF:FFFFFFFFFFFFFFFFFFFFFFFFFFFFFFFFFF:FFFFFFFFFFFF,FFFFFFFFFFFF:FFF,FFF:FFFFFFFFFFFFFFFFF:FFFFFFFFFFFFF,FFFFFFFFFF:FFFFFFFFFF:F,FFF
@A01757:128:HWYCLDRX2:1:2101:27769:15953
TCGGACTACAGGGGTATCTAATCCTGTTTGCTCCCCACGCTTTCGTGCCTCAGTGTCAGTTACAGTCCAGAGAGCCGCCTTCGCAACTGGTGTTCCTCCTAATATCTACGAATTTCACCGCTACACTAGGAATTCCACTCACCTCTCCTGCACTCAAGTTCCCCAGTTTCAAACGCTTACTACGGTTGAGCCCTAGCCTTTCACCTCTGACTTAAGAAACCACATACGCACCCTTTACGCCCAGTAATACC
+
FF::F,::FFFF,:F,F:FFF,FFFFF,,:F,FFFFFF,,F:FFF:F,FFFFFFFFFF,:FFF,:::F:,FFF:FF:,,,FF,FF:FF:FFFFF,F:FFFFFFFF:,FF,,FF,:FFFFFFFFF:FFF:,FF,,,F,,FF,FFFF:FFF,FFF,,F,F,:F:FFF:F,FFFF,,,FF,FFFFFFFFF,FFFF,FFF::FFFFFFFFFFFFFF,F,FF:FF,FF,F,F:FFF:,F,,FFFFFF:,FFFF:F,
@A01757:128:HWYCLDRX2:1:2101:28980:15953
TCGGACTACACGGGTATCTAATCCTGTTTGCTCCCCACACTTTCGTGCCTCAACGTCAGTTATCGTCCAGTTTGTCGCCTTCGCCACCGGTGTTCTTCCTAATATCTACGCATTTCACCGCTACACTAGGAATTCCACAAACCCCTCCGATACTCAAGAAATATAGTTTTAGTTGCAGTTCCTCAGTTAAGCCGAGGTATTTCACAACTAACTTGCATTTCCGTCTACGCACCCTTTACACCCAATAAATC
+
FFFFFFFFF,FFFFF,FFFF,FFFFFFFFFFFFFFFFFFFFFFFFF:FFFF:FF:FFFFFFFFFFFF,FF:FFFFF:FFFFFFFFFFFFFFFF,FFFFFFFFFFFFFFFFFFFF:FFF:FFF,F,FF:FFFFF:FFFFF:FFFFF:FFFFF,F,FFFFF,FFFFF,FFFF,:FFFFFFF:FFFFFFFFFF:FF,FFF:FFFFF,FFF:F,FFFFFFFFFFFFFFFFFFF:FFFFFFFFFFFFF:FFF:FFF
@A01757:128:HWYCLDRX2:1:2101:3206:15969
TCGGACTACTGGGGTCTCTAATCCTGTTTGCTCCCCACGCTTGCGTGCCTCAGGGTCAGTTACAGTCCAGAGAGGCGCCTTCGCAACTGGTGTTCCTCCTAATATCTAGGCGTTTCACCGGTACCCTAGGTATTCGAGTCGCCTGTGGGGCAATGAGGTGCCGGAGTTGGAGGGGCTGTCTATGGTGGGGGGGGAGGGTTTCGCGTCGGCGTGGCTGGGGGGGAGGGCGGCGGTGGTCGGGGGTGGGGGGG
+
,FF:F,FF,F,FF:F,F,F:F,,,FF,,F:::,::::FFFF,,F,FF:FF,:F,F:,:F,::FF::F,FF,::F,,F:,,,,:F,:FFFF,,:,,,,:,F,,,,F,F,,F,:F,F,,,:F,,:,,,:,FF,,F,,,,,,,F,,,,,,,,:,,FF,:,,,:,,:,,FF,,,,,,F:,:,,,:,,:FFFF,:,F,,,F:,,,:,,,:,,,:::,,,,,,,,,:,,,,,:,,::,,,FF,,:,,,F,,:F::FF
@A01757:128:HWYCLDRX2:1:2101:31801:15984
TCGGACTACAGGGGTATCTAATCCTGTTTGCTACCCACGCTTTCGAACCTCAGCGTCAGTTACAGACCAGAGAGCCGCTTTCGCCACTGGTGTTCTTCCATATATCTACGCATTTCACCGCTACACATGGAGTTCCACTCTCCTCTTCTGCACTCAAGTCTCCCAGTTTCCAATGCACTACTCCGGTTAAGCCGAAGGCTTTCACATCAGACTTAAAAGACCGCCTGCGTTCCCTTTACGCCCAATAAATC
+
FFFFFFFF:FFFFFFFFFFFF:F:FFFFFFFFFFFFFFFFFFFFFFFFFFF:FFF::FFFFFFFFFFFFFFFFFFFFFF:FFF:FFFF,FFFF,FFFFFFFFFFFFFFFFF,FFFFFFF,F:FFFFFFFFFFFF,FF:FFFFFFFFFFF,FFFF,FFFFFFFFFFFFFFFFFF::FFFFF,,FFFFFFFF,F:FFFF,,FF:FF,:FFFFFFF:FFFF,FFF,:F:F:F,FFFFFFFF,FFFFFF:FFF,:
@A01757:128:HWYCLDRX2:1:2101:12979:16047
TCGGACTACAAGGGTATCTAATCCTATTTGCTCCCCACGCTTTCGTGCCTCAGCGTCAGTCACAGGCCAGGCGGCCGCCTTCGCCACTGGTGTTCTTCCATATCTCTGCGCATTTTACCGCTACACATGGAGTTCCACCGCCCTCTCCTGTCCTCAAGTCTGCCAGTTTCTGAATGAAAGACGAGTTGAGCTCATCCCTTTGCCTTCAGACTGAACAGACCGCCTGCGCACCCTTTACGCCCAATCATTCC
+
FFFFFFFFFFFFFFFF:F:FFFFFFFFFFFFFFFFFFFFFFFFFFFFFFFFFFFFFFFFFFFFFFFFF:FFFFFFFFFFFFFFFFFFFFFFFFFFFFFF:FFFFFFFFFFFFFFFFFFFFFFFFFFFFFF:FFFFFFFFFFFFFFFFFFFFFFFFFFF:FFFFF:FFFFFFFFFFFFFFFFFFFFFFFFFFFFFFFFFFFFFFFFFFFFFFF:FFFFFFFFFFFF,FFFFFFFFFFFFFFFFF,FFFFF:F
@A01757:128:HWYCLDRX2:1:2101:4969:16078
GGGGGGGGGGGGGGGGGGGGGGGGGGGGGGGGGGGGGGGGGGGGGGGGGGGGGGGGGGGGGGGGGGGGGGGGGGGGGGGGGGGGGCGGGGGGGGGGGGGGCGGTGGGGGGGGGGGGGGGGGGGGGGGGGGCGGGGGGGGGGGGGGCGGGGGGGGCGGGGAGGGCGGTGGGCGGGGGGGTGCCGGGGGGCGGGCGGGGGGGGGGGGGCTGGGGGGACGGGGCGCGGGGGGCGGGGTGCGCCCGCCGCGGAGC
+
FFFF,F:FFFFFFFFFFFF:FFF:FFFFFF:,FFFFFFFFF:FFFF::,F:,F,F:::F:F,,FF,,:F:F::F,:F,,::FF,:,,,FF:F:F,:F,::,::,FFF:,F::F:F,F,:F,F::,,F,F:,,::,,::,:,,,,,,,:,::,,F,::,F,,::,,,,,,,,,:,F:,,,,,,,,::,,,,:,,,,,,,,,,,,,,,,,:F,,:,,,,:,,,:,,,:,,,,,,:,,,,:,,,,,,,,,,,,,
@A01757:128:HWYCLDRX2:1:2101:5077:16141
TCGGACTACTGGGGTATCTAATCCTATTTGCTCCCCACGCTTTCGTGCCTCAGCGTCAGTGAACAGGCCAGGCGGACGCCTTCGCCACTGGTGTTATTCCATATATCTACGCATTTTACCGATACACATGGAGTTCCACAGCACACTCCTGCTCTCTAGCCAGCCAGTTTCCGGAGCCTGTACCGGTTGAGCCGGTACCTTTCACTCCAGACTTAGCAGGCGGCCTACGCTCCCGGTACGCCCAGTAATTC
+
:F:FFFFFFF,:,FFF,,:F:,,,,F:FFF:F::FFF,,FFFF,,,FF,F,FFF:F:,FF,FFFF,F::F,,F:,,F,F,:FFF:F:,F,FF,F:,FF:FFF,FFF:F::FFFFFFFF:FF,:F,::FF:F,F:,:,FF:FFFF,FF:,FFFF::F:,:F,,FF,,F,FFFF,:F,:,FFFF,:FFFF:,,::F,FF,F:,F:FFFF,:F,FF:,FF:FFF,FF::,::F,FFF,,F,,,,,F,,F,,FFF
@A01757:128:HWYCLDRX2:1:2101:29848:16141
TCGGACTACGGGGTTTCTAATCCTGTTTGCTCCCCACGCTTTCGAGCCTCAGTGTCAGTAACAGACCAGAATGTCGCCTTCGCCACTGGTGTTCTTCCATATCTCTACGCATTCCACCGCTACACATGGAGTTCCACATTACTCTTCTGTACTCAAGTGTCCCAGTTTCCAATGACCCTCCACGGTTCAGCCGTGGGCTTTCACATCAGACTTAAGAAACCACCTGCGCTCCCTTTACGCCCAATAAATCC
+
FFFFFFFFFFFFFFFFFFF:FFFFFFFFFFFFFFFFFFFFFFFF:FFFFFFFFFFFFFFFFFFFFFFFF:,,F,FFFFFFFFFFFFFFFFFFFF,FFFF:FF,FFF:FFFFFF,FFFFFFFFFFFFFFFFFFFF:FF,,F,FFFFF:FF:FFFFFFFF,FFFFFFFFFFFFFFFFFFFFFFFFFFFF,FFF:FFFFFFFF:FFFF:FFFFF:FF,:F,FFF,FFFFFFFFF,FF,F:F:F:FF,F,::FFF
@A01757:128:HWYCLDRX2:1:2101:8549:16391
TCGGACTACAAGGGTTTCTAATCCTATTTGCTCCCCACGCTTTCGTGCCTCAGCGTCAGTCAACAGGCCAGGCGGCCGCCTTCGCCACTGGTGTTCTTCCATATATCTACGCATTTTACCGCTACACATGGAGTTCCACCGCCCTCTCCTGCTCTCTAGCCCGCCAGTTTCCAGAGCCTGTACCGGTTGAGCCGGTACCTTTCACTCCAGACTTAGCAGGCCGCCTACGCACCCTTTACGCCCAATCATTC
+
FFFFFFFFFFFFFFFFFFFFFFFFFFFFFFFFFFFFFFFFFFFFFFFFFFFFFFFFFFFFFFFFFFFFFFFFFFFFFFFF,FFFFFFFFFFFFFFFFFFFFFFFFFFFFFFFFFFFFFFF:FFFFFFFFF:FFFFFFFFFFFFFFFFFFFFFFFFFFFFFF:FFFFFF:FFFFFFFFFFFFFFFFFFFFF:FFFFFFFFFFFFFFFFFFFFFFFFFFFFFFFFFFFFF:FFFFFFFFFFFFF:FFF:FFFF
@A01757:128:HWYCLDRX2:1:2101:20916:16391
TCGGACTACAGGGGTTTCTAATCCTGTTTGCTCCCCACGCTTTCGTGCCTCAGTGTCAGTTACAGTCCAGAGAGCCGCCTTCGCAACTGGTGTTCCTCCTAATATCTACGCATTTCACCGCTACACTAGGAATTCCACTCTCCTCTCCTGCACTCAAGTTCCCCAGTTTCAAAGGCTTACTACGGTTGAGCCGTAGCCTTTCACCTCTGACTTAAGAAACCACCTACGCACCCTTTACGCCCAGTAATTCC
+
FFFFFFFFFFFFFFFFFFFFFFFFFFFFFFFFFFFFFFFFFFFFFFFFFFFFFFFFFFFFFFFFFFFFFFFFFFFFFFFFFFFFFFFFFFFFFFFFFFFFFFFFFFFFFFFFFFFFFFFFFFFFFFFFFFFFFFFFFFFFFFFFFFFFFFFFFFFFFFFFFFFFFFFFFFFFFFFFFFFFFFFFFFFFFFFFFFFFFFFFFFFFFFFFFFFFFFFFF:FFFFF:FFF,F,:FFFFF::FFFFFFF:F:F:F
@A01757:128:HWYCLDRX2:1:2101:5538:16470
TCGGACTACAGGGGTTTCTAATCCTGTTCGCTACCCATGCTTTCGAGCCTCAGCGTCAGTTGCAGACCAGACAGCCGCCTTCGCCACTGGTGTTCTTCCATATATCTACGCATTCCACCGCTACACATGGAGTTCCACTGTCCTCTTCTGCACTCAAGTCGCCCGGTTTCCGATGCACTTCTTCGGTTAAGCCGAAGGCTTTCACATCAGACCTAAGCAACCGCCTGCGCTCGCTTTCCGCCCCATAAATC
+
FFFFFFFFFFFFFFFFFFFFFFFFFFFFFFFFFFFFFFFFFFFFFFFFFFFFFFFFFFFFFFFFFFFFFFFFFFFFFFFFFFFFFFFFFFFFFFFFFFFFFFFFFFF:FFFFFFFFFFFFFFFF:FFFF,F:FFFFFFFFFFFFFFFFFFFFFFFF:FFFFFFF:FFFFFFFFFFFFFFFF:FFFFFFFFFFFF:FFFFFFFFFFFFFFFFFFF:FFFF:FFFFFFFFFFFFFFFFF:FFFF:,FF,FFFF
@A01757:128:HWYCLDRX2:1:2101:10022:16470
GGGGGGGGGGGGGGGGGGGGGGGGGGGGGGGGGGGGGGGGGGGGGGGGGGGGGGGGGGGGGGGGGGGGGGGGGGGGGGGGGGGGGGCGGGGCGGGGGGGGGGGGGGGGGGGGGGGGGGGGGTGCGGGGGGGGAGGGGGGGGCAGGCGCGGGGAGGGGGGGGAGCGGTGGGGGGGGGCGAGCGGAGGGCGAGACGGGGGGCTTGACATCTGACTTGGGTGTCAGACGGAGGGCGCGAGGCGCGGAGGGAGAG
+
FFFFFFFFFFFFFFFFFFFFFFFFFFFFFFFFFFFFFFFFFFFFF:,FFFF:FFFFF:FF:FFFF,::FFFF,F::::,:,:FF::,,::,,FF,:::,,,::,,,F:,F:F,,F,,,,::,:,:,,,::,:,,,:,,,,,,:,,,,,F,:,,,,,,:,,,,,,,,,,,,,:,,,,,:,,,,,,,,,,,,,:,,,,,,,,,,,,,,,,,,,,,,,,,,,,,,,F,,,,,,,,,,,,,,,,,,,,,,,,,,,
@A01757:128:HWYCLDRX2:1:2101:30463:16517
TCGGACTACACGGGTATCTAATCCTATTTGCTCCCCACGCTTTCGTGCCTCAGCGTCAGTCACAGGCCAGGCGGCCGCCTTCGCCACTGGTGTTCTTCCATATCTCTGCGCATTTTACCGCTACACATGGAGTTCCACCGCCCTCTCCTGTCCTCAAGTCTGCCAGTTTCTGAATGAAAGACGAGTTGAGCTCATCCCTTTGCCTTCAGACTGAACAGACCGCCTGCGCACCCTTTACGCCCAATCATTCC
+
FFFFFFFFFFFFFFFFFFFFFFFFFFFFFFFFFFFFFFFFFFFF:FFFFFFFFFFFFFFFFFFFFFFFFFFFFFFFFFFFFFFFFFFFFFFFFFFFFFFFFFFFFFFFFFFFFFFFFFFFFFFFFFFFFFFFFFFFFFFFFFFFFFFFF:FFFFFFFFFFFFFFFFFFFFFFFFFFFFFFFFFFFFFFFFFFFFFFFFFFFF:FFFFFFFFF:FFFFFFFFFFFF,:F:FF:FFFFFFFFFFFFFFFF:FF
@A01757:128:HWYCLDRX2:1:2101:6885:16548
TCGGACTACAAGGGTATCTAATCCTGTTTGCTCCCCACGCTTTCGTGCCTCAGTGTCAGTTACAGTCCAGAGAGCCGCCTTCGCAACTGGTGTTCCTCTTAATATCTACGCATTTCACCGCTACACTAGGAATTCCACTCTCCTCTCCTGCACTCAAGTTCCCCAGTTTCAAAGGCTTACTACGGTTGAGCCGGAGCCTTTCACCTCTGACTTAAGAAACCACCTAAGCACCGGTTACGCCCAGTAATTGC
+
FFFFFFFFFFFFFFFF:FFFFFFF,FFFFFFFFFFFFFFFFFFFFFFFFFFFFFFFFFFFFFFFFFFFFFF:FFFFFFFFFFFFFFFFFFFFFFFFFFFFFFFF:FFFFFFFF:FFFFFFF,FFFFFFFFF:FFFFF:FFF:FFFFFFFFFFFFFF:F:FFFFFFFFF:FF,FFFFFFFFF,FFFFFF:FFFF,FFFFF,:FF:FFFFF:FF,:FFFF,,:FFFFF,FF:FF,,::,,:FFFFFFF,F,,,
@A01757:128:HWYCLDRX2:1:2101:10782:16564
TCGGACTACTGGGGTTTCTAATCCTATTTGCTCCCCACGCTTTCGTGCCTCAGCGTCAGTCAACAGGCCAGGCGGCCGCCTTCGCCACTGGTGTTCTTCCATATATCTACGCATTTTACCGCTACACATGGAGTTCCACCGCCCTCTCCTGCTCTCTAGCCCGCCAGTTTCCAGAGCCTGTACCGGTTGAGCCGGTACCTTTCACTCCAGACTTAGCAGGCCGCCTACGCACCCTTTACGCCCAATCATTC
+
F,FFFFFFFFFFFFFFFFFFFFFFFFFF:FFFFFFFFFFFFFFFFFFFFFFFFF:FFFFFFF:FFFFFFFFFFFFFFFFFFFFFFFF:FFFFFF:FFFFFFFFFFFF:FFFFFFFFFF:FFFFFFFFFFFFFF,FFFFFFFFFFFFF:FFFFFFFFFFFFFFFFFFFF:FFFFFFFFFFFFF:FFFFFF:FFFFFFFFFF:FFFF:F:FFFF:F:FF:FFFFFFF:,FFFFFFF,F:FFFFFF,::,,FFF
@A01757:128:HWYCLDRX2:1:2101:14570:16579
TCGGACTACAAGGGTATCTAATCCTGTTTGCTACCCACACTTTCGAGCCTCAACGTCAGTTACAGTCCAGAAAGCCGCCTTCGCCACTGGTGTTCCTCCTAATATCTACGCATTTCACCGCTACACTAGGAATTCCGCTTACCTCTCCTGAAATCAAGCAGGGCCCTTTCAAAAGCCGTCCCGGGGTTGAGCCCCGGGCGTTCACTTCTGACTTGCTCCGCCGCCTACGCTCCCTTTACCCCCAGTACATC
+
FFFFFFFFFFFFFFFFFFFFFFFFF:FFFFFFFFFFFFFFFFFFF:FF,FFFFFFFFFFF:F:F:FFFF,FFFFFFF:FFFFFFFF::FFFFFFFFFFFFFFFF,:FFFFF,,FFFF:FF,FF,FF:FFFF,FF,FFF,:FFFF,::F,FFF:FFF:,:FFFFF,,:FF,FFF,F,F,F:,FF:FF,:F:FF:FFFFFF:F,,FFFFF,,FFF,,FFF:FFFFFF,FFF,:FFF,FF,F,FFF::,,,FFF
@A01757:128:HWYCLDRX2:1:2101:30246:16579
TCGGACTACAAGGGTATCTAATCCTATTTGCTCCCCACGCTTTCGTGCCTCAGCGTCAGTCACAGGCCAGGCGGCCGCCTTCGCCACTGGTGTTCTTCCCTATCTCTGCGCATTTTACCGCTACACATGTAGTTCCACCGCCCACTCCTGTCCTCAAGTCTGCCAGTTTCTGAATGAAAGACGAGTTGAGCTCATCCCATTTCCATCACACTTAACACACCGCCTGCGCACCCTTTAACCCCAATCATTAC
+
FFFFFF,FFFFFFFFFFFFFFFFF,:FF,FFFFFFFFFFF:FFFFFFFFFFFFFFFFFFF,FFFF,FFFFFF:,FFFFFFFFFFFFFF,FFFFFF,FF,,FFFFFFF,FFFF:F:FFF,FFFFFFFF:,FF:FFFFFFFF:FF,FFFF,:FFFFFFFFFFF:FFFFF:FFF,FFFFFFF,FF,FFFFF:,,FFFFF:F,FF,:,,,FF,FF,F:FFF,F:F,FFF,,FFFF,F:FF,,,FFF,F,:F,FFF
@A01757:128:HWYCLDRX2:1:2101:20292:16658
TCGGACTACAAGGGTATCTAATCTTGTTTGCTCCCCACGCTTTCGTGCCTCAGTGTCAGTTACAGTCCAGAGAGCCGCCTTCGCAACTGGTGTTCCTCCTAATATCTACGCATTTCACCGCTACACTATGAATTCCACTCTCCTCTCCTGCACTCAAGTTTCCCAGTTTCAAAGGCTTACTACGGTTGAGCCGTAGCCTTTCACCTCTGACTTAAGAAACCACCTACGCACCCTTTACGCCCAGTAATTCC
+
FFFFFFFFFFFFFFFFFFFFFFFFFFFFFFFFFFFFFFFFFFFFFFFFFFFFFFFFFFFFFFFFFFFFFFFFFFFFFFFFFFFFFFFFFFFFFFFFFFFFFFFFFFFFFFFFFFFFFFFFFFFFFFFFFFFFFFFFFFFFFFFFFFFFFFFFFFFFFFFFFFFFFFFFFFFFFFFFFFFFFFFFFFFFFFFFFFF:FFFFFFFFFFFFFFF:FFFF:,FFF:FFFFFFFFFFFFFFFFFFFFFFFFFFF:F
@A01757:128:HWYCLDRX2:1:2101:6072:16705
TCGGACTACTGGGGTATCTAATCCTGTTCGCTCCCCCAGCTTTCGCGCCTCAGCGTCAGTGACGGCCCAGAGAGCTGCCTTCGCCATCGGTGTTCTTCCCGATATCTGCGCCTTCCACCGCTACACCGGGAGTTCCGCTCTGCTCTTCCGCACTCGAGCCGCCCCGTCCGGGACGCGGGCCGGGGGTGGGCCCGGGGGTGCGAGGTCGCGGTTAGGCGGGCGGCGACGCGCGCTGTGGGCGCGTGGGCTCG
+
:FFFFFFFFFFFFFFFFF,FFFFFFFFFFFF:FFFFFFFFF::,FFFFFFFFF,FFF:FFF::FFFFFFFFF:FFFFFF::FFFFF::F:FF,:F,:FFFF,,:F,FF,F::,:FF,,FF::,F,F,:F,,,,F::FF,FF,:F,:,F,F:,FFFF:F:,FF,,,F,,:FFF,F:FFF,FFFFFF,,F,F:,:,FFFF:,,F,FF,F,,F,,,,FFF:F,,F,,,,,F,F,F:,,,,:,,,FF,,F,F,,:
@A01757:128:HWYCLDRX2:1:2101:19090:16705
CGGACTACAAGGGTATCTAATCCTATTTGCTCCCCACGCTTTCGTGCCTCAGCGTCAGTCACAGGCCAGGCGGCCGCCTTCGCCACTGGTGTTCTTCCATATCTCTGCGCATTTTACCGCTACACATGGAGTTCCACCGCCCTCTCCTGTCCTCAAGTCTGCCAGTTTCTGAATGAAAGACGAGTTGAGCTCATCCATTTCCATTCAGACTGAACAGACCGCCTGAGCACCCTTTATGCCCAATCATTCCG
+
F,,FFFFFF:FFFF:FFFFF:FFFFFFFF,FFFFFFFFFF,FF:::FFFF:FFFFFFFFFFFF,F:F,FFF:F:F::FFFFFFFFFFFFFFFF,FFFFFF,FFFFFFFFFFFFFFFFFFFFF,,FFFFFFFFFFF:FFFFFFFFFFFF,FFFFFFF,:FFFFFF,FFFF:FF:FF,F,FF::FFFFFFFF,F,F,,,F:F,F,,FF,,F,F,:FFF,FFFFF,FF:F,FF,F,FFFFFFF,FFF:FFF:F,
@A01757:128:HWYCLDRX2:1:2101:22173:16720
TCGGACTACAGGGGTATCTAATCCTGTTCGCTACCCATGCTTTCGAGCCTCAGCGTCAGTTGCAGACCAGACAGCCGCCTTCGCCACTGGTGTTCTTCCATATATCTACGCATTCCACCGCTACACATGGAGTTCCACTGTCCTCTTCTGCACTCAAGTCGCCCGGTTTCCGATGCACTTCTTCGGTTAAGCCGAAGGCTTTCACATCAGACCTAAGCAACCGCCTGCGCTCGCTTTACGCCCAATAAATC
+
:FFFFFFFFFFFFFFFFFFFFFFFFFFFFFFFFFFFFFFFFFFFFFFFFFFFFFFFFFFFFFFFFFFFFFFFFFFFFFFFFFFFFFFFFFFFFFFFFFFFFFFFFFFFFFFFFFFFFFFFFFFFFFFFFFFFFFFFFFFFFFFFFFFFFFFFFFFFFFFFFFFFFFFFFFFFFFFFFFFFFFFFFFFFFFFFFFFFFFFFFFFFFFFFFF:FFFFFFFFFFFFFFFF,FFFFFFFFFFFFFFFFFFFFFFF
@A01757:128:HWYCLDRX2:1:2101:22155:16752
TCGGACTACAGGGGTATCTAATCCTGTTCGCTACCCATGCTTTCGAGCCTCAGCGTCAGTTGCAGACCAGACAGCCGCCTTCGCCACTGGTGTTCTTCCATATATCTACGCATTCCACCGCTACACATGGAGTTCCACTGTCCTCTTCTGCACTCAAGTCGCCCGGTTTCCGATGCACTTCTTCGGTTAAGCCGAAGGCTTTCACATCAGACCTAAGCAACCGCCTGCGCTCGCTTTACGCCCAATAAATC
+
FFFFFFFFFFFFFFFFFFFFFFFFFFFFFFFFFFFFFFFFFFFFFFFFFFFFFFFFFFFFFFFFFFFFFFFFFFFFFFFFFFFFFFFFFFFFFFFFFFFFF:FFFFFFFFFFFFFFFFFFFFFFFFFFFFFFFFFFFFFFFFFFFFFFFFFFFFFFFFFFFFFFFFFFFFFFFFFFFFFFFFFFFFFFFFFFFFFFFFFFFF:FFFFF:FFFFFFFFFF:FFFFFFFFFFFFFFFFFFFFFFFFFFF:FFF
@A01757:128:HWYCLDRX2:1:2101:27896:16767
TCGGACTACAAGGGTATCTAATCCTATTTGCTCCCCACGCTTTCGTGCCTCAGCGTCAGTCAACAGGCCAGGCGGCCGCCTTCGCCACTGGTGTTCTTCCATATATCTACGCATTTTACCGCTACACATGGAGTTCCACCGCACTCTCCTGCTCTCTAGCCCGCCAGTTTCCAGAGCCTGTACCGGTTGAGCCGGTACCTTTCACTCCAGACTTAGCAGGCCGCCTACGCACCCTTTACGCCCAATCATTC
+
F:,F:FFFFFFF,FFFF::FF:FFFFFFFFFFFFFFFFFFFF,F,F,FFFFFFFFFFF::FFFFFFFFFF,FFF,FFFF:FF:FFFFFFFFF:F,FFF,FFFFFF::FFF:FFFFFFF:FF:FFFFFFFFFFFF:FFFFFFF,FFFFF:FFFFFFFFFF:FF:FFFFFFFFFF,FFF:FFFFFFFFFF:FFFFF:FFF,FFFFFFFFFFFFFFFFF:FFFFFFFFFFF:FFF:FFFF::F:F:FFF:FFFF
@A01757:128:HWYCLDRX2:1:2101:17210:16799
TCGGACTACAAGGGTATCTAATCCTGTTTGCTACCCACGCTTTCGAACCTCAGCGTCAGTTACAGACCAGAGAGCCGCTTTCGCCACTGGTGTTCTTCCATATATCTACGCATTTCACCGCTACACATGGAGTTCCACTCTCCTCTTCTGCACTCAAGTCTCCCAGTTTCCAATGCACTACTCCGGTTAAGCCGAAGGCTTTCACATCAGACTTAAAAGACCGCCTGCGTTCCCTTTACGCCCAATAAATC
+
FFFFFFFFFFFFFFFFFFFFFFFFFFFFFFFFFFFFFFFFFFFFFFFFFFFFFFFFFFFFFFFFFFFFFFFFFFFFFFFFFFFFFFFFFFFFFFFFFFFFFFFFFFFFFFFFFFFFF:FFFF:FFFFFFFFFF::FF::FFFFFFFFFFFF:FFFFFFFFFFFFFFFFFFF:FFFFFFFFFFFFFFFFFFFFFFFFFFFFFFFFF::FFFF:FF:::FF:FFFFFFFFFFF:FFFFF,:FFF:,:FF::FF
@A01757:128:HWYCLDRX2:1:2101:18412:16814
TCGGACTACCAGGGTATCTAATCCTGTTTGCTCCCCACGCTTTCGTGCCTCAGTGTCAGTTACAGTCCAGAGAGCCGCCTTCGCAACTGGTGTTCCTCCTAATATCTACGCATTTCACCGCTACACTAGGAATTCCACTCTCCTCTCCTGCACTCAAGTTCCCCAGTTTCAAAGGCTTACTACGGTTGAGCCGTAGCCTTTCACCTCTGACTTAAGAAACCACCTACGCACCCTTTACGCCCAGTAATTCC
+
FFFFFFFFFFFFFFFFFFFFFFFFFFFFFFFFFFFFFFFFFFFFFFFFFFFFFFFFFFFFFFFFFFFFFFFFFFFFFFFFFFFFFFFFFFFFFFFFFFFFFFFFFFFFFFFFFFFFFFFFFFFFFFFFFFFFFFFFFFFFFFFFFFFFFFFFFFFFFFF:FFFFFFFFFFFFFFFFFFFFFFFFFFFFFFFFFFFFFFFFFFFFFFFFFFFFFFFFFFFFFFFFFFF:FFFFFFFFFFFFFFFFFFFFFFF
@A01757:128:HWYCLDRX2:1:2101:19886:16830
TCGGACTACTAGGGTATCTAATCCTATTTGCTCCCCACGCTTTCGTGCCTCAGCGTCAGTCACAGGCCAGGCGGCCGCCTTCGCCACTGGTGTTCTTCCATATCTCTGCGCATTTTACCGCTACACATGGAGTTCCACCGCCCTCTCCTGTCCTCAAGTCTGCCAGTTTCTGAATGAAAGACGAGTTGAGCTCATCCCTTTGCCTTCAGACTGAACAGACCGCCTGCGCACCCTTTACGCCCAATCATTCC
+
FFFFFFFFFFFFFFFFFF::FFFFFFFFFFFFFFFFFFFFFFFFFFFFFFFFFFFFFFFFFFFFFFFFFFFFFFFFFFFFFFFFFFFFFF,FFFF:FFFFF,FFFFFFFFFFFFFFFFFFFFFFFFFFFF:FFFFFFFFFFFFFFFFFFFFFFFFFFFFFFFFFFFF:FFFF:,FFFFFFFFFFFFFFFFFFFFFFFFFFFF:FFFF:FFFFFFFF:FFFFFFFFFFFFFFFFFFF:FFFFFFFFFFFF,F
@A01757:128:HWYCLDRX2:1:2101:27308:16845
TCGGACTACTGGGGTATCTAATCCTATTTGCTCCCCACGCTTTCGTGCCTCAGCGTCAGTCAACAGGCCAGGCGGCCGCCTTCGCCACTGGTGTTCTTCCATATATCTACGCATTTTACCGCTACACATGGAGTTCCACCGCCCTCTCCTGCTCTCTAGCCCGCCAGTTTCCAGAGCCTGTACCGGTTGAGCCGGTACCTTTCACTCCAGACTTAGCAGGTCGCCTACGCACCCTTTACGCCCAATCATTC
+
FFFFFFFFFFFFFFFFFFFFFFFFFFFFFFFFFFFFFFFFFFFFFFFFFFFFFFFFFFFFFFFFFFFFFFFFFFFFFFFFFFFFFFFFFFFFFFFFFFFFFFFFFFFFFFFF:FFFFFFFFFFFFFFFFFFFFFFFFFFFFFFFFFFFFFFFFFFFF:FFFFFFFFFFFFFFFFFFFFFFFFFFFFFF,FFFFFFFFFFFFFFFFFF:FFFFFFFFFFFFFFFF::FFFFFFFFFFFFF:FFF,FFF::FF
@A01757:128:HWYCLDRX2:1:2101:3115:16939
TCGGACTACCAGGGTATCTAATCCTGTTTGCTACCCACGCTTTCGAACCTCAGCGTCAGTTACAGACCAGAGAGCCGCTTTCGCCACTGGTGTTCTTCCATATATCTACGCATTTCACCGCTACACATGGCGTTCCACTCTCCTCTTCTGCACTCAAGTCTCCCAGTTTCCAATGCACTACTCCGGTTAAGCCGAAGGCTTTCACATCAGTCTTAAAAGACCGCCTGCGTTCCCTTTACGCCCAATAAATC
+
FFFFFFFFFFFFFFFFF:FFFFFFFFFFFF:FFFFFFFFFFFFFFFFFFFFFFFF:F:FFFFFFFFFFF:FF:FFFFFFFF,FFF,FFFF:FFFF,FFFF:FFF::FF:F,FF,F,::,FF::F:F,:FF,:FF,F:FFFF,:FFFFFFFFF:FFFFFF,,,FFFFFFFF:,FFFF:,,FF,,:FFFFF,:,FFF,F,FFFFFFFF:,,F,FFF:,::,,:,FF:FFF::FF,,F:F:F,:F,,,F,,F,,
@A01757:128:HWYCLDRX2:1:2101:23529:16939
TCGGACTACACGGGTATCTAATCCTGTTCGCTACCCACGCTTTCGTGCATCAGCGTCAGATGCGGATTAGCAAGCTGCCTGCGCAATCGGTGTTCTGAGTAATATCTAAGCATTTCACCGCTACACTACTCATTCCGCCTGCTGCATCCGCTCTCTAGTCGAACAGTATCAGAGGCAGGCACGGGGTTAAGCCCCGACATTTGACCTCTAACTTATCCGACAGCCTACGCACCCTTTAAACCCAATAAATC
+
FFFFFFFFFFFFFFFFFFFFFFFFFFFFFFFFFFFFFFFFFFFFFFFFFFFFFFFFFFFFFFFFFFFFFFFFFFFFFFFFFFFFFFFFFFFFFFFFFFFFFFFFFFFFFFFFFFFFFFFFFFFFFFFFFFFFFFFFFFFFFFFFFFFFFFFFFFFFFFFFFFFFFFFFFFFFFFFFFFFFFFFFFFFFFFFFFFFFFFFFFFFFFFFFF:FFFFFFFFFFFFF:FFFFFFFFFFFFFFFFFFF::FFFFFF
@A01757:128:HWYCLDRX2:1:2101:18936:16971
TCGGACTACAAGGGTTTCTAATCCTGTTTGCTCCCCACGCTTTCGTGCCTCAGTGTCAGTTACAGTCCAGAGAGCCGCCTTCGCAACTGGTGTTCCTCCTAATATCTACGCATTTCACCGCTACACTAGGAATTCCACTCTCCTCTCCTGCACTCAAGTTCCCCAGTTTCAAAGGCTTACTACGGTTGAGCCGTAGCCTTTCACCTCTGACTTAAGAAACCACCTACGCACCCTTTACGCCCAGTAATTCC
+
FFFFFFFFFFFFFFFFFFFFFFFFFFFFFFFFFFFFFFFFFFFFFFFFFFFFFFFFFFFFFFFFFFFFFFFFFFFFFFFFFFFFFFFFFFFFFFFFFFFFFFFFFFFFFFFFFFFFFFFFFFFFFFFFFFFFFFFFFFFFFFFFFFFFFFFFFFFFFFFFFFFFFFFFFFFFFFFFFFFFFFF:FFFFFFFFFFFFFFFFFFFFFFFFFFFFFFFFFFFFFFFFFFFFFFF,FFFFFF,FFFF,FFFFFF:
@A01757:128:HWYCLDRX2:1:2101:16993:16986
TCGGACTACCGGGGTATCTAATCCTGTTTGCTCCCCACGCTTTCGTGCCTCAGTGTCAGTTACAGTCCAGAGAGCCGCCTTCGCAACTGGTGTTCCTCCTAATATCTACGCATTTCACCGCTACACTAGGAATTCCACTCTCCTCTCCTGCACTCAAGTTCCCCAGTTTCAAAGGCTTACTACGGTTGAGCCGTAGCCTTTCACCTCTGACTTAAGAAACCACCTACGCACCCTTTACGCCCAGTAATTCC
+
FFFFFFFFFFFFFFFFFFFFFFFFFFFFFFFFFFFFFFFFFFFFFFFFFFFFFFFFFFFFFFFFFFFFFFFFFFFFFFFFFFFFFFFFFFFFFFFFFFFFFFFFFFFFFFFFFFFFFFFFFFFF:FF,FFFFFFFFFFFFFFFFFFFFFFFFFFFFFFFFFFFFFFFFFFFF:FFFFFFFF:FFFFFFFFFFFFFF:FFFFFFFFFFFFFFFFFFFFFFFFFFFFF:FFFFFFFFFFFFFFFFFFF:FFFF
@A01757:128:HWYCLDRX2:1:2101:27588:17143
TCGGACTACAGGGGTATCTAATCCTGTTCGCTACCCATGCTTTCGAGCCTCAGCGTCAGTTGCAGACCAGACAGCCGCCTTCGCCACTGGTGTTCTTCCATATATCTACGCATTCCACCGCTACACATGGAGTTCCACTGTCCTCTTCTGCACTCAAGTCGCCCGGTTTCCGATGCACTTCTTCGGTTAAGCCGAAGGCTTTCACATCAGACCTAAGCACCCGCCTGCGCTCGCTTTACGCCCAATAAATC
+
FFFFFFFFFFFFFFFFFFF:FFFFFFFFFFFFFFFFFFFFFFFFFFFFFFFFFFFFFFFFFFFFFFFFFFFFFFFFFFFFFFFFFFFFFFFFFFFF:FFFFFFFFFFFFFFFFFFFFFFFFFFFFFFFFFFFFFFFFFFFFFFFF:FFFFFFFFFFFF:FFFFFFFFFFFFFFFFFFFFFFFFFFFFFFFFFFFFFFFFFF,FFFF:FFFFFFFFFFFF,:FFFFFFFFFFFFFFFFFFFFFF,FF:FF::
@A01757:128:HWYCLDRX2:1:2101:27516:17174
TCGGACTACAGGGGTATCTAATCCTGTTTGCTCCCCACGCTTTCGTGCCTCAGTGTCAGTTACAGTCCAGAGAGCCGCCTTCGCAACTGGTGTTCCTCCTAATATCTACGCATTTCACCGCTACACTAGGAATTCCACTCTCCTCTCCTGCACTCAAGTTCCCCAGTTTCAAAGGCTTACTACGGTTGAGCCGTAGCCTTTCACCTCTGACTTAAGAAACCACCTACGCACCCTTTACGCCCAGTAATTCC
+
FFFFFFFFFFFFFFFFFFFFFFFFFFFFFFFFFFFFFFFFFFFFFFFFFFFFFFFFFFFFFFFFFFFFFFFFFFFFFFFFFFFFFFFFFFFFFFFFFFFFFFFFFFFFFFFFFFFFFFFFFFF:FFF:FFFFFFFFFFFFFFFFFFFFFFFFFFFFFFFFFFFFFFFFFFFFFFFFFFFFF:FFFFFFFFFFFFFFFFFFFFFFFFFFFFFFFFFFF,FFF:FFF,FFFFFFFFFFFFFFFFFFFFFFFFF
@A01757:128:HWYCLDRX2:1:2101:30327:17253
TCGGACTACAGGGGTATCTAATCCTGTTCGCTCCCCCAGCTTTCGCGCCTCAGCGTCAGTGCCGGCCCAGAGAGCTGCCTTCGCCATCGGTGTTCTTCCCGATATCTGCGCATTCCACCGCTACACCGGGAATTCCGCTCTCCTCTACCGCACTCGAGCCGCCCAGTTCGGAACCCGGCCCGAGGTTGAGCCCCGGGGTTAGAGGTTCCGCTTAGGCCGCCGCCTACGCGCGCTTTACGCCCACTGAATCC
+
FFFFFFFFFFFFFFFFFFF,FFFFFFFFFFFFFFFFFFFFFFFFFF:FFFFFFFFFFFFFFFFFFFFFFFFFFFFFFFFFFFFFFFFFFFFFFFFFFFFFFFFFFFFFFFFFFFFFFFFFFFFFFFFFFFFFFFFFFF:FFFFFFFF:FFF:FFFFFFFFFFF:FFFFFF:F,FFFFFFFFFFFFFFFFF:FFFF:FF:F:F:FFFFFFFFFFFFFF,:F:FFFF,F:FFFF:F:F,FFFF::,F:F:FFF
@A01757:128:HWYCLDRX2:1:2101:7762:17284
TCGGACTACAAGGGTTCTAATCCTGTTTGCTCCCCACGCTTTCGTGCCTCAGTGTCAGTTACAGTCCAGAGAGCCGCCTTCGCAACTGGTGTTCCTCCTAATATCTACGCATTTCACAGCTACACTAGGACTTCCCCTCTCCTCTCCTGCACTCAAGTTCCCCAGTTTCAAAGGCTTACTACGGTTGAGCCGTAGCCTTTCACCTCTGACTTAAGAAACCACCTACGCTCCCTTTACGCCCAGTAATTCCG
+
FFFFFFFFFFFFFFFF:F:FFFF:FFFFFFFFFFFFFFF:FFFFFFFFFFFFFFFFFFFFFFFFFFF:FFFFFFFFFFFFFFFFFFFFFFFFFFFFFFF:FFFFFFFFFF,FFFFFFFFFFFFFF:,:FF,FFFF,FFFFFFFFFFFFFFFFFFFF:FFFFFFFF:FFFFFFFFFFFFFFFFFFFFFFFFFFFFFFFFFFFFFFFFFFF,F,FFFFFF:FFFF,FFFF,F:FFFFF,:FFF:FFFF:F,FF
@A01757:128:HWYCLDRX2:1:2101:1787:17300
TCGGACTACAAGGGTATCTAATCCTGTTCGCTACCCATGCTTTCGAGCCTCAGCGTCAGTTGCAGACCAGACAGCCGCCTTCGCCACTGGTGTTCTTCCATATATCTACGCATTCCACCGCTACACATGGAGTTCCACTGTCCTCTTCTGCACTCAAGTCGCCCGGTTTCCGATGCACTTCTTCGGTTAAGCCGAAGGCTTTCACATCAGACCTAAGCAACCGCCTGCGCTCGCTTTACGCCCAATAAATC
+
FFFFFFFFFFFFFFFFFFFFFFFFFFFFFFFFFFFF:FFFFFFFFFFFFFFFFFFFFFFFFFFFFFFFF:FFFFFFFFFFFFFF,F:FFF,FFFFFFFFFFFFFFFFFFFFFFFFF:FFFFFFFFFFFFFFFFFF,FFFFFFFFFFFFFF:FFFFFF,FFF,FFFFFFF:FFFF:,FFFFFFFFFFFFFFFFFF:FFFFFFFFF,FFFF:,FFFFFFFFFFFFF:FFF,FFFFFFFF:FFFFF:F::FFFF
@A01757:128:HWYCLDRX2:1:2101:20401:17409
TCGGACTACACGGGTTTCTAATCCTGTTTGCTACCCACGCTTTCGCTCCTCAGCGTCAGTTATGTGCCAGATAGTCGCCTTCGCCACTGATGTTCCTCCAGATATCTACGGATTTCACTCCTACACCTGGAATTCCACTATCCTCTCACACACTCCAGTTTGCCAGTTTCAAAGGCAGTTCCCACGTTGAGCGCGGGGATTTCACCCTTGACTTGACATACCGCCTACGAGCGCTTTACGCCCAGTAATTC
+
FFFFFFFFFFFFFFFFFFFFFFFFFFFFFFFFFFFFFFFFFFFFFFFFFFFFFFFFFFFFFFFFFFFFFFFFFFFFFFFFFFFFFFFFFFFFFFFFFFFFFF:FFFFFFF:FFFFFFFFFFFF:FF,FFFFF:FFFFFF,FFFFFFFFFF:FFFF:FFFFFFF:FF:FFF,FFFFFFFFFFFFFFFF:FFFFFFFFFFFFFFF:FFFFFFFFFFFFFFFF,FFFFFFFFFFFFF:F:FFFFF:FFF,F:FF
@A01757:128:HWYCLDRX2:1:2101:7274:17534
TCGGACTACAGGGGTATCTAATCCTGTTCGATCCCCACGCTTTCGTGCCTCAGCGTCAGTCTGGCGCCGGTACGCTGCCTTCGCAATCGGAGTTCTGCGCGATATCTATGCATTTCACCGCTACACCGCGCATTCCGCGTACTTCTCGCCAACTCAAGTCTGCCAGTTTCAACGGCTCGACGGGGTTGAGCCCCGCAATTTTCCCGCTGACTTAACGGACCGCCTACGCACCCTTTAAACCCACTAAATCC
+
FFF,F,FFFF:F:FFF:FFFF,F:FFF:F,::FF,::FFF,,FFFF:FF,F::F:FFFFFFF:FFFFFFF,F,FFF,FFFF::FF,FFF:F,F:FFFFFFF::F:FFF:F:FFFFFF:FFFF,FF,FFFFF:FFFFFFFF,FFFFFFFFF,FFFFF,F,FF::FFFF,,FF:FFFFFFFFFF:FF,,FFFF,FFFFFFFFFF:,FFF:,F,F:,:FFFF,:FF:FFFFF,F::,FFF:FF,:::F,,:,F,
@A01757:128:HWYCLDRX2:1:2101:26431:17550
TCGGACTACCAGGGTATCTAATCCTATTTGCTCCCCACGCTTTCGTGCCTCAGCGTCAGTCACAGGCCAGGCGGCCGCCTTCGCCACTGGTGTTCTTCCATATCTCTGCGCATTTTACCGCTACACATGGAGTTCCACCGCCCTCTCCTGCTCTCTAGCCCGCCAGTTTCCAGAGCCTGTACCGGTTGAGCCGGTACCTTTCACTCCAGACTTAGCAGGCCGCCTACGCACCCTTTACGCCCAATCATTCC
+
FFFFFFFFFFFFFFF:FF:FFFFFFFF:FFFFFFFFFFFFFFFFFFFFFFFFFFFFFFFFF:FFFFFFFFFFFFFFFFFFFFFFFFFFFFFFFFFFFFFFFFFFFFFFFFFFFFFFFFFFFFFFFFFFFFFFFFFFFFFFFFFFFFFFFFFFFFFFFFFFFFFFFFFFFFFFFFFFFFFFFFFFFFFFFFFFFFF:FFFFFFFFF:FFFFFFFFFFFFFFFFFFF::FFFFFFFFFFFFFFFFFF:FFFFF
@A01757:128:HWYCLDRX2:1:2101:5104:17566
TCGGACTACAAGGGTATCTAATCCTGTTTGCTCCCCACGCTTTCGTGCCTCAGTGTCAGTTACAGTCCAGAGAGCCGCCTTCGCAACTGGTGTTCCTCCTAATATCTACGCATTTCACCGCTACACTAGGAATTCCACTCTCCTCTCCTGCACTCAAGTTTCCCAGTTTCAAAGGCTTACTACGGTTGAGCCGTAGCCTTTCACCTCTGACTTAAGAAACCACCTACACACCCTTTACGCCCAGTAATTCC
+
FFFFFFFFFFFFFFFFFFFF:FFFFFFFF:FFFFFFFFFFFFFFFFF:FFFFFFFFFFFFF:FFFFFFFFFFFFFFFFF,FF,F:FFF:FFFFFFFFFFFFFFFFF:F:FFFFFFFFFFFFFFFFFFFFFF,FFFFFFFFFFFFFFFFFFF:FFFFF:FFFFFFFFFFFFFF:FFFFFFFFF::FFFFFFFFFFF:F:F::FFF:FFFFFFFFFF,FFF,F:F,:FFFFFFF:F:FFF:FFF:FFF,::FF
@A01757:128:HWYCLDRX2:1:2101:29225:17597
TCGGACTACACGGGTATCTAATCCTATTTGCTCCCCACGCTTTCGTGCCTCAGCGTCAGTCAACAGGCCAGGCGGCCGCCTTCGCCACTGGTGTTCTTCCATATATCTACGCATTTTACCACTACACATGGAGTTCCACCGCCCTCTCCTGCTCTCTAGCCCGCCAGTTTCCAGAGCCTGTACCGGTTGAGCCGGTACCTTTCACTCCAGACTTAGCAGGCCGCCTACGCACCCTTTACGCCCAATCATTC
+
FFFFFFFFFFFFFFFFFFFFFFFF:FFFFFFFFFFFFFFFFFFFFFFFFFFFFFFFFFFFFFFFFFFFF:FFFFFFFFFFFFFFFFFFFFFFFFFFFFFFFFFFFFFFFFFFFFFFFFFFFFFFFFFFFFFF:FFFFFFFFFFFFFFFFFFFFFFFFFFFFFFFFFFFFFFFFFFFFFFFFFFFF:FFFFFFFFFFFFFFFFFF,:F:FFFFFFF::FFFFFFFFFFFFFFFFFFF,FFFFFFF,F:FFFF
@A01757:128:HWYCLDRX2:1:2101:31747:17613
TCGGACTACAAGGGTTTCTAATCCTATTTGCTCCCCACGCTTTCGTGCCTCAGCGTCAGTCACAGGCCAGGCGGCCGCCTTCGCCACTGGTGTTCTTCCATATCTCTGCGCATTTTACCGCTACACATGGAGTTCCACCGCCCTCTCCTGTCCTCAAGTCTGCCAGTTTCTGAATGAAAGACGAGTTGAGCTCATCCCTTTGCCTTCAGACTGAACAGACCGCCTGCGCACCCTTTACGCCCAATCATTCC
+
FFFFFFFFFFFFFFFFFFFFFFFFFFF:FFFFFFFFFFFFFFFFFFFFFFFFFFFFFFFFFFFFFFFFFFFFFFFFFFFFFFFFFFFFFFF:FFFFFFFFF,FFFFFFFFFFFFFFFFFFFFFFFFFFFFF:FFFFFFFFFFFFFFFFFFFFFFFFFFFFFFFFFFFFFFFFFFFF:FFFFFFFFFFFFFFFFFFFFFFFFFFFFFFFFFFFFFFFFFFFFFFF:F:FFFFFFFFFFFFFFFFFFFFFFFF
@A01757:128:HWYCLDRX2:1:2101:21748:17644
TCGGACTACAAGGGTATCTAATCCTATTTGCTCCCAACGCTTTCGTGCCTCAGCGTCAGTCACAGGCCAGGCGGCCGCCTTCGCCACTGGTGTTCTTCCATATCTCTGCGCATTTTACCGCTACACATGGAGTTCCACCGCCCTCTCCTGTCCTCAAGTCTGCCAGTTTCTGAATGAAAGACGAGTTGAGCTCATCCCTTTGCCTTCAGACTGAACAGACCGCCTGCGCACCCTTTACGCCCAATCATTCC
+
FFFFFFFFFFFFFFFFFFFFFFFFFFFFFFFFFFFFFFFFFFFFFFFFFFFFFFFFFFFFFFFFFFFFFFFFFFFFFFFFFFFFFFFFFFFFFFFFFFFFFFFFFFFFFFFFFFFFFFFFFFFFFFFFFFFFFFFFFFFFFFFFFFFFFFFFFFFFFFFFFFFFFFFFFFFFFFFFFFFFFFFFFFFFFFFFFFFFFFFFF:FFFFFFFFFFF:FFFF:FFFFFFFFFFFF:FF,FFFFFFF,FFFFFFFF
@A01757:128:HWYCLDRX2:1:2101:2365:17738
CGACACTGGGTATCTAATCCTATTTGCTCCCCACGCTTTCGTGCCTCAGCGTCAGTCAACAGGCCAGGCGGCCGCCTTCGCCACTGGTGTTCTTCCATATATCTACGCATTTTACCGCTACACATGGAGTTCCACCGCCCTCTCCTGCTCTCTAGCCCGCGAGTTTCCAGAGCCTGTACCGGTTGAGCCGGTACCTTTCGCTCCAGTCTTAGCCGGGCGCGTACGCCCCCGTTTCGCCCACTCTTTGGGGT
+
FFFF::FFFFFFFFFFFFF,FFFF:FF:FFFFFFFFFFFFFFF,FFFF:FFFFFFFFFF:FFFFFFFFF:F:FFFFFF:FF:F:FFF:FF:,F,F:FFFFFFFFF:FFFFFFFFFFF,FF,FF:FFFFF,FFFFFFFFFF::FF,FFF,FF,FF:F,,FF,,F::F,F,F,F,FFF:F,:FFFF:,F:FFFF,,:F,F:,,,:,,F,,::,F,,FF,,F,:F:,F,,,,,,,:,,F:,,F,:F,:F:,F,F
@A01757:128:HWYCLDRX2:1:2101:29469:17895
TCGGACTACCAGGGTATCTAATCCTGTTTGCTACCCACGCTTTCGCTCCTCAGCGTCAGTTATGTGCCAGATAGTCGCCTTCGCCACTGATGTTCCTCCAGATATCTACGGATTTCACTCCTACACCTGGAATTCCACTATCCTCTCACACACTCCAGTTTGCCAGTTTCAAAGGCAGTTCCCACGTTGAGCGCGGGGATTTCACCCTTGACTTGACATACCGCCTACGAGCGCTTTACGCCCAGTAATTC
+
:FFFFFFFFFFFFFFFFFFFFFFFFFFFFFFFFFFFFFFFFFFFFFFFFFFFFFFFF:FFFFFFFFFFFFFFFFFFFFFFFFFFFFFFFFFFFFFFFFFF:FFFFFFFFFF:FFFFFFFFFFF:FFFFFFF:FF:FFFFFFFFFFFFFFFF:FFFFF:FFFFFF,FFFFFFFFFFFFFFFFFFFFF,,F,F:FF:,F:F,FFFFFFFFFFFFFFFFFFFFFF:FFFFFFFFFFFF,FFFFFFFFFFF,FFF
@A01757:128:HWYCLDRX2:1:2101:4670:17942
TCGGACTACCAGGGTATCTAATCCTGTTTGCTCCCCACGCTTTCGCGCCTCAGCGTCAGTTGCTGTCCAGCAGACCGCCTTCGCCACTGGTGTTCCTCCTAATATCTACGCATTTCACCGCTACACTAGGAATTCCGTCTGCCTCTCCAGTACTCAAGAAAGATAGTTTTGGTTGCAGTTCCTCAGTTAAGCCGAGGGATTTCACAACCAACTTGCCTTCCCGTCTACGCACCCTTTACACCCAATAAATC
+
FFFFFFFFFFFFFFFFFFFFFFFFFFFFFFFFFFFFFFFFFFFFFFFFFFFFFFFFFFFFFFFFFFFFFFFFFFFFFFFFFFFFFFFFFFFFFFFFFFFFFFFFFFFFFFFFFFFFFFFFFFFFFFFFFFFFFFFFFFFFFFFFFFFFFFFFFFFFFFFFFF:FFFFFFFFFFFF:FFFFFFFF:FFFFFFFFFFFFFFFFFFFFFF,FFFFFFF:FFFFFFFFFFF:FFFFF:FFFFFFF:FF:FFFFFF
@A01757:128:HWYCLDRX2:1:2101:7581:18004
TCGGACTACCGGGGTATCTAATCCTGTTTGCTCCCCACGCTTTCGTGCCTCAGTGTCAGTTACAGTCCAGAGAGCCTCCTTCGCAACTGGTGTTCCTCCTAATATCTACGCATTTCACCGCTCCGCTCGGAATTCCACTCTCCTCTCCTGCACTCCAGGTCCCCAGTTGGAAAGGGGTACTACGGTTGAGCCGTGGCCGTGCTCCTCTGAGGTCGGACGCCACCTAGGCGGCCGTGGCGCCGGGTACTGCC
+
FFFFFFFFFFFFFFFF,FFFFFFFFFFFFFFFFFFFFFFFF:FFFFFFF:FFFFFFFFFFFFFFFFFFFFFF:F:FFFF:,FFFF,FFFF,FFFFFFFF,FF::,FFFFFF,F::,,F,F:F:,,FF,FF:,F:,:F,:,FFFF,FFF:FF,F,,,,F,F:,FF,:F,:,:,,FF,,:,FF:,FF,:F,F,:FF,F:F,::F,:,F:FF,:,,,,F,,,F:FF,,,,F,,,F,,,,,,F::,,FF,:,:,,
@A01757:128:HWYCLDRX2:1:2101:10113:18004
TCGGACTACAGGGGTTTCTAATCCTATTTGCTCCCCACGCTTTCGTGCCTCAGCGTCAGTCACAGGCCAGGCGGCCGCCTTCGCCACTGGTGTTCTTCCATATCTCTGCGCATTTTACCGCTACACATGGAGTTCCACCGCCCTCTCCTGTCCTCAAGTCTGCCAGTTTCTGAATGAAAGACGAGTTGAGCTCATCCCTTTGCCTTCAGACTGAACAGACCGCCTGCGCACCCTTTACGCCCAATCATTCC
+
FFFFFFFFFFFFFFFFFFFFF:FFFFFFFFFFFFFFFFFFFFFFFFFFFFFFFFFFFFFFFFFFFFF:FFFFFFF:FFFFFFFFFFFFFF,F:,FFF:F:FF:FFFFFFFFFFF:FFFFFFFFFFFFF:FFF:FFFF,FFFFFFF::F,FFFF,::FFF:FFFFFFFFFF:,FFFFFFFFFFFFFFFFFFFFF:FFFFFFFFF:FFFFFFFFFF:FFFFFFFFFFFFFFF:,FF:F,F:FFFF:FFFF:FF
@A01757:128:HWYCLDRX2:1:2101:1190:18114
TCGGACTACTAGGGTATCTAATCCTGTTCGCTCCCCACTCTTTCGCTCCTCAGCGTCAGTGACGACCCAGAGACCTGCCTTCGCCATTGGTGTTCTTCCCGATATCTACACATTCCACCGTTACACCGGGAATTCCAGTCTCCCCTGTCGCACTCTAGCCTGCCCGTACCCGGCGCAGATCCACCGTTAAGCGATGGACTTTCACACCAGACGCGACAAACCGCCTACGAGCTCTTTACGCCCAATAATTC
+
,:FFF,:FFFF:FFFFFFFFFFFFFFFF,FFFFF:FF:,,FFFF::F,:F:FFFFFFF:F:F::FFFFF::FFF,FF:FFF:,:FFFF::F:FF,:F,F,FFFFFFFFFFFFFF:FF,FFFFF:F,FF,FFFFFF,F:F:FF:FFF:F,F,FFFFFF:FFFF,FFFFFFFFFFFF:FFFFFFFFFFFFFF:FFFFFFF:FFFFFFF::,FFFFF,FFFF::FFF:F:FFFF:FFFFFFFFFFF:,FFFFF:
@A01757:128:HWYCLDRX2:1:2101:8757:18286
TCGGACTACAGGGGTATCTAATCCTGTTTGATACCCACGCTTTCGTGCATCAGCGTCAATCGCGGATTCGTGAGATGCCTTCGCAATCGGTGTTCTGTGTGATATCTATGCATTTCACCGCTACACCACACATTCCTCCCACGGCATCCGCATTCCAGCAAGGCAGTATCAATGTCACTTCACCCCGTTGAGCGGGGGCATTTCACCGCTGACTTACCTCACAGCCTACGCACCCTTTAAACCCAATAAAT
+
FFFFFFFFFFFFFFFFFFFF,FFFFFFFFFFFFFFFFFFFFFFFFFFFFFFFFFFFFFFFFFFFFFFFFFFFFFFFFFFFFFFFFFFFFFF:FFFFFFFFFF:FFF:FFFFFFFFFFFFFFFFFFFFFFFFFFFFFFFFFFFFFFFFFFFFFFFFFFFFFFFFFFFFFFF,FFFFFF:FFF::FFFFFFFFFFFFFFFFFFFFFFF,FFF::F:FFFFFFFFFFFF,FF:FFFFFF,FFFFFFFF:FFFF,
@A01757:128:HWYCLDRX2:1:2101:13675:18349
TCGGACTACACGGGTATCTAATCCTGTTTGCTCCCCACGCTTTCGTGCCTCAGTGTCAGTTACAGTCCAGAGAGCCGCCTTCGCAACTGGTGTTCCTCCTAATATCTACTCATTTCACCGCTACACTAGGAATTCCACTCTCCTCTCCTGCACTCAAGTTCCCCAGTTTCAAAGGCTTACTACGGTTGAGCCGTAGCCTTTCACCTCTGACTTAAGAAACCACCTACGCACCCTTTACGCCCAGTAATTCC
+
FFFFFFFFFFFFFFFFFFFFFFFFFFFFFFFFFFFFFFFFFFFFFFFFFFFFFFFFFFFFFFFFFFFFFFFFFFFFFFFFFFFFFFFFFFFFFFFFFFFFFFFFFFFFFFF:FFFFFFFFFFFFFFFFFFFFFFFFFFFFFFFFFFFFFFFFFFFFFFFFFFFFFFFFFFFFF:FFFFFFF:FFFFFFFFFFFFFFFFFFFFFFFFFFFFFFFFFFFFFFFFFFFFFFFFFFFFFFFFFFFFFFFFFFFFF
@A01757:128:HWYCLDRX2:1:2101:8666:18537
TCGGACTCACGGGTATCTAATCCTGTTCGCTCCCCACGCTTTCGAGCCTCAGCGTCAGTTACAGACCAGAGAGCCGCTTTCGCCACCGGTGTTCCTCCATATATCTACGCATTTCACCGCTACACATGGAATTCCACTCTCCCCTTCTGCACTCAAGTTTGACAGTTTCCAAAGCGAACTATGGTTGAGCCACAGCCTTTAACTTCAGACTTATCAAACCGCCTGCGCTCGCTTTACGCCCAATAAATCCG
+
FF::FF:FFFF::FFFFFFFFFFFFFFFFFFF:F::FFFFF,FFF,FFFFFFFF,FFFFFFFFFFF,FFFFFFFF:FFF,FFF:FFFFFFFFFFFFFF:FFFFFFF,,F,FFF:FFF:FFFFFFFFFFFFFFFFFFFFFF:FFFF,FFFFFFFFF,FFFF:FFFFFFFFFF:F:FFFFFFFFF:FF:FFFFFFFFFFFFFFFFFFFFFF,FFFFFFFF::FF:FFFFFFFFFFFFFF:FFF,FFFFFFFFF
@A01757:128:HWYCLDRX2:1:2101:10484:18552
TCGGACTACAAGGGTATCTAATCCTATTTGCTCCCCACGCTTTCGTGCCTCAGCGTCAATCAACAGGCCAGGCGGCCGCCTTCGCCACTGGTGTTCTTCCATATATCTACGCATTTTACCGCTACACATGGAGTTCCACCGCCCTCTCCTGCTCTCTAGCCCGCCAGTTTCCAGAGCCTGTACCGGTTGAGCCGGTACCTTTCACTCCAGACTTAGCAGGCCGCCTACGCACCCTTTACGCCCAATCATTC
+
FFFFFFFFFFFFFFFFFFFFFFFFFFFFFF:FFF:F:FFFFFFFFFFFFFFFFFFFFFFFFFFFFFFFFFFF:FFFFFFF:FFFF,FFFFFFFFFFFF:FFFFFFFFFFFFFFFFFFFF:FFFFFFFFFFFFF:FFFFFFFFFFFFFFFFFFFFFFFFFFFFFFFF:F:F:,FFFFFFFFFFFFFFFFFFFFFFFFFFFFFFFFFFFFFFFFFFFFFFFFFFFFFFFFFF,FFFFFFFFFFFFFFF:FFFF
@A01757:128:HWYCLDRX2:1:2101:20338:18584
TCGGACTACTGGGTATCTAATCCTGTTCGCTCCCCCAGCTTTCGCGCCTCAGCGTCAGTGACGGCCCAGAGAGCTGCCTTCGCCATTGGTGTTCTTCCCGATATCTGCGCATTCCACCGCTACACCGGGAATTCCGCTCTCCTCTACCGCACTCGAGCCGCCCAGTCCGGAACCCGGCCCGAGGTTGAGCCCCGGGGTTAGAGGTTCCGCTTAGGCGGCCGCCTACGCGCGCTTTACGCCCAATGAATCCG
+
,FFFFFF:FFFFFFFFFFFFFFFFF:FFFFFFFFFFFFFFFFFFFFFFFFF:FFFFFFFFFFF:FFFFF:FFFFFFFFFFFFFF:FFFFFFFFFFFFFFF:FFFFFFFFFFFFFFFFFFFFFFFFFFFFFFFFFFFFFFFFFFFFFFFFFFFFFFFFFFFFFFFFFFFFFF,FFFFFFFFFFFFFFFFFFFFFFFFFFF,FFFFFFFFF:FFFFFFFFFFFFFFFFFFFFFFFFF:FF:FFFFFFFFFF:F
@A01757:128:HWYCLDRX2:1:2101:10059:18599
CGGACTACATGGGTATCTAATCCTGTTTGCTACCCACGCTTTCGAACCTCAGCGTCAGTTACAGACCAGAGAGCCGCTTTCGCCACTGGTGTTCTTCCATATATCTACGCATTTCACCGCTACACATGGAGTTCCACTCTCCTTTTCTGCACTCAAGTCTCCCAGTTTCCAATGCACTACACCGGTTAAGCCGAAGGCTTTCACATCAGACTTAAAAGACCGCCTGCGTTCCCTTTACGCCCAATAAATCC
+
FFFFFFFFFFFFFFFFFFFFFFFFFFFFFFFFFFFFFFFFFFFFFFFFFFFFFFFFFFFFFFFFFFFFFFFFFFFFFFFFFFFF,FFFFFFFFFFFFFFFFFFFFFFFFFFFFFFFFFFFFFFFFFFFFFFFFFFF:FFFFFFF:FFFFFFFFF::FFFFFFFFFFFFFFFFF,FFFFFF:FFFFFFFF,FFF::FFFFFFFFFFFFFFFFFFFF:FFFFFFFFFFFFFFFFFFFFFFFFFFFFFFFFFFF
@A01757:128:HWYCLDRX2:1:2101:16595:18740
TCGGACTACACGGGTATCTAATCATGTTCGCTACCCACGCTCTCGTGCTTCAGCGTCAGTCGCAGTCTGGTAAGCTGCCTTCGCTATCGGAGTTCTAAGTTATATCTAAGCATTTCACCGCTACTTAACTTATTCCGCCTACCTCGTCTGAACTCGAGTCTTACAGTATTAATGGCAAATCAAGGTGAAGCCCCGACGTTTAACCACTAACTTAAAAAACCGCCTACGCACCCTTTAAACCCAATAAATCC
+
FFFF:FFFFFFFFFFFFFFFFFFFFFFFFFFFFFFFFFFFFFFFFFFFFFFFFFFFFFFFFFFFFFFFFFFF:FFFFFFFFFFFF:FFFFFFFFFFFFFF:FFFFFFFFFFFFFFFFFFFFFFFFFFFFFFFFFFFFFFFFFFFFFFFFFFFFFFFFFFFFFFFFFFFFFFFFFFFFFFFFFFFFFFFFFFFFFFFFFFFFFFFFFFFFFFFFFFFFFFF,FFFFFFFFFFFFFFFFF:FFFF,FFFFFF:
@A01757:128:HWYCLDRX2:1:2101:31042:18865
TCGGACTACAGGGGTATCTAATCCTGTTTGCTCCCCACGCTTTCGTGCCTCAGTGTCAGTTACAGTCCAGAGAGCCGCCTTCGCAACTGGTGTTCCTCCTAATATCTACGCATTTCACCGCTACACTAGGAATTCCACTCTCCTCTCCTGCACTCAAGTTCCCCAGTTTCAAAGGCTTACTACGGTTGAGCCGTAGACTTTCACCTCTGACTTAAGAAACCACCTACGCACCCTTTACGCCCAGTAATTCC
+
FFFFFFFFFFFFFFFFFFFFFFFFFFFFFFFFFFFF:FFFFFFFFFFFFFFFFFFFFFFFFFFFFFFFFFFFFFFFFFFFFFFFFFFFFFFFFFFFFFFFFFFFFFFFFFFFFFFFFFFFFFFFFFFFFFFFFFFFF:FFFF:FFFFFFFFFFFFFFFFFFFFFFFFFFFFFFFFFFFFFFFF,FFFFFFFFFFFF:FFFFFFFFFFFFFF:FF,,FF,FF,FFFFF,FFF,FFFFFFFFFF:FF:FFF,:
@A01757:128:HWYCLDRX2:1:2101:19153:19132
TCGGACTACAAGGGTATCTAATCCTGTTCGCTCCCCCAGCTTTCGCGCCTCAGCGTCAGTGCCGGCCCAGAGAGCTGCCTTCGCCATCGGTGTTCTTCCCGATATCTGCGCATTCCACCGCTACACCGGGAATTACGCTCTCCTCTACCGCACTCGAGCCGCCCAGTTCGGAACCCGGCCCGAGGTTGAGCCCCGGGGTTAGAGGTTCCGCTTAGGCAGCCGCCTACGCGCGCTTTACGCCCAATGAATAC
+
FFFFFFFFFFFFFFFFFFFFFFFFFFFFFFFFFFFFFFFFFFFFFFFFFFFFFFFFFFFFFFFFFFFFFFFFFFFFFFFFFFFFFFFFFFFFFFFFFFFFFFF:FFFFFFFFFFFFFFFFFFFFFFFFFFFFFFFFFFFFFFFFFFFFFFFFFFFFFFFFFFFFFFFFFF:F:FFFFFFFFFFFFFFFFFFFFFFFFFFFFFFFFFFFFFFFFFFFFFFFFFFFF:FFFFFFFF:FFFFFFFFFF,F:F,F
@A01757:128:HWYCLDRX2:1:2101:3902:19179
TCGGACTACCAGGGTATCTAATCCTGTTTGCTCCCCACGCTTTCGTGCCTCAGTGTCAGTTACAGTCCAGAGAGCCGCCTTCGCAACTGGTGTTCCTCCTAATATCTACGCATTTCACCGCTACACTAGGAATTCCACTCTCCTCTCCTGCACTCAAGTTCCCCAGTTTCAAAGGCTTACTACGGTTGAGCCGAAGCCTTTCACATCTGACTTAAGAAACCACCTCCGCACCCTTTACGCCCACTAATTCC
+
FFFFFFFFFFFFFFFFFFF:,FFFFFFFFFFFFFFFFFFFFFFFFFFFFFFFF:FFFFFFFFF,FFFF:FF,F:FFFFFFFFFFFFF:FF:FFFFFFFFFFFFF::FFFFF:F:FFFFFFFFFF,F,,FFFFFFFFFFFF:FFFFFFFFFFFFFFFFFF:F,FFFF:FFFFFFF:FFFFF:,,,:F:FFFFFF,,:FFF:FFFF,FFF,FFF,FF:F,FF::FFF,,FF:FFFFFFFF:FF:,FFF:FFF,
@A01757:128:HWYCLDRX2:1:2101:21395:19257
TCGGACTACCAGGGTATCTAATCCTGTTCGCTACCCATGCTTTCGCTCCTCAGCGTCAGTTACTGCCCAGAGACCTGCCTTCGCCATTGGTGTTCCTCCTGATATCTGCGCATTTCACCGCTACACCAGGAATTCCAGTCTCCCCTACAGCACTCAAGTTATGCCCGTATCGCCTGCACGCCCGAAGTTAAGCCCCGGGATTTCACAGACGACGCGACAAACCACCTACGAGCTCTTTACGCCCAGTAATT
+
FFFFFFFFFFFFFFFFFFFFFFFFFFFFFFFFFFFFFFFFFFFFFFFFFFFFFFFFFFFFFFFFFFFFFFFFFFFFFFFFFFFFFFFFFFFFFFFFFFFFFFFFFFFFFFFFFFFFFFFFFFFFFFFFFFFFFFFFFFFFFFFFFFFFFFFFFFFFFFFFFFF:FFFFF:FFFFFFFFFFFFFFFFFFFFFFFFFFFFF:FFFFFFFFFFFFFFFFFFFFFFF:FFFFFFFFFFFFFFFFFFFFFFFFFF,
@A01757:128:HWYCLDRX2:1:2101:24044:19272
TCGGACTACCCGGGTATCTAATCCTATTTGCTCCCCACGCTTTCGTGCCTCAGCGTCAGTCAACAGGCCAGGCGGCCGCCTTCGCCAGTGGTGTTCTTCCATATATCTACGCATTTTACCGCTACACATGGAGTTCCACCGCCCTATCCTGCTCGCTAGCCCGCCAGTTTCCAGAGCCTGTACCGGTTGAGCCGGTACCTTTCACTCCAGACTTAGCAGGCCGCCTACGCACACTTTACGCCCAATCATTC
+
FFFF:FFFFFFFFF:F:FF,FFFFFFFFFFFFFF,FFFFFFFFFFFFFFFFFF,FFFFFFFFF,:FFFFFFFFF:F:FF,F,,F:F:,F:FFFF,FF:FF:FFFFF:F:F:FFFF:F,,FF:F::FF,,FFF,FFF,FF:FFFF::FF:FFFFF,::FFFFF,F,,:FFFFFFF::F:F:FFF,FFFFFFFFF,:FFFFFFFFFFFF:FFFFF:,FFFF,FFFFFFFFF,:F,:FFFFFFFFF,F::F:FF
@A01757:128:HWYCLDRX2:1:2101:13169:19288
TCGGACTACAAGGGTATCTAATCCTGTTTGCTCCCCACGCTTTCGTGCCTCAGTGTCAGTTACAGTCCAGAGAGCCGCCTTCGCAACTGGTGTTCCTCCTAATATCTACGCATTTCACCGCTACACTAGGAATTCCACTCTCCTCTCCTGCACTCAAGTTTCCCAGTTTCAAATGCTTACTACGGTTGAGCCGTAGCCTTTCACCTCTGACTTAAGAAACCACCTACGCACCCTTACGCCCAGTAATTCCG
+
FFFFFFFFF:FFFFFFFFFF:FFFFFFFFFFFFFFFFFFFFFFFFFFFFFF,FFFFFFFFFFFFFFFFFFFFFFFFFFFFFFFFFFFFFFFFF:FFFFFFFFFFFFFFFFFFFFFFFFFFFFFFFFF,FFFFFFFFFFFFFFFFFFFFF:FFFFFFFFFFFFFFFFFFFFFFFFFFFFFFFFFFFFFFFFFFFFFFFFFFFFFFFFFFF:FFFF:FF:FFFFFFFFFFFFFFFFFFFFFFFFFFFFFFFF:
@A01757:128:HWYCLDRX2:1:2101:5448:19319
TCGGACTACCAGGGTATCTAATCCTGTTCGCTCCCCCAGCTTTCGCGCCTCAGCGTCAGTGCCGGCCCAGAGAGCTGCCTTCGCCATCGGTGTTCTTCCCGATATCTGCGCATTCCACCGCTACACCGGGAATTCCGCTCTCCTCTACCGCACTCGAGCCGCCCAGTTCGGAACCCGGCCCGAGGTTGAGCCCCGGGGTTAGAGGTTCCGCTTAGGCAGCCGCCTACGCGCGCTTTACGCCCAATGAATCC
+
FFFFFFFFFFFFFFFFFFFFFFFFFFFFFFFFFFFFFFFFFFFFFFFFFFFFFFFFFFFFFFFFFFFFFFFFFFFFFFFFFFFFFFFFFFFFFFFFFFFFFFFFF:FF:FFFFFFFFFFFFFFFFFFFFFFFFFFFFFFFFFFFFFFF:FFFFFFFFFFFFFFFFFFFFFFFFFFFFFFFFFF:FFFFFFFFFFFFFFFF,::FF:FF:FFF:FFFFFF:FFFFF:,FFFFFFFFFFF,FF:FFF,,FFFF
@A01757:128:HWYCLDRX2:1:2101:6587:19351
TCGGACTACAAGGGTATCTAATCCTGTTTGCTCCCCACGCTTTCGTGCATCAGTGTCAGTTACAGTCCAGAGAGCCGCCTTAGCAACTGGTGTTCCTCCTAATATCTACGCATTTCACCGCTACACTAGGAATTCCACTCTCCTCTCCTGCACTCAAGTTCCCCAGTTTCAAAGGCTTACTACGGTTGAGCCGTAGCCTTTCACCTCTGACTTAAGAAACCACCTACGAACCCTTTACGCCCAGTAATTCC
+
FFFFFFFFFFFFFFFFFFFFFFFFFFFFFFFFFFFFFFFFFFFFFFFF,FFFFFFFFFFFFFFFFFFFFFFFFFFFFFFFFFFFFFFFFFFFFFFFFFFFFFFFFFF:FFFFFFFFFFFFFFFFFFFFFFFFFFFFFFFFFFFFFFFF,FFFFFFF:FF:FFFFFFFFFFFF:FFFFFFFF:FFFFFFFF:FFFFFFFF:FF:F:,FF,,FF:FF,FF,FFFFFF:,F,,F:FFFFFF,FFFFF:FFF,F:
@A01757:128:HWYCLDRX2:1:2101:24388:19366
TCGGACTACTGGGGTATCTAATCCTGTTCGCTACCCACGCTTTCGTGCATCAGCGTCAGATGCGGATTAGCAAGCTGCCTGCGCAATCGGTGTTCTGAGTAATATCTAAGCATTTCACCGCTACACTACTCATTCCGCCTGCTGCATCCGCTCTCTAGTCGAACAGTATCAGAGGCAGGCACGGGGTTAAGCCCCGACATTTGACCTCTAACTTATCCGACAGCCTACGCACCCTTTAAACCCAATAAATC
+
FFFFFFFFFFFFFFFFFFFFFFFFFFFFFFFFFFFFFFFFFFFFFFFFFFFFFFFFFFFFFFFFFFFFFFFFFFFFFFFFFFFFFFFFFFFFFFFFFFFFFFFFFFFFFFFFFFFFFFFFFFFFFFFFFFFFFFFFFFFFFFFFFFFFFFFFFFFFFFFFFFFFFFFFFFFFFFFFFFFFFFFFFF:F:FFFFFFFFFFFFFFFFFFFF,FFF:FFFFFFFFFFFFFFFFFFFFFFFFFFFFFFFFFFFFF
@A01757:128:HWYCLDRX2:1:2101:27453:19382
TCGGACTACAAGGGTTTCTAATCCTGTTTGCTCCCCACGCTTTCGTGCCTCAGTGTCAGTTACAGTCCAGAGAGCCGCCTTCGCAACTGGTGTTCCTCCTAATATCTACGCATTTCACCGCTACACTAGGAATTCCACTCTCCTCTCCTGCACTCAAGTTCCCCAGTTTCAAAGGCTTACTACGGTTGAGCCGTAGCCTTTCACCTCTGACTTAAGAAACCACCTACGCACCCTTTACGCCCAGTAATTCC
+
FFFFFFFFFFFFFFFFFFFFFFFFFFFFFFFFFFFFFFFFFFFFFFFFFFFFFFFFFFFFFFFFFFFFFFFFFFFFFFFFFFFFFFFFFFFFFFFFFFFFFFFFFFFFFFFFFFFFFFFFFFFFFFF,FFFFFFFFFFFFFFFFFFFF:FFFFFFFFFFFFFFFFFFFFFFFFFFFFFFFFFFFFFFFFFFFFFFFFFFFFFFFFFFFFF:F:FF:F:FFFFFFFFFFFFFFFFFFFFFFFFF,FFFFF,F
@A01757:128:HWYCLDRX2:1:2101:5050:19445
TCGGACTACAAGGGTATCTAATCCTGTTCGCTACCCATGCTTTCGAGCCTCAGCGTCAGTTGCAGACCAGACAGCCGCCTTCGCCACTGGTGTTCTTCCATATATCTACGCATTCCACCGCTACACATGGAGTTCCACTGTCCTCTTCTGCACTCAAGTCGCCCGGTTTCCGATGCACTTCTTCGGTTAAGCCGAAGGCTTTCACATCAGACCTAAGCAACCGCCTGCGCTCGCTTTACGCCCAATAAATC
+
FFFFFFFFFFFFFFFFFFFF:FFFFFFFFFFFFFFFFFFFFFFFFFFFFFFFFFFFFFFFFFFFFFFFFFFFFFFFFFFFFFFFFFFFFFFFFFFFFFFFFFFFFFFF:FF:FFFFFFFFFFFFFFFFFFF:FFFFFFFFFFFFFFFFFFFFFFFFFFFFFFFFFF:FFF,FFFFFFFFFF:FFFFFFFFFFFFFFF:FFFFF:FF:FF:F:FF::FFF,FFFF:FFFFFFF:FF,FFFFFFFF,F,FFFF
@A01757:128:HWYCLDRX2:1:2101:12617:19492
GGGGGGGGGGGGGGGGGGGGGGGGGGGGGGGGGGGGGGGGGGGGGGGGGGGGGGGGGGGGGGGGGGGGGGGGGGGGGGGGGGGGGGGGGGGGGGGGGGGGGGGGGGGGGGGGGGGGGGGGGGGGGGGGGGGGGGGGGGGGGGGGGGGGGGGGGGGGGGGGGGGGGGGGGGGGGGGGGGGGGGGGGGGGGGGGGGGGGGGGCGGGGGCGGCGCGGGGCGGGGGGAGGGCGGGGGAGGGCGGGAGGGGTCGGG
+
FFFFFFFFFFFFFFFFFFFFFFFFFFFFFFFFFFFFFFFFFFFFFFFFF:FFFFFF:FFFFFFFFFFFFFFFFFFFFFFFFFF:FFFF,FF:F,FFFF:FFF:FF:FFF:FF:FF:F,F,::F,::FF::FF:,F,FF,:::,::,:F:::::,FFF,:F:,,:F,,,,,:,,F,:,:,,::F,,,,FF,,,,,F,,,:,,,,,,F,::,F,,,,,,,,,,,,,F,F,,:,,,:,,::,,:,F,,F,,,,,
@A01757:128:HWYCLDRX2:1:2101:8992:19601
TCGGACTACAGGGGTTTCTAATCCTGTTTGCTCCCCACGCTTTCGAGCCTCAGTGTCAGTAACAGACCAGAATGTCGCCTTCGCCACTGGTGTTCTTCCATATATCTACGCATTCCACCGCTACACATGGAGTTCCACATTCCTCTTCTGTACTCAAGTTTCCCAGTTTCCAATGACCCTCCACAGTTAAGCCGTGGGCTTTCACATCAGACTTAAGAAACCACCTGCGCTCCCTTTACGCCCAATAAATC
+
FFFFFFFFFFFFFFFFFFFFFFFFFFFFFFFFFFFFFFFFFFFFFFFFFFFFFFFFFFFFFFFFFFFFFFFFFFFFFFFFFFFFFFFFFFF:FFFFFFFFFFFFFFFFFFFFFFFFFFFFFFFFFFFFFFFFFFFFFFFFFFFFFFFFFFFFFFFFFFFFFFFF,FFFFFFFFFFFFF:FFFFFFFFFFFFFF:FFFFFFFFFFFFFFFFFFFFFFFFFFFFFFFFFFFFFFFFFFFFFFFFFFFFFFFFF
@A01757:128:HWYCLDRX2:1:2101:4526:19664
TCGGACTACTAGGGTATCTAATCCTGTTTGCTCCCCACGCTTTCGTGCCTCAGTGTCCGTTAGAGTCGAGAGAGCCGCCTTCGGCACTGGTGTGCCTCCTAATGTATGGGCGTTTGACCGGTGGTCTAGGAGTTCGAGTGTGATGTGGGGCACGGAGGGTGGGGGGTTTCGGAGGGGTGGTCGGGGGGTGGGGGGGGGTGTGAGGTGTGAGGTGGGGGGGGGGCTGGGGGGCGGTTGCGCGGGTGGCGGGG
+
FFF:F:FFFFFFFF:,,,::,:F,,FFFFF,:,,,,FF:::F:FFFFF,,,,F,FF,,F,,F,:::,,:,:,,F,,F:F:,,F,,,:F:F,F,,,,F:,,F,,,,,,,:F,,,F:,,,,F,,,,,,F,:F,,,,,:,,,F,,,,:,,,,F,,,,,,,:,,,,::,,,,,:,,,FFF,,,,:,,F,,,F,F,,,,::::,F,:,,F,F,F,:,,,:,,:,,,,,,,,F,F,F,:,,,,,F:FF,,F,F,,F,
@A01757:128:HWYCLDRX2:1:2101:15971:19664
TCGGACTACAAGGGTATCTAATCCTGTTCGCTCCCCACGCTTTCGAGCCTCAGCGTCAGTTACAGACCATAGAGCCGCTTTCGCCACCGGTGTTCCTCCATATATCTACGCATTTCACCGCTACACATGGAATTCCACTCTCCCCTTCTGCACTCAAGTTTGACAGTTTCCAAAGCGAACTATGGTTGAGCCACAGCCTTTAACTTCAGACTTATCAAACCGCCTGCGCTCGCTTTACGCCCAATAAATCC
+
FFFFFFFFFFFFFFFFFFFFFFFFFFFFFFFFFFFFFFFFFFFFFFFFFFFFFFFFFFFFFFFFFFFFFFFFFFFFFF,FFFFFFFFFFFF:FF:F:FF:FFFFF:FFF,FF:FF,FFFFFFFFFFFFFFFFFF::FF,FFFFFF:FFFF:::,:FFFFFFF:FF,FFF:FFFF::::FFF,FFFFFF:FFFFFFFFF:FFFFFFFFF:FFF:FFFFF::F,FF,FFFFFFFFFFFFFFFFF:FFFF,,,F
@A01757:128:HWYCLDRX2:1:2101:1145:19727
TCGGACTACAAGGGTATCTAATCCTGTTTGCTCCCCACGCTTTCGTGCCTCAGTGTCAGTTACAGTCCAGAGAGCCGCCTTCGCAACTGGTGTTCCTCCTAATATCTACGCATTTCACCGCTACACTAGGAATTCCACTCTCCTCTCCTGCACTCAAGTTTCCCAGTTTCAAAGGCTTACTACGGTTGAGCCGTAGCCTTTCACCTCTGACTTAAGAAACCACCTACGCACCCTTTACGCCCAGTAATTGC
+
FFFFFFFFFFFFFFFFFFFFFFFFFFFFFFFFF::FFFFFFFFFFFFF:FFF:FFFFFFFFFFFFFF:FFFFFFFFF,FFFFFFFFFFFFFFFFFFFFFF::FFFFF,,FF,FFF:FF,FFF::F,FFFFFFFFF,:FF:FFFF:F:,,FF:,F:F,FFFF:F:F:FFF:F,FFFFFFFFFF,F:FFF,FF,FFFF:FFFF:,F,F,FF,,FFF,FF,:,FFF,FFF:FF:,FF,FF:FF,F:,FF,FF,F
@A01757:128:HWYCLDRX2:1:2101:19895:19727
TCGGACTACAAGGGTATCTAATCCTGTTCGCTCCCCCAGCTTTCGCGCCTCAGCGTCAGTGCCGGCCCAGAGAGCTGCCTTCGCCATCGGTGTTCTTCCCGATATCTGCGCATTCCACCGCTACACCGGGAATTCCGCTCTCCTCTACCGCACTCGAGCCGCCCAGTTCGGAACCCGGCCCGAGGTTGAGCCCCGGGGTTAGAGGTTCCGCTTAGGCAGCCGCCTACGCGCGCTTTACGCCCAATGAATCC
+
:FFFFFFFFFFFFFFFFFFFFFF:FF:FFFF:FFFFFFFFFFFFFFFFFFFFFFFFFFFFFFFFFFFFFFF:FFFFFFF,FFFF,FFFFFFF:FFFF,FFFFFFFF:FFFFFFFFFFFFF:FFFFFFF:FFF::FFFFFFFFFFFFFFFFFFF:FFFFFFFFFFFFFFFFFF:FFF,:FFFFFFFFFFF:FFFFFF:FFF:FFFFFFFFFFFFFFFFF,FFFFFFFFFFFFFFFFFFFFFF,:,F:FFFFF
@A01757:128:HWYCLDRX2:1:2101:30092:19758
TCGGACTAAAGGGTTTCTAATCCTATTTGCTCCCCACGCTTTCGTGCCTCAGCGTCAGTCAACAGGCCAGGCGGCCGCCTTCGCCACTGGTGTTCTTCCATATATCTACGCATTTTACCGCTACACATGGAGTTCCACCGCCCTCTCCTGCTCTCTAGCCCGCCAGTTTCCAGAGCCTGTACCGGTTGAGCCGGTACCTTTCACTCCAGACTTAGCAGGCCGCCTACGCACCCTTTACGCCCAATCATTCC
+
FFFFFFFFFFFFFFFFFFFFFFFFFFFFFFFFFFFFFFFF:FFFFFFFFFFFFFFFFFFFF:FFFFFF:FFFFFFFFFFFFFFFFFFFFFFFFFFFFFFFFFFFFFF,FFFFFFFFFFFFFFFFFFFFFFFFFFFFFFFFFFFFFFFFFFFFFFFFFFFFFFFFF:FFFFFFFFFFFFFFFFFFFFFFFFFFFFFFFFFFFFFFFFFFFFFFF,,FFF:FFFFFF,FF:FFF:F:FFFFFFFFFF:FFF:F
@A01757:128:HWYCLDRX2:1:2101:11496:19774
TCGGACTACAGGGGTATCTAATCCTGTTTGCTCCCCTAGCTTTCGCGCCTCAGCGTCAGTGATGGCCCAGAAGGCCGCCTTCGCCACCGGTGTTCTTCCCGATATCTGCGCATTCCACCGCTACACCGGGAATTCCGCCTTCCCCTACCACACTCAAGCCAGCCGGTATCGGGAGCGAGACGGGGTTGAGCCCCGAAATTTGACTCCCGACCTAACTGGCCGCCTACGCGCGCTTTACGCCCAATGAATCC
+
FFFFFFFFFFFFFFFFFFFFFFFFFFFFFFFFFFFFFFFFFFFFFFFFFFFFFFFFFFFFFFFFFFFFFFFFFFFFFFFFFFFFFFFFFFFFFFFFFFFFFFFFFFFFFFFFFFFFFFFFFFFFFFFFFFF,FFFFFFFFFFFFFFFFFFFFFFFFFFFFFFFFFFFFFFFFFFFFFFFFFFFFFFFFFFFFFFFF:FFFFFFFFFFFFFFFF:FFFFFFFFFFFFFFFFFFFFFFFFFFF::FFFFFFF:
@A01757:128:HWYCLDRX2:1:2101:15953:19789
TCGGACTACAGGGGTATCTAATCCTGTTTGCTCCCCACGCTTTCGTGCCTCAGTGTCAGTTACAGTCCAGAGAGCCGCCTTCGCAACTGGTGTTCCTCCTAATATCTACGCATTTCACCGCTACACTAGGAATTCCACTCTCCTCTCCTGCACTCAAGTTCGCCAGTTTCAAAGGCTTACTACGGTTGAGCCGTAGCCTTTCACCTCTGACTTAAGAAACCACCTACGCACCCGTTACGCCCAGTAATTCC
+
FFFFFFFFFFFFFFFFFF:FFFFFFFFFFFFFFFFFFFFFFFFFFFFFFFFFF:FFFFFFFFFFFF:FFFFFFFFFFFFFFFFFFFFFFFFFFFFFFFFFFFFFFFFFFFFF:FFFFFFFFFF,FFFFFFF:FF:FFFFFFFFFFFFFFFF,:FFFFFFFF,FFFFFFFFF:FFFFFFFFFFFF::FFF:FFFFFFFFFFFFFFFFFFF,,,FFF:F,F,FFF:FF:FFFFFF,FF:FF:,FF:FFFF,F:
@A01757:128:HWYCLDRX2:1:2101:26856:19789
TCGGACTACTAGGGTATCTAATCCTGTTTGATCCCCACGCTTTCGCACATCAGCGTCAGTTACAGACCAGAAAGTCGCCTTCGCCACTGGTGTTCCTCCATATCTCTGCGCATTTCACCGCTACACATGGAATTCCACTTTCCTCTTCTGCACTCAAGTTTCCCAGTTTCCAATGACCCTCCACGGTTGAGCCGTGGGCTTTCACATCAGACTTAAGAAACCGCCTACGCGCGCTTTACGCCCAATAATTC
+
FFFFFFFFFFFFFFFFFFFFFFFFFFFFFFFFFF:FFFFFFFFFFFFFFFFFFFFFFFFFFFFFFFFFFFFFFFFFFFFFFFFFFFFFFFFFFFFFFFFFFFFFFFFFFFFFFFFFFFFFFFFFFF:FFFFFFFFFFFFFFFFFFFFFFFFFFFFFFFFFFFFFFFFFFFFFFFF,F:FFFFFFF:FFFFFFFFFF:FFFFFFFF,FFFFFFFFFFFFFFF,FFFFF:,:FFFFFFFFFFFFFFFF:FFFF
@A01757:128:HWYCLDRX2:1:2101:3775:19805
TCGGACTACCCGGGTATCTAATCCTATTTGCTCCCCACGCTTTCGTGCCTCAGCGTCAGTCAACAGGCCAGGCGGCCGCCTTCGCCACTGGTGTTCTTCCATATATCTACGCATTTTACCGCTACACATGGAGTTCCACCGCCCTCTCCTGCTCTCTAGCCCGCCAGTTTCCAGAGCCTGTACCGGTTGAGCCGGTCCCTTTCACTCTCGACTTAGCAGGCCGCCTACGCACCCTTTACGCCCAATCATTC
+
FFFFFFF:FFFFFFFFFFFFFFFFFFFFFFFFFFFFFFFFFFFFFFFFFFFFFFF:FFFFFFFFFFFFFFFFFFFFFFFFFFFFFFFFFFFFFFFFFFFFFFFFFFF:FFFFFFFFFF:FFFFFFFF:FFFFFFFFFF:FFFFFFFFFFFFFFFFFFFFFFFFFFFFFFFFFFFFFFFFFFFFFFFFFF:FFFF,F,FFFFFFF:FFF,FFFFFFFFFFFFFFFFF,FFFFFFFFFFFFFFFFFFFFFFFF
@A01757:128:HWYCLDRX2:1:2101:15420:19836
TCGGACTACAAGGGTATCTAATCCTATTTGCTCCCCACGCTTTCGTGCCTCAGCGTCAGTCAACAGGCCAGGCGGCCGCCTTCGCCACTGGTGTTCTTCCATATATCTACGCATTTTACCGCTACACATGGAGTTCCACCGCCCTCTCCTGCTCTCTAGCCCGCCAGTTTCCAGAGCCTGTACCGGTTGAGCCGGTACCTTTCACTCCAGACTTAGCAGGCCGCCTACGCACCCTTTACGCCCAATCATTC
+
FFFFFFFFFFFFFFFFFFFFFFFFFFFFFFFFFFFFFFFFFFFFFFFFFFFFFFFFFFFFFFFFFFFFF:FFFFFFFFFFFFF:FFFFFFFFFFFFFFFFFFFFFFFFFF,FFFFFFFFFFFFFFFFFFFFFFFFFFFFFFFFFFFFFFFFFFFFFFFFFFFFFFFFFFFFFFFFFFFFFFFFFFFFFFFFFFFFFFFFFFFFFFFFFFFFFFFFFFFFFFFFFFFFFFFFFFFFFFFFFFFFF:FFFFFF
@A01757:128:HWYCLDRX2:1:2101:1353:19867
TCGACTACTGGGGTTTCTAATCCTGTTTGCTACCCACGCTTTCGAACCTCAGCGTCAGTTACAGACCAGAGAGCCGCTTTCGCCACTGGTGTTCTTCCATATATCTACGCATTTCACCGCTACACATGGAGTTCCACTCTCCTCTTCTGCACTCAAGTCTCCCAGTTTCCAATGCACTACTCCGGTTAAGCCGAAGGCTTTCACATCAGACTTAAAAGACAGCCTGCGTTCCCTTTAGGCCCAATAAATCC
+
FFF:FFFFFFFFFFFFFFFFFFFFFFFFFFFFFFFFFFFFFFFFFFFFFFFFFFFFFFFFFFFFFF,FFFFFF,FFFFFF:FFFFFFFFFFFF:FFF:FFFFFF:FFFFFFFFFFF:,F,FF:F:FFFFF:FF,,FFFFFF:F::F:FF:FFFF:FFFFF,:FF:FFFFFFFF::FF:F:FF,:FFF:F,FFFFF,F,FFF,F,FF,F:,:::,:FF:,F,F,,FFFFFFF,FFFF:,F:,F:FFFF:F,,
@A01757:128:HWYCLDRX2:1:2101:10059:19914
TCGGACTACAGGGGTTTCTAATCCTGTTTGCTCCCCTCGCTTTCGCGCCTCAGCGTCAGTGATGGCCCAGAAGGCCGCCTTCGCCACCGGTGTTCTTCCCGATATCTGCGCATTCCACCGCTACACCGGGAATTCCGCCTTCCCCTACCACACTCAAGCCAGCCGGTATCGGGAGCGAGCCGGGGTTGAGCCCCGAAATTTGACTCCCGACCTAACTGGCCGCCTCCGCGCGCTTTACGCCCAATGAATCA
+
FFFFFFFFFFFFFFF:FFFFFFFFFFFFFFFFFFFFF,FFFFFFFFFFFFFFFFFFFFFFFFFFFFFFFFFF:FFFFFFFFFFFFFFFFFFFFFFFFFF::FFFFFFFFFFF:F:FFFFFFFFFFFFFFFFFFFFFFF,:F,FFFFFF,FFFFFFFFFFFF,:FFFFFFFF,FFFFFF,,FFFFF:FFFFFF:F,FFFFFFFFFFFF::FF,FFFFFFF:FFFFF,FFF:FFF:FF:FFFFF:FFFFFF:F
@A01757:128:HWYCLDRX2:1:2101:4770:19930
TCGGACTACCGGGGTATCTAATCCTATTTGCTCCCCACGCTTTCGTGCCTCAGCGTCAGTCAACAGGCCAGGCGGCCGCCTTCGCCACTGGTGTTCTTCCATATTTATACGCATTTTAACGCTCAAAATGGAGTTCCAGAGCCCTCTCCGGCTCGCTAGCCCGCCAGTTTCCTGAGCATGTCCCGGTTGAGCCGGTCCCTTTCAATCCAGACGTAGCAGCCCGCCTACGCACCCTGTAGCCCCGATCTTTC
+
FFFFFFFFF::FFFF::FFFFFFFFFFFFFFFFFF,FFFFFFFFFFFFFF::F,FFFFF:FF:F:,,F,,,:FFF::FF,FF:FFF:,,F:FFF,FF:F:FFFF,,,FF:FF:FFF:F,F,,F,,F,:FF:F,FF:,:,FFFF:F,FF:,F,:F,,F,,FFFFF,,F:,:FF,,,FF,,:F,,,:FFF,,,,F:F,,:FF,FF,::,:,FF,,F,F,::,F,:FFF:FFFF,FFF,F::,F,F,F,F,,,:
@A01757:128:HWYCLDRX2:1:2101:4752:19993
TCGGACTACCGGGGTATCTAATCCTATTTGCTCCCCACGCTTTCGTGCCTCAGCGTCAGTCAACAGGCCAGGCGGCCGCCTTCGCCACTGGTGTTCTTCCATATATCTACGCATTTTACCGCTACACATGGAGTTCCACCGCCCTCTCCTGCTCTCTAGCCCGCCAGTTTCCAGAGCCTGTACCGGTTGAGCCGGTACCTTTCACTCCAGACTTAGCAGGCCGCCTACGCACCCTTTACGCCCAATCATTC
+
FFFFFFFFFFFFFFFFFFFF:FFFF:,FFFFFFFFFFFFFFFFFFFFFFFFFFFFFFFFFFFFF,FFFFFFFFFFFFFFFFFFFFFFFFFFFFFFFFFFFFFFF:FFFFFFFFFFFFFFFFFFFFFFFFFFFFF,FFFF:FFFFFFFFFFF:FFFF::FFFFFFFFFF:FFFFFFFFFFFFFFFFFFFFFFFFFFFFFFFFF:FFFFFFFFFF:FFFFF,FFFFF:FFFFFF:FFFFFF:FFF,FF:FFFF
@A01757:128:HWYCLDRX2:1:2101:1334:20024
TCGGTGTGGAGGGGTTGGGATGGCGGTGTGGGGGGGGGGCTTTGGGGGGGCGGGGGGGGTGAGTGGGGTGGGGGGGGGGTGGGGGGGGGGGGGTCTGGGGGGGGGGGGGGGGTTGTGGGGGGGGGGGGGGGGGGGGGGGGGGGGGGGGGGGGGGGGGGGGTGGGGGGTGGGGGGGGGGGGTGGGGGGGGGGGGGGGGGTGGGGGGGGGGGGGGGGGGGGGGGGGGGGGGGGGGGGGGGGGGGGGGGGGGGG
+
,,FF,,,,F,F:FFF,,,,,,F,,:,,,FF,,::FF,,:,,,,:FF:F,,,,:,F,,,F,:,:,:F:F,FFFFF,:F::,::FFF,F,FF,F:,,,,F,,:,F:F:FFFFF:,,,,,F:FF,FF,F,:F:,:::FF:FFFFFF:F:,:FF,FF,F,,FFF,F:,FF:,:F:F,,,,:F:F,F:F:F,F,FFFFFFF,F,F,FFFFF,,FFF,:FF:F,FF:F::FFFFFF,FF:FFFFFFFFFF,:FFFFF
@A01757:128:HWYCLDRX2:1:2101:4797:20040
TCGGACTACCGGGGTATCTAATCCTATTTGCTCCCCACGCTTTCGTGCCTCAGCGTCAGTCAACAGGCCAGGCGGCCGCCTTCGCCACTGGTGTTCTTCCATATATCTACGCATTTTACCGCTACACATGGAGTTCCACCGCCCTCTCCTGCTCTCTAGCCCGCCAGTTTCCAGAGCCTGTACCGGTTGAGCCGGTACCTTTCACTCCAGACTTAGCAGGCCGCCTACGCACCCTTTACGCCCAATCATTC
+
FFFFFFFFFFFFFFFFFFFFFFFFF:FFFFFFFFFFFFFFFFFFFFFFFFFFFFFFFFFFFFFFFFFFFFFFFFFFFFFFFFFFFFFFFFFFFFFFFFFFFFFFFFFF:FFFFFFFFFFFFFFFFFFFFFFFFFFFFFFFFFFFFFFFFFFFFFFFFFFFFFFFFF:FFFFFFFFFFFFFFFFFFFFFFFFFFFFFFFFF:FFFFFFFFFFFFFFFFFF:FFFFFF,FFFFFFFFFF:FFFFFF:F,FF:F
@A01757:128:HWYCLDRX2:1:2101:16414:20055
TCGGACTACCCGGGTATCTAATCCTGTTCGCTACCCACGCTTTCGTGCATCAGCGTCAGATGCGGATTAGCAAGCTGCCTGCGCAATCGGTGTTCTGAGTAATATCTAAGCATTTCACCGCTACACTACTCATTCCGCCTGCTGCATCCGCTCTCTAGTCGAACAGTATCAGAGGCAGGCACGGGGTTAAGCCCCGACATTTGACCTCTAACTTATCCGACAGCCTACGCACCCTTTAAACCCAATAAATC
+
FFFFFFFFFFFFFFFFFFFFFFFFFFFFFFFFFFFFFFFFFFFFFFFFFFFFFFFFFFFFFFFFFFFFFFFFFFFFFFFFFFF:FFFFFFFFFFFFFFFFFFFFFFFFFFFFFFFFFFFFFFFFFFFFFFFFFFFFFFFFFFFFFFFFFFFFFFFFFFFFFFFF:FFFFFFFFFFFFFFFFFFFFFFFF:FFFFFFFFFFFFFFFFFFFFFFFFFFFFFFFFFFFFFFFFFFFFFFFFFFFFF:FFFFFFF
@A01757:128:HWYCLDRX2:1:2101:20265:20118
TCGGACTACTAGGGTATCTAATCCTGTTTGCTACCCACGCTTTCGCTCCTCAGCGTCAGTTATGTGCCAGATAGTCGCCTTCGCCACTGATGTTCCTCCAGATATCTACGGATTTCACTCCTACACCTGGAATTCCACTATCCTCTCACACACTCCAGTTTGCCAGTTTCAAAGGCAGTTCCCACGTTGAGCGCGGGGATTTCACCCTTGACTTGACATACCGCCTACGAGCGCTTTACGCCCAGTAATTC
+
FFFFFFFFFFFFFFFFFFFFFFFFFFFFFFFFFFFFFFFFFFFFFFFFFFFFFFFFFFFFFFFFFFFFFFFFFFFFFFFFFFFFFFFFFFFFFFFFFFFFFFFFFFFFFFFFFFFFFFFFFFFFFFFFFFFFFFFFFFFFFFFFFFFFFFFFFFFFFFFFFFFFFFFFFFFFFFFFFFFFFF:FFFFFFFFFFFFFFFFFFFFFFFFF:FFFFFFFFFFFF:FFFFFFFFFFFFFFFFFFFFFFFF:FFF:
@A01757:128:HWYCLDRX2:1:2101:10565:20165
TCGGACTACACGGGTATCTAATCCTGTTTGCTCCCCACGCTTTCGTGCCTCAGTGTCAGTTACAGTCCAGAGAGCCGCCTTCGCAACTGGTGTTCCTCCTAATATCTACGCATTTCACCGCTACACTAGGAATTCCACTCTCCTCTCCTGCACTCAAGTTCCCCAGTTTCAAAGGCTTACTACGGTTGAGCCGTAGCCTTTCACCTCTGACTTAAGAAACCACCTACGCACCCTTTACGCCCAGTAATTCC
+
FFFFFFFFFFFFFFFFFFFFFFFFFFFFFFFFFFFFFFFFFFFFFFFFFFFFFFFFFFFFFFFFFFFFFFFFFFFFFFFFFFFFFFFFFFFFFFFFFFFFFFFFFFFFFFFF:FFFFFFFFFFFFFF:FFFFFF:FFFFFFF:FFFFFFFFFFFFFFFFFFFFFFFFFFFFFF:FFFFFFFFFFFFFFFFFFFFFFFFFFFFFFFF:FFFF,FF,FFFFFFFFFF,FFFFFF::FFFFFFFFFFFFFFFF,
@A01757:128:HWYCLDRX2:1:2101:15673:20181
TCGGACTACAGGGGTATCTAATCCTGTTTGCTCCCCACGCTTTCGAGCCTCAGTGTCAGTAACAGACCAGAATGTCGCCTTCGCCACTGGTGTTCTTCCATATATCTACGCATTCCACCGCTACACATGGAGTTCCACATTCCTCTTCTGTACTCAAGTTTCCCAGTTTCCAATGACCCTCCACGGTTAAGCCGTGGGCTTTCACATCAGACTTAAGAAACCACCTGCGCTCCCTTTACGCCCAATAAATC
+
FFFFFFFFFFFFFFFFFFF:FFFFFFFFFFFFFFFFFFFFFFFFFFFFFFFFFFFFFFFFFFFFFFFFFFFFFFFFFFFFFFFFFFFFFFFFFFFFFFFFFFFFFFFFFFFFFFF,FFFFFFFFFFFFFFFFFFFFFFFFFFFFFFFFFFFF:FFFFFFFFFFFFFFF:FFFFFFFFF:FFFFFFFFFFF::F:FFFFFFFFFFFFFFFFFFFFFFFFFFF,FFFF:FFFFFFFFFFFFFFFF,FFFFFFF
@A01757:128:HWYCLDRX2:1:2101:16297:20228
TCGGACTACAGGGGTATCTAATCCTGTTCGATACCCACGCTTTCGTGCCTCAGCGTCAGATCGCCGCCGGTATGCTGCCTTCGCAATCGGAGTTCTGCGCAATATCTAAGCATTTCACCGCTACACTGCGCATTCCGCATACCTCTCCTGTACTCTAGCTCGCCAGTTCCAAATGCAATCCACGAGGTTAAGCCTCGGGCTTTCACATCTGGCTTGGCGTGCCGCCTACGCTCCCTTTACACCCAGTAATT
+
FFFFFFFFFFFFFFFFFFFFFFFFFFFFFFFFFFFFFFFFFFFFFFFFFFFFFFFFFFFFFFFFFFFFFFFFFFFFFFFFFFFFFFFFFFFFFFFFFFFFFFFFFFFFFFFFFFFFFFFFFFFFFFFFFFFFFFFFFFFFFFFFFFFFFFFFFFFFFFFFFFFFFFFFFFFFFFFFF:FFFFFFFFFFFFFFFFFFFFFFF:FFFFFFFFFFFFF:FFFFFFFFF:FF,FFFFFFFFF,FFF:FFFF:FFF
@A01757:128:HWYCLDRX2:1:2101:26187:20228
TCGGACTACAAGGTATCTAATCCTGTTCGCTCCCCCAGCTTTCGCGCCTCAGCGTCAGTGACGGCCCAGAGAGCTGCCTTCGCCATCGGTGTTCTTCCCGATATCTGCGCATTCCACCGCTACACCGGGAATTCCGCTCTCCTCTACCGCACTCGAGCCGCCCAGTCCGGGACCCGGCCCGGGGTTGAGCCCCGGGGTTAGAGGTCCCGCTTAGGCGGCCGCCTACGCGCGCTTTACGCCCAATGAATCCG
+
FFFFFFFFFFFFFFFFFFFFFFFFFFFFFFFFFFFFFFFFFFFFFFFFFFFFFFFFFFFFFFFFFFFFFFFFFFFFFFFFFFFFFFFFFFFFFFFFFFFFFFFFFFFFFFFFFFFFFFFFFFFFFFFFFF:FFFFFFFFFFFFFFFFFFFFFFFFFFFFFFFFFFFFFFFFFFFFFFFFFF:FFFF::FFFFFFFFFFFFFFFFFFFFFF:FFFFFFFFFFFFFFFFFFFFFFFFFF:FFFFFF:FFFFF:
@A01757:128:HWYCLDRX2:1:2101:7193:20243
TCGGACTACCAGGGTATCTAATCCTGTTTGCTCCCCACGCTTTCGTGCCTCAGTGTCAGTTACAGTCCAGAGAGCCGCCTTCCCAACTGGTGTTCCTCCTAATATCTACGCATATCACCGCTACACTAGGAATTCCACTCTCCTCTCCTCCACTCAAGATCCCCAGTTTCAAAGGCTTACTACGGTTGAGCCGTAGCCTTTCACCTCTGACTTAAGAAACCACCTACCCACCCTTTACGCCCAGTAATTCC
+
:FFFFFFFFFFFF,FFFF:F,F::F:FF,:F,FF,FFFF,FF::F::,FFF:FF::FFFFF:FFF::F,F:FFFFF:F:::F,:FFFFF,::F,FF:,F,FFFFFF,FF,FFF,:FFFF,,FFF:,,FF,FF:F:FFFFF,FFFFFFFF,FFFF,FF,,FFF,FF::::,FFF,,FFF:::FF:FFF,::FFFF,F:,FF:,FF,:FFFFFFFFFFF,FF:FFFF:F,,,,FF:F:,F:FF,F,F:FF,FF
@A01757:128:HWYCLDRX2:1:2101:8350:20275
TCGGACTACACGGGTATCTAATCCTGTTCGCTCCCCCAGCTTTCGCGCCTCAGCGTCAGTGACGGCCCAGAGAGCTGCCTTCGCCATCGGTGTTCTTCCCGATATCTGCGCATTCCACCGCTACACCGGGAATTCCGCTCTCCTCTACCGCACTCGAGCCGCCCAGTCCGGGACCCGGCCCGGGGTTGAGCCCCGGGGTTCGAGGTCCCGCTTAGGCGGCCGCCTACGCGCGCTTTACGCCCAATGAATCC
+
FFFFFFFFF:FFFFFFFFFFFFFFF:FFFFFFFFFFFFFFFFFFFFFFFFFFFF:FFFFFF:FFFFFFFFFFFFFFFF:FFFFFFFFFFFF:FFFFFFFFFF,FFFFFFFFFFFFF:FFFFFFFFFFFFFFFFFFFFFFFFFFFFFFFF:FFFFFFFFFFFFFFF:FFFFFFFFFFFFFFFFFFF,FFFFFFF:FFFF:FF::FFFFFFFF:FFFF:FFFFFF:F,:FFF::FF:FF:FFF:FFFFFFFFF
@A01757:128:HWYCLDRX2:1:2101:24433:20290
TCGGACTACCCGGGTATCTAATCCTGTTTGCTCCCCACGCTTTCGAGCCTCAACGTCAGTTACCGTCCAGTAAGCCGCCTTCGCCACTGGTGTTCCTCCTAATATCTACGCATTTCACCGCTACACTAGGAATTCCGCTTACCTCTCCTGTACTCCAGCTTTACAGTTTCCAATGCAGGCCTGGGGTTGAGCCCCAATCTTTCACATCAGACTTGCAATGCCGTCTACGCTCCCTTTACACCCAGTAAATC
+
FFFFFFFFFFFFFFFFFFFFFFFFFFFFFFFFFFFFFFFFFFFFFFFFFFFFFFFFFFFFFFFFFFFFFFFFFFFFFFFFFFFFFFFFFFFFFFFFFFFFFFFFFFFFFFFFFFFFFFFFFF:FFFF:FFFFFFFFFFFFFFFFFFFFFFFFFFFFFFFFFFFFFFF:FFFF,FFFFFFFFFFFFFFFFFFFFFFFFFFFFFFFFFFFFFFFFFFFF,FFFFFFFFFFFFFFFFFFFFF,FFFFF:,F:FF
@A01757:128:HWYCLDRX2:1:2101:9064:20353
TCGGACTACAGGGGTATCTAATCCTGTTCGCTACCCACGCTCTCGTGCTTCAGCGTCAGTCTCAGCCTGGTAAGCTGCCTTCGCTATCGGAGTTCTAAGTCATATCTAAGCATTTCACCGCTACTTGACTTATTCCGCCTACCTCGTCTGTACTCGAGCCCGCCAGTTTTAATGGCAATCCGGGGTTTAGCCCCGACATTTAACAACTCACTTAACAGGCCGCCTACGCACCCTTTAAACCCAATAAATCC
+
FFFFFFFFFFFFFFFFFFFFFFFFFFFFFFFFFFFFFFFFFFFFFFFFF:FFFFFFFFFFFFFFFFFFFFFFFFFFFFFFFFFFFFFFFFFFFFFFFFFFFFFFFFFFFFFFFFFFFFFFFFFFFFF:FFFFFFFFFFFFFFFFFFFFFFFFFFFFFFFFFFFFFFFFFFFFFFFFFFFFFFFFFF:FFFFFFFFFFFFFFFFFFFFF,FFFFFFFFFFFFFFFFFFFFFFFFFFFFFFFFFF:FFFFFFF
@A01757:128:HWYCLDRX2:1:2101:6397:20369
TCGGACTACAGGGTATCTAATCCTGTTTGCTCCCCACGCTTTCGTGCCTCAGTGTCAGTTACAGTCCAGAGAGCCGCCTTCGCAACTGGTGTTCCTCCTAATATCTACGCATTTCACCGCTACTCTCGGAATTCCACTCTCCTCTACTGCACTCAAGTTCCCCAGTTTCAAAGGCTTACTACGGTTGAGCCGTAGCCTTTCACCTCTGACTGAATAAACCACCTACGCAACCTTTAAGAGCAGTAATTCCG
+
FFFFF:FF,FFF:FFFFF,FFFFFFFFF:FF:F:FFFF:FFFFFFF:FFFF:FFFFFFFFFFFFFFFFFFF:FFFF:FFF:FFF::FFFFF:FF,FFFFFFFFF:FFFFFFFFFFFFFFFFFF,FF,F,F,FFF:F:FFFF,FFF,,FF,FFF::FF:FF,FFFF,:F:FF:,,FF,F,FFF,FFF:FF,FFFF,:FF:FFF:FFF:FF:F,:F,FF::,:,:F:,F:,,FFFFF::,,:FF,F:,FF,F,
@A01757:128:HWYCLDRX2:1:2101:3260:20447
TCGGACTACAGGGGTATCTAATCCTGTTTGCTCCCCACGCTTTCGGGCCTCAGTGTCAGTTACAGTCCAGAGAGGCGCCTTCGCAGCTGGTGTTCCTCCGAATATCTACGGATTGCACCGCTCCACTAGGAGTTCCGCTGTCGTGTGCGGCAGTCGAGGTTGGCGGTTTCGCGGGGGGGCTCGGGGGGTGGCGGGGGGGGTGGGCGGGGAGGTCGGGGGGCCGCGTGGGCGCGGGTGGGGGCCGGGGGGTG
+
:FFFFFF:FFF::FFFFFFFF:::FFFFFF:FFFF:F,:,FFF,:,F:,F,,F:FFF,FF,,F,F:F:FF,F,:,FF::F::F:,,:F:F:FF:F,F::,::,,F,:,,F,,:F,,,,,:,,,,,,,:FF,,,:,,,,,FF,,,F:,,,F,,:,,,:F:F::FF,:,:,,:,,F:F,,,,:,:FF::F:F,,:F,F,,:,,:,,,,,FF,,,,,FF,,,:,,,,F,F,F,F:,:F:FFF:F,,,FFFFF,:
@A01757:128:HWYCLDRX2:1:2101:15863:20572
TCGGACTACCAGGGTATCTAATCCTGTTTGCTCCCCACGCTTTCGTGCCTCAGTGTCAGTTACAGTCCAGAGAGCCGCCTTCGCAACTGGTGTTCCTCCTAATATCTACGCATTTCACCGCTACACTAGGAATTCCACTCTCCTCTCCTGCACTCAAGTTCCCCAGTTTCAAAGGCTTACTACGGTTGAGCCGTAGCCTTTCACCTCTGACTTAAGAAACCACCTACGCACCCTTTACGCCCAGTAATTCC
+
FFFFFFFFFFFFFFFFFFFFFFFFFFFFFFFFFFFFFFFFFFFFFFFFFFF,FFFFFFFFFFFFFFFFFFFFFFFFFFFFFFFFFFFFFFFFFFFFFFFFFFFFFFFFFFFFFFFFFFFFFFFFFFF,FFFFFFFFFFFFFFFFFFFFFFFFFFFFFFFFFFFFFFFFFFFFFFFFFFFFFFFFFFFFFF:FFFFFFFFF:FFFFFFFFFFFFFFFF::FFFF:F,FF:,FFFFFFFFFF:FFFF,FFFFF
@A01757:128:HWYCLDRX2:1:2101:12762:20588
TCGGACTACAAGGGTATCTAATCCTATTTGCTCCCCACGCTTTCGTGCCTCAGCGTCAGTCACAGGCCAGGCGGCCGCCTTCGCCACTGGTGTTCTTCCATATATCTACGCATTCCACCGCTACACATGGAGTTCCACTGTCCTCTTCTGCACTCAAGTCGCCCGGTTTCCGATGCACTTCTTCGGTTAAGCCGAAGGCTTTCACATCAGACCTAAGCACCCGCCTGCGCTCGCTTTACGCCCAATAAATC
+
FFFFFFFFFFFFFF:FFF,FFFFFFFFFFFFFFFFFFFFFFFFFFFFFFFFFFFFFFFFFFFFFFFFFFFFFFFFFFFFFFFFFFFFFFF:FFFFFFFFFFFFFFFFFFFF:FFFFFFFFFFFFFFFFFFFFFFFFFFFFFFFFFFFFFFFFFFFFFFFFFFFFFFFFFFFFFFFFFFFFFFFFFFFFFFFFF:F:FFFFFFFFFF:FFFFFFFFFFF:,FFFFFF:FFFFFFFF:F:FFFFF,:FFF:FF
@A01757:128:HWYCLDRX2:1:2101:4743:20635
TCGGACTACAGGGGTATCTAATCCTGTTTGCTCCCCACGCTTTCGTGCCTCAGTGTCAGTTACAGTCCAGAGAGCCGCCTTCGCAACTGGTGTTCCTCCTAATATCTACGCATTTCACCGCTACACTAGGAATTCCACTCTCCTCTCCTGCACTCAAGTTCCCCAGTTTCAAAGGCTTACTACGGTTGAGCCGTAGCCTTTCACCTCTGACTTAAGAAACCACCTACGCACCCTTTACGCCCAGTAATTCC
+
FFFFFFFFFFFFFFFFFFFFFFFFFFFFFFFFFFFFFFFFFFFFFFFFFFFFFFFFFFFFFFFFFFFFFFFFFFFFFFFFFFFFFFFFFFFFFFFFFFFFFFFFFFFFFFFFFFFFFFFFFFFFFFFFFFFFFFFFFFFFFFFFFFFFFFFFFFFFFFFFFFFFFFFFFFFFFFFFFFFFF:FFFFFF:FFFFFFFFFFFFFFFFFFFFFFFF:F,FFFF:FF:F:FF:FFFFFFFF:FFFFFF::FFF:F
@A01757:128:HWYCLDRX2:1:2101:25319:20635
TCGGACTACAAGGGTTTCTAATCCTGTTCGCTCCCCCAGCTTTCGCGCCTCAGCGTCAGTGACGGCCCAGAGAGCTGCCTTCGCCATCGGTGTTCTTCCCGATATCTGCGCATTCCACCGCTACACCGGGAATTCCGCTCTCCTCTACCGCACTCGAGCCGCCCAGTCCGGGACCCGGCCCGGGGTTGAGCCCCGGGGTTAGAGGTCCCGCTTAGGCGGCCGCCTACGCGCGCTTTACGCCCAATGACTCC
+
FFFFFFF,FFFFFFFFFFFFF:FFF:FFFFFFFFFFFFFFFFFFFFFFFFFFFFFFFFFFFFFFFFFFFFFFFFFFFFFFFFFFFF,FFFF:FFFFFFFF:FFFFFFFFFFFFFFFFFFFFFFFFFFFFFF,FFFFFFFFFFFF:FFFFFFFFFFFFFFFFFFF,::FFFFFF,FFFFFFFFFFFF,F:F:FFFFFFF:,F:FFFF:FFFFFFFFFFFFF:FFF,,FFFFFFFF,F:FFF,:FFF:F,FF:
@A01757:128:HWYCLDRX2:1:2101:15619:20776
TCGGACTACCAGGGTATCTAATCCTGTTTGCTCCCCACGCTTTCGTGCCTCAGTGTCAGTTACAGTCCAGAGAGCCGCCTTCGCAACTGGTGTTCCTCCTAATATCTACGCATTTCACCGCTACACTAGGAATTCCACTCTCCTCTCCTGCACTCAAGTTCCCCAGTTTCAAAGGCGTACTACGGTTGAGCCGTAGCCTTTCACCTCTGACTTAAGAAACCACCTACGCACCCTTTACGCCCAGTAAGTCC
+
:FFFFFF,FFFFFFFFFFF:FF:FFFFFFFFFFFFFFFFFFFFFFFFFF:,FFFFFFFFFFF:FFFFFFFFF:FFFFFFFFFFFF:,FFFFF,FF:F::FFFFFF,FF,:FFFFFFFFFFFFFFFFFFFFF,FFFFFFF,F,:FFFFF,FFFFFFFF:FFFFFFFF,FFFFFFFF:,FF:FFFFFFFF,F:FFF,F:,F:F,FFFF:FFF:F:,FFFF::F,FF,F:,FFFFFF,F,FFFFF,F,,FFFFF
@A01757:128:HWYCLDRX2:1:2101:25364:20776
TCGGACTACAAGGGTTTCTAATCCTGTTTGCTCCCCACGCTTTCGTGCCTCAGTGTCAGTTACAGTCCAGAGAGCCGCCTTCGCAACTGGTGTTCCTCCTAATATCTACGCATTTCACCGCTACACTAGGAATTCCACTCTCCTCTCCTGCACTCAAGTTCCCCAGTTTCAAAGGCTTACTACGGTTGAGCCGTAGCCTTTCACCTCTGACTTAAGAAACCACCTACGCACCCTTTACGCCCAGTAATTCC
+
FFFFFFFFFFFFFF:FFFFFFFFFFFFFFFFFFFFFFFFFFFFFFFFFFFFFFFFFFFFFFFFFFFFFFFFFFF:FFFFFFFFFF,FFFFFFFFFFFF:FFFFFFFFFFFFFFFFFFFFFFFF,FFF::FFFFFFFFFFFFFFFFFFFFFFFFFFFFFFFF,FF,FFFFFFFFFFFFF:FF:FFFFFFFFF,FFFFF:F:FFFFFFFFFFFF,FFF,FFF,FFFFFFFFFF:F:,FFFFFFFF,F,:FFF,
@A01757:128:HWYCLDRX2:1:2101:18647:20791
TCGGACTACAGGGGTATCTAATCCTGTTTGCTCCCCACGCTTTCGTGCCTCAGTGTCAGTTACAGTCCAGAGAGCCGCCTTCGCAACTGGTGTTCCTCCTAATATCTACGCATTTCACCGCTACACTAGGAATTCCACTCTCCTCTCCTGCACTCAAGTTCCCCAGTTTCAAAGGCTTACTACGGTTGAGCCGTAGCCTTTCACCTCTGACTTAAGAAACCACCTCCGCACCCTTTACGCCCAGTAATGCG
+
FFFFFF:F:FFFF:FFFFFFFFFFFFFFFFFFFF:FFF:FFFFFFFFFF:FFFFFFFF:FFFFFFFFFFFFFFFFFFFFF:FFFFFF:FFFF:FFFFFFFFFFFFFFFFF,,FFFFFFFFFF:F::FFFFFFF:FFFF:FFFFF::FFFFFFFFF,F,FFFFF:FFFFFFFF:FFFFF:FF,FFFFFFF:FFFFFFFF:F,FFF:FF:F:,:,:FFF,FFFFFFF,FFF:FFFF,FF:FF,::F:,,F,F,
@A01757:128:HWYCLDRX2:1:2101:32877:20791
TCGGACTACAAGGGTATCTAATCCTGTTTGCTCCCCACGCTTTCGTGCCTCAGTGTCAGTTACAGTCCAGAGAGCCGCCTTCGCAACTGGTGTTCCTCCTAATATCTACGCATTTCACCGCTACACTAGGAATTCCACTCTCCTCTCCTGCACTCAAGTTCCCCAGTTTCAAAGGCTTACTACGGTTGAGCCGTAGCCTTTCACCTCTGACTTAAGAAACCACCTACGCACCCTTTACGCCCAGTAATTCC
+
FFFFFFFFFFFFFFFFFFFFFFFFFFFFFFFFFFFFFFFFFFFFFFFFFFFFFFFFF:FFFFFFFFFFFFFFFFFFFFFFFFFFF:FFFFFFFFFFFFFFFFFFFFFFFFFFFFFFFFFFFFFFFFF:FFFFFF:FFFFFFFFFFFFFFFFFFFFFFFFFFFFFFFFFFF:FFFF:FFFFFFFFFFFFFFFFFFFFFFF:FFF:FFFFFFF::FF:FFFFFFFFFFFFFFFFF:FFFFFFFFFFF,FFF:F
@A01757:128:HWYCLDRX2:1:2101:30707:20823
TCGGACTACAAGGGTATCTAATCCTGTTCGATCCCCACGCTTTCGTGCATCAGCGTCAATACCAGCTTAGTGAGCTGCCTTCGCAATCGGAGTTCTAAGACATATCTATGCATTTCACCGCTACTTGTCTTATTCCGCCCACTTCAAATGGATTCAAGCCCATCAGTATCAAAGGCACTGCGATGGTTGAGCCACCGTATTTCACCCCTGACTTAATAGGCCGCCTACGCACCCTTTAAACCCAATAAATC
+
FFFFFFFFFFFFFFFFFFFFFFFFFFFFFFFFFFFFFFFFFFFFFFFFFFFFFFFFFFFFFFFFFFFFFF:FFFFFFFFFFFFFFFFFFFFFFFFFFF,FFFFFFFFFFFFFFFFFFFFFFFFFFFFFFFFFFFFFFF:FFFFFFFFFFFFFFFFFFFFFFFFFFFFFFFFFFFFF:FFF:FFFFFFFFFFFFFFFFFFFFFFFFFFFFFFFFFFFF:,FFFFFFFFFFF:FFFFFFFFFF:FFFFFF:FF
@A01757:128:HWYCLDRX2:1:2101:22236:20870
TCGGACTACAAGGGTTTCTAATCCTATTTGCTCCCCACGCTTTCGTGCCTCAGCGTCACTCAACAGGCCAGGCGGCCGCCTTCGCCACTGGTGTTCTTCCATATATCTACGCATTTTACAGCTACACATGGAGTTCCACCGCCCTCTCCTGCTCTCTAGCCCGCCAGTGTCCAGAGGCTGTAGCGGTTGAGCCGGTACCTTTCCCTCTAGAGTGAGCAGGCCGCCTCCGCACCCTTGACGCCCATGCGGTC
+
FFFFFF,FFFFFFFFFFFFFFFFFFFFF,FF,FFFFFFFFFFFF,FFFFFFFFFFFF:,,FF,FFFFFF:FFF:FFFFFFFFF::FFF:FFF,:FFFF,FFFF:,FFF:FFFFF:,FF,,FF,FFFFFFFF,F,,::FF:FF:FFFFF:FFFFFF,F:FFFFFF,FFF,F,F:FFF,F:FF,,FFFFFF,FFFFFFFFF,,,::,,F,,F,,:,,F:,FF,:F,::,:FF,F::,F,:FF:F:,,FFF,:,
@A01757:128:HWYCLDRX2:1:2101:4689:20885
TCGGACTACAGGGGTATCTAATCCTATTTGCTCCCCACGCTTTCGTGCCTCAGCGTCAGTCACAGGCCAGGCGGCCGCCTTCGCCACTGGTGTTCTTCCATATCTCTGCGCATTTTACCGCTACACATGGAGTTCCACCGCCCTCTCCTGTCCTCAAGTCTGCCAGTTTCTGAATGAAAGACGAGTTGAGCTCATCCCTTTGCCTTCAGACTGAACAGACCGCCTGCGCACCCTTTACGCCCAATCATTCC
+
FFFFFFFFFFFFFFFFFFFF:FFFFFFFFFFFFFFFFFFFFFFFFFFFFFFFFFFFFFFFFFFFFFFFFFFFFFFFFFFFFFFFFFFFFFFFFFFFFFFFFFFFFFF:FFFFFFFFFFFFFFFFFFFFFFFFFFFFFFFF:FFFFFFFFFFFFF:FFFFFFFFF:FFFFFFFFFFFFFFFFF,:FFFFFFFFFFFFFFFFFF,FFFFFFFFF:FFFFF:F,FFFF,FFFFFFFFF:,F,:FF:FFFFFFFF
@A01757:128:HWYCLDRX2:1:2101:16143:20932
TCGGACTACAAGGGTTTCTAATCCTGTTTGCTCCCCACGCTTTCGTGCATCAGTGTCAGTTACAGTCCAGAGAGCCGCCTTCGCAACTGGTGTTCCTCCTAATATCTACGCATTTCACCGCTACACTAGGAATTCCACTCTCCTCTCCTGCACTCAAGTTTCCCAGTTTCAAAGGTTTACTACGGTTGAGCCGTAGCCTTTCACCTCTGACTTAAGAAACCACCTCCGCACCCTTTACGCCCAGTACTTCC
+
FFFFFFFF:FFFFFFFFFFFFFFFFFFFFFFFFF:FFFFFFFFFFFFFFFF:FFFFFFFFFFF:FFFFFFFFFFF,FFFF:FFFF::FFF,FF,:FFFFF,:FF:FFF,FF,F:FF,FFFFF:F:FFFFF:FFF:FFFF:FF,FFFFFFFFF:FFFFF::FF:F:FF,:FFF,FFF:FFFF,FFFFFFFFFFFFFFFFF::F,F,:FFF:F,F:,,::::::F,F,,FF,F,F:F:F:FF,,FFFF:FF,,
@A01757:128:HWYCLDRX2:1:2101:19741:21026
TCGGACTACACGGGTATCTAATCCTGTTTGCTCCCCACGCTTTCGTGCCTCAGTGTCAGTTACAGTCCAGAGAGCCGCCTTCGCAACTGGTGTTCCTCCTAATATCTACGCATTTCACCGCTACACTAGGAATTCCACTCTCCTCTCCTGCACTCAAGTTCCCCAGTTTCAAAGGCTTACTACGGTTGAGCCGTAGCCTGTCACCTCTGACTTAAGAAACCACCTACGCACCCTTTACGCCCAGTCAGTCC
+
FFFFFFFFFFFFFFFFFFFFFFFFFFFFFFFFFFFFFFFFFFFFFFFFFFFFFFFFFFFFFFFFFFFFFFFFFFFFFFFFFFFFFFFFFFFFFFFFFFFFFFFFFFFFFFFFFFFFFFFFFFFFFFF,FFF,FFFF:FFFF::FFFFFFFFFFFFF:FFFFFFF:F:FFF:FFF,FFFFFFF,FFFFFFFF:FFFFFFF,FFFFFFFFFF,F:F,FF:::FF:FF,FFFFF:FF,F:FFF,F,FFFF,:F:
@A01757:128:HWYCLDRX2:1:2101:14000:21104
TCGGACTACCAGGGTATCTAATCCTATTTGCTCCCCACGCTTTCGTGCCTCAGCGTCAGTCACAGGCCAGGCGGCCGCCTTCGCCACTGGTGTTCTTCCATATCTCTGCGCATTTTACCGCTACACATGGAGTTCCACCGCCATCTCCTGTCCTCAAGTCTGCCAGTTTCTGAATGAAAGACGAGTTGAGCTCATCCCTTTGCATTCAGACTGAACAGACCGCCTGCGCACCCTTTACGCCCAATCATTCC
+
FFFFFFF,FFFFFFFFFF:FFF:FFF:,FFFFFFFFFFF:FFFFFFFF:FFFFFFFF:FFFFF:FFFFFFFFFFFFFFFFFFFF:FFFFFFFFFFF:FFFF,FFFFFFFFFFFFFFFFFFFFFFFFFFFFFFFFFFFFFFFF,FFFF:FFFFFFFFFFFFFFFFFFFFFFFFF:FFFFF::FFFFFFFFFFFF:FFF:FFF:FFFFF:FFFFF:FFFFFFFFFFFFFFFFFF:FFFFF:FFFFFFFFFFFF
@A01757:128:HWYCLDRX2:1:2101:17228:21120
TCGGACTACAGGGGTATCTAATCCTGTTCGCTCCCCCAGCTTTCGCGCCTCAGCGTCAGTGCCGGCCCAGAGAGCTGCCTTCGCCATCGGTGTTCTTCCCGATATCTGCGCATTCCACCGCTACACCGGGAATTCCGCTCTCCTCTACCGCACTCGAGCCGCCCAGTTCGGAACCCGGCCCGAGGTTGAGCCCCGGGGTTAGAGGTTCCGCTTAGGCAGCCGCCTACGCGCGCTTTACGCCCAATGAATCC
+
FFFFFFFFFFFFFFFFFFFFFFFFFFFFFFFFFFFFFFFFFFFFFFFFFFFFFFFFFFFFFFFFFFFFFFFFFFFFFFFFFFFFFFFFFFFFFFFFFFFFFFFFFFFFFFFFFF,FFFFFFFFFFFFFFFFFFFFFFFFFFFFFFFFFFFFFFFFFFFFFFFFFFFFFFFFF:FFFFFFFFFFFFFFFFFFFFFFFFFFFFFFFFFFFF:FFFFF,FFFFFFFFFFFFFFFFFF,F:FFFFFFFF:F,FF:
@A01757:128:HWYCLDRX2:1:2101:11695:21151
TCGGACTACAGGGGTATCTAATCCTGTTTGCTCCCCATGCTTTCGCGCCTCAGCGTCAGTTATAGACCAGAAAGTCGCCTTCGCCACTGGTGTTCCTCCACATCTCTACGCATTTCACCGCTACACGTGGAATTCCACTTTCCTCTTCTATCCTCAAGCCTTCCAGTTTCCAATGACCTTCCACGGTTAAGCCGTGGGCTTTCACATCAGACTTAAAAGGCCGCCTGCGCGCGCTTTACGCCCAATCATTC
+
FFFFFFFFFFFFFFFFFFFFFFFFFFFFFFFFFFFFFFFFFFFFFFFFFFFFFFFFFFFFFFFFFFFFFFFFFFFFFFFFFFF:FFFFFFFFFFFFFFFFFFFFFFFFFFFFFFFFFFFFFFFFFFFFFFFFFFFFFFFFFFFFFFFFFFFFFFF:FFFF:FFF:FFFFFFFFFFFFFFFFFFFFFFFFFFFFFFFFFFFFFF,FFFFFFFFFFFFFFF:FFFFFFFFFFFFFFFFFFFFF:FFFFFFFFF
@A01757:128:HWYCLDRX2:1:2101:8106:21167
GGGGTCGGGTGGGGGTTGTCCTGGTGTGTGCGCCCCCGGGGGGCGGGGCTCGGGGTACGGTCGAGAGCAGGGCGCCGCCGGCGCCACTGGTCTTCCTCCATAAATCGGGGGAATTCGCAGCTACACAAGGAGAACCCTACGCCACCGCGGGACACCAGTCTCGCAGTTTCCAAAGGACGACGCCGGGTCAGCCGTACCTGAGAACAGACAAATGAAAAGACCGCCAGCCGACATAACACCCCAACTAAATC
+
,,FF,,,,,,:FFF,,F,,,,,,:,:,:,F,,,,,,,:,,,,,,F:F,,::,,,F:,,:,,,F,,,,,,F,F,:,F,:,:,:,:,,,,F::,,F:,F,,,,,,,,F,F,:,,,F,:,,,,F,,FF,,,,::,::,F,,,F,,,F,:,,,,,F,,,,,,,F,,,,,:,,,:,,,,,,,F,,,,,,:,,:F::,,,,F,,,,,,F,,,,,F:,:,,,,,,,:F,,,:F:,,,,,,,:,,,F,F:,,F,:,,,:
@A01757:128:HWYCLDRX2:1:2101:15275:21183
TCGGACTACACGGGTATCTAATCCTATTTGCTCCCCACGCTTTCGTGCCTCAGCGTCAGTCAACAGGCCAGGCGGCCGCCTTCGCCACTGGTGTTCTTCCATATATCTACGCATTTTACCGCTACACATGGAGTTCCACCGCCCTCTCCTGCTCTCTAGCCCGCCAGTTTCCAGAGCCTGTACCGGTTGAGCCGGTACCTTTCACTCCAGACTTAGCAGGCCGCCTACGCACCCTTTACGCCCAATCATTC
+
FFFFFFFFFFFFFFFF,FFFFFFFFFFFFFFFFFFFFFFFFFFFFFFFFFFFFFFFFFFFFFFFFFFFFFFFFFFFFFFF:FFFFFFFFFFFFFFFFFFFFFFF,FFFFFFFFFFFFFFFFFFFFFFFFFFFFFFFF:FFFFFFFFFFFFFFFFFFFFFFFFFFFFFFFFFFFFFFFFFFFFFFFFFFFFFFFFFFF:FFFFFFFFFFFFFFFFF:FFF:FFFFFFFF:FFFFFFFFFFFFFFFFF:FFFF
@A01757:128:HWYCLDRX2:1:2101:25654:21183
TCGGACTACTGGGGTATCTAATCCTGTTCGCTACCCATGCTTTCGAGCCTCAGCGTCAGTTGCAGACCAGACAGCCGCCTTCGCCACTGGTGTTCTTCCATATATCTACGCATTCCACCGCTACACATGGAGTTCCACTGTCCTCTTCTGCACTCAAGTCGCCCGGTTTCCGATGCACTTCTTCGGTTAAGCCGAAGGCTTTCACATCAGACCTAAGCAACCGCCTGCGCTCGCTTTACGCCCAATAAATC
+
FFFFFFFFFFFFFFFFFFFFFFFFFFFFFFFFFFFFFFFFFFFFFFFFFFFFFFFFFFFFFFFFFFFFFFFFFFFFFFFFFFFFFFFFFFFFFFFFFFFFFFFFFFFFFFFFFFFFFFFFFFFFFFFFFFFFFFFFFFFFFFFFFFFFFFFFFFFFFFFFFFFFFFFFFFFFFFFFFFFFFFFFFFFFFFFFFFFFFFFFFFFFFFFFFFFFF:FFF:FFFFF:FFFFFFFFFFFFFFFFFFFFFFFFFFF
@A01757:128:HWYCLDRX2:1:2101:12310:21214
TCGGACTACCGGGGTATCTAATCCTGTTTGCTACCCACGCTTTCGAACCTCAGCGTCAGTTACAGACCAGAGAGCCGCTTTCGCCACTGGTGTTCTTCCATATATCTACGCATTTCACCGCTACACATGGAGTTCCACTCTCCTCTTCTGCACTCAAGTCTCCCAGTTTCCAATGCACTACTCCGGTTAAGCCGAAGGCTTTCACATCAGACTTAAAACACCGCCTGCGTTCCCTTTACGCCCAATAAATC
+
FFFFFFFFFFFFFFFFFFFFFFFFFFFFFFFFFFFFFFFFFFFFFFFFFFFFFFFFFFFFFFFFFFFF:FFFFFFFFFFFF,FFFF:FFFF:FFFFFFFFFFFF:,FFF:FF,FFFF:FFFFFFFFFFFFFFFFFFFF:FFFFFFFFFFFFFFFFF::FFFFFFF,FFFFFFF::FFFFFF:FFFFFFFF,FF,FF:,F:,F:F,F,FF,F:,,FFFF,:F,,:F,F:,,FFFF,FFF:,FF:FF,FFF,,
@A01757:128:HWYCLDRX2:1:2101:1470:21324
TCGGACTACAAGGGATCTAATCCTGTTCGCTACCCATGCTTTCGAGCCTCAGCGTCAGTTGCAGACCAGAGAGCCGCCTTCGCCACTGGTGTTCTTCCATATATCTACGCATTACACCGCTACACATGGAGTTCCACTCTCCTCTTCTGCACTCAAGTTCAACAGTTTCTGATGCAATTCTCCGGTTGAGCCGAAGGCTTTCACATCAGACTTATTGAACCGCCTGCACTCGCTTTACGCCCAATAAATCC
+
FFFFFFFFFFFFFFFFFFFFFFFFFFFFFFFF:FFFFFFFFFFFFFFFFFFFFFFFFFFFFFFF:FFFFFFFFFFFFFFFFFFFFFFFFFFFFFFFFFFFFFFFFFFFFF,FFFFFF:F:FFFFF,FF:FFFFFF:FF:FF:FFFFFFFFFFFFFFFFF:F,FFFFFF:FF:FFFF,FFFFFF:FFFFFFF:FFFF:FFFFF:FFFF:FF:FFFFFF:FF,FFFFFF,FFFF,FFF,,FF,F,:F:F,F:,
@A01757:128:HWYCLDRX2:1:2101:30273:21386
TCGGACTACAGGGGTATCTAATCCTGTTCGCTCCCCACGCTTTCGAGCCTCAGCGTCAGTTACAGACCAGAGAGCCGCTTTCGCCACCGGTGTTCCTCCATATATCTACGCATTTCACCGCTACACATGGAATTCCACTCTCCCCTTCTGCACTCAAGTTTGACAGTTTCCAAAGCGAACTATGGTTGAGCCACAGCCTTTAACTTCAGACTGATCAAACAGCCTCCGCTCGCTTTCCGCCCAAAAAATCC
+
FFFFFF:FFFFF::F::F::F,FFFFFF:FFFFFFFFFFFF,FFFFFFF:FFFF,,FF:F:FFF:F,FF,FFFFFF,F,FFF:FFFFF,:FF:,,F,FFFFF::,:,:FFFFF,F:F:FFFFF:F:,FF:F,FF:::FFFF::F,,FFFFFFFF:FF:,:FFFF:,,F:FFFFF,FFF,FF::F:FFF,F,:F:FFFFFF,:F,,FFFF:,F,,FFF,FF,,F::,,,FFF,:F,F,,:F,FF,,,,,,:,
@A01757:128:HWYCLDRX2:1:2101:8024:21433
TCGGCTACCAGGGTTTCTAATCCTGTTCGCTACCCACGCTTTCGTGCATCAGCGTCAGATGCGGATTAGCAAGCTGCCTGCGCAATCGGTGTTCTGAGTAATATCTAAGCATTTCACCGCTACACTACTCATTCCGCCTGCTGCATCCGCTCTCTAGTCGAACAGTATCAGAGGCAGGCACGGGGTTAAGCCCCGACATTTGACCTCTAACTTATCCGACAGCCTACGCACCCTTTAAACCCAATAAATCC
+
FFFFFFFFFFFFFFFFFFFFFFFFFFFFFFFFFFFFFFFFFFFFFFFFFFFFFFFFFFFFFFFFFFFFFFFFFFFFFFFFFFFF:FFFFFFFFFFFFFFFFFFFFFFFFFFFFFFFFFFFFF:FFFFFFFFFF:FF:FFFFFFFFFFFFFFFFFFFFFF:F:FFFFFFFFFFF:FFFFFFF:FFFFFFFFFFFFF,F,FFFFF:FFFF:FFFFFFFFF,FFFFFFFF:FFFFFFFFF:FFFFF,FF:FFF:
@A01757:128:HWYCLDRX2:1:2101:8883:21480
TCGGACTACAAGGGTATCTAATCCTGTTTGCTCCCCACGCTTTCGTGCCTCAGTGTCAGTTACAGTACAGAGAGCCGCCTTCGAAACTGGTGTTCCTCCTAATATCTACGCATTTCACCGCTACACTAGGAATTCCACTCTCCTCTCCAGCACACAACATCCCCAGTTTCAAAGGCTTACTACGGTTCAGCCGTAGACTTTCACCTCTGACTTAAGAAACCCCATACGCACCCTTTACCCCCATTAATTCC
+
,F:FFF,:,::F,,F,FFFF,:FFF:,,:FFFFF,FFF:,FFFFF,:,F:,FFF,F,F,FFFFF::,,:FFFF:,:,::,FF:,:FFF,:F,,,,FF:F:FFF::F,FF,::F,:FFFF,F,FFFFF,:FFF,:FFFFFFFFFFF,F:,:FFF,,F:,,FFFFFF,FF,FFFF,,FFFFFF::F,F:,:,F,FF:F,,:FF,FF:FFF,FF:FFFFFFFF,,F:::F:FFFF,F::FF,:F,F,FF,F,FF
@A01757:128:HWYCLDRX2:1:2101:24578:21543
TCGGACTACAGGGGTTTCTAATCCTGTTTGCTCCCCACGCTTTCGAGCCTCAGTGTCAGTAACAGACCAGAATGTCGCCTTCGCCACTGGTGTTCTTCCATATATCTACGCATTCCACCGCTACACATGGAGTTCCACATTCCTCTTCTGTACTCAAGTTTCCCAGTTTCCAATGACCCTCCACGGTTAAGCCGTGGGCTTTCACATCAGACTTAAGAAACCACCTGCGCTCCCTTTACGCCCAATAAATC
+
FFFFFFFFFFFFFFFFFFFFFFFFFFFFFFFFFFFFFFFFFFFFFFFFFFFFFFFFFFFFFFFF:FFFFFFFFFFFFFFFFFFFFFFFFFFFFFFFFFFFFFFFFFFFFFFFFFFFFFFFFFFFFFFFFFFFFFFFFFFFFFFFFFFFFFFFFFFF:FFFFFFFFFFFFFFFFFFFFFFFFFFFFFFFFFFFFFFFFFFFFF:FFFFF:FFFFFFFFFFFFF:FFFFFFFFFFFFFFFFFFFFFF:FFFFF
@A01757:128:HWYCLDRX2:1:2101:9706:21590
TCGGACTACACGGGTATCTAATCCTGTTTGCTACCCACGCCTTCGAACCTCAGCGTCAGTTACAGACCAGAGAGCCGCGTTCGCCACTGGTGTTCTTCCATATATCTACGCATTTCACCGCTACACATGGAGTTCCACTCTCCTCTTCTGCACTCAAGTCTCCCAGTTTCCAATGCACTACTCCGGTTAAGCCGAAGGCTTTCACATCAGACTTAAAAGACCGCCTGCGTTCCCTATACGCCCAATAAATC
+
FFFFF,FFFFF:FFF:FF:F:F,FF,F:F:FFFFFFFFFFFFF:FFFFFFFFFFFFFFF:FFFFFFF,,FFFFFFFFFFFFFFFFFF,FF,:FFFFF,:FFF,F,F:,FFFFFFFFFFFFFFFF:FFFFFFFFFFF:FFFFFFFFFFFF:FFFFFFFFFFFFFFF,FFFFFFFFFFFFFFFFFF:::FFF:FFFFFF:FF,FFFFFFF::FFFFFFFF,FF,FFFF::FFFFFF:,F,,:FFF:FF:FF:F
@A01757:128:HWYCLDRX2:1:2101:2564:21621
TCGGACTACACGGGTATCTAATCCTATTTGCTCCCCACGCTTTCGTGCCTCAGCGTCAGTAACAGGCGAGGCGTCCGCCTTCGCCACAGGTGTTCTTCCATATCTCTGCGCATTTTACCGCTACACATGGAGTTCCACCGCACTCTCCTGACCTCAAGACTGCCAGTTTATGAATGAAAGACGAGTTTAGATCATCACTGTGCCTTCAGACTTAACAGAACGCCTCCGCACCCATTACTCCCAATCATTAC
+
FF,FFFFFF,:FFF:F,FFFFF:F,F:F:,FFFF,,FF,F,,FF,,FFFF,:,FFFF:::,FF,F,F,F,:FF,:,,FF,FF:FFF,,FFF:F:FFF:F,FFFF,FFFF,,FFF,,FFFF,F::FFF:F:FF,,FFFFF:,,FF,:,,F,,FF,FFF,,:FFFF:,FFF,F,FF,,,FF:FF,FFFF,:,,FF::F,,F,:F,::F,,,F,F,F,,:FF,FFFF,,FF:FFFF,:F:F::,FF:,:F:,:F
@A01757:128:HWYCLDRX2:1:2101:23475:21668
TCGGACTACAAGGGTATCTAATCCTATTTGCTCCCCACGCTTTCGTGCCTCAGCGTCAGTCAACAGGCCAGGCGGCCGCCTTCGCCACTGGTGTTCTTCCATATATCTACGCATTTTACCGCTACACATGGAGTTCCACCGCCCTCTCCTGCTCTCTAGCCCGCCAGTTTCCAGAGCCTGTACCGGTTGAGCCGGTACCTTTCACTCCAGACTTAGCAGGCCGCCTACGCACCCTTTACGCCCAATCATTC
+
FFFFFFFFFFFFFFFFFFFFFFFFFFFFFFFFFFFFFFFFFFFFFFFFFFFFFFFFFFFFFFFFFFFFFFFFFFFFFFFFFFFFFFFFFFFFFFFFFFF:FFFFFFFFFFFFFFFFFF:FFFFFFFFFFFFFFFFFFFFFFFFFFFFFFFFFFFFFFFFFFFFFFFFFFFFFFFFFFFFFFFFFFFFFFFFFFFFFF:FFFFFFF:FFFFFFFFFFFFF,FFFFFFFFFFFFFFFFFFFFFFFFFF:FFFF
@A01757:128:HWYCLDRX2:1:2101:27733:21715
TCGGACTACCGGGGTTCTAATCCTGTTCGCTACCCACGCTTTCGTGCATCAGCGTCAGATGCGGATTAGCAAGCTGCCTGCGCAATCGGTGTTCTGAGTAATATCTAAGCATTTCACCGCTACACTACTCATTCCGCCTGCTGCATCCGCTCTCTAGTCGAACAGTATCAGAGGCAGGCACGGGGTTAAGCCCCGACATTTGACCTCTAACTTATCCGACAGCCTACGCACCCTTTAAACCCAATAAATCC
+
FFFFFFFFFFFFFFFFFFFFFFFFFFFFFFFFFFFFFFFFFFFFFFFFFFFFFFFFFFFFFFFFFFFFFFFFFFFFFFFFFFFFFFFFFFFFFFFFFFFFFFFFFFFFFFFFFFFFFFFFFFFFFFFFFFFFFFFFFFFFFFFFFFFFFFFFFFF:FFFFFFFFFFFFFFFFFFFFFF:FFFFFFFFFFFFFFFFFFF,FFF:FFFFF,FFFFFFFFFFFFF,FFFFF::F,FF,FFFFFFFFFFFFFFFF
@A01757:128:HWYCLDRX2:1:2101:29297:21762
TCGGACTACCAGGGTATCTAATCCTGTTCGCTACCCACGCTTTCGTGCATCAGCGTCAGATGCGGATTAGCAAGCTGCCTGCGCAATCGGTGTTCTGAGTAATATCTAAGCATTTCACCGCTACACTACTCATTCCGCCTGCTGCATCCGCTCTCCAGTCGAACAGTATCAGAGGCAGGCACGGGGTTAAGCCCCGACATTTGACCTCTAACTTATCCGACAGCCTACGCACCCTTTAAACCCAATAAATC
+
FFFFFFFFFFFFFFFFFFFFFFFFFFFFFFFFFFFFFFFFFFFFFFFFFFFFFFFFFFFFFFFFFFFFFFFF:FFFFFFFFFFFFFFFFFFFFFFFFFFFFFFFFFFFFFFFFFFFFFFFFFFFFFFFFFFFFFFFFFFFFFFFFFFFFFFFFFFFFFFFFFFFFFFFFFFFFFFFFFFFFFFFFFFFFFFFFFFFFFFFFFFFFFFFF:FFFFFFFFFFFFF:FFFFFFFFFFFFFFFFFFFFFFFFFFF
@A01757:128:HWYCLDRX2:1:2101:5457:21778
TCGGACTACTAGGGTATCTAATCCTATTTGCTCCCCACGCTTTCGCACCTCAGCGTCAGTACCGGGCCAGTGAGCCGCCTTCGCCACTGGTGTTCTTGCGAATATCTACGAATTTCACCTCTACACTCGCAGTTCCACTCACCTCTCCCGGACTCAAGTCTTCCAGTATCGAAGGCAGTTCTGGAGTTGAGCTCCAGGATTTCACCCCCGACTTAAAATACCGCCTACGTGCGCTTTACGCCCAGTAATTC
+
FFFFFFFFFFFFFFFFFFFF:FFFFFFFFFFFFFFFFFFFFFFFFF:FFFFFFFFFFFFFFFFFFFFFFFFFFFFFFFFFFFFFFFFFFFFFFFFFFFFFFFFFFFFFFFFFFFFFFFFFFFFFFF:FFFFFFFFFFFFFFFFFFFFFFFFFF:F:FF:F:FFFF:FFFFFFFFF,FFFFFFFFFFFFF,FFFFFFFFFFFFFFF,F:FFFF:FFFFFFFF,FFFFFF::FFFFFF,FFFFFFFFFFFF,F
@A01757:128:HWYCLDRX2:1:2101:29252:21809
TCGGACTACAAGGGTATCTAATCCTGTTCGCTCCCCCAGCTTTCGCGCCTCAGCGTCAGTGACGGCCCAGAGAGCTGCCTTCGCCATCGGTGTTCTTCCCGATATCTGCGCATTCCACCGCTACACCGGGAATTCCGCTCTCCTCTACCGCACTCGAGCCGCCCAGTCCGGGACCCGGCCCGGGGTTGAGCCCCGGGGTTAGAGGTCCCGCTTAGGCGGCCGCCTACGCGCGCTTTACGCCCAATGAATCC
+
FFFFFFFFFFFFFFFFFFFFFFFFFFFFFFFFFFFFFFFFFFFFFFFFFFFFFFFFFFFFFFFFFFFFFFFFFFFFFFFFFFFFFFFFFFFFFFFFFFFFFFFFFFFFFFF:FFFFFFFFF:FFFFFFFFF:FFFFFFFFFFF:FFF:FFFFFFF:FFFFFFF:FFFFFFFFFFFFFFFFFFFFFFFFFFFFFFFF:F:F:FFFFFFFFFFFFFFFFFFFFFFFFFFFFF:FFFFFFFFFFFFFFFFFFFF
@A01757:128:HWYCLDRX2:1:2101:19795:21872
TCGGACTACAAGGGTATCTAATCCTGTTTGCTCCCCACGCTTTCGTGCCTCAGTGTCAGTTACAGTCCAGAGAGCCGCCTTCGCAACTGGTGTTCCTCCTAATATCTACGCATTTCACCGCTACACTAGGAATTCCACTCTCCTCTCCTGCACTCAAGTTCCCCAGTTTCAAAGGCTTACTACGGTTGAGCCGTAGCCTTTCACCTCTGACTTAAGAAACCACCTACGCACCCTTTACGCCCAGTAATTCC
+
FFFFFFFFFFFFFFFFFFFFFFFFFFFFFFFFFFFFFFFFFFFFFFFFFFFFFFFFFFFFFFFFFFFFFFFFFFFFFFFFFFFFFFFFFFFFFFFFFFFFFFFFFFFFFFFFFFFFFFFFFFFFFFF:FFFFFFFFFFFFFFFFFFFFFFFFFFFFFFFFFFFFFFFFFFFFFFFFFFFFF,FFFFFFFFFFFFF:FF:FFF:F,:FFFFFFF:FF:,FFF::FF:,FFFFFFFFFFFFFFFFFFF,FFF,
@A01757:128:HWYCLDRX2:1:2101:23267:21903
TCGGACTACCCGGGTATCTAATCCTATTTGCTCCCCACGCTTTCGTGCCTCAGCGTCAGTCACAGGCCAGGCGGCCGCCTTCGCCACTGGTGTTCTTCCATATCTCTGCGCATTTTACCGCTACACATGGAGTTCCACCGCCCTCTCCTGTCCTCAAGTCTGCCAGTTTCTGAATGAAAGACGAGTTGAGCTCATCGCTTTGCCTTCAGACTGAACAGACCGCCTGCGCACCCTTTACGCCCAATCATTCC
+
FFFFFFFFFFFFFFFFF:FFFFFFFFFFFFFFFF:FFF,FFFFFFFFFFFFFFFFFFFFFFFFFFFFFFFFFFFFFFFFFFFF:FFFFFFFFFFFFF,FFFFFFF:FFFFFFFFFFFFFF,FFFFFFFFFF:FFFFFFFFFFFFFFFFFFFFFFFFFFFFF:FFFFFFFFFF:FFF:FFFFFFF:FFFFF,FFFFF,FFFF:FFFFFFFFFFFFFFFF:FFF,F:F:F:FFF:FFF:FFFFFFFFFF,FFF
@A01757:128:HWYCLDRX2:1:2101:31349:21903
TCGGACTACTAGGGTATCTAATACTGTTTGCTCCCCACGCTTTCGAGCCTCAGTGTCAGTAACAGACCAGAATGTCGCCTTCGCCACTGGTGTTCTTCCATATATCTACGCATTCCACCGCTACACATGGAGTTCCACATTCCTCTTCTGTACTCAAGTTTCCCAGTTTCCAATGACCCTCCACGGTTAAGCCGTGGGCTTTCACATCAGACTTAAGAAACCACCTGCGCTCCCTTTACGCCCAATAAATC
+
FFFFFFFFFFFFFFFFFFFFFFFFFFFFFFFFFFFFFFFFFFFFFFFFFFFFFFFFFFFFFFFFFFFFFFFFFFFFFFFFFFFFFFFFFFFFFFFFFFFFFFFFFFFFFFFFFFFFFFFF:FFFFFFFFF::FFFFFFFFFFFFFFFFFFFFFFF::FFFFFFFFFFFFFFF:FFFF:FFFF:FF:FFFFFFFFFFFFFFFFFFFFFFFFFFFFFF:F:,FFFFFFFFFFFFFFFFFFFFFFF,FFFFFFF
@A01757:128:HWYCLDRX2:1:2101:28863:21950
TCGGACTACAAGGGTATCTAATCCTATTTGCTCCCCACGCTTTCGTGCCTCAGCGTCAGTCACAGGCCAGGCGGCCGCCTTCGCCACTGGTGTTCTTCCATATCTCTGCGCATTTTACCGCTACACATGGAGTTCCACCGCCCTCTCCTGTCCTCAAGTCTGCCAGTTTCTGAATGAAAGACGAGTTGAGCTCATCCCTTTGCCTTCAGACTGAACAGACCGCCTGCGCACCCTTTACGCCCAATCATTCC
+
FFFFFFFFFFFFFFFFFFFFFFFFFFFFFFFFFFFFFFFFFFFFFFFFFFFFFFFF:FFFFFFFFFFFFFFFFFFFFFFFFFFFFFFFFF:FF:FFFFFF,FFFFFFFFFFFFFFFFFFFFFFFFFFFFFFFFFFFFFFFFFFFFFFFFFFFFFFFFFFFFFFFFFFFFFFFFFFFFFF,FFFFFFFF:FFFFFFFFFFFF:FFFFFFFFFFF:FFFFFFFFFFFFFFFFFFFFFFF:FFFFF,FFFFFFF
@A01757:128:HWYCLDRX2:1:2101:14299:21997
TCGGACTACAGGGGTTTATAATCCTGTTCGCTCCCCCAGCTTTCGCGCCTCAGCGTCAGTGCCGGCCCAGAGAGCTGCCTTCGCCATCGGTGTTCTTCCCGATATCTGCGCATTCCACCGCTACACCGGGAATTCCGCTCTCCTCTACCGCACTCGAGCCGCCCAGTTCGGAACCCGGCCCGAGGTTGAGCCCCGGGGTTAGAGGTTCCGCTTAGGCAGCCGCCTACGCGCGCTTTACGCCCAATGAATCC
+
FFFFFFFFFFFFFFFFFFFFFFFFFFFFFFFFFFFFFFFFFFFFFFFFFFFFFFFFFFFFFFFFFFFFFFFFFFFFFFFFFFFFFFFFFFFFFFFFFFFFFFFFFFFFFFFFFFFFFFFFFFFFFFFFFFFFFFFFFFFFFFFFFFFFFFFFFFFFFFFFFFFFFFFFFFFFFFFFFFFFFFFFFFFFFFFFFFFFFFFF,F:FFFFFFFFFFFFFFFFFFFFFF,FFFFFFFFFFFFFFFFF,F:FFFF,
@A01757:128:HWYCLDRX2:1:2101:3803:22044
TCGGACTACTAGGGTATCTAATCCTGTTTGCTACCCACGCTTTCGAACCTCAGCGTCAGTTACAGACCAGAGAGCCGCTTTCGCCACTGGTGTTCTTCCATATATCTACGCATTTCACCGCTACACATGGAGTTCCACTCTCCTCTTCTGCACTCAAGTCTCCCAGTTTCCAATGCACTACTCCGGTTAAGCCGAAGGCTTTCACATCAGACTTAAAAGACCGCCTGCGTTCCCTTTACGCCCAATAAATC
+
FFFFFFFFFFFFFFFFFFFFFFFFFFFFFFFFFFFFFFFFFFFFFFFFFFFF:FFFFFFFFFFFFFFFFFFFFFFFFFFFFFFFFFFFFFFFFFFFFFFFFFFFFFFFFFFFFFFFF:FFFFFFFFFFFFFFFF:FFFFFFF,F,FFFFFFF,FFFF,:FFFF:F:FFFFFFFF:F:,FF,FFFFFFFFF,FFFFFFFFFFFFFFFFFFF:FFFFFFFFFF,F:F,FF:FF:FFF:F,,::,FFFFFFFF,
@A01757:128:HWYCLDRX2:1:2101:4128:22044
TCGGACTACAGGGGTTCTAATCCTGTTTGATACCCACACTTTCGAGCCTCAGTGTCAGTTGAAGTCCAGTGAGCTGCCTTCGCAATCGGAGTTCTTCGTGATATATAAGCATTTCACCGGAACACCACGAATTCCGCCCACCACTACTGTACTCAAGACTGCCAGTTTCAACAGCAATTTTACGGTTGAGCCGCAAACTTTCACAACTGACTTAACAAAACACCAACCCTCCCTTTTAACCCCAAAAATGC
+
FFFF:FFFF,:FFFF,FFFFFFFFFFFFF:FFFFF:FFFFFF,FFFFF:F,:FF:F:FFF:,:,FFFFFFFFF:::F:FFFFFF,FFFFFFFFFFFF:,,FFFF,:FF,FFFFF:,FF,,,FFF,F,F,F:FFFF::FFFF:,FFF,,,FFF,FFF:::,,:F,::FF:FF,FFF,F::,,::,,FFFF,,F,FF::F:FFFF,FFFFFFF:FFF,F,,,FFF:,,F,::FFF,,F,:F,FF:,,,FF:,F
@A01757:128:HWYCLDRX2:1:2101:12020:22122
TCGGACTACAGGGGTATCTAATCCTGTTTGCTCCCCACGCTTTCGTGCCTCAGTGTCAGTTACAGTCCAGAGAGCCGCCTTCGCAACTGGTGTTCCTCCTAATATCTACGCATTTCACCGCTACACTAGGAATTCCACTCTCCTCTCCTGCACTCAAGTTTCCCAGTTTCAAAGGCTTACTACGGTTGAGCCGTAGCCTTTCACCTCTGACTTAAGAAACCACCTACGCACCCTTTACGCCCAGTAATTCC
+
FFFFFFFFFFFFFFFFFFFFFFFFFFFFFFFFFFFFFFFFFFFFF:FFFFFFFFFFFFFFFFFFFFFFFFFFFFFFFFFFFFFFFFFF:FFFFFFFFFFFFFFFFFFFFFFF:FFFFFFFFFFFFFFFFFFFFFFFFFFFF:FFFFFFFFFFFFFFF:FFFFFFFFFFFFFFFF:FFFFFFF:F:FFFFFFFFFF:FFFFF:FF,FFF,FFFFFF,:FFFFF,FFF,FFFFFFFF,FF,,F:FFFFFFFF:
@A01757:128:HWYCLDRX2:1:2101:5620:22185
TCGGACTACTAGGGTATCTAATCCTATTTGCTCCCCACGCTTTCGTGCCTCAGCGTCAGTCAACAGGCCAGGCGGCCGCCTTCGCCACTGGTGTTCTTCCATATATCTACGCATTTTACCGCTACACATGGAGTTCCACCGCCCTCTCCTGCTCTCTAGCCCGCCAGTTTCCAGAGCCTGTACCGGTTGAGCCGGTAGCTTTCACTCCAGACTTAGCAGGCCGCCTACGCACCCTTTACGCCCAATCATTC
+
F:FF,:FF:FFFFFF,FF:FFFFFFFFFFFFF:F:,FFFFFFFFFF:,:FFFF:FFFFFFFFFFFFFF:FFFF:FFFFF:FFFFFFF,FF:F:FFFFFFF,FFFFFFF:FFFFFFFFFFFFFFFFFF:FF:FFF:F:FFFF:FFFFFFFF:FFFFFFF,F,FFFFFFFFFF,FF:FFFFFFFF,FFFF,FFFF:FF,,FF:FFFFFF,FFFF::F,F:FF:FF,FFFF,:F,,:FFFF:FF,F,F:::FFF
@A01757:128:HWYCLDRX2:1:2101:5457:22216
TCGGACTACTAGGGTATCTAATCCTGTTTGCTACCCACGCTTTCGAACCTCAGCGTCAGTTACATACCAGAGAGCCGCTTTCGCCACTGGTGTTCTTCCATATATCTACGCATTTCACCGCTACACATGGAGTTCCACTCTCCTCTTCTGCACTCAAGTCTCCCAGTTTCCAATGCACTACTCCGGTTAAGCCGAAGGCTTTCACATCAGACTTAAAAGACCGCCTGCGTTCCCTTTACGCCCAATAAATC
+
FFFFFFFFFFFFFFFFFFFF,FFFFFFFFFFFFFFFFFFFF:FFFFF:FFFFFFFFFFFFFFFFFFFFFFFFFFFFFF:FFFFFFFFFFFFFFFFFFFFFFFFF,FFFFFFFFFFFFFFFFFFFFFFFFFFFFFFFFFFFFFFFFFFFFFFFFFFFFFFFFFFF:FFFFFFFFFFFFFFFFFFFFFFFFFFFFFFFFFFFFFFFFFFFFFFFFFFFFFFFFFFFF:F,FFFF:FFFFFFFFFF,FF:FFFF
@A01757:128:HWYCLDRX2:1:2101:29143:22216
TCGGACTACAAGGGTATCTAATCCTGTTTGCTACCCACGCTTTCGCTCCTCAGCGTCAGTTATGTGCCAGATAGTCGCCTTCGCCACTGATGTTCCTCCAGATATCTACGGATTTCACTCCTACACCTGGAATTCCACTATCCTCTCACACACTCCAGTTTGCCAGTTTCAAAGGCAGTTCCCACGTTGAGCGCGGGGATTTCACCCTTGACTTGACATACCGCCTACGAGCGCTTTACGCCCAGTAATTC
+
FFFFFFFFF:FFFFFFFFFFFFFFFFFFFFFFFFFFFFFFFF:FFFFFFFFFFFFFFFFFFFFFFFFFFFFFFFFFFFFFFFFFFFFFFFFFFFFFFFFFFFFFFFFFFFFFFFFF:FFFFFFFFFFFFFFFFFFFFFF:FFFFFFFFFFFFFFFFFFFFFFFFFFFFFFFFFFFFFFFFFFFFFFFFFFFFFFFFFFFFFFFFFFFFFFFFFFFFFFFF,FFF:FF::FFFFFFFFFFFFFFFFFFFFFF
@A01757:128:HWYCLDRX2:1:2101:28691:22247
TCGGACTACTAGGGTATCTAATCCTGTTCGCTCCCCCAGCTTTCGCGCCTCAGCGTCAGTGACGGCCCAGAGAGCTGCCTTCGCCATCGGTGTTCTTCCCGATATCTGCGCATTCCACCGCTACACCGGGAATTCCGCTCTCCTCTACCGCACTCGAGCCGCCCAGTCCGGGACCCGGCCCGGGGTTGAGCCCCGGGGTTAGAGGTCCCGCTTAGGCGGCCGCCTACGCGCGCTTTACGCCCAATGAATCC
+
FFFFFFFFFFFFFFFFFFFF:FFFFFFFFFFFFFFFFFFFFFFFFFFFFFFFFFFFFFFFFFFFFFFFFFFFFFFFFFFFFFFFFFFFFFFFFFFFFFFFFFFFFFFFFFFFFFFFFFFFFF:FFFFFFFF,FF:FFFFFFFFFFFFFFFFFFFFFF:FFFFFFFFFFFFFFF:FFFFFFFFFFF:FFFFFFFFFFFFF,FFFFFFF,F:F:FFFFFFFFFFFF:F:FFFFFF::FFFFFFFFF:FFFFFF
@A01757:128:HWYCLDRX2:1:2101:27398:22263
TCGGACTACTAGGGTATCTAATCCTGTTTGCTCCCCACGCTTTCGAGCCTCAGCGTCAGTTACAGTCCAGAGAATCGCCTTCGCCACTGGTGTTCTTCCTAATCTCTACGCATTTCACCGCTACACTAGGAATTCCATTCTCCTCTCCTGCACTCTAGACTTCCAGTTTGAAATGCAGCACTCACGTTGAGCCCGAGTATTTCACATCTCACTTACAAGTCCGCCTACGCTCCCTTTACGCCCAGTAAATC
+
FFFFFF:F:F:FFF:FFFF:::FF,F,FFFFFFFFFFFFFFFFFFFFFFFFFFFFFFFF:FF,,:FFFF,FFF,FFF:FFFFFF:FF:F,FF:,F:FFFF:FF:,F:FFFF:::FFFFFF:FFFFF,FFFFFF,FFFFF,FF::FF:FF:FFFFFFFFFF,,:FFFFF:FFFF:FF:FFF:FFF,FFFFFFFFFFFF,,FF:FF:F,F:FFF:F,,:FFFFF:FFF:FFF:FFFFFF:FFFF,,FF:F,FF
@A01757:128:HWYCLDRX2:1:2101:5520:22326
TCGGACTACACGGGTATCTAATCCTGTTCGCTACCCCAGCTTTCGCGCCTCAGCGTCAGTGACGGCCCAGAGAGCTGCCTTCGCCATCGGTGTTCTTCCCGATATCTGCGCATTCCACCGCTACACCGGGAATTCCGCTCTCCTCTACCGCACTCGAGCCGCCCAGTCCGGAACCCGGCCCGAGGTTGAGCCCCGGGGTTAGAGGTTCCGCTTAGGCGGACGCCTACGCGCGCTTTACGCCCAATGAATCC
+
FFFFFFFFFFFFFFF:F::FFFFFFFFFFFFFFFFFFFFFFF,:FF,FFFF:FF::FFFFFF,F:F:FFF:FFFFF:FFFF:FFFFFFFFFFFFFFFFFFFFF,FFFF:F,F,:FFF,:FFFF:FFFFF:F:FFFFF:FFFFFFFFFFFFFFFFF:FFFFFFF,FFFFFFF:F:FFFFFF:,FFFFFFFFFFFFFFFFFF:FFF:FFFFFF:F:F:FFFF,FFFF,FFFFFFF:FFFFFFFFF,FFF,FF:
@A01757:128:HWYCLDRX2:1:2101:6424:22326
TCGGACTACAGGGGTTTCTAATCCTGTTTGCTCCCCACGCTTTCGTGCCTCAGTGTCAGTTACAGTCCAGAGAGCCGCCTTCGCAACTGGTGTTCCTCCTAATATCTACGCATTTCACCGCTACACTAGGAATTCCACTCTCCTCTCCTGCACTCAAGTTCCCCAGTTTCAAAGGCTTACTACGGTTGAGCCGTAGCCTTTCACCTCTGACTTAAGAAACCACCTACGCACCCTTTACGCCCAGTAATTCC
+
FFFFFFFFFFFFFFFFFFFFFFFFFFFFFFFFFFFFFFFFFFFFFFFFFFFFFFFFFFFFFFF,FFFFFFFFFFFFFFFFFFFFFFFFFFFFFFFFFFFFFFFFFFFF:FFFFFFFFFFFFFFFFFF:FFF:FFFFFFFFFFF:FFFFFFF:FFFFFFFFFFFF:FFFFFFFFFFFFFFFF,FF:FFFFF:FFFFFFFFFFFFF:FFFFF:::FFF:FFF:FFFFFF:FFF,F:FFFF,F,FFFFFF:FF,
@A01757:128:HWYCLDRX2:1:2101:9688:22341
TCGGACTACCGGGGTTTCTAATCCTGTTTGCTCCCCACGCTTTCGTGCCTCAGTGTCAGTTACAGTCCAGAGAGCCGCCTTCGCAACTGGTGTTCCTCCTAATATCTACGCATTTCACCGCTACACTAGGAATTCCACTCTCCTCTCCTGCACTCAAGTTCCCCAGTTTCAAAGGCTTACTACGGTTGAGCCGTAGCCTTTCACCTCTGACTTAAGAAACCACCTACGCACCCTTTACGCCCAGTAATTCC
+
FFFFFFFFFFFFFFFFFFFFFFFFFFF:FFFFFFFFFFFFFFFFFFFFFFF:F:FFFFFFFFF:FFFFFFFFFFFFFFFFFFFFFFFFFFFFFFFFFFFFFFFFFFFFFFFFFFFFFFFFFFFFFFFFFFFFFFFFFFFFFFFFFFFFFFFFFFFFF:FFFFFFFFFFFFFFFFFFFFFFF:FFFFFFFFFFFFFFFFFFFFF:FFFFFFFFFFFFFFFF:FFF,F,FFFFF,,FFFFF:,FF:FFFFFF,
@A01757:128:HWYCLDRX2:1:2101:30490:22357
TCGGACTACAAGGGTATCTAATCCTGTTCGCTCCCCCAGCTTTCGCGCCTCAGCGTCAGTGACGGCCCAGAGAGCTGCCTTCGCCATCGGTGTTCTTCCCGATATCTGCGCATTCCACCGCTACACCGGGAATTCCGCTCTCCTCTACCGCACTCGAGCCGCCCAGTCCGGAACCCGGCCCGAGGTTGAGCCCCGGGGTTAGAGGTTCCGCTTAGGCGGCCGCCTACGCGCGCTTTACGCCCAATGAATCC
+
FFFFFFFFFFFFFFFFFF:FFFFFFFFFFFFFFFFFFFFFFFFFFFFFFFFFFFFFFFFFFFFFFFFFFFFFFFFFFFFFFFFFFFFFFFFFFFFFFFF:FFFFFFFFFFFFFFFFFFFFFFFFFFFFFFFFFFFF:FFFFFFFFFF:FFFFFFFFFFFFFFFFFFFFFFFF,,FFFFFFFF:FF:FF:FFFFF:FFFFF,:::F,F:FFF,FFFFFFF:F:FF:FFFFFFFFFFFFFFFFF:FFFFFFFF
@A01757:128:HWYCLDRX2:1:2101:5864:22420
TCGGACTACAAGGGTATCTAATCCTATTTGCTCCCCACGCTTTCGTGCCTCAGCGTCAGTCAACAGGCCAGGCGGCCGCCTTCGCCACTGGTGTTCTTCCATATATCTACGCATTTTACCGCTACACATGGAGTTCCACCGCCCTCTCCTGCTCTCTAGCCCGCCAGTTTCCAGAGCCTGTACCGGTTGAGCCGGTACCTTTCACTCCAGACTTAGCAGGCCGCCTACGACCCCTTTACGCCCAATAATTC
+
FFFFFFFFFFFFFFFFF:FFFFFFF:FFFFF,FFFFFFFFFFFFFF,FF,FFFFF:FFF,FF:F,F,FF:FFFFFFFFF:F,FFF,,FFF,FFF:F,FF,F:FFFFF,,FF:FFF,FFFF::F:FFFFFFF,F,F:,FFF,FFFFFFF:FFFFF,FFFF,FFFF:F,:,FFFF:F::F:,F:FFFFFF,FF:F:F,::,FF,F,FFF,,:F,FF,:,F,FF::F,F:F,:,FF,FF,:F:FFF:F,F,,FF
@A01757:128:HWYCLDRX2:1:2101:9055:22498
TCGGACTACTAGGGTATCTAATCCTATTTGCTCCCCACGCTTTCGTGCCTCAGCGTCAGTTAACAGGCCAGGCGGCCGCCTTCGCCACTGGTGTTCTTCCATATATCTACGCATTTTACCGCTACACATGGAGTTCCACCGCCCTCTCCTGCTCTCTAGCCCGCCAGTTTCCAGAGCCTGTACCGGTTGAGCCGGTACCTTTCACTCCAGACTTAGCAGGCCGCCTACGCACCCTTTACGCCCAATCATTC
+
FFFFFFFFFFFFFFFFFFFFFFFFFFFFFFFFFFFFFFFFFFFFFFFFFFFFFFFFFFFFFF:FFFFFF:FFFFFFFFFFFFFFFFFFFFFFFFFFFFFFFFFFFFFFFFFFFFFFFFFFFFFFFFF:FFFFFFFFFFFFFFFFFFFFFF:FFFFFF:FFFFFFFFFFFFFFF::FFFFFFF:FFFFFFFFFFFFFFFFFFFFFFFFFFF:FFFFF:F::FFFFFFFF:FFFFFF,FFFFFFFFFFFF:FF
@A01757:128:HWYCLDRX2:1:2101:32325:22498
TCGGACTACCGGGGTATCTAATCCTATTTGCTCCCCACGCTTTCGTGCCTCAGCGTCAGTCACAGGCCAGGCGGCCGCCTTCGCCACTGGTGTTCTTCCATATCTCTGCGCATTTTACCGCTACACATGGAGTTCCACCGCCCTCTCCTGTCCTCAAGTCTGCCAGTTTCTGAATGAAAGACGAGTTGAGCTCATCCCTTTGCCTTCAGACTGAACAGACCGCCTGCGCACCCTTTACGCCCAATCATTCC
+
FFFFFFFFFFFFFF:FFF:FFFFFFFFFFFFFFFFFFFFFFFFFFFFFFFFFFFFFFFFFF:FFFFFF,FFFFFFFFFFFFFFFFFFFFFFFFF:FFFFFF:FFFFFFFFFFFFFFFFFFFFFFFFFFFFFFFFFFFFFFFFFFFFFFFFFFFFFFFFFFFFFFFFFFFFFFFFFFFFFF:FFFFFFFFFFFFFFFFFFFFFFFFFFFFFFFFFFFFFFFFFFFFFFFFFFFFFFFFFFFFFFFFFFFFFF
@A01757:128:HWYCLDRX2:1:2101:12463:22608
TCGGACTACAAGGGTATCTAATCCTGTTCGCTACCCATGCTTTCGAGCCTCAGCGTCAGTTGCAGACCAGACAGCCGCCTTCGCCACTGGTGTTCTTCCATATATCTACGCATTCCACCGTTACACATGGAGTTCCACTGTCCTCTTCTGCACTCAAGTCGCCCGGTTTCCGATGCACTTCTTCGGTTAAGCCGAAGGCTTTCACATCAGACCTAAGCACCCGCCTGCGCTCGCTTTACGCCCAATAAATC
+
FFFFFFFFFFFFFFFFFFFFFFFFFFFFFFFFFFFF:FFFFFFFFFFFFFFFFFFFFFFFFFFFFFFFFFFF,FFFFFFFFFFFF:FFFFFF:FFFFFFFFFFFFFFFFFFFFFFFFFFFFFFFFFFFFFFFFFF:FFFFFFFFFFFFFFFFFFFF:FFFFFFFFFFFFFFFFFFFFFFFFFFFFFFFFFFFFFFFFFFFFFFFFFFFFFFFFFFFFF:,FFFFF,FFFFFFFFFFF:FFFFFFFF,::,F
@A01757:128:HWYCLDRX2:1:2101:2474:22686
TCGGACTACTAGGGTATCTAATCCTGTTCGCTCCCCCAGCTTTCGCGCCTCAGCGTCAGTGACGGCCCAGAGAGCTGCCTTCGCCATCGGTGTTCTTCCCGATATCTGCGCATTCCACCGCTACACCGGGAATTCCGCTCTCCTCTACCGCACTCGAGCCGCCCAGTCCGGGACCCGGCCCGGGGTTGAGCCCCGGGGTTAGAGGTCCCGCTTAGGCGGCCGCCTACGCGCGCTTTACGCCCAATGAATCC
+
FFFFFFFFFFFFFFFFFFFFFFFFFFFFFFFFFFFFFFFFFFFFFFFFFFFFFFFFFFFFFFFFFFFFFFFFFFFFFFFFFFFFFFFFFFFFFFFFFFFFFF:FFFFFFFFF:FFFFFFFFFFFFFFFFFF:FFFFFFFFFFFFFFFFFFFFFFFFFFFFFFFFFFFFFFFFFFFFFFFFFFFFF,FFFFFFFFFFFFFF:FFFFFF,FFFFFFFFFFFFFF::F,FFFFFFFFFFFFFFFFF:FFFFFFF
@A01757:128:HWYCLDRX2:1:2101:1461:22780
TCGGCTACAGGGGTTTCTAATCCTGTTTGCTCCCCACGCTTTCGTGCCTCAGTGTCAGTTACAGTCACGAGAGCCGCCTTCGCAACTGGTGTTCCTCCTAATAGCTACGCATGTCACGGCTAGACTGGGAATTCCACTCTCCTCTCCTGCACTCAAGTTCCGCAGTGTCAAAGGCTTCCTAGGGTTGAGCCGTAGCGTGTGGCGTCTGAGTTAAGATACCACCTTCGCGCCCTTTAGGCGCCGTATGTCGG
+
,:FFFF,,FFFF:FFFFFF,FF,FF:,FFFFF,FFF,FFF,F:,FFFFFFFFFFFF:FFF:FFFF,F,F,FFFFFFF,FFFFFFF:FFFF:,F::FFFFF:FF,,FF,:FFF,:F,:,F:F,,,FF,FF:,FFF,,FF:FF,F,FF:FFFFFFF,,F,F,F,F,FF,F:FF:,F:,:,FF:,FFFFF:FF:F,,FF,FFF,,,,F:FF::F:,,F,::,F,,F,,FFF,,::,,F,,FF,,,F,,,,:,,:
@A01757:128:HWYCLDRX2:1:2101:2899:22889
TCGGCTACAGGGGTTTCTAATCCTGTTTGCTCCCCACGCTTTCGTGCCTCAGTGTCAGTTACAGTCAAGAGAGCCGCCTTCGCAACTGGTGTTCCTCCTAATATCTACGCATTTCACCGCTACACTAGGAATTCCACTCTCCTCTCCTGCACTCAAGTTCCCCAGTTTCAAAGGCTTACTACGGTTGAGCCGTAGCCTTTAACCTCTGAATTAAGAAACCACCTACGCACCCTTTAAGCCCAGTAATACCG
+
:FFFFFFFFFFFFFFFFFFFFFFFFFFFFFFFFFFFFFFFFFFFFFFFFFFFFFFFFFFFFFFFFFF:FFF:FFFFFFF:FFFFFF:FFF:FFF:FFFFFF:FFFFFFFFFF:FFFFFFFFFFFFFFFFFFF:FFFFFFFFFFFFFFFFFFFF:FFFFFFFF:,FF:F,FFF:FFFFFFFFF,,FF:F,FFFFFFFF::F,,:,FF:,F,F:FF,FF::F::F,::FFF,,F,FFF,,FFFF:::FF,F,F
@A01757:128:HWYCLDRX2:1:2101:28872:22905
TCGACTACACGCATATCAAAAACTAATTCATACCCACCCTTTCGAGCCTCAGCGTCAGTCACAGGCCAGGCGCCCGCCTACGCCACTCGAGTTCTTCAATATCTCTCAGAAATTAACCGCTACACATGGAGTTACAACGCCCTCTCCTGTCCTCAATTCTGCCAGTTTCTCAATGAAACACGAGTTTAGCTCATACATTTGACATCAGACAGAACAGACCGCCTGCGCACCCTTTACGCCCAATAATTCCG
+
,:FF,FFFFF:,,F,FF,FF,,FFF,:,,,F,,F,F:,FF,F,,,FF:,F:FFFFFFFF,:FFF,,FFFF,F::FFF,F,FF,FF,F,F,F,F:FFF::FF:FFFF,,,F,,,F,::,,:F:,F:F:,,FF,:,,F,,FFF,::,F::,FFFFFFF,FFFFF,FFF,FFF,FFFFFFF,FF,FF,F,F,F::FFF,FF,::,F,,F:FFF,FFFFF,FF:,FF:,:,FFF:F,::F:F,,,FFF,F:FF:F
@A01757:128:HWYCLDRX2:1:2101:13657:22952
TCGGACTACACGGGTATCTAATCCTGTTCGCTCCCCACGCTTTCGCACCTCAGCGTCAGTTACAGACCAGAGAGCCGCCTTCGCCACTGGTGTTCTTCCATATATCTACGCATTCCACCGCTACACATGGAGTTCCACATTCCTCTTCTGTACTCAAGTGTCCCAGTTTCCAATGACCCTCCACGGTTAAGCCGTGGGCTTTCACATCAGACTTAAGAAACCACCTGCGCTCCCTTTACGCCCAATAAATC
+
FFFFFFFFFFFFFFFFFFFFFFFFFFFFFFFFFFFFFFFFFFFFFFFFFFF,FF:FFFFFFFFFFFFFFFFFFFFFFFFF:FFFFFFFFF:FF:FFFFFFFFFFFFF:FFFFFFFFFFFFFFFFFFFFFFFFFFFFFFFFFFFFFFFFFFF,:FFFFFF,FFFFFFFFFFFF,FFFFFFFFFF:FFFFFF:FFFFFFFFFFFFFFFFFFFFFFFFFFF:FFFFFFFFFFFFF:FFFFFFFFFF:,FF,FFF
@A01757:128:HWYCLDRX2:1:2101:9127:22968
TCGGACTACAAGGGTATCTAATCCTGTTCGCTACCCATGCTTTCGAGCCTCAGCGTCAGTTGCAGACCAGAGAGCCGCCTTCGCCACTGGTGTTCTTCCATATATCTACGCATTACACCGCTACACATGGAGTTCCACTCTCCTCTTCTGCACTCAAGTTCAACAGTTTCTGATGCAATTCTCCGGTTGAGCCGAAGGCTTTCACATCAGACTTATTGAACCGCCTGCACTCGCTTTACGCCCAATAAATC
+
FFFFFFFFFFFFFFFFFFFFFFFFFFFFFFFFFFFFFFFFFFFFFFFFFFFFFFFFFFFFF:FFFFFFFFF,FFFFFFFFFFFFFFFFFFF:FFFF,FFFFFFFFFFFFFFFFF,FFFFFFFFFFFFFFFFFFFF,FFFFFFFFFFFFFF:FFFFFFFF:FFFFFFFFFFF,FF:FFFFFFF::FFFF,FFFFFFFF:FFFFFFFFFFFFFFFFFF:FFFFFFFFFFFFFFF:FFFFFFFFFFFF,FFFFF
@A01757:128:HWYCLDRX2:1:2101:14760:22983
TCGTACTACAAGGGTATCTAATCCTGTTCGCTCCCCCAGCTTTCGCGCCTCAGCGTCAGTGCCGGCCCAGAGAGCTGCCTTCGCCATCGGTGTTCTTCCCGATATCTGCGCATTCCACCGCTACACCGGGAATTCCGCTCTCCTCTACCGCACTCGAGCCTCCCAGTTCGGAACCCGGCCCGAGGTTGAGCCCCGGGGTTAGAGGTTCCGCTTAGGCAGCCGCCTACGCGCGCTTTACGCCCAATGAATCC
+
FFFFFFFFFF:FFFFFFFFFFFFFFFFFFFFFFFFFFFFFFFFFFFFFFFFFFFFFFFFFFFFFFFFFFFFFFFFFFFFFFFFFFFFFFFFFFFFFFFFFFFFFFFFFFFFFFFFFFFFFFFFFFFFFFFFFFFFFFFFFFFFFFFFFF:FFFFFFFFFFFFFFFFFFFFFFFFFFFFF:FFFFFFFFFFFFFFFFFFFFFFFFFFFFFFFFFFFFFFFFFFFFFFFFFFFFFFFFFFFFFFFFFFF,FFF
@A01757:128:HWYCLDRX2:1:2101:10592:23093
TCGGACTACAAGGGTATCTAATCCTGTTCGCTACCCACGCTCTCGTGCTTCAGCGTCAGTCTCAGCCTGGTAAGCTGCCTTCGCTATCGGAGTTCTAAGTCATATCTAAGCATTTCACCGCTACTTGACTTCTTCCGCCTACCTCGTCTGTACTCGAGCCCGCCAGTTTTCATGGCAATCCGGGGTTTCGCCCCGACATGTATCCACTAACTTAACAGGCCGCCTACGCACCCTTTAAACCCAGTAAAGCC
+
FFFFFFFFFFFFFFFFFFFF:FFF:FFFFFFFFFFFFFFFF:FFFFFFFFFFFF:FFFFFFFF:F:F:FFFF,:FFFFF,FFFFFFFF:FFFFFFFFFF:FF,,FFFFFFF:FF:FF:FF,F:FF:F:FFF,FFFFFFFFFFFF,F:FFFFF,:FF,FFF,F:F,F,F,,,,:FFF,:,:FFFFF:,F,FF,F,FF,:FFF,,:F,:F:FF:F,,,FFFFFFF,,F:FF:::FF,F,,F:FF:,F,,,,,,
@A01757:128:HWYCLDRX2:1:2101:7798:23109
TCGGACTACTGGGGTATCTAATCCTGTTTGCTACCCACGCTTTCGAACCTCAGCGTCAGTTACAGACCAGAGAGCCGCTTTCGCCACTGGTGTTCTTCCATATATCTACGCATTTCACCGCTACACATGGAGTTCCACTCTCCTCTTCTGCACTCAAGTCTCCCAGTTTCCAATGCACTACTCCGGTTAAGCCGAAGGCTTTCACATCAGACTTAAAAGACCGCCTGCGTTCCCTTTACGCCCAATAAATC
+
FFFFFFFFFFFFFFFFFFFFFFFFFFFFFFFFFFFFFFFFFFFFFFFFFFFFFFFFFFFFFFFFFFFFFFFFFFFFFFFFFFFFFFFFFFFFFFFFFFFFFFFFFFFFFFFFFFFFFFFFFFFFFFFFFFFFFFFFFFFFFFFFFFFFFFFFFFFFFFFFFFFFFFFFFFFFFFFFFFFFFFFFFFFFFFFFFFF:FFFFF,FFFF,FFFFFFFFFFFFFFFFFFFFFFFFFFF,F,FF:F,FF:FF:FFF
@A01757:128:HWYCLDRX2:1:2101:1714:23124
TCGGACTACAGGGGTTTCTAATCCTATTTGCTCCCCACGCTTTCGTGCCTCAGCGTCAGTTAACAGGCCAGGCGGCCGCCTTCGCCACTGGTGTTCTTCCATATATCTACGCATTTTACCGCTACACATGGAGTTCCACCGCCCTCTCCTGCTCTCTAGCCCGCCAGTTTCCAGAGCGTGTACCGGTTGAGCGGGTACGTTTCACTCCAGAGTTAGCAGGCGGCCTACGCACCGGTTGCGCGCAATCCTTC
+
FFFFFFFFFFFFFFFFFFFFFFFFFFFFFFFFFF:,F:F:FFFFFFF::F,FFFFF,:FFFFF:FF:FF:FF:F:FF:,:FFFF:,F,FFFFF:F:FFF:FFFFFF,:F,FF:FFFF::,F,:F,::F::F,F:F,:FF,,,F:,FFF:FF,FFFFF::FF:FF:,F:,F:::F,F,,F:F,,:FFFFF::F,,F,:F,,FF,:FF:,,FF,FF,F:,:::FF,:F,,FF,,F,,::,,F:,,,,,,,,,,
@A01757:128:HWYCLDRX2:1:2101:2582:23124
TCGGACTACAAGGGTATCTAATCCTGTTTGCTCCCCACGCTTTCGAGCCTCAGCGTCAGTTACAAGCCAGAGAGCCGCTTTCGCCACCGGTGTTCCTCCATATATCTACGCATTTAACCGCTACACATGGAATTCCACTCTCCCCTCTTGCACTCAAGTTAAACAGTTTCCAACTCGTACTATGGTTAAGCAACAGCCTTTAACTTCAGACTTATCTAACCGCCTGCGCTCGCTGTACGCCCACTAACTCC
+
FFFFFFFFFF:FFFFFFFFFFF:,F:FFFFFFFFFF::FFFFFFF:FFFFFFFFFFFF:F:,FFFFF:FF:FFFFFF::,FFFFFFF:FF::,:F,FFFFFFF:FFFF:FF:FF,,FFF,FFFFFFFFFFF,FFFFFF,FFFFF:F:,FFFF,,,FFFFFFFFF:,FFF,FFF,FF:F,:FFF,,FF,F:::F:FFF,F:F,FFFFFFFFFF:,FF,:::FF,FFFF:F:FFFF,F,FFFFFF,F,FF:F:
@A01757:128:HWYCLDRX2:1:2101:13503:23124
TCGGACTACCAGGGTTTCTAATCCTGTTTGCTACCCACGCTTTCGAACCTCAGCGTCAGTTACAGACCAGAGAGCCGCTTTCGCCACTGGTGTTCTTCCATATATCTACGCATTTCACCGCTACACATGGAGTTCCACTCTCCTCTTCTGCACTCAAGTCTCCCAGTTTCCAATGCACTACTCCGGTTAAGCCGAAGGCTTTCACATCAGACTTAAAAGACCGCCTGCGTTCCCTTTACGCCCAATAAATC
+
FFFFFFFFFFFFFFFFFFFFFFFFFFFFFFFFFFFFFFFFFFFFFFFFFFFFFFFFFFFFFFFFFFF:FFFFFFF,F:F:FFFFF:FFFFFF:FFF:FFFFFFFFFFFFFFFFFFFFFFFF:FFFFFFFFFF,FFF:FFFFFFF,,FF:FFFFFFFFFFFFFFFF:::FFFFFFFF:FF,FFFFFFFF:FFFFFFFFFF,FFFFFFFF:FFFFFFF,FFFFF,,FFF,FFF,F,FFF,FFFFFF,FF,:F:
@A01757:128:HWYCLDRX2:1:2101:11822:23156
TCGGACTACAGGGGTATCTAATCCTGTTCGCTCCCCCAGCTTTCGCGCCTCAGCGTCAGTGACGGCCCAGAGAGCTGCCTTCGCCATCGGTGTTCTTCCCGATATCTGCGCATTCCACCGCTACACCGGGAATTCCGCTCTCCTCTACCGCACTCGAGCCGCCCAGTCCGGGACCCGGCCCGGGGTTGAGCCCCGGGGTTCGAGGTCCCGCTTAGTCGGCCGCCTACGCGCGCTTTACGCCCAATGAATCC
+
:FFFFFFFFFFFFFFFFFFFFFFFFFFFFFF:FFFFFFFFFF:FFFFFFFFFFFFFFFFFFFFFFFFFFFFFFFFFFFFFFFFFFFFFFFFFFFFFFFFFFFFFFFFFFFFFFFFFFFFFFFFFFFFFFFFFFFFFFFFFFFFFFFFF,FFFFFFFFFFFFFFFFFFFFFFFFFFFFFFFFFFFF:FFFFFFFFFFFFFF,FFFFFF:FFF::FFFFFFFFFFFF:FFFFFFFFFFFFFFFFF:F,FFFF:
@A01757:128:HWYCLDRX2:1:2101:9218:23281
TCGGACTACAAGGGTATCTAATCCTGTTCGCTACCCATGCTTTCGAGCCTCAGCGTCAGTTGCAGACCAGAGAGCCGCCTTCGCCACTGGTGTTCTTCCATATATCTACGCATTCCACCGCTAAACATGGAGTTCCACTCTCCTCTTCTGCACTCAAGTTCAACAGTTTCTGATGCAATTCTCCGGTTGAGCCGAAGGCTTTCACATCAGACTTATTGAACCGCCTGCACTCGCTTTACGCCCAATCAATC
+
FFFFFFFFFFFFFFFFFFFFFFFFFFFFFFFFFFFFFFFFFFFFFFFFFFFFFFFFFFFFFFFFFFFFFFFFFFFFFFFFFFFFFFFFFF:FFFFFFFFFFFFFFFFF,FFFFFFFFFFFFFFFFFFFFF,FFFFFF:F:,:F:FFFFF:F:F,FFF:FFFFFFFFFFFFFF:FFFF:FFFFFFFFF:FFFFFFFFFFFFFFFF:FFFFFFFFFF,FFF,F,FFF:FF:FFFF,FF:FFFFFF,,F,F,FF
@A01757:128:HWYCLDRX2:1:2101:26630:23281
TCGGACTACAAGGGTTTCTAATCCTGTTCGCTCCCCTAGCTTTCGCGCCTCAGCGTCAGTCGTGGCCCAGAAGGCCGCCTTCGCCGCCGGTGTTCTTCACAAAATCTGCGCATTCCACCGCTACACTGGGAATTCCGCCTTCCCCTACCAGACTCAAGCCTGCCGGTATCGGGGGCGGACCGGGGTTGAGCCCCGGTATTTTACCCCCGACCTAACAGGCCGCCTACGCGCGCTTTACGCCCAATGAATCC
+
FF:FFFF:FFFFFF:FFFFF,FFFFFFFFFFFFFFFFFFFFFFFF,FFFF,F:,,FFF:F,:FFF,,FFFFF,FFFFFFFFF:,F,FFFF:FFFFFFFFFFF,FFFFF:FFFFFFFFFFFFFFFF:,:,FFFFFF:FF,FFFFFF:FFFFFFFFFFFFFFFFF:,FFF,FFFFF,FF:FFFF,FF,FFFFFFFF,FFFFFF,FF,:,F,FFFFFFFF,,FFF,FF:FF,FFFFF,FFF:F::FFF,FFFF,
@A01757:128:HWYCLDRX2:1:2101:6180:23343
TCGGACTACCCGGGTATCTAATCCTGTTTGCTCCCCACGCTTTCGTGCCTCAGTGTCAGTTACAGTCCAGAGAGCCGCCTTCGCAACTGGTGTTCCTCCTAATATCTACGCATTCCACCGCTACACATGGAGTTCCACATTCCTCTTCTGTACTCAAGTTTCCCAGTTTCCAATGACCCTCCACGGTTAAGCCGTGGGCTTTCACATCAGACTTAAGAAACCACCTGCGCTCCCTTTACGCCCAATAAATC
+
:FFF:FFFFFFFFFFF:FF,FFFFFFFFFFFFFFFF:FFFFFF:FFFFFFFFFFFFFFFFFF:FFFFF:FFFFFF,FFFFFF:FFFFFFFFFFFFFFFFF,FF,FFFFFFFFFFFFFFFFFFFFFFFFFFFFFFFFFFFFFFF:FF:FFFFFFFFF:FFF:FFFFFFFFFFFFF:FFFF:FFFFFFFFFFFFF:FFFFFFFF:,FF:FFFFFF:FFFF,FFF:FFF,F:FFFFF::FFF,FFFF:F:FFFF
@A01757:128:HWYCLDRX2:1:2101:7211:23406
TCGGACTACAAGGGTATCTAATCCTATTTGCTCCCCACGCTTTCGTGCCTCAGCGTCAGTCAACAGGCCAGGCGGCCGCCTTCGCCACTGGTGTTCTTCCATATATCTACGCATTTTACCGCTACACATGGAGTTCCACCGCCCTCTCCTGCTCTCTAGCCCGCCAGTTTCCAGAGCCTGTACCGGTTGAGCCGGTACCTTTCACTCCAGACTTAGCAGGCCGCCTACGAACCCTTTACGCCCAATAATTC
+
FFFFFFFFFFFFFFFF,FFFFFFFFFFFFFFFFFFFFFFFFFFFFFFFFFFFFFFFFFFFFFFFFFFFF,FFFFFFFFFFFFFFFFFFFFFFFF:FFFFFFFFFFFFFFFFFFFFFFFFFFFFFFFFF:FFFF:FFFFFFFFFFFFFFFFFFFFFFFFFFFFFFFFFFFFFFFF:FFFFF:FFFFFFFFFFFFFFFFFFFFFFFFFFFFFFFFF:FFFFFFFFFFFFFFF,FFFFFFFFFFFFFFFFFFFF
@A01757:128:HWYCLDRX2:1:2101:21640:23500
TCGGACTACAAGGGTTTCTAATCCTGTTCGCTCCCCCAGCTTTCGCGCCTCAGCGTCAGTGACGGCCCAGAGAGCTGCCTTCGCCATCGGTGTTCTTCCCGATATCTGCGCATTCCACCGCTACACCGGGAATTCCGCTCTCCTCTACCGCACTCGAGCCGCCCAGTCCGGAACCCGGCCCGAGGTTGAGCCCCGGGGTTAGAGGTTCCGCTTAGGCGGCCGCCTACGCGCGCTTTACGCCCAATGAATCC
+
FFFFFFFFFFFFFFFFFFFFFFFFFFFFFFFFFFFFFFFFFFFFFFFFFFFFFFFFFFFFFFFFFFFFFFF,FFFFFFFFFFFFFFFFFFFFFFFFFFFF:FFFFFFFFFFFFFFFFFFFFFFFFFFFFFFFFFFFFFFFFFFFFFFF:FFFFFFFFFFFFFFFFFFFFF:FF:FFF:FFFFF,FFFFFFFFFFFFFFFFF,FFFFFF:F:FFFF:FF:FFFFFFFFFFFF:FFFFFFF:F:FFF:FFFFF
@A01757:128:HWYCLDRX2:1:2101:27552:23500
TCGGACTACAGGGGTATCTAATCCTGTTCGCTACCCACGCTTTCGTGCATCAGCGTCAGATGCGGATTAGCAAGCTGCCTGCGCAATCGGTGTTCTGAGTAATATCTAAGCATTTCACCGCTACACTACTTATTCCGCCTGCTGCATCCGCTCTCTAGTCGAACAGTATCAGAGGCAGGCACGGGGTTAAGCCCCGACATTTGACCTCTAACTTATCCGACAGCCTACGCACCCTTTAAACCCAATAAATC
+
FFFFFFFFFFFFFFFFFFFFFFFFFFFFFFFFFFFFF:FFFFFFFFFFFFFFFFFFFFFFFFFFFFFFFFFFFFFFFFFFFFFFFF:FFFFFFFFFFFFFFFFFFFFFFFFFFFFFFFFFFFFFFFFFFFF:FFFFFFFFFFFFFFFFFFFFFFFFFFFFFFFF:FFFFFFFFFFFFFFFFFFFFFFF,FFFFFFF:FF,FFFF,FFFF:,:FF:F,F:FF:FFFF,FFF,FF:FFFF,,:FFF,,FF:FF
@A01757:128:HWYCLDRX2:1:2101:24641:23531
TCGGACTACCAGGGTATCTAATCCTGTTTGCTCCCCACGCTTTCGTGCCTCAGTGTCAGTTACAGTCCAGAGAGCCGCCTTCGCAACTGGTGTTCCTCCTAATATCTACGCATTTCACCGCTACACTAGGAATTCCACTCTCCTCTCCTGCACTCAAGTTCCCCAGTTTCAAAGGCTTACTACGGTTGAGCCGTAGCCTTTCACCTCTGACTTAAGAAACCACCTACGCACCCTTTACGCCCAGTAATTCC
+
FFFFFFFFFFFFFFFFFFFFFFFFFFFFFFFFFFFFFFFFFFFFFFFFFFFFFFFFFFFFFFFFFFFFFFFFFFFFFFFFFFFFFFFFFFFFFFFFFFFFFFFFFFFFFFFFFFFFFFFFFFFFFFFFFFFFFF:FFFFFFFFFFFFFFFFFFFFFFFFFF:FFFFFFFFFF:FFFFFFFFFFFFFFFFFFFFFFFFFFFFFFFFFFF::FFFF:FFFFFFFFFFFFFFFFFFF:FFFFF,FFFF:FFFFF
@A01757:128:HWYCLDRX2:1:2101:23746:23547
TCGGACTACTAGGGTATCTAATCCTATTTGCTCCCCACGCTTTCGTGCCTCAGCGTCAGTCAACAGGCCAGGCGGCCGCCTTCGCCACTGGTGTTCTCCCATATATCTACGCATTTTACCGCTACACATGGAGTTCCACCGCCCTCTCCTGCTCTCTAGCCCGCCAGTTTCCAGAGCCTGTACCGGTTGAGCCGGTACCTTTCACTCCAGACTTAGCAGGCCGCCTACGCACCCTTTACGCCCAATCATTC
+
FFFFFFFFFFFFFFFFFFF:FFFFFFFFFFFFFFFFFFFFFFFFFFFFFFFFFFFFFFFFFFFFFFFFFFFFFFFFFFFFFFFFFFFFFFFFFFFFFFFFFFFFFFFF:FFFFFFFFFFFFFFFFFFFFFF:FFFFFFFFFFFFFFFFFFFFFFFFF:FFFFFFFFFFFFFFFFFFFFFFFFFF:FFFFFFFFFFFFFFFFFFFF:FFFF:FFFFFFFFFFFFFFFFFFFFF,FFFFFFFFFFFFF,FFFF
@A01757:128:HWYCLDRX2:1:2101:14118:23594
TCGGACTACAGGGGTATCTAATCCTGTTCGCTCCCCCAGCTTTCGCGCCTCAGCGTCAGTGACGGCCCAGAGAGCTGCCTTCGCCATCGGTGTTCTTCCCGATATCTGCGCATTCCACCGCTACACCGGGAATTCCGCTCTCCTCTACCGCACTCGAGCCGCCCAGTCCGGAACCCGGCCCGAGGTTGAGCCCCGGGGTTAGAGGTTCCGCTTAGGCGGCCGCCTACGCGCGCTTTACGCCCAATGAATCC
+
FFFFFFFFFFFFFFFFFFFFFFFFFFFFFFFFFFFFFFFFFFFFFFFFFFFFFFFFFFFFFFFFFFFFFF:FFFFFFFFFFFFFFFFFFFFFFFFFFFFFFF:FFFFFFFFFFFFFFFFFFFFFFFFFFFFFFFFFFFFFFFFFFF:FFFFFFFFFFFFFFFFFFFFFFFFF:FFFFFFFFFFFF,FFFFFFFFFFFFFFFFFF:FF:FFF:F:FFFFFFFFFFF:FFFFFFF:FFF:FFFFFFFFFFFFF
@A01757:128:HWYCLDRX2:1:2101:11595:23641
TCGGACTCAAGGGTTTCTAATCCTGTTCGCTACCCATGCTTTCGAGCCTCAGCGTCAGTTGCAGACCAGAGAGCCGCCTTCGCCACTGGTGTTCTTCCATATATCTACGCATTCCACCGCTACACATGGAGTTCCACTCTCCTCTTCTGCACTCAAGTTCAACAGTTTCTGATGCAATTCTCCGGTTGAGCCGAAGGCTTTCACATCAGACTTATTGAACCGCCTGCACTCGCTTTACGCCCAATGAATCC
+
FFFFFFFFFFFFFFFFFFFFFFFFFFFFFFFFFFFFFFFFFFFFFFFFFFFFFFFFFFFFFFFFFFFFFFFFFFFFFFFFFFFFFFFFFFFFFFFFFFFFFFFFFFFFFFFFFFFFFFFFFFFFFFFFFFFFFFFFFFFFFFFFFFFFFFFFFFFFFFFFFFFFFFFFFFFFFFFFFFFFFFFFFFFFFFFFFFFFFFFFFFFFFFFFFFFFFFFFFFFFFFFFFFFFFFFFFFFFFFFFFFFFF:FFFFF
@A01757:128:HWYCLDRX2:1:2101:7735:23657
TCGGACTACAAGGGTATCTAATCCTGTTAGCTACCCATGCTTTCGAGCCTCAGCGTCAGTTGCAGACCAGACAGCCGCCTTCGCCACTGGTGTTCTTCCATATATCTACGCATTCCACCGCTACACATGGAGTTCCACTGTCCTCTTCTGCACTCAAGTCGCCCGGTTTCCGATGCACTTCTTCGGTTAAGCCGAAGGCTTTCACATCAGACCTAAGCACCCGCCTGCGCTCGCTTTACGCCCAATAAATC
+
FFFFFFFFFFFFFFF:FFFFFFFFFFFFFFFFFFFFFFFFFFFFFFFFFFFFFFFFFFFFFFFFFFFFFFFFFFFFFFFFFFFFFFFFFFFFFFFFFFFFFFFFFFFFFFFF,FFFFFFFFFFFFFFF:FFFFFFFFFFFFFFFFFFFFFFF:FFF:FFFFFFFFFFFFF:FFFFFFFFFFFFFF:F:FFFFFFFFFFFFFFFFFF:FFFFFFFFFFFF,FFFFFF,FFFFFFFFFFFFFFFFFFFF,FFF
@A01757:128:HWYCLDRX2:1:2101:13693:23672
TCGGACTACACGGGTATCTAATCCTGTTTGCTCCCCACGCTTTCGTGCCTCAGTGTCAGTTACAGTCCAGAGAGCCGCCTTCGCAACTGGTGTTCCTCCTAATATCTACGCATTTCACCGCTACACTAGGAATTCCACTCTCCTCTCCTGCACTCAAGTTCCCCAGTTTCAAAGGCTTACTACGGTTGAGCCGTAGCCTTTCACCTCTGACTTAAGAAACCACCTACGCTCCCTTTACGCCCAGTAATTCC
+
FFFFFFF,FFFFFFFFFFFFFFFF,FFFFFFFF:FFF:FFFFFFFFFF,,FFF:FF:FFFFFFFFFFFFFFFFFFFFFF:FFFFFFFFFFFF:FFFF:FFFFFFFFFFFFFFFFFFFFFFFFFF:FFFFFFFFFFFFFFFFFFFFFFFFFFFFFFFFFFFFFFFFFF:FFFFFF:FFF,FFFFF:FFFFFFFFFFFFFF,FFFFFFFFFF:FFF::FFFFF:FFFFFFF,F,FFFFFF,FFFFF:F::,FF
@A01757:128:HWYCLDRX2:1:2101:29658:23703
TCGGACTACCAGGGTATCTAATCCTGTTTGCTCCCCACGCTTTCGTGCCTCAGTGTCAGTTACAGTCCAGAGAGCCGCCTTCGCAACTGGTGTTCCTCCTAATATCTACGCATTTCACCGCTACACTAGGAATTCCACTCTCCTCTCCTGCACTCAAGTTCCCCAGTTTCAAAGGCTTACTACGGTTGAGCCGTAGCCTTTCACCTCTGACTTAAGAAACCACCTACGCACCCTTTACGCCCAGTAATTCC
+
FFFFFFFFFFFFFFFFFFFFFFFFFFFFFFFFFFFFFFFFFFFFFFFFFFFFFFFFFFFFFFFFFFFFFFFFFFFFFFFFFFFFFFFFFFFFFFFFFFFFFFFFFFFFFFFFFFFFFFFFFFFFFFFFFFFFFFFFFFFFFFFFFFFFFFFFFFFFFFFFFFFFFFFFFFFFFF:FFFFFFFF:FFFFFFF:FFFFFFFFFFFFFFFFFFFFFFFFFF::F:FFFFFF,FFFFFFFFFFFFFFFFFFFFFF
@A01757:128:HWYCLDRX2:1:2101:15004:23719
TCGGACTACAGGGGTATCTAATCCTGTTCGCTCCCCCAGCTTTCGCGCCTCAGCGTCAGTGACGGCCCAGAGAGCTGCCTTCGCCATCGGTGTTCTTCCCGATATCTGCGCATTCCACCGCTACACCGGGAATTCCGCTCTCCTCTACCGCACTCGAGCCGCCCAGTCCGGAACCCGGCCCGAGGTTGAGCCCCGGGGTTAGAGGTTCCGCTTAGGCGGCCGCCTACGCGCGCTTTACGCCCAATGAATCC
+
FFFFFFFFFFFFFFFFFFFFFFFFFFFFFFFFFFFFFFFFFFFFFFFFFFFFFFFFFFFFFFFFFFFFFFFFFFFFFFFFFFFFFFFFFFFFFFFFFFFFFFFFFFFFFFFFFFFF:FFFFFFFFFFFFFFFFFFFFFFFFFFFFFFFFFFFF:FFFFFFFFFFFFFFFFFFFFFFFFFFFFFFFFFFFFFFFFFFFFFFFFFF:FFFFFFFFFFFFFFFFFFFF::F:FFFFF:FFFFFFFFFFFFFFFF
@A01757:128:HWYCLDRX2:1:2101:25735:23766
CGGACTACACGGGTATCTAATCCTGTTCGCTCCCCCAGCTTTCGCGCCTCAGCGTCAGTGACGGCCCAGAGAGCTGCCTTCGCCATCGGTGTTCTTCCCGATATCTGCGCATTCCACCGCTACACCGGGAATTCCGCTCTCCTCTACCGCACTCGAGCCGCCCAGTCCGGAACCCGGCCCGAGGTTGAGCCCCGGGGTTAGAGGTTCCGCTTAGGCGGCCGCCTACGCGCGCTTTACGCCCAATGAATCCG
+
FFFFFFFFFFFFFFFFFFFFFFFFFFFFFFFFFFFFFFFFFFFFFFFFFFFFFFFFFFFFFFFFFFFFFFFFFFFFFFF:FFFFFFFFFFFFFFFFFFFFFFFFFFFFFFFFFFFFFFFFF::FFFFFFFFFFFFFFFFFFFFFFFFFFFFFFFFFFFFFFFFFFFFFFFF:FFFF:FFFFF:FFFFFFFFFFFFFFFF:FFFFFFFFFFFFFFFFFFFFFFFFFF:FFF:FF:FFFFFFFFFFFF:FFFF
@A01757:128:HWYCLDRX2:1:2101:5367:23813
TCGGACTACCGGGGTATCTAATCCTGTTTGCTCCCCACGCTTTCGTGCCTCAGTGTCAGTTACAGTCCAGAGAGCCGCCTTCGCAACTGGTGTTCCTCCTAATATCTACGCATTTCACCGCTACACGAGGAATTCCACTCTCCTCTCCTGCACTCAAGTTCCCCAGTTTCAAAGGCTTACTACGGTTGAGCCGTAGCCTTTCACCTCTGACTTAAGAAACCACCTACGCACCCTTTAAGCCCAGTAATTCC
+
FFF:F:FFFFFFFFFFFFFFFFFFFFFFFF:FFFF,FFF,FFFFFFFFFF,FFF:F:FFFFFFF,FFFFFFFFFFFFFFF:FFFFFFFFF:,F:FFFFFFFF,FF,:FF:FFFF,FFFF:FF,:F,,:F:FFF,:F,FFFFF:,,:FFF::F,::FFF,F:FFF:,F:F:FFF::,FFF:FFF,FFF:FF,FFF,::FFFF:FF:FFF,F:FFFF,FFFF,FFFFFF,FFFFFFF:,,FF:,,,F,,F,F:
@A01757:128:HWYCLDRX2:1:2101:9706:23844
TCGGACTACAAGGGTTTCTAATCCTGTTCGCTACCCATGCTTTCGAGCCTCAGCGTCAGTTGCAGACCAGAGAGCCGCCTTCGCCACTGGTGTTCTTCCATATATCTACGCATTCCACCGCTACACATGGAGTTCCACTCTCCTCTTCTGCACTCAAGTTCAACAGTTTCTGATGCAATTCTCCGGTTGAGCCGAAGGCTTTCACATCAGACTTAAAAGACCGCCTGCGTTCCCTTTACGCCCAATAACTC
+
FFFFFFFFFFFFFFFFFFFFFFFFFFFFFFFFFFFFFFFFFFFFFFFFFFFF:FFFFFFFFFFFFFFFFFFFFFFFFFFFFFFFFFFFFF:FFFFFFFFFFFFFFFFFFFFFFFFFFFFFFF:FFFFFFFFFFFFFFFFFFFFFFFFFFFFFFFF:FFFFFFFFFFFFFFFFFFFFFFFFFFFFFFFFFFFFFFFFFFFFFFFFFFFFFFFFFFFFFF,FF:FFFFFFFFFFFFFFFFFFFFF,FF,F,FF
@A01757:128:HWYCLDRX2:1:2101:25834:23907
CGGACTACAAGGGTTTCTAATCCTGTTCGCTCCCCACGCTTTCGAGCCTCAGCGTCAATCACAGACCAGAAAGCCGCCTTCGCCACTGGTGTTCCTCCATATATCTACGCATTTCACCGCTACACATGGAATTCCGCTTTCCTCTTCTGCATTCAAGTTGGACAGTTTCCAATGCAATTCCACGGTTAAGCCGTGGGCTTTCACATCAGACTATTCCAACCGCCTGCGCTCCCTTTACGCCCAATAATTCC
+
FFFFFFFFFFFFFFFFFFFFFFFFFFFFFFFFFFFFFFFFFFFFFFFFFFFFFFFFFFFFFFFFFF:FF:FFFFFFFFFFFFFFFFFFFFFFFFFFFFFFFFFFFFFFFFFFFFFFFFFFFF:FFFFFFFFFF:FFFFFFFFFFFFFFFFFFF,FFFFF:FFFFFFFFFFFFF,FFF:FFFFFFFFFFF:FFFFFFFFFFFFFFFFFFFFFFFFFFFFFFFFFFF,FFFFFFFFFFFFFFFF:FFFFFFFF
@A01757:128:HWYCLDRX2:1:2101:4987:23938
TCGGACTACTGGGGTATCTAATCCTGTTTGCTCCCCACGCTTTCGTGCCTCAGTGTCAGTTACAGTCCAGAGAGCCGCCTTCGCAACCGGTGTTCCTCCTAATATCTACGCATTTCACCGCTACACTAGGAATTCCACTCTCCTCTCCTGCACTCAAGTTCCCCAGTTTCAAAGGCTTACTACGGTTGAGCCGTAGCCTTTCACCTCTGACTTAAGAAACCACCTACGCACCCTTTACGCCCAGTAATTCC
+
FFFFFFFFFFFFFFFFFFFFFFFFFFFFFFFFFFFFFFFFFFFFFFFFFFFFFFFFFFFFFFFFFFFFFFFFFFFFFFFFFFFFFFFFFFF:FFFFFFFFFF,FFFFFFFFFFFFFFFFFFF,FFFF,FFFF:FFFFFFFFFFFFFFFFFFFFFFFF:F::FFFFFFFFFFFFF,FFFFFFF:FFFFFF,FF:FF:FFF:FF,FFFFF,FFFFF,:FFF,:FF:FFF,FFFFF,:FF,FFF,:FFFF,FF:
@A01757:128:HWYCLDRX2:1:2101:19723:23938
TCGGACTACCAGGGTATCTAATCCTGTTCGATACCCACGCTTTCGTGCCTGAGCGTCAGTTGGGCGCCGGTATGCTGCCTTCGCAATCGGAGTTCTGCGTGATATCTATGCATTTCACCGCTACACCACGCATTCCGCATACTTCTCGCCCACTCTAGCAAGCCAGTTTCAACGGCTCGTCGGGGTTGAGCCCCGAAATTTTACCGCTGACTTAACTCGCCGCCTGCGCACCCTTTAAACCCAATAAATCC
+
FFFFF:FFF:FFFFFFFFFFFFFFFFFFFFFFFFFFFFFFFFFFFFFFFFFF:F:FFFFFFFFFFFFFFFFFFFFF,FFFFFFFFFFFF:FFFFFFF:F,FFFFFFFFFFFFFFFFFFFFFFF:FFF:F,FFFFFFFFFFFF,FFF,FFFFFFFF:F:FFFFFF:FFFFFFFFFFFFFFFFFFFFFFFFFF:FFFF:FF:FFFFFFFF:FF,FFFFFFFFFFFFF:FFFF:FFFFFFF:FFF,FFFF,:F:
@A01757:128:HWYCLDRX2:1:2101:29315:23954
TCGGACTACAAGGGTATCTAATCCTGTTCGCTACCCATGCTTTCGAGCCTCAGCGTCAGTTGCAGACCAGACAGCCGCCTTCGCCACTGGTGTTCTTCCATATATCTACGCATTCCACCGCTACACATGGAGTTCCACTGTCCTCTTCTGCACTCACGTCGCCCGGTTTCCGATGCACTTCTTCGGTTAAGCCGAAGGCTTTCACATCAGACCTAAGCAACCGCCTGCGCTCGCTTTACGCCCAATAAATC
+
,FFFF:FF:FF::F:FF:FFFFFFFFFFFFFFF:FFFF:,:F:FFFFFFF:FF:F:FFFFF:FFFF:FFFFFFFFF,F:FFFFF,F,:,F,FF:FFFF,FFFFFFFFFFF:FFFFFFFFF,FFFF,FF,FFFFF:FFF:,FF,F:FFFF:FFFFFF,:FFFFFFF:,FFFFFFFF:FFF:FFFFFFFFFF:FFFF,FFF,F,F::F:F:FFFFFFFFFF:,::F,FF,FFFF,FFFFFF,FFF:::F:F,,
@A01757:128:HWYCLDRX2:1:2101:1199:24017
TCGGACTACACGGGTATCTAATCCTGTTTGCTCCCCACGCTTTCGAGCCTCAGTGTCAGTAACAGACCAGAATGTCGCCTTCGCCAGTGGTGTTCTTCCATATATCTACGCATTCCACCGCTACACATGGAGTTCCACATTCCTCTTCTGTACTCAAGTTTCCCAGTTTCCAATGACCCTCCACGGTTAAGCCGTGGGCTTTCACATCAGACTTAAGATACCACCTGCGCTCCCTTTACGCCCAATAAATC
+
FFFFFFF:FFFFFFFFFFFFFFFFFFFFFFFFFFFFFFFFFFFFFFFFFFFFFFFFFFFFFFFFFFF:FFFFFFFFFFFFFFFF:F,FFF:FF,,FFFFFFF:FFF::,FFFFF,FFFFFFFFFFF:FFFF,FFFFF,FFFFFF,FFFF,FFF:FFFFF:F,,F,FF,F:F,:FF,FFFFF:F:FFFF::,F,FFF,FFFFFF,:FF,FFF:FF,FFF,FF:FF:,,FFFF:F:FFFF::F::,:FFF:,,
@A01757:128:HWYCLDRX2:1:2101:14977:24017
TCGGACTACAAGGGTATCTAATCCTGTTCGATCCCCACGCTTTCGTGCATCAGTGTCAGATCCGGCCTAGCAAGCTGCCTTCGCAATCGGTGTTCTGTGTAATATCTATGCATTTCACCGCTACACTACACATTCCGCCTGCTGCATCCGATCTCTAGTCCTACAGTATTAGCGGCAGCCCCGATGTTGAGCATCGGTATTTCACCGCTAACTTATAAAACAACCTACGCACCCTTTAAACCCAATGAATC
+
FFFFFFFFFFFFFFFFFFFFFFFFFFFFFFFFFFFFFFFFFFFFFFFFFFFFFFFFFFF:FFFFFFFFFFFFFFFFFFFFFFFFFFFFFFFFFFFFFFFFF,FFFFFFFFFFFFFFFFFFFFFFFFFFFFFFFFFFFFFFFFFFFFFFFFFFFFFFFFF:FFFFFFFFFFFFFFFFFF:FFFFFFFFFF:FFFFFFFFFFFFF:FFFFF,FFFFFFFFFFF:F,FFFF,FFF:FFFF,,FFFFFFF:FFFF
@A01757:128:HWYCLDRX2:1:2101:30092:24048
TCGGACTACACGGGTATCTAATCCTATTTGCTCCCCACGCTTTCGTGCATCAGCGTCAGTAATGTTCCAGCAGGTCGCCTTCGCAATGAGTATTCCTCTTGATCTCTACGGATTTTACCCCTACACCAAGAATTCCACCTACCTCTCCCACACTCCAGAGTAACAGTTTCAAATGCAGTTCTGTAGTTAAGCTACAGGATTTCACATCTGACTTATTACCCCGCCTACGCACTCTTTACGCCCAGTGATTC
+
FFFFFFFFFFFFFFFFFFFFFFFFFFFFFFFFFFFFFFFFFFFFFFFFFFFFFFFFFFFFFFFFFFFFFFFFFFFFFFFFFFFFF,FFFFFFFFFFFFFFFFFFFFFFFFFFFFFFFFFFFFFFFFFFFFFFFFFFFFFFFFFFFFFFFFFFFFFFFFFF,FFFFFFFFFFFFFFFFFFFFFFFFFFF:FFFF,FFFF:FFFFFFFFFF:FFFFFFFF:FFFFFFFFFFFFFFFFFFFFFFFF:FF:FFFF
@A01757:128:HWYCLDRX2:1:2101:17770:24064
TCGGACTACCGGGGTTTCTAATCCTATTTGCTCCCCACGCTTTCGTGCCTCAGCGTCAGTCACAGGCCAGGCGGCCGCCTTCGCCACTGGTGTTCTTCCATATCTCTGCGCATTTTACCGCTACACATGGAGTTCCACCGCCCTCTCCTGTCCTCAAGTCTGCCAGTTTCTGAATGAAAGACGAGTTGAGCTCATCCCTTTGCCTTCAGACTGAACAGACCGCCTGCGCACCCTTTACGCCCAATCATTCC
+
FFFFFFFFFFFFFFF:FF::FFFFFFFFFFFFFFFFFFFFFFFFFFFFFFFFFFFFFFFFFFFFFFFF,FFFFFFFFFFFFFFFFFFFFF,FFFFFFFFFF:FF:FFFFFFFFFFFFFFFFFFF:FFFFFFFFFFFFFFFFFF:FFFFFFFFFFFFFFFFFFFFFFFFF,FFFFF,FFF:FFFFFFFF:FFFFFFF:FFFFF:FFFFFFFFFFFFF:F:F,FFF:FFF:FFFFFFFFFFFFFF,FF:FFF:
@A01757:128:HWYCLDRX2:1:2101:27453:24079
TCGGACTACACGGGTATCTAATCCTGTTCGCTACCCACGCTCTCGTGCTTCAGCGTCAGTCTCAGCCTGGTAAGCTGCCTTCGCTATCGGAGTTCTAAGTCATATCTAAGCATTTCACCGCTACTTGACTTATTCCGCCTACCTCGTCTGTACTCGAGCCCGCCAGTTTTAATGGCAATCCGGGGTTTAGCCCCGCCATTTAACCACTAACTTAACAGGCCGCCTACGCACCCTTTAAACCCAATAAATCC
+
FFFFFFFFFFFFFFFFFFFFFFFFFFFF,FFF:FFFFFFFFFFFFFFFFF:FFFFFFFFFFFFFFFFFFFF,FFF:FFFFFFFFFFFFFFFFFFFFFFFFFFFFFFFF:FFFFFFFFFFFF:FFFFFF:FFFFF:FF:FFF,FFFFFFFFFFFFF:FF,,F:FFF:FFFFFFFFFFF:FF,FFFFFFF,,FFFF,,FF:FFF::FF:F:FFFFFFFFF,FFFFF:F:,FFFFFFFF,,FFFFF:,FFF,,F
@A01757:128:HWYCLDRX2:1:2101:7491:24111
TCGGACTACTGGGGTATCTAATCCTGTTTGCTCCCCACGCTTTCGAGCCTCAGTGTCAGTTAGAGTCCAGAGAGCCGCCTTCGCAACTGGTGTTCCTCCTAATATCTACGCATTTCACCGCTACACGAGGAATTCCACTCTCCTCTCCTGCACTCAAGATACCCAGTTTCAAAGGCTTTCTACGGTTGGGGCGTAGGGTTTGACCTGTGACGTAAGAAACCACCGACGCACCGATTACGCCCCGTAATTGC
+
FFFFFFFFFF:FFFFFFFFFFFFFFFFFFFFFFFFFFFFFFFFFF,:FFF,:F,FFFFFF,F,:FFFFFF,F,FFFFFFFFFFF:FF,FFF,F:FFFFF,,FF:FFFFFFFFFFFFFFFFFFFFF:,FF:FFFFF,FF:F:FFF:F,FF,:F:FFFFF,F:,FF:FF,FF::,,FFF:F,,:F,F,F,,,,FF:,F,,F:F,:,,F,,F,,,F,,F,F::F:F,::FF,F,F,,FF,:,:F,:,,,,FF,F
@A01757:128:HWYCLDRX2:1:2101:27588:24126
TCGGACTACTGGGGTATCTAATCCTATTTGCTCCCCACGCTTTCGTGCCTCAGCGTCAGTCAACAGGCCAGGCGGCCGCCTTCGCCACTGGTGTTCTTCCATATATCTACGCATTTTACCGCTACACATGGAGTTCCACCGCCCTCTCCTGCTCTCTAGCCCGCCAGTTTCCAGAGCCTGTACCGGTTGAGCCGGTACCTTTCACTCCAGACTTAGCAGGCCGCCTACGCACCCTTTACGCCCAATCATTC
+
FFFFFFFFFFFFFFFF:FFFFFFFFFFFFFFFFFFFFFFFFFFFFFFFFFFFFFFFFFFFFFFFFFFFFFFFFFFFFFFFFFFFFFFFFFFFFFFFFFFFFFFF:FFFFF:FFFFFFFFFFFFFFFFFFFFFFFFFFFFFFFFFFFFFFFFFFFFFF,FFFFFFFFFFFFFFFFFF:F:FFFFFFFFFF:FFFFFFFFFFFFFFFFFFFFFFFFFFFFFFFFFFFFFFFFFFFFF:F:F,FFFFFFFFFFF
@A01757:128:HWYCLDRX2:1:2101:19452:24189
TCGGACTACAAGGGTTTCTAATCCTATTTGCTCCCCACGCTTTCGTGCCTCAGCGTCAGTCACAGGCCAGGCGGCCGCCTTCGCCACTGGTGTTCTTCCATATCTCTGCGCATTTTACCGCTACACATGGAGTTCCACCGCCCTCTCCTGTCCTCAAGTCTGCCAGTTTCTGAATGAAAGACGAGTTGAGCTCATCCCTTTGCCTTCAGACTGAACAGACCGCCTGCGCACCCTTTACGCCCAATCATTCC
+
FFFFFFFFFFFFFFFFFFFFFFFFFFFFFFFFFFFFFFFFFFFFFFFFFFFFFFFFFFFFFFFFFFFFFFFFFFFFFFFFFFFFFFFFFFFFFFFFFFFFFFFFFFFFFFFFFFFFFFFFFFFFFFFFFFFFFFFFFFFFFFFFFFFFFFFFFFFFFFFFFFFFFFFFFFFFFFFFFFFFFFFFFFFFFFFFFFFFFFFFFFFFFFFFFFFFFFFFFFFFFFFFFFFFFF:FFFFFFFFF:FFFFFF:F:F
@A01757:128:HWYCLDRX2:1:2101:6958:24220
TCGGACTAAAGGGTTTCTAATCCTATTTGCTCCCCACGCTTTCGTGCCTCAGCGTCAGTCACAGGCCAGGCGGCCGCCTTCGCCACTGGTGTTCTTCCATATCTCTGCGCATTTTACCGCTACACATGGAGTTCCACCGCCCTCTCCTGTCCTCAAGTCTGCCAGTTTCTGAATGAAAGACGAGTTGAGCTCATCCCTTTGCCATCATAATGAACAGACCGCCTGCGCACCCTTTACGCCCAATCATTCCG
+
FF:FFFFFFFFFFFF:FFFFFFFFF,FFFFFFFFFFFFFFFF:FFFFFFFF:FFFFFFFFF:FFFFF,FFFFFFFFFF,FFFFFFFFFFFFF,FFFFFFFFF,FF:FFFFFFFF:F,,FFF:,FF::FFFFF,FFFF:,F,FFFFFFFFFF:F:FF,FFFFFFF:F:F:FFF:FFFFF,FFFF,FFFFF,FFFF:FFF:,,F,,F:F,F,FFFFFF,FFF,F:F,F:,:,F:,F,F,:FF,FFF,::::,,
@A01757:128:HWYCLDRX2:1:2101:25129:24220
TCGGACTACAGGGGTATCTAATCCTATTTGCTCCCCACGCTTTCGTGCCTCAGCGTCAGTCAACAGGCCAGGCGGCCGCCTTCGCCACTGGTGTTCTTCCATATATCTACGCATTTTACCGCTACACATGGAGTTCCACCGCCCTCTCCTGCTCTCTAGCCCGCCAGTTTCCAGAGCCTGTACCGGTTGAGCCGGTACCTTTCACTCCAGACTTAGCAGGCCGCCTACGCACCCTTTACGCCCACTCAGTC
+
FFF:FFFFFFFFFFFFFFFFFFFFF,FFFFFFFFFFFFFFFFFFFFFFFFFFFFFFFFFFFFFFF:FF:FFFF,FFFFF:FFFFFFFFF:FFFFFFFF:FFFF:FFFFFFFFFFFFFFF:FFFFFFFFFFFFFFFFFFFFFFFFFFFF:FFFFFF:FF:FFFFFFFFFFFFFFFFFFFF:FFFFFFFFFFFFF:FFF:FFFFFF,FFFFFFFFF:FFFFFFFFFFF,FFF,FFFFFFFFFFF,FF,:F,F:
@A01757:128:HWYCLDRX2:1:2101:27742:24267
TCGGACTACAAGGGTATCTAATCCTGTTTGCTCCCCACGCTTTCGCGCCTCAGCGTCAGTTACAGACCAAAGAGTCGCCTTCGCCACTGGTGTTCCTCCACATCTCTACGCATTTCACCGCTACACGTGGAATTCCACTCTTCTCTTCTGCACTCAAGTTCCCCAGTTTCCAATGACCCTCCACGGTTGAGCCGTGGGCTTTCACATCAGACTTAAGGAACCGCCTGCGCGCGCTTTACGCCCAATAATTC
+
FFFFFFFFFFFFFFFFFFFFFFFFFFFFFFFFFFFFFFFFFFFFFFFFFFFFFFFFFFFFFFFFFFFFFFFFFFFFFFFFFFFFFFFFFFFFFFFFFFFFFFFFFFFFFFFF:FFFFFFFFFFFFFFFFFF:FFFFFFFFFFFFFFFFFFFFFFFFFFFF:FFFFFFFFFFFFFFFFFFFFFFF:FFFFFF:FFFFFFFFFFFFFFFFFFFFFFF:FFFFFFFFFFF,FFFFFFFFFFFFFFFF,:FFFFF
@A01757:128:HWYCLDRX2:1:2101:25545:24283
TCGGACTACTGGGGTATCTAATCCTGTTCGCTACCCATGCTTTCGAGCCTCAGCGTCAGTTGCAGACCAGACAGCCGCCTTCGCCACTGGTGTTCTTCCATATATCTACGCATTCCACCGCTACACATGGAGTTCCACTGTCCTCTTCTGCACTCAAGTCGCCCGGTTTCCGATGCACTTCTTCGGTTAAGCCGAAGGCTTTCACATCAGACCTAAGCAACCGCCTGCGCTCGCTTTACGCCCAATAAATC
+
FFFFFFFFFFFFFFFFFFFFFFFFFFFFFFFFF:FFFFFF:FFFFFFFFFFFFFFFFFFFFFFFFFFFFFFFFFFF:FFFFFFFFFFFFFFFFFFFFFFFFFFFFFFFFFFFFFFFFFFFFFFFFFFFFFFFFFFFFFFFFFFFFFFFFFFFFFFF:FFFFFFFFFFFFFFFFFFFFFFFFFFFFFFFFFFFFFFFFFFFFF:FFFFFFFFFFFFFFFF:FFFFFFFFFFFFFFFFFFFFFFFFFFFFFF:
@A01757:128:HWYCLDRX2:1:2101:30544:24330
TCGGACTACAAGGGTATCTAATCCTATTTGCTCCCCACGCTTTCGTGCCTCAGCGTCAGTCAACAGGCCAGGCGGCCGCCTTCGCCACTGGTGTTCTTCCATATATCTACGCATTTTACCGCTACACATGGAGTTCCACCGCCCTCTCCTGCTCTCTAGCCCGCCAGTTTCCAGAGCCTGTACCGGTTGAGCCGGTACCTTTCACTCCAGACTTAGCAGGCCGCCTACGCACCCTTTACGCCCAATCATTC
+
,FF:FFFFFFF:FFF,F,FFFFFFFFF,F:FFFFFFF,FFFFFFFFFF::FF,FFF,FFFFFFFF:FFFFF,FF:FF,FFFFF:F::FFFFFFFFFFFFFFFFF,FFF,F,FFFFFFFF:FFF:F,FFFFFFF:FFF::FFFFFFFFF:FFFFFFFFF:FFFFFFFFFFFFFFFFFFFFF::F:FFFFFFFFF,FFFFFFFFFFF,FFFFFFFFFFF,FFF:FFFFF,FFF,FFFFFF:F,FF,F:,F:,F
@A01757:128:HWYCLDRX2:1:2101:28348:24345
TCGGACTACTAGGGTATCTAATCCTGTTTGCTACCCACGCTTTCGAACCTCAGCGTCAGTTACAGACCAGAGAGCCGCTTTCGCCACTGGTGTTCTTCCATATATCTACGCATTTCACCGCTACACATGGAGTTCCACTCTCCTCTTCTGCACTCAAGTCTCCCAGTTTCCAATGCACTACTCCGGTTAAGCCGAAGGCTTTCACATCAGACTTAAAAGACCGCCTGCGTTCCCTTTACGCCCAATAAATC
+
FFFFFFFFFFFFFFFFFFFFFFFFFFFFFFFFFFFFFFFFFFFFFFFFFFFFFFFFFFFFFFFFFFFFFFFFFFFFFFFFFFFFFFFFFFFFFFFFFFFFFFFFFFFFFFFF:FFFFF:FFFFFFFFFFFFFFFFFFF:FFFFFFFFFFFFFFFFF:FFFFFFFFFFFFFFFFFFFFFFFFFFFFFFFFFFFFF:FFFFFFFFFFFF,FFFFFFFFF,F:F:FFFFFFFFF::FFFFFF:FFFFFFFFFFF
@A01757:128:HWYCLDRX2:1:2101:10041:24392
TCGGACTACAAGGGTATCTAATCCTATTTGCTCCCCACGCTTTCGTGCCTCAGCGTCAGTCAACAGGCCAGGCGGCCGCCTTCGCCACTGGTGTTCTTCCATATATCTACGCATTTTACCGCTACACATGGAGTTCCACCGCCCTCTCCTGCTCTCTAGCCCGCCAGTTTCCAGAGCCTGTACCGGTTGAGCCGGTACCTTTCACTCCAGACTTAGCAGGCCGCCTACGCACCCTTTACGCCCAATCATTC
+
FFFFFFFFFFFFFFFFFFFFFFFF:FFFFFFFFFFFFFFFFFFFFFFFFFFFFFFFFFFFFFFFFFFFFFFFFFFFFFFFFFFFFFFFFFFFFFFFFFFFFFFFFFFFFFFFFFFFFFFFFFFFFFFFFFFFFFFFFFFFFFFFFFFFFFFFFFFFF:FFFFFFF,FFFFF:FFFFFFFFFFFFFFFFFFFFFFFF:FFFFFFFFFFFFFF:FFFFFFFFFFFFFFFFFF,FFFFFFFFFFFFF:FF:FFF
@A01757:128:HWYCLDRX2:1:2101:27688:24424
TCGGACTACAAGGGTATCTAATCCTGTTTGATCCCCACGCTTTCGCACCTCAGCGTCAGTTACAGACCAGAGAGCCGCCTTCGCCACTGGTGTTCCTCCATATCTCTGCGCATTTCACCGCTACACATGGAATTCCACTCTCCTCTTCTGTACTCAAGTAAAACAGTTTCCAATGACCCTCCCCGGTTGAGCCGGGGGCTTTCACATCAGACTTATTTTACCGCCTACGCGCGCTTTACGCCCAATAATTC
+
FFFFFFFFFFFFFFFFFFFFFFFFFFFFFFFFFFFFFFFFFFFFFFFFFFFFFFFFFFFFFFFFF:FFFFFFFFFFFFFFFFFFFFFFFFFFFFFFFFFFFFFFFFFFFFFFFFFFFFFFFFFFFFFFFFFFFFFFFFFFFFFFFFFFFFFFFFFFFFF:FFFFFFFFFFFFFFFFFFFFFFFFFFFFFFFFFFFFFFFFFFFFFFFFFFFFFFFFFFFFFFFFFFFFFFFF:FFFF::FFFFFFFFFFFF
@A01757:128:HWYCLDRX2:1:2101:9598:24533
TCGGACTACAAGGGTATCTAATCCTGTTCGCTACCCATGCTTTCGAGCCTCAGCGTCAGTTGCAGACCAGACAGCCGCCTTCGCCACTGGTGTTCGTCCATATATCTACGCATTCCACCGCTACACATGGAGTTCCACTGTCCTCTTCTGCACTCAAGTCTCCCGGTTTCCGATGCACTTCTTCGGTTAAGCCGAAGGCTTTCACATCAGACCTAAGCAACCGCCTGTGCTCGCTTTACGCCCATTTAATC
+
F,F:F::F::F:F:FF,FFFFFFFF,FFF,F:F::FF,F,FFFFFF,FFFFF::FF,:FFFFF:FFF:FFFF:::F::FFFF:::F,F,,:FF::,F,:F:FFF:FFF,F,FF,FFF,,:FF::FFFF,F:FFFFFFFF:F,,F,F,FFF:,:FF,F:FF,:FF:,FF,:FFF:F,:FF,:FF:FFFFFF,FF,F,,,,F,:F,,:F:,FF,:FFFFFF,F,,F:FFF::FFF,FFFF,F,,:F:::,,:F
@A01757:128:HWYCLDRX2:1:2101:13160:24533
TCGGACTACAAGGGTATCTAATCCTGTTCGCTCCCCACGCTTTCGAGCCTCAGCGTCAGTTGCAGACCAGACAGCCGCCTTCGCCACTGGTGTTCTTCCATATATCTACGCATTCCACCGCTACACATGGAGTTCCACTGTCCTCTTCTGCACTCAAGTCGCCCGGTTTCCGATGCACTTCTTCGGTTAAGCCGAAGGCTTTCACATCAGACCTAAGCAACCGCCTGCGCTCGCTTTACGCCCAATAAATC
+
FFFFFFFFFFFFFFFFFFFFFFFFFFFFFFFFFFFFFFFFFFFFFFFFFFFFFFFFFFFFFFFFFFFFFFFFFFFFFFFFFFFFFFFFFFFFFFFFFFFFFFFFFFF:FFFFFFFFFFFFFFFFFFFFFFFFFFFFFFFFFFFFFFFFFFFFFFFFFFFFFFFFFFFFFFFFFFFFFFFFFFFFFFFFFF:FFFFFFFFFFFFFFFFFFF:FFFFFFFFFF:FFFFFFFFFF,FFFFFFFFFFFFFFFFFF
@A01757:128:HWYCLDRX2:1:2101:5032:24549
TCGGACTACAAGGGTATCTAATCCTGTTTGCTACCCACGCTTTCGCTCCTCAGCGTCAGTTATGTGCCAGATAGTCGCCTTCGCCACCGGTGTTCCTCCTGATATCTGCGCATTTCACCGCTACACCAGGAATTCCGATCTCCCTTACCACACTCTAGCTAGCCCGTATCGAATGCAGACCCGGGGTTAAGCCCCGGGCTTTCACATCCGACGTGACACGCCGCCTACGAGCTCTTTACGCCCAATAATTC
+
FFFFFFFFFF:FFFFFFFFFFFFFFF,FFFFFFFFFFFFFFFFFFFFFFFFFFFF:FFFF::FFFFFFFFFFFFFFFFFFFFFFFFFFFFFFFFFFFFFF:FFF:FFFFFFFFFFFFFFFFFFFFFFFFFF:FFFFFFFFFFFFFFF:FFFFFFFFFF:FFFFFFFFFFF:FFFFFFFFF:FFFFFFFFFFFFFF:FFFFFFF:FFF,FFFFFF,F:F,:FFF:FFFFFFFF:FFFF:FFFF,:FF,FFFF
@A01757:128:HWYCLDRX2:1:2101:7057:24580
TCGGACTACAGGGGTTTCTAATCCTGTTCGATCCCCGCACTTTCGTGCCTCAGCGTCAGTAGGGCGCCGGAAGGCTGCCTTCGCAATCGGGGTTCTGCGTGATATCTATGCATTTCACCGCTACACCACGCATTCCGCCTTCTTCTCGCCCACTCAAGGCCCCCAGTTTCAACGGCCGGACGGGGTTGAGCCCCGAATTTTTACCGCTGACTTAAAAGCCCGCCTACGCACCCGTTAAACCCAATAAATCC
+
FFFFFFFFFFFFFFF:FFFFFFFFFFFFFFFFFFFFFFFFFFFFFFFFFFFFFFFFFFF:FFFFFFFFFFFFFFFFFFFFFFFFF:FFFFFFFFFFFFFFFFF,FFF:FFFFFFFFFFFFFF,FFFFFFFFFFFFFFFFFFFFF:FFFFFFFFFFF,FFFFFFFFF:F:FF,FFFFFFFFFFFFFFFF,FF:FFFF:FF:FFF,FFFFFFF:F,FFFFFFFF,:F,,FFFFFF:FFF,FF:FFFFF,,F,:
@A01757:128:HWYCLDRX2:1:2101:8305:24612
TCGGACTACCCGGGTATCTAATCCTGTTTGCTCCCCACGCTTTCGTGCCTCAGTGTCAGTTACAGTCCAGAGAGCCGCCTTCGCAACTGGTGTTCCTCCTAATATCTACGCATTTCACCGCTACACTAGGAATTCCACTCTCCTCTCCTGCACTCAAGTTTCCCAGTTTCAAAGGCTTACTACGGTTGAGCCGTAGCCTTTCACCTCTGACTTAAGAAACCACCTACGCACCCTTTACGCCCAGTAAGTCC
+
FFFFFFF,FFFFFFFFFFFFFFFFFFFFFFFFFFFFFFFFFFFFFFFFFFFFFFFFFFFFFFFFFFFFFFFFFFFFFFFFFFFFFFFFFFFFFFFFFFFFFFFFFFFFFFF:FFFFF:FFFFF:FFFFFFFFFFFF:FFFFFFFFFFFFFF:FF:FFFF:FFF:FF,FFFFFFFFF:F:FFFFFFF:FF:FFFFFFF:F,F:,:FFFFFFFF,,F,,:,,FFFFFFF:FFFF,FFF:FFFFF:::F,,F,F
@A01757:128:HWYCLDRX2:1:2101:22390:24612
TCGGACTACAGGGGTATCTAATCCTGTTTGCTCCCCACGCTTTCGAGCCTCAGCGTCAGTTAAAGCCCAGCAGGCCGCCTTCGCCACTGGTGTTCCTCCTAATATCTACGCATTTCACCGCTACACTAGGAATTCCGCCTGCCTCTACTTCACTCAAGACAAGAAGTTTTGAACGCAGCTACCAGTTAAGCCGGTAGATTTAACATTCAACTTTCTCGCCCGCCTACGCTCCCTTTACACTCAGTAATTCC
+
FFFFFFFFFFFFFFFFFFFFFFFFFFFFFFFFFFFFFFFFFFFFFFFFFFFFFFFFFFFFFFFFFFFFFFFFFFFFFFFFFFFFFFFFFFFFFFFFFFFFFFFFFFFFFFFFFFFFFFFFFFFFFFF:FFFFFFFFFFFFFFFFFFFFFFFFFFFFFFFFFFFFFFFFFFFFFFFFFFFFFFFFFFF:FFFFFFF,:FFFFFFFF:FF:FFFFFFFFFFFFFFFFF:FFFFFFFFFFFFFF::FF:FFFFF
@A01757:128:HWYCLDRX2:1:2101:10637:24706
TCGGACACCGGGGTTTCTAATCCTGTTTGCTCCCCACGCTTTCGTGCCTCAGTGTCAGTTACAGTCCAGAGAGCCGCCTTCGCAACTGGTGTTCCTCCTAATATCTACGCATTTCACCGCTACACTAGGAATTCCACTCTCCTCTCCTGCACTCAAGTTCCCCAGTTTCAAAGGCTTACTACGGTTGAGCCGTAGCCTTTCACCTCTGACTTAAGAAACCACCAACGCACCCTTTACGCCCAGTAATTCCG
+
FFF:,,FFFFFFF:FF:FFFFF:F:FF:FFFFFFFFFFFF,F:F:FFFF:FF::FFFFFFFFFFFF:FFFFFFFFFFFFFFFFFF:F:FFFFF,FFFFFFFF,:FF:FFF:FFFFF:FFFFFFFFF:FFFFFFF,FFFFFFFFFFFFFFFFFFF:FF:F,FFF:,:FFFFFFF:F:F:FFFFF,:F:FF,FF,:FFFFF:FFFFFFFFFFFF::,FFFFFF:,,,F,FFF:FFF:FFFF,FFF,::F:,F,
@A01757:128:HWYCLDRX2:1:2101:27633:24799
TCGGACTACAAGGGTATCTAATCCTGTTTGATCCCCACGCTTTCGCACCTCAGCGTCAGTTACAGACCAGAGAGCCGCCTTCGCCACTGGTGTTCCTCCATATCTCTGCGCATTTCACCGCTACACATGGAATTCCACTCTCCTCTTCTGTACTCAAGTAAAACAGTTTCCAATGACCCTCCCCGGTTGAGCCGGGGGCTTTCACATCAGACTTATTTTACCGCCTACGCGCGCTTTACGCCCAATAATTC
+
FFFFFFFFFFFFFFFFFFFFFFFFFFFFFFFFFFFFFFFFFFFFFFFFFFFFFFFFFFFFFFFFFFFFFFFFFFFFFFFFFFFFFFFFFFFFFFFFFFFFFFFFFFFFFFFFFFFFFFFFFFFFFFFFFFFFFFFFFFFFFFFFFFFFFFFFFFFFFFF,FF,FFFFFFFFFFFFFFFFFFFFFFFFFFFFFFFFFFFFFFFFFFFFFFFFFFF,FFFFFF,FFFF:FFFFFFFFFFFFFFFF,FFF:FFF
@A01757:128:HWYCLDRX2:1:2101:9299:24831
TCGGACTACCGGGGTATCTAATCCTGTTTGCTCCCCACGCTTTCGTGCCTCAGTGTCAGTTACAGTCCAGAGAGCCGCCTTCGCAACTGGTGTTCCTCCTAATATCTACGCATTTCACCGCTACACTAGGAATTCCACTCTCCTCTCCTGCACTCAAGTTCCCCAGTTTCAAAGGCTTACTACGGTTGAGCCGTAGCCTTTCACCTCTGACTTAAGAAACCACCTACGCACCCTTTACGCCCAGTAATTCC
+
FFFFFFFFFFFFFFF:FFFFFFFFFFFFFFFFFFFFFFFF:FFFFFFFFFFFFFFFFFFFFFFFFFFFFFFFFFFFFFFFFFFFFFFFFFFFFFFFFFFFFFFFFFFFFFFFFFFFFFFFFFFFFFFFFFFFFFFFFFFFFFFFFFFFFFFFFFFFFFFFFFFFFFFFFFFFFFFFFFFFFFFFFFFFFFFFFFFFFFFFFFFFFFFFFFFF,FFFF,FF:FFFF,FFFFFFFFFFFF:FFFF,FFFFFF:
@A01757:128:HWYCLDRX2:1:2101:31349:24878
TCGACTACAAGGGTATCTAATCCTGTTTGCTACCCACGCTTTCGAACCTCAGCGTCAGTTACAGACCAGAGAGCCGCTTTCGCCACTGGTGTTCTTCCATATATCTACGCATTTCACCGCTACACATGGAGTTCCACTCTCCTCTTCTGCACTCAAGTCTCCCAGTTTCCAATGCACTACTCCGGTTAAGCCGAAGGCTTTCACATCAGACTTAAAAGACCGCCTGCGTTCCCTTTACGCCCAATAAATCC
+
FFFFFFFFFFFFFF:FFFFFFFFFFFFFFFFFFFFFFFFF:FFFFFFFFF:FFFFFFFFFFFFFFFFFFFFFFFFFFFFFFFFFFFFFFFFFF:FFFFFFFFFFFFFFFFF:FF:FFFFFFFFFFFFFFFFFFFFFFFFFFFFFFFFFFFFFFF:FFFFF:FFF,F:FFFFF::FFFFFFFFFFFFFFFFFFFF,FFF,FF:FFFFFFFFF:F:FFF,,FFFFFFFFF,FFFF:FFFFFFFFFFFF:,FFF
@A01757:128:HWYCLDRX2:1:2101:25690:24909
TCGGACTACAGGGGTATCTAATCCTGTTCGATACCCACACTTTCGTGCATGAGCGTCAGTTGAGCGCCGGTATGCTGCCTTCGCAATCGGAGTTCTGCGTGATATCTATGCATTTCACCGCTACACCACGCATTCCGCATACTTCTCGCTAACTCAAGAAAACCAGTTTCAACGGCTCGAAGAGGTTGAGCCTCTCTATTTTACCGCTGACTTGATCTTCGGCCTGCGCACCCTGTAAGCCCAATAAATCC
+
FFFFFF,FFFFFFFFFFF,:,FFFFFFFFFF,FFFFFFF::FFFFFFFFFFFFFFFFFFFFFFFFFFFFFFFFFFFFFFFFFFFFFFFFFFFFFFFFFFF,F,FFFF,F:FFFFFF,F:FFF,FFFFFFF:F,:,FFFF,FFFFFFFFF:F,FFFFFFFFFFF,F:FFFFFF:FFFFFFF:FFFFFFF:FFFF:FF,FFFFF:FFFF,F:F:FFFFFFFF,FF,FF:FFF:,FF:F,,FF:F,:FFFFFFF
@A01757:128:HWYCLDRX2:1:2101:7310:25019
TCGGACTACAGGGGTATCTAATCCTGTTCGCTACCCACGCTCTCGTGCTTCAGCGTCAGTCTCAGCCTGGTAAGCTGCCTTCGCTATCGGAGTTCTAAGTCATATCTAAGCATTTCACCGCTACTTGAGTTATTCCGCCTACCTCGTCTGTACTCGAGCCCGCCAGTTTTAATGGCAATCCGGGGTTTAGCCCCGACATTTAACCACTAACTTAAGAGGCCGCCTACGCACGCTTTCTACCCAAGCTCTCC
+
FFFF:FFFFFFFF:FFFFFFFFFFFFFFFFFFFF,FF::FF,FFFFF:F:FFFFFFFFFF,F:FFFFFFFFF,F,F:FFFFFFFFFFFFFFF,F:FFFFFFFF,FF,:,:FFFF:FFF::F:F:FFF,,FF,F:,::FFFFFF:,FFF:FFFFFFFF:::,FF:FF::FF,:FFFF:F::F:FFFF,,,F,::,F:,:,FF:,F,,:F,,FFF::,FFF,:F:,:::F,:,,F::F,,,,,::,,,,:,,,
@A01757:128:HWYCLDRX2:1:2101:18304:25019
TCGGACTACACGGGTATCTAATCCTGTTTGCTCCCCACGCTTTCGTGCCTCAGTGTCAGTTACAGTCCAGAGAGCCGCCTTCGCAACTGGTGTTCCTCCTAATATCTACGCATTTCACCGCTACACTAGGAATTCCACTCTCCTCTCCTGCACTCAAGTTCCCCAGTTTCAAAGGCTTACTACGGTTGAGCCGTAGCCTTTCACCTCTGACTTAAGAAACCACCTACGCACCCTTTACGCCCAGTAATTCC
+
FFFFFFFFFFFFFFF:FFFFFFFFFFFFFFFFFFFFFFFFFFFFFFFF:FFFFFFFFFFFFFFFFFFFFFFFFFFFFFFFFFFFFFFFFFFFFFFFFFFFFFFFFFFFFFFFFFFFFFFFFFFFFFF:FFFFFFFFFFFFFFFFFFFFFFFFFFFFFFFFFFFFFFFFFFFFFF:FFFFFFFF,FFFFFFFFFF::FFF,FFFFFFFFFFFFFFF:FFFF:FFFF:FFFFFF:FFFFFFFFFFFFFFF,F:
@A01757:128:HWYCLDRX2:1:2101:28754:25050
TCGGACTACCCGGGTATCTAATCCTGTTCGCTACCCACGCTTTCGTGCATCAGCGTCAGATGCGGATTAGCAAGCTGCCTGCGCAATCGGTGTTCTGAGTAATATCTAAGCATTTCACCGCTACACTACTCATTCCGCCTGCTGCATCCGCTCTCTAGTCGAACAGTATCAGAGGCAGGCACGGGGTTAAGCCCCGACATTTGACCTCTAACTTATCCGACAGCCTACGCACCCTTTAAACCCAATAAATC
+
FFFFFFFFFFFFFFFFFFFFFFFFFFFFFFFFFFFFFFFFFFFFFFFFFFFFFFFFFFFFFFFFFFFFFFFFFFFFFFFFFFFFFFFF:FFFFFFFFFFFFFFFFFFFFFFFFFFFFFFFFFFFFFFFFFFFFFFFFFFFFFFFFFFFFFFFFFFFFFFFFFFFFFF:FFFFFFFFFFFFFFFFFFFFFFFFFFFFFFFFFFFFFFFFF,FFFFFFFFFFFFFFFFFFFFFFFFFFF,FFF:FFFFF:FF:
@A01757:128:HWYCLDRX2:1:2101:4869:25081
TCGGACTACCAGGGTATCTAATCCTGTTCGCTCCCCTAGCTTTCGCGCCTCAGCGTCAGTCGTGGCCCAGAAGGCCGCCTTCGCCGCCGGTGTTCTTCCCAATATCTGCGCATTCCACCGCTACACTGGGAATTCCGCCTTCCCCTACCAGACTCAAGCCTGCCGGTATCGGGGGCGGACCGGGGTTGAGCCCCGGTATTTGACACCCGACCTAACACGCCGCCTACGCGCGCTTTACGCCCAATGAATCC
+
FFFFFFFFFFFFFFFFFFFF:FFFFFF:FFFFFFFFFFFFFFFFFFFFFFFFFFFFFFFFFFFFFFFFFFFFFFFFFFFF:FFFFFFFF:FFFFFF:FFFFFFFFFFFFFFFFFFFFFFFF,FFF:::FFFFFFFF,FFFFF:FF:F:,FFFF::F:::F,FFF::,F:::,FFFF::F,:F:F:FFF:FFFFFF,FFF::,:F,:FFF:,,:FF:F,,FFFFFF:F,F,FFFF:FF:,:F,F:F,F:FFF
@A01757:128:HWYCLDRX2:1:2101:14895:25097
TCGGACTACCGGGGTATCTAATCCTGTTCGCTACCCACGCTTTCGTGCATCAGCGTCAGATGCGGATTAGCAAGCTGCCTGCGCAATCGGTGTTCTGAGTAATATCTAAGCATTTCACCGCTACACTACTCATTCCGCCTGCTGCATCCGCTCTCCAGTCGAACAGTATCAGAGGCAGGCACGGGGTTACGCCCCGACATTTGACCTCTCACTTATCCGACAGCCTACGCACCCTTTAAACACAATAAATC
+
FFFFFFFFFFFFFF:FFFFF,FFFFFFFFFF:FFFFFFFFFF:,FFFFFFF:FFFFF:F,FFFFFFF:F:FF::FFFFFFFF::FFF:FF:FF:FF:FFFFFFF:FF:FFFFFFFFFFFFFFFFFF:FFFFFFFFFFFFF:FFFFFFFF:FF:FFFFFFFFFFF:F::FFFFFFFFFFFFFFF:FFF,F,FFFFF,FFFFFFFFFFFFF,FFFFFFFFF::FFFFFFF,F:FFFFFFFFFF,:FFF,FFFF
@A01757:128:HWYCLDRX2:1:2101:22272:25097
TCGGACTACAAGGGTATCGAATCCTCTTTGCTCGCCACGCTTTCGTGCCTCAGCGTCAGTAAACAGGCCAGGCGGCCGCCTTCGCCACTGGGGGTCTTCGATATCTCTAGGCATTTTACCGCTACACATGGCGTTCCACCGCCCTCTCCTGCTCTCTCTCCCGCCAGTTTCGAGAGCCTGTACCGGTTGTGCGGGTACCTTTCACTCAAGACTTAGCAGGCGGCCTAGGCAGCCTTTCGGCCCAATCCTTC
+
:FFFFFFF:FF:FF::,F,,FFFF:,,,FF,F,,:,F:FFFFFFFFFF:FF,::::,:F:,,F:FFFF,FFFFF,,FF:,,F,F:FF:::F,:,,,:FF,F:,F,F:FF,F::F:F:FF:F,,,F,,F:FF:,:F:F:FF:F,:F,,:FFFFF,:FF,,FF,F,FFF:F,F,F,FF:,F:FF,:FFFFF,F,,FFF::FF:,FF,F,:,FFF:,,:F,FFF,FFF:F,F,FFF,F:FF,,F:F,,,F,F,F
@A01757:128:HWYCLDRX2:1:2101:4101:25128
TCGGACTACACGGGTATCTAATCCTGTTCGCTACCCCAGCTTTCGCGCCTCAGCGTCAGTGACGGCCCAGAGAGCTGCCTTCGCCATCGGTGTTCTTGGCGATATCTGCGCATTCCACCGCTACACGGGGAATTCCGCTCTCCTCTACCGCGCTCGGGCCGCCGAGTCCGGGAGCGGGGCGGAGGTGGAGCCCCGGGGGTAGGGGTTCGGGTTAGGGGGTCGCCTCGGCGCGCTGGGGGCGCCGGGGGTGG
+
FFFFFFF:FFFFFFFF:F::FF:FF:FFF,FFFFFFF,FFFFFFF:F,FFF,,FFFF:FFF::F::F:FF,F,FFFFFFFF,,,FF::F:,FF:,FF,,FFF,:,,:F,FFF:,:,::,:,F,FF,,FFF:F:::,F,F,F,,,,F,,::,,,FFF,F,FFF,,,F,:F,F,,,:,F:,:,F,FF,,F,F,,FF:FFF,,FF,FF,,F:F,,,,,F,FF,,,F,,F:FFF,F:,F:,,:,,,F,,FFF,,:
@A01757:128:HWYCLDRX2:1:2101:19813:25160
TCGGACTACACGGGTATCTAATCCTGTTTGCTACCCGCGCTTTCGAACCTCAGCGTCAGTTACAGACCAGAGAGCCGCTTTCGCCACTGGTGTTCTTCCATATATCTACGCATTTCACCGCTACACATGGAGTTCCACTCTCCTCTTCTGCACTCAAGTCTCCCAGTTTCCAATGCACTACTCCGGTTAAGCCGAAGGCTTTCACATCAGACTTAAAAGACCGCCTGCGTTCCCTTTACGCCCAATAAATC
+
FFFFFFFFFFFFFFFFFFFFFFFFFFFFFFFFFFFFFFFFFFFFFFFFFFFFFFFFFFFFFFFFFFFF:FFFFFFFFFFFFFFFFFF:FFFFFF:FFFF:FFFFFFFFFFFFFFFFFFFFFFFFFFFFFFFFFFFFFFFFFFFFFFFFFFFFFFFFFFFFFFFFFFFFFFFFFFFFFFFFFFFFFFFFF,FFFFFFF,FF:FFFFFF:FFFFFFFFFFFFFFFFFFFFFFFFFF:FFF::FFFFFFFFFFF
@A01757:128:HWYCLDRX2:1:2101:9715:25175
TCGGACTACCGGGGTATCTAATCCTATTTGCTCCCCACGCTTTCGTGCCTCAGCGTCAGTCACAGGCCAGGCGGCCGCCTTCGCCACTGGTGTTCTTCCATATCTCTGCGCATTTTACCGCTACACATGGAGTTCCACCGCCCTCTCCTGTCCTCAAGTCTGCCAGTTTCTGAATGAAAGACGAGTTGAGCTCATCCCTTTGCCTTCAGACTGAACAGACCGCCTGCGCACCCTTTACGCCCAATCATTCC
+
FFFFFFFFFFFFFFFFFFFFFFFFFFFFFFFFFFFFFFFFFFFFFFFFFFFFFFFFFFFFFFFFFFFFFFFFFFFFFFFFFFFFFFFFFFFFFFFFFFFFFFFFFFFFFFFFFFFFF:FFFFFFFFFFFFFFFFFFFF:FFFFFFFF:FFFFFFFFFFFFFFFFFFFFF:F:FFFFFFFFFFFF:FF:FF,FFFFF:FFFFFFFFFF:,FFF:FFFFFFF,FFFFFF,FFFFF,F,:,,,F::F:FFF,F:
@A01757:128:HWYCLDRX2:1:2101:10628:25191
TCGGACTACAGGGGTATCTAATCCTGTTTGCTACCCACGCTTTCGCTCCTCAGCGTCAGTTATGTGCCAGATAGTCGCCTTCGCCACTGATGTTCCTCCAGATATCTACGGATTTCACTCCTACACCTGGAATTCCACTATCCTCTCACACACTCCAGTTTGCCAGTTTCAAAGGCAGTTCCCACGTTGAGCGCGGGGATTTCACCCTTGACTTGACATACCGCCTACGAGCGCTTTACGCCCAGTAATTC
+
FFFFFFFFFFFFFFFFFFFFFFFFFFFFFFFFFFFFFFFFFFFFFFFFFFFFFFFFFFF:FFFFFFFFFFFFFFFFFFFFFFFFFFFFFFFFFFFFFFFFFFFFFFFFFFFFFFFFFFFFFFFFFFFFFFFFFFFFFFFFFFFFFFFFFFFFFFFF:FFFF:FFFFF:F,FFFFFFFFFFFFFFFF:FF:FFFFFFFFFFFFFFFFF:FFFF:FF,,F:FFFFFFFFF:FFFFFFFFFFFFF:FFF,FFFF
@A01757:128:HWYCLDRX2:1:2101:2537:25207
TCGGACTACCAGGGTATCTAATCCTGTTTGCTACCCACGCTTTCGCTCCTCAGCGTCAGTTATGTGCCAGATAGTCGCCTTCGCCACTGATGTTCCTCCAGATATCTACGGATTTAACTCCTACACCTGGAATTCCACTATCCTCTCACACACTCCAGTTTGCCAGTTTCAAAGGCAGTTCCCACGTTGAGCGCGGGGATTTCACCCTTGACTTGAGCGACCGCCTACGATCGCTTTACGCCCAGTAATTG
+
:FFFFFFF:,FFFF:FF,FFFF:,FFF,FFFFFF:FF:F:FF:,:FFFF:FFF:F:FF,FF,FFFF,FF::F,F:,FF:F:::::FF,FFF::FFF:,,FFFFFF,FF::,,,,FF,,FF:,FF,F:F,,FF:FF:FF:FF,,F:FFFF:FFF,FF,,,F,FF:FF,F:F,FF:FFFFFFF,FF:,,F:::F,FF:FFFF,,F,F,FF:,,,,:F,,,,,,FF,FFF,,F,FFFF,FFF:FF,,,F:,F,,
@A01757:128:HWYCLDRX2:1:2101:7265:25222
TGGACTACCGGGGTATCTAATCCTGTTCGCTACCCATGCTTTCGAGCCTCAGCGTCAGTTGCAGACCAGACAGCCGCCTTCGCCACTGGTGTTCTTCCATATATCTACGCATTTTACCGCTACACATGGAGTTCCACCGCCCTCTCCTGCTCTCTAGCCCGCCAGTTTCCAGAGCCTGTACCGGTTGAGCCGGTACCTTTCACTCCAGACTTAGCAGGCCGCCTACGCACCCTTTACGCCCAATCATTCCG
+
FFFFFFFFFFFFFFFFFFFFFFFFFFFFFFFFFFFFFFFFFFFFFFFFFFFFFFFFFFFFFFFFFFFFFFFFFFFFFFFFFFFFFFFFFFFFFFFFFFFFFFFFFFFFFFFFFFFFFFFFFFFFFFFFFFFFFFFFFFFFFFFFFFFFFFFFFFFFFFFFFFFFFFFFFFFFFFFFFFFFFFFFFFFFFFFFFF:FFFFFFFFFFFFFFFFFFFFFFFFFFFFFFFFFFFFFF:FFFFFFFFFFFFFFFFF
@A01757:128:HWYCLDRX2:1:2101:31250:25238
TCGGACTACAAGGGTATCTAATCCTGTTTGCTCCCCACGCTTTCGTGCCTCAGTGTCAGTTACAGTCCAGAGAGCCGCCTTCGCAACTGGTGTTCCTCCTAATATCTACGCATTTCACCGCTACACTAGGAATTCCACTCTCCTCTCCTGCACTCAAGTTCCCCAGTTTCAAAGGCTTACTACGGTTGAGCCGTAGCCTTTCACCTCTGACTTAAGAAACCACCTACGCACCCTTTACGCCCAGTAATTCC
+
FFFFFFFFFFFFFFFFFFFFFFFFFFFFFFFFFFFFFFFFFFFFFFFFFFFFFFFFFFFFFFFFFFFFFFFFFFFFFFFFFFFFFFFFFFFFFFFFFFFFFFFFFFFFFFFFFFFFFFFFFFFFFFF:FFF:FFFFFFFFFFFFFFFFF:FFFFFFFF:FFFFFFFFFFFFFFFFF,FFFF,FFFFFFFFFFFFFFF:FFFFFFFFFFFF:FFFFFFFFFFFF:F,FFFFFFFFFFFFFFFFFFFFFFFFF
@A01757:128:HWYCLDRX2:1:2101:26865:25254
TCGGACTACCAGGGTATCTAGTCCTGTTTGCTCCCCACGCTTTCGAGCCTCAGCGTCAGTTAAAGCCCAGCAGGCCGCCTTCGCCACTGGTGTTCCTCCTAATATCTACGCATTTCACCGCTACACTAGGAATTACGCCTGCCTCTACTTCACTCAAGACAAGAAGTTTTGAACGCAGCTACCAGTTAAGCCGGTAGATTTAACATTCAACTTTCTCGCCCGCCTACGCTCCCTTTACACCCAGTAATTCC
+
FFFFFFFFFFFFFFFFFFFF,FFFFFFFFFFFFFFFFFFFFFFFFFFFFFFFFFFFFFFFF:FFFFFFFFFFFFFFFFFFFFFFFFFFFFFFFFFFFFFFFFFFFFFFFFFFFFFFFFFFFFFFFFFFFFFFFFFFFFFFFFFFFFFFFFFFFFFFFFFFFFFFFFFFFFFFF:FFFFFFFFFFFFF,FFFFFFF:FFFFFFFFFFFFFFFF:FFFFFFFFFF:FFFFFFF,FFFF:FFFF:FFF,FFFFF
@A01757:128:HWYCLDRX2:1:2101:2347:25285
TCGGACTACCAGGGTATCTAATCCTGTTTGCTCCCCACGCTTTCGTGCCTCAGTGTCAGTTACAGTCCAGAGAGCCGCCTTCGCAACTGGTGTTCCTCCTAATATCTACGCATTTCACCGCTACACTAGGAATTCCACTCTCCTCTCCTGCACTCAAGTTCCCCAGTTTCAAAGGCTTACTACGGTTGAGCCGTAGCCTTTCACCTCTGACTTAAGAAACCACCTACGCACCAGTTTCGCGCAGTAATTCG
+
F:FFFFFFFFFFFFFFFFFFFFFFFFFFFFFFFFFFFFFFFFFFFFFFFFFFFFFFFFFFFF:FFFFF:FFFFFFFFFFFFFFFFFFFFFFFFFFFFFFFFFFFFFFF,FFFF:F,FFF:FFF:FFF::F:FFF,FFFFFFF:FFFFFFFFFFFF:F:FFFF:FF:FFF,FFFFF:FFFFFF,FFFFFFF:FF:F,F,FF,,FFFFFFFF,:::FFFF:,,FF,F,,:F::FF,F,,F:F,FF,FF,FF:,
@A01757:128:HWYCLDRX2:1:2101:16288:25285
TCGGACTACACGGGTATCTAATCCTGTTTGCTCCCCACGCTTTCGAGCCTCAGTGTCAGTAACAGACCAGAATGTCGCCTTCGCCACTGGTGTTCTTCCATATATCTACGCATTCCACCGCTACACATGGAGTTCCACATTCCTCTTCTGTACTCAAGTTTCCCAGTTTCCAATGACCCTCCACGGTTAAGCCGTGGGCCTTCACATCAGACTTAAGAAACCACCTGCGCTCCCTTTACGCCCAATAAATC
+
FFFFFFFFFFFFFFFFFFFFFFFFFFFFFFFFFFFFFFFFFFFFFFFFF:FFFFFFFFFFF:FFFFFFFFFFFFFFFFFFFFFFFFFFFFFFFFFFFFFFFFFFFFFFFFFFFFFFFFFFFFFFFFFFFFFFFFFFFFFFFFFFF,FFFFFFFFFFFFFFFFFFFFFFFFFFFFFFFFFFFFFFFFFFFFFFFFFF:FFFF,FFFFFF:FFFFF:FFFFFFFFFFF::FFFFFFFFFFFFFFFF:FF:FFF
@A01757:128:HWYCLDRX2:1:2101:13702:25473
TCGGACTACCAGGGTATCTAATCCTGTTCGCTCCCCCAGCTTTCGCGCCTCAGCGTCAGTGACGGCCCAGAGAGCTGCCTTCGCCATCGGTGTTCTTCCCGATATCTGCGCATTCCACCGCTACACCGGGAATTCCGCTCTCCTCTACCGCACTCGAGCCGCCCAGTCCGGGACCCGGCCCGGGGTTGAGCCCCGGGGTTAGAGGTCCCGCTTCGGCGGCCGCCTACGCGCGCTTTACGCCCAATGACTCC
+
FFFFFFFF:FFFFFFFFFFFFFFFFFFFFFFFFF:FF:FF,FFFFFFFFFFFFFFFFFFFF:FFFFFFFFFF:FFFFFF:FFFFFFFFFFFFFFFF::FFF::FFFFFF:FF:FFFFFFFF:FFFFFFFF:FFF:FF,FFFFFF:FF,FFFFFFFF:FFFFF:F:F:FFFFFF::FFFF,FF,FFF,F,FF,FF:F:FF,FFF:F,,F,FF,F,FFFF:FFFF:F,FFFFFFF:FFF:FFF:FF::,,F:F
@A01757:128:HWYCLDRX2:1:2101:10285:25504
TCGGACTACAAGGGTATCTAATCCTATTTGCTCCCCACGCTTTCGTGCCTCAGCGTCAGTCAACAGGCCAGGCGGCCGCCTTCGCCACTGGTGTTCTTCCATATATCTACGCATTTTACCGCTACACATGGAGTTCCACCGCCCTCTCCTGCTCTCTAGCCCGCCAGTTTCCAGAGCCTGTACCGGTTGAGCCGGTACCTTTCACTCCAGACTTAGCAGGCCGCCTACGCACCCTTTACGCCCAATCATTC
+
FFFFFFFFFFFFFFFFFFFFFFFFFFFFFFFFFFFFFFFFFFFFFFFFFFFFFFFFFFFFFFFFFFFFFFFFFFFFFFFFFFFFFFFFFFFFFFFFFFFFFFFFFFFFFFFFFFFFFFFFF:FF:FFFFFFFFFFFFFF:FFFFFFFFFFFFFFFFFF:FFFFFFFFFFFFFFFFFFFF:FFFFFFFF:FFFFFFFFFFFFFFFF:FFFFFFF:FF:FF:FF:FFFFF,F,F:FFFF:FFFFF,FFFFFFF
@A01757:128:HWYCLDRX2:1:2101:23475:25551
TCGGACTACACGGGTATCTAATCCTATTTGCTCCCCACGCTTTCGTGCCTCAGCGTCAGTCAACAGGCCAGGCGGCCGCCTTCGCCACTGGTGTTCTTCCATATATCTACGCATTTTACCGCTACACATGGAGTTCCACCGCCCTCTCCTGCTCTCTAGCCCGCCAGTTTCCAGAGCCTGTACCGGTTGAGCCGGTACCTTTCACTCCAGACTTAGCAGGCCGCCTACGCACCCTTTACGCCCAATCATTC
+
FFFFFFFFFFFFFFFFFFFFFFFFFFFFFFFFFFFFFFFFFFFFFFFFFFFFFFFFFFFFFFFFFFFFF,FFFFFFFFFFFFFFFFFFFFFFFF:FFFFFFF:FFFFFFFFFFFFFFFFFFFFFFFFFFFFFFFFFFFFFFF:FFFF:FFFFFFFFFFFFFFFFFFFFFFFF:FFFFFFFFFFFFFFFFFFFFFFFFFFFFFFFFFFFFFFFFFFFFFFFFFFF:FFFFFFFFFFFFFF:FFFFFF:FFFF
@A01757:128:HWYCLDRX2:1:2101:28357:25551
TCGGACTACAGGGGTATCTAATCCTGTTCGCTCCCCCAGCTTTCGCGCCTCAGCGTCAGTGACGGCCCAGAGAGCTGCCTTCGCCATCGGTGTTCTTCCCGATATCTGCGCATTCCACCGCTACACCGGGAATTCCGCTCTCCTCTACCGCACTCGAGCCGCCCAGTCCGGAACCCGGCCCGAGGTTGAGCCCCGGGGTTAGAGGTTCCGCTTAGGCGGCCGCCTACGCGCGCTTTACGCCCAATGAATCC
+
FF:FFFFFFFFFFFF,FFFF:FFFFFFFFFFFF:FFFFF:,F:FFFFFFFFFFFFFFFFFFFFFFF:FFFFFFFFFFFFFFFFFFFFF:FFFFFFFFFFFFFFFFFFF:FFFFFFF,FFFFFFFFFFFFFFFFFFFFFFFFFFFFFFFFFFFFFFFFFFFFFFFFFFFFF:FFFFFFFFFFFFFFFFFFFFFFFF,FFFFFFFFFFFFFFFFFFFFFF,FFFFFFFFFFFFFFFFFFFF:FFFFF,F:FFF
@A01757:128:HWYCLDRX2:1:2101:31864:25551
TCGGACTACAGGGGTATCTAATCCTATTTGCTCCCCACGCTTTCGTGCCTCAGCGTCAGTCACAGGCCAGGCGGCCGCCTTCGCCACTGGTGTTCTTCCATATCTCTGCGCATTTTACCGCTACACATGGAGTTCCACCGCCCTCTCCTGTCCTCAAGTCTGCCAGTTTCTGAATGAAAGACGAGTTGAGCTCATCCCTTTGCCTTCAGACTGAACAGACCGCCTGCGCACCCTTTACGCCCAATCATTCC
+
FFFFFF,:FFFFFFFFFF,FFFFFFFFFFFF:FFFFFFFFFFFFFFFFFFFFFFFFFFFFFFFFFFFFFFFFFFFFFFFFFFFFFFFFFF:FF,FFFFFFFFFFFFFF:FFFF:FFFFFFFFFFFFFFFFFFFFFFFFFFFFFFFFFFFFFFFFFFFFFFFFFFFFFFFFFFFFF:FFFF:FFFFFFFFF:FFFFFFFF:FFFFFFFFFFFFF::FFF:F,F:FFFFFF:F:F:FFFFFFFFF:F:FFFF,
@A01757:128:HWYCLDRX2:1:2101:9109:25598
TCGGACTACCGGGGTATCTAATCCTGTTTGCTCCCCACGCTTTCGTGCCTCAGTGTCAGTTACAGTCCAGAGAGCCGCCTTCGCAACTGGTGTTCCTCCTAATATCTACGCATTTCACCGCTACACTAGGAATTCCACTCTCCTCTCCTGCACTCAAGTTCCCCAGTTTCAAAGGCTTACTACGGTTGAGCCGTAGCCTTTCACCTCTGACTTAAGAAACCACCTACGCACCCTTTACGCCCAGTAATTCC
+
FFFFFFFFFFFFFFFFFFFFFFFFFFFFFFFFFFFFFFFFFFFFFFFFFFFFFFFFFFFFFFFFFFFFFFFFFFFFFFFFFFFFFFFFFFFFFFFFFFFFFFFFFFFFFFFFF,FFFFFFFFFFFFF:FFFFFFFFFFFFFFFFFFFFFFFFFFFFFFFFFFFFFFFFFFFFFFFFFFFFFFFFFFFFFFFFFFFFFFFFFFFFFFFFFFFF,FFFF,FFF:FFFFFFFFFFFFFFFFFF,FF,FFFFFF,
@A01757:128:HWYCLDRX2:1:2101:29776:25598
TCGGACTACCCGGGTATCTAATCCTGTTCGCTCCCCCAGCTTTCGCGCCTCAGCGTCAGTGACGGCCCAGAGAGCTGCCTTCGCCATCGGTGTTCTTCCCGATATCTGCGCATTCCACCGCTACACCGGGAATTCCGCTCTCCTCTACCGCACTCGAGCCGCCCAGTCCGGGACCCGGCCCGGGGTTGAGCCCCGGGGTTAGAGGTCCCGCTTAGGCGGCCGCCTACGCGCGCTTTACGCCCAATTAATCC
+
FFFFFFFFFFFFFFFFFFFFFFFFFFF,FFFFFFFFFFFFFF:FFFFFFFFF:FFFFFFFFFFFFFFFF:FFFFFFFFFFFFFFFFFFFFFFFFFFFFFFFFFFFFFFFFFF:FFFFFF:FFFFFFFFFFF:FFFFFFFFFFFFFF:FFFFFFFFFFFFFFFFF:FFFFFFFFFFFF:FFFFFFF,FFFFFFFFFFFFFF,F:FFFF,FFFFFFFFFFFFFFF:F:FFFFFFFFFFFF:FFFFFFFFFFFF
@A01757:128:HWYCLDRX2:1:2101:17273:25614
TCGGACTACCGGGGTATCTAATCCTGTTTGATCCCCACGCTTTCGCACATCAGCGTCAGTTACAGACCAGAAAGTCGCCTTCGCCACTGGTGTTCCTCCATATCTCTGCGCATTTCACCGCTACACATGGAATTCCACTTTCCTCTTCTGCACTCAAGTTTCCCAGTTTCCAATGACCCTCCACGGTTGAGCCGTGGGCTTTCACATCAGACTTAAGAAACCACCTACGCACCCTTTACGCCCAGTAATTC
+
F,:FFFFFFFFFFF,FFFFFFFFFFFFFFFFFFFFFFF:FFFFFFF,FFFFFFFFFFFFF:FFFFFFFFFFFF:FFFFFFFFFFF:FFFFFFFFFFFFFFF::F:FFF:FF,F:FFFFFFFFFFFF,FFFFFFFFFFFFFFFFFFFFFFFFFFFF:FFFFF,FFFFFFFFFFFFFF:FFFFFFFF:FFFFFFFFFF:FFFFFF:FFFFFF:FFFFFFF:FFFFFFFFFF::F:FF:FFFFFFFFFFF:FFF
@A01757:128:HWYCLDRX2:1:2101:23945:25614
TCGGACTACAAGGGTTTCTAATCCTGTTCGCTACCCACGCTCTCGTGCTTCAGCGTCAGTCGCAGTCTGGTAAGCTGCCTTCGCTATCGGAGTTCTAAGTTATATCTAAGCATTTCACCGCTACTTAACTTATTCCGCCTACCTCGTCTGAACTCGAGTCTTACAGTATTAATGGCAAATCAAGGTGAAGCCCCGACGTTTAACCACTAACTTAAAAAACCGCCTACGCACCCTTTAAACCCAATAAATCC
+
FFFFFFFFFFFFFFFFFFFFFFFFFFFFFFFFFFFFFFFFFFFFFFFFFFFFFFFFFFFFFFFFFFFFFFFFFFFFFFFFFFFFFFFFFFFF:FFFFFFFFFFFFFFFFFFFFFFFFFFFFFFFFFFFFFFFFFF:FFFFFFFFFFFFFFF,FFFFFFFFFFFFFFFFFFFFFFFFFFFFFFF,FFFFFF:FFFFFFFFFFFFFFFFFFFFFFFFFFFFFF::FFF:FFFFFFF:FFFFFF:FFFFFFFF:
@A01757:128:HWYCLDRX2:1:2101:5963:25629
TCGGACTACAAGGGTTTCTAATCCTGTTCGATACCCACGCTTTCGTGCCTCAGTGTCAGTTACAGTCCAGAGAGCCGCCTTCGCAACTGGTGTTCCTCCTAATATCTACGCATTTCACCGCTACACTAGGAATTCCACTCTCCTCTCCTGCACTCAAGTTCCCCAGTTTCAAAGGCTTACTACGGTTGAGCCGTAGCCTTTCACCTCTGACTTAAGAAACCACCTACGCACCCTTTACGCCCAGTAATTCC
+
FFFFFFFFFFFFFFFFFFFFFFFFFFFFFFFFFFFFFFFFFFFFFFFFF:FFFFFFFFFFFFFFFFFFFFFFFFFFFFFFFFFFFFFFFFFFFFFFFFFFFFFFFFFFFFFFFFFFFFFFFFFF:FFFFFFFFFFFFFFFFFFFFFFFFFFFFFFFFFFFFFFF:FFFFFFFFFFFFF:FFFFFFFFFFFFFFFFFFF:FFFFFFFFFFFFFFFFFF:::FFFFFF,FFFFFFFFF,:FFFF,FF,FFFFF
@A01757:128:HWYCLDRX2:1:2101:10303:25629
TCGGACTACCGGGGTATCTAATCCTATTTGCTCCCCACGCTTTCGTGCCTCAGCGTCAGTCACAGGCCAGGCGGCCGCCTTCGCCACTGGTGTTCTTCCATATCTCTGCGCATTTTACCGCTACACATGGAGTTCCACCGCCCTCTCCTGTCCTCAAGTCTGCCAGTTTCTGAATGAAAGACGAGTTGAGCTCATCCCTTTGCCTTCAGACTGAACAGACCGCCTGCGCACCCTTTACGCCCAATCATTCC
+
FFFFFFFFFFFFFFFFFFF:FFFFFFFFFFFFFFFFFFFFFFFFFFFFFFFFFFFFFFFFFFFFFFFFFFFFFFFFFFFFFFFFFFFFFFFF:F:FFFFFFFFFFFFFFFFFFFFFFFFFFFFFFFFFFFFFFFFFFFFFFFFFFFFFFFFFFFFFFFFFFFFFFFFFFFFFFFFF,FFFFFFFFFFFFFFFFFFFFFFFFFFFFFFFFFFFFFFFFFFFFFFFF:,FFF:FFF:FFF,FFFF,FFF,FF:
@A01757:128:HWYCLDRX2:1:2101:32253:25723
TCGGACTACAAGGGTATCTAATCCTATTTGCTCCCCACGCTTTCGTGCCTCAGCGTCAGTCAACAGGCCAGGCGGCCGCCTTCGCCACTGGTGTTCTTCCATATATCTACGCATTTTACCGCTACACATGGAGTTCCACCGCCCTCTCCTGCTCTCTAGCCCGCCAGTTTCCAGAGCCTGTACCGGTTGAGCCGGTACCTTTCACTCTAGACTTAGCAGGCCGCCTACGCACCCTTTACGCCCAATCATTC
+
FFFFFFFFFFFFFFFFFFFFFFFFFF:FFFFFFFFFFFFFFFFFFFFFFFFFFFFFFFFFFFFFFFFFF:FFFFFFFFFFFFFFFFFFFFFFFFFFFFFFFFFFFFFF,FFFFFFFFFFFFFF,FFFFFFFFFFFFFFFFFFFFFFFFFFFFFFFFFFFFFFFFFFFFFFFF:FFFFFF:FFFFFFFFFFFFFFFF:FFFFFFFFFFFFFFFFFFFFFFFFFFFFF:FFFFFFFFFFFFFF:FFFF::FFF
@A01757:128:HWYCLDRX2:1:2101:20166:25770
TCGGACTACCCGGGTTTCTAATCCTGGTTGCTCCCCACGCGTTCGTGCCTCAGTGTCAGTTACAGTCCAGAGAGCCGCCTTCGCAACTGGTGTTCCTCCTAATATCTACGCATTTCACCGCTACACTAGGAATTCCACTCTCCTCTCCTGCACTCAAGTTCCCCAGTTTCAAAGGCGTACTACGGGTGAGCCGTAGCCTTTAAACTCTGACTTAAGAAACCACCTACGCACCCTTTACGCCCAGTACTTCC
+
FFFFFFFF:FFFFF:FFF,:,FFFFF,,F::F:FFFFFFF,:,,FFF:F::FF,F:,F:FFFFFF:FFF,FFF:FF::F:FF,FFF,,:FFFF,F,,:F:F:,FF:FF,FFF,FFFF:FFF,FFFFFF,FF,,F:FFF:FFFF,FFFF,FFFF,FF,,,FFFFF,F:FFFFFF,:F,FF::F:FF,F,F,F:,:FFF:FFF,F,FF:FFF:,FF::FFFFF:FF,,:FFFFFFF,FF,:FF:F,FF,F:FF
@A01757:128:HWYCLDRX2:1:2101:8422:25942
TCGGACTACTAGGGTATCTAATCCTATTTGCTCCCCACGCTTTCGTGCCTCAGCGTCAGTCAACAGGCCAGGCGGCCGCCTTCGCCACTGGTGTTCTTCCATATATCTACGCATTTTACCGCTACACATGGAGTTCCACCGCCCTCTCCTGCTCTCTAGCCCGCCAGTTTCCAGAGCCTGTACCGGTTGAGCCGGTACCTTTCACTCCAGACTTAGCAGGCCGCCTACGCACCCTTTACGCCCAATCATTC
+
FFFFFFFFFFFFFFFFFFFFFFFFFFFFFFFFFFFFFFFFFFFFFFFFFFFFFFFFFFFFFFFFFFFFFFFFFFFFFFFFFFFFFFFFFFFFFFFFFFFFFFFFFFFFFFFFFFFFFFFFFFFFFFFFFFFFFFFFFFFFFFFFFFFFFFFFFFFFFFFFFFFFFFFFFFFFFFFFFFFFFFFFFFFFFFFFFFFFFFFFFFFFFFF::FFFFFFFFFFFFFFFFFFFFFFFFFFFF:FFFFF:FFFFF,,
@A01757:128:HWYCLDRX2:1:2101:20473:25958
TCGGACTACAAGGGTATCTAATCCTGTTTGCTACCCACGCTTTCGAACCTCAGCGTCAGTTACAGACCAGAGAGCCGCTTTCGCCACTGGTGTTCTTCCATATATCTACGCATTTCACCGCTACACATGGAGTTCCACTCTCCTCTTCTGCACTCAAGTCTCCCAGTTTCCAATGCACTACTCCGGTTAAGCCGAAGGCTTTCACATCAGACTTAAAAGACAGCCTGCGTTCCCTTTACGCCCAATAAATC
+
FFFFFFFFFFFFFFFFFFFFFFFFFFFFFFFFFFFFFFFFFFFFFFFFFFFFFFFFFFFFFFFFFFFFFFFFFFFFFFF:FFFFFFFFFFFFFFFFFFFFFFFFFFFFFFFFFFFFFFFFFFFFFFFFFFFFFFFFFFFFFFFFFFFFFFFFFFFFFFFFFFFFFFFFF,FFFFFFFFFFFFFFFFFFFF,:FFFF:FFFFFFF:FFFFFFFFFFF,:F,F,FFFF::FFF:F,FFFFFFFFFFFFFFFF:
@A01757:128:HWYCLDRX2:1:2101:21847:25958
TCGGACTACAAGGGTTTCTAATCCTATTTGCTCCCCACGCTTTCGTGCCTCAGCGTCAGTCAACAGGCCAGGCGGCCGCCTTCGCCACTGGTGTTCTTCCATATATCTACGCATTTTACCGCTACACATGGAGTTCCACCGCCCTCTCCTGCTCTCTAGCCCGCCAGTTTCCAGAGCCTGTACCGGTTGAGCCGGTACCTTTCACTCCAGACTTAGCAGGCCGCCTACGCACCCTTTACGCCCAATCATTC
+
FFFFFFFFFFFFFFFFFFFFFFFFFFFFFFFFFFFFFFFFFFFFFFFFFFFFFFFFFFFFFFFFFFFFFFFFFFFFFFFFFFFFFFFFFFFFFFFFFFFFFFFFFFFFFFFFFFFFFFFFFFFFFFFFFFF:FFFFFFFFFFFFFFFFFFFFFFFFFFFFFFFFFFFFFFFFFFFFFFFFFFFFFFFFFFFFFFFFFFFFFFFFFFFFFFFFF:FFFFFFFFFFFFFFFFFFFFFFFFFFFFFFF::FFFF
@A01757:128:HWYCLDRX2:1:2101:5466:25989
TCGGACTACCGGGGTATCTAATCCTGTTCGCTACCCATGCTTTCGAGCCTCAGCGTCAGTTGCAGACCAGACAGCCGCCTTCGCCACTGGTGTTCTTCCATATATCTACGCATTCCACCGCTACACATGGAGTTCCACTGTCCTCTTCTGCACTCAAGTCGCCCGGTTTCCGATGCACTTCTTCGGTTAAGCCGAAGGCTTTCACATCAGACCTAAGCAACCGCCTGCGCTCGCTTTACGCCCAATAAATC
+
FFFFFFFFFFFFFFFFFFFFFFFFFFFFFFFFFFFFFFFFFFFFFFFFFFFFFFFFFFFFFFFFFFFFFFFFFFFFFFFFFFFFFFFFFFFFFFFFFFFFFFFFFFFFFFFFFFFFFFFFFFFFFFF:FFFF:FFFFFFFFFFFFFFFFFFFFFFFFFFFFFFFFFFFFFFFFFFFFFFFFFFF:FFFFF,FFFFFFFFFFFFFFFFFFFFFFF,:FFF:FF:FFF:F,FFFFFFFFFF,FFFF:FFFFFF
@A01757:128:HWYCLDRX2:1:2101:9308:26005
TCGGACTACACGGGTATCTAATCCTGTTGGCTCCCCACGCTTTCGTGTCTCAGTGTCAGTTACAGTCCAGAGAGCCGCCTTCGCCCCTGGTGTTCCTCATAATATCTACGCATTTCACCGCTACACTAGGAATTCCACTCTCCTCTCCTGCACTCAAGTTTCCCAGTTTCAAAGGCTTACTACGGTTGAGCCGTAGCCTTTCACCTCTGACTTAAGAAACCACCTACCCACCCTTTACCCCCAGTAATTCC
+
FFFFFFFFFFF,:FFFFFFFFFFF::F,:FF,FFFFFFFF,F,FFFF:,F,:FF:FF:F:FFFFFFFF,FF:F:FFFFFF,F,F,,FFFFF,F,FFFF,FFFFFFF,FFFF,,,FFFFFFFF:FFFFFFFF:FFFFFFFF:FFFFFFFFFFFFFFF,,FF,FFFFFF,FFFFFFFFF:FFFFF,F,FFFFFFF:FFFF::FF,FF,FF,F,,,FF,F:FFFFFF:,F,FFFFFFF,FF,FFF:FF,F:FF:
@A01757:128:HWYCLDRX2:1:2101:20030:26005
TCGGACTACAAGGGTATCTAATCCTGTTCGCTCCCCACGCTTTCGCGCCTCAGCGTCAGTTACAGACCAGAGAGTCGCCTTCGCCACTGGTGTTCCTCCACATATCTACGCATTTCACCGCTACACGTGGAATTCCACTCTCCTCTTCTGCACTCAAGTCTCTCAGTTTCCAATGACCGCTTGTGGTTAAGCCACAAGATTTCACATCAGACTTAAGAAACCGCCTGCACGCCCTTTACGCCCAATAATTC
+
FFFFFFFFFFFFFFFFFFFFFFFFFFFFFFFFFFFFFFFFFFFFFFFFFFFFFFFFFFFFFFFFFFFFFFFFFFFFFFFFFFFFFFFFFFFFFFFFFFFFFFFFFFFFFFFFFFFFFFFFFFFFFFFFFFFFFFFFFFFFFFFFFFFFFFFFFFFFFFFFFFFFFFFFFFFFFFFFFFFFFFFFFFFFFFFFFFF:FFFFFF,FFFF:FFFFFFF::FFFFFFFFFFFFFFFFFFFFFFFFFF,FF,,FFF
@A01757:128:HWYCLDRX2:1:2101:23665:26068
TCGGACTACAAGGGTATCTAATCCTGTTTGCTCCCCACGCTTTCGTGCCTCAGTGTCAGTTACAGTCCAGAGAGCCGCCTTCGCAACTGGTGTTCCTCCTAATATCTACGCATTTCACCGCTACACTCGGAATTCCACTCTCCTCTCCTGCACTCAAGTTCCCCAGTTTCAAAGGCTTACTACGGTTGAGCCGTAGCCTTTCACCTCTGACTTAAGAAACCACCTACGCACCCTTTACGCCCAGTAATTCC
+
FFFFFFFFFFFFFFFFF:FF,FFFF:FF,FFFFFFFFFFFFFFFFFF,FFFFFFFFFFFFF:FFFFFFFFFFFFFFFFF,FFF:FFFFFFFFFFFFFFFFFFFFFF:FFF::FF,FFFFFFFF:FFF,FFFFF:FFFF:FFFFFFFFFFFF,,:F:FFFFFF:FFFFFFF:FFFFFFFFFFFFFF:FFFFFFFFF:FFFF,F,F:::FFFFF:FF,F:FFFFFFF,,FF:F,FF,F,FFF:F:FF:,F,F,
@A01757:128:HWYCLDRX2:1:2101:2636:26099
TCGGACTACAAGGGTATCTAATCCTGTTTGCTCCCCACGCTTTCGTGCCTAAGTGTCAGTTACAGTCCAGAGAGCCGCCTTCGCAACTGGTGTTCCTCCTAATATCTACGCATTTCACCGCTACACTAGGAATTCCACTCTCCTCTCCTGCACTCAAGTTCCCCAGTTTCAAAGGCTTACTACGGTTGAGCCGTAGCCTTTCACCTCTGACTTAAGAACCGACCTACGCCGCCTTTACGCCCAGTACTTCC
+
FFFFFFFFFFFFFFFFFFFFFFFFFFFFFFFFFFFFFFFFFFFFFFFFFFFFFFFFFFFFFFF::FFFFF:FFFFFFFFFFFFFFFFFFFFFFFFF:FFFFFF:FFFFFF::,FFFFF,FFFF:FFF,FFF:FF:FFFF,F:,F::FFFFFFFFF,::F,FFF:F:FFFF:F,FFFFF:,F,,,F,F:,,F:F,,FFF,,FF,F,,:FF:,F,,,,:,,:,FF,F,:,F,,F,,,,,,F:,F,:,::,:,,
@A01757:128:HWYCLDRX2:1:2101:24198:26115
TCGGACTACAAGGGTTTCTAATCCTGTTTGCTCCCCACGCTTTCGCACCTCAGCGTCAATACCTGTCCAGCGAGTCGCATTCGCCACTGGTGTTCTTCCGAATATCTACGAATTTCACCTCTACACTCGGAATTCCACTCGCCTCTCCAGGATTCTAGCAAAGCAGTTTCAAGGGCAGTTACGGGGTTGAGCCCCGGGATTTCACCCCTGACTTGCTTCGCCGCCTACGTGCGCTTTACGCCCAGTAATTC
+
FFFFFFFFFFFFFFFFFFFFFFFFFFFFFFFFFFFFFFFFFFFFFFFFFFFFFFFFFFFFFFFFFFFFF:FFFFFFFFFFFF:FFF:FFFFFFFFFFFFFF,FFFFFFFFFFFFFFFFFFFFFFFFFFFFFFFFFFFFFFFFFFFFF:FFFFFFFF:FFFFFFFFFF:FFFFFFFFFFF:FFFFFFFFFFFFFFFF:FFF:FFFFFFFFFFFFFFFFFFFFFF:FFFFFFFFFFFFFFFFFF,FFFFFFFF
@A01757:128:HWYCLDRX2:1:2101:9887:26130
TCGGACTACCCGGGTTCTAATCCTGTTCGCTCCCCCAGCTTTCGCGCCTCAGCGTCAGTGACGGCCCAGAGAGCTGCCTTCGCCATCGGTGTTCTTCCCGATATCTGCGCATTCCACCGCTACACCGGGAATTCCGCTCTCCTCTACCACTCGAGCCGCCCAGTCCGGGACCCGGCCCGGGGTTGAGCCCCGGGGTTAGAGGTCCCGCTTAGGCGGCCGCCTACGCGCGCTTTACGCCCACTGAATCCGGA
+
FFFFFFFFFFFFFFFFFFFFFFFFFFFFFFFFFFFFFFFFFFFFFFFFFFFFFFFFFFFFFFFFFFFFFFFFFFFFFFFFFFFFFFFFFFFFFFFFF:FFFFFFFFFFFFFFFFFFFFFFFFFFFFFFFF:FFFFFFFFFFFFFF,FFFFF:F:FFFFFFFFF:FFFFFFFFFFFFFFFFFFFFFFFFF:FFFFF:FFFFF:FFFFFF:,:F:FFFF,FF:F,,FFFFFFF,FFF,FFF:,FF,FF:FFF,
@A01757:128:HWYCLDRX2:1:2101:10890:26209
TCGGACTACAGGGGTATCTAATCCTGTTTGCTCCCCACGCTTTCGTGCCTCAGTGTCAGTTACAGTCCAGAGAGCCGCCTTCGCAACTGGTGTTCCTCCTAATATCTACGCATTTCACCGCTACACTAGGAATTCCACTCTCCTCTCCTGCACTCAAGTTCCCCAGTTTCAAAGGCTTACTACGGTTGAGCCGTAGCCTTTCACCTCTGACTTAAGAAACCACCTACGCACCCTTTACGCCCAGTAATTCC
+
FFFFFF:FFFFFFFFFFFFFFF,FF:FFFF:FF::FFFFFFF:FFFF,F,FFFF:FF:FFFFFF,FFFFF:FF,FFFFF:FFF:F:FFFFF,:FF:,F,:FF:FFFFFFF,:,F,FFFFFF:FFF,FF:,FFFF:::F,FFFF,:,FFFF:F:F:FF,FF:FF:,FFFFFF,FFFF:FFFFFF,:FFF:FFF::,:FFF,FFF::FFFFFFF:FFFFFF:FFF,,FF,FFF,:F:FFFFFF,FFFF,:F:F
@A01757:128:HWYCLDRX2:1:2101:28745:26256
TGGACTACTAGGGTATCTAATCCTGTTTGCTCCCCACGCTTTCGTGCCTCAGTGTCAGTTACAGTCCAGAGAGCCGCCTTCGCAACTGGTGTTCCTCCTAATATCTACGCATTTCACCGCTACACTAGGAATTCCACTCTCCTCTCCTGCACTCAAGTTTCCCAGTTTCAAAGGCTTACTACGGTTGAGCCGTCGCCTTTCACCTCTGACTTAAGAAACCACCTACGCACCCTTTACGCCCAGTAATTCCG
+
FFFFFFFFFFFFFF,FFFFFFFFFFFFFFFFFFF:FFFFFFFFFFFFFFFFFFFFFFFFFFFFFF:FFFF:FFFFFFFFFFFFFF:FFFFFFFFFFFFFFFFFFFFFFFFFF,FFFFFFFF,F:FF:F:FFFF:FFFFFFF:FFFFFFFFFFFFFF:FFFF,FFFFFFFFF:F:F:FFFFFFFFFFF:FFFFF,,FF:FFF:FFFFF,:F:FFFFF,FFFFF:FFF,F,FFFFFFFFFFFFFFFF:FF:FF
@A01757:128:HWYCLDRX2:1:2101:1841:26287
TCGGACTACTAGGGTATCTAATCCTGTTCGCTACCCATGCTTTCGAGCCTCAGCGTCAGTTGCAGACCAGACAGCCGCCTTCGCCACTGGTGTTCTTCCATATATCTACGCATTCCACCGCTACACATGGAGTTCCACTGTCCTCTTCTGCACTCAAGTCGCCCGGTTTCCGATGCACTTCTTCGGTTAAGCCGAATGCTTTCACATCAGACCTAAGCAACCGCCTGCGCTCGCTTTACGCCCAATAATTC
+
FFFFFFFFFF,FFFFFFFF:FFF:FFFF:FFF,FFFF:FFFFFFF,FFFFFFFFFFFFFFFFF,FF:FF,F:FFF,FF:FFFFFFF,FFFFFFFFFFFFFFFF:FFFFFFFFFF,FFF:FFF:FFFFFFF:,FFFFF,FFFFFFFF,:FFF,:FFFFFFF:F,FFFF,FFFFFFFFFFFFFFFFFF,F,FFFFFFF:F::FFFFFF,FFFF,FFFFFF,F,F:,,FF,FFFFF:FFF,FFF:,F,F,F,FF
@A01757:128:HWYCLDRX2:1:2101:18014:26303
TCGGACTACAAGGGTTTCTAATCCTGTTTGCTACCCACGCTTTCGAACCTCAGCGTCAGTTACAGACCAGAGAGCCGCTTTCGCCACTGGTGTTCTTCCATATATCTACGCATTTCACCGCTACACATGGAGTTCCACTCTCCTCTTCTGCACTCAAGTCTCCCAGTTTCCAATGCACTACTCCGGTTAAGCCGAAGGCTTTCACATCAGACTTAAAAGACCGCCTGCGTTCCCTTTACGCCCAATAAATC
+
FFFFFFFFFFFFFFF:FFFFFFFFFFFFFFFFFFFFFFFFFFFFFFFFFFFFFFFFFFFFFFFFFFFFFFFFFFFFFFFFF:F:FFFFFFFFFFFFFFFFFFFFFFFFFFFFFFFFFFFFFFFFFFFFFFFFFFFFFFFFFFFFFFFFFFFFFFFFFFFFFFFFFFFFFFFFFFFF:FFFFFFFFFFFF:FFFFFFFFFFFF,FFF,FFFFFFFFFFFF:FFFFFFFFFFFFFFFFF:FFF:FFFFF,F:F
@A01757:128:HWYCLDRX2:1:2101:19271:26349
TCGGACTACACGGGTATCTAATCCTATTTGCTCCCCACGCTTTCGTGCCTCAGCGTCAGTCACAGGCCAGGCGGCCGCCTTCGCCACTGGTGTTCTTCCATATCTCTGCGCATTTTACCGCTACACATGGAGTTCCACCGCCCTCTCCTGTCCTCAAGTCTGCCAGTTTCTGAATGAAAGACGAGTTGAGCTCATCCCTTTGCCTTCAGACTGAACAGACCGCCTGCGCACCCTTTACGCCCAAACATTCC
+
FFFFFFFFFFFFFFFFFFFFFFFFFFFF::FFFF:FFFF:FFFFFFFFFFFFFFFFFFFFFFFFFFFFFFFFFFFFFFF:FFFFFFFFFFFF,F:FFFFFFFFFFFFFFFFFFFFFFFFFFFFFFFFFFFF:FFFFFFFFFFFFF:FFFFFF:FFFFFFFFFFFFF:FFFFFFFFF:F:FFFFFFFFF,FFFFFFFFFFFFFFFFFF:FFFFFFFF::FFFFF,FFFFF:FFFFFFFFFFFFFF,FFF,FF
@A01757:128:HWYCLDRX2:1:2101:3043:26365
TCGGACTACCAGGGTATCTAATCCTATTTGCTCCCCACGCTTTCGTGCCTCAGCGTCAGTCACCAGGCCAGGCGGCCGCCTTCGCCACTGGTGTTCTTCCATATATCTACGCATTTTACCGCTACACATGGAGTTCCACCGCCCTCTCCTGCTCTCTAGCCCGCCAGTTTCAAGAGCCTGAACCGGTTGAGCCGGTACCTTTCACTCCAGACTTAGCAGGCCGCCTACGCACCCTTTACGCCCAGTCATTC
+
FFFFFFFFFFFFFFFFFFFF,FFFFFFF,FFF:FFFFFFFFFFFFFFFFFFFFFFFFFFFFF,,,F:F::FFFFF:FF:FFFFFF,F:FFFFF:FFFF:F:F,FFFFFF:F:FF:F:FF:FFFFFF:F:FFFF:FFFFFFFFF,FFF,FFFF,FFFFF:FFFFFFF,F:FF,FFFFFFFF,:,FF,F:F,FFFFFFF:,FFFF,:FF,:F,,F::F:FF:F,FFF:,F:::,F,F,,F,:FFFF,,F,,:F
@A01757:128:HWYCLDRX2:1:2101:10149:26428
TCGGACTACAAGGGTATCTAATCCTGTTTGCTCCCCACGCTTTCGAGCCTCAGTGTCAGTAACAGACCAGAATGTCGCCTTCGCCACTGGTGTTCTTCCATATATCTACGCATTCCACCGCTACACATGGAGTTCCACATTCCTCTTCTGTACTCAAGTTTCCCAGTTTCCAATGACCCTCCACGGTTAAGCCGTGGGCTTTCACATCAGACTTAAGAAACCACCTGCGCTCCCTTTACGCCCAATAAATC
+
FFFFFFFFFFFFFFFFFFFFFFFFFFFFFFFFFFFFFFFFFFFFFFFFFFFFFFFFFFFFF:FFFF:FFFFFFFFFFFFFFFFFFFFFFFFFFFFFFFFFFFFFFFFFFFFFFFFFFFFFFFFFFFFFFFFFFFFFFFFFFFFFFFFFFFFFFFFFFFFFF:FFFFFFFFFFFFFFFFFFFFFFFFFFFFFFFFFFFFFFFFFFFFF:FFFFFFFFFFFFFFFFFFFFFFFFFFFFFFFFFFFF:F:FFFF
@A01757:128:HWYCLDRX2:1:2101:15546:26569
TCGGACTACTAGGGTATCTAATCCTGTTCGCTACCCATGCTTTCGAGCCTCAGCGTCAGTTGCAGACCAGAGAGCCGCCTTCGCCACTGGTGTTCTTCCATATATCTACGCATTCCACCGCTACACATGGAATTCCACTCTCCTCTTCTGCACTCAAGAATGACAGTTTCCGATGCAGTTCCACGGTTGAGCCGTGGGCTTTCACATCAGACTTATCATTCCGCCTGCGCTCGCTTTACGCCCAATAAATC
+
FFFFF:FFFF,FFFFFFFFFFFFFFFFFFFFFFFFFFF:FFF:FFF:FFFFFFFFFFF:F:FF:FF:,FFFF,FFFFFF:FFFFFFFFFFFFFFFFFFFFFFFFFF:FFFFFFFFFFFFFFFFF:FFFFFFFFFFFFFFFFFFFFFFFFFFFFFFFFFFFFFFFFFFFFFFFFFFFFFFFFFFFFFFFFFFFFFFFFFFFFFFFFFFFFFFFFFFFFFFFFF:FFFFFFFFF::FFFFF:FFF:FFFFFF:
@A01757:128:HWYCLDRX2:1:2101:4670:26584
TCGGACTACCGGGGTATCTAATCCTATTTGCTCCCCACGCTTTCGTGCCTCAGTGTCAGTTACAGTCCAGAGAGCCGCCTTCGCAACTGGTGTTCCTCCTAATATCTACGCATTTCACCGCTACACTAGGAATTCCACTCTCCTCTCCTGCACTCAAGTTCCCCAGTTTCAAAGGCTTACTACGGTTGAGCCGTAGCCTTTCACCTCTGACTTAAGAAACCACCTACGCACCCTTTACGCCCAGTAATTCC
+
FFFFFFFFFFFFFFFFFFFFFFFFFFFFFFFFFFFFFFFFFFFFFFFFFFFFFFFFFFFFFFFFFFFFFFFFFFFFFFFFFFFFFFFFFFFFFFFFFFFFFFFFFFF,FFFFFFF:FFFFFFFFFFFFFFFFFFFFFFFFFFFFFFFFFFFFFFFFFFFFFFFFFFFFFFFFFFF:FF:FFFFFFFFFFFF:FFF:FF,FFFFF,:FFFFFF,FFFF,FFFFF:FF:FF:F:FFFFFF:FFFF:F::FFF,
@A01757:128:HWYCLDRX2:1:2101:4191:26663
TCGGACTACAAGGGTATCTAATCCTGTTTGCTCCCCACGCTTTCGTGCCTCAGTGTCAGTTACAGTCCAGAGAGCCGCCTTCGCAACTGGTGTTCCTCCTAATATCTACGCATTTCACCGCTACACTAGGAATTCCACTCTCCTCTCCTGCACTCAAGTTCCCCAGTTTCAAAGGCTTACTACGGTTGAGCCGTAGCCTTTCACCTCTGACTTAAGAAACCACCTACGCACCCTTTACGCCCAGTAATTCC
+
FFFFFFFFFFFFFFFFFFFFFFFFFFFFFFFFFFFFFFFFFFFFFFFFFFFFFFFFFFFFFFFFFFFFFFFFFFFFFFFFFFFFFFFFFFFFFFFFFFFFFFFFFFFFFFFFFFFFFFFFFFFFFFF,FFFFFFFFFFFFFFFFFFFFFFFFFFFFFFFFFFFFFFFFFFFFFFFFFFFFFF:,FFFF:F:FFFFFFFFFFFFF:FFFFFFFFF:FFFFF:FFFFFFFFFF:FFF:F::FFFFFFF,F:F,
@A01757:128:HWYCLDRX2:1:2101:10936:26663
TCGGACTACACGGGTATCTAATCCTGTTTGCTACCCACGCTTTCGAACCTCAGCGTCAGTTACAGACCAGAGAGCCGCTTTCGCCACTGGTGTTCTTCCATATATCTACGCATTTCACCGCTACACATGGAGTTCCACTCTCCTCTTCTGCACTCAAGTCTCCCAGTTTCCAATGCACTACTCCGGTTAAGCCGAAGGCTTTCACATCAGACTTAAAAGACCGCCTGCGTTCCCTTTACGCCCAATAAATC
+
FFFFF:FFFFFFFFFF:FF:FFFFFFFFFFFFFFFFFFFFFFFFFFF:F:FFFFFFFFFFFFFFFFFFFFFFFFFFFFFFFFFFF:FFFF,FFFFFFFF:FFFFFFFFFFF:FFFFFF::FFFFFFFFFFFFFFFFFFFFFF:FFFFFF:FFFFFFFFFFFFFFFFFFFF:FFFFFFF:FFFFFFFFFF::FF:FFF:FFFFFF:FF:FFFFFFFFFFFFFFFFFFFFFFFFFFFFFF:FFFF,FFFFFFF
@A01757:128:HWYCLDRX2:1:2101:1850:26678
TCGGACTACTAGGGTATCTAATCCTATTTGCTCCCCACGCTTTCGTGCCTCAGCGTCAGTCACAGGCCAGGCGGCCGCCTTCGCCACTGGTGTTCTTCCATATCTCTGCGCATTTTACCGCTACACATGGAGTTCCACCGCCCTCTCCTGTCCTCAAGTCTGCCAGTTTCTGAATGAAAGACGAGTTGAGCTCATCCCTTTGCCTTCAGACTGAACAGACCGCCTGCGCACCCTTTACGCCCAATCATTCC
+
F:FFFFFFF,F:FFFF,FFFFFFFF,FF,FFFFFFF:FFFFFFFFFFFFFFFFFFFFFFFF:FFFFFF,FFFFFFFFFF:FFFFFFFFF:FFF,FFFFFFFFFFFFFFFFFFFFFFFFFFFFFFFFFFFF:FFFFFFFFFFFFFF::FFFFFFFF:FFFFFFFFFFFFFFFF:F:FFFFF:F,F:FFFFFFFFFFF:FFFFFFFF,F,FF:F,,FF:,:FFF:FFFFFFFFFFFFFFFFFF:F,FF:FF::
@A01757:128:HWYCLDRX2:1:2101:2085:26678
TCGGACACCCGGGTATCTAATCCTGTTCGCTCCCCCAGCTTTCGCGCCTCAGCGTCAGTGACGGCCCAGAGAGCTGCCTTCGCCATCGGTGTTCTTCCCGATATCTGCGCATTCCACCGCTACACCGGGAATTCCGCTCTCCTCTACCGCACTCGAGCCGCCCAGTCCGGGACCCGGCCCGGGGTTGAGCCCCGGGGTTAGAGGTCCCGCTTAGGCGGCCGCCTACGCGCGCTTTACGCCCAATGAATCCG
+
FFFFFFFFFFFFFFFFFFFFF:FFFFFFFFFFFFFFFFFFFFFFFFFFFFFFFFFFFFFFFFFFF:FFFFFFFFFFFFFFFFFFFFFFFFFFFF:F::FFFFFFFFFFFFFF:FFFFF,FFFFFFFF,FF:F,FFFFFFFFFFFFFFFFFFFFFF,FFFFFFFFFFFFFF:FFFFFFF,FFFFFFFF:FFFFFFFFFF:F,FFFFFF::FFFFFFFF:FFFFFFFF:F:FF:FFFFFFFFFF:FFF,,:,F
@A01757:128:HWYCLDRX2:1:2101:4481:26725
TCGGACTACCAGGGTATCTAATCCTGTTCGCTCCCCACGCTTTCGCGCCTCAGCGTCAGTTACAGACCAGAGAGTCGCCTTCGCCACTGGTGTTCCTCCACATATCTACGCATTTCACCGCTACACGTGGAATTCCACTCTCCTCTTCTGCACTCAAGTCTCTCAGTTTCCAATGACCGCTTGTGGTTAAGCCACAAGATTTCACATCAGACTTAAGAAACCGCCTGCACGCCCTTTACGCCCAATAATTC
+
FFFFFFFFFF:FFFFFFFFFFFFFFFFFFFFFFFFFFFFFFFFFFFFFFFFFFFFFFFFFFFFFFFFFFFFFFFFFFFFFFFFFFFFFFFFFFFFFFFFFFFFFFFFFFFFFFFFFFFFFFFFFFFFFFFFFFFFFFFFFFFFFFFFFFFFFFFFFFFFFFFFFFFFFFFFFFFFFFFFFFF,FFFF:FFFFF:FFFFFFFFFFFFFFF:FFFFFFFFFFFFFFFFFFFFFFFFFFFFF:FFF,FFFFFFF
@A01757:128:HWYCLDRX2:1:2101:23845:26757
TCGGACTACAAGGGTATCTAATCCTGTTTGCTCCCCACGCTTTCGTGCCTCAGTGTCAGTTACAGTCCAGAGAGCCGCCTTCGCAACTGGTGTTCCTCCTAATATCTACGCATTTCACCGCTACACTAGGAATTCCACTCTCCTCTCCTGCACTCAAGTTCCCCAGTTTCAAAGGCTTACTACGGTTGAGCCGTAGCCTTTCACCTCTGACTTAAGAAACCACCTACGCACCCTTTACGCCCAGTAATTCC
+
FFFFFFFFFFFFFFFFFFFFFFFFFFFFFFFFFFFFFFFFFFFFFFFFFFFFFFFFFFFFFFFFFFFFFFFFFFFFFFFFFFFFFFFFFFFFFFFFFFFFFFFFFFFFFFFFFFFFFFFFFFF,FFFFFFFFFFFFFFFFFFFFFFFFFFFFFFFFFFFFFFFFFFFFFFFFFFFFFFFFF:FF:FFFFFFFFFFFF:FFFF:FFFFFFF:F:FF:FFFFFFFFFFFFFFFFFFFFFFFFFFFFFFFFF,F
@A01757:128:HWYCLDRX2:1:2101:14362:26804
TCGGACTACAAGGGTATCTAATCCTATTTGCTCCCCACGCTTTCGTGCCTCAGCGTCAGTCACAGGCCAGGCGGCCGCCTTCGCCACTGGTGTTCTTCCATATCTCTGCGCATTTTACCGCTACACATGGAGTTCCACCGCCCTCTCCTGTCCTCAAGTCTGCCAGTTTCTGAATGAAAGACGAGTTGAGCTCATCCCTTTGCCTTCAGACTGAACAGACCGCCTGCGCTCGCTTTACGCCCAATCATTCC
+
FFFFFFF:FFFFFFFFFFFFFFFF:FFFFFFFFFFFFFFFFFFFFFFFF:FFFFFFFFFFFFFFFFF:FFFFFFFFFFF,FFF:FF,FFF:F,:FFFFF,F,FFFFFFFFFFFF:,FFFFFFFFF:FFFFFFFFFFFFFFFFFFFFFFFFFFF:FF:FFFFF:FFFFFFFFFF:FF,:,F:FFFFFFFFFFFFFFFFFF,FF:FFF,FFFFFF,FFFFF:FFFFF,,FF,:,F:F:,FFF,FF,F:,FF:,
@A01757:128:HWYCLDRX2:1:2101:32741:26819
TCGGACTACCGGGGTATCTAATCCTGTTTGCTACCCACGCTTTCGAACCTCAGCGTCAGTTACAGACCAGAGAGCCGCTTTCGCCACTGGTTTTCTTACATATATCAACGCATTTCACCGCTACACAAGGAGTTGCACTCTCCAAATCTTCACTCAAGTCTCCCAGTTTACAATTCACTACTCCGTTTAAGCCGAAGGCTTTCACATCAGACTTAAAAGACCGCCTGCGGTCCCTTTACGCCCAATAAATC
+
FFFFFFFFFFFFFFFFFFFFF:FFF:FFFFFFFFFFFFFFFFFFFF,FFFFFFFFFFFFF:FFF,F,FF,F:FFFF,,F,F,,,FFF,,F:,,F:FF,F,,F,F:,,:F,:FFFF,,FF:F,F:,,F,FF,,FF,FF::FFFF,,,FFF,,F,F,:F,FF,FFFF,FFF,FF:F,FFFFF::FFF,FF:F,FFFFF,,FFF:FF:F:FFFFFFFFFFF,FFF:FFF,F,,,,FFF:FF:,F,FFFFFFFFF
@A01757:128:HWYCLDRX2:1:2101:3586:26835
TCGGACTACAAGGGTATCTAATCCTGTTTGCTCCCCACGCTTTCGTGCCTCAGTGTCAGTTACAGTCCAGAGAGTCGCCTTCGCAACTGGTGTTCCTCCTAATATCTACGCATTTCACCGCTACACTAGGAATTCCACTCTCCTCTCCTGCACTCAAGTTCCCCAGTTTCAAAGGCTTACTACGGTTGAGCCGTAGCCTTTCACCTCTGACTTAAGAAACCACCTACGCACCCTTTACGCCCAGTAATTCC
+
F,::FFFFFFFFFFFFFFFFFF:FFFFFF:FFFFFFFFFFF,FFFFF:FFFFFFFFFFF:FFFFF,FFFFFFFFFFFFFFFFFFFF:FFFFFFFFFFFFFFFFFFFFFFFFFFFFFFFFFFFFFFFF::FFFFFFFFFFFFFFFFFFFF:FFFFF:FFFFFFFFFFFFFFFF:FFFFFFFF:F:FFFF:FFFFFFFFFFFFFFF:FFFFFFFFFF::,FFFFFF::,::FF,FF:F:F:FF:F,,FFFFF,
@A01757:128:HWYCLDRX2:1:2101:31774:27054
TCGGACTACAAGGGTATCTAATCCTGTTCGATACCCACGCTTTCGTGCCTCAGCGTCAGTAGGGCGCCGGTATGCTGCCTTCGCAATCGGAGTTCTGCGTGATATCTATGCATTTCACCGCTACACCACGCATTCCGCATACTTCTCGCCCACTCGAGGCCGCCAGTTTCAACGGCAGGCCGGGGTTGAGCCCCGACATTTGACCGCTGACTTAACAGCCCGCCTACGCACCCTTTAAACCCAATAAATCC
+
FFFFFFFFFFFFFFFFFFFFFFFFFFFFFFFFFFFFFFFFFFFFFFFFFFFFFFFFFFFFFFFFFFFFFFFFFFFFFFFFFFFFFFFFFFFFFFFFFFFFFF:FFFFFFFFFFFFFFFFFFFFFFFFFFFFF:FFFFFFFFFFFFFFFFFFFFFFFFFFFFFFFFFFFFFFFFFFFFFFFFFFFFFFFFFFFFFFFFF:FFFFFFFF:FFFFFFFFFFFFFFFFFFFFF,FFFF,FFFFFFF:,FFFFFFF
@A01757:128:HWYCLDRX2:1:2101:17607:27101
TCGGACTACAGGGGTATCTAATCCTGTTTGCTACCCACGCTTTCGTGCCTCAGTGTCAGTTACAGTCCAGAGAGCCGCCTTCGCAACTGGTGTTCCTCCTAATATCTACGCATTTCACCGCTACACTAGGAATTCCACTCTCCTCTCCTGCACTCAAGTTCCCCAGTTTCAAAGGCTTACTACGGTTGAGCCGTAGCCTTTCACCTCTGACTTAAGAAACCACCTACGCACCCTTTACGCCCAGTAATTCC
+
:FFFFFFFFFFFFFFFFFFF:FFFFFFFFFFF,FFFFFFFFFFFFFFFFFFFFFFFFFFF:FFFFFFFFFFFFFFFFFFFFFFFFFFFFFFFFFFFFFFFFFFFFFFFFFFFFFFFFFFFFFFFFFFFFFFFFFFFFFFFFFFFFFFFFFFFFFFFFFFFFFFFFFFFFFFFFFFFFFFFFFFFFFFFFFFFFFFFFFFFFFFFFFFFFFFFFFF:FF:FFFFFFFFFFFFFFFFFFFFFFFFFFFFFFFF
@A01757:128:HWYCLDRX2:1:2101:7283:27258
TCGGACTACTAGGGTTTCTAATCCTGTTTGCTCCCCACGCTTTCGTGCCTCAGTGTCAGTTACAGTCCAGAGAGCCGCCTTCGCAACTGGTGTTCCTCCTAATATCTACGCATTTCACCGCTACACTAGGAATTCCACTCTCCTCTCCTGCACTCAAGTTCCCCAGTTTCAAAGGCTTACTACGGTTGAGCCGTAGCCTTTCACCTCTGACTTAAGAAACCACCTACGCACCCTTTACGCCCAGTAATTCC
+
FFFFFFFFFFFFFFFFFFFFFFFFFFFFFFFFFFFFFFFFFFFFFFFFFFFFFFFFFFFFFFFFFFFFFFFFFFFFFFFFFFFFFFFFFFFFFFFFFFFFFFFFFFFFFFFFFFFFFFFFFFFFFF:FFFFFFFFFFFFFFFFFFFFFFFFFFFFFFFFF:FFFFFFFFFFFFFFFFFFFF::FFFFFFFFFF:FF,FFFFFFFFF:FFFF:FFFFF:FFFFFFF:,FFF,FF,FFFFFFFF,FF,FF,FF
@A01757:128:HWYCLDRX2:1:2101:31277:27258
TCGGACTACTAGTGTATCTAATCCTGTTCGCTACCCATGCTTTCGAGCCTCAGCGTCAGTTGCAGACCAGACAGCCGCCTTCGCCACTGGTGTTCTTCCATATATCTACGCATTCCACCGCTACACATGGAGTTCCACTGTCCTCTTCTGCACTCAAGTCGCCCGGTTTCCGATGCACTTCTTCGGTTAAGCCGAAGGCTTTCACATCAGACCTAAGCAACCGCCTGCGCTCGCTTTACGCCCAATAAATC
+
FFFFFFFFFFFFFFFFFFFFFFFFFFFFFFFFFFFFFFFFFFFFFFFFFFFFFFFFFFFFFFFFFFFFFFFFFFFFFFFFFFFFFFFFFFFFFFFFFFFFFFFFFFFFFFFFF:FF,FFFFFFFFFFFFF:FFFFFFFFFFFFFFFFFFFFFFFFFFFFFFFFFFFFFFFFFFFFFFFFFFFFFFFFFFFFFFFFFFFFF,FFFFFFFFFFFFF:FFFFFFFFFFFFFFFFFFFFFFFFFFFFFFFF:FFF
@A01757:128:HWYCLDRX2:1:2101:28311:27320
TCGGACTACAAGGGTATCTAATCCTATTTGCTCCCCACGCTTTCGTGCCTCAGCGTCAGTCAACAGGCCAGGCGGCCGCCTTCGCCACTGGTGTTCTTCCATATATCTACGCATTTTACCGCTACACATGGAGTTCCACCGCCCTCTCCTGCTCTCTAGCCCGCCAGTTTCCAGAGCCTGTACCGGTTGAGCCGGTACCTTTCACTCCAGACTTAGCAGGCCGCCTACGCACCCTTTACGCCCAGTAATTC
+
FFFFFFFFFFFFFFFFFFFFFFFFF,FFFFFFFFFFFFFFFFFFFFFFFFFFFFFFFFFFFFFFFFFFFFFFFFFFFFFFFFFFFFFFFFFFFF:FFFFFFFFFFFFFFFFFFFFFF:FFFFFFFFFFFFFFFFFFFFFFFFFFFFFFFFFFFFFFFF:FFFFFFFFFFFFFFFFFFFFFFFFFFFFFFFFFFFFFFFFFFFFFFFFFFF:::FF::FFFFFF:FFFFFFFFFFFFF:FFFFFF:FFFFFF
@A01757:128:HWYCLDRX2:1:2101:31259:27320
TCGGACTACAGGGGTATCTAATCCTGTTCGCTCCCCCAGCTTTCGCGCCTCAGCGTCAGTGACGGCCCAGAGAGCTGCCTTCGCCATCGGTGTTCTTCCCGATATCTGCGCATTCCACCGCTACACCGGGAATTCCGCTCTCCTCTACCGCACTCGAGCCGCCCAGTCCGGGACCCGGCCCGGGGTTGAGCCCCGGGGTTCGAGGTCCCGCTTAGGCGGCCGCCTCCGCGCGCTTTACGCCCAATGAATCC
+
FFFFFFFFFFFFFFFFFFFFFFFFFF:FFFFFFFFFFFFFF:FFFFFFFFFFFFFFFFFFFFFFFFFFFFFFFFFFFFFFFFFFF,FF:FFFFFFFFFFFFFFF:FFFFFFFFFFFFFFFFFFFFFFFFFFFFFFFFFFFFFFFFFFFFFFF:FFFFFFFFFFFFF,:FFFFFFFFFFFFFF,FF:FFFFF:FFFFFF:F,FFFFFFFFFF,F,FFFFF:FFFFF,FFFFFFFF:F::FFFFF,F:,FF:F
@A01757:128:HWYCLDRX2:1:2101:8874:27383
TCGGACTACCGGGGTATCTAATCCTGTTCGCTCCCCCAGCTTTCGCGCCTCAGCGTCAGTGCCGGCCCAGAGAGCTGCCTTCGCCATCGGTGTTCTTCCCGATATCTGCGCATTCCACCGCTACACCGGGAATTCCGCTCTCCTCTACCGCACTCGAGCCGCCCAGTTAGGAACCCGGCCCGAGGTTGAGCCCCGGGGTTAGAGGTTCCGCTTAGGCAGCCGCCTACGCGCGCTTTACGCCCAATGAATCC
+
FFFFFFFFFFFFFFFFFFFFFFFFFFFFFFFFF:FFFFFFFFFF:FFF:FFFFFFFFFFFFFFFFFF:FFFFFFFFFFFFFFFFFF,FFFFF,FFFFFFFFFFFFFFFFFFFFF:FFFFFFFFFFFFFFFF,FFFFFFFFFFFFFFFFFFFFFFFFFFFFFFFF:FFFFFFFFFFFFFFFFFFFFFFFF:FFFFFF:FF:FFFFFFFFFFFFF,FFFFFFFFFFFFFFFFFFFF:FFFFF:FFFF:F,FFF
@A01757:128:HWYCLDRX2:1:2101:20952:27383
TCGGACTACTAGGGTATCTAATCCTGTTTGATCCCCACGCTTTCGCACCTCAGCGTCAGTTACAGACCAGAGAGCCGCCTTCGCCACTGGTGTTCCTCCATATCTCTGCGCATTTCACCGCTACACATGGAATTCCACTCTCCTCTTCTGTACTCAAGTAAAACAGTTTCCAATGACCCTCCCCGGTTGAGCCGGGGGCTTTCACATCAGACTTATTTTACCGCCTACGCGCGCTTTACGCCCAATAATTC
+
FFFFFFFFFFFFFFFF:FF:,FFFFFFFFFF:FFFFFFFFFFFF:F:FFFF:FFFFFFFF:FFFFFFFFFFFFFFFFFFFFFFFFFFFFFFF:,FFFFFFFFFF:FFFFF:FFFFFFFFFFFFFFFFFFFFFFFFFFFFFFF:FFFFFFFFFFFFFFFF,FFFFFFFFFFFFFFFFFFFFFFFFFFF:FFFFFFFFFFFF:FFFFFFFFFF::FFF:FFF:FFFFFFFFFFFFFFFFFFFFFF,FF,F:FF
@A01757:128:HWYCLDRX2:1:2101:5665:27492
TCGGACTACTGGGGTATCTAATCCTGTTCGCTACCCACGCTCTCGTGCTTCAGCGTCAGTCTCAGCCTGGTAAGCTGCCTTCGCTATCGGAGTTCTAAGTCATATCTAAGCATTTCACCGCTACTTGACTTATTCCGCCTACCTAGTCTGTACTCGAGCCCGCCAGTTTTAATGGCAATCCGGGGTTTAGCCCCGACATTTAACCACTAACTTAACAGGCCGCCTACGCACCCTTTAAACCCAATAAATCC
+
FFFFFFFFFFFFFFFFFF:FFFFF::FFFF::F:FFF,FF:FFFFFFFFFF:FF:FF:FFFFFFF:F:FFFFFFFFFFFFFFFFF:FFFFFFFFFFFF:FFFFFFFFFFFF,F,FFFFFFFFFFFFFF,FFFFFFFFFFF::FFFF:FFFFFFFF,F,FFFFFFFFFFFFFF:FFFFFFFFFFFFFF:FFF:FFFF:FFFFFFF,:FF,FFFFFFFF,,,F::FFFFFFF:FFF:,:FFFFFFFF:FF:F,
@A01757:128:HWYCLDRX2:1:2101:29505:27508
TCGGACTACCAGGGTATCTAATCCTGTTCGCTACCCATGCTTTCGAGCCTCAGCGTCAGTTGCAGACCAGACAGCCGCCTTCGCCACTGGTGTTCTTCCATATATCTACGCATTCCACCGCTACACATGGAGTTCCACTGTCCTCTTCTGCACTCAAGTCGCCCGGTTTCCGATGCACTTCTTCGGTTAAGCCGAAGGCTTTCACATCAGACCTAAGCAACCGCCTGCGCTCGCTTTACGCCCAATAAATC
+
FFFFFFFFFFFFFFF:FFFFFFFFFFFFFFFFFFFFFFFFFFFFFFFFFFFFFFFFFFFFFFFFFFFFFFFFFFFFFFFFFFFFFFFFFFFFFFFFFFFFFFFFFFFFFFFFFFFFFFFFFFFFFFFFFFFFFFFFFFFFFFFFFFFFFFFFFFFFFFFFFFFFFFF,FFFFFFFFFFFFFFFFFFFFFFFFFFF,FFFFFFFFFFFFFFFFFFFF::F:FFFFFFFFFFFFFFFFF,FFFFFFFFF:FFF
@A01757:128:HWYCLDRX2:1:2101:28537:27524
TCGGACTACTAGGGTATCTAATCCTGTTTGCTACCCACGCTTTCGAACCTCAGCGTCAGTTACAGACCAGAGAGCCGCTTTCGCCACTGGTGTTCTTCCATATATCTACGCATTTCACCGCTACACATGGAGTTCCACTCTCCTCTTCTGCACTCAAGTCTCCCAGTTTCCAATGCACTACTCCGGTTAAGCCGAAGGCTTTCACATCAGACTTAAAAGACCGCCTGCGTTCCCTTTACGCCCAATAAATC
+
FFFFFFFFFFFFFFFFFFFFFFFFFFFFFFFF:FFFFFFFFFFFFFFFFFFFFFFFFFFFFFFFFFFFFFFFFFFFFFFFFFFFFFFFFFFFFFFFFFFFFF:FFFFFFFFFFFFFFFFFFFFFFFFFFFFFFFFFFFFFFFFFFFFFFFFFFFFF:FFFFFFFFFFFFFFFFFFFFFFFFFFFF:FFFFFFFFFFFFF,FFFFFFFFFFFFFFFFFFF:FFFFFFFFFFFFFFFFFFFFF:::FF:FFFF
@A01757:128:HWYCLDRX2:1:2101:14633:27555
TCGGACTACACGGGTATCTAATCCTGTTCGCTCCCCCAGCTTTCGCGCCTCAACGTCAGTGCCGGCCCAGAGAGCTGCCTTCGCCATCGGTGTTCTTCCCGATATCTGCGCATTCCACCGCTACACCGGGAATTCCGCTCTCCTCTACCGCACTCGAGCCGCCCAGTTCGGAACCCGGCCCGAGGTTGAGCCCCGGGGTTAGAGGTTCCGCTTAGGCAGCCGCCTACGCGCGCTTTACGCCCAATGACTCC
+
FFFFFFFFFFFFFFFFFFFFFFFFFFFFFFFFFFFFFFFFFFFFFFFFFFFFFFFFFFFFFFFFFFFFFFFF:FFFFF::FFFFFFFFFFFF:FFFFFFFFFFFFFFFFFFFFFFFFFFFFFFF:FFFFFFFFFFFFFFFFFFFF:FFFFFFFFFFFFFFFFFFFF:FFFFFFFFFFFFFFFFFFF,FFFFFFFFFFFFFFFFFFFFFFFFFFFFFFFFFFFFFF:FFFFFFFFFF:FFFFFFFF,F,FF:
@A01757:128:HWYCLDRX2:1:2101:4987:27633
ACGGACTACAGGGGTATCTAATCCTGTTCGCTACCCACGCTTTCGTGCATCAGCGTCAGATGCGGATTAGCAAGCTGCCTGCGCAATCGGTGTTCTGAGTAATATCTAAGCATTTCACCGCTACACTACTCATTCCGCCTGCTGCATCCGCTCTCTAGTCGAACAGTATCAGAGGCAGGCACGGGGTTAAGCCCCGACATTTGACCTCTAACTTATCCGACAGCCTACGCACCCTTTAAACCCAATAAATC
+
FFFFFFFFFFFFFFFFFFFFFFFFFFFFFFF:FFFFFFFFFFFF:FF:FFFF:FFFFFFFFFFFFFFFFFFFFFFFFFFFFFFFFFFFFFFFFFFFFFFFFFFFFF:FFFFFFFF:FFFFFFFFFFFFFFFF:FF,FFFFF:FFFFFF,FFFFFFFFFFFFFFFF:FFFFFFFFFFFFFFFFFFFFFFFFFFFFFFFFF:FFFFFFF:FF,F:F,FFF,FFFFFFF,FFFFFFFF:FF,FFFFF:FFFFFF
@A01757:128:HWYCLDRX2:1:2101:16586:27680
TCGGACTACAAGGGTATCTAATCCTATTTGCTCCCCACGCTTTCGTGCCTCAGCGTCAGTCACAGGCCAGGCGGCCGCCTTCGCCACTGGTGTTCTTCCATATCTCTGCGCATTTTACCGCTACACATGGAGTTCCACCGCCCTCTCCTGTCCTCAAGTCTGCCAGTTTCTGAATGAAAGACGAGTTGAGCTCATCCCTTTGCCTTCAGACTGAACAGACCGCCTGCGCACCCTTTACGCCCAATCATTCC
+
FFFFFFFFFFFFFFFFFFFFFFFFFFF,FFFFFFFFFFFFFFFFFFFFFFFFFFFFFFFFFFFFFFFFFFFFFFFFFFFFFFFFFFFFFFFF:FFFFFFFF:FFFFFFFFFFFFFFFFFFFFFFFFFFFFFFFFF:FFFFFFFFFFFFFFFFFFFF:FFFFFFFFFF,FFFFFFFFFFFF:FFFFFFFFFFFF:FFFFF::FFFF:FFFFFFFFFFFFFFF:FF,FFFF:FFF,FFFFFFFFFFFFF:F:F
@A01757:128:HWYCLDRX2:1:2101:1434:27743
TCGGACTACAAGGGTTTCTAATCCTGTTTGCTCCCCACGCTTTCGAGCCTCAGTGTCAGTAAAAGAGCAGAAAGTCGCCTTCGCCACTGGTGTTCTGCAATATATCTAAGCATTCAACCGCTAAACATGGAGTTTCACATTCCACTTGAGTACTCAAGTTTCCCAGTTTCCAATGACCCGCCAGGGGTCAGCCGGGGGGGTTGAGTTCAGACTTAAGAAACGGACTGCGGAGCCGTTAGGCCCAATAAATG
+
FFFFFFFFFFFFFFF,F:FFFFF:FFFFFF:FFFFF:FF:FFFFF:FF:FFFFFFFFFF,,F,FFF,FF:F,,,:,,F:,,,,F,:F,,,,FF,,F,,:,,::FFFFF,,:,,F,,,F,,F::,F,FF::,F:,,,,F:,:,,,,:,,F,F:,:FFFFF,FF,F,:,F,:F,:F,::,F,,::,,:,F,:,,,,,:::,F::,,,,,,,,,,F:F,F,,::,,FFF,:,,,::,,,,,,,F,,,FFFFF:,
@A01757:128:HWYCLDRX2:1:2101:24243:27759
GGACTACTAGGGTATCTAATCCTGTTTGCTCCCCACGCTTTCGTGCCTCAGTGTCAGTTACAGTCCAGAGAGCCGCCTTCGCAACTGGTGTTCCTCCTAATATCTACGCATTTCACCGCTACACTAGGAATTCCACTCTCCTCTCCTGCACTCAAGTTCCCCAGTTTCAAAGGCTTACTACGGTTGAGCCGTAGCCTTTCACCTCTGACTTAAGAAACCACCTACGCACCCTTTACGCCCAGTAATTCCGG
+
FFFFFFFFFFFFFFFFFFFFFFFFFFFFFFFFFFFFFFFFFFFFFFFFFFFFFFFFFFFFFFFFFFFFFFFFFFFFFFFFFFFFFFFFFFFFFFFFFFFFFFFFFFFFFFFFFFFFFFFFFFFFFFFFF:FFFFFFFFFFFFFFFFFFFFFFFFFFFFFFFFFFFFFFFFFFFFFFFFFFFFFFFFFFFFFF:FFFFFFFFFFFFFFFFF:FFFFF:FFFFFFFFFFFFFFFFFFFFFFFFFFFFFFFFFF
@A01757:128:HWYCLDRX2:1:2101:2718:27774
TCGGACTACAAGGGTATCTAATCCTATTTGCTCCCCACGCTTTCGTGCCTCAGCGTCAGTCAACAGGCCAGGCGGCCGCCTTCGCCACTGGTGTTCTACCAGATATCAAGGCATTTTACCGCTACAGATGGGGTTCCCCCGCCCTCTCGTGCTCTCGAGACGGGCAGGTGCCAGAGCGTGGAACGGTTGAGCCGGTCGCTGTCACGCCAGTCTTAGCGCGCCGCGGGCGCTCCCTGTCGGCCGGATCATCC
+
:FFFFFF:,FFFFFFF,F:FFF:F,FF,:FFFFFFFF,:F,FF,FFFFFFF:FFFFFFFFF,,F,,FFFFFFF,F,FFF:,F,F,FF::FF,F,F:,,FFF,,FFF,,,,F:F:F:FF,FFF,,F:,,FFF,,FFFF,,FF:,:,,F:,FFF,,,,,,F,,,,,F,F,:,,:F:F:F,FF,,:FFFF:,,FF,FFF,,,:,,F,,,F,FFFF,,,FF,,F,:FF,,,,,F:,,,::FF:F,F:,:::,,,,
@A01757:128:HWYCLDRX2:1:2101:15863:27837
TCGGACTACACGGGTATCTAATCCTGTTCGCTACCCATGCTTTCGAGCCTCAGCGTCAGTTGCAGACCAGACAGCCGCCTTCGCCACTGGTGTTCTTCCATATATCTACGCATTCCACCGCTACACATGGAGTTCCACTGTCCTCTTCTGCACTCAAGTCGCCCGGTTTCCGATGCACTTCTTCGGTTAAGCCGAAGGCTTTCACATCAGACCTAAGCAACCGCCTGCGCTCGCTTTACGCCCAATAAATC
+
FFFFFFFFFFFFFFFFFFFFFFFFFFFFFFFFFFFF:FFFFFFFFFFFFFFFFFFFFFFFFFFFFFFFFFFFFFFFFFFFFFFFFFFFFF:FFFFFFFFFFFFFFFFFFFFFFFFFFFFFFFFFFFFFFFFFFFFFFFFFFFFFFFFFFFFFFFFFFFFFFFFFFFFFFFFFFFFFFFFFFFFFFFFFFF:FFFFFFFFFFFFFFFFFFFFF::FF,FFFFFFFF:FFFFFFFFFFFFFFFFF:FFFFFFF
@A01757:128:HWYCLDRX2:1:2101:9037:27853
TCGGACTACAAGGGTTTCTAATCCTGTTTGCTCCCCACGCTTTCGTGCCTCAACGTCAGTCGTAGTTTGGTAAGCTGCCTTCGCAATCGGTGTTCTGTATTATCTCTATGCATTTCAGCGCTACACCATACATTCCGCCTACCGCAACTAAACTCTAGCCCGACAGTATCAGAGGCAATGCCGGAGTTGAGCCCCGGGATTTCACCTCTAACTTATCCGACCCCCTACGCACCCGTTAAACCCAATAAATC
+
F:F:F,,F,FFFF,FFFFFF:FFFF:FFFFFFFFFFFF:F,,FFFFFFFFFFFFFFFFFFFFFFF,FF,FFFFFF:F,FFF:FFFFFFFF:FF:FF:F:,,FF,FF:FF:FFFFFFFF:F:FF,FF:FFFFF:FFFFF:FF,FFFFFFFFFF:FFFF,FFFFFFF:,FF,FFFFFFFFF,FF:FFFFFFF:FF,F:F,FF,FFFFFFFFFFFF,FFFF:F,F,F,F:FFFFFFF:FF,,FFFF:,FFF,,F
@A01757:128:HWYCLDRX2:1:2101:7220:27868
TCGGACTACCGGGGTATCTAATCCTGTTTGCTCCCCACGCTTTCGTGCCTCAGTGTCAGTTACAGTCCAGAGAGCCGCCTTCGCAACTGGTGTTCCTCCTAATATCTACGCATTTCACCGCTACACTAGGAATTCCACTCTCCTCTCCTGCACTCAAGTTTCCCAGTTTCAAAGGCTTACTACGGTTAAGCCGTAGCCTTTCACCTCTGACTTAAGAACCCACCTACGCACCCTTTACGCCCAGTATGTCC
+
FFFFFFF:FFFFFFFFFFFFFFFFFFFFFFFFFFFFFFFFFFFFFFFFFFFFFFFFFFFFFFFF,FFFFFFFFFFFFFFFFFFF:FFFFFFF,FFFFFFFFFFFFFFFFFFFFFF:FFFFF:FFF,:::FFFFFFF:FF:FFF:FF:FFFFFFFF,FF:F::FF:F:F:,,F:FFF:F,FFF,F:FFF,,F::,FFFFF,FF,,FFFFFF,F::,FF,,,F,F,:,FFF:F:F,FF,,FF,F:F,,,,F,,
@A01757:128:HWYCLDRX2:1:2101:5276:28009
TCGGACTACAAGGGTATCTAATCCTGTTTGCTCCCCACGCTTTCGAGCCTCAGCGTCAGTTGCAGACCAGAGAGCCGCCTTCGCCACTGGTGTTCTTCCATATATCTACGCATTCCACCGCTACACATGGAGTTCCACTCTCCTCTTCTGCACTCAAGTCTCCCAGTTTCCAATGCACTACTCCGGTTAAGCCGAAGGCTTTCACATCAGACTTAAAAGACCGCCTGCGTTCCCTTTACGCCCAGTAAATC
+
FFFFFFFFFFFFFFFFFFFFFFFFFFFFFFFFFFFFFFFFFFFFFFFFFFFF:FFFFFFFFFFFFFFFFFFFFFFFFFFFFFFFFFFFFFFFFFFFFFFFFFFFFFFFFFFFFFFFFFFFFFFFFFFFFFFFFFFF:FFFFFFFFFFFFFFFFFFFFFFFF:FFFFFFFFFFFF,FFFFFFFFFFFFFFF,:FFF:FFFFFFFFFFFFFF,FFFFFF:F,F,FFFF::FFFFFFFFFFFFFFFF,FF:FFF
@A01757:128:HWYCLDRX2:1:2101:11822:28040
TCGGACTACAAGGGTATCTAATCCTGTTTGCTCCCCACGCTTTCGTGCCTCAGTGTCAGTTACAGTCCAGAGAGCCGCCTTCGCAACTGGTGTTCCTCCTAATATCTACGCATTTCACCGCTACACTAGGAATTCCACTCTCCTCTCCTGCACTCAAGTTCCCCAGTTTCAAAGGCTTACTACGGTTGAGCCGTAGCCTTTCACCTCTGACTTAAGAAACCACCTACGCACCCTTTACGCCCAGTAATTCC
+
FFFFFFFFFFFFFFFFFFF:,FFFFFFFFFFFFFFFFFFFFFFFFFFFFFFFFFFFFFFFFFFFFFFFFFFFFFFFFFFFFFFFFFFFFF:FF:FFFFFFFFFFFFFFFFFFFFFFFFFFFFFFFFFFFFFFFFFFFFFFFFFFFFFFFFFFFFFFFFFFFFFFFFFFFFFFF:FFFFFFFFFFFFFFFFFF:FFFFFFFFFFFFFF:FFFFFFFFF:FFFFFFFFFFFFFFFFFFFF:FFFFFFFFFFFF
@A01757:128:HWYCLDRX2:1:2101:6958:28072
TCGGACTACAAGGGTATCTAATCCTGTTCGCTACCCATGCTTTCGAGCCTCAGCGTCAGTTGCAGACCAGACAGCCGCCTTCGCCACTGGTGTTCTTCCATATATCTACGCATTCCACCGCTACACATGGAGTTCCACTGTCCTCTTCTGCACTCAAGTCGCCCGGTTTCCGATGCACTTCTTCGGTTAAGCCGAAGGCTTTCACATCAGACCTAAGCAACCGCCTGCGCTCGCTTTACGCCCAATAAATC
+
FFFFFFFFFFFFFFFFFFFFFFFFFFFFFFFFFFFFFFFFFFFFFFFFFFFFFFFFFFFFFFFFFFFFFFFFFFFFFFFFFFFFFFFFFFFFFFFFFFFFFFFFFFFFFFFFFFFFFFFFFFFFFFFFFFFFFFFFFFFFFFFFFFFFFFFFFFFF:FFFFFFFFFFFFFFFFFFFFFFFFFFFFFFFFFFFFFFFFFFFFFFFFFFFFFFFFFFFFFF,FFFFFFFFFFFFFFFFF:FFFF:FFFFFFFF
@A01757:128:HWYCLDRX2:1:2101:15094:28072
TCGGACTACACGGGTATCTAATCCTGTTCGCTACCCATGCTATCGAGCCTCAGCGTCAGTTGCAGACCAGACAGCCGCCTTCGCCACTGGTGTTCTTCCATATATCTACGCATTCCACCGCTACACATGGAGTTCCACTGTCCTCTTCTGCACTCAAGTCGCCCGGTTTCCGATGCACTTCTTCGGTTAAGCCGAAGGCTTTCACATCAGACCTAAGCAACCGCCTGCGCTCGCTTTACGCCCAATAAATC
+
FFFFFFFFFFFFFFFFFFFFFFFFFFFF:F:FFFFFF:FFF,FFF,FFFFFFFFFFF,FF:F,,F:FFFFFF,FF,FFFFFFFFFFFFFFFFFFFFFFFFFFFFFFFF,FFFFFF,FF,FFFFFFFFFF:FF:FFFFFFFFFFFFFFFFFFFFFFFFFFFFFFFFFFFFFFFFFFF,FFFFFFFFFFFF,:FFFFFFFFF:FFFFFFFFFFFFF,FFF:FFFFFFFFFFFFFFFFFFF:FFFFF::FFFFF
@A01757:128:HWYCLDRX2:1:2101:10854:28087
TCGGACTACCAGGGTTTCTAATCCTATTTGCTCCCCACGCTTTCGTGCCTCAGCGTCAGTCAACAGGCCAGGCGGCCGCCTTCGCCACTGGTGTTCTTCCATATATCTACGCATTTTACCGCTACACATGGAGTTCCACCGCCCTCTCCTGTCCTCAAGTCTGCCAGTTTCTGACTGAAAGACGAGTTGAGCTCATCCCTTTGCCTTCAGACTGAACAGACCGCCTGCGCACCCTTTACGCCCAATCATTC
+
FFFFFFFFFFFFFFFFFFFFFFFFF:FFFFFFFFFFFFFFFFFFFFFFFFFFFFFFFFFFFFFFFF:FFFFFFFFFFFFFFFFFFFF:FFFFF:FFFFFFFFFFFFFFFFFFFFFFFFFFFFFFFF:FFFFFFFFF,FFF,FFFFFFFFFFFFFFFFFFFFFFFFF::FFFFFF,FFF:FFFFFFFFFF::FFFFFF:FFFFFFF:FFF:FFFFF:F:FF:FFFFFFFFFFFFFFFFFFFFFF,FFFFFF,
@A01757:128:HWYCLDRX2:1:2101:14082:28166
TCGGACTACAAGGGTATCTAATCCTGTTTGCTCCCCACGCTTTCGAGCCTCAGTGTCAGTAACAGACCAGAATGTCGCCTTCGCCACTGGTGTTCTTCCATATATCTACGCATTCCACCGCTACACATGGAGTTCCACATTCATCTTCTGTACTCAAGTTTCCCAGTTTCCAATGACCCCCCACGGTTAAGCCGTGGGCTTTCACATCAGAATTAAGAAACCACCTGCGCTCCATTTACGCCCAATAAATC
+
FFFFF:,FFFFFFFFFF,FFFFFFFFFFFF,,FFFFFFF:FF:FF::F:,FFFF,FFF,:F,FFF:F,FFFFFFFFFF,F,F:FFFFFF:F:F:FFFFFFFFFFFFF:FFF:FFFFFF,:,FFFF,FFF,F:FFFFF:F:FF:,:FFFF:,FFF:FF,:FF:F::,FF,F,FFF:F:,FFFFFFF:FFFF,FF,FFFFFFF,,FFFFFFFF,FFFF,FFFFFFF,,:FFFFFF,FF,FFFFF,FFF:FF:,
@A01757:128:HWYCLDRX2:1:2101:26982:28181
TCGGACTACACGGGTATCTAATCATATTACCTCCCCACGCTTACGTGCCTCACCCTCAGTCCACAGCCCAGGCGCCCGCCTTCGCCACTGGTGTTCTTCCATATATCTACGCATTTTACCGCTACACATGGAGTTCCACCGCCCTCTCCTGCTCTCTAGCCCGCCAGTTTCCAGAGCCTGTACCGGTTGAGCCGGTACCTTTCACTCCAGACTTAGCAGGCCGCCTACGCACCCTTTACGCCCAATCCTTC
+
FF:,:F,FFFFFFF,F,FFFFFFFFFF,,,FFFF::F:FF,:F:F,FFF,:F,FFF:FFFF,,FFF,FF:FFFF,FFF:F:FFFFF:F:FFF,FFFFFFFF,FFFFFFFFFF,F:FF:FF:FF:FF::F,FFFFF:F,FF,FFF,FFFFFFFFF:FFF,FFFFFFFFF,FFF:FFF:FFF::FFF,FF:FFFFFF,FFF::FFFF:F:F,FF:FFF:F:,FFFFFF:FFFFFFFF,FFF:FFF:FF:,FFF
@A01757:128:HWYCLDRX2:1:2101:7030:28197
TCGGACTACACGGGTATCTAATCCTGTTTGATCCCCACGCTTTCGCACATCAGCGTCAGTTACAGACCAGAAAGTCGCCTTCGCCACTGGTGTTCCTCCATATCTCTGCGCATTTCACCGCTACACATGGAATTCCACTTTCCTCTTCTGCACTCAAGTTTCCCAGTTTCCAATGACCCTCCACGGTTGAGCCGTGGGCTTTCACATCAGACTTAAGAAACCGCCTACGCGCGCTTTACGCCCAATAATTC
+
FFFFFFFFFFFFFFFFFFFFFFFFFFFFFFFFFFFFFFFFFFFFFFFFFFFFFFFFFFFFFFFFFFFFFFFF:FFFFFFFFFFFFFFFFFFFFFFFFFFFFFFFFFFFFFFFFFFFFFFFFFFFFFFFFFF:FFFFFFFFFFFFFFFFFFFFFFFFFFFFFFFFFFFFFFF:FFFFFFFFFFFFFFFFFFFFFFFFFFFFFFFFFFFFFFFFFFFFFFF:FFFFFFFFFFFFFFFFFFFFFFFFFFF,FFF
@A01757:128:HWYCLDRX2:1:2101:16893:28244
TCGGACTACCGGGGTATCTAATCCTGTTTGCTCCCCACGCTTTCGTGCCTCAGTGTCAGTTACAGGCCAGAGAGCGGCCTTCGCCACTGGTGTTCCTCCTAATATCTACGCGGTGCCCCGCTCCCCTAGGAATTCCAGTCGCCTCTCCTGCACGGAAGTGGCCCCGTTGCACAGGCTTCGTCGGGGTGAGCGGGAGCGTTTCGGCGCTGCCGGCTGGCGCGGCCTCGGCGCGCGGGGGGCGCAGTGGGTGG
+
::FFF:FFFFFFFFF:,:FFFFFFFFF,:FFF,FFFFFFF,,,FFFFF:F:FF,FF,,:F,:,,F,,:FF:::FF,::FFF:F:,FFFFF:,,:F,::,FFFF,,,FF,,,,:,,,F,,,:,,,,,,FFF,,F,,:,,F,,,,FF:,,:FF,,,,F,:,F,,,:,F,,,,,,,F:,:F,,,,:F,FFFFFFFF:,F,,,,,,,,:,F:F,,:,,,F,,,,:,,,::,F,,,,:FF,,,F:F,:F,FFF,F:
@A01757:128:HWYCLDRX2:1:2101:15148:28260
TCGGACTACAAGGGTTTCTAATCCTGTTCGCTACCCATGCTTTCGAGCCTCAGCGTCAGTTGCAGACCAGACAGCCGCCTTCGCCACTGGTGTTCTTCCATATATCTACGCATTCCACCGCTACACATGGAGTTCCACTGTCCTCTTCTGCACTCAAGTCGCCCGGTTTCCGATGCACTTCTTCGGTTAAGCCGAAGGCTTTCACATCAGACCTAAGCAACCGCCTGCGCTCGCTTTACGCCCAATAAATC
+
FFFFFFFFFFFFFFF,FFFFFFFFFFFFFFFFFFFFFFFFFFFFFFFFFFFFFFFFF:FFFFFFFFFFFFFFFFFFFFFFFFFFFFFFFFFFFFFFFFFFFFFFFFFFF:FFFFFFFFFFFFFFFFFFFFFFFFFFFFFFFFFFFFFFFFFFFFFFFFFFFFFFFFFFFFFFFFFFFFFFF:FFFFFFFFFFFFFFFFFFFFFFFFFF:FFFF::F:FFFFFF:FFFFFFFF:FFFFFFFFFFFFF:FF:F
@A01757:128:HWYCLDRX2:1:2101:15962:28291
TCGGACTACAGGGGTATCTAATCCTATTTGCTCCCCACGCTTTCGTGCCTCAGCGTCAGTCAACAGGCCAGGCGGCCGCCTTCGCCACTGGTGTTCTTCCATATATCTACGCATTTTACCGCTACACATGTAGTTCCACCGCCCTCTCCTGCTCTCTAGCCCGCCAGTTTCCAGAGCCTGTAGCGGTTGAGCCGGTACCTTTCACTCCAGACTTAGCAGGCCGCCTCCGCACCCTTTACGCCCAATCATTC
+
FFFFFFFFFFFFFFFFFFFF,FFFFFFFFFF:FFFFFFFFFFFFFFFFFFF,FFFFFFFFFFFFFFFFFFF:FFFFFFFF:FF:FFFFFFFFF:FFFFFFFF,F:FFFFFFFFF,FFFFFFF:FFFFFFF,FF,FF:FFFFFFFFFFFFFFFFFFFFFFFFFFF:FFF,FFFFFFFFFFFFF,FFFFFFFFFFFFFFFFF,FF::FF,FFFFFFFFFFFFFFFFFF:FFFFFFF:F,FFFFFF,F::::FF
@A01757:128:HWYCLDRX2:1:2101:9245:28338
TCGGACTACAAGGGTATCTAATCCTGTTCGCTCCCCTAGCTTTCGCGCCTCAGCGTCAGTCGTGGCCCAGAAGGCCGCCTTCGCCGCCGGTGTTCTTCCCAATATCTGCGCATTCCACCGCTACACTGGGAATTCCGCCTTCCCCTACCAGACTCAAGCCTGCCGGTATCGGGGGCGGACCGGGGTTGAGCCCCGGTATTTGACCCCCGACCTAACAGGCCGCCTACGCGCGCTTTACGCCCAATGAATCC
+
FFFFFFFFFFFFFFFFFFFFFFFFFFFFFFFFFFFFFFFFFFFFFFFFFFFFFFFFFFFFFFFFFFFFFFFFFFFFFFFFFFFFFFFFFFFFFFFFFFFFFFFFFFFFFFFFFFFFFFFFFFFFFFFFFFFFFFFFFFFFFFFFFFFFFFFFFFFFFFFFFFFFFFFFFFFFFFFFFFFFFFFFFFFFFFFFFFFFF,FFFFFFFFFFFFFFFFFFFFFFFFFF:FFFFFFFFFFF:F:FFFF:FFF,FFF
@A01757:128:HWYCLDRX2:1:2101:17219:28338
TCGGACTACACGGGTATCTAATCCTATTTGCTCCCCACGCTTTCGTGCCTCAGCGTCAGTCAACAGGCCAGGCGGCCGCCTTCGCCACTGGTGTTCTTCCATATATCTACGCATTTTACCGCTACACATGGAGTTCCACCGCCCTCTCCTGCTCTCTAGCCCGCCAGTTTCCAGAGCCTGTACCGGTTGAGCCGGTACCTTTCACTCCAGACTTAGCAGGCCGCCTACGCACCATTTACGCCCAATCATTC
+
FFFFF:F,FFF::FF,FFF:,F,F:FFFFFFFFFFFFFFFFFFFF:FFF:FFFFFFF,FFFFFFFFF,F:FFFFFFFFFFFFFFFFFFFFFFFF,FFFFFFFFFFF,FFFFFFFF:FFFFFFFFFFFFFFFFFFFFFFFFFFFFFFFFF:FFFFFFFFFFFFFF:FFFFFF:FFFFFFFFFF:FFFFFFFFFF::FFF,FFF,FFFFFFFFFFF,,:FF:FFFF:F:,FFFFF:FFFF:FFFFFF,,F,:F
@A01757:128:HWYCLDRX2:1:2101:16125:28354
TCGGACTACAAGGGTATCTAATCCTGTTCGCTACCCATGCTTTCGAGCCTCAGCGTCAGTTGCAGACCAGAGAGCCGCCTTCGCCACTGGTGTTCTTCCATATATCTACGCATTCCACCGCTACACATGGAGTTCCACTCTCCTCTTCTGCACTCAAGTTCAACAGTTTCTGATGAAATTCTCCGGTTGAGCCGAAGGCTTTCACATCAGACTTATTGAACCGCCTGCACTCGCTTTACGCCCAATAAATC
+
FFFFFFFFFFFFFFFFFFFFFFFFFF:FFFFFFFFFFFFFFFFFFFFFFFFFFFFFFFFFFFFFFFFFFFFFFFFFFFFFFFFFFFFFFFFFFFF,FFFFF:FFFFFFFFFFFFFFFFFFFFFFFFFFFFFFFFFFFFFFFFFFFFFFFFFFFFFFFFFFFFFFFFFFFFFFFFFFFFFFFFFFFFFFFFFFFFFFFFFFFFFFFFFFFFFFFFF:FFFF,FFFFFFFFFFFFFFFFFFFFFFFFFF::F:
@A01757:128:HWYCLDRX2:1:2101:27787:28354
TCGGACTACAGGGGATCTAATCCTGTTTGCTCCCCACGCTTTCGTGCATCAGCGTCAGTAATGTTCCAGCAGGTCGCCTTCGCAATGAGTATTCCTCTTGATCTCTACGGATTTTACCCCTACACCAAGAATTCCACCTACCTCTCCCACACTCCAGAGTAACAGTTTCAAATGCAGTTCTGTAGTTAAGCTACAGGATTTCACATCTGACTTATTACCCCGCCTACGCACTCTTTACGCCCAGTGATTCC
+
FFF:FFFFFFFFF,,FFFF,FFF,F,:FFFFFFFFFFFFFF:FFFFF,FF,FFF,FFFFFFFFFFFFFFFFFF:FFFFFFFFFFFFFFFFFFFFFFFFFF:FFFFFFFFFFFFFF:FFFFF:FFFF:FFFFFFFFFFFFFFFFFFFFFFFFFFFFFFFFFF,FFFFFFFFFFFFFFF:FFFFFFFFFFFFFF,FFFFFFFFFFFFFFF:FFFFFFFFFFFFFF:FFFFFFFFFFFFFFFFFFFFFFFFFFF
@A01757:128:HWYCLDRX2:1:2101:14633:28369
TCGGACTACCCGGGTATCTAATCCCGTTTGCTCCCTACGCTTTCGTGCCTTAGTGTCAGAACCGTCCCAGCATCCTGCCTACGCTATTGGTGTTCCTTCTAATATCTACGGATTTCACTCCTACACTAGAAATTCCAGATGCCCCTAACGGTCTCGAGCTTAACAGTTTAGCTAATAGTCTGAATGGTTGAGCCACCAGATTTCACTAGCTACTTATTATGCCACCTACGCAACTCTTTACACCCAGTCAC
+
FFFFFFFFFFFFFFFFFFFFFFFFFF:FFFFFFFFFFFFFFFFFFFFFF:FFFFFFFFFFFFFFFFFFFFFFFFFFFFFFFFFFFFFFFFFFFFFFFFFFF:FFFFFFFFFFFFFFFFFFFFFFFFFFFFFFFFFFFFFFFFFFFFFFFFFFFFFFFFFFFFFFFFFFFFFFFFFFFFFFFFFFFFFFFFFFFFFFFFF:FFFFFFFFFFFFFFFFFFFFFF::FFFFFFFF,FFFFFFFFFFFFFFFFF:
@A01757:128:HWYCLDRX2:1:2101:12843:28401
TCGGACTACAAGGGTATCTAATCCTGTTCGCTCCCCCAGCTTTCGCGCCTCAGCGTCAGTGCCGGCCCAGAGAGCTGCCTTCGCCATCGGTGTTCTTCCCGATATCTGCGCATTCCACCGCTACACCGGGAATTCCGCTCTCCTCTACCGCACTCGAGCCGCCCAGTTCGGAACCCGGCCCGAGGTTTAGCCCCGGGGGTAGAGGTTCCGCTTAGGCAGCCGCCTACGCGCGCTTTACGCCCAATGAATCC
+
FFFFFFFFFFFFFFFFFFFFFFFFFFFF:FFFFFFFFFFFFFFFF,FF,FFFFFFFFFFFFFFFFF,F:,:FFFFFF:FFF::FFFFFFF:FFF::F,FF,FFF,,FFF,FF,FF,F:F,FFF,:FF:FFFFFF:FFFFFFFFFFFF:FFFFFF:FFFFFFF:,FFFFFF,FFF,FF,F,:FFFF:F,:FFFFFFFF:,FF:FF:F:F:F,:FFFFF:,FF:,FFF:FF:::F,FFFFFFFFF,F:FFFFF
@A01757:128:HWYCLDRX2:1:2101:18023:28416
TCGGACTACAAGGGTATCTAATCCTGTTTGCTACCCACGCTTTCGCACCTCAGCGTCAGTTTACGGCCAGATGGCCGCCTTCGCTACCGGTATTCCTCCTGATCTCTACGCATTTCACCGCTACACCAGGAATTCTGCAATCCTCTCTGATACTCTAGTATTATAGTATCACTAGCCTTACTCAAGTTGAGCTCTAGTCTTTGACTAATGACTTACAACACCGCCTACGTGCTCTTTACGCCCAGTCACTC
+
FFFFFFFFF,FFFFFFFFFFFFFFFFFFFFFF:FF:FFFFFFFFFFFFFF:FFFFFFFFF,:,,,,FFFF,:,FF:FFFFFFFF,F,FFFFFFFFFFFFFFFF,FFFFFFFFFFFFFFFFF:FFFFFFFFFFFFFFFFFFFF:FFF:FFFFF:F:FFF:F,F:FFFFFFFF:FFFFF,FF,F,,:FFFF,FFFFF,FFFF:,FFFF,FFFFF,FFFF,F:F:FFFFFFF,FFF,FFF::FFFF,FFF:FFF
@A01757:128:HWYCLDRX2:1:2101:5972:28432
TCGGACTACTAGGGTATCTAATCCTGTTTGCTCCCCACGCTTTCGTGCCTCAGTGTCAGTTACAGTCCAGAGAGCCGCCTTCGCAACTGGTGTTCCTCCTAATATCTACGCATTTCACCGCTACACTAGGAATTCCACTCTCCTCTCCTGCACTCAAGTTTCCCAGTTTCAAAGGCTTACTACGGTTGAGCCGTAGCCTTTCACCTCTGACTTAAGAAACCACCTACGCACCCTATACGCCCAGTAATTCC
+
FFFFFFFFFFFF:FFFFFFFFFFFFFFFFFFFFFFFFFFFFFFF,FFF:FFFFFFFFFFFFFFFFFFFFFFFFFFFFFFFFFFFFFFFF,FFFFFFFFFFFFF,FFF:FFFFFF:FFFFFFFFFF,FFFFFFFF:FFFFFFFFFF:FFFFFFF:FFFFF:FFF,FFFFFFFFFF,FFFFFFFF,FFF,FF:F::FFFFF,FFF,:FFF,F:FFFFFFF:,FFFFFFF:FF:,F:,F,,FFFFFF,F,FF:,
@A01757:128:HWYCLDRX2:1:2101:26765:28494
TCGGACTACAAGGGTATCTAATCCTGTTTGCTCCCCATGCTTTCGCGCCTCAGCGTCAGTTATAGACCAGAAAGTCGCCTTCGCCACTGGTGTTCCTCCACATCTCTACGCATTTCACCGCTACACGTGGAATTCCACTTTCCTCTTCTATCCTCAAGCCTTCCAGTTTCCAATGACCTTCCACGGTTAAGCCGTGGGCTTTCACATCAGACTTAAAAGGCCGCCTGCGCGCGCTTTACGCCCAATAATTC
+
FFFFFFFFFFFFFFFFFFFFFFFFFFFFFFFFFFFFFFFFFFFFFFFFFFFFFFFFFFFFFFFFFFFFFFFFFFFFFFFFFFFFFFFFFFFF:FFFFFFFFFFFFFFFFFFFFFFFFFFFFFFFFFFFFF:FFFFF:FFFFFFFFFF:FFFFFFFFFFFF:FFFFFFFFFFFFFFFFFFFFFFFFFF:FFFFFFFFFFFFFFFFFFFFFFFFFF:FFFFFF:FFFFFFFFFF:FFF:FF:FFFFFFF:F:F
@A01757:128:HWYCLDRX2:1:2101:29532:28526
TCGGACTACACGGGTATCTAATCCTGTTCGCTCCCCCAGCTTTCGCGCCTCAGCGTCAGTGACGGCCCAGAGAGCTGCCTTCGCCATCGGTGTTCTTCCCGATATCTGCGCATTCCACCGCTACACCGGGAATTCCGCTCTCCTCTACCGCACTCGAGCCGCCCAGTCCGGGACCCGGCCCGGGGTTGAGCCCCGGGGTTAGAGGTCCCGCTTAGGCGGCCGCCTACGCGCGCTTTACGCCCAATGAATCC
+
FFFF,FFFFFFFFFFFFFFFFFFFFF,FFFFFFFFFFFFFFFFFFFFFFFFFFFFFFFFFFFFFFFFFFFFFFFFFFFFFFFFFFFFFFFFFFFFFFFFFFFFF,FF:FFFFFFFFFFFFFFFFFFFFFFFFFFFF,FFFFFFFFFFFFFFFFFFFFFFFFFFFFFFFFF,FFFFFF:FFFFF:F:FFFFFFFF::F:FF:FFF:FFFFF:,FFFFFFFFFFFFF:FF:F,F:FFFFFFFFFF,F:FFFFF
@A01757:128:HWYCLDRX2:1:2101:27425:28541
TCGGACTACACGGGTATCTAATCCTGTTCGCTCCCCCAGCTTTCGCGCCTCAGCGTCAGTGACGGCCCAGAGAGCTGCCTTCGCCATCGGTGTTCTTCCCGATATCTGCGCATTCCACCGCTACACCGGGAATTCCGCTCTCCTCTACCGCACTCGAGCCGCCCAGTCCGGGACCCGGCCCGGGGTTGAGCCCCGGGGTTAGAGGTCCCGCTTAGGCGGCCGCCTACGCGCGCTTTACGCCCAATGAATCC
+
FFFFFFFFFFFFFFFFFFFFF:FFFFF:FFF:FFFFFFFFFFFFFFFFFFFFFFFFFFFFFFFFFFFFFFFFFFFFF:FFFFFFFFFFFFFFFFFFFFFFFFFFFFFFFFFFFFFF::FFFF:FFFFFFFFF,FFFFFFFFFFFFFFFFFFFFFFFFFFFFFFFFF:FFFFFF:FFFFFFFFFFFFFFFFFFFFFFFFFFFFFFFFFFFFFFFFF:FF:FFFFFF:FFFFFFFF,FFFF:FFFFF,F,FFF
@A01757:128:HWYCLDRX2:1:2101:18837:28604
TCGGACTACCAGGGTATCTAATCCTGTTTGCTACCCACGCTTTCGAGCCTCAGCGTCAGTTGCAGACCAGACAGCCGCCTTCGCCACTGGTGTTCTTCCATATATCTACGCATTCCACCGCTACACATGGAGTTCCACTGTCCTCTTCTGCACTCAAGTCGCCCGGTTTCCGATGCACTTCTTCGGTTAAGCCGAAGGCTTTCACATCAGACCTAAGCAACCGCCTGCGCTCGCTTTACGCCCAATAAATC
+
FFFFFFFFFFFFFFFFFFFFFFFFFFFFFFFFFFFFFFFFFFFFFFFFFFFFFFFFFFFFFFFFFFFFFFFFFFFFFFFFFFFFFFFFFFFFFFFFFFFFFFFFFFFFFFFFFFFFFFFFFFFFFFFFFFFFFFFFFFFFFFFFFFFFFFFFFFF,FFFFFFFFFFFFFFFFFFFFFFFFFFFFFFFFFFFFFFFFFFFFFFFFFFFFFF:FF:FFFFFFFFFFFFFFFFFFFFFFFFFFFFFFFFFFFFF
@A01757:128:HWYCLDRX2:1:2101:27001:28620
TCGGACTACTGGGGTATCTAATCCTGTTCGCTCCCCCAGCTTTCGCGCCTCAGCGTCAGTGCCGGCCCAGAGAGCTGCCTTCGCCATCGGTGTTCTTCCCGATATCTGCGCATTCCACCGCTACACCGGGAATTCCGCTCTCCTCTACCGCACTCGAGCCGCCCAGTCCGGGACCCGGCCCGGGGTTGAGCCCCGGGGTTAGAGGTCCCGCTTAGGCGGCCGCCTACGCGCGCTTTACGCCCAATGAATCC
+
FFFFFFFFFFFFFFFFFFFFFFFFFFFFFFFFFFFFFFFFFFFFFFFFFFFFFFFFFFFFFFFFFFFFFFFFFFFFFFFFFFFFFFFFFFFFFFFFFFFFFFFFFFFFFFFFFFFFFFFFFFFFFFFFFFFFFFFFFFFFFFFFFFFFFFFFFFFFFFFFFFFFFFFFFFFFFFFFFFFFFFFFFFFFFFFFFFFFFFFFFFFFFFFFFFF:FFFFFFFFFFFFF,FFFFFFFFFF:FFFFFF:F:F,FFF
@A01757:128:HWYCLDRX2:1:2101:4137:28667
TCGGACTACAAGGGTATCTAATCCTGTTTGCTCCCCACGCTTTCGTGCCTCAGTGTCAGTTACAGTCCAGAGAGCCGCCTTCGCAACTGGTGTTCCTCCTAATATCTACGCATTTCACCGCTACACTAGGAATTCCACTCTCCTCTCCTGCACTCAAGTTCCCCAGTTTCAAAGGCTTACTACGGTTGAGCCGTAGCCTTTCACCTCTGACTTAAGAAACCACCTACGCACCCTTTACGCCCAGTAATTCC
+
FFFFFFFFFFFFFFF:FFFFFFFFFFFFFFFFFFFFFFFFFFFFFFFFFFFFFFFFFFFFFFFFFFFFFFFFFFFFFFF:FFFFFFFFFFFFFFFFFFFFFFFFFFFFFFFFFFFFFFFFFFFFFFFFFFFFFFFFFFFFFF:FFFF:FFFFF:FFFFFF,FFFFFFFFFFFFFF:,FFFFFFFFFF:F:FFFFFFFFF:FFFF,FFFFFFFF,FFFFFFF:F,FFF,FFFFFFFFFFFF:FF:FFFFF,F
@A01757:128:HWYCLDRX2:1:2101:31042:28729
GGGGGGGGGGGGGGGGGGGGGGGGGGGGGGGGGGGGGGGGGGGGGGGGGGGGGGGGGGGGGGGGGGGGGGGGGGGGGGGGGGGGGGGGGGCGGGGCGGGGGGGGGGGGGGGGGTGGGGAGGGGTGGAGGGGGAATTGGAGAGAACGGAAGAGAAGAGAAAGTGAGAGGAGGAAGGGGGGGAGGAAGGCGAGATAGGGAACAGGAGGTGGGGAAGGAGGGAGAGACTGAGAGAAAAGAAAGTGGAAGAGACA
+
FFFFFFFFFFFFFFFFFFFFFFFFFFFFFFFFFFFFFFFFFFF:FF:F:FFFF:FFFFFF:F:F::FF:F:FFF:F,,::,F,F:,:,,,,,:,,,,,,,,,,,,:,,,,,:,,:,,,,,,,,,,,,,,,,:,,:,,,,,,,,,,,,,,,,,,,,,,,,,,,,,,,,,,,,,,,,,,,,,,,,,,,,:,,,:,,,,,,,,,,,,,,,,,,,,,,,,,,,,,,,:,,,,,,,,,F,,,,:,,,,,,,,,:,:
@A01757:128:HWYCLDRX2:1:2101:24695:28792
TCGGACTACACGGGTTTCTAATCCTATTTGCTCCCCACGCTTTCGTGCCTCAGCGTCAGTCACAGGCCAGGCGGCCGCCTTCGCCACTGGTGTTCGTCCAGCTCTCTGCGCATTTTACCGCTACACTTGGAGTTCCACCGCGCTCTCCTGTCCGCAAGGCTGCGAGGTTCTGAAGGAAAGACGAGGTGCGCTGCTGCCTTTGCGTGCGGTCGGAGCAGACGGCGTCCGCTCCGTGGGCGCGCCGGGGGGCG
+
FF:F:FFFFFFFFF:,FF,FFFFFFF,FFF:F::FFF,FF:FFFFF:,FFFFFFFF:FFF,FFFFF,F,FFFFFF:FFF:FFFFFFFFFF,F::::,,F:,F:F,FF,FFF,FFFF,,,F,:,,:F,:FF,F,F,F:,,FF:::F:,,F:,,,,,,::,,FFFF,F,,,,FF,F,F,,,F,,F,,,FF,F,F,::,,,,,,F:,F,F,:,,,:,,F,F,,:F:,F,,FF::FF,,,,,FFF,,,,,,,,,F
@A01757:128:HWYCLDRX2:1:2101:28058:28792
TCGGACTACTAGGGTATCTAATCCTGTTCGCTCCCCCAGCTTTCGCGCCTCAGCGTCAGTGACGGCCCAGAGAGCTGCCTTCGCCATCGGTGTTCTTCCCGATATCTGCGCATTCCACCGCTACACCGGGAATTCCGCTCTCCTCTACCGCACTCGAGCCGCCCAGTCCGGGACCCGGCCCGGGGTTGAGCCCCGGGGTTAGAGGTCCCGCTTAGGCGGCCGCCTACGCGCGCTTTACGCCCAATGAATCC
+
FFFFFFFFFFFFFFFFFFFFFFFFFFFFFFFFFFFFFFFFFFFFFFFFFFFFFFFFFFFFFFFFFFFFFFFFFFFFFFFFFFFFFFFFFFFFFFF:FFFFFFFFFFFFFFFF,FFF,FFFFFFFFFFFF:::FFFFFFFFFFFFFFF:FFFFFFFFFFFFFF:F,FF:FFFFF:F:FFF:FFFFF,:F:FFFF:FFF:,:,F:FF::FFFF,:,FFFFF:FFF:F,FFFFFFF:FFFFFFFFFFF::,FFF
@A01757:128:HWYCLDRX2:1:2101:10339:28823
TCGGACTACAGGGGTATCTAATCCTGTTTGCTCCCCACGCTTTCGTGCCTCAGTGTCAGTTACAGTCCAGAGAGCCGCCTTCGCAACTGGTGTTCCTCCTAATATCTACGCATTTCACCGCTACACTAGGAATTCCACTCTCCTCTCCTGCACTCAAGTTCCCCAGTTTCAAAGGCTTACTACGGTTGAGCCGTAGCCCTTCACCTCTGACTTAAGAAACCACCTACGCACCCTTTACGCCCAGTAATTCC
+
FFFFFFFFFFFFFFFFFFFFFFFFFFFFFFFFFFFFFFFFFFFFFFFFFFFFFFFFFFFFFFFFFFFFFFFFFF:FFFFFFFFFFFFFFFFFFFFFFFFFFFFFFFFFFFFFFFFFFFFFFFFFFFFFFFFFFFFFFFFFFFFFFFFFFFFFFFFF,FFFFFFFFFFFFFFFFFFFFFFFFFFFFFFF:FFFFFFFFF,FFFFFFFFFFFFFFFFFFFFFFFFFFFF::FFFFFFF:FFFFFF:FF:FFFF
@A01757:128:HWYCLDRX2:1:2101:6506:28855
TCGGACTACTGGGGTATCTAATCCTGTTCGCTCCCCCAGCTTTCGCGCCTCAGCGTCAGTGACGGCCCAGAGAGCTGCCTTCGCCATCGGTGTTCTTCCCGATATCTGCGCATTCCACCGCTACACCGGGAATTCCGCTCTCCTCTACCGCACTCGAGCCGCCCAGTCCGGGACCCGGCCCGGGGTTGAGCCCCGGGGTTAGAGGTCCCGCTTAGGCGGCCGCCTACGCGCGCTTTACGCCCAATGAATCC
+
FFFFFFFFFFFFFFFFFFFF:FFFFFFFFFFFFFFFFFFFFFFFFFFFFFFFFFFFFFFFFFFFFFFFFFFFFFFFFFFFFFFFFFFFFFFFF:FFFFFFFFFFFFFFFFFFFFFFFFFFFFFFFFFFFFFFFFFFFFFFFFFFFFFFFFFFFFFFFFFFFFFFFFFFFFFF,FFFFFFFFFFFF:FFFFFFFFFFFFFF,::FFFF:FFFFF:FFFFFFFFFFF,FFFFFFFFFFFFFFFFF:F,FFFFF
@A01757:128:HWYCLDRX2:1:2101:8241:28855
CGGACTACTAGGGTATCTAATCCTGTTTGCTCCCCACGCTTTCGAGCCTCAACGTCAGTTAACGTCCAGCAGGCCGCCTACGCCACTGGTGTTCCTCCTAATATCTACGCATTTCACCGCTACACTAGGAATACCCCCTGCCTCTCCGACACTCCAGCTTAACAGTTCCAAATGCAGTCCCGGGGTTCAGCCCCGGTATTTCACATCTCGCTTGCCATGCCGACTACGCTCCCTTTACATCCAGTAAATCC
+
FFFF:F,::FF,,,:FFFFFFF,F,F,F,,FFFFFFFFFF:FFFF,F,,FFFF,FFFF:,F,FF,FF,:::F,F:,FF,:FF:F,F,:FFF,FF:FFFF,F,F,FF:FFFF:F,FFFF:FF,F::FFF,,,F,:F,F,:FFFFF,FF:F,,:FFF,FFFFFFFFFFFFFFFF:F:,,,FFFFF,F,F,FFF,FF,,FFFFF,FFF,F,,,F:F,F:::FF,,,FFFFFFFFFFFFFFF,FFFFFFF,FFF:
@A01757:128:HWYCLDRX2:1:2101:28890:28855
TCGGACTACCAGGGTATCTAATCCTATTTGCTCCCCACGCTTTCGTGCCTCAGCGTCAGTCAACAGGCCAGGCGGCCGCCTTCGCCACTGGTGTTCTTCCATATATCTACGCATTTTACCGCTACACATGGAGTTCAACCGCCCTCTCCTGCTCTCTAGCCCGCCAGTTTCCAGAGCCTGTACCGGTTGAGCCGGTACCTTTCACTCCAGACTTAGCAGGCCGCCTACGCACCCTTTACGCCCAATCATTC
+
FFFFFFFFFFFFFFFFFFFF:FFFFFFFFFFFFFFFFFFFFFFFFFFFFFFFFFFFFFFFFFFFFFFFFFFFFFFFFFFFFFFFFFFFFFFFFFFFFFFFFFFFFFFFFFFFFFFFFFFFFFFFFFFFFFFFFFFFFFFF:F:FFFFFFFFFFFFFF::FFFFFFFFFFFFFFFFFFFF:FFFFFFFFFFFFFFFFFFFFFFFFFFFFFFFFFFFFF,FFFFFFFFFFFF,FFFFFFFFFFFF:,F:FFFF
@A01757:128:HWYCLDRX2:1:2101:19497:28995
TCGGACTACAAGGGTTTCTAATCCTGTTTGCTCCCCACGCTTTCGTGCCTCAGTGTCAGTTACAGTCCAGAGAGCCGCCTTCGCAACTGGTGTTCCTCCTAATATCTACGCATTTCACCGCTACACTAGGAATTCCACTCTCCTCTCCTGCACTCAAGTTCCCCAGTTTCAAAGGCTTACTACGGTTGAGCCGTAGCCTTTCACCTCTGACTTAAGACACCACCTACGCACCCTTTACGCCCAGTAATTCC
+
FFFFFFFFFFFFFFFFFFFFFFFFFFFFFFFFFFFFFFFFFFFFFFFFFFF,FFFFFFFFFFFFFFFFFFFFFFFFFFFFFFFFFFFFFFFFFFF:FFFFFFFFFFFFFFFF:FFFFFFFFFFFFFFFFFFFFFFFFFFF:FFFFFFFFFFFFFFFFFFFFFFFFFFFFFFFFFFFFFFFF:FFFFFFFFFFFFFFFFFF:F:FF:FFF:FF,FFFF,FFFFFFF:FFFFFFFFFF,FFFFFFFFF:FFFF
@A01757:128:HWYCLDRX2:1:2101:24885:29027
TCGGACTACAAGGGTATCTAATCCTGTTTGCTCCCCACGCTTTCGTGCCTCAGTGTCAGTTACAGTCCAGAGAGCCGCCTTCGCAACTGGTGTTCCTCCTAATATCTACGCATTTCACCGCTACACTAGGAATTCCACTCTCCTCTCCTGCACTCAAGTTCCCCAGTTTCAAAGGCTTACTACGGTTGAGCCGTAGCCTTTCACCTCTGACTTAAGAAACCACCTACGCACCCTTTACGCCCAGTAATTCC
+
FFFFFFFFFFFFFFFFFFFFFFFFFFFFFFFFFFFFFFFFFFFFFFFFFFFFFFFFFFFFFFFFFFFFFFFFFFFFFFFFFFFFF:FFFFFFFFFFFFFFFFFFFFFFFFFFFFFFFFFFFFFFFFF:FFFFFFFFFFFFFFFFFFFFFFFFFFFFFFFFFFFFFFFFFFFFFFFFFFFFFFFFFFFFFFFFFFFFFFFFFFFFFFFFFFFF:FFFF,FFFFFFFFFFFFFFFFFFFF:FFFFFF:FFFFF
@A01757:128:HWYCLDRX2:1:2101:15194:29058
TCGGACTACAGGGGTATCTAATCCTGTTTGCTCCCCACGCTTTCGTGCCTCAGTGTCAGTTACAGTCCAGAGAGCCGCCTTCGCAACTGGTGTTCCTCCTAATATCTACGCATTTCACCGCTACACTAGGAATTCCACTCTCCTCTCCTGCACTCAAGTTTCCCAGTTTCAAAGGCTTACTACGGTTGAGCCGTAGCCTTTCACCTCTGACTTAAGAAACCACCTACGCACCCTTTACGCCCAGTAATTCC
+
FFFFFFFFFFFFFFFFFFFFFFFFFFFFFFFFFFFFFFFFFFFFFFFFFFFFFFFFFFFFFFFFFFFFFFFFFFFFFFFFFFFFFFFFFFFFFFFFFFFFFFFFFFFFFFFFFFFFFFFFFFFFFFFFFFFFFFFFFFFFFFFFFFFFFFFFFFFFFFFFFFFFFFFFFFFFFFFFFFFFFFFFFFFF:FFFFFFFFFFFFFFFFFFFFFF:FFFFF:FFFFFFFFFFFF:FF,FF:FFF:F:,F,FFF:F
@A01757:128:HWYCLDRX2:1:2101:30825:29168
TGGACTACAAGGGTATCTAATCCTGTTTGCTCCCCACGCTTTCGTGCCTCAGTGTCAGTTACAGTCCAGAGAGCCGCCTTCGCAACTGGTGTTCCTCCTAATATCTACGCATTTCACCGCTACACTAGGAATTCCACTCTCCTCTCCTGCACTCAAGTTCCCCAGTTTCAAAGGCTTACTACGGTTGAGCCGTAGCCTTTCACCTCTGAGTTAAGAAACCACCTCCGCACCCTTTACGCCCAGTAATTCCG
+
,FF:,F:,:F,:FF,F,FFFF,,:,,:FFFFFFF:F,,,F,,,:FFFFFFF:F,FFF,F,FF:::F,F:FFFF::,F,:FF,,FF,:F:FFFFF,FFFFFFFFFFFF::,FFFFFFFFFFFFFF,F,FFFFFF,:FF:FFFFFFFFFFFFF:FF,FFFFFFFFFFF:FFF,::FF:FF:FFFFFFFF,FFFFF:FF:FFFFFFFFFFF:,FFFFFFF,FFF:FF,:FFFFFF,FFFF:FFFFFF,,FF::F
@A01757:128:HWYCLDRX2:1:2101:16640:29246
TCGGACTACAAGGGTATCTAATCCTGTTTGCTCCCCACGCTTTCGTGCCTCAGTGTCAGTTACAGTCCAGAGAGCCGCCTTCGCAACTGGTGTTACTCCTAATATCTACGCATTTCACCGCTACACTAGGAATTCCACTCTCCTCTCCTGCACTCAAGTTCCCCAGTTTCAAAGGCTTACTACGGTTGAGCCGTAGCCTTTCACCTCTGACTTAAGAAACCACCTACGCACCCTTTACGCCCAGTAATTCC
+
FFFFFFFFFFFFFFFFFFFFFFFFFFFFFFFFFFFFFFFFFFFFFFFFFFFFFFFFFFFFFFFFFFFFFF,FFFFFFFFFFFFFFFFFFFFFFF:FFFFFFFFFFFFFFFFFFFFFFFFFFFF:FFF,FFFFFFFFFFFFFFF:FFFFFFFFFFFFFFFFF,FFFFFFFFFFFFFF:FFFFFFFFFFFFFFFFFFFFFFFFFFFFFF:FF:FFFFFFFFFFFFFFFF,FF:FFF,FFFFFFF::FFFFFFF
@A01757:128:HWYCLDRX2:1:2101:27679:29293
TCGGACTACCAGGGTATCTAATCCTATTTGCTCCCCACGCTTTCGTGCCTCAGCGTCAGTCACAGGCCAGGCGGCCGCCTTCGCCACTGGTGTTCTTCCATATCTCTGCGCATTTTACCGCTACACATGGAGTTCCACCGCCCTCTCCTGTCCTCAAGTCTGCCAGTTTCTGAATGAAAGACGAGTTGAGCTCATCCCTTTGCCTTCAGACTGAACAGACCGCCTGCGCACCCTTTACGCCCAATCATTCC
+
FFFFFFFFFFFFFFFFFFFF:FFFFFFFFFFFFFFFFFFFFFFFFFFFFFFFFFFFFF:F:FFFFFFF:FFFFFFFFFFFFFFFFFFFFFFFFFF:FFFFFFF:FFFFFFFFFFFFF:FFFFFFFFFFFFFFFFFFFFFFFFFFFFFFFFFFFFFFFFFFFFFFFFF,FFFFF,F,FFF:FFFFFFFFFFFFF,FFFFFFFFFFF,FFFFFFFFFFFFFF:FFFF,FFFFFFF:FFFF:F,::,FFFFFF:
@A01757:128:HWYCLDRX2:1:2101:28890:29356
TGGACTACTAGGGTATCTAATCCTGTTTGCTCCCCACGCTTTCGTGCCTCAGTGTCAGTTACAGTCCAGAGAGCCGCCTTCGCAACTGGTGTTCCTCCTAATATCTACGCATTTCACCGCTACACTAGGAATTCCACTCTCCTCTCCTGCACTCAAGTTTCCCAGTTTCAAAGGCTTACTACGGTTGAGCCGTAGCCTTTCACCTCTGACTTAAGAAACCACCTACGCACCCTTTACGCCCAGTAATTCCG
+
FFFFFFFFFFFFFFFFFFFFFFFFFFFFFFFFFFFFFFFFFFFFFFFFFF,FFFFFFFFFFFFFFFFFFFFFFFFFFF:FFFFFFFFFFFFFFFFFFFF:FFFFFFFFFFFFFFFFFFFFFFF:FFFFFFFFFFFFFFFFFFFFFFFFFFFFFFFFFFFFFFFFFFFFFFF:FFFF:FFFFFFFFFF:FFFFF:FFFFFFFFFFFFF::F,:F:FF,:FFFF:FFFFFFF,FFF:F:FFFF,:F,,FFF,F
@A01757:128:HWYCLDRX2:1:2101:9552:29403
TCGGACTACACGGGTATCTAATCCTATTTGCTCCCCACGCTTTCGTGCCTCAGCGTCAGTCAACAGGCCAGGCGGCCGCCTTCGCCACTGGTGTTCTTCCATATATCTACGCATTTTACCGCTACACATGGAGTTCCACCGCCCTCTCCTGCTCTCTAGCCCGCCAGTTTCCAGAGCCTGTACCGGTTGAGCCGGTACCTTTCACTCCAGACTTAGAAGGCCGCCTACGCACCCTTTACGCCCAATCATTC
+
FFFFFFFFFFFFFFF:FFFFFFFF:F:FFFFFFFFFFFFFFFFFFFFFFFFFFFFFFFFFF:FFFFFFFFFFFFFFFFFFFFF:FFFFFFFFFFFFFFFFFFFFFFFFFFFFFFFFFFFFFFFFF:FFFFFFFFFFFFFFFFFFFFFFFFFFFFFFF::FFFFFFF:FFFFF:FFFFFFFFFFFFFFFFFFFFFFFFFF,FFFFFFF,,FFFFFFF,FFFFFFFFFFFFFFF:FFFFFFFFFFFF:FFFFF
@A01757:128:HWYCLDRX2:1:2101:7401:29465
TCGGACTACAAGGGTATCTAATCCTGTTTGCTCCCCACGCTTTCGTGCCTCAGTGTCAGTTACAGTCCAGAGAGCCGCCTTCGCAACTGGTGTTCCTCCTAATATCTACGCATTTCACCGCTACACTAGGAATTCCACTCTCCTCTCCTGCACTCAAGTTTCCCAGTTTCAAAGGCTTACTACGGTTGAGCCGTAGCCTTTCACCTCTGACTTAAGAAACCACCTACGCACCCTTTACGCCCAGTAATTCC
+
FFFFFFFFFFFFFFFFFFFFFFFFFFFFFFFFFFFFFFFFFFFFFFFFFFFFFFFFFFFFFFFFFFFFFFFFFFFFFFFFFFFFFFFFFFFFFFFFFFFFFFF:FFFFFFFFFFFFFFFFFF:FFFF,FFFFFFFFFFFFFFFFFFFFFFFFFFFFFFFFFFFFFFFFFF:FFFFFFFFFFFFF:FFFFFFFFFFFFFFFFFFFFFFFFFFFFF,FFFFFFFFFFFFFFF:FFFFFFFFFFFFFFF:FF,F
@A01757:128:HWYCLDRX2:1:2101:12319:29559
TCGGACTACTGGGGTATCTAATCCTGTTCGCTCCCCCAGCTTTCGCGCCTCAGCGTCAGTGACGGCCCAGAGAGCTGCCTTCGCCATCGGTGTTCTTCCCGATATCTGCGCATTCCACCGCTACACCGGGAATTCCGCTCTCCTCTACCGCACTCGAGCCGCCCAGTCCGGAACCCGGCCCGAGGTTGAGCCCCGGGGTTAGAGGTTCCGCTTAGGCGGCCGCCTACGCGCGCTTTACGCCCAATGAATCC
+
FFFFFFFFFFFFFFFFFFFFFFFFFFFFFFFFFFFFFFFFFFFFFFFFFFFFFFFFFFFFFFFFFFFFFFFFFFFFFFFFFFFFFFF:FFFFFFFFF:F:FFFFFFFFFFFFFFFFFFFFFFFFFF:FFFF:FFFFFFFFFFFFFFF,FFFFFFFFFFFFFFF::FFFFFFFFF:FFFF:FFFFFFFF::FFFF:FFFF:FFFFFFFFF,FFFFF:FFFFFFFFFFFFFFFFFF,FFFFFFFFFF,FFFFF
@A01757:128:HWYCLDRX2:1:2101:22706:29606
TCGGACTACAGGGGTTTCTAATCCTGTTCGCTCCCCCAGCTTTCGCGCCTCAGCGTCAGTGACGGCCCAGAGAGCTGCCTTCGCCATCGGTGTTCTTCCCGATATCTGCGCATTCCACCGCTACACCGGGAATTCCGCTCTCCTCTACCGCACTCGAGCCGCCCAGTCCGGGACCCGGCCCGGGGTTGAGCCCCGGGGTTAGAGGTCCCGCTTAGGCGGCCGCCTACGCGCGCTTTACGCCCAATGAATCC
+
FFFFFFFFFFFFFFFFFFFFFFFFFFFFFFFFFFFFFFFFFFFFFFFFFFFFFFFFFFFFFFFFFFFFFFFFFFFFFFFFFFF:FFFFFFFFFFFFFFFFFFFFFFFFFFFFFFFFFFFFFFFFFFFFFF:FFFFFFFFFFFFFF:FFFFF,FFFFFFFFFFFF,FFFFFFFF:FFFFFFFFFFFF,FFFFFFFFFFFF,FFFFFFF,FFFFFFFFFFFFFFFFFFFFFFFFFFFFFFFF:F:FF:F,FF:
@A01757:128:HWYCLDRX2:1:2101:4291:29684
TCGGACTACAGGGGTATCTAATCCTGTTTGCTCCCCACGCTTTCGTGCCTCAGTGTCAGTTACAGTCCAGAGAGCCGCCTTCGCAACTGGTGTTCCTCCTAATATCTACGCATTTCACCGCTACACTAGGAATTCCACTCTCCTCTCCTGCACTCAAGTTCCCCAGTTTCAAAGGCTTACTACGGTTGAGCCGTAGCCTTTCACCTCTGACTTAAGAAACCACCTACGCACCCTTTACGCCCAGTAATTCC
+
FFFFFFFFFFFFFFFFFFFFFFFFFFFFFFFFFFFFFFFFFFFFFFFFFFFFFFFFFFFFFFFFFFFFFFFFFFFFFFFFFFFFFFFFF:FFFFFFFFFFFFFFF:FFFFFFFFFFFFFFFFFFFFF,FFFFFFFFFFFFFFFFFFFFFF:FFFFFFFFFFFFFFFFFFFFFFFFFFF:FFFFFFFFFFFFFFFFFFFFFFFFF:FFFFFFFFFF:F:F:FFFFFFFF:FF,FFF:,F,FF,FFF,FF:F:
@A01757:128:HWYCLDRX2:1:2101:6750:29684
TCGGACTACAGGGGTATCTAATCCTGTTCGCTCCCCCAGCTTTCGCGCCTCAGCGTCAGTGCCGGCCCAGAGAGCTGCCTTCGCCATCGGTGTTCTTCCCGATATCTGCGCATTCCACCGCTACACCGGGAATTCCGCTCTCCTCTACCGCACTCGAGCCGCCCAGTTCGGAACCCGGCCCGAGGTTGAGCCCCGGGGTTAGAGGTTCCGCTTAGGCAGCCGCCTACGCGCGCTTTACGCCCAATGAATCC
+
FFFFFFFFFF:FFFF,FFFFFFFFFFFF,::FFFFF,FFFF:FFFFFFFFFFFFFFFFFFFFFFFFFFFFFFFFFFFFFFFFFFFFFFFFFF:FFF:FFFFFFFFFFFFFFFFFFF:FFFFFFFFFFFFFFFFFFFFFFFFFFFFFFF:FFFFFFFFFFFFFF:FF,FFFFFFFFFFFFFFF:FFFFFFFFF:FFFF:FFFFFFF:FFFFFFFFFFFFFFFFFFFFF,FFFFFFFFF::FFFFFFFF:FFF
@A01757:128:HWYCLDRX2:1:2101:10511:29684
TCGGACTACAAGGGTATCTAATCCTATTTGCTCCCCACGCTTTCGTGCCTCAGCGTCAGTCAACAGGCCAGGCGGCCGCCTTCGCCACTGGTGTTCTTCCATATATCTACGCATTTTACCGCTACACATGGAGTTCCACCGCCCTCTCCTGCTCTCTAGCCCGCCAGTTTCCAGAGCCTGTACCGGTTGAGCCGGTACCTTTCACTCCAGACTTAGCAGGCCGCCTACGCACCCTTTACGCCCAATCATTC
+
FFFFFFFFFFFFFFFFFFFFFFFFFFFFFFFFFFFFFFFFFFFF:FFFFFFFFFFFFFF:FF:FFFFFF:FFFFFFFFFFFFFFFFFFFFFFFFF,FFF::FFFFF:F:FFFFFFFFFFFF:FFFFFFFFFFFF:FFFFFFFFFFFFFFFFFFFFFF:,FFFFFFFFFFFF:FF,F,FFFFFFFF,FFF,FFFFFFFFFFFFFFFFFFF:F,FFFF:FFFFFFFFFFF:FFFFFFFFFFFFFFFFF:FFFF
@A01757:128:HWYCLDRX2:1:2101:22372:29716
TCGGACTACAAGGGTATCTAATCCTGTTTGCTCCCCACGCTTTCGTGCCTCAGTGTCAGTTACAGTCCAGAGAGCCGCCTTCGCAACTGGTGTTCCTCCTAATATCTACGCATTTCACCGCTACACTAGGAATTCCACTCTCCTCTCCTGCACTCAAGTTCCCCAGTTTCAAAGGCTTACTACGGTTGAGCCGTAGCCTTTCACCTCTGACTTAAGAAACCACCTACGCACCCTTTACGCCCAGAAATTCC
+
FFFFFFFFF:FF:FFFFFF:FFFFFFF:FFFFFFFFFFFFFFFFFFF:FFFFFFFFFFFFFFFFF:FFFFF:FFFFFFFFFFFFFFFFFFFFFFFFFFFFFFFFFFFFFFFFFFFFFFFFFFFF:FFFFFFFFFFFFFFFFFFFFFFFFFFFFFFFFFF:FFFFFFFFFFFFFFFFFFFFFFFFFFFFFFFFF:FF:FFFFFFFFFFFFFFFFFFFFFFF:FF::,:FFFF,FF,:FFFFFFFF,FFF:FF
@A01757:128:HWYCLDRX2:1:2101:30924:29747
TCGGACTACCTGGGTATCTAATCCTATTTGCTCCCCACGCTTTCGTGCCTCAGCGTCAGTCACAGGCCAGGCGGCCGCCTTCGCCACTGGTGTTCTTCCATATCTCTGCGCATTTTACCGCTACACATGGAGTTCCACCGCCCTCTCCTGTCCTCAAGTCTGCCAGTTTCTGAATGAAAGACGAGTTGAGCTCATCCCTTTGCCTTCAGACTGAACAGACCGCCTGCGCACCCTTTACGCCCAATCATTCC
+
FFFFFFFFFFFFFFFFF:FFFFFFFFFFFFFFFFFFFFFFFFFFFFFFFFFFFFFFF,FFFFFFFFFFFFFFFFFFFFFFFFFFFFFFFFFF,F:FF::F:FFFFFFFFFFFFFFFFFFFFFFFFFFFFFFFFFFFFFFFFFFFFFFFFFFFFFFFFFFFFFFFFFFFFFFFFFFFFFFFFFF:FFFFFFFFFFFFFFFFFFFFFFF,FFFFFF,FFFFFFFFFFFFFF:FFFF:FFFFFFFFFFFF:FFF
@A01757:128:HWYCLDRX2:1:2101:23701:29825
TCGGACTACTAGGGTATCTAATCCTGTTTGCTCCCCACGCTTTCGTGCCTCAGTGTCAGTTACAGTCCAGAGAGCCGCCTTCGCAACTGGTGTTCCTCCTAATATCTACGCATTTCACCGCTACACTAGGAATTCCACTCTCCTCTCCTGCACTCAAGTTCCCCAGTTTCAAAGGCTTACTACGGTTGAGCCGTAGCCTTTCACCTCTGACTTAAGAAACCACCTACGCACCCTTTACGCCCAGTAATTCC
+
FFFFFFFFFFFFFFFFFFFFFFFFFFFFFFFFFFFFFFFFFFFFFFFFFFFFFFFFFFFFFFF,FFFFFFFFFFFFFFFFFFFFFFFFFFFFFFFFFFFFFFFFFFFFFFFFFFFFFFFFFFFFFFFFFFFFFFFFFFFFFFFFFFFFFFFFFFFFFFFFFFFFFFFFFFFFFFFFFFFFF:FFFFFFFFFFFFFFFFFFFFFFFFFFFFFFFFFFFFFFFFFFF:FFFFF:FF:FFFFFFFFFFFFFFFF
@A01757:128:HWYCLDRX2:1:2101:30888:29841
TCGGACTACAGGGGTATCTAATCCTGTTTGCTACCCACGCTTTCGAACCTCAGCGTCAGTTACAGACCAGAGAGCCGCTTTCGCCACTGGTGTTCTTCCATATATCTACGCATTTCACCGCTACACATGGAGTTCCACTCTCCTCTTCTGCACTCAAGTCTCCCAGTTTCCAATGCACTACTCCGGTTAAGCCGAAGGCTTTCACATCAGACTTAAAAGACCGCCTGCGTTCCCTTTACGCCCAATAAATC
+
FFFFFFFFFFFFFFFFFFFFFFFFFFFFFFFFFFFFFFFFFFFFFFFFFFF:FFFFFFFFFFFFFFFFFFFFFFFFF,FFFFFFFFFFFFF:FFFFFFFFFFFFFFFFFFFFFFFFFFFFFFFF:FF,FFF,FFFFFFFFFFFF,:FFFFFFFF:FFFFFFFFF,FFFFFFF,FFF:FFFFFF:FFFFFF:FFFFF,FFFFFFF:FFFF:FFFFFFFF:FFFFFFFFFFFFF,FFFFFFFF:F,FFFF,FF
@A01757:128:HWYCLDRX2:1:2101:23827:29951
TCGGACTACCCGGGGTATCTAATCCTGTTTGCTACCCACGCTTTAGAGCCTCAGCGTCAGTTAAAGCCCAGCAGGCCGCCTTCGCCACTGGTGTTCCTCCTAATATCTACGCATTTCACCGCTACACTAGGAATTCCGCCTGCCTCTACTTCACTCAAGAAATACAGTTTTGAAAGCAGTTCATGGGTTGAGCCCATACCTTTCACTTCCAACTTGCATTCCCGCCTACGCTCCCTTTACACCCAGTAATT
+
FFFFFFFFFFFFFFFFFFFFFFFFFFFF:FFFFFFFFFFFFFFFFFFFFFFFFFFFFFFFFFFFFFFFFFFFFFFFFFFFFFFFFFFFFFFFFFFFFFFFFFFFFFFFFFFFFFFFFFFFFFFFFFFFFF:FFFFFFFFFFFFFFFFFFFFFFFFF:FFFFFFFFFFF:FFFFFFFFFFF:FFFFFFFFFFFFF:FFFFF:FFFF:FFFFFFFFFFF,FFFFFFFFFFFFFFFFFFFFFF:FFFFFFFFF:
@A01757:128:HWYCLDRX2:1:2101:24451:29966
TCGGACTACAAGGGTATCTAAGCCTGTTTGCTCCCCCCGCTTTCGTGCCTCAGTGTCAGTTACAGTCCAGAGAGCCGCCTTCGCAACTGGTGTTCCTCCTAATATCTACGCATTTCACCGCTACACTAGGACTTCCACTCTCCTCTCCTGCACTCCAGTTCCCCAGTTTCAAAGGCTTACTACGGTTGAGCCGTAGCCTGTCACCTCTGACTTGAGAAAACCCCTACCCACCCTTTTCGCCCCGTAAGTCC
+
:FFFF,FFFFFFFFF,FFFF,,FFFFF:FFF,:FFF,,FFFFFFF,:::::F,,:FFFFFFFFFFFFFFFF:FFFFF:,::FF,:F,F:FFF,FF:FFFFFFFFFFFF:FFF,:FF,F,::F,F::F,F:,::F:F,,FFF,:FF::F,FF,F,F,,FF,FFF:F:F,FFFFFFFF,:FF:FFFFF,,:,FFF:,F,FF,F,:FFFF,FFFFF,,FFF,,F,FF,F,,FFFFFF,FFF,F,FF,F:,:F:,
@A01757:128:HWYCLDRX2:1:2101:31548:30013
TCGGACTACTGGGGTATCTAATCCTGTTTGCTACCCACGCTTTCGCTCCTCAGCGTCAGTTATGTGCCAGATAGTCGCCTTCGCCACTGATGTTCCTCCAGATATCTACGGATTTCACTCCTACACCTGGAATTCCACTATCCTCTCACACACTCCAGTTTGCCAGTTTCAAAGGCAGTTCCCACGTTGAGCGCGGGGATTTCACCCTTGACTTGACATACCGCCTACGAGCGCTTTACGCCCAGTAATTC
+
FFFFFFFFFFFFFFFFFF:FFFFFFFFFFFFFFFFFFFFFFFFFFFFFFFFFFFFFFFFFFFFFFFFFFFFFFFFFFFFFFFFFFFFFFFFFFFFFFFFFFFFFFFFFFFFFFFFFFFFFFFFFFFFFFFFFFFFFFFFFFFFFFFFFFFFFFFFF,F,:FFFFFFFFFFFFFFFFFFFFFFFFFFFFFFFFFFFFFFFFFFFFFFF:FFFFFFFFFFFF:FFFFFFFFFFFFFFFF,FFFFFFFF,FFFF
@A01757:128:HWYCLDRX2:1:2101:1217:30029
TCGGACTACAGGGGTTTCTAATCCTATTTGCTCCCCACGCTTTCGTGCCTCAGAGTCAGTTAACAGGCCAGGCGGCCGCCTTCGCCACTGGTGTTCTTCCATATATCTACGGATTTTACAGCTACACATTGAGTTCCACCGCCCTCTCCTGCTCTCTAGCGCGGCAGTTTCCAGAGACTGTACAGTTTGAGAATGTAACTTTCACTCCAGACTTAGCAGGGCGCCTTCTCAGGCTTTACGCCCAATAATTC
+
F,F:FFFF,FF,FFFFF:FF:F:FFFFFF,::,,::,F,,:FF,:F:,:F,FF,F:,FFF,FF,F::,:F:,F,,,F,FFFFF::,F:,::FFFF,FF,::FFFF:FFFF,,:FFFF,F:FFFF,F,FFFF:F,F,,:::F,,FFFF,:F,,:FFFFFFF,,:,FF::FFF,FF:F,,,,F:,,,,FFF,F,,,FF,,,F:F:,FF:F,,,,FFF,,::,,,,,FF,FFFF,,,FF,F,,F,:,::,,,FF
@A01757:128:HWYCLDRX2:1:2101:17074:30029
TCGGACTACAAGGGTATCTAATCCTGTTTGCTCCCCACGCTTTCGTGCCTCAGTGTCAGTTACAGTCCAGAGAGCCGCCTTCGCAACTGGTGTTACTCCTAATATCTACGCATTTCACCGCTACACTAGGAATTCCACTCTCCTCTCCTGCACTCAAGTTCCCCAGTTTCAAAGGCTTACTACGGTTGAGCCGTAGCCTTTCACCTCTGACTTAAGAAACCACCTACGCACCCTTTACGCCCAGTAATTCC
+
FFFFFFFFFFFFFFFFFF:FFFFF:FF:FFFFFFFFFFFFFF:FFFFFFFFFFFFFFFFFFFFFFFFFFFFFFFFFFFFFFFFFFFFFFFFFFF,FFFFFFFFFFFFFFFFFFFFFFFFFFFFFFFFFFFFFFFFFFFFFFFFFFFFFFFFFF:FFFFFFFFFFFFFFFFFF:FFFFFFFFFFFFFFFFFFFFFFFFFFFFFFFFFFF::FFFFFFFFFF:FFFFFFFF:FF,FFFFFFFF:FF:FFF:F,
@A01757:128:HWYCLDRX2:1:2101:7419:30091
TCGGACTACAAGGGTATCTAATCCTGTTCGCTACCCACGCTCTCGTGCTTCAGCGTCAGTCGCAGTCTGGTAAGCTGCCTTCGCTATCGGAGTTCTAAGTTATATCTAAGCATTTCACCGCTACTTAACTTATTCCGCCTACCTCGTCTGAACTCGAGTCTTACAGTATTAATGGCAAATCAAGGTGAAGCCCCGACGTTTAACCACTAACTTAAAAAACCGCCTACGCACCCTTTAAACCCAATAAATCC
+
FFFFFFF:F:FFFFF:FFFFFFFFFFFFFFFFFFFFFFFFFFFFFFFFFFFFFFFFFFFFFFF:FFFFFFFFFFFFFFFFFFFFFFFFFFFFFFFFFFFFFFFFFFFFFFFFFFFFFFFFFFFFFFFFFFFFFFFFFFFFFFFFFFFFFFFFFFFFFFFFFFFFFFFFFFFF:FFFFFFFFFFFFFFFF,FFFFF:FFFFFFFFFF:F:FFFFFFFFFF,FFFFF:FFFFF:FF:F:FFFFFF,FFFF:FF
@A01757:128:HWYCLDRX2:1:2101:32199:30201
TCGGACTACAAGGGTATCTAATCCTATTTGCTCCCCACGCTTTCGTGCCTCAGCGTCAGTCACAGGCCAGGCGGCCGCCTTCGCCACTGGTGTTCTTCCATATCTCTGCGCATTTTACCGCTACACATGGAGTTCCACCGCCCTCTCCTGTCCTCAAGTCTGCCAGTTTCTGAATGAAAGACGAGTTGAGCTCATCCCTTTGCCTTCAGACTGAACAGACCGCCTGCGCACCCTTTACGCCCAATCATTCC
+
FFFFFFFFFFFFFFFFFFFFFFFFFF:FFFFFFFFFFFFFFFFFFFFFFFFFFFFFFFFFF:FFFFFFFFFFFFFFFFFFFFFFFFFFFFFF:FFFFFFFFFFFFFFFFFFFFFFFFFFFFFFFFFFFFFFFFFFFFFFFFFFFFFF:FFFFFFFFFFF:FFFFFFFFFFFF:FFFFFFFFFFFFFFFF,FFFFFFFFFFFFFFFFF:FFFFFFFFF:FFFFFFF:FFFFFFFFFFFF:FFFF:FFFFFFF
@A01757:128:HWYCLDRX2:1:2101:24415:30217
TCGGACTACAGGGGTATCTAATCCTGTTTGCTCCCCACGCTTTCGCGTCTCAGCGTCAGTACCGTCCCAGAGACCCGCCTTCGCCACCGGTGTTCCTCCTGATATCTGCGCATTTCACCGCTACACCAGGAATTCCAGTCTCCCCTACCGAACTCCAGCCCACCCGTATCAACCGCAAGCCAACAGTTGAGCTGCTGGTTTTCACGGTTGACGCGATGAGCCGCCTACGAGCTCTTTACGCCCAATAAATC
+
FFFFFFFFFFFFFFFFFFFFFFFFFFFFFFFFFFFFFFFFFFFFFFFFFFFFFFFFFFFFFFFFFFFFFFFFFFFFFFFFFFFFFFFFFFFFF:FFFFFFFFFFFFFFFFFFFFFFFFFFFFFFFFFFFFFFFFFFFFFFFFFFFFFFFFFFFFFFFFFFFFFFFFFFFFFFFFFFFFFFFFFFFFFFFFFFFFFFFFFFFFFFFFFFFFFFFFFFFFFFFFFFFFFFFFFFFFFFFFFFFFFFFFFFFFF
@A01757:128:HWYCLDRX2:1:2101:18367:30232
TCGGACTACCCGGGTATCTAATCCTGTTCGATCCCCACGCTTTCGTGCATCAGTGTCAGATCCGGCCTAGCAAGCTGCCTTCGCAATCGGTGTTCTGTGTAATATCTATGCATTTCACCGCTACACTACACATTCCGCCTGCTGCATCCGATCTCTAGTCCTACAGTATTAGCGGCAGCCCCGATGTTGAGCATCGGTATTTCACCGCTAACTTATAAAACAACCTACGCACCCTTTAAACCCAATAAATC
+
FFFFFFFFFFFFFFFFFFFFFFFFFFFFFFFFFFFFFFFFFFFFFFFFFFFFFFFFFFFFFFFFFFFFFFFFFFFFFFFFFFFFFFFFFFFFFFFFFFFFFFFFFFFFFFFFFFFFFFFFFF:FFFFFFFFFFFFFFFFFFFFFFFFFFFFFFFFFFFFFFFFFFFFFFFFFFFFFFFFFFFFFFFFFFFFFFFFFFFFFFFFFFFFFF,FFFFFFFFFFFFF:FFFF:FFFFFFFFFFFFFFF:FFFFFF
@A01757:128:HWYCLDRX2:1:2101:5213:30248
TCGGACTACAGGGGTATCTAATCCTGTTTGCTCCCCACGCTTTCGTGCCTCAGTGTCAGTTACAGTCCAGAGAGCCGCCTTCGCAACTGGTGTTCCTCCTAATATCTACGCATTTCACCGCTACACTATGAATTCCACTCTCCTCTCCTGCACTCAAGTTCCCCAGTTTCAAAGGCTTACTACGGTTGAGCCGTAGCCTTTCACCTCTGAGTTAAGAAACCACCTACGCACCCTTTACGCCCAGTAATTCC
+
FFFFFFFFFFFFFFFFF:FFFFFF:FFFFFFFFFFFFFFFFFFFFFFFFFFFFF:FFFFFFFFFF:FFFFFFFFFFFF,FFFFFF:FFFFFFFFFFFFFFFFFF:F,FFFFFFFF,FFFFFFFFF:FFFFFFFFFFF:,F:F,F,FFF:FFFF:FFFFFFF:FFFFFFFFFFFFFF::FFFFFF:FF,::FFF:FFF:FFFFFFFFFF,:,FFFF,F:FF,FFFF,,,FF:FFFFF:F:F:FF:FFFF,F:
@A01757:128:HWYCLDRX2:1:2101:5168:30326
TCGGACTACCCGGGTATCTAATCCTATTTGCTCCCCACGCTTTCGTGCCTCAGCGTCAGTCAACAGGCCAGGCGGCCGCCTTCGCCACTGGTGTTCTTCCATATATCTACGCATTTTACCGCTACACATGGAGTTCCACCGCCCTCTCCTGCTCTCTAGCCCGCCAGTTTCCAGAGCCTGTACCGGTTGAGCCGGTACCTTTCACTCCAGACTTAGCAGGCCGCCTACGCACCCTTTACGCCCAATCATTC
+
FFFFFFFFFFFFFFFFFFFFFFFFFFFFFFFFFFFFFFFFFFFFFFFFFFFFFFFFFFFFFFFFFFFFFFFFFFFFFFFFFFFFFFFFFFFFFFFFFFFFFFFFFFFFFFFFFFFFFFFFFFFFFFFFFFFFFFFFFFFFFFFFFFFF:FFFFFFFFFFFFFFFFFFF:FFF,FFFF:FFFFFFFFFFFF,FFFFFFFFFFFFFFFFFFFFFFFFFF,F:FFFFFFF,FFFFFFFFFFFFFFF:F,,FFFF
@A01757:128:HWYCLDRX2:1:2101:32181:30326
TCGGACTACACGGGTATCTAATCCTGTTTGCTCCCCACACTTTCGTGCCTCAACGTCAGTTATCGTCCAGAAAGTCGCCTTCGCCACTGGTGTTCCTCCTAATATCTACGCATTTCACCGCTACACTAGGAATTCCACTTTCCTCTCCGACACTCAAGATATCCAGTTTTGGTTGCAGTTCCTCAGATGAGCAGAGGGATTTCACAACCAACTTAGACACACGTCTACGCACCCTTTACACCCAATAATTC
+
:FFFFFFFFFFFFFF:FFFFFFFFFFFFFFFFFFFFFFFFFFFF:FFFFFFFFFFFF,,F:F::FFFFF:FFF:FFFFFFF,F:FFFF:FFFFF:FFFFFF:FF,FFFF,:FFFFF:F::FFFFFFFF,:FF:FFFFF:FF,,FFF,FFF,F,FFFFFF:FFF,F,FFF:,,,F,:F,FF,,F:F,,FFFF,,FF,:FFFFFFFFFFFFFF,F:F,FFFF,:,:FFF,FF,,,FF,FFFFF:FFFFFFF,,
@A01757:128:HWYCLDRX2:1:2101:3929:30405
TCGGACTACAAGGGTATCTAATCCTGTTTGCTCCCCACGCTTTCGTGCCTCAGTGTCAGTTACAGTCCAGAGAGCCGCCTTCGCAACTGGTGTTCCTCCTAATATCTACGCATTTCACCGCTACACTAGGAATTCCACTCTCCTCTCCTGCACTCAAGTTCCCCAGTTTCAAAGGCTTACTACGGTTGAGCCGTAGCCTTTCACCTCTGACTTAAGAAACCACCTACGCACCCTTTACGCCCAGTAATTCC
+
FFFFFFF:FFFFFFFFFFFFFFFFFFFFFFFFFFFFFFFFFFFFFFFFFFFFFFFFFFFFFFFFFFFFFFFFFFFFFFFFFFFFFFFFFFFFFFFFFFFFFFFFFFFFFFFFFFFF:FFFFFFFFFFFFFFFFFFFFFFFFFFFFFFFFF:F,FFFFFFF,:FFFFFFFF:FFF,FFFFFF:F,FFF:F,F::FFFFFF,FFFF:FFF,:FF:FF:F:FF,::,,FF,:FF:F,,FFFF:FFF,FFFFF,:
@A01757:128:HWYCLDRX2:1:2101:15212:30405
TCGGACTACCGGGGTATCTAATCCTGTTTGCTCCCCACGCTTTCGTGCCTCAGTGTCAGTTACAGTCCAGAGAGCCGCCTTCGCAACTGGTGTTCCTCCTAATATCTACGCATTTCACCGCTACACTAGGAATTCCACTCTCCTCTCCTGCACTCAAGTTCCCCAGTTTCAAAGGCTTACTACGGTTGAGCCGTAGCCTTTCACCTCTGACTTAAGAAACCACCTACGCACCCTTTACGCCCAGTAATTCC
+
FFFFFFFFFFFFFFFFFFFFFFFFFFFFFFFFFFFFFFFFFFFFFFFFFFFFFFFFFFFFFFFFFFFFFFFFFFFFFFFFFFFFFFFFFFFFFFFFFFFFFFFFFFFFFFFFFFFFFFFFFFFFFFFFFFFFFFFFFFFFFFFFFFFFFFFFFFFFFFFFFFFFFFFFFFFFFFFFFFFFFFFFFFFFFFFFFFFFFFFFFFFFFFFFFFFFFFFFF::FFFFFFFFFFFFFFFFFFFFFFFFFF:FFFF:
@A01757:128:HWYCLDRX2:1:2101:24578:30436
TCGGACTACAGGGGTATCTAATCCTGTTTGCTACCCACGCTTTCGAACCTCAGCGTCAGTTACAGACCAGAGAGCCGCTTTCGCCACTGGTGTTCTTCCATATATCTACGCATTTCACCGCTACACATGGAGTTCCACTCTCCTCTTCTGCACTCAAGTCTCCCAGTTTCCAATGCACTACTCCGGTTAAGCCGAAGGCTTTCACATCAGACTTAAAAGACCGCCTGCGTTCCCTTTACGCCCAATAAATC
+
FFFFFFFFFFFFFFF:FFFFFFFFFFFFFFFFFFFFFFFFFFFFFFFFFFFFFFFFFFFFFFFFFFFFFFFFFFFFFFFFFFFFFFFFFFFFFFFFFFFFFFFFFFFFFFFFFFFFFFFFFFFFFFFFFFFFFFF:FFFFFFFFFFFFFFFFF,FFFFFFF::FFFFFFFFFFFFFFFFFFFFFFFFFFFFFFFFFFFFFFFFFFF,,,:FFFFFFFFFF,:F:FFFFF:FFFFF:F:F:FFFFFFFFFFF
@A01757:128:HWYCLDRX2:1:2101:3667:30483
TCGGACTACAAGGGTATCTAATCCTGTTTGCTCCCCACGCTTTCGTGCCTCAGTGTCAGTTACAGTCCAGAGAGCCGCCTTCGCAACTGGTGTTCCTCCTAATATCTACGCATTTCACCGCTACACTAGGAATTCCACTCTCCTCTCCTGCACTCAAGTTCCCCAGTTTCAAAGGCTTACTACGGTTGAGCCGTAGCCTTTCACCTCTGACTTAAGAAACCACCTACGCACCCTTTACGCCCAGTAATTCC
+
FFFFFFFFFFFFFFFFFFFFFFFFFFFFFFFFFFFFFFFFFFFFFFFFFFFFFFFFFFFFFFFFFFFFFFFFFFFFFFFFFFFFFFFFFFFFFFFFFFFFFFFFFFFFFFFFFFFFFFFFFFF:FFFFFFF:FFFFFFFFFFFFFFFFFFFFFFFFFFFFFFFFFFFFFFF:FFFFFFFFFFFFFFF:FFFFFF,:FFFFFF,FFFFFFFFFFFFFFF::F:FFF,FFFFFFFFFFFFFFFFFFFF,FFF:
@A01757:128:HWYCLDRX2:1:2101:5376:30499
TCGGACTACAGGGGTTTCTAATCCTGTTTGCTCCCCACGCTTTCGTGCCTCAGTGTCAGTTACAGTCCAGAGAGCCGCCTTCGCAACTGGTGTTCCTCCTAATATCTACGCATTTCACCGCTACACTAGGAATTCCACTCTCCTCTCCTGCACTCAAGTTCCCCAGTTTCAAAGGCTTACTACGGTTGAGCCGTAGCCTTTCACCTCTGACTTAAGAAACCACCTACGCACCCTTTACGCCCAGTAATTCC
+
FFFFFFFFFFFFFFFFFFFFFFFFFFFFFFFFFFFFFFFFFFFFFFFFFFFFFFFFFFFFFFFFFFFFFFFFFFFFFFFFFFFFFFFFFFFFFFFFFFFFFFFFFFFFFFFFFFFFFFFFFFFFFFFFFFFFFFFFFFFFFFFFFFFFFFFFFFFFFFFFFFFFFFFFFFFFFF:FFFFFFFFFFFFFFFFFFFFFFFF:FFFFFFFFFFFFFFFFFFFFFFFFFFF:FFFFFF:F:,FFFF:FFFFF::F
@A01757:128:HWYCLDRX2:1:2101:11153:30545
TCGGACTACAAGGGTATCTAATCCTGTTTGCTCCCCACGCTTTCGTGCCTCAGTGTCAGTTACAGTCCAGAGAGCCGCCTTCGCAACTGGTGTTCCTCCTAATATCTACGCATTTCACCGCTACACTAGGAATTCCACTCTCCTCTCCTGCACTCAAGTTCCCCAGTTTCAAAGGCTTACTACGGTTGAGCCGTAGCCTTTCACCTCTGACTTAAGACACCACCTACGCTCCCTTTACGCCCAGTAATTCC
+
FFFFFFFFFFFFFFFFFFFFFFFFF:FFFFFFFFFFFFFFFFFFFFFFFFFFFFFFF,FFFFFFFFF,:FFFFFFFFFFFFFFFF:F:F:FF::FFFF:FFFFFFFFF:FFFFFF:FFFFFFF:FFFFFF,F,FFFFFFFF:F:F,FF:FFFFFF,FF,FFFF,FF,F:FFFFFFFFF,,FF:FF:FFFFF,F:,FFFFF,F::FF,,F,,:,,FFFF,FFFFF,,FFF,FF,::F,,F:,FFF,,,:,F,
@A01757:128:HWYCLDRX2:1:2101:29017:30545
TCGGACTACAAGGGTATCTAATCCTATTTGCTCCCCACGCTTTCGTGCCTCAGCGTCAGTCAACAGGCCAGGCGGCCGCCTTCGCCACTGGTGTTCTTCCATATATCTACGCATTTTACCGCTACACATGGAGTTCCACCGCCCTCTCCTGCTCTCTAGCCCGCCAGTTTCCAGAGCCTGTACCGGTTGAGCCGGTACCTTTCACTCCAGACTTAGCAGGCCGCCTACGCACCCTTTACGCCCAATCATTC
+
FFFFFFFFFFFFFFFFFFFFFFFFFFFFFFFFFFFFFFFFFFFFFFFFFFFFFFFFFFFFFFFFFFFFFFFFFFFFFFFFFFFFFFFFFFFFFFFFFFFFFFFFFFFFFFFFFFFFFFFFFFFFFFFFFFFFFFFFFFFFFFFFFFFFFFFFFFFFF:FFFFFFFFFFFFFFFFFFFFFFFFFFFFFFFFFFFFFFFFFFFFFFFFFFFFFFFFFFFFFFFFFFFFFFFFFFFFFFF:FFFFFFFFFFFFF
@A01757:128:HWYCLDRX2:1:2101:3016:30608
TCGGACTACAAGGGTATCTAATCCTATTTGCTCCCCACGCTTTCGTGCCTCAGCGTCAGTCACAGGCCAGGCGGCCGCCTTCGCCACTGGGGTTCTTCCATATCAATGCGCATTTTACCGCTACACATGGAGTTCCACCGCCCTCTCCTGTCCTCACGTCGGCCTGTTTCTGAAGGAAAGCCGCGGTGAGCACGTCCCGTTGCCTTCAGACGGACCAGACCGCCTGCGCAGCCGTGGGGGCCCGGCGGTCC
+
FFFF:FF,FFFFFF,FF:F,FFFFFFFFFFFFFFFFFFFFF:F:FFFFF:FFF:F,F,FF,,FFFFF,:FFFFFFFFF:FF:FF,FFFFF,F,FF:FFF,,F:,,,:F,FF,,,::,,,FFFFF:FF:F:,F:F,F,FFF:::,:F::::FF,:F,,,,,,:F,,,:,,,,,::,FF,,:,,F,F,FF,F:,,,:,F,F,F:,:F,F,F,,,F,,:,F,F,FF,:F:F:,,F,,FF,,F,,:,,,,,,,,,
@A01757:128:HWYCLDRX2:1:2101:32515:30624
TCGGACTAAAAGGGTATCTAATCCTGTTCGCTACCCATGCTTTCGAGCCTCAGCGTCAGTTGCAGACCAGACAGCCGCCTTCGCCACTGGTGTTCTTCCATATATCTACGCATTCCACCGCTACACATGGAGTTCCACTGTCCTCTTCTGCACTCAAGTCGCCCAGTTTCCAATGCACTACTCCGGTTAAGCCGAAGGCTTTCACATCAGACTTAAAAGACCGCCTGCGTTCCCTTTACGCCCAATAAATC
+
FFFFFFFFFFFFFFFF:FFFFFFFFFFFFFFFFFFFFFFFFFFFFFFFFFFFFFFFFFFFFFF:FFFFFFFFFF,FFFFF,FFFFFFFFF:FFFFFFFFFFFFFFFFFFFFFFFFFFFFFFFFFFFFFFFFFF:FFFFFF:FFFFFFFFFFFFFFF:,FFFFFFFFF::F:FFFFFFFFFFFFFFFFFFFFFFFFFFFFFFFFFFFFFFFFFFFFFFFF:FFFF:F:FFFF::,,FFFFFFF,FFF,::FF
@A01757:128:HWYCLDRX2:1:2101:21242:30671
TCGGACTACCGGGGTATCTAATCCTATTTGCTCCCCACGCTTTCGTGCCTCAGCGTCAGTTAACAGGCCAGGCGGCCGCCTTCGCCACTGGTGTTCTTCCATATATCTACGCATTTTACCGCTACACATGGAGTTCCACCGCCCTCTCCTGCTCTCTAGCCCGCCAGTTTCCAGAGCCTGTACCGGTTGAGCCGGTACCTTTCACTCCAGACTTAGCAGGCCGCCTACGCACCCTTTACGCCCAATCATTC
+
FFFFFFFFFFFFFFFFFFFF:FFFFFFFFFFFFFFFFFFFFFFFFFFFFFFFFFFFFFFFFFFFFFFFF,FFFFFFFFFFFFFFFFFFFFFFF:FFFFFFFFFFFFFFFFFFFFFFFFFFFFFFFFF:FFFFFFFFFFF:FFFFFFFFFFFFFFFFFF:FFFFFFFF:FFFFFF:FFFF:FFFFFFFFFFFFFFFF,FFF:FFFFFFFFFFFFFFFFF:FFFFFFFFFFF:FFFFFFFFFFFFFFF:FFFF
@A01757:128:HWYCLDRX2:1:2101:13395:30765
TCGGACTACAAGGGTATCTAATCCTGTTTGCTCCCCACGCTTTCGTGCCTCAGTGTCAGTTACAGTCCAGAGAGCCGCCTTCGCAACTGGTGTTCCTCCTAATATCTACGCATTTCACCGCTACACTCGGAATTCCACTCTCCTCTCCTGCACTAAAGTTACCCAGTTTCAAAGGCTTACTACGGTTGAGCCGTAGCCTTTCACCTCTGACTTAAGAAACCACCTACGCACCCTTTACGCCCAGTAATTCC
+
FFFFFFFFFFFFFFFFFFFFFFFFFFFFFFFFFFFFFFFFFFFFFFFFFFFFFFFFFFFFFFFFFFFFFFFFFFFFFFFFFFFFFFFFFFFFFFFFFFFFFFFFFFFFFFFFFFFFFFFFFFFFFFF,FFFFFFFF,FFFFFFFFFFFFFFFFF,FFFFFFFFFFFFFFFFFFFFF:FFFFFF,FFFFF:FFFF,FFFF:FFFFFFFF,FFFFFFFF:FFFF:F,FF,FF:FFFFFFFFFFFF,FFFFF,F
@A01757:128:HWYCLDRX2:1:2101:7238:30780
TCGGACTACAGGGTATCTAATCCTGTTTGCTCCCCACGCTTTCGTGCCTCAGTGTCAGTTACAGTCCAGAGAGCCGCCTTCGCAACTGGTGTTCCTCCTAATATCTACGCATTTCACCGCTACACTAGGAATTCCACTCTCCTCTCCTGCACTCAAGTTTCCCAGTTTCAAAGGCTTACTACGGTTGAGCCGTAGCCTTTCACCTCTGACTTAAGAAACCACCTACGCACCCTTTACGCCCAGTAATTCCG
+
FFFFFFFFFFFFF:FFFFFFFFFFFFFFFFFF,FFFFFFFFFFFFFFFFFFFFFFFFFFFFFFFFFFFFFFFFFFFFFFFFFF:FFFFFFFFFFFFFFFFFFFFFFFFFFFFFFFFFFFFFFFFFFFFFFFFF:FFFFFFFFFFFFFFFFFFFFFFFFFFF:FF:FFFF:FFFFFFFF,FFFFFFFFFFFFFFFFFF:FFFFFFFFFFFFFFF::FFFFFFFFFFFFFF:FF,,FFFFFFF,FF::FFFFF
@A01757:128:HWYCLDRX2:1:2101:21215:30780
TCGGACTACCGGGGTATCTAATCCTATTTGCTCCCCACGCTTTCGTGCCTCAGCGTCAGTTAACAGGCCGGGCGGCCGCCTTCGCCACTGGTGGGCTTCCATTTATCTTCGCATTTTAGGGGTGCGCAGGGGGTTCGACCGCGGTCTCGTGCGCGCTCGGGCGCCGGTGTGCCGGGCCTGGGCGGGTTGTGCCGGTGGCGGTCGCGGGTGAGGTGGGGGGGCGGCGGGGGGCGCTGTCGGGCGGTGGGTGC
+
:,FFFF,:,FFFFF::,FFFFF:FFFFF,,,,,:F:FFFFFF,FFFF,,FFFFFFFF:FF,:FF,FF::,FFFF::,F,F:FFF:F:,:FF:F,,,,F:,,,,FFF,,:,F:,:FF::,,F,F,,,,,,FF:F,,,,,,,:,,,F,,,,FF,,:,F,,:,,,F,:,F,,:,,,F,F,,:,F,:,FF,,F:F,,FF,,:,,,,,,F:,,,F,,F,,F,FFFF,F,,,,,:F,,:,,:,:F,,,F::F,F,F,
@A01757:128:HWYCLDRX2:1:2101:2103:30843
TCGGACTACAAGGGTATCTAATCCTGTTTGCTCCCCACGCTTTCGTGCCTCAGTGTCAGTTACAGTCCAGAGAGCCGCCTTCGCAACTGGTGTTCCTCCTAATATCTACGCATTTCACCGCTACACTAGGAATTCCACTCTCCTCTCCTGCACTCAAGTTCCCCAGTTTCAAAGGCTTACTACGGTTGAGCCGTAGCCTTTCACCTCTGACTTAAGAAACCACCTACGCACCCTTTACGCCCAGTAATTCC
+
FFFFFFFFFFFFFFFFFFFFFFFFFFFFFFFFFFFFFFFFFFFFFFFFFFFFFFFFFFFFFFFFFFF:FFFFFFFFFFFFFFFFFFFFFFFFFFFFFFFFFFFFFFFFFFFFFFFFFFFFFFFFFFFFF:FFFFFFFFFFFF:FFFF:FFFFFFFFFFFFFFFFFFFFFFFFFFFFFFFFFFFFFFFFFFFFFFFFFFFFFFFFFFFF:,FFFFFFFFF,FFFFFFFFFFF,FF,FFFFFFFFFFFFFF:,
@A01757:128:HWYCLDRX2:1:2101:11143:30843
TCGGACTACACGGGTATCTAATCCTATTTGCTCCCCACGCTTTCGTGCCTCAGCGTCAGTCAACAGGCCAGGCGGCCGCCTTCGCCACTGGTGTTCTTCCATATATCTACGCATTTTACCGCTACACATGGAGTTCCACCGCCCTCTCCTGCTCTCTAGCCCGCCAGTTTCCAGAGCCTGTACCGGTTGAGCCGGTACCTTTCACTCCAGACTTAGCAGGCCGCCTACGCACCCTTTACGCCCAATCATTC
+
FFFFFFFFFFFFFF:FFFFFFFFFFFFFF:F:FFFFFFFFFFFFFFFFFFFFFFFFFFFFFFFFFFFFFFFF:FFFFFFF:FFFFFFFFFFFF,FFFFFFFF,F,FFFFFFFFFFFFF:FFFFFFFFFFF:FFFFFFFFFFFFFFFFFFFFFFFFFFFFFFFFF,FFFFFFF,FFFFFFFFF:FFFFFFFFFFFFFFFFFFFFFFFFFFFF:F,FFF:FFFFFFFF,FF,FFFF,FF,:FFFFF:,:FFFF
@A01757:128:HWYCLDRX2:1:2101:1470:30874
TCGGACTACAAGGGTATCTAATCCTGTTTGCTCCCCACGCTTTCGTGCCTCAGTGTCAGTTACAGTCCAGAGAGCCGCCTTCGCAACTGGTGTTCCTCCTAATATCTACGCATTTCACCGCTACACTAGGAATTCCACTCTCCTCTCCTGCACTCAAGTTTCCCAGTTTCAAAGGCTTACTACGGTTGAGCCGTAGCCTTTCACCTCTGACTTAAGAAACCACCTACGCACCCTTTTCGCCCAGTAATTCC
+
FFFFF:FFFFFFFFFFFFFFFFFFFFFFFFFFFFFFFFFFFFFFFFFF:FFFFFFFF:FFFF:FFFFFFFFFFFFFFFFFF:FFFFFFFFF:FFFFFF,FF:FFFFFF,FF:FFFFFFFF:FFFFFFFFFFFFFFFFFFFFF:FFFFFFFFFFFFFFFFFFFFFFFFFFF:,FFFFFFF:FFFFFFFF,F:,FFFF,FF,FF:F,FFFFFFFFF,FFFFF:FFFF::FFF:,FFFF,FF,:,FF:FFFFF,
@A01757:128:HWYCLDRX2:1:2101:16622:30937
TCGGACTACAAGTGTATCTAATCCTGTTCGCTCCCCCAGCTTTCGCGCCTCAGCGTCAGTGACGGCCCAGAGAGCTGCCTTCGCCATCGGTGTTCTTCCCGATATCTGCGCATTCCACCGCTACACCGGGAATTCCGCTCTCCTCTACCGCACTCGAGCCGCCCAGTCCCGAACCCGGCACGAGGTTGAGCCCCGGGGTTAGAGGTTCCGCATAGGCGGCCGCCTACGCGCGCTTTAAGCCCAATGAATCC
+
FFFFF,FFF,F,::F:FFFFF,F::F,FFFFFFFFFFF:F:FFF:,FF:FF:FFFF:F:FFFFFF,FFFFFFFF:,F:FFFFF,,F:FF,FFF:FFFFFFFF,FFFF:FFFFF,FFFFF,:FFFFFFF:FFFFFFFFFF::FF:FF:F,:FFF:FFFF::,FFF:FF,,,:FFFFF:,F,FFFF,:FFFF:F,:F,,FFFFFF:F:,F:F,:,F:,FFFFF:FF::,FF:FFF,FFF,,:F:F,F:FFFF,
@A01757:128:HWYCLDRX2:1:2101:18909:30953
TCGGACTACCAGGGTTTCTAATCCTGTTCGCTACCCATGCTTTCGAGCCTCAGCGTCAGTTGCAGACCAGACAGCCGCCTTCGCCACTGGTGTTCTTCCATATATCTACGCATTCCACCGCTACACATGGAGTTCCACTGTCCTCTTCTGCACTCAAGTCGCCCGGTTTCCGATGCACTTCTTCGGTTAAGCCGAAGGCTTTCACATCAGACCTAAGCAACCGCCTGCGCTCGCTTTACGCCCAATAAATC
+
FFFFFFFFFFFFFFF:FF:,FFFFFFFF,FFFFFFFFFF:FFFFFFFFFFFFFFFFFFFFFFFFFFFF:FFFFFFFFFFFFFFFFFFFFFFFFFFFFFFFFFFFFFFFFFFFFFFF:FFFFFFFFFFFFFFFFFF:FFFFFFFFFFFFFFFFFFFFFFFFFFFFFFFFFFFFFFFFFFFFFFFFFFFFFF:FFFFFFFFFFFFFFFFFFFFFFFF::F,FFFFFFFFFFFFF,FFFFFF:FFFFFFFFFFF
@A01757:128:HWYCLDRX2:1:2101:20482:30953
TCGGACTACACGGGTTTCTAATCCTATTTGCTCCCCACGCTTTCGTGCCTCAGCGTCAGTCAACAGGCCAGGCGGCCGCCTTCGCCACTGGTGTTCTTCCATATATCTACGCATTTTACCGCTACACATGGAGTTCCACCGCCCTCTCCTGCTCTCTAGCCCGCCAGTTTCCAGAGCCTGTACCGGTTGAGCCGGTACCTTTCACTCCAGACTTAGCAGGCCGCCTACGCACCCTTTACGCCCAATCATTC
+
FFFFFFFFFFFFFFFFFFFFFFFFFFFFFFFFFFFFFFFFFFFFFFFFFFFFFFFFF:FFFFFFFFFFFFFFFFFFFFFFFFFFFFFFFFFFFFFFFFFFFF:FFFFFFFFFFFFFFFFFFFFFF:FFF:FFF:FFFFFFFFFFFFFFFFFFFFFFFFFFFFFFFFFFFFFFFFF:FFF:FFF:FFFFFFFFFF:F:FFFFFFFFFFFFFFFFFFFFFFFFFFFFF,FFFFFFF:F:FFFFFFFFF,F:FF
@A01757:128:HWYCLDRX2:1:2101:30535:30953
TCGGACTACAAGGGTATCTAATCCTGTTCGCTACCCACGCTCTCGTGCTTCAGCGTCAGTCTCAGCCTGGTAAGCTGCCTTCGCTATCGGAGTTCTAAGTCATATCTAAGCATTTCACCGCTACTTGACTTATTCCGCCTACCTCGTCTGTACTCGAGCCCGCCAGTTTTAATGGCACTCCGGGGTTTAGCCCCGACATTTAACCACTCACTGAACAGGCCGCCTCCGCACGCTTTCAACCCAAGAAATCC
+
FFFFFFFFFFFFF:FF:FFFFFFFFFFFFFFFFFFFFFFFFFF:FF:FFFFFF:FFF:FF::FFFFFFFFFF,FFFFFFFFFFFFFFFFFFF,FFFFFFFFFF,F:FFFFFF,FFF::FFFFFFFFFFFFF,FF,:FFFF:FF,,:FFFFFF:FFFFFFFFFFFFF:FFFFFFFFF:,,FFFFFFF,F,FF:F:FFF,FF,FFFFF,FF:F:,:,,F:FF:FFF:,,FF:,,:F,F::::F,,,,,:,FFF
@A01757:128:HWYCLDRX2:1:2101:31069:31031
TCGGACTACCAGGGTATCTAATCCTGTTCGCTCCCCCAGCTTTCGCGCCTCAGCGTCAGTGACGGCCCAGAGAGCTGCCTTCGCCATCGGTGTTCTTCCCGATATCTGCGCATTCCACCGCTACACCGGGAATTCCGCTCTCCTCTACCGCACTCGAGCCGCCCAGTCCGGGACCCGGCCCGGGGTTGAGCCCCGGGGTTAGAGGTCCCGCTTAGGCGGCCGCCTACGCGCGCTTTACGCCCAATGAATCC
+
FFFFFFFFFFFFFFFFFFFFFFFFFFFFFFFFFFFFFFFFFF:FFFFFFFFFFFFFFFFFF:FFFFFFFFFFFFFFFFFFFFFFFF:F:FFFFFFFFFFFFFFFFF:FFFFFFFFFFFFFFFFFFFFFFFFFFFFFFFFFFFFFFFFFFFFFFFFFFFFFFFF:FF,FFFFFFFFFFFFFF:,FFFFFFFF,FF,FFFFF,,FFFFFF:F:FFFF,FF:FFF,FFF,F:F:FFFFFFF,,F:F,,FFFFFF
@A01757:128:HWYCLDRX2:1:2101:32380:31046
TCGGACTACAAGGGTATCTAATCCTGTTCGCTACCCATGCTTTCGAGCCTCAGCGTCAGTTGCAGACCAGACAGCCGCCTTCGCCACTGGTGTTCTTCCATATATCTACGCATTCCACCGCTACACATGGAGTTCCACTGTCCTCTTCTGCACTCAAGTCGCCCAGTTTCCAATGCACTACTCCGGTTAAGCCGAAGGCTTTCACATCAGACTTAAAAGACCGCCTGCGTTCCCTTTACGCCCAATAAATC
+
FFFFFFFFFFFFFFFFFFFFFFFFFFFFFFFFFFFFFFFFFFFFFFFFFFFFFFFFFFFFFFFFFFFFFFFFFFFFFFFFFFFFFFFFFFFFFFFFFFFFFFFFFFFFFFFFFFFFFFFFFFFFFFFFFFFFFFFFFFFFFFFFFFFFFFFFFFFFFFFFFFFFFFFFFFFFFFFFFFFFFFFFFFFF,FFFFFF,FFFFFFFFFFFFFFFFFFFFFFFFFFFFFFF:FFFFFFFFFFFFFFFFFFF:FFF
@A01757:128:HWYCLDRX2:1:2101:3260:31093
TCGGACTACAAGGGTATCTAAGCCTGTTTGCTCCCCACGCTTTCGTGCCTCAGTGTCAGTTACAGTCCAGAGAGCCGCCTTCGCAACTGGTGTTCCTCCTAATATCTACGCATTTCACCGCTACACTAGGAATTCCACTCTCCTCTCCTGCACTCAAGTTCCCCAGTTTCAAAGGCTTACTACGGTTGAGCCGTAGCCTTTCACCTCTGACTTCAGAAACCCCCTACGCACCCTTTACGCCCAGTATTTCC
+
FFFFFFFFFFFFFFFFFFFFF,F:FFF:FFFFFFFF::FFFFFFF,FF,,FFFFFFF:FFFFFFFFFFFFFFFFF:FFFF:FFFFFFFFF:F,FF,,FFFF:F:FFFFFFF:FFFF,FFFFF:FFFFFF:F::FFF,FFFFFFFFFF:FFFFFFFFFFFFFFFFFF:FFFFFFFFF::,FFFF,FF:FFFFFFF:FF:F,FFFFFFFF,FFFF,F:F:FF:,:,::FFF::F:FF::FFF::FFF:,FFF,
@A01757:128:HWYCLDRX2:1:2101:31864:31093
TCGGACTACCCGGGTATCTAATCCTGTTCGCTACCCACGCTTTCGTGCATCAGCGTCAGATGCGGATTAGCAAGCTGCCTGCGCAATCGGTGTTCTGAGTAATATCTAAGCATTTCACCGCTACACTACTCATTCCGCCTGCTGCATCCGCTCTCTAGTCGAACAGTATCAGAGGCAGGCACGGGGTTAAGCCCCGACATTTGACCTCTAACTTATCCGACAGCCTACGCACCCTTTAAACCCAATAAATC
+
FFFFFFFFFFFFFFFFFFFFFFFFFFFFFFFFFFFFFFFFFFFFFFFFFFFFFFFFFFFFFFFFFFFFFFFFFFFFFFFFFFFFFFFFFFFFFFFFFFFFFFFFFFFFFFFFFFFFFFFFFFFFFFFFFFFFFFFFFFFFFFFFFFFFFFFFFFFFFFFFFFFFFFFFFFFFFFFFFFFFFFFFFFFFF:FFFFFF:FFFFFFFFFFFF:FFFFFFFFFFFFFFFF:FFFFFFFFFFFFFF:FFF,FF:FF
@A01757:128:HWYCLDRX2:1:2101:29541:31140
TCGGACTACTGGGGTATCTAATCCTATTTGCTCCCCACGCTTTCGTGCCTCAGCGTCAGTCAACAGGCCAGGCGGCCGCCTTCGCCACTGGTGTTCTTCCATATATCTACGCATTTTACCGCTACACATGGAGTTCCACCGCCCTCTCCTGCTCTCTAGCCCGCCAGTTTCCAGAGCCTGTACCGGTTGAGCCGGTACCTTTCACTCCAGACTTAGCAGGCCGCCTACGCACCCTTTACGCCCAATCATTC
+
FFFFFFFFF:FFFFFFFFFFFFFFFFFFFFFFFFFFFFFFFFFFF:FFFFFFFFFFFFFFFFFFFFFFFFFFFFFFFFFFFFFFFF:FFFF:FFFFFFFFFFFFF,,FFFFFFFFFFFFFF,FFFFFFFF,FFFFFFFFFFFFF:FFF,FF:F:FFFF:FFFFFFFFF:FFFFFFFFFFFFFFF,FFFFF:FFF,FFFFF:FFFFFFFFFFFFFFFF:FFFFF:FFFFFFFFFF:FFFFFFFF,FF,FF:F
@A01757:128:HWYCLDRX2:1:2101:25699:31156
TCGGACTACACGGGTATCTAATCCTGTTCGCTCCCCCAGCTTTCGCGCCTCAGCGTCAGTGACGGCCCAGAGAGCTGCCTTCGCCATCGGTGTTCTTCCCGATATCTGCGCATTCCACCGCTACACCGGGAATTCCGCTCTCCTCTACCGCACTCGAGCCGCCCAGTCCGGAACCCGGCCCGAGGTTGAGCCCCGGGGTTAGAGGTTCCGCTTAGGCGGCCGCCTACGCGCGCTTTACGCCCAATGAATCC
+
FFFFFFFFFFFFFFFFFFFFFFFFFFFFFFFFFFFFFFFFFFFFFFFFFFFFFFFFFFFFFFFFFFFFFFFFFFFFFFFFFFFFFFFFFFFFFFFFFFFFFFFFFFFFFFFFFFFFFFFFFFFFFFFFFFFFFFFFFFFFFFFFFFFFFFFFFFFFFFFFFFFFFFFFFFFF::FFFFFFFFFFFFFFFFFFFFFFFFFFFFFFFFFFFFFFFFF:FFFFFFFFF:FFFFFFFF:F:FFFFFFFF:FFFFF
@A01757:128:HWYCLDRX2:1:2101:11379:31187
TCGGACTACCGGGGTATCTAATCCTATTTGCTCCCCACGCTTTCGTGCCTCAGCGTCAGTCACAGGCCAGGCGGCCGCCTTCGCCACTGGTGTTCTTCCATATCTCTGCGCATTTTACCGCTACACATGGAGTTCCACCGCCCTCTCCTGTCCTCAAGTCTGCCAGTTTCTGAATGAAAGACGAGTTGAGCTCATCCCTTTGCCTTCAGACTGAACAGACCGCCTGCGCACCCTTTACGCCCAATCATTCC
+
FFFFFFFFFFFFFFFFFFFFFFFFFFFFFFFFFFFFFFFFFFFFFFFFFFFFFFFFFFFFF:FFFFFFFFFFFFFFFFFFFFFFFFFFFFFF:F:FFF:FFFFFFFFFFFFFFFFFFFFFFFFFFFFFFFFFFFFFFFFFFFFFFFFFFFFFFFFFFFFFFFFFFFFFFFFFFFFFFFFFFFFFFFFFF:FFFFFFFFFFFFFFFFFFFFFFFFFFFFF:FFFFFFFFFFFFFFFFFFFFFFFFFFF:FFF
@A01757:128:HWYCLDRX2:1:2101:6931:31219
TCGGACTACAGGGGTATCTAATCCTGTTTGATACCCACGCTTTCGTGCATCAGCGTCAATCGCGGATTCGTGAGATGCCTTCGCAATCGGTGTTCTGTGTGATATCTATGCATTTCACCGCTACACCACACATTCCTCCCACGGCATCCGCATTCCAGCAAGGCAGTATCAATGGCACTTCACCCCGTTGAGCGGGGGCATTTCACCGCTGACTTACCTCACAGCCTACGCACCCTTTAAACCCAATAAAT
+
FFFFFFFFFFFFFFFFFFFFFFFFFFFFFFFFFFFFFFFFFFFFFFFFFFFFFFFF:FFFFFFFFFFFFFFFFFFFFFFFFFFFFFFFFFFFFFFFFFFFFFFFFFFFFFFFFFFFFFFFFFFFFFFFFFFFFFFFFFFFFF,FFFFFFFFFFFF:FFFFFFFFFFFFFFFFFFFFFFFFFFFFFFFFFFFFFF:FFF:,FFFFFFF:FF::FFFFFFFFFFFFFFFFFF:FF:FFFFFF:FF,F:F,FFF
@A01757:128:HWYCLDRX2:1:2101:1832:31250
TCGGACTACAGGGGTTTCTAATCCTATTTGCTACCCACGCTTTCGTGCCTCAGCGTCAGTCAACAGGCCAGGCGGCAGCCTTCGCCACTGGTGTTCTTCCATATATCTACGCATTTTACCGCTACACATGGAGTTCCACCGCCCTCTCCTGGTCTCTAGACAGCCAGTTTCAAGAGCCTTTAGAGGTTGAGCCGGTACCTTTCACTCAATACGTAGAAGGCCGACTACGCACCCTTTACGCCCAATAATTA
+
FFFFFFFFFF,FFFF,FFF,FFFF::FFFF,F,FFFFF,FFFFFF,FFFFFFF,FFFFFFFFFFFF::FFF,F:FF,FF:FFFFF::,,FF,FFF:FFF,,,FFFF:FF,FFFFFFF:F:FFFFFF:F::FF,FFF:FFF:F:FFFF,,F:,,FFFFF:::,FFFFF:FFF,FF::FF,,FF,,FFFF:,,F,:F:FFF:F:,,:FF:::,,,FF,,,,:,F,:FFF,,:F,FF,:F,F,,F,,F,,,:::
@A01757:128:HWYCLDRX2:1:2101:13358:31360
TCGGACTACCAGGGTATCTAATCCTGTTTGCTCCCCACGCTTTCGTGCCTCAGTGTCAGTTACAGTCCAGAGAGCCGCCTTCGCAACTGGTGTTCCTCCTAATATCTACGCATTTCACCGCTACACTAGGAATTCCACTCTCCTCTCCTGCACTCAAGTTCCCCAGTTTCAAAGGCTTACTACGGTTGAGCCGTAGCCTTTCACCTCTGACTTAAGAAACCACCTACGCACCCTTTACGCCCAGTAATTCC
+
FFFFFFFFFF:FFFFFFFFFFFFFFFFFFFFFFFFFFFFFFFFFFFFFF:FFFFFFFFFFFFFFFFFF,FFFFFFFFFFFFFFFFFFFFFFFFFFFFFFFFFFF:FFFFFFFFF:FFFFFFFFFFFF:FFFFFFFFFFFFFFFFFFFFFFFFFFFFFFFFFFFFFFFFFFFFFFFFFFFFF:FFFFFFFFFFFFFFFFFFFFFFFFFFFFFFFF,F:,FFFFFFFFFFFF:FFFFF,FFFFFFFF,FFFFF
@A01757:128:HWYCLDRX2:1:2101:10610:31422
TCGGACTACAGGGGTATCTAATCCTGTTTGCTCCCCACGCTTTCGAGCCTCAGCGTCAGTTAAAGCCCAGCAGGCCGCCTTCGCCACTGGTGTTCCTCCTAATATCTACGCATTTCACCGCTACACTAGGAATTCCGCCTGCCTCTACTTCACTCAAGACAAGAAGTTTTGAACGCAGCTACCAGTTAAGCCGGTAGATTTAACATTCAACTTTCTCGCCCGCCTACGCTCCCTTTACACCCAGTAAATCC
+
FFFFFFFFF:FFFFFF:FFFFFFFFFFFFFFFFFFFFFFFFFFFFFFFFFFFFFFFFFFFFFF,FFFFFFF:::F,FFFFFFFFFFFFFFFFFFFFFFFF:FFFFFF:FFFFFFFFFFFFFFFFFFFFFFFFFFFFFF,,,FF:FFFF:FFFFFF:FF,FFF:F:FF:F:::F,FFFFFFFFFFFFFFF,FF:,,:,FFFFFF,:F::FF,:F:F:F:,,FFFFFF::FFFF,,FFF,FFFFF,:FF:F,F
@A01757:128:HWYCLDRX2:1:2101:8992:31501
TCGGACTACTAGGGTATCTAATCCTGTTTGCTCCCCACGCTTTCGAGCCTCAGTGTCAGTAACAGACCAGAATGTCGCCTTCGCCACTGGTGTTCTTCCATATATCTACGCATTCCACCGCTACACATGGAGTTCCACATTCCTCGTCTGTACTCAAGTTTCGCAGTTTCGAATGACCCTCCACGGTTAAGCCGTGGGCTTTCTCATCTGTCGGGCGGCGCCACCGGGGCTCCCTGTACGCCCGGGCAGTC
+
FFF:::FFFFFFFFFF:FF:FFFFFFFFFFFFFFFFFFFFFFF,FFFFFFF,FFFF:FFFFFF:FF,FFF:FFFFFFFFFFFFFF,,FFFFFFF:FFF:,,:FF:FFF:F,FF::,:,FFFF:,F,:F:F:FF:::FF:FF,,F,,,,FFF,F,FF:FFFF:,,,F,FFF,:,FFF:,,FF:,FF::F::F:::FFFF:F,:,,:F,:,,FF,,,,F,,,:F:,,:::F,::,,,:,,FF,F,,,,,,,F,
@A01757:128:HWYCLDRX2:1:2101:23818:31626
TCGGACTACAAGGGTATCTAATCCTGTTCGCTCCCCCAGCTTTCGCGCCTCAGCGTCAGTGCCGGCCCAGAGAGCTGCCTTCGCCATCGGTGTTCTTCCCGATATCTGCGCATTCCACCGCTACACCGGGAATTCCGCTCTCCTCTACCGCACTCGAGCCGCCCAGTTCGGAACCCGGCCCGAGGTTGAGCCCCGGGGTTAGAGGTTCCGCTTAGGCAGCCGCCTACGCGCGCTTTACGCCCAATGAATCC
+
FFFFFFFFFFFFFFFFFFFFFFFFFFFFFFFFFFFFFFFFFFFFFFFFFFFFFFFFFFFFFFFFFFFFFFFFFFFFFFFFFFFFFF:FFFFFFFFFFFFFFFFFFFFFFFFF:FFFFFFFFFFFFFFFFFFFFF:FFFFFFFFFFFF:FFFFFFFFFFFFFFFFFFFFFFFF:FFFFFFF:FFFFFFFFFFFFFFFFF:FFFFFFFF:FFF::FFFFFFFFFF:F,FFFFFFFFFFFFFFFFFFFFF:FFF
@A01757:128:HWYCLDRX2:1:2101:30535:31673
TCGGACTCTGGGGTATCTAATCCTATTTGCTCCCCACGCTTTCGTGCCTCAGCGTCAGTCAACAGGCCAGGCGGCCGCCTTCGCCACTGGTGTTCTTCCATATATCTACGCATTTTACCGCTACACATGGAGTTCCACCGCCCTCTCCTGCTCTCTAGCCCGCCAGTTTCCAGAGCCTGTACCGGTTGAGCCGGTACCTTTCACTCCAGACTTAGCAGGCCGCCTACGCACCCTTTACGCCCAATCATTCC
+
FFFFFFF:FFFFFFFFFFFFFFFFFFFFFFFFFFFFFFFFFFFFFFFFFFFFFFFFFFFFFFFFFFFF:FFFFFFFFFFFFFFFFFFFFFFFFFFFFFFFFFFFFFF:FFFFFFFFFFFFFFFFFFFFFFFFFFFFFFFFFFFFFFFFFFFFFFFFFFFFFFFFFFFFFFFFFFFFFFFFFFFFFFFFFFFFFFF:FFFFFFFFFFFFFFFFFFF,FFFFFFFFF:FFFF:,FFFFFFFFFFFFFFFFF:F
@A01757:128:HWYCLDRX2:1:2101:14199:31688
TCGGACTACAGGGGTATCTAATCCTGTTTGCTCCCCACGCTTTCGTGCCTCAGTGTCAGTTACAGTCCAGAGAGCCGCCTTCGCAACTGGTGTTCCTCCTAATATCTACGCATTTCACCGCTACACTAGGAATTCCACTCTCCTCTCCTGCACTCAAGTTCCCCAGTTTCAAAGGCTTACTACGGTTGAGCCGTAGCCTTTCACCTCTGACTTAAGAAACCACCTAAGCACCCTTTACGCCCAGTAATTCC
+
FFFFFFFFFF:FFF:F:FFFFFFFFF:FFFFF::FFFFFFFFFFFFFF:FFFF:FFFFFFFFFFF:FFFFFFFFFFFFFFFFFFFFFFFFFFFFFFFFFFFFFFFFFFFFFFFFFFFFFFFFFFFFFFFF:FFFFFFFFFFFFFFFFFFFFFFFFFFFFFFFFFFFFFFFFFF:FFFFFFF:FFF:FFFFFFFFFFFFF:FFFFFFF:FF:F,FFFFFFFFFFFFF,FFFFFFFFFFF:FF:F,FFFFFFF
@A01757:128:HWYCLDRX2:1:2101:29441:31688
TCGGACTACACGGGTATCTAATCCTGTTTGCTCCCCCAGCTTTCGCGCCTCAGCGTCAGTGACGGCCCAGAGAGCTGCCTTCGCCATCGGTGTTCTTCCCGATATCTGCGCATTCCACCGCTACACCGGGAATTCCGCTCTCCTCTACCGCACTCGAGCCGCCCAGTCCGGGACCCGGCCCGGGGTTGAGCCCCGGGGTTAGAGGTCCCGCTTTGGCGGCCGCCTACGCGCGCTTTACGCCCAATGAATCC
+
FFFFFFFFFFFFFFFFFFFFFFFFFFFFFFFFFFFFFFFFFFFFFFFFFFFFFFFFFFFFFFFFFFFFFFFFFFFFFFFFFFFFFFFFFFFFFFFFFFFFFFFFFFFFFFFFFFFFFFFFFFFFFFFFFFFFFFFFF:FFFFFFFFFFFFFFFFFFFF:FFFFFFFFFFFFFF,FFFFFFFFFFFFFFFFFF:FFFFFFFFFFF:FF:FFFFF,FFFFFFFFFFFFFFFFF:FFFFFFFFFFF,FFFFFFF
@A01757:128:HWYCLDRX2:1:2101:4824:31735
TCGGACTACCCGGGTATCTAATCCTGTTTGCTCCCCACGCTTTCGTGCCTCAGTGTCAGTTACAGTCCAGAGAGCCGCCTTCGCAACTGGTGTTCCTCCTAATATCTACGCATTTCACCGCTACACTAGGAATTCCACTCTCCTCTCCTGCACTCAAGTTTCCCAGTTTCAAAGGCTTACTACGGTTGAGCCGTAGCCTTTCACCTCTGACTTAAGAAACCACCTACGCACCCTTTACGCCCAGTAATTCC
+
FFFFFFF:FFFFFFFFFFFFFFFFFFFFFFFFFFFFFFFFFFFFFFFFFFFFFFFFFFFFFFFFFFFFFFFFFFFFFFFFFFFFFFFFFFFFFFFFFFFFFFFFFFFFFFF:FFFFFFFFFFFFFFF:FFFFFFFFFFFFFFFFFFFFFFFFFFFFFFFFFFFFFFFFFFF:FFFFFF:FFFFFFFFFFFFFF:,FFFFFF:FF:FFFFFFFF:FFFFFFF,F,FFFF,FFFFFFFFF,FFFFF,:FFFF,
@A01757:128:HWYCLDRX2:1:2101:10646:31735
TCGGACTACAAGGGTATCTAATCCTGTTCGCTCCCCCAGCTTTCGCGCCTCAGCGTCAGTGCCGGCCCAGAGAGCTGCCTTCGCCATCGGTGTTCTTCCCGATATCTGCGCATTCCACCGCTACACCGGGAATTCCGCTCTCCTCTACCGCACTCGAGCCGCCCAGTTCGGAACCCGGCCCGAGGTTGAGCCCCGGGGTTAGAGGTTCCGCTTAGGCAGCCGCCTACGCGCGCTTTACGCCCAATGAATCC
+
FFFFFFFFFFFFFFFFFFFFFFFFFFFFFFFFFFFFFFFFFFFFFFFFFFFFFFFFFFFFFFFFFFFFFFFFFFFFFFFFFFFFFFFFFFFFFFFFFFFFFFFFFFFFFFFFFFFFFFFFFFFFFFFFF:FFFFFFFFFFFFFFFFFFFFFFFFFFFFFFFFFFFFFFFFFFFFFFFFFFFFFFFFFFFFFFFFFFFF,F,F:FFFFFFFF,FFFFFFFFFFFFF:FFFFFFFFFFFFFFF:F,FFFFFFF
[truncated: 79,011,506 more chars]
