# Supplementary material for: Effects of semaglutide on gut microbiota, cognitive function and inflammation in obese mice
Source: PeerJ. 2024 Aug 12;12:e17891. doi: 10.7717/peerj.17891 (PMC11326427; doi:10.7717/peerj.17891)
Supplement: Supplemental Information 46 [file peerj-12-17891-s046.gz › ZTPSN23FE015-Sema_4_R2.fq]

@A01757:128:HWYCLDRX2:1:2101:31783:1141
TCGGACTACAAGGGTTTCTAATCCTGTTCGCTACCCACGCTCTCGTGCTTCAGCGTCAGTCTCAGCCTGGTAAGCTGCCTTCGCTATCGGAGTTCTAAGTCATATCTAAGCATTTCACCGCTACTTGACTTATTCCGCCTACCTCGTCTGTACTCGAGCCCGCCAGTTTTAATGGCAATCCGGGGTTTAGCCCCGACATTTAACCACTAACTTAACAGGCCGCCTACGCACCCTTTAAACCCAATAAATCC
+
FFFFFF,FFFFFFFFFFFFFFFFFFFFFFFFFFFFFFFFFFF:FFFFFFFFFFFFFFFFFFFFFFFFFFFFFFFFFFFFFFFFFFFFFFFFFFFFFFFFFFFFFFFFFFFFFFFFFFFFFFFFFFFFFFFFFFFFFFFFFFFFFFFFFFFFFFFFFFFFFFFFFFFFFFFFFFFFFFFFF:FFFFFFFFF:FFFFFFFFFFFFF:FFF:FFFFFFFF:,FFFFFFFFFF:F:FF:FFFFFF,FFFFFFFFF
@A01757:128:HWYCLDRX2:1:2101:20021:1157
TCGGATTACTAGGGTATCTAATCCTGTTTGCTCCCCACGCTTTCGCGCCTCAGCGTCAGTTGCTGTCCAGCAGGCCGCCTTCGCCACTGGTGTTCCTCCGTATATCTACGCATTTCACCGCTACACACGGAATTCCGCCTGCCTCTCCAGTACTCAAGAAGTACAGTTTCAAATGCAGGCTATGGGTTGAGCCCATAGTTTTCACATCTGACTTGCACTCCCGCCTACACGCCCTTTACACCCAGTAAATC
+
:FFFFFFFFFFFFFFFFFFFFFFFFFFFFFFFFFFFFFFFFFFFFFFFFFFFFFFFFFFFFFFFFFFFFFFFFFFFFFFFFFFFFFFFFFFFFFFFFFFFFFFFFFFFFFFFF:FFFFFFFFFFFFFFFFFFFF:FFFFFFFFFFFFFF,FFFFFFFFFFFFFFFF:FFFFFFFFFFF,FF:F::FFF:FFFF:FFFFFFFFFFFFFFF:FFFF:FFFFFFFFFFFFFFFF:FFFFFF:FF,FFFF:FFFF
@A01757:128:HWYCLDRX2:1:2101:21640:1172
TCGGACTACAAGGGTATCTAATCCTGTTTGCTCCCCTAGCTTTCGCGCCTCAGCGTCAGTGGCGGCCCAGAAAGCTGCCTTCGCCATCGGTGTTCTTCCCGATATCTGCGCATTCCACCGCTACACCGGGAATTCCACTTTCCTCTACCGCACTCAAGTCACCCAGTTCGGGACCCGGCTTAAGGTTGAGCCCTGAGTTTTCACATCTGACTTGCTTTCCCGCCTACACGCCCTTTACACCCAATAAATCC
+
FFFFFFFFFFFFFFFFFFFFFFFFFFFFFFFFFFFFFFFF:FFFFFFFFFFFFFFFFFFFFFFFFFFFFFFFFFFFFFFFFFFFFFFFFFFFFFFFFFFFFFFFFFFFFFFFFFFFFFFFFFFFFFFFFFFFFFFFFFFFFFFFFFFFFFF,FFFFFFFFFFFFFFFFFFFFFFFFFFFFFFFFFFFFFFFFFFF:FFFFFFFFFFFFFFFFFFFF,FF,FFFFF:FFFFFFFFFFFFFFFFF:FFFFFFF
@A01757:128:HWYCLDRX2:1:2101:16966:1188
TCGGACTACAAGGGTTTCTAATCCTGTTTGCTCCCCACACTTTCGAGCCTCAGCGTCAGTTAGAGCCCAGCACGCCGCCTTCGCCACTGGTGTTCCTCCGAATCTCTACGCATTTCACCGCTACACTCGGAATTCCGCTTGCCTCTACTCCACTCAAGAACTACAGTTTTGGATGCAGCTCCGCAGTTAAGCTGCGGTATTTCACATCCAACTTGCAGTCCCGCCTGCGCTCCCTTTACACCCAGTAATTC
+
F:FFFFFFFF,:FFFFFFFFFFFFFFFFFFFFFFFFFFFFFFFFFFF::FFFFFFFFFFFFFFFFFFF:FF,,FF:FFFFFFFFFF:FF:FF::FFFFFF,FF,FF:,FFFFFFF:FF:FFFF:FFFFFFF,FFFFFF:,F::FFFFF:::FFFF,:FFF,:FFFF:F:F::,FFFFF:FFFFFFFF::FFFFFFFFFFFFF:F:FFFFFFFFFFFFFF:F:FFFFFF:FFF,F:F:FF::,F:FF:::F:
@A01757:128:HWYCLDRX2:1:2101:3558:1204
TCGGACTACTAGGGTATCTAATCCTGTTTGCTCCCCTAGCTTTCGCGCCTCAGCGTCAGTGATGGCCCAGAAGGCCGCCTTCGCCACCGGTGTTCTTCCCGATATCTGCGCATTCCACCGCTACACCGGGAATTCCGCCTTCCCCTACCACACTCAAGCCAGCCGGTATCGGGAGCGAGACGGGGTTGAGCCCCGAAATTTGACTCCCTACCTAACTGGCCGCCTACGCGCGCTTTACGCCCAATCAATCC
+
FFFFFFFFFF:,FFFFFFF,:FFFFFFFFFFF:FFFFFF:FFFFFFFFFFFFFFFFF:FFFFFFFFF,FFF:FFFFFFFFFFFFFFFFFFF::FFFF:FF:F:FFFFFFFFFFFFFFFFFFFFFF:FFFFFFFFFFFFFFFFFFFFFFFFFFFFFFF,F::F,FFFF,FFFFFF:FFFFFFFFF:F:FFFFFFFFFFFFF:F:FFF,F,FF::F,FF,FF:FFFFF,FFFFFFFFFF:FFF,:F,F:FFFF
@A01757:128:HWYCLDRX2:1:2101:16414:1204
TCGGACTACACGGGTATCTAATCCTGTTTGCTCCCCACGCTTTCGCACCTCAGCGTCAATACCGGTCCAGGTGGCCGCCTTCGCCACTGATGTTCCTCCAGATATCTACGGATTTCACTCCTACACCTGGAATTCCGCCACCCTCTCCCGGATTCCAGTCATGCAGTATCAAGGGCAGTTCCACGGTTGAGCCGTGGGATTTCACCCCTGACTTACACAACACCCTACGTGCGCTTTACGACCAGTAATTC
+
FFFFFFFFFFFFFFFFFFFFF,FF,FF,FFFFFFFFFFFF,F,FFFFFF:FFFFFFFFFFFFFFFFFFFFFFFFFFFFFF:FFFFFFF:F:FFFFFFFFFFFFFFFF:FF:FFFFFFFFFFFFFFFFFFFFFFFF:FFFFFFFFFFFFFFFFF:FF:FFFFFFFFFFFFFFF:FFFFF:FFFFFF,FFFFFFFFF:FFF:F,FFFFFFFF,:FFF:FF::F,,:FF,::::FFF:FFFF:FFFFF:F:F:F
@A01757:128:HWYCLDRX2:1:2101:20446:1204
TCGGACTACACGGGTATCTAATCCTGTTTGCTCCCCACGCTTTCGAGCCTCAACGTCAGTTACAGTCCAGTAAGCCGCCTTCGCCACTGGTGTTCCTCCTAATATCTACGCATTTCACCGCTACACTAGGAATTCCACTTACCTCTCCTGCACTCCAGTCATACAGTTTCCAAAGCAGTTCAGGGGTTGAGCCCCTGCATTTCACTCTAGACTTGCATTACCGTCTACGCTCCCTTTACACCCAGTAAATC
+
FFFF:FFFFFFFFFFFFFFFFFFFFFFFFFFFFFFFFF:FFFFFFFFFFFFFFFFFFFF:,F,FFFFFFFFF:FFFFFFFFFFFFFFFFFFFFFFFFFFFFFF,FFFFFFFFFFFFFFFFF:,FFFFFFFFFFFFFFFFFFFFFFFFFF:FFFFFF:FFFFF:FFFFFFFFFFFFFFF::F,FFFFFFF:FFFFFF,FF:FFFFFFFF,:FFFF:FFFFFFFFFFFFFFFFFFFF:F:FFFFF,FFFFFFF
@A01757:128:HWYCLDRX2:1:2101:10465:1329
TCGGACTACAGGGGTATCTAATCCTGTTTGCTCCCCACGCTTTCGAGCCTCAGCGTCAGTTACAGTCCAGAGAATCGCCTTCGCCACTGGTGTTCTTCCTAATCTCTACGCATTTCACCGCTACACTAGGAATTCCACTTGCCTCTCCGACACTCCAGCCCTGCAGTTCCAAATGCAGTCCCGGGGTTGAGCCCCGGGCTTTCACATCTGGCTTGCAATGCCGTCTACGCTCCCTTTACACCCAGTAAATC
+
FFFFFFFFFFFFFFFFFFFFFFFFFFFFFFFFFFFFFFFFFFFFFFFFFFFFFFFFFFFFFFFFFFFFFFFFFFFFFFFFFFFFFFFFFFFFFFFFFFFFFFFFFFFFFFFFFFFFFFFFFFFFFFFFFFFFFFFFFFFFFFFFFFFFFFFFFFF:FFFFFFFFFFFFFFFFFFFFFFFFF:FFFFFFFF:FFFFFFFFFFFFFFFFFFFFFFFFFFFFF:FFFFFFFFFFF:FFFFFFFFFFF::FFFF:
@A01757:128:HWYCLDRX2:1:2101:23755:1360
TCGGACTACAAGGGTATCTAATCCTGTTTGCTACCCACGCTTTCGATCCTCAGCGTCAGTTATGTGCCAGATAGTAGCCTTCGCCACAGATGTTCCTCCACATATCTACGGATTTCACTCCTACACCAGGAATTCCACAATCCTCTCACACACTCCAGATAGCCAGTTTCAAATGCAGTTCCCACGTTGAGCGCGGGGATTTCACCCATGACTTGACAAACCGCCTACGAGCGCTTTACGCCCAGTAATTC
+
FFFFFFFFF:FFFFFFFFFFFFFFFFFFFFFF,FFFFFFFFFFFF,:F:F:FFFFFFFFFF::F:,FFFF,F:,F,FFFFFFFFFF,,F:FFFFFFFFF,,FFFFFFFFF,FFFFFFFF:FFFFFF:,FFFFFFFFF,,,,FFFFF:FF:FFFFF,FF,F,,,FFFF,FFFFF,FFFFFFFFFFFFFF,FFFFFFFFFFFFFFFF,,,FF,FFFFFFF,:FFFFFF:FF,,FFFFFFFFFFFFFFFFFFFF
@A01757:128:HWYCLDRX2:1:2101:32542:1423
TCGGACTACAAGGGTATCTAATCCCTTTCGCTCCCCTGGCCTTCGTGCCTCAGCGTCAGTTAATGTCCAGGAACCCGCCTTCGCCACGAGTGTTCCTCTCGATATCTACGCATTTCACTGCTACACCGAGAATTCCGGTTCCCCCTCCATTACTCTAGTCTCGCAGTATCATGTGCCGTCCGCGGGTTGAGCCCGCGCCTTTCACTCCAGACTTACATCACCGTCTACGCTCCCTTTACACCCAGTAATTC
+
FFFFFF:FFFFFFFFFFFFFFFFF:FFFFFFFFFFF:FFFFFFFFFFFFFFF:FFFFFFFFFF,FFFFFF:FFFFFFFFFFFFFFFFFFFFFFFFFFFFF:FFFFFFFFFFFFFFFFFFFFFFFFFFFFFFFFFFFFFFFFFFFFFFFFFFFFFF,FF:FFF,FFFFF:FFF,FFFFFFFF,FFFFFFFFFFFF,FFFFF,FFFFFFFFFFFF,FFF:FFFFFFFFFFFFFFFFF,FFFFFF,F:FFFFFF
@A01757:128:HWYCLDRX2:1:2101:19949:1438
TCGGACTACAAGGGTATCTAATCCTGTTTGCTCCCCACACTTTCGAGCCTCAGCGTCAGTTAGAGCCCAGCAAGCCGCCTTCGCCACTGGTGTTCCTCCGAATATCTACGCATTTCACCGCTACACTCGGAATTCCGCTTGCCTCTACTCCACTCAAGAACTACAGTTTTGGATGCAGCTCCGCAGTTAAGCTGCGGTATTTCACATCCAACTTGCAGTCCCGCCTGCGCTCCCTTTACACCCAGTAATTC
+
FFFFFFFFFFFFFFFFFFFFFFFFFFFFFFFFFFFFFFFFFFFFFFFFFFFFFFFFFFFFFFFFFFFFFFFFFFFFFFFFFFFFFFFFFFFFFFFFFFFFFFFFFFFFFFFFFFFFFFFFFFFFFFFFFFFFFFFFFFFFFFFFFFFFFFFFFFFFFFFFFFFFFFFFFFF:FFFFFFFFFFFFFFFFFFFFFFFFFFFFFFFFFFFFFF:FFFF:FFFFFFFFFFFFFFFFFFFFFFFF:FFFF:FFFFF
@A01757:128:HWYCLDRX2:1:2101:14796:1470
TCGGACTACCGGGTATCTAATCCTGTTTGCTCCCCACGCTTTCGAGCCTCAACGTAAGTCATCGTCCAGCAAGCCGCCTTCGCCACTGGTGTTCCTCCTAATATCTACGCATTTCACCGCTACACTAGGAATTCCACTTGCCTCTACGACACTCCAGCCCTGCAGTTCCAAATGCAGTCCCGGGGTTGAGCCCCGGGCTTTCACATCTGGCTTGCAATGCCGTCTACGCTCCCTTTACACCCAGTAAATCC
+
FFFFFFFFFFFFFFFFFFFFFFFFFFFFFFFFFFFFFFF:FFFFFFFFFFFFFFFFFFFFFFFFFFFFFFF,FFFFFFFFFFFFFFFFFFFFFFFFFFFFFFFFFFFFFFFFFF,FFFFFFFFFFFFFFFFFFFFFFFFFFFFFF:FFFF:FFF,FFFFFFFFFFFFFFFFFF:FFFFFFFFFFFFFFFFFFFFFFFFFFFFFFFFFF:FFFFFFFFFFFFF,FFF:FFFFFFFFFFF:FFFFFFFFF,FF
@A01757:128:HWYCLDRX2:1:2101:1280:1485
TCGGACTACTGGGGTATCTAATCCTGTTTGCTCCCCACGCTTTCGCGCCTCAGCGTCAGTTGCTGTCCAGCAGACCGCCTTCGCCACTGGTGTTCCTCCTAATATCTACGCATTTCACCGCTACACTAGGAATTCCGTCTGCCTCTCCAGTACTCAAGAAAAACAGTTTCAAATGCAGGCCACAGGTTGAGCCCGTGGTTTTCACATCTGACTTGCTTTCCCGCCTACACGCCCTTTACACCAAGTAAATC
+
FFFFFFFF:FFFFFFFFFFFFFFFFFFFFFFFFFFFF:FFFFFFFFFFFFFFFFFFFFFFFFFFFFFFFFFFFFFFFFFFFFFFFFFFFFFFFFF,FFFFFFFFFFFFFFFFFFFFFF,FFFFFFFFFFFFFFFF:FFFFFF,FFFFFFF:FF:F,FFFFF,FFFFFFFF,FFFFFFFFFFFFFFFFF:FFF,FFF:FFFFF:FFFF:FFFFFFFFFFFFF::,:FFFFF,F,,FFFFFFF:,FFFFF,FF
@A01757:128:HWYCLDRX2:1:2101:32416:1548
TCGGACTACAAGGGTTTCTAATCCCTTTCGCTCCCCTGGCCTTCGTGCCTCAGCGTCAGTTAATGTCCAGGAACCCGCCTTCGCCACGAGTGTTCCTCTCGATATCTACGCATTTCACTGCTACACCGAGAATTCCGGTTCCCCCTCCATTACTCTAGTCTCGCAGTATCATGTGCCGTCCGCGGGTTGAGCCCGCGCCTTTCACACACGACTTACGAAACAGCCTACGCACGCTTTACGCCCAGTGATTC
+
FFFFFFFFFFFFFFFFFFFFFFFFFFFFFFFFFFFFFFFFFFFFFFFFFFFFFFFFFFF:FFFFFFFFFFFFFFFFFFFFFFFFFFFFFFFFFFFFFFFFFFFFFFFFFFFFFFFFFFFFFFFFFFFFFFFFFFFFFFFFFFFFFFFFFFFFFFFFFFFFFFFFFFFFFFFFFFFFFFFFFFFFFFFFFFFFFFFFFFFFFFFFFFFFFF,FFFFFFFFFFFFFFFFFFFFFFFFFFFFFFFFFFFFFFFF
@A01757:128:HWYCLDRX2:1:2101:25174:1564
TCGGACTACTAGGGTATCTAATCCTATTTGCTCCCCACGCTTTCGTGCCTCAGCGTCAGTCAACAGGCCAGGCGGCCGCCTTCGCCACTGGTGTTCTTCCATATATCTACGCATTTTACCGCTACACATGGAGTTCCACCGCCCTCTCCTGCTCTCTAGCCCGCCAGTTTCCAGAGCCTGTACCGGTTGAGCCGGTACCTTTCACTCTAGACTTAGCAGGCCGCCTACGCACCCTTTACGCCCAGTCATTC
+
FFFFFFFFFFFFFFF,FFFFFFFFFFFFFFFFFFFF:FFFFFFFFFFFFFFFFFFFFFFFFFFFFFFFFFFFFFFFFFFFFFFFFFFFFFFFFFFFFF:FF:FFFFFFFF:FFFFFFFFFF:FFFFFFFFFFFFFFFFF:FF,FFFFFFFFFFFFFF:FF:FFFFFFF:FFFFFFFFFFFFFFF:FFFFFFFF:FF:FFFFFFFFFFFFF,F:F:FFFFF,FFFFF,FFF,F,FF,FF,FFFFF,F:::FF
@A01757:128:HWYCLDRX2:1:2101:32515:1595
TCGGACTACAAGGGTTTCTAATCCCTTTCGCTCCCCTGGCCTTCGTGCCTCAGCGTCAGTTAATGTCCAGGAACCCGCCTTCGCCACGAGTGTTCCTCTCGATATCTACGCATTTCACTGCTACACCGAGAATTCCGGTTCCCCCTCCAGTACTCTAGTCTCGCAGTATCATGTGCCGTCCGCGGGTTGAGCCCGCGCCTTTCACACACGACTTACGACACAGCCTACGCACGCTTTACGCCCAGTGATTC
+
FFFFFFFFFFFFFFFFFFFF:FFFFFFFF:FFFFFFFFFFF:FFFFFFFFFFFFFFF,FFFF,FFFFFFFFF,FFFFFFFFFFFFFFFFFFFFFFFFFFFFFFFFFFFFFFFFFFFFFFFFFFFFFFFFFFFFFFFFFFFFFFFFFFFF,FFFFFFFFFFFFFFFFFFFFFFFFFFFFFFFFFFFF:FFFFFFFFFFFFFFFFFFFFFFFFFFFFFFF,FFFFFFFFFFFFFFFFFFF,FFF:,FFFFFFF
@A01757:128:HWYCLDRX2:1:2101:22797:1642
TCGGACTACAAGGGTTTCTAATCCTGTTTGCTCCCCACGCTTTCGCGCCTCAGCGTCAGTTATTGTCCAGCAGGCCGCCTTCGCCACTGGTGTTCCTCCGTATATCTACGCATTTCACCGCTACACACGGAATTCCGCCTGCCTCTCCAACACTCAAGAACGATAGTTTCAAATGCAGGCTATGGGTTGAGCCCATAGTTTTCACATCTGACTTACCATCCCGCCTACACGCCCTTTACACCCAGTAAATC
+
FFFFFFFFFFFFFFFFFFFFFFFFFFFFFFFFFFFFFFFFFFFFFFFFFFFFFFFFFFFFF:FFFFFFFFFFFFFFFFFFFFFFFFFFFFFFFFFFFFFFFFFFFFFFFFFFFFFFFFFFFFFFFFFFFFFFFF:FFFFFFFFFFFFFFFFFFFFFFFF:FFFFFFFFFFFFFFFFFFFFF:FFFFFFFFFFFFFFFFFFFFFFFFFFFFFFFFFFFFFF,FFFFF:F:F:FFFFFFFFFFFF:FFFFFF:
@A01757:128:HWYCLDRX2:1:2101:28510:1642
TCGGACTACAAGGGTATCTAATCCTGTTTGCTCCCCACGCTTTCGAGCCTCAACGTCAGTCATCGTCCAGCAAGCCGCCTTCGCCACTGGTGTTCCTCCTAATATCTACGCATTTCACCGCTACACTAGGAATTCCACTTGCCTCTCCGACACTCCAGCCCTGCAGTTCCAAATGCAGTCCCGGGGTTGAGCCCCGGGCTTTCACATCTGGCTTGCAATGCCGTCTACGCTCCCTTTACACCCAGTAAATC
+
FFFFFFFFFFFFFFFFFFFFFFF:FFFFFF:,FFFFFF::FFFFFFFFFFFFFFFFF:FFFFFFFF:FFFFFFF,FFFFF:F:FF:FFF:FFF::FFF:FF::FFFFFFFFFFFFFFFF:FFFFFFFF:,FFF:FFFFF,FFFFF:F::FFF:FFFFFFFF,:,FF,F::FFFF:FF:FF:FF:FFFF:FFFFFFFFF:FFFFFFF:F:F:FFFF:F:FFFFF,FFFFFFFFF::FFF:FFFFF,FFFFFF
@A01757:128:HWYCLDRX2:1:2101:27001:1658
TCGGACTACTAGGGTATCTAATCCTGTTTGCTACCCACGCTTTCGCTCCTCAGCGTCAGTTATGTGCCAGATAGTCGCCTTCGCCACTGATGTTCCTCCAGATATCTACGGATTTCACTCCTACACCTGGAATTCCACTATCCTCTCACACACTCCAGTTTGCCAGTTTCAAAGGCAGTTCCCACGTTGAGCGCGGGGATTTCACCCTTGACTTGACATACCGCCTACGAGCGCTTTACGCCCAGTAATTC
+
FF:FFFFFFFFFFFF:FFFFFFFFFFFFFFFFFFFFFFFFFFFFFFFFFFFFFFFFF:FFFFFFFFFFFFFFFFFFFFFFFFFFFFFFFFFFFFFFFFFFFFFFFFFFF,FFFFFFFFFFFFFFF,FFFFFFFFFFFFFFFFFFFFFFFFFFFFFFFFFFFF,FFFFFFFFFFFFFFFFFFFFFF,FF:FFF:F,FFFFFFFFFFFFFFFFFFFFFFFFFFF:FFFFFFFFFFFFFFFF:FFFFFFFFF:F
@A01757:128:HWYCLDRX2:1:2101:30400:1720
TCGGACTACCGGGGTATCTAATCCTGTTCGCTCCCCTAGCTTTCGCGCCTCAGCGTCAGTCGTGGCCCAGAAGGCCGCCTTCGCCGCCGGTGTTCTTCCCAATATCTGCGCATTCCACCGCTACACTGGGAATTCCGCCTTCCCCTACCAGACTCAAGCCTGCCGGTATCGGGGGCGGACCGGGGTTGAGCCCCGGTATTTGACCCCCGACCTCACAGGACGCCTACGCGCGCTTTACGCCCAATGAATCC
+
FFFFFFFFFFFFFFFFFFFFFFFFFFFFFFFFFFFFFFFF:FFFFFFFFFFFFFFFFFF,FFFFFFFFFFFFFFFFFFFFFFFFFFFFFF,FFFFFFFFFF:FFFFFFFFFFFFFFFFFFFFFFF:FFFF:,:FFFF:FFFF,FF:FFFFFF:FF::FFFFFFF:FF,:F:FFFFFFFFFFFFFFF:F,FFFFFFF:,,FFF,F:FFFFFFF,,,FFFFF,FF,,,FFFFFFF,F,F::F:FF,FF,,F::
@A01757:128:HWYCLDRX2:1:2101:9399:1736
TCGGACTACTGGGGTATCTAATCCCTTTCGCTCCCCTGGCCTTCGTGCCTCAGCGTCAGTTAATGTCCAGGAACCCGCCTTCGCCACGAGTGTTCCTCTCGATATCTACGCATTTCACTGCTACACCGAGAATTCCGGTTCCCCCTCCATTACTCTAGTCTCGCAGTATCATGTGCCGTCCGCGGGTTGAGCCCGCGCCTTTCACACACGACTTACGAAACAGCCTACGCACGCTTTACGCCCAGTGATTC
+
FFFFFFFFFFFFFFFFFFFFFFFFFFFFFFFFFFFFFFFFFFFFFFFFFFFFFFFFFFFFFFFFFFFFFFFFFFFFFFFFFFFFFFFFFF:FFFFFFFFFFFFFFFFFFFFFFFFFFFFFFFFFFFFFFFFFFFFFFFFFFFFFF:FF:FFFFFFF,FFFFFFFFFFFFFFFFFFFFFFFFFFFFFFFFFFFFFFFFFFFFFFFFFFFFFF:F,FFFF,:FFFFFFFFFFFF:FFFFFFFFFFF:FF:FFF
@A01757:128:HWYCLDRX2:1:2101:18900:1752
TCGGACTACCGGGGTATCTAATCCTGTTCGCTCCCCTAGCTTTCGCGCCTCAGCGTCAGTCGTGGCCCAGAAGGCCGCCTTCGCCGCCGGTGTTCTTCCCAATATCTGCGCATTCCACCGCTACACTGGGAATTCCGCCTTCCCCTACCAGACTCAAGCCTGCCGGTATCGGGGGCGGACCGGGGTTGAGCCCCGGTATTTGACCCCCGACCTAACAGGCCGCCTACGCGCGCTTTACGCCCAATGAATCC
+
FFFFFFFFFFFFFFFFFFFFFFFFFFFFFFFFFFFFFFFFFFFFFFFFFFFFFFFFFFFFFFFFFFFFFFFFFFFFFFFFFFFFFFFFFF:FFFFFFFFFFFFFFFFFFFFFFFFFFFFFFFFFFFFFFFFFFFFFFFFFFFFFF:F,FFFFFF:FF:FFFFFFFF,FFF:FFFFFFFFFFFFFFF,:FFFFFFFF:FFFFFFFFFF:FFF:,FF:F,F:FFFFFF:FFFFFFFFFFFFFFF,FFFF:FFF
@A01757:128:HWYCLDRX2:1:2101:3025:1814
TCGGACTACAAGGGTATCTAATCCTGTTTGCTCCCCACACTTTCGTGCCTCAACGTCAGTTATCGTCCAGAAAGTCGCCTTCGCCACTGGTGTTCCTCCTAATATCTACGCATTTCACCGCTACACTAGGAATTCCACTTTCCTCTCCGACACTCAAGATATCCAGTTTTGGTTGCAGTTCCTCAGTTGAGCCGAGGGCTTTCACAAACAAATAAGACACCCGTCTACGCACACTTTACACCCAATAATTC
+
FFFFFFFFFFFFFFFFFFFFFFFFFFFFFF:FFFFFFFFFFFFFFFFFFFFFFFFFFFF:FFFFFFFFFFFFFFFFFFF:FFFF,FFFFFFFFF,FFFFFF:FFFFFFFF,FFFFF:F,F:FFFF:FFF,FFFFFFF:F:FF,FFFF::F,F:FFFFFFFFFF:F:FFFF,FFFF,F,FFF,FFF::F,FF:FF:F:F,FFFFF::F,:FF,:,F:::FF,:F:,FF,,:F:,F,FFFFF,F,FFFFFFFF
@A01757:128:HWYCLDRX2:1:2101:3938:1830
TCGGACTACAAGGGTTTCTAATCCTGTTTGCTCCCCACGCTTTCGCGCCTCACCGTCAGTTGCTGTCCAGCAGACCGCCTTCGCCACTGGTGTTCCTCCTTATATCTACGCATTTCACCGCTACACAAGGAATTCCGTCTGCCTCTCCAGTACTCAAGAAAAACAGTTTCAAATGCAATTCGGAGGTTGAGCCTCCGGATTTCACATCTGACTTGCCTTCCCGCCTACACGCCCTTTACACCCAGTAAATC
+
FFFFFFFFFFFFFFFFFFFFFFFFFFFFFFF:FFFFFFFFFFFFFFFFFFFFFFFFFFFFFFFFFFFFFFFFFFFFFFFFFFFF:FFFFFFFFFFFFFFFFFFFFFFFFFFFFFFFFFFFFFFFFFFF:FF,FFFFFFFFFFFFFFFFFFFFFFFFFFF:FFF:F::FFFF::F:FFFF:F:FF,FFFFFFF:FFFFFF:FFFFFFFFFFF:F:FFFF:FFFF,FFFFFFFF::FFFF:FFF:FFF,:F,F
@A01757:128:HWYCLDRX2:1:2101:13160:1830
TCGGACTACCCGGGTATCTAATCCTGTTTGCTCCCCACGCTTTCGCGCCTCAGCGTCAGTTACTGTCCAGAAATCAGCCTTCGCCACTGGTGTTCCTCCGTATATCTACGCATTACACCGCTACACCCGGAATTCCGATATCCACTCCAGCACTCAAGTCAAACAGTAACAAATGCAGGCCCCAGGTTGAGCCACTGGATTTCACATCTGACTAGAGTACCCGCCTACACGCACTTTACCCCCACTAAATC
+
FFFFFFFFFF,FFFFFFFFFFFFFFFFFFFFFFFFFFF,FFFFFFFFFFFFFFFFFFFFFFFF,F,FFFF,:FFFFFFFFFFFFFF,,FFFFFFFFFFF,,FFFFFF,FFFFFF,FFFFFFFFFFF,FFFFFFFFF,FF,,FF,FF,F,FFFFFF,FF,,,:FF,FF,,FFFFFFFFFFFF,:FFFFFFFFFF,,,FF,FFFFFFF:F,:FF,:F,,,,FFFFFFFFF:,F:,FFFFFF,F:FF:FF:,FF
@A01757:128:HWYCLDRX2:1:2101:27425:1861
TCGGACTACTAGGGTATCTAATCCTGTTTGCTACCCACGCTTTCGCTCCTCAGCGTCAGTTATGTGCCAGATAGTCGCCTTCGCCACTGATGTTCCTCCAGATATCTACGGATTTCACTCCTACACCTGGAATTCCACTATCCTCTCACACACTCCAGTTTGCCAGTTTCAAAGGCAGTTCCCACGTTGAGCGCGGGGATTTCACCCTTGACTTGACATACCGCCTACGAGCGCTTTACGCCCAGTAATTC
+
FFFFFFFFFFFFFFFFFFFFFFFFFFFFFFFFFFFFFFFFFFFFFFFFFFFFFFFFFFFFFFFFFFFFFFFFFFFFFFFFFFFFFFFFFFFFFFFFFFFFFFFFFFFFFFFFFFFFFFFFFFFFFFFFFFFFFFFFFFFFFFFFFFFFFFFFFFFFFFFFFFFFFFFFFFFFFFFFFFFFFFFFFFFFFFFFFFFFFFFFFFFFFFFFFFF:FFFFFFFFFFFFFFFFFFFFFFFFFFF:FFFF:FFFFFF
@A01757:128:HWYCLDRX2:1:2101:7609:1892
TCGGACTACAGGGGTTTCTAATCCTGTTTGCTCCCCACACTTTCGTGCCTCAACGTCAGTTATCGTCCAGAAAGTCGCCTTCGCCACTGGTGTTCCTCCTAATATCTACGCATTTCACCGCTACACTAGGAATTCCACTTTCCTCTCCGACACTCAAGATATCCAGTTTTGGTTGCAGTTCCTCAGTTGAGCCGAGGGATTTCACAACCAACTTAGACACCCGTCTACGCACCCTTTACACACAATAATTC
+
FFFFFFFFFFFFFFFFFFFFFFFFFFFFFFFFFFFFFFFFFFFFFFFFFFFFFFFFFFFFFFFFFFFFFFFFFFFFFFFFFFFFFFFFFFFFFFFFFFFFFFFFFFFFFFFFFFFFFFFFFFFFFFF,FFFFFFFFFFFFFFFFFFFFFFFFFFFFFFFFFFFFFFFFFFF,FFFFFFFFFFFF:FF,F,FFFFFFFFFF:FFFFFFFFF,FFF,:FFFFF:FFFFFFFFF:F,:FFFF:F,:F::F,,FF
@A01757:128:HWYCLDRX2:1:2101:31819:1892
TCGGACTACTAGGGTATCTAATCCTGTTTGCTCCCCACACTTTCGTGCCTCAACGTCAGTTATCGTCCAGAAAGTCGCCTTCGCCACTGGTGTTCCTCCTAATATCTACGCATTTCACCGCTACACTAGGAATTCCACTTTCCTCTCCGACACTCAAGATATCCAGTTTTGGTTGCAGTTCCTCAGTTGAGCCGAGGGATTTCACAACCAACTTAGACACCCGTCTACGCACCCTTTACACCCAATAATTC
+
FFFFFFFFFFFFFFFFFFFFFFFFFFFFFFFFFFFFFFFFFFFFFFFFFFFFFFFFFFFFFFFFFFFFFFFFFFFFFFFFFFFFFFFFFFFFFFFFFFFFFFFFFFFFFFFFFFFFFFFFFFFF:FFFFFF,FFFFFFFFFFFFFFFFFFFFFFFFFFFFFFFFFFFFFFFFFF:FFFFF:FFFFFFFFFF:FFFFFFFFFFFFFFFFFF:FFFFF:FFFFFFFFF:,F,FFFF,FF:,FFFFFFFFF:FF
@A01757:128:HWYCLDRX2:1:2101:4381:1908
TCGGACTACTAGGGTATCTAATCCTGTTTGCTCCCCACGCTTTCGAGCCTCAACGTCAGTCATCGTCCAGCAAGCCGCCTTCGCCACTGGTGTTCCTCCTAATATCTACGCATTTCACCGCTACACTAGGAATTCCACTTGCCTCTCCGACACTCCAGCCCTGCAGTTCCAAATGCAGTCCCGGGGTTGAGCCCCGGGCTTTCAAATCTGGCTTGCAATGCCGTCTACGCTCCCTTTACACCCAGTAAAAC
+
FFFFFFFFFFFFFFFF:FFFFFFFFFFFFFFFFFFFFFFFFFFFFFFFFFFF,FFFFFFFFFFFFF:FFFF:FFFF:FFFFFFFFFFFFFFFF:FFFFF,FFFFFFFFFFFFF:FFF::FFFFF,FFFFFFFFFFFFFFFF:FFF:FFFFFFFFFFFFF,FFFF:FF,FFF,FFFFF:F:FFF,FFFFFFFFFFF:FFFFFFFF,F:,F:F:F,FFF,,FFF:,,FFFFFFF,FFFF,,:FF,F:F,:,,,
@A01757:128:HWYCLDRX2:1:2101:2736:1939
TCGGACTACAAGGGTTTCTAATCCTGTTCGCTCCCCTAGCTTTCGCGCCTAAGCGTCAGTCGTGGCCCAGAAGGCCGCCTTCGCCGCCGGTGTTCTACCCAATATCTGCGCATTCCACCGCTACACTGGGAATTCCGCCTTCCCCTACCAGACTCAAGCCTGCCGGTATCGGGGGCGGACCGGGGTTGAGCCCCGGTATTTGACCCCCGACCTAACAGGCCGCCTACGCGCGCTTTACGCCCAATGAATCC
+
FF,,F::FFFF,,,:,,,,FF,FFFF,,F::FFF,FFF:FF,F,:FF:FF:F,F,,,F:FFF,:,:,FF:FF,:,F,::F::,FFFFF,F:F:F:F,,F:F:,FF:F::FFFFFF:F:,FF,F,:,F,FFFFFFFF::FF:FFFFF,,FF:F:FFFFFFFFFFF:FF:FFF:FF,FF:FFFF,,FF,:FFFFF,FFF:,FFFFFFFFFFFFFF,FFFF,FFFFFF:,:FFFFFFF::F:F:FF:FFFFFFF
@A01757:128:HWYCLDRX2:1:2101:2917:2033
TCGGACTACAAGGGTATCTAATCCTGTTCGCTACCCATGCTTTCGAGCCTCAGCGTCAGTTGCAGACCAGAGAGCCGCCTTCGCCACTGGTGTTCTTCCATATATCTACGCATTCCACCGCTACACATGGAGTTCCACTCTCCTCTTCTGCACTCAAGTTCAACAGTTTCTGATGCAATTCTCCGGTTGAGCCGAGGGATTTCACAACCAACTTAGACACCCGTCTACGCTCCCTTTACGCCCTATAATTG
+
FFFFFFFFFFFFFFFFFFFFFFFFFFFFFF,FF:FFFFF:FFFFFFFFFFFFFFFFFFFFFFF:F,FFF:FFFFFFFFFFFFFFFFFFFFFFFFF:,FFFFFFFFFFFFFFFFFFF,FFFFFFFF:FFFFFFFFFF,FFFF,FFFFFFFFFFFFFFFFFFFF:FFF:FFFFF,FFFFF,,FFFFFFFF,FFFF:FFFF,:FF,:,,,,:,,F:F,FF,,,::,,:F,FFF,,F,F,F:F,,:F,,F,,:,,
@A01757:128:HWYCLDRX2:1:2101:20184:2033
TCGGACTACACGGGTATCTAATCCTGTTTGCTCCCCACGCTTTCGAGCCTCAACGTCAGTTACAGTCCAGTAAGCCGCCTTCGCCACTGGTGTTCCTCCTAATATCTACGCATTTCACCGCTACACTAGGAATTCCACTTACCTCTCCTGCACTCCAGTCATACAGTTTCCAAAGCAGTTCAGGGGTTGAGCCCCTGCGTTTCACTCTGGAGGTGCGGTGGCGTCTACGCTCCCTTTGCGCCGAGTGGGTC
+
FFFFFFFFFFFFFFFFFFFFFFFFFFFFFFFFFFFFFFFFFFFFFFFFFFFFFFF::FFFFFFFF:FFFFFFFF::FFFFFFF:::FFFF:FFFFFF:FFF:FF,FFFFF,,,::::,:FFF,,,:FFFF,,F::,:,,F,F:FFFFFFFFF,,:F,F:,,,F,,FF,F,,,F,FF,F,,,,FFFF,FF,F:,,FFFF,,,,:,,,,F,F:,,,::,,:,,:F,,,,,F,::,,,,,,F,,,,,F:,,,,,
@A01757:128:HWYCLDRX2:1:2101:26476:2065
TCGGACTACAGGGGTATCTAATCCTGTTCGCTCCCCTAGCTTTCGCGCCTCAGCGTCAGTCGTGGCCCAGAAGGCCGCCTTCGCCGCCGGTGTTCTTCCCAATATCTGCGCATTCCACCGCTACACTGGGAATTCCGCCTTCCCCTACCAGACTCAAGCCTGCCGGTATCGGGGGCGGACCGGGGTTGAGCCCCGGTATTTGACCCCCGACCTAACAGGCCGCCTACGCGCGCTTTACGCCCAATGAATCC
+
FFFFFFFFF:FFFFFFFFFFFFFFFFFFFFFFFFFFF:FFFFFFFFFFFFFFFFFFFFFFFFFFFFFFFFFFFFFFFFFFFFFFFFFFFFFFFFFFFFFFFFFFFFFFFFFFFFFFFFFFFFFFFFFFF:F:FFFFFFF:FFFFFFFFFFFFFFF:FFFFFFFFFFF:FFFFFFFF,FFFFFFFFFFFFFFFFFFFFFFFF:FFFF,FFFFFFFF:FF,,FFFFFFFFF:F:FFFFFFFFFFFFF,FFFFF
@A01757:128:HWYCLDRX2:1:2101:14416:2159
TCGGACTACACGGGTATCTAATCCTGTTTGCTCCCCACGCTTTCGCGCTTCAGCGTCAGTTAATGTCCAGCAAGTCGCCTTCGCCACTGGTGTTCCTCCTAATATCTACGCATTTCACCGCTACACTAGGAATTCCACTTGCCTCTCCATCACTCAAGAACTACAGTTTCAAATGCAGGCTATGGGTTAAGCCCATAGTTTTCACATCTGACTTGCGGTCCCGCCTACGCGCCCTTTACACCCAGTAAATC
+
FFFFFFFFFFFFFFFFFFFFFFFFFFFFFFFFFFFFFFFFFFFFFFFFFFFFFFFFFFFFFFFFFFFFFFFFFFFFFFFFFFFFFFFFFFFFFFFFFFFFFFFFFFFFFFFF:FFFFFFFFFFFFFFFFFFFFFFFFFFFFFFFFFFFFFFFFFFFFFFFFFFFFFFFFFFF,FF,:,FFF:FFFFFFFFFFFFFFFFF:FFFF:F:FF::FFFFFFFFF:FFFFFFF:FFFFFFFFFFFFFFFFFFFFFF
@A01757:128:HWYCLDRX2:1:2101:27073:2159
TCGGACACTAGGGTATCTAATCCCTTTCGCTCCCCTGGCCTTCGTGCCTCAGCGTCAGTTAGAGCCCAGCAAGCCGCCTTCGCCACTGGTGTTCCTCCGAATATCTACGCATTTCACCGCTACACTCGGAATTCCGCTTGCCTCTACTCCACTCAAGAACTACAGTTTTGGATGCAGCTCCGCAGTTAAGCTGCGGTATTTCACATCCAACTTGCAGTCCCGCCTGCGCTCCCTTTAAACCCAGTAATTCC
+
FFFFFFFFFFFFFFFFFFFFFFFFFFFFFFFFFFFFFFFFFFFFFFFFFFFFFFFFFFFFFFFFFFFFFFFFFFFFFFFFFFFFFFFFFFFFFFFFFFFFFFFFFFFFFFFFFFFFFFFFF:FFFFFFFFFFFFFFFFFFFFFFFFFFF:FFFFF::FFFFFFFFFFFFFFFFFFFFFFFFFFFFFFFFFFFFFFFFFFFFFFFFFFFFFFFFFFFFFFFFFFFFFFFFFFFFFFF:,:FFFF:F:FFF:F
@A01757:128:HWYCLDRX2:1:2101:17155:2174
TCGGACTACAAGGGTATCTAATCCTGTTTGCTCCCAACGCTTTCGCGCCTCAGCGTCAGTTACTGTCCAGCAATCCGCCTTCGCCACTGGTGTTCCTCCGTATATCTACGCATTTCACCGCTACACACGGAATTCCGATTGCCTCTCCAGCACTCAAGAAAAACAGTTTCAAATGCAGGCTCAGGGTTGAGCCCTGAGTTTTCACATCTGACTTGCTTTCCCGCCTACACGCCCTTTACACCCAATAAATC
+
FFFFFFFFFFFFFFFFFFFFFFFFFFFFFFFFFFFF:FFFFFFFFFFFFFFFFFFFFFFFFFFFFFFFFFFF:FF:FF::FFFFFFFFFFFFFFF:FFFFFFFFFFFFFFFFFFFFFF,FFF,:FFFFFFFFFFF:FFFFFF,FFFFFFFFFFFFF:FFFF:F:F,FFFFFF:FFFFFFFFF:,F,:FFFF,,,FFF:FFFF,,FFFFF,,FFFF,FFFF::FFFFFFFFF:F,,:,FFF::FFF,F,,F,
@A01757:128:HWYCLDRX2:1:2101:17029:2300
TCGGACTACCGGGGTATCTAATCCTGTTTGCTCCCCACGCTTTCGAGCCTCAACGTCAGTCATCGTCCAGCAGGCCGCCTTCGCCACTGGTGTTCCTCCGTATATCTACGCATTTCACCGCTACACACGGAATTCCGATTGCCTCTCCAGCACTCAAGAAAAACAGTTTCAAATGCAGGCTCAGGGTTGAGCCCTGAGTTTTCACATCTGACTTGCTTTCCCGCCTACACGCCCTTTACACCCAATAAATC
+
FFFFFFFFFFFFFFFFFFFFFFFFFFFFFFFFFFFFFFFFFFFFFFFFFFFF,FFFFFFFFFFFFFFFFFFFFFFFF:FFFFFFFFFFFFFFFFFFFFFFFFFFFFFFFFF:FFFFFFFFFFFFFFFFFFFFFFFFFFFFFFFFFFFFFFFFFFFF:F:FFFFFFFFFFFFFFF,FFFFFFFFFFFFFFF:FFFFFFFFFFFFFFFFFFFFFFFFFFFFF:FFFFFFFFFFFFFFFFFF:FFFFF,FFFFF
@A01757:128:HWYCLDRX2:1:2101:18313:2300
TCGGACTACTAGGGTATCTAATCCTGTTTGCTCCCCACACTTTCGTGCCTCAACGTCAGTTATCGGCCAGAAAGTCGCCTTCGCCACTGGTGTTCCTCCTAATATCTACGCATTTCACCGCTACACTAGGAATTCCACTTTCCTCTCCGACACTCAAGATATCCAGGTTTGGTTGCCGTTCCGCAGTGGAGCCGAGGGATTTCACAACGAACTTAGACACCCGTCTACGCACCCTTTACTCCCACTACTTC
+
:FFFFFFFFFF:F:FFFFFFFF:FF,FF:FFFF:FFF::FFF::FFFF:,FFF:,F,FF,FFF:F,,FFF:FFF:FFFFFF:F,,F:F,FFF,FF,FFF:F:,,FFF:FFFFFFFFFF::,:FF,FF:FFF,FFF::,:FFF,F,F:FF,FFFFF,:FFF,FFFF:,FFFFF:FFF,,,F,:,,,:,,F:FFF,,:FFF,FFFFFF,:,F,,FF:FFF,FFF,,FF,F,:,,:FFFF,FF:FFF,,::FFF
@A01757:128:HWYCLDRX2:1:2101:18258:2331
TCGGACTACTAGGGTATCTAATCCTGTTTGCTCCCCACACTTTCGTGCCTCAACGTCAGTTATCGTCCAGAAAGTCGCCTTCGCCACTGGTGTTCCTCCTAATATCTACGCATTTCACCGCTACACTAGGAATTCCACTTTCCTCTCCGACACTCAAGATATCCAGTTTTGGTTGCAGTTCCTCAGTTGAGCCGAGGGATTTCACAACCAACTTAGACACCCGTCTACGCACCCTTTACACCCAATAATTC
+
FFFFFFFFFFFFFFFFFFFFFFFFFFFFFFFFFFFFFFFFFFFFFFFFFFFF:FFFFFFFFFFFFFFFFFFFFFFFFFFFFFFFFFFFFFFFFFFFFFFFFFFFFFFFFFFFFFFFFFFFFFFF:FF:FFFFFFFFFFFFFFFFFFFFFFFFFFFFFFFFFFFFFFFFFFFFFFFFFFFFFFFFFFFF,FFFFFFFFFFFFFFFFFFF:F:FF:FFFFFF:FFFFFFFFFFF:FFFFFFFFF,FFFFF:FF
@A01757:128:HWYCLDRX2:1:2101:9164:2394
TCGGACTACCAGGGTTTCTAATCCTGTTTGCTCCCCACGCTTTCGTGCATGAGCGTCAGTTCAGGCCCAGGGGGCTGCCTTCGCCATTGGTGTTCCTCCACATCTCTACGCATTTCACTGCTACACGTGGAATTCCACACCCCTCTACCGAACTCTAGTCCGCCAGTCACAAATGCAGTTCCCAGGTTGAGCCCGGGGATTTCACATCTGTCTTAACGAACCGCCTGCGCACGCTTTACGCCCAGTAATTC
+
FFFFFFFFFFFFFFFFFFFFFFFFFFFFFFFFFFFFFFFFFFFFFFFFFFFFFFFFFFFFF:F,F,FFFF:F,:F:FFFFFFFFFF,FFFFFFFFFFFFFFFFFFFFF:FFFFFFFFFFFFF:FFFFFFFFFFFFFFF,FFFFFFFFF:FFFFFFFFFFF:F,FFFF,FFFFF,FFFFFFFFFFF,FFFFFF:FFFF:FFFFFFFFFF,F:FFFFF,::FFFF,FFF,FFFF:,FFFFF,F,FF,FF,F,F
@A01757:128:HWYCLDRX2:1:2101:24921:2409
TCGGACTACAAGGGTATCTAATCCTGTTTGCTCCACTAGCTTTCGCGCCTCAGCGTCAGTGATGGCCCAGAAGGCCGCCTTCGCCACCGGTGTTCTTCCCGATATCTGCGCATTCCACCGCTACACCGGGAATTCCGCCTTCCCCTACCACACTCAAGCCAGCCGGTATCGGGAGCGAGACGGGGTTGAGCCCCGAAATTTGACTCCCGACCTAACTGGCCGCCTACGCGCGCTTTACGCCCAATGAATCC
+
FFFFFFFFFFFFFFFFFFFFFFFFFFFFFFFFFFFFFFFFFFFFFFFFFFFFFFFFFFFFFFFFFFFFFFFFFFFFFFFFFFFFFFFFFFFFFFFFFFFFFFFFFFFFFFFFFFFFFFFFFFFFFFFFFFFFFFFFFFFFFFFFFFFFFFFFFFFFFFFFFFFFFFFFFFFFFFFFFFFFFFFFFFFFFFFFFFFFFFFFFFFFFF:FFFFFFFFFFFFFFFFFFFFFFFFFFFFFFFFFFFF:F,FF,FF
@A01757:128:HWYCLDRX2:1:2101:15899:2503
TCGGACTACAAGGGTTTCTAATCCTGTTCGATCCCCACGCTTTCGTGCATCAGTGTCAGATCCGGCCTAGCAAGCTGCCTTCGCAATCGGTGTTCTGTGTAATATCTACGCATTTCACCGCTACACTCGGACTTCCACTTTCCTCTCCGACACTCAAGATATCCAGTTTTGGTGGCAGTTCCTCAGTGGAGCCGAGGGATTTCCCAACGACCTTAGACACCCGTCTCCGCTCCCTTGAGGCCCAGGAGGTC
+
FFFFFFFFFFFFFF:FFFFFFFFFFFFFFFFFFFFFFFF:FFFFFFFFFFFFFFFF:FF:FFFFFFFFFFFF,FFFFFFFFFFFFF:FFFFFFFFF:FFFFFFFF:F:,FF:FF,:FF,F,,,:F:F,FFF,,,,FFF,FFFF,:FF,F,F,,,,,,FF:FF,:,:FF:FFFF:F:,,,F::FF,FF,F,,,,F,FFF,:F:F,FF,:,,,,F::FF,,F,,:F:F,:::,F:,,F:,,,,,,,,F:F,,,
@A01757:128:HWYCLDRX2:1:2101:3775:2519
TCGGACTACCAGGGTATCTAATCCTGTTTGCTCCCCACACTTTCGTGCCTCAACGTCAGTTACAGTCCAGTAAGTCGCCTTCGCCACTGGTGTTACTCCTAATATCTACGCATTTCACCGCTACACTAGGAATTCCACTTACCTCTCCTGCACTCAAGAAAAGTAGTTTTAGTTGCAGTTCCTCAGTTAAGCCGAGGGATTTCACAACTAACTTGCTTTCCCGTCTACGCACCCTTTACACCCAATAATTC
+
FFFFFFFFFFFFFFF:FFFFFFFFFFFFFFFFFFFFFFFFF:F:FFFFFFFFFFFFFFFFFFFFFFFFFFFF:FFFFFFFFFF:FFFFFFFFFFFFFFFFFFF:FFFFFFFFFF,FFFFFFFFF:FFFFFFFFFFFFFF:FFF:FFFF:FFFFF:FFFFF:FFFFFFFFFF,FFFFFF:F,FFFFF,FFF:FFFFF:FF,F:F:FFFF:F,:FF,FFF::FF:,,FFFFFF:F,:F:FF:,F,:,,FFF,F
@A01757:128:HWYCLDRX2:1:2101:12310:2519
TCGGACTACCAGGGTTTCTAATCCTGTTTGCTCCCCACACTTTCGTGCCTCAAAGTCAGTTACAGTCCAGTAAGCCGCCTTCGCCACTGGTGTTCCTCCTAATATCTACGCCTTTCTCCGCTACACTAGGAATTCCACTTACCTCTCCTGCAATCCAGTTGAACAGTTTCCAAAGCAGTCCGGGGGTTGAGCCCCCGCCTTTCACTTCAGACTTTCCTAACCGACTACGCTCCCTGTACACCCAGTCAATC
+
FF::FFFFFFFFFFFFFF,:FFFFFFFFFFFFFFFFFFF,,FF:FFFFFFFFF,:FFFFFFFF,FFFFFFFFFFFFF:FFFFFF:FFFF:FFF:FFFF::FF,F,:FFFFF,,::F,FFFFF,,FFFFFFFFFF:FFF:FFF:FFFFFF:FFFF,FFF,F:FFF:FF,,FFFF,FF,FF:F:F:::F,FF:FFF:,FFFFFFF:,F,FFFF:FF,F,FFFFFF,FFFFFFFFF:FFF:FF:F:,:F:FFFF
@A01757:128:HWYCLDRX2:1:2101:23882:2519
TCGGACTACTGGGGTATCTAATCCTGTTCGCTCCCCACGCTTTCGCTCCTCAGCGTCAGTAACGGCCCAGAGACCTGCCTTCGCCATTGGTGTTCTTCCCGATATCTACACATTCCACCGTTACACCGGGAATTCCAGCCTCCCCTACCGCACTCGAGCCGCCCAGTCCGGAACCCGGCCCGAGGTTGAGCCCCGGGGTTAGAGGTTCCGCTTAGGCGGCCGCCTACGCGCGCTTTACGCCCAATGAATCC
+
FFFFFFFFFFFFFF,FFFFFFFFFFFFFFFFFFFFFFFFFFFFFFFFFFFFFFFFFFFFFF:FFFFFFFFFFFFFFFFFFF:FFFFFFFFF:FFFFFFFFFFFFFFFFFFFFFFFFFFFFFFFFFFFFF:FFFF,FFFFFFFFFFF:FFFF,FFFFFFFFFFF:FFFFFF:F,F:FFFFFFFFFF:FFFFFF:F:FFF,FFFFFFFFFFFF,FFF:FF,FFFF:FFFFF:FFFFFFFFFF,F:FFFFFFFF
@A01757:128:HWYCLDRX2:1:2101:2682:2534
TCGGACTACACGGGTATCTAATCCTTTTCGCTACCCACGCTCTCGTGCTTCAGCGTCAGTCGCAGTCTGGTAAGCTGCCTTCGCTATCGGAGTTCTAAGTTATATCTAAGCATTTCACCGCTACTTAACTTATTCCGCCTACATCGTCTGAACTCGAGTCTTAAAGTATTAATGGCAAATCAAGTTGAAGCCCCGACGTTTAACCACTAAGTTAAAAAAACGCCTAAGCACCATTTAAACCCAATAAATCC
+
FFFFFFFFFFFFFF:FFFFFFFFFFF:FF:FFFF:FFFFFFF:FFFFFFF:FFFF,FFFF::FFFFFFF:FFFF:F,FFFF:F,FFFFF:F,FFFFFFFF,F,F,,FF:FF:F,FF:F::F,FFFFFF,,FFFF:FFFFF,F:,,,:FF,FF,:,FF,F,:FF,F::FFFFFF,,:FF,:F:F,,F:FFF,F,F:FF,FF,FF,,,,FFF,FF:F:FF:,,,,,FF,,,F,,,,F,FF,,,,FFFF::F:,
@A01757:128:HWYCLDRX2:1:2101:26151:2597
ACGGACTACCGGGGTTTCTAATCCTGTTTGCTCCCCACACTTTCGAGCCTCAGCGTCAGTTAGAGCCCAGCAAGCCGCCTTCGCCACTGGTGTTCCTCCGAATATCTACGCATTTCACCGCTACACTCGGAATTCCGATTGCCTCTCCAGCACTCAAGAAAAACAGTTTCAAATGCAGGCTCAGGGTTGAGCCCTGAGTTTTCACATCTGACTTGCTTTCCCGCCTACACGCCCTTTACACCCAATAAATC
+
FFFFFFFFFFFFFFF:FFFFFFFFFFFFFFFFFFFFFFFFFFFFFFFFFFFFFFFFFFFFFFFFFFFFFFFFFFFFFFFFFFFFFFFFFFFFFFFFFFFFF:FFFFFFFFFFFFFFFFFFFFFF:FFFFFFFFFFFF:FFFFFFFFF,FFFFFF:FFFFFFFFFFFF:FFFFFFFFFFFFFFFFFFFFFFFFFFFFFFFFFFFF:FFFFFFFFFFFFFFFFFFFFFFFFF:FFFFFF:FFFF,:F,FF:F:
@A01757:128:HWYCLDRX2:1:2101:5909:2613
TCGGACTACAAGGGTATCTAATCCTGTTTGCTCCCCACGCTTTCGAGCCTCAACGTCAGTCATCGTCCAGCAAGCCGCCTTCGCCACTGGTGTTCCTCCTAATATCTACGCATTTCACCGCTACACTAGGAATTCCACTTGCCTCTCCGACACTCCAGCCCTGCAGTTCCCAAAGCAGTCCGGGGGTTGAGCCCCCGCCTTTCACTCCAGGCTTGCATCGCCGTCTACGCACCCTTTACACCCAATAATTC
+
FFFFFFF:FF:FFFF:FFFFFFFFFFF:FFFFFFFF:FFFFFFFFFFFFFFFFFFFF:FFFFFFFFFFFF:F:FFFFFFFFFFFFFFFFFFFFFFFFFFFFFFFFFFFFFFFFFFFFFFFFFFFFFFFFFFFFFFFFFFFFFFFFFFFFFFFFFF,:FFFFF:FFFFF:FFFF:FF:FFF:FFFFFFFFFFFFFFFFFFFF:FFFFF,:F,FFFFFFFFFFFFFFFFFFFFF:FFFF:,FFFFF:,:,FFF
@A01757:128:HWYCLDRX2:1:2101:1850:2628
TCGGACTACTCGGGTATCTAATCCTGTTCGCTCCCCCAGCTTTCGCGCCTCAGCGTCAGTGGCGGCCCAGCAGGCTGCCTTCGCCATCGGTGTTCTTCCCGATATCTGCGCATTCCACCGCTACACCGGGAATTCCGCCTGCCTCTACCGCACTCGAGCCGCCCAGTCCGGAACCCGGCCCGAGGTTGAGCCCCGGGATTAGAGGTTCCGCTTAGGCGGCCGCCTACGCGCGATTTACGCCCAATGAATCC
+
FFFFFFFFFFFFFFFFFFFFFFFFFFFFFFFFFFFFFFFFFFFFFFFFFFFFFFFFFFFFFFFFFFFFFFFFFFFFFFFFFFFFFFFFFFFF:FFFFFFFFFFFFFF:FF::FFFFFFFFFFFFFFFFFFFFFFFFF:FFFFFFFFF:F:FFFFFFFFFFFFFFFFFFFFFFFFFF:FFFFFFFFF:FFFFFFFF:FFFFFFFFFFFFF:FFFFFFFFFFFFFFFFFFFF:FFFFF:,FF,F,FF:FFFF,
@A01757:128:HWYCLDRX2:1:2101:27552:2675
TCGGACTACAAGGGTATCTAATCCTGTTTGCTCCCCACACTTTCGTGCCTCAACGTCAGTTATCGTCCAGAAAGTCGCCTTCGCCACTGGTGTTCCTCCTAATATCTACGCATTTCACCGCTACACTAGGAATTCCACTTGCCTCTCCGACACTCCAGCCCTGCAGTTCCAAATGCAGTCCCGGGGTTGAGCCCCGGGCTTTCACATCTGGCTTGCAATGCCGCCTACGCACCCTTTACACCCAATAAATC
+
FFFFFFFFFFFFFFFFFFFFFFFFFFFFFFFFFFFFFFFFFFFFFFFFFFFFFFFFFFFFFFFFFFFFFFFFFFFFFFFFFFFFFFFFFFFFFFFFFFFFFFFFFFFFFFFFFFFFFFFFFFFFFFFFFFFFFFFFFFFFFFFFFFFFFFFFFFFFFFFFFFFFFFFFFFFFFF:FFFFF:FFFFFFFFFFFFFFFFFFF:FFFFFFFFFFFFFFFFFFFFFFFFFFFFFFFFFFFF:FFFFFFF:FFFFF
@A01757:128:HWYCLDRX2:1:2101:27525:2691
TCGGACTACACGGGTTTCTAATCCTGTTTGCTCCCCACGCTTTCGCGCTTCAGCGTCAGTTAATGTCCAGCAAGTCGCCTTCGCCACTGGTGTTCCTCCTAATATCTACGCATTTCACCGCTACACTAGGAATTCCACTTGCCTCTCCATCACTCAAGAACTACAGTTTCAAATGCAGGCTATGGGTTAAGCCCATAGTTTTCACATCTGACTTGCGGTCCCGCCTACGCGCCCTTTACACCCAGTAAATC
+
FFFFFFFFFFFFFFFFFFFFFFFFFFFFFFFFFFFFFFFFFFFFFFFFFFFFFFFFFFFFFFFFFFFFFFFFFFFFFFFFFFFFFFFFFFFFFFFFFFFFFFFFFFFFFFFFFFFFFFFFFFFFFFF,FFFFFFFFFFFFFFFFFFFFFFFFFFFFFFFFFFFFFFFFFFFFFFFFFFFFFFFFFFFFFFFFFFFFFFFFFFFFFFFFF:FFFFFFFFF:,F:FFFFFFFFFFFFFFFFFFFFFFFF,FFF
@A01757:128:HWYCLDRX2:1:2101:5032:2785
TCGGACTACAAGGGTATCTAATCCTGTTTGCTCCCCACGCTTTCGAGCCTCAACGTCAGTAATCGTCCAGCAAGCCGCCTTCGCCACTGGTGTTCCTCCTAATATCTACGCATTTCACCGCTACACTAGGAATTCCACTTGCCTCTCCGACACTCCAGCCCTGCAGTTCCCAAAGCAGTCCGGGGGTTGAGCCCCCGCCTTTCACTCCAGGCTTGCATCGCCGTCTACGCACCCTTTACACCCAATAATTC
+
FFFFFFFFFFFFFFFFFFFFFFFFFFFFFFFFFFFFFFFFFFFFFFFFFFFFFFFFF:FFFFFFFFFFFFFF:FFFFFFFFFFFFFFFFFFFFFFFFFFFFFFFFFFFFFFFFFFFFF:FFFFFFFFFFFF:FFFFFFFFFFFFFFFFFFFFFFFFFFFFFFFFFFFFFFFFFFFFFFFFFFFFF::F:FFFFFFFFFFFFFFFFFFFFFFF:FFFFFF,FFF,FF,FFFFF:F,FFFFFFFFF:FF:FFF
@A01757:128:HWYCLDRX2:1:2101:32823:2816
TCGGACTACTAGGGTATCTAATCCTGTTCGCTCCCCTAGCTTTCGCGCCTCAGCGTCAGTCGTGGCCCAGAAGGCCGCCTTCGCCGCCGGTGTTCTTCCCAATATCTGCGCATTCCACCGCTACACTGGGAATTCCGCCTTCCCCTACCAGACTCAAGCCTGCCGGTATCGGGGGCGGACCGGGGTTGAGCCCCGGTATTTGACCCCCGACCTAACAGGCCGCCTACGCGCGCTTTACGCCCAATGAATCC
+
FFFFFFFFFFFFFFFFFFFFFFFFFFFFFFFFFFFFF:FF,FFFFFFFFFFFFFFFFFFFFFF:F:F:FFFFFFFFFFFF:FFFFFFFF:,FFFFFFFFFF:FFFFFFFFFFFFFF:FFFFFFFF:FFFFFFFFFFFFFF,FFFFF,FFFFFFFFFFFFFFFFFFFFF:FFFFFFFFFF:FFFFFFFF:FFFFFFF:F:FF:FFFFFFF:FFF,FFFFFFF:FFF,F:FFF:FFFFFF,FFFFF::FFFFF
@A01757:128:HWYCLDRX2:1:2101:4978:2879
TCGACTACAGGGGTATCTAATCCTGTTCGCTCCCCTAGCTTTCGCGCCTCAGCGTCAGTCGTGGCCCAGAAGGCCGCCTTCGCCGCCGGTGTTCTTCCCAATATCTGCGCATTCCACCGCTACACTGGGAATTCCGCCTTCCCCTACCAGACTCAAGCCTCCCGGTATCGGCGGCGGACCGGGGTTGAGCCCCGGTATTTGACCCCCGACCTAACAGGCCGCCTACGCGCGCTTTACGCCCAATGAATCCG
+
F::FFFF,FFFFFF:FFFFFFFFFFFFFFF:FFF::F:F:FFFFFFFFF:FFFFF,FF:FFFFFFFFFFFFF:FFFF:FFFFFFF:FFFFFFFFFFF,FFF:FFFFFFFFFFFF:FFFFFFF,FF::F,FFFFFFFFFFFFFFFFFFFF,FFFFFFF,FF,FFF,FFFF,:,FFFF:FFFF:F::F,FFFFFFFF:FFFFFFFFF,:FFF:FFF:,F,FFFFF,FFF:FFFFF:FFF,:F,:FF,FF,F,F
@A01757:128:HWYCLDRX2:1:2101:32353:2879
TCGGACTACAAGGGTTTCTAATCCTGTTCGATACCCACGCTTTCGTGCCTCAGCGTCAGTGTGGAGCCGGCATGCTGCCTTCGCAATCGGAGTTCTGCGTGATATCTATGCATTTCACCGCTACACCACGCATTCCGCATACTTCTCGCCCACTCAAGATCATCAGTTTCAACGGCTGGATGGAGTTGAGCTCCACGATTTTACCGCTGACTTGATAACCCGCCTACGCACCCTTTAAACCCAATAAATCC
+
FFFFFFFFFFFFFFFFFFFFFFF:F:FFFFFFFFFFFFFFFFFFFFFF,FFFFFFFFFFFF,FFFFFFFF,FFFFFFFFFFFFFF:FFFFF:FFFFFFFFFFFFFFF:FFFFFFFFFFFFFFFFFFFFFFFF,FFFFFFFFFFFFFFFFFFFFFFFFFFFFFFFFF:FFFFFFFFFFFFFFFFFFFFFFFFFFFFFFFFFFF:F::FFFFFFFFF:,FFFFFFFFFFF:FF:FFFFFFFFF:FF,FFFFFF
@A01757:128:HWYCLDRX2:1:2101:31593:2910
TCGGACTACACGGGTATCTAATCCCGTTTGCTCCCCTGGCTTTCGCGCCTCAGCGTCAGTGTCAGCCTAGCAACCCGTCTTCACCTCAGGTGTTCCTCTTGATATCTACGCATTTCACCGCTACACCAAGAATTCCGATTGCCCCTTCTGCACTCTAGCACTGCAGTATCACTTGGCCGTTCTGAGTTAAGCTCAGAGATTTCACAAGTGACTTACCGCGCCGCCTACGCGCCCTTTACGCCCAGTAAATC
+
FFFFFFFFFFFFFFFFFFFFFFFFFFFFFFFFFFFFFFFFFFFFFFFFFFFFFFFFFFFFFFFFFFFFFFFF:FFFFFFFFFFFFFF,FFFFFFFFFFFFFFFFFFFFFFFFFFFFFFFFFFFFFFFFFF:FFFFFFFFFFFFFFFFFFFFFFFFFFFFFFFFFFFFFF:FFFFFFFFFF:FFFFFF,F:FFFF:::FFFFFFFFF:FFFFFFFFFFF:FFFFFFFFFFFFFFFFFFFFFFFF::FFFFFF
@A01757:128:HWYCLDRX2:1:2101:12246:2973
TCGGACTACCAGGGTTTCTAATCCTGTTTGCTCCCCACACTTTCGTGCCTCAACGTCAGTTACAGTCCAGTAAGCCGCCTTCGCCACTGGTGTTCCTCCTAATATCTACGCATTTCACCGCTACACTAGGAATTCCACTTACCTCTCCTGCAATCCAGTTGAACAGTTTCCAAAGCAGTCCGGGGGTTGAGCCCCCGCCTTTCACTTCAGACTTGACTAACCGTCTACGCTCCCTTTACACCCAGTAAATC
+
FFFFFFFFFFFFFFFFFFFFFFFFFFFFFFFFFFFFFFFFFFFFFFFFFFFFFFFFFFFFFFFFFFFFFFFFFFFFFFFFFFFFFFFFFFFFFFFFFFFFFFFFFFFFFFFFFFFFFFFFFFFFFFFFFFFFFFFFFFFFFFFFFFFFFF:F:FFFFFFFFFFF::FF:FFFFF:FFFFFFFFF:FFFFFFFFFFFF,FFFFFFFFFFFFFFF:F,FFFFFFF:FFF,F,FF,FFFFFFFFFFFF,FFFFF
@A01757:128:HWYCLDRX2:1:2101:11134:3020
TCGGACTACAAGGGTATCTAATCCTGTTTGCTCCCCACACTTTCGAGCCTCAGCGTCAGTTAGAGCCCAGCAAGCCGCCTTCGCCACTGGTGTTCCTCCGAATATCTACGCATTTCACCGCTACACTCGGAATTCCGCTTGCCTCTACTCCACTCAAGAACTACAGTTTTGGATGCAGCTCCGCAGTTAAGCTGCGGTATTTCACATCCAACTTGCAGTCCCGCCTGCGCTCCCTTTACACCCAGTAATTC
+
FFFFFFFFFFFFFFFFFFFFFFFFFFFFFFFFFFFFFFFFF:FFFFFFFFFFFFF:FFFFFFFFFFFFFFFFFFFFFFFFFFFFFFFFFF:FFFFFFFF:F:FFFFFFFF:FFFFFFFFFFFF:FFFFFFFFFFFFFF:FFFFFFF:FFFFFFFFFFFFFFFFFF:FFFFFFFFFF,FFFFFFFFFFFFFF:FF:FFFFFFF:FFF,:F:FFFFFFFFFFFFFFF:FFFFFFFFFFF:FFFF:::FFFF,F
@A01757:128:HWYCLDRX2:1:2101:27344:3035
TCGGACTACAAGGGTATCTAATCCTGTTTGCTCCCCACACTTTCGTGCCTCAACGTCAGTTATCGTCCAGAAAGTCGCCTTCGCCACTGGTGTTCCTCCTAATATCTACGCATTTCACCGCTACACTAGGAATTCCACTTGCCTCTCCGACACTCCAGCCCTGCAGTTCCAAATGCAGTCCCGCGGTTGAGCCCCGGGCTTTCACATCTGGCTTGCAATGCCGCCTACGCACCCTTTACACCCAATAAATC
+
FFFFFFFFFFFFFFFFFFFFFFFFFFFFFFFFFFFFFF,FFFFFFFFFFFFF,,FFFFFFFFF:FFFF:::FFFFFFFFFFFFFFFFFFFFFFFFFFFFFFFF:FFFFFFFFFFFFFFFFFFFFFF,FFFFFF:F:FF:F,FFFFFFFFFFFFFFFFFF:FF:FFFFF:FFFFFFFFFF:FFF,FFFFFFFFFFFFFFFFFFFFFFFFFF,FF:F,:F,:FFFFFFFFFFFFFFFFF:FFFFF,FF,FF:F
@A01757:128:HWYCLDRX2:1:2101:4643:3051
TCGGACTACAGGGGTTTCTAATCCTGTTTGCTCCCCACGCTTTCGCGCCTCAGCGTCAGTTACTGTCCAGCAATCCGCCTTCGCCACTGGTGTTCCTCCGTATATCTACGCATTTCACCGCTACACACGGAATTCCGATTGCCTCTCCAGCACTCAAGAAAAACAGTTTCAAATGCAGGCTCAGGTTTGAGCCCTGAGTTTTCACATCTGACTTGCTTTCCCGCCTAAACCCCCTTTACACCCAAAAAATC
+
FFFFFFFF:FFFFFFFFFFFFFFFFFFFFFFFFFFF:FFFFFFFFFFFFFFFFFFFFFF:FFFFFFFFFFFF:FF:FFFFFFFFFFF:FFFFFFFFFFFFFF:FFFFFFFFFFFFFFFFFFFFFF,F:FFFFFF:FFFFFFFFFFFFFFFFF:FFFF:FFFFF:F:FFFFFFFF:FF,FFFFFFF,FF:FF,F,::F,FFF:,F::F,:,:,FF,FF:F,FF,,FFF,FF:FF,FF,F:FFF:FF:FFF,,
@A01757:128:HWYCLDRX2:1:2101:19840:3067
TCGGACTACAGTGGTATCTAATCCTGTTTGCTACCCACGCTTTCGCTCCTCAGCGTCAGTTATGTGCCAGATAGTCGCCTTCGCCACTGATGTTCCTCCAGATATCTACGGATTTCACTCCTACACCTGGAATTCCACTATCCTCTCACACACTCCAGTTTGCCAGTTTCAAAGGCAGTTCCCACGTTGAGCGCGGGGATTTCACCCTTGACTTGACATAGCGCCTACGAGCGCTTTACGCCCAGTAAGTC
+
,FFFFFFFF,:FF:FF::FFF:FF:FFF,F,F::F,F:FFFFFFFF,FFFF:FFFFFFF::FFF:,,FFFFFFFFFFF:,F:FFFFF,FFFF:FF,F:FF:F:::F:FFFFFFF,FFFFF:FFFFF:F::FFFFFFF,:FFF:,FFF:FFF:,,FF:F:FFFFF,FFFFF,FFFFFFF:FFF,:F,:FF:FF,FFFFFF:::F,F:::,F,,F:F,F,FF,,:F,F,:FFFFFFFF::F:F,FFFF,,,F:
@A01757:128:HWYCLDRX2:1:2101:4309:3129
TCGGACTACAAGGGTATCTAATCCTGTTTGCTCCCCACGCTTTCGAGCCTCAGCGTCAGTTTCAGTCCAGCAAGCCGCCTTCGCCACTGGTGTTCCTCCTAATATCTATGCATTTCACCGCTACACTAGGAATTCCGCTTGCCTCTCCTGTACTCAAGCTCTACAGTTTCCCATGCAACCCCCAAGTTAAGCCCGGGTATTTCACATGAGACTTGTAGTGCCGCCTACGCTCTCTTTACGCCCAGTAATTC
+
FFFFFFFFFFFFFFFFF:FFFFFFFFFFFFFFFFFFFFFFFFFFFFFFFFFFFFFFFFFFFFFFFFFFFFFFFFFFFFFFFFFFFFFFFFFFFFFFFFFFFFFF:FFFFFFFFF:F:FFFF:FFFFF:FFFFF:FFFFFFFFFFFFFFFFFFF:FFF:FFFFFFFFFF,,F:FFFFFFF:FFFFF,F,F,,FFF:F,F:FF,FF:F,FFFF:FFFFFF:::F:FF,FFF:FFFFF:FFF,F,F:,FFFFFF
@A01757:128:HWYCLDRX2:1:2101:17381:3286
TCGGACTACCAGGGTATCTAATCCTGTTCGCTCCCCACGCTTTCGCTTCTCAGCGTCAGTAACAGCCCAGAGACCTGCCTTCGCCATTGGTGTTCTTCCCGATATCTACACATTCCACCGTTACACCGGGAATTCCAGTCTCCCCTACTGCACTCTAGCCCGCCCGTACCCGGCGCAGACCCACCGTTAAGCGATGGGCTTTCACACCAGACGCGACGAACCGCCTACAAGCTCTTTACGCCCAATAATTC
+
FFFFFFFFFFFFFFF:FFFF:FFFFF::FFFFFFFFFFFFFFFFF:FFFFFFFFFFFFFFFFFFFFFFFFFFFFFFFFFFFFFFF:FFFFFFFFFFFFFFFFF,FFF,FFFFFFFFFFFFFFFFFFFFFFFFFFFFFFFFFFFFF:FFFFFFFFFFFFFFFFFF:FFFFFFFFFFFFFFFFFFFFFFFFFFFFFFFFFFFFFFFFFFFFFFF:FFFFFF,FFFFFFFFFFFFFFFFFFFFFFFF:FFFFFF
@A01757:128:HWYCLDRX2:1:2101:9073:3333
TCGGACTACAAGGGTATCTAATCCTGTTCGATACCCACGCTTTCGTGCCTCAGCGTCAGTCTGGAGCCGGTACGCTGCCTTCGCAATCGGGGTTCTGCGCGATATCTAAGCATTTCACCGCTACACCGCGCATTCCGCGTACTTCTCTCCAACTCCAGCCCGCCAGTTTCAACGGCTCGCCGGGGTTGAGCCCCGGGCTTTTACCGCTGACTTAACAGGCCGCCTGCGCACCCTTTAAACCCAATAAATCC
+
:FFFFFFFFFFFFFFFFFFF:FFF:FFFFFFFFFFF:FFFFFFFFFFFFFFFFFFFFFFFFFFFFFF:FFFF:FFFFFFFFFFFFFFFFFFFFFFFFFFFFF:FFFFFFFFFFFFF:FFFFFFFFFFFFFFF:FFFFFFFFFFFFFFFFFFFFFFFFFFFFFFF:FFFFFFFFFFFFFFFFFFFFFFFFFFFFFFFFFFFFFFFFFFFFFFFFFFFFF:FFFFFFFFFFFFFFFFF,FFFFF,F:FF,FFF
@A01757:128:HWYCLDRX2:1:2101:23059:3443
TCGGACTACAAGGGTATCTAATCCTGTTTGCTCCCCACACTTTCGTGCCTCAACGTCAGTTATCGTCCAGAAAGTCGCCTTCGCCACTGGTGTTCCTCCTAATATCTACGCATTTCACCGCTACACTAGGAATTCCACTTTCCTCTCCGACACTCAAGATCTCCAGTTTTGGTTGCAGTTCCAAATGCAGTCCCGGGGTTGAGCCCCGGGCTTTCACATCTGGCTTGCACTGCCGTCTACGCTCCCTTTCA
+
FFFFFFFFFFFFFFFF::,FFFFFFFF,FFFFFFFFFFFFFF:FFFFFFFF,FFFFFFFFFFFF:FFFFFFFFFFFFFFFFFFFF:FFFFFF:FFFFFFFFFFFFFFFFFF:,,FFF:FFFFFFFFFF:FFFFFFFFFFFFFFFFFFFFFFFFFFFFFFF,FFFFFF,,FF,FFF,FFFFFF:FFFF,FFFF,F:::FFFFFFFF:FF:FF:F,:,FFF:F,,,F:,FF,,F,,,:FFFF,FFF,,FF,,,
@A01757:128:HWYCLDRX2:1:2101:6668:3458
TCGGACTACCAGGGTATCTAATCCTGTTCGCTCCCAACGCTTTCGCTCCTCAGCGTCAGTAACGGCCCAGAGACCTGCCTTCGCCATTGGTGTTCTTCCCGATATCTACACATTCCACCTCTACACTGGGAATTCAGCCTTCCCCTACCAGACTCAAGCCTGCCGGTATGGGGGCGGACCGGGGTTGAGCCCCGGTATTTGACCCCCGACCTAACAGGCCGCCTACGCGCGCTTTACGCCCAATGAATCCG
+
,FFFFFFF,FFF,:FFFFFF:FF:F,FFFFF,FFF,FF,FFF,F:FFFFF:FFFFFF,FFFFFFFFFFFFFFFFFFFFFFFF:F,,,FF:,FFF:FF:F,FF,,FF,FFFFF,,FFF,FFFFFF:,F,FFFF,F:,FFFFFF:FFFFF:F:FFFFFF,FFF:,:,:FFFFF,F:F:F,,FFFFFFF::,FF:F,F,FF:,F,:FF:FFFFFFFFFF,:FFF,F:F:,FF,,,,F,FF,FF:FFFFFF,:FF
@A01757:128:HWYCLDRX2:1:2101:19578:3458
TCGGACTACTAGGGTATCTAATCCTGTTTGCTCCCCACGCTTTCGCGCCTCAGCGTCAGTTACTGTCCAGCAATCCGCCTTCGCCACTGGTGTTCCTCCGTATATCTACGCATTTCACCGCTACTTAACTTATTCCGCCTACCTCGTCTGAACTCGAGTCTTACAGTATTAATGGCAAATCAAGGTGAAGCCCCGACGTTTAACCACTAACTTAAAAAACCGCCTCCGCACCCTTTACACCCAATAAATCC
+
FFFFFFFFFFFFFFFFFFFFFFFFFFFFFFFFFFFFFFFFFFFFFFFFFFFFFFFFFFFFFFFFFFFF:FFFFFFFFFFFFFFFFFFFFFFFFFFFFFFFFFF:FFFFFFFFFFFFFFFFFFF:F:FFFFFFFFFFFFFFFFFFFF,FFFFFFFFF:FFFFFFFFFF:FFFFFFFFFFFFFFFFFFFF,,FFFFFF:FF:F,FF,F,F,FFFFFFFFF,FFFFFF,FF:,,FFFF:FFF::FFF,FFFFF:
@A01757:128:HWYCLDRX2:1:2101:21983:3458
TCGGACTACAGGGGTTTCTAATCCTGTTCGCTACCCACGCTCTCGTGCTTCAGCGTCAGTCTCAGCCTGGTAAGCTGCCTTCGCTATCGGAGTTCTAAGTCATATCTAAGCATTTCACCGCTACTTGACTTATTCCGCCTACCTCGTCTGTACTCGAGCCCGCCAGTTTTAATGGCAATCCGGGGTGTAGCCCCGACATTTAACCACTCACTTAACAGGCCGCCTACGCACCCTTTAAACCCAATAAATCC
+
FFFFFFFFFFFFFFFFFFFFFFFFFFFFFFFFFFFFFFFFFFFFFFFFFFFF:FFFFFFFFFFFFF:FFFFFFFFFFFFFFFFFFFFFFFFFFFFFFFFFFFFFFFFFFFFFFFFF:FFFF:FFFFFFFFFFFF:FFFFFFFFFFFFFFFFFFFFFFFFFFFFFFFFFFFFFFF:FFFFF,FFFFF,FFFF,FFFFFFFF,FFF::FF:FFFFF:FFFFFFFFFFFF,FFFFFFFFFFFF,FFFFFF,FFF
@A01757:128:HWYCLDRX2:1:2101:19587:3537
TCGGACTACAAGGGTATCTAATCCTGTTTGCTCCCCACACTTTCGTGCCTCAACGTCAGTTATCGTCCAGAAAGTCGCCTTCGCCACTGGTGTTCCTCCTAATATCTACGCATTTCACCGCGACACTAGGAATTCCACTTTCCTCTCCGACACTCAAGATATCCAGTTTTGGTTGCAGTTCCTCAGTTGAGCCGAGGGATTTCACAACCACCTTAGACACCCGTCTACGCACCCTTTACACCCAATAATTC
+
FFFFFFFFFFFFFFFFFFFFFFFFFFFFFFFFFFFFFFFFF:FFFFFFFFFFFFFFFFFFFFFFFFFFF:F:FFFF,FFFFFFFFFFFFFFFFFFFFFFFF:FFFFFFFFFFFFFFFFFF:,FF,F:FFFFFFFFFFFFFFFFF,::FFFFF:FFFFFFF:FFFFF:FFFFFFFFFFFFFF:FFFFFFF:F,FFFFFF:FF,,::F:,F:,:F,FFFFFFFFFFFFF:F:,,FFFFFFFF,F:F:FF,FFF
@A01757:128:HWYCLDRX2:1:2101:8088:3599
TCGACTACTAGGGTATCTAATCCTGTTTGCTCCCCACGCTTTCGAGCCTCAACGTCAGTCATCGTCCAGCAAGCCGCCTTCGCCACTGGTGTTCCTCCTAATATCTACGCATTTCACCGCTACACTAGGAATTCCACTTGCCTCTCCGACACTCCAGCCCTGCAGTTCCAAATGCAGTCCCGGGGTTGAGCCCCGGGCTTTCACATCTGGCTTGCAATGCCGTCTACGCTCCCTTTACACCCAGTAAATCC
+
FFFFFFFFFFFFFFFFFFFFFFFFFFFFFFFFFFFFFFFFFFFFFFFFFFFFFFFFFFFFFFFFFFFFFFFFFFFFFFFFFFFFFFFFFFFFFFFFFFF,FFFFFFFFFFFFFFFFFFF:F:FFFF:FFFFFFFFFFFFF:FFFFF:FFFFFFFFFF:FFFFFFFFFFFFFFFFF:FFFFFFFFFFFFFF,FFFFF:FFFFFFFFFFFFFFFFFFF,F:FFF:FFFFFFFFFFFF,FFFFFFFFF:FFFF:
@A01757:128:HWYCLDRX2:1:2101:27218:3599
TCGGACTACTGGGGTATCTAATCCTGTTCGCTACCCATGCTCTCGTGCATCAGCGTCAGACTCAGCCTGGTAAGCTGCCTTCGCTATCGGAGTTCTAAGTTATATCTATGCATTTCACCGCTACTTAACTTATTCCGCCTACCTCGTCTGTTCTATAGCTCTACAGTATTAATGGCACAATGAGGTGAAGCCCCAAAATTTTACCACTAACTTATAATGCCGCCTACGCACCCTTTAAACCCAATAAATCC
+
FFFFFFFFFFFFFFFFFFFFFFFFFFFFFFFFFFFFFFFFFFFFFFFFFFFFFFFFFFFFFFFFFFFFFFFFFFFFFFFFFFFFFFFFFFFFFFFFFFFFF:FF,FFFFFFFFFFFFFFFFFFFFFFFFFFFFFFFFFFFFFFFFFFFFF,F:FFFFFFFFFFFFFF:FFFFFFFFFFFFFFFFFFFF:FF:FFFFFFFFFFFF,F::FFFF:FFFFFF:,FFFF:FFF:FF:F:FF:,F::FFFF:F,F,
@A01757:128:HWYCLDRX2:1:2101:21477:3615
TCGGACTACAAGGGTATCTAATCCCTTTCGCTCCCCTGGCCTTCGTGCCTCAGCGTCAGTTAATGTCCAGGAACCCGCCTTCCACACGAGTGTTCCTCTCGATATCTACGCATTTCACTGCTACACCGAGAATTCCGGTTCACCCTCCATTACTCTAGTCTCGCAGAATCATGTGCCGTCCGCGGGTTGAGCCCGCGCCTATCACACACGACTTACGAAACAGCCAACGCACGCATTACCCCCAGTGATTC
+
FF,FFFFFFFF,,,,F:FFFF,F:F:,F:F:FF::FFF:FFFF::FF:,F,F,,:,,F:,FF:F,F,FFFFFFFFF,F,F,F,,:FF,F:,F:F::,:F:FFFF:FFFF,FFFFFFFFF,:,FFFFF,FFFF,,F:F,:FFFFFF:F:FFF,F,FFF:FFFF:FF,,FFFF,FF:,FF:FFFFFF,F,F::FFFFFFFF:,,,FFFFFF,FFFFFF:FFFFF:F,:FF,,:FF,,,,FF,FFFFF,F:FFF
@A01757:128:HWYCLDRX2:1:2101:22489:3709
TCGGACTACCCGGGTATCTAATCCTGTTCGCTCCCCTAGCTTTCGCGCCTCAGCGTCAGTCGTGGCCCAGAAGGCCGCCTTCGCCGCCGGTGTTCTTCCCAATATCTGCGCATTCCACCGCTACACTGGGAATTCCGCCTTCCCCTACCAGACTCAAGCCTGCCGGTATCGGGGGCGGACCGGGGTTTAGCCCCGGTATTTGACCCCCGACCTAACAGGCCGCCTACGCGCGCTTTACGCCCAATGAATCC
+
FFFF:FFFFFFFFFFFFFFFFFFFFF:FFFFFFFFFFFFFFFFFFFFFFFFFFFFFFFFFFFFFFFFFFFFFFFFFFFFFFFFFFFFFFFFFFFFFFFFFFFFFF:FFFFFFFFFFFFFFFFF:FFFFFFFFFFFFFFFFFFFFFFFFFFFFFFFFFFFFFFFFFFF,FFFFFFFFF:FFFFFFF:FFFFFFFFFFFFFFF:FF:FF:::FFF,:F:FFFFFFFFFFFFFFFFFFFFFFFFFF,FF:FFFF
@A01757:128:HWYCLDRX2:1:2101:1181:3787
CGGACTACTAGGGTATCTAATCCTGTTTGCTCCCCACGCTTTCGCGCCTCAGCGTCAGTTACTGTCCCGCAATCCGCCTTCGCCACTGGTGTTCCTCCGTATATCTACGCATTTCAGCGCGACAGACGGAATTACGCCTGGCTCGCCATCACTCAAGATCTACAGTTTCAAATGGAGGTTCAGGGTTGAGCCCTGAAATTTCTCCTCTGTCGTGCGGACGCGCAGCCACGCCCTATTCACGCAGTAAATGC
+
F,FFF:FF:FFFF,F,:FFFF:F,,FF:F:FFFFFFFF,FFFF:FFF:,,F::FFF:FF:,,FFFF:F,,F:::FF:,:,:F,,::FFF:F::,FFF:FF:,F:,FFFF,F:,,FF,FF,,F:,,F,FF:::,::F:FFF,FF,,::FF,F,F:FFFFF,,,FF:F,FFF:,FF,,,:,F,FF,FFF,,,:,,F,:F,,F:,,,,F,,,F,,F,:,,,F,F,F,,,,,FFFFF:,F,F,,,F,,F:,::,,
@A01757:128:HWYCLDRX2:1:2101:9254:3803
TCGGACTACAAGGGTATCTAATCCTGTTCGCTACCCATGCTTTCGCTCCTCAGCGTCAGTAACTGCCCAGAGACCTGCCTTCGCCATCGGTGTTCCTCCTGATATCTGCGCATTTCACCGCTACACCAGGAATTCCAGTCTCCCCTACAGCACTCAAGTTATGCCCGTATCGCCTGCACGCCCGAAGTTAAGCCCCGGGATTTCACAGACGACGCGACAAACCACCTACGAGCTCTTTACGCCCAGTAATT
+
FFFFFFFFFFFFFFFFFFFFFFFFFFFFFFFFFFFFFFFFFFFFFFFFFFFFFFFFFFFFFFFFFFFFFFFFFFFFFFFFFFFFFFFFFF:FFFFFFFFFFFFFFFFFFFFFFFFFFFFFFFFFFFFFFFFFFFFFFFFFFFFFFFFFFFFFFFFFFFFFFFFFFFF:FFFFFF:FFFF:FFFFF,FFF:FFFFFF:FF:FFFFFFFFFFF:FFFFFFFFFFFFFFFFF,FFFFFFFFFF:F,FF,F:,F,
@A01757:128:HWYCLDRX2:1:2101:16098:4038
TCGGACTACAAGGGTTTCTAATCCTGTTTGCTCCCCACGCTTTCGCGCCTCAGCGTCAGTTATTGTCCAGCAGGCCGCCTTCGCCACTGGTGTTCCTCCGTATATCTACGCATTTCACCGCTACACACGGAATTCCGCCTGCCTCTCCAACACTCAAGAACGATAGTTTCAAATGCAGGCTATGGGTTTAGCCCATAGTTTTAACATCTGACTTACCATCCCGCCTACACGCCCTTTACACCCAGTAAATC
+
FFFFFFFFFFFFFFFFFFFFFFFFFFFFFFFFFFFFFFFFFFFFFFFFFFFFFFFFFFFFF:FFFFFFFFFFFFFFFFFFFFFFFFFFFFFFFFFFFFFFFFFFFFFFFFFFFFFFFFFFFFFFFFFFFFFFFF:FFFFFFFFFFFFFFFFFFFFFFFFFFFFFFFFFF:FF,FFFFFFFFFFFFFF,F::FFFFF:FFFFFF:FFFFFFFFFFFFF:FF:FFFFFFFFFFFFFFFFFFFF:FFFFF,FFF
@A01757:128:HWYCLDRX2:1:2101:5493:4053
TCGGACTAAGGGTATCTAATCCTGTTTGCTCCCCACGCTTTCGCGCCTCAGCGTCAGTTACTGTCCAGCAATCCGCCTTCGCCACTGGTGTTCCTCCGTATATCTACGCATTTCACCGCTACACACGGAATTCCGATTGCCTCTCCAGAACTCAAGAAATACAGTTTCAAATGCAGGCTATGGGTTGAGCCCATAGTTTTCACATCTGACTTGAAGTCCCGCCTACTCGCGCTTTACACCCAAAAAATCCG
+
F:F:FFFFF,FFFFFFFFFFFFFFFFFFFFFFFFFF:F,FFFFFFFFFFFFFFFFFFF:FFFFFFFFFFF,FFFFFFF:FFFFFFF:FFFFFFFFF:FFF:FFFFFFF:F:FFFFFFFFFF:FFFFF:FFFF,F::FFFFFFF:F:::,FF:FFFFFF,,:FFFFFFFFFF,F,F:FFFFFFFFFFF:,FFFFFFFF:FF,,FFFFF,:F:FF,:,FF,FF:FF,F,F,,,FFF,F,FFFF,F,,F,:F,F
@A01757:128:HWYCLDRX2:1:2101:19922:4053
TCGGACTACAAGGGTTTCTAATCCTATTTGCTCCCCACGCTTTCGTGCCTCAGCGTCAGTCACAGGCCAGGCGGCCGCCTTCGCCACTGGTGTTCTTCCATATCTCTGCGCATTTTACCGCTACACATGGAGTTCCACCGCCCTCTCCTGTCCTCAAGTCTGCCAGTTTCTGAATGAAAGACGAGTTGAGCTCATCCCTTTGCCTTCAGACTGAACAGACCGCCTGCGCACCCTTTACGCCCAATCATTCC
+
FFFFFFFFFFFFFFFFFFFFFFFFFFFFFFFFFFFFFFFFFFFFFFFFFFFFFFFFFFFFFFFFFFFFFFFFFFFFFFFFFFFFFFFFFFFFFFFFFFFFFFFFFFFFFFFFFFFFFFFFFFFFFFFFFFFFFFFFFFFFFFFFFFFFFFFFFFFFFFFFFFFFFFFFFFFFFFFFFFFFFFFFFFFFFFFFFFFFFFFFF:FFFFFFFFFFFFF:FFFFFFFFFFFFFFFFFFFFFFFFFFFFFFFFFFF
@A01757:128:HWYCLDRX2:1:2101:28085:4069
TCGGACTACAGGGGTATCTAATCCTGTTTGCTCCCCACGCTTTCGCGCCTCAGCGTCAGTTACTGTCCAGCAATCCGCCTTCGCCACTGGTGTTCCTCCGTATATCTACGCATTTCACCGCTACACACGGAATTCCGATTGCCTCTCCAGCACTCAAGAAAAACAGTTTCAATTGCAGGCTCAGGGTTGAGCCCTGAGTTTTCACATCTGACTTGCTTTCCCGCCTACACGCCCTTTACACCCAGTAAATC
+
FFFFFFFFFFFFFFFFFFFFFFFFFFFFFFFFFFFFFFFFFFFFFFFFFFFFFFFFFFFFFFFFFFFFFFFF:FFFFFFFFFFFFFFFFFFFFFFFFFF:FF:FFFFFFFFFFFFFFFFFFFFFFF,FFFFFFFFFFFFFFFFFFFFFFFFFFFFFFFFF,FFF:FFFFFFF,FFFFFFFFFFFFFFFFFFFFF:FFFFFFFFFFFFF:FFFFFFFFFFFFFFFFFFFFFFF:FFFFFFFFFFFFFFFF:F
@A01757:128:HWYCLDRX2:1:2101:7455:4100
CGGAGACAGGGGTATCTAATCCTGTTCGCTCCGCTGGCGTTGGCGCCGCCGGGTGTGGACCGGGCCGGGGGCCTGCCTTCGCCAGCGGTGTGGTTCGCGAGCTGGACCCGTGGGACGGGGACAGGGGGGGTGGACGGGTGCGGTGCGGCGCGCGAGGCGGGGGGGGCGCGGGGCGGGTGGGGGGGGGCGCGCGGGGGGGGGGGGCGGGTGGGGGGGAGCGGCCGTGGGGGCGGTTGGGCGGCGGGCGCGGG
+
F:F,,,::F:FF,,:F,,::F:,FF,,F:,,,::,,F,FF,,F,,,,,::F,F,:,F,,,FFF:,,,F,F,,:FF,:,,,:,:,,,FF:F,,,:F,,,F,FF,,F,,,,:F,:,,,:::,,,,,,F,:,,::,,,F,,F:::,,,,,F,:,,,,,FF,,F:,:F,,,::FF,FFF,,,,,,:,FF:::::FF,:F,,:,::,,::,:,,:,,F,,,F::,,,::F,,,,:,,:,,:,:,,,,,,,:F,F,,
@A01757:128:HWYCLDRX2:1:2101:7826:4116
TCGGACTACAAGGGTATCTAATCCTGTTCGCTCCCCACACTTTCGCTCCTCAGCGTCAGGACATGCCCAGAGAACCGCCTTCGCCACCGGTGTTCCTCCTGATATCTGCGCATTTCACCGCTACACCAGGAATTCCGTTCTCCCCTGCATACCTCCAGTCTGCCCGTATCGAAAGCAAGCCACCAGTTAACCCAGTTGATTTAACTCCCGACGCGACAAACCGCCTCCGAGCCCTTTACGCCCAATAATTC
+
FFFFFFF,FF:FFFF:FFFFFFFFFFF:FFFFFFFFF:F:FFFFFF:FFFFFFFFFFF:FFFFF:FFFFFFFFFF,FFFF:FFFFFF:FFF:FFF,FFF,:FFFFFFFFFFFFFFFFFFFFFFFFFFFF:F,FFFFF,FFFF,FFF,FFFF,,FFFF:,FF:F::::FFFFF,FFF::FFFFF:F,:FF,:,F,:FFF,,,F,FFFF,FFF,,FF,,F,FFF:FF:,,:F,F,FF:FF:FF:F:FFF:F,:
@A01757:128:HWYCLDRX2:1:2101:9127:4116
TCGGACTACAAGGGTATCTAATCCTGTTTGCTCCCCACGCTTTCGCGCCTCAGCGTCAGTTATTGTCCAGCAGGCCGCCTTCGCCACTGGTGTTCCTCCGTATATCTACGCATTTCACCGCTACACACGGAATTCCGCCTGCCTCTCCAACACTCAAGAACGATAGTTTCAAATGCAGGCTATGGGTTGAGCCCATAGTTTTCACATCTGACTTACCATCCCGCCTACACGCCCTTTACACCCAGTAAATC
+
FFFFFFFFF:FFFFFFFFFFFFFFFFFFFFFFFFFFFFFFFFFFFFFFFFFFFFFFFFFFFFFFFFFFFFFFFFFFFFFFFFFFFFFFFFFFF:FFFFFFFFFFFFF:FFFFFFFFFFFFFFFFFFFFFFFFFFFFFFFFFFFFFFFFFFFFFFFFFFFFFFFFFFF:FF:,:FF:FFFFFFFFFFFFF,FFFF:F,FFFFFF:F:FFF:F:FF:FFFFF,FFFFF,F:F:FFFFFF:FFFFFFFFFFF:F
@A01757:128:HWYCLDRX2:1:2101:22896:4163
GGGGGGGGGGGGGGGGGGGGGGGGGGGGGGGGGGGGGGGGGGGGGGGGGGGGGGGGGGGGGGGGGGGGGGGGGGGGGGGGGGGGGGGGGGGGGGGGGGGGGGGTGGGGGGGGTGGGGGGTGGGGGGGGGGGGAGTTGGAGGGAGGGTGGGGGAGGGGAGGGGGGGATGGGGGGAAAAGAACAAAGCATCATAAAGAAAAATAGAAGATATAAAGAAAGAAAAGTGAACAAAAAAAAAGAAATAAAACAAAA
+
FFFFFFFFFFFFFFFFFFFFFFFFFFFFFFFFFFFFFFFFFFFFFFFFFFFFF:FFFF:FFFFF:FFFFFFFF:F:FFFFF:FF:FFF:,:,:F:F,::,,::,F,:,:,FF,:,::,:,,,:,,,,,,:F:,,:,,,,,,,,,,,,,,,,,,,,,,,,,,,,,,,,,,,,,,,,,,,,,,,,,,,,,:,,F,,,,,,,,,,,,,,,,,,,,:,,,,,,,,,,,,F,,,,,:F:F:,,F,:,,,:,,,,:,
@A01757:128:HWYCLDRX2:1:2101:11460:4178
TCGACTACTAGGGTATCTAATCCTGTTTGCTCACCACACTTTCGTGCCTCAACGTCAGTTACAGTCCAGAAAGAAGCCTTCGCCACTGGTGTTCCTAATAATATATAAGCATTTAACCGCTACACAAGGAATTCCTCTTTACTCTCCTGCACTCAAGAAAACCAGGTTTAGTTGCAGTTCCTCAGTTCAGACGAGGGAGATCACAACTAAATTAAGTAACCGTCTACGCACCCATTACACCCCAGAAATAC
+
FFFFFFF,:F,,,FF,,FFFF,F,FF:,FF,F,,FFFFFFFFF:FFFFFFFFF:F:F,:::FFF:,FFFFFF::,F,,,,,,F:FF:FF,,FF,::,,::FFFF:FF,,,:FFF:F:,:,FF::F,F,:,F:,,F,:FFF,,F:F:,,,FFF:F:FFFF:F,FF,,:::FFFF,:FFFFF:F:F,FF,,,,F,:,:,:,,,,,,,,F,,,,,,FF,,,::,,,FFFF::F,F::,F,FF::F,,,FF,:,,
@A01757:128:HWYCLDRX2:1:2101:1271:4194
TCGGACTACAAGGGTATCTAATCCTGTTTGCTACCCACGGTTTCGAACCTCAGCGTGAGTTACAGACCAGAGAGCCGATTTCGCCACTGGTGTTATTGCATATCTCTACGGTTTTCACAGCTACTAATGGAGTTCGAATCTCCTCTTCTGCACTGAAGTATGCGTGTTTCCTATGCAGTACTGAGGTTCAGAGGAAGGGTTTGAGATCTGGTGTCTAAGAGGGGGTGAGTGGGATTTTGGCCCTATTGATG
+
,,:FFFF:,:F:FFFFFFFFFFF,FFFFFF,FF,:,F,,,F:FF,,FFFFFF,F:F,,F,:F,F,,,,::FF,,F,F,:,F,,,,F,F,:FFF,,F,,F,FFF,F,:,,F,:FFF,,,:F,F:,F,:FF,,F,F,,:,F:F:,,,,F,FF,F,F,,,FF:F,,,,,,FF,:,,:,,F,FF,F,,F,FF,FF:,,,,FFF:FF:,,:,,,:,,,F,F,,FF,,,,,:F,F:,,,,:,F:,F:,,:,,F,:::
@A01757:128:HWYCLDRX2:1:2101:8947:4210
TCGGACTACAGGGGTTCTAATCCTGTTTGCTCCCCACACTTTCGAGCCTCAGCGTCAGTTAGAGCCCAGCAAGCCGCCTTCGCCACTGGTGTTCCTCCGAATATCTACGCATTTCACCGCTACACTCGGAATTCCGCTTGCCTCTACTCCACTCAAGAACTACAGTTTTGGATGCAGCTCCGCAGTTAAGCTGCGGTATTTCACATCCAACTTGCAGTCCCGCCTGCGCTCCCTTTACACCCAGTAATTCC
+
FFFFFFFFFFFFFFFFFFFFFFFFFFFFFFFFFFFFFFFFFFFFFFFFFFFFFFFFFFFFFFFFFFFFFFF:FFFFFFFFFFFFFFFFFFFFFFFFFFFFFFFFFFFFFFFFFFFFFFFFF:FFFFFFFFFFFFFFFFFFFFFFFFFFFFFFFFFF,FFFFFFFFFFFFFFFFFFFFFFFFFFFFF:,FFFFFFFFFFFFFFFFFFFFFFFFF:FFFFFFFFFFFFFFFFF:F,FFFFFFFFF:FFFFFF:
@A01757:128:HWYCLDRX2:1:2101:20274:4507
TCGGACTACAGGGGTATCTAATCCTGTTCGCTACCCACGCTCTCGTGCTTCATCGTCAGTCTCAGCCTGGTAAGCTGCCTTCGCTATCGGAGTTCTAAGTCATATCTAAGCATTTCACCGCTACTTGACTTATTCCGCCTACCTCGTCTGTACTCGAGCCCGCCAGTTTTAATGGCAATCCGGGGTTTAGCCCCGACAGTTAGCCACTAGCTTAACAGGCCGCGTCCGCAGCCTTTAAACCCAATAAATCG
+
FFFFFFFFFFFFFFFFFFFFFFFFFFFFFFFFFFFFFFFFFFFFFFFFFFFF:FFFFFFFF:FFFF:FF:FFFF:F:FFFF:FFFFF:FFF:FF,FFF,FFFFFFFFFFFFFF:FFF,:,F,FF:FFF:FFFFFF:,::F:FFFFFFFFFFFF:FFFFF,FF:FFFFFFFF,FFF,:F,F:FFFFF,F::F,FFF:F::FF,,:,:F:F,::,,FF,FF:,,:,,,,FF,,F:,,F,,::,F:,,,,,:F:
@A01757:128:HWYCLDRX2:1:2101:26892:4539
TCGGACTACACGGGTATCTAATCCTATTTGCTCCCCACGCTTTCGTGCCTCAGCGTCAGTCACAGGCCAGGCGGCCGCCTTCGCCACTGGTGTTCTTCCATATCTCTGCGCATTTTACCGCTACACATGGAGTTCCACCGCCCTCTCCTGTCCTCAAGTCTGCCAGTTTCTGAATGAAAGACGAGTTGAGCTCATCCCTTTGCCTTCAGACTGAACAGACCGCCTGCGCACCCTTTAAGCCCAATCATTCC
+
FFFFFFFFFFFFFFFFFFFFFFFFFFFFFFFFFFFFFFFFFFFFFFFFFFFFFFFFFFFFFFFFFFFFFFFFFFFFFFFFFFFFFFFFFFFF:F:FFFFFFFFFFFF:FFFFFFFFFFFFF:FFFFFFFFFFFFFFFFFFFFFFFFFFFFFFFFFFFFFFFFFFFFFFFFFFFFFF:FF::FFFFFFFFFFFFFFF,FFFFFFFFF::FFFFFFFFFFFFF,FFFFFFFFFFFF:F,,FF:F:FFFF:::F
@A01757:128:HWYCLDRX2:1:2101:14308:4570
TCGGACTACCAGGGTATCTAATCCTGTTTGCTACCCACGCTTTCGCTCCTCAGCGTCAGTTATGTGCCAGATAGTCGCCTTCGCCACTGATGTTCCTCCAGATATCTACGGATTTCACTCCTACACCTGGAATTCCACTATCCTCTCACACACTCCAGTTTGCCAGTTTCAAAGGCAGTTCCCACGTTGAGCGCGGGGATTTCACCCTTGACTTGACATACCGCCTACGAGCGCTTTACGCCCAGTGATTC
+
FFFFFFFFFFFFFFFFFFFFFFFFFFFFFFFFFFFFFFFFFFFFFFFFFFFFFFFFFFF:FFFFFFFFFFFFFFFFFFFFFFFFFFFFFFFFFFFFFFFFFFFFFFFFFFFFFFFFFFFFFFFFFFFFFFFFFFFFFFF,FFFFFFFFFFFFFFFFFFFFFFFFFFFFFFFF,FFFFFFFFFF:FFFFFFFFFFFFFFFFFFF:FFFFFFFFFFFFFFFFFF:FFFFFF:F:FFFFFFF:FFF,FFFFFFF
@A01757:128:HWYCLDRX2:1:2101:20591:4586
TCACAAAACACGTATATAAAAAACTTATAGAACCAAACACTATCGACACACAACCACAGTAATACACCAGAAAGTCCCAATCCACACTTGTTAAACAAATAATATATACAAATAACACCTCAACAATAAAAAAAACAATAAACTCACCGACACAAAATATAAACAGTTTTGTTAACATATCCACATTAGAAACGAGATATATCACACACAAAATACACACCACTATACACACAAAAAACACCAAAAAAAAC
+
F:,,::,:FF:F,,:FF,,F,,,F::,F,,,,:F,,F::,F,:,F,,::::,F,:,FF,::FF,,:,:F,FFF,,F,,,::,::,:FF,,F,F,FF,,,:FFF,F:,FF,:F:F,,,FF,,FFFF,FFF,F:FF,,F,::,FFF,F:,,F,:F,F,FFFFFF,::,:F:F,FF::,:F,,FF,F,:F,F,,,,FFFF,:FF,F:,F,,,FF:F:F::F,:,:FF,,F,,,,,F:,,,:F::,,F,,F,F::
@A01757:128:HWYCLDRX2:1:2101:3794:4679
TCGGACTACCAGGGTATCTAATCCTGTTCGCTACCCACGGTCTCGTGCTTCAGCGTCAGTCTCAGCGTGGTAAGCTGCCTTCGCTATCGGCGTTCTAAGTCATATCTAAGCAGTTCACCGCTAGGTGACTTATTGCGGCTCCATCGTCTGTGCACGAGCCCGCCTGTGTGACTGGCACTCCGGGGGTTAGCCGCGTGAGTTATACCCGAAGTGTACAGGACCGCGACGCACCCTTTCTGCCCAATAAATCC
+
FFFFFFFFFF:FFFF:FFFFF:FFFFFFF:,::FFFFFF,::,,,FFF:FFFFFFFF:FFF,FFFF,,FFF,:FFFFF:F,FFF:,:FFF:FF:,:,,F,:,:,F,F,FF,,,,F,,,,F,,::,:FF,F::F::,:,:,:,F,F,:,:F:,,,,:,F:,,FFF,FF,F,,,FFF:,::,::F:F,F,:,F:::F:,,:,,,,,,,,,:,,,,,FF,FF,:,,,,,,,:,,FF,,,,,,F,F:,:F,,F:,
@A01757:128:HWYCLDRX2:1:2101:7184:4726
CGGACTACAAGGGTATCTAATCCTGTTTGCTCCCCACGCTTTCGCGCCTCAGCGTCAGTTATTGTCCAGCAGGCCGCCTTCGCCACTGGTGTTCCTCCGTATATCTACGCATTTCACCGCTACACACGGAATTCCGCCTGCCTCTCCAACACTCAAGAACGATAGTTTCAAATGCAGGCTATGGGTTGAGCCCATAGTTTTCACATCTGACTTACCATCCCGCCTCCACGCCCTTTACACCCAGAAAATCC
+
FFFFFFFFFFFFFFFFFFFFFFF:FF:FFFFFFFFFFFFFFFFFFFFFFFFFFFFFFFFFFFFFFFFFFFFFFFFFFFFFFFFFFFFFFFFFFFFFFFFFFFFFFFFFFF:FFFFFFFFFFFFFFFFFFFFFFFFFFFFFFFFFFF:FFFFFFFFF::FF:F:FFFFFFFFFFFFFFFFFFFFFFFF,FF:FFFFF,FFFFFFFFF:FFFFF,F:FFF:FFFFFF,,FF:FF:FFFF:FFF,FF,F,FFF:
@A01757:128:HWYCLDRX2:1:2101:16749:4726
TCGGACTACCAGGGTTTCTAATCCTGTTTGCTCCCCACGCTTTCGCGCCTCACCGTCAGTTGTCGTCCAGTAACCCGCCTTCGCCACTGGTGTTCTTCCTAATATCTACGCATTTCACCGCTACACTAGGAATTCCGGTTACCTCTCCGATACTCAAGGGAAACAGTTTCAAATGCAGTTCGCGGGTTGAGCCCGCGGATTTCACATCTGACTTGTCTCTCCGGCTGCACGCCCTTTACACCCAGTAAATC
+
FFFFFFFFFFFFFFFFFFFFFFFFFFF:FFFFFFFFFFFFFFFFFFFFFFFFFFFFFFFFFFFFFFFFFFFFFFFFFFFFFFFFFFFFFFFFFFFFFFFFFFFFFFFFFFFFFFFFFFFFFFFFFFF,FFFFFFFFFFFFFFFFFFFFFFFFFFFFFFF:FFFFFFFFFFFFFFFFFFFFFF:FFFFFFF:FFF:FF:FFFFFFFFFFFFFFFF:FFFFFFF:FFFFF,FFFFFFFFFF:F,FFFFFFFFF
@A01757:128:HWYCLDRX2:1:2101:25120:4726
GGGGGGGGGGGGGGGGGGGGGGGGGGGGGGGGGGGGGGGGGGGGGGGGGGGGGGGGGGGGGGGGGGGGGGGGGGGGGGGGGGGGGGGGGGGGGGGGGGGGGGGGGGGGGGGGGGGGGGGGGGGGGGGGGGGGGGGGGGGGGGGGGGGGGGGGGGGGGGGGGGGGGGGGGGGGGGGGGGGGGGGGGGGGGGGGGGGGGGGGGGGGGGGGGGGGGGGGGGGGGGGGGGGGGGGGGGGGGGGGGGGGGGGGGGG
+
FFFFFFFFFFFFFFFFFFFFFFFFFFFFFFFFFFFF:FFFFFFFFFFFFFFFFFFFFFFFFFFFFFFFFFFFFFFFFFFFFFFFFFFFFFF:FFFFFFFFFFFFFFFFFFF:FFFFFFFFFFFFFFFFF:FFFFFFFFFFFFFFFFF:FFFFFFFFFFFFFFFFFFFFFFFFFFFFFFFFFFFFFF,FFFFFFFFFFFF::FFFFF:FFFFFFFF:FFFFFFFFFFFFFFFFFFFFFFFFFF,FFFF,FFF
@A01757:128:HWYCLDRX2:1:2101:4951:4742
TCGGACTACACGGGTATCTAATCCTGTTTGCTCCCCACACTTTCGTGCCTCAACGTCAGTTATCGGCCAGAAAGCCGCCTTCGCCACTGGTGTTCCTCCTAATATCTACGCATTTCACTGCTACACTAGGACTTCCGCTTTCCACTCCAGCACTCAAGTACCCCCGTGCCCAGGGCGAACACAGGATCAGCCCGAGCCGAAACCCCCTCGCTTCCGTAACACCCTACGCACGCTCTACGCCCAAGCATTCC
+
:FF,FF,,FFFFFF:FFFFFFFFFFF,:FFF,FFFFFFFF,F,F:FFFF:FFFFFFF,F:FF:FF,FFFFF:FFFFFFFFFFFFF:::FFFFF,:F,F::F,,F,::,FFFFF,,F,FFF,,,FF::F::,,F,:,FF,F:FF,F,:,,F,:,:FF,:,F:,F,,,,,F,FFF:,,FF,F,,,F:,FF,,FF,,,,FF,,F,:FF:F,F:F,,,,,:,,,:,,F,FF:F,F,FF,,:FFF,FF,,,F,,:F
@A01757:128:HWYCLDRX2:1:2101:3414:4805
TCGGACTACCAGGGTATCTAATCGTGTTCGCTACCCACGCTCGCGTGCGTCAGCGTCAGTCACAGCCTGGTAAGCAGCGTTGGCTAGCGGTGTTGTTAGTCCTCTGTAAGCGTTTAACCGCGAGTGGAGTGGTTCCGCCTTCCTCGGCTGTACTCGAGCCCGGCAGTTTTAAATGCTGTCCGGGGTGTAGCCCCGGGATTTGTGCACTAGATGTAGGGGGCGCGTTGGCACGGTTTTATCCCACTTGTTTG
+
FFF:::,F,,F:,F:F,,F,FF:,:F:,:FFF,,,F::,,,,,,F,FF,:F::FF::,F,,,,FFF,:,:,FFF,,::,F::F,,,,,F,,FF:,:,:,,,,F,,,,,,F,F,,,,,,,:,:,,:,,,F,F,,F,:F,,,,,,:,,,,FF,,,F,F,::,,:,,,F,,,,,,,,F,,,,,,:FFFF:F:,,,,,,,,,F:F,,,,,:,,:,::,,:,,FF,F,,,,:,,,:,,FF:,:,:,,,,,::,,,,
@A01757:128:HWYCLDRX2:1:2101:5593:4820
TCGGACTACAAGGGTTTCTAATCCTGTTCGCTACCCATGCTCTCGTGCATCAGCGTCAGACTCAGCCTGGTAAGCTGCCTGCGCTATCGGAGTTCTAAGTTATCTCTACGGATTGTACCCCTACACCAAGAATTCCACCTACCTCTCCCACACTCTAGACTCATAGTTTCAAATGCAGTACTGTTGTTCAGCTACAGGATTTAACATCTGACTTCGAAGCGCGCCTGCGCCCGAGTTAGGCCGAGAGGCTC
+
FFFFFF:FFFF,FFF:FFFF:F,:FFFF,FFFF:,F,FF,F,FFFFFFFF,:,F:FF::F:FFFF:FFF:FF:FFFF,:F,FF,FFF:FFFFFFFF:FF,FF,,F,:FFF::FF,FFFF:FF,FFFFFFF:::,FF:FFFF,:,:FFF,::F,,F,:F::FF:FFFFF:,:F:,F,,F,,,F,F,FFF,:FFFF:,FF:,FF,:,,FFF,,FF,,::,F,,,,:,FF:,,:,,,:FF:F,F:,FF,F,,F:
@A01757:128:HWYCLDRX2:1:2101:18276:4836
TCGGACTACTGGGGTATCTAATCCCTTTCGCTCCCCTGGCCTTCGTGCCTCAGCGTCAGTTAATGTCCAGGAACCCGCCTTCGCCACGAGTGTTCCTCTCGATATCTACGCATTTCACTGCTACACCGAGAATTCCGGTTCCCCCTCCATTACTCTAGTCTCGCAGTATCATGTGCCGTCCGCGGGTTGAGCCCGCGCCTTTCACACACGACTTACGAAACAGCCTACGCACGCTTTACGCCCAGTGATTC
+
FFFFFFFFFFFFFFFFFFFFFFFFFFFFFFFFFFFFFFFFFFFFFFFFFFFFFFFFFFFFFFFFFFFFFFFFFFFFFFFFFFFFFFFFFFFFFFFFFFFFFFFFFFFFFFFFFFFFFFFFFFFFFFFFFFFFFFFFFFFFFFFFFFFFFFFFFFFFFFFFFFFFFFFFFFFFFFFFFFFFFFFFFFFFFFFFFFFFFFFFFFFFFFFFFFFFFFFFFFFFFFFFFFFFFFFFFFFFFFFFFFF:FFFFFFF
@A01757:128:HWYCLDRX2:1:2101:11948:4899
TCGGACTACAGGGGTATCTAATCCTGTTCGATCCCCACGCTTTCGTGCATCAGTGTCAGATCCGGCCTAGCAAGCTGCCTTCGCAATCGGTGTTCTGTGTAATATCTATGCATTTCACCGCTACACTACACATTCCGCCTGCTGCATCCGATCTCTAGTCCTACAGTATTAGCGGCAGCCCCGATGTTGAGCATCGGTATTTCACCGCTAACTTATAAAACAACCTGCGCACCCTTTAATCCCAATGAATC
+
FFFFFFFFFFFFFFFFFFFFFFFFFFFFFFFFFFFFFFFFFFFFFFFFFFFFFFFFFFFFFFFFFFFFFFFFFFFFFFFFFFFFFFFFFFFFFFFFFFFFFFFFFFFFFFFFFFFFFFFFFFFFFFFFFFFFFFFFFFFFFFFFFFFFFFFFFFFFFFFFFF:F:FF,FFFFFFFFFFFFFFFFFFFFFFFFFFFFFFFFFFFFFFFFFF,FFF::FFFFFFFFFF,FFFFFFFFFF,F,FFFFFFFF:FF
@A01757:128:HWYCLDRX2:1:2101:27371:4899
TCGGACTACAAGGGTTTCTAATCCTGTTCGCTACCCACGCTCTCGTGCTTCAGCGTCAGTCTCAGCCTGGTAAGCTGCCTTCGCTATCGGAGTTCTAAGTCATATCTAAGCATTTCACCGCTACTTGACTTATTCCGCCTACCTCGTCTGTACTCGAGCCCGCCAGTTTTAATGGCAATCCGGGGTTTAGCCCCGACATTTAACCACTAACTTAACAGGCCGCCTACGCACCCTTTAAACCCAATAAATCC
+
FFFFFFFFFFFFFFFFFFFFFFFFFFFFFFFFFFFFFFFFFFFFFFFFFFFFFFFFFFFFFFFFFFFFFFFFFFFFFFFFFFFFF:FFFFFFFFFFFFFFFFFFFFFFFFFFFFFFFFFFFFFFFFFFFFFFFF:FFFFFFFFFFFFFFFF:FFFFFFFFFFFFFFFFFFF:FFFFFFFFFFFFFFF:FFFFFFFFFFFFF,FFFFFF,FFFFFFFFF,FFFFFFFFFFFFFFFFF,FFF:FFFF:F,F,:
@A01757:128:HWYCLDRX2:1:2101:4942:4977
TCGGACTACACGGGTATCTAATCCTGTTTGCTCCCCACACTTTCGTGCCTCAACGTCAGTTATCGTCCAGAAAGCCGCCTTCGCCACTGGTGTTCCTCCTAATATCTACGCATTTCACTGCTACACTAGGAATTCCGCTTTCCTCTCCTGCACTCAAGTACCCCAGTTCGCAGGGCGAACAATGGTTGAGCCATTGCCTTAAACCCCGCGCTTAAGTAACCACCTACGCACTCTTTACGCCCAATAATTCA
+
FFFFFFFFFFFFFFFFFFFFFFFFFFFFFFFFFFFFFFFFFFFFFFFFF:FFFFFFFFFFFFFFFFFFFFFFFFFFFFFFF:FF:FFFFFFFFFFFFFFF:FFFFFF:FFFFFF:F::FF:F:F,:F:FFFFFF:FF,FFF:FFFFF,FFFFFFFF:FFFFFF:FF:FFFFFF:FFF,,FFF,FFF:FF,FFFFFF:FFFFFFF,,F,FFFFFFFFF:,FFFFFF,,FF,,FFFFFFFFF,FF,F,,FFF,
@A01757:128:HWYCLDRX2:1:2101:14913:5024
TCGGACTACAAGGGTTTCTAATCCTGTTCGCTACCCATGCTTTCGAGCCTCAGCGTCAGTTATTGTCCAGCAGGCCGCCTTCGCCACTGGTGTTCCTCCGTATATCTACGCATTTCACCGCTACACACGGAATTCCGCCTGACTCTCCAACACTCAAGAACTACAGTTTCAAATGCAGGCTATGGGTTGAGCCCATAGTTTTCACATCTGACTTGCAATCCCGCCTACACGCCCTTTACACCCAGTAAATC
+
:FFFFFFFFFFFFFFF:FFF:FFFFFFFFFFFFFFFFFFFFFFFFFFFFFFFFFFFFFFFFFFFFFFFFFFFFFFFFFFFFFFFFFFFFFFFFFFFFFFFFFFFFFFFFFFFFFFFFFFFFFFFFFFFFFFFFFF:FFFFF:FFFFFFFFFFFFFFF,FFFFFFF:FFF:FFFF:FFF:FFFFFFFFF:FFFF:FFF:FFFF:F,FFFFFFFFF:FF:FF:FFFFFFFFFF,FFF,::FFF,:F,:,:F:F
@A01757:128:HWYCLDRX2:1:2101:16233:5055
TCGGACTACACGGGTATCTAATCCTGTTTGCTACCCACGCTTTCGCTCCTCAGCGTCAGTTATGTGCCAGATAGTCGCCTTCGCCACTGATGTTCCTCCAGATATCTACGGATTTCACTCCTACACCTGGAATTCCACTATCCTCTCACACACTCCAGTTTGCCAGTTTCAAAGGCAGTTCCCACGTTGAGCGCGGGGATTTCACCCTTGACTTGACATACCGCCTACGAGCGCTTTACGCCCAGTAATTC
+
FFFFFFFFFFFFFFFFFFFFFFFFFFFFFFFFFFFFFFFFFFFFFFFFFFFFFFFFFFFFFFFFFFFFFFFFFFFFFFFFFFFFFFFFFFFFFFFFFFFFFFFFFFFFFFFFFFFFFFFFFFFFFFFFFFFFFFFFFFFFFFFFFFF:FFFFFFFFFFFFFFFFFFFFFFFFFFFFFFFFFFFFFFFFF:FFFFFFFFFFFFFFFFFFFFFFFF:FFFFFFFFFFFFFFFFFFFFFFFFFFFFFFF,FFFF
@A01757:128:HWYCLDRX2:1:2101:31213:5134
TCGGACTACCAGGGTATCTAATCCTGTTTGCTCCCCACGCTTTCGCGCCTCAGCGTCAGTTATTGTCCAGCAGGCCGCCTTCGCCACTGGTGTTCCTCCGTATATCTACGCATTTCACCGCTACACACGGAATTCCGCCTGCCTCTCCAACACTCAAGAACGATAGTTTCAAATGCAGGCTATGGGTTGAGCCCATAGTTTTCACATCTGACTTACCATCCCGCCTACACGCCCTTTACACCCAGTAAATC
+
FFFFFFFFFFFFFFFFFFFF:FFFFFFFFFFFFFFFFFFFFFFFFFFFFFFFFFFFFFFFFFFFFFFFFFFFFFFFFFFFFFFFFFFFFFFFFFFFFFFFFFFFFFF:FFFFFFFFFFFFFF:FFFFFFFFFFFFFFFFF,FFFFFFFFFFFFFFFFFF,:FFFFFFFFFFFF,:FFFFFF:FFFFFFFFFFFFF:FFFF:FFFFFFFFFFFFFFFFFFFFFFFFFFFFFFFFFFFFFFFFFFF:FFFFFF
@A01757:128:HWYCLDRX2:1:2101:28058:5181
TCGGACTACAAGGGTATCTAATCCTGTTCGCTACCCATGCTTTCGAGCCTCAGCGTCAGTTGCAGACCAGACAGCCGCCTTCGCCACTGGTGTTCTTCCATATATCTACGCATTCCACCGCTACACATGGAGTTCCACTGTCCTCTTCTGCACTCAAGTCGCCCGGTTTCCGATGCACTTCTTCGGTTAAGCCGAAGGCTTTCACATCAGACTTATTGAACCGCCTGCACTCGCTTTACGCCCAATAAATC
+
FFFFFFFFFFFFFFFFFFFFFFFFFFFFFFFFFFFFFFFFFFFFFFFFFFFFFFFFFFFFFFFFFFFFFFFF:FFFFFFFFFFFFFFFFFFF:FFFFFFFFFF:FFFFFFFFFFFFFFFFFFFFFFFFFFFFFFFFFFFFFFFFFFFFFFFFFFFFFFFFFFFFFFFFFFFFFFFFFFFFFFFFFFFFFFFFFFFFFFFFFFFFFFFFFFFFFFFFFFFFFFFFFFF:FFFFFFFFFFFFFFFFFF:F,FF
@A01757:128:HWYCLDRX2:1:2101:27019:5228
TCGGACTACAAGGGTTTCTAATCCTGTTTGCTCCCCACGCTTTCGAGCCTCAACGTCAGTTACAGTCCAGTAAGCCGCCTTCGCCACTGGTGTTCCTCCTAATATCTACGCATTTCACCGCTACACTAGGAATTCCGCTTACCTCTCCTGCACTCCAGTCACATAGTTTCCAGAGCAGTCCGGGGGTTGGGCCCCCGCCTTTCACTCCAGACTTACATCACCGTCTACGCTCCCTTTACACCCAGTAATTC
+
FFFFFFFFFFFFFFFFFFFFFFFFFFFFFFFFFFFFFFFFFFFFFFFFFFFFFFFFFFFFFFFFFFFFFFFFFFFFFFFFFFFFFFFFFFFFFFFFFFFFFFFFFFFFFFFFFFFFFFFFFFFFFFFFFFFFFFFFFFFF:FFFFFFFF:FFFFF:FFFFFFFFFFFFFF:FF:FFFFFFFFFFFFFFF,FFFFFFFFFFFFFFFFFFFFFFFF:F:FFFFFFFFFFFFFFF,FFFFFFFFFFFFFFFFFF
@A01757:128:HWYCLDRX2:1:2101:13105:5306
TCGAACTACAAGGGTTTCTAATCCTGTTTGCTACCCACGCTTTCGCTCCTCAGCGTCAGTTATGTGCCAGATAGTCGCCTTCGCCACTGATGTTCCTCCAGATATCTACGGATTTCACTCCTACACCTGGAATTCCACTATCCTCTCACACACTCCAGTTTGCCAGTTTCAAAGGCAGTTCCCACGTTGAGCGCGGGGATTTCACCCTTGACTTGACATACCGCCTACGAGCGCTTTACGCCCAGTAATTC
+
FFFFFFFFFF:FFFFFFFFFFFFFFFFFFFFFFFFFFFFFFFFFFFFFFFFFFFFFFFFFFFFFFFFFFFFFFFFFFFFFFFFFFFFFFFFFFFFFFFFFFFF:FFFFFFFFFFFFFFFFFFFFFFFFFFFFFFFFFFFFFFFFFFFFFFFFFFFFFFFFFFFFFFFFF:FFFFFFFFFFFFFFFFFFFFFFFFFFFFFFFFFFFFFFFFFFFFFFFFF:FFFFFFFFFFF:FFFFF::FF:FFFFFFFFF
@A01757:128:HWYCLDRX2:1:2101:16866:5306
TCGGACTACAAGGGTATCTAATCCTGTTTGCTCCCCACACTTTCGTGCCTCAACGTCAGTTATCGTCCAGAAAGTCGCCTTCGCCACTGGTGTTCCTCCTAATATCTACGCATTTCACCGCTACACTAGGAATTCCACTTTCCTCTCCGACACTCAAGATATCCAGTTTTGGTTGCAGTTCCTCAGTTGAGCCGAGGGATTTCACAACCAACTTAGACACCCGTCTACGCACCCTTTACACCCAATAATTC
+
FFFFFFFFFFFFFFFFFFFFFFFFFFFFFFFFFFFFFFFFFFFFFFFFFFFFFFFFFFFFFFFFFFFFFFFFFFFFFFFFFFFFFFFFFFFFFFFFFFFFFFFFFFFFFFFFFFFFFFFFFFFFFFFFFFFFFFFFFFFFFFFFFFFFFFFFFFFFFF:FFFFFFFFFFFFFFFFFFFFFFFFFFFFFFFFFFFFF:FFFFFFFFFFFFFFFFFFFFFFFFFFFFFFFFFFFFF,FFFFFFFFFFFFFFFF
@A01757:128:HWYCLDRX2:1:2101:17463:5306
TCGGACTACAAGGGTATCTAATCCTGTTTGCTCCCCTAGCTTTCGCACCTCAGCGTCAGTGATGGCCCAGAAGGCCGCCTTCGCCACCGGTGTTCTTCCCGATATCTGCGCATTCCACCGCTACACCGGGAATTCCGCCTTCCCCTACCACACTCAAGCCAGCCGGTATCGGGAGCGAGACGGGGTTGAGCCCCGAAATTTGACTCCCGACCTAACTGGCCGCCTACGCGCGCTTTACGCCCAATGAATCC
+
:F:,FFFFFFFFFFFFFFFFFF,F,FF:,FF,::FFFFFFFFFFFFF,FFFF:FFFFF:FFFFFFF:FFFFFF,FF:FF:FFFFFFFF,FFFFFFFFFF:FFFFFF:FFFFFF:FFF:FF:FFFF,F,:,FFFF,FF,F,F:FFF,F:FF:::F:F::,,FF,:F,,FFF,FFF:,FFFF,F:,,F,FFF,,:,,F,FF:,FFFFFF,FFF::,FFF,,,,:F,,F,:::,F:FFFFFFFF:FF,:FF,F,
@A01757:128:HWYCLDRX2:1:2101:15320:5321
TCGGACTACAAGGGTATCTAATCCTGTTTGCTCCCCACGCTTTCGCGCCTCAGCGTCAGTTATTGTCCAGCAGGCCGCCTTCGCCACTGGTGTTCCTCCGTATATCTACGCATTTCACCGCTACACACGGAATTCCGCCTGCCTCTCCAACACTCAAGAACTACAGTTTCAAATGCAGGCTATGGGTTGAGCCCATAGTTTTCACATCTGACTTGCACTCCCGCCTACACGCCCTTTACACCCAGTACATC
+
FFFFFFFFFFFFFFFFFFFFFFFFFFFFFFFFFFFFFFFFFFFFFFFFFFFFFFFFFFFFFFFFFFFFFFFFFFFFFFFFFFFFFFFFFFFFFFFFFFFFFFFFFFFFFFFFFFFFFFFFFFFFFFFFFFFFFFFFFFFFFFFFFFFFFFFFFFFFFFFFFFFFFFFFFFFFFFFFFFFFFFF:FFF:FFFFFFFFFFFFFFFFFFFFF,:FFFFFF,FFFFFFFFFFFFFFFF,F,FF:FFFF::FF:FF
@A01757:128:HWYCLDRX2:1:2101:25635:5337
TCGGACTACAGGGGTATCTAATCCTGTTCGCTACCCACGCTCTCGTGCTTCAGCGTCAGTTATTGTCCAGCAGGCCGCCTTCGCCACTGGTGTTCCTCCGTATATCTACGCATTTCACCGCTCCACACGGAATTCCGCCTGCCTCTCCAACACTCAAGAATTCCCGTTTCAACTGCAGGCTATGGGTTGAGCCCCGGCTTTTCACATCTGACTTGCATACCCGCCTCCACGCCCTTTACACCCAATAATTC
+
FFFFFFFFFF:FFFFFFFFFFFFFFFFFFFFF,FFFF:FFF,FFFF,,,FFFFFFFF:FF::F:F:FFFFF:FFF,FFFFFFFFFF,,FFFFFFFFFFFF:F:FFFF,FFFFFFFFFFFF:F,FFFFFFFF:FF:FF,F,,F,,FFFFFFFFFFFF::F,,::F,F,,,F,FFFFFFFFFF,,FFFF:F:F:FF,,,,F,FF::,FFFFF:F:,FF,F,FFFFF:F,FF,:FF,,FFFF,FFF,,:F,::F
@A01757:128:HWYCLDRX2:1:2101:10158:5368
TCGGACTACAAGGGTTTCTAATCCTGTTTGCTCCCCACGCTTTCGCGCCTCAGCGTCAGTTATTGTCCAGCAGGCCGCCTACGCCACTGGTGTTCCTCCGTATCTCTCAGCATTTCACCGCTACAAACGGAATTCCGCCTGCCTCGCCAACACTCACGTACGATAGTTTCCGATGCAGGCTATGGGGAGTGCCCAGAGTTTTCTCAGCTGTGTGTCCATCCCGCGGACACGCCGTGGCCTCCGGGGGGGGC
+
F,FFF:FFF::F,:F:FFFFFFFF,F,FF:F:,,:F,FFFF,F:FFFFFF:,FFF:FF:,,F:FF:,FF:F,F::,:,FFF,F:,:FFFF,F,F,FF,,FF::,FFF,,F,,F,F::,:F::,,,,:,F:,,,:F,,,::F,:FF,,FF:,:FFF,,:,:FFF:FF:,,,,,,,F,:FF,FF:,FF,,FFF,,,:,,:,,F,,:,,,,,F,,:,:F,,F,,,F,:,,,,,:F::,,,,:,,:,,F:,,,F,
@A01757:128:HWYCLDRX2:1:2101:15067:5415
TCGGACTACCCGGGTATCTAATCCTGGTTGCTACCCACGCTTTCGCTCCTCAGCGTCAGGTCTGTGCCAGATAGTCGCCTTCGCCCCTGCTGTTCCTCCAGATAGCTCCGGATTTCACTCCTACACCTGGAATTCCACTATCCTCTCACACACTCCAGTTTGCCAGTTTCAAAGGCAGTTCCCCCGTTGAGCGCGGGGATTTCACCCTTGACTTGAAATACCGCCGACGCGCGCTTTACGCCCAGTGATTC
+
,FFF:F:F,F,FF:F::F:,FF:FFF,,FF:F,:::F:FFFF:FFFFFF:FF:F::FFF,:,FFF:FFFFFFF::,F,:,,FF:F,FFF,FF::FFFFF::F,,,FF,FFFF::FFFFF:F:FFFFFFFFFFFFF:FFFFFF:FF:FFFFFFFFFFF:FFFFFFFFFFFFFFF:FFF:,FFFF,:F,FFF::FF:F,,F,F,FF:FFF:FF,F,:F,FFFFF,F:,FF:,::,:FF:,::FF,:FFFFF:F
@A01757:128:HWYCLDRX2:1:2101:25066:5572
TCGGACTACACGGGTATCTAATCCTGTTCGCTACCCATGCTTTCGAGCCTCAGCGTCAGTTGCAGACCAGAGAGCCGCCTTCGCCACTGGTGTTCTTACATATATCTACGCATTCCACCGCTACACATGGAGTTCCACCGCCCTCTCCTGTCCTCAAGTCTGCCAGTTTCTGAATGAAAGACGAGTTGAGCTCATCCCTTTGCCTTCAGACTGAACAGACCGCCTGCGCACCCTTTACGCCCAATCATTCC
+
FFFFF:FFFFFFFFFFFFFFF:FFFF:FFFFFFFFFFFFFFFFFFFFFFFFFFFFFFFFFFFFFFFFFFFFFFFFFFFF:FFFFFFFFFFFFFFFFF:FFFFFFFFFFFFFFFFFFFFFFFFFFFFFFFFFFFFFFFFFFFFFFFFFF:,FFFFFFFFFFFFFFFFFFFFFFFFFFFFFFFFFFFFFFFFFFFFFF:FFFFFFFFFFFFFFFFFFFFFFFFFFFFFFFFFFFFF:F:FFFFFF,F:FFFFF
@A01757:128:HWYCLDRX2:1:2101:15998:5619
TCGGACTACAAGGGTATCTAATCCTGTTTGCTACCCACGCTTTCGCTCCTCAGCGTCAGTTATGTGCCAGATAGTCGCCTTCGCCACTGATGTTCCTCCAGATATCTACGGATTTCACTCCTACACCTGGAATTCCACTATCCTCTCACACACTCCAGTTTGCCAGTTTCAAAGGCAGTTCCCACGTTGAGCGCGGGGATTTCACCCTTGACTTGACATACCGCCTACGAGCGCTTTACGCCCAGTAATTC
+
FFFFFFFFFFFFFFFFFFFFFFFFFFFFFFFFFFFFFFFFFFF:F:FFFFFFFF:FF,FF:FFFFFFFFFFFFFFFFFFFFFFFFFFFFFFFFFF:FFFFFFFFFFFFFFFFFFFFFFFF:FFFFFFFFFF:FFFFFF:FFFFFFFFF:FFFFFFFFFFFFFFF,FFFFFFF,FFFFFFFFFFFFFF:FFFFFFFFFFFFFFFFFFFFFF:FFFFF::FFFF:,FF:FFFFFF:,FFFFFFFFFFFFFFFF
@A01757:128:HWYCLDRX2:1:2101:17038:5635
TCGGACTACAAGGGTTTCTAATCCTGTTTGCTCCCCACGCTTTCGAGCCTCAACGTCAGTTACCGTCCAGAAAGACGCCTTCGCCACTGGTGTTCCTCCTAATATCTACGCATTTCACCGCTACACTAGGAATTCCGCTTTCCTCTCCGGCACTCAAGACAAGCAGTTTCAAACGCAGCCCCGGGGTTGAGCCCCGGTATTTCACGTCTGACTTACTCGCCCGCCTACGCGCCCTTTACACCCAGTAAATC
+
FFFFFFFFFFFFFFFFFFFFFFFFFFFFFFFFFF,FFFFFFFFFFFFFFFFFFFFFFFFFFFFF:FFFFFFFFFFFFFFFFFF:FFFFFFFFFFFFFFFFFFFFFFFFFFFFFFFFFFFFFF:FFFF,FFF:FFFFFFF,FFFFFF,FFFFFFFFFFFFFFF:FFFFFF,FFFFFF:F,FF:FF:FFFFFFFFFFF,F:FF:FFFF:FFFFFF:FFFFFFFF:FF:FFFFFFFFF:F:F:F,F::FFF:FF
@A01757:128:HWYCLDRX2:1:2101:10158:5650
TCGGACTACTAGGGTATCTAGTCCCGTTCGCTCCCCACGCTTTCGCACTTCAGCGTCAGGGGTCGGCCAGGACGCCGCCTGCGCCACTGGTGTTCCTCCCGATCTCTACGCATTTCACCACTACACCGGGAATTCCACGTCCCTCTCCGACCCTCAAGCCCGGCAGTCTCGCATGTCCTCCCCCAGTTGAGCCGGAGGCTTTCACACGCGACTTACCCGACCGCCTAGATGCCCTTTACGCCCAGTGATTC
+
FFFFFFFFFFFFFFFFFFFF,FFFFFFFFFFFFFFFFFFFFFFFFFFFFFFFFFFFFFFFFFFFFFFFFFFFFFFFFFFFFFFFFFFFFFFFFFFFFFFFFFFFFFFFFFFFFFFFFFF:FFFFFFFFFFFFFFFFFFFFFFFFFFFFFFFFFFF:FFFFFFFFFFFFFFFF:FFFFFFFFFFF:FFFFFFFFF:FFFFFFFFFFFF:FFFFFF:F:FFFFFFFFFFFFFFFFFFF:FFFFF:FFFFFF:F
@A01757:128:HWYCLDRX2:1:2101:13295:5697
TCGGACTACTGGGGTTCTAATCCTGTTTGCTACCCACGCTTTCGAACTTCAGCGTCAGTTACAGACCAGAGAGCCGCTTTCGCCACTGGTGTTCTTCCATATATCTACGCATTTCACCGCTACACATGGAGTTCCACTCTCCTCTTCTGCACTCAAGTCTCCCAGTTTCCAATGCACTACTCCGGTTAAGCCGAAGGCTTTCACATCAGACTTAAAAGACCGCCTGCGTTCCCTTTCCGCCCAATCAATCC
+
FFFFFFF:FFFFFFFFFFFFFFFFFFFFFFF:FFFFF:FF:FFFFFFF:FFFFFFFFF,FFFFFFFFF,FFFFFFFFFFFFFFFFFFFFFFFFFFF:FFFFFFFFF:FFFFFFFFFFFFFFFFFFFFFFFF,FF,FF:FFFFFFFFFFFFFF:FFFFFFFFFFF:FFF,F,FFFFFFFFFF,F:FFFFFFFFFFF:FFF:FFFFFF,FFFFFF,:FFF,FFFFFFFFF,F::FF:F,FFFFFF,F,FFF:F
@A01757:128:HWYCLDRX2:1:2101:5927:5713
TCGGACTACACGGGTATCTAATCCTGTTCGATACCCGCACTTTCGTGCCTCAGCGTCAGTAGGGCGCCGGTATGCTGCCTTCGCAATCGGGGTTCTGCGTGATATCTATGCATTTCACCGCTACTTAACTTATTCCGCCTACCTCGTCTGTTCTCTAGCTCTACAGTATTAATGGCACACTGAGGTGAAGCCCCAAAATTTTACCACTAACTTATACTGCCGCCTACGCACCCTTTAAACCCACTAAATCC
+
FFFFFFFFFFFFFFFFFFFFFFFFFFFFFFFFFFFFFFFFFFFFFFFFFFFFFFFFFFFFFFFFFFFFF:FFFFFFFFFFFFFFF:,FFFFFFFFFFFFFFF:F,FF:FFFF,FFFFFFFFFFFFFFFFFFFFF:FFFFF,FFFFFFF:FFFFFFF:F:FFFFFFFF:FFFFFFFFFFF,FFFFFFFF:FFFFF,FFF:FFF:FFFFF:FFFF:F:,::FFFF,F,FFFFFFF,FFFFFFFFF,FF:,,F,
@A01757:128:HWYCLDRX2:1:2101:15854:5744
TCGGACTACAAGGGTATCTAATCCTGTTTGCTCCCCACGCTTTCGTGCCTCAGTGTCAGTTACAGTCCAGAGGGCCGCCTTCGCAACTGGTGTTCCTCCCGATATCTACGCATTCCACCGCTACACCGGGAATTCCGCCTACCTCTGCACTACTCAAGATACACAGTTTTGAGAGCAGTTCATGGGTTGAGCCCATGTATTTCACTCCCAACTTGCATACCCGCCTGCGCTCCCTTTACACCCAGTAATTC
+
FFFFFFFFF:FFFFFF,FFFFFFFFFFFFFFFFFFFFFFFFFFFFFFFFFFFFFFFFFFFF,FFFFFFF:FF,FFFFFFFFFFF:FFFFFFFFFFFFFFFFFFFFFFFFFFFFFFFFFFFFFFFFFFFFFFFFFF:FFFF,FFFFFFFF:F,:FFF:FFFFFFFFFFFFFFFFFFFFFFFFFFFFFFFFFFFFFFFFFFFFFFFFFFFFFFFFFFFFFFFFFFFFFFFFFFFFF:FFFFFFFFF,FFFFFF
@A01757:128:HWYCLDRX2:1:2101:29505:5807
TCGGACTACAGGGGTATCTAATCCTGTTTGCTCCCCACGCTTTCGTGCCTCAACGTCAGACATAGTTTGGTAAGCTGCCTTCGCAATCGGTGTTCTGTATGATCTCTACGCATTTCACCGCTACACCATACATTCCGCCTACCTCATCTATTCTCTAGTCATACAGTATTAGAGGCACGTCCGGAGTTGAGCCCCGAATTTTCACCTCTAACTTATAAAACCGCCTACGCACCCTTTAAACCCAATAAATC
+
FFFFFFFFFF,FFFFFFFFFFFFFFFFFFFFFFFFFFFFF:FFFFFFFFFFFFFFFF:FF:FFFFF::FFFF::FFFFFFFFF:FFFFFFFFFFFFF::FFFFFFFFFFFFFFFFFFF:FFFFFFFFFFFFFFFFF,,F:FFF,F:FF,F:FFFFFFF,,FF:FFFF,F:F:FFFFFFFFFFF:FFFFFFFF:F:FF:FFFFFFF,FFF,FFFF:FFFFFFFF:FF:F:F:FFFFFF:FFFFFF,FFFFFF
@A01757:128:HWYCLDRX2:1:2101:32289:5807
TCGGACTACCAGGGTATCTAATCCTGTTTGCTCCCCACGCTTTCGAGCCTCAGCGTCAGTTACAAGCCAGAGAGCCGCTTTCGCCACCGGTGTTCCTCCATATATCTACGCATTTCACCGCTACACATGGAATTCCACTCTCCCCTCTTGCACTCAAGTTAAACAGTTTCCAAAGCGTACTATGGTTAAGCCACAGCCTTTAACTTCAGACTTATCTAACCGCCTGCGCTCGCTTTAAGCCCAATAAATCC
+
FFFFFFFFFFFFFFFFFFFFFFFFFFFFFFFFFFFFFFFFFFFFFFFFFFFFFFFFFFFFFFFFFFFFFFFFFFFFFF,FFFFFFFFFFFFFFFFFFFFFFFFFFFFFFFFFFFFFFFFFFF:FFFFFFFFFFFFFFFFFFFFFFFFFF:FFFFFFFFFFFF,FFFFFFFFFFF:FFFFFFFF:FFFFF,FFFFFFFFF,FFFFFFFFFFF,FFF,FFF,,FFF:FFFFFFFFF:FF,:F:FFFFFFFF,F
@A01757:128:HWYCLDRX2:1:2101:31611:5822
TCGGACTACGGTATCTAATCCTATTTGCTCCCCACGCTTTCGTGCCTCAGCGTCAGTCACAGGCCAGGCGGCCGCCTTCGCCACTGGTGTTCTTCCATATCTCTGCGCATTTTACCGCTACACATGGAGTTCCACCGCCCTCTCCTGTCCTCAAGTCTGCCAGTTTCTGAATGAAAGACGAGTTGAGCTCATCCCTTTGCCTTCAGACTGAACAGACCGCCTGCGCACCCTTTACTCCCAATCATTCCGGA
+
FFFFFFFF:FFFFFFF::FFFFFFFFFFFFFFFFF:FFFFFF:FFFFFFFFFFFFFFFFFFFFFFFFFFFFFFFFF:FFFFFFFF:FFFFFFFFF:FF:FFFFF::FF:FFFFFFFFFFFFFFFFFFFFFFFFFFFFFFFFFFFF:FFFFFF,,F,FFFFFF:FFFFF::,FFF,FFFFFFFFFFFF:F:FFF:FFFFFFFF,F:FFFF:FFFF,:FFFFFF,FF:FFFF:F:FF,FFFFF,FFF,,FF,F
@A01757:128:HWYCLDRX2:1:2101:1832:5885
TCGGACTACACGGGTATCTAATCCTGTTCGATACCCACGCTTTCGTGCTTCAGCGTCAGTTGGGCGCCGGTATGCTGCCTTCGCAATCGGAGTTCTGCGTGATATCTATGCATTTCACCGCTACACCACGCATTCCGCATACTTCTCGCCCACTCAAGTACGCCAGTTTCAACGGCGGAGCGAGGTTGAGCCCCGCGATTTTACCGCTGACTTGGCATTCCGCCTACGCACCCTTTAATCCCAATAAATAC
+
FFFFFFFFFFFFFFFFFFFFFF,FFFFFFFFFFF,FFFFFFFFFFFFFFFFFFFFFFFFFFFFFFFFFFFFFFFFFFFFFFFFFFFFFFF:FFFFFFFFF,F:FFFFFFFFFFFFFFFFFFFFF,FF:FFFFFFFFFFFFFFFFFFFFFF:FFFFFFF,FF,FFFFFFFFFFFFFFFF,FFFFFFFFFFFFF::FFF:F:FFF:F,FFFFFFFF:FFFFFF:FFFFF,F,F,FFFFFF,F,FF,F,::F,F
@A01757:128:HWYCLDRX2:1:2101:8721:5979
TCGGACTACCGGGGTATCTAATCCTATTTGCTCCCCACGCTTTCGTGCCTCAGCGTCAGTTAACAGGCCAGGCGGCCGCCTTCGCCACTGGTGTTCTTCCATATATCTACGCATTTTACCGCTACACATGGAGTTCCACCGCCCTCTCCTGCTCTCTAGCCCGCCAGTTTCCAGAGCCTGTACCGGTTGAGCCGGTACCTTTCACTCCAGACTTAGCAGGCCGCCTACGCACCCTTTACGCCCAATCATTC
+
FFFFFFFFFFFFFFFFFFFFFFFFFFFFFFFFFFFFFFFFFFFFFFFFFFFFFFF:FFF:FFFFFFFFFFFFFFFFFFFFFFFFFFFFFFFFFFFFFFFFFFFFFFFFFFFFFFFFFFFFFFFFFFFFFFFFFF:F,FFFFFFFFFFFFFFFFFFFF,FFFFFF:FFFFFFFFFFFFFFFFFFFFFFFFFFFFFFFFFFFFFFFFFFFFFFFF::F,:FFFF:FFFFFFFFF:FFFF:F,FFF,FF:F:FF
@A01757:128:HWYCLDRX2:1:2101:1470:6010
TCGGACTACTAGGGTTTCTAATCCTGTTTGCTCCCCACGCTTTCGTGCCTCAGCGTCAGTTATTGTCCAGCAGGCCGCCTTCGCCACTGGTGTTCCTCCGTATATCTACGCATTTCACCGCTACACACGGAATTCCGCCTGCCTCTTCAACACTCAAGAACGATAGTTTCAAATGCAGGCTATGGGTTGAGACCATAGTTTTCACATCTGACTTACAATCCCGCCTACACGCCCTTTACACCCAGTTAATC
+
FFFF:FFF:FFFFFFFFFFFFFFFFFFFFFFFFFF:FFFFFFFFFFFFFFFFF:FFFFFFFFFFFFFFFFFFFFFFFFFFFFFFFFFFF:FFFF,:FF,:FFFFF,FF:F,:FFF:F,F:FFFFF,F:F::FFF:,F,:FF:F:FFFFFF,F,F,FFF:FFFFFFFFFFFFF:FFF:FFFFFF,F:FFFFF:F,:FFFFFFF,FFFF,FFF:FFFF,FFFF,,:,FFFF,:,F,F,F,::,F,F:F,FFF,
@A01757:128:HWYCLDRX2:1:2101:30969:6026
TCGGACTACCAGGGTATCTAATCCTGTTTGCTCCCCACGCTTTCGCGCCTCAGCGTCAGTTATTGTCCAGCAGGCCGCCTTCGCCACTGGTGTTCCTCCGTATATCTACGCATTTCACCGCTACACACGGAATTCCGCCTGCCTCTCCAACACTCAAGAACGATAGTTTCAAATGCAGGCTATGGGTTGAGCCCATAGTTTTCACATCTGACTTACCATCCCGCCTACACGCCCTTTACACCCAGTAAATC
+
FFFFFFFFFFFFFFFFFFFFFFFF:FF:FFFFFFFFFFFFFFFFFFFFFFFFFFFFFFFFFFFFFFFFFFFFFFFFFFFFFFFF:FFFFFFFFFFFFFFFFFFFFFF:FFFFFFFFFFFFFFFFFFFFFFFFFFFFFFFFFFFFFFFFFFFFFFFFFFFFFFFFFFFFFFFFFFFFFFFFF:FFFFFFFFFFFF,FFFFFFFFFFFFFFFFFF::FFFFFFFF,FFFFFFFF,FFFFFFFFFFFFF:FFFF
@A01757:128:HWYCLDRX2:1:2101:21730:6057
TCGGGACAACAGGGGTTTCTAATCCTGTTTGCTCCCCACGCTTTCGCGCCTCAGCGTCAGTTGTCGTCCAGAAAGCCGCTTTCGCCACCGGTGTTCCTCCTAATATCTACGCATTTCACCGCTACACTAGGAATACCGCTTTCCTCTCCGACACTCAAGTCTTCAAGTTTCGGTCCCATCACGGGGTTAAGCCCCGCACTTTTAAGACCGACTAAAAAAACCGCCTGCTCGCCCTTTACGCCCAATAATTC
+
FFF:FFFFFFFFFFFFFFFF,FF,FFFFFFFF:FFFFFFFFFFFFFF:F,FFFFFFFFFF:FFFFFFFFFFFFFFFFF:F,:FFFFFF:FFF::FFFFFFFFFFFFFFF:FFFF:FFFFFFFF:FFFFFF,:F:,FFFFFFFF:FFFFFFF::FFFFFFFF,:F,F,FF,:,FFFF,,FFFF:FFFFFFFFF:FFF::FFFFFFFFFF,FF::FFFFFFFFFF,F:FF,FFF:FF,:FFFFF::::F,FFF
@A01757:128:HWYCLDRX2:1:2101:5348:6089
TCGACTACTAGGGTATCTAATCCCTTTCGCTCCCCTGGCCTTCGTGCCTCAGCGTCAGTTAATGTCCAGGAACCCGCCTTCGCCACGAGTGTTCCTCTCGATATCTACGCATTTCACTGCTACACCGAGAATTCCGGTTCCCCTTCCATTACTCTAGTCTCGCAGTATCATGTGCCGTCCGCGGGTTGAGCCCGCGCCTTTCACACACGACTTACGAAACAGCCTACCCACCCTTTACGCCCAGTGATTCC
+
FFFFFFFFFFFFFFFFFFFFFFFFFFFFFFFFFFFFFFFFFFFFFFFFF:FFFFFFFFFFFFFFFFFFFFF,FFFFFFFFFFFFFFFFFFF:FFFFFFFFFFFFFFFFFFFFFFFFFFFFFFFFFFFFFF::FFFFFFFFFFF:FFFFFFFFFFFFFFFFFFFFFF,:FFFFF:FFFFFFFF,FFFFFFFFFFFFFFFF,,FFFF:,:F:F:F,FFF,FFF::F,FF,FFF,F::,FFFFFFFF:FF:FF:
@A01757:128:HWYCLDRX2:1:2101:5394:6104
TCGACTACTAGGGTATCTAATCCCTTTCGCTCCCCTGGCCTTCGTGCCTCAGCGTCAGTTAATGTCCAGGAACCCGCCTTCGCCACGAGTGTTCCTCTCGATATCTACGCATTTCACTGCTACACCGAGAATTCCGGTTCCCCTTCCATTACTATCGTCTCGCAGTATCAAGAGCCGTCCGCGGGTTGATCCCGCGCCTTTCACTCACTACTTACTAAAAAGAATACGCACGCTTTACGCCCCGTGATGAC
+
FFFFFFFFFFFF:FFF:FFF,F:FFFFFFFFF,:FFFFFFFFFFFFF,F:FF:,FFFFFFFFFFFF,F:FFF,FF:F,FFFFF,FFFF,FFFFFFFFFFFFFFF:FFFFFFFFF:F:FF,FFFF:,FFFFF,FFF,FFF:,,:F:F,FF:FFF,F,,,FFF,FFF:FF:,:,,F:::FFFF,F,FF,F,,FFFFFFFFFF,F,F,:FF,F:FFFF,F,F,F:,,,FF,::F,F,F,:,:,FF,,F,FF,:,
@A01757:128:HWYCLDRX2:1:2101:13765:6104
TCGGACTACAAGGGTATCTAATCCTGTTTGCTCCCCACGCTTTCGCGCCTCAGCGTCAGTTGCTGTCCAGCAGACCGCCTTCGCCACTGGTGTTCCTCCTAATATCTACGCATTTCACCGCTACACTAGGAATTCCGTCTGCCTCTCCAGTACTCAAGAAACACAGTTTCAAATGCAGGCCACAGGTTGAGCCCGTGGTTTTCACATCTGACTTGCGTCCCCGCCTACACGCCCTTTACACCCAGTAAATC
+
FFFFFFFFFFFFFFFFFFFFFFFFFFFFFFFFFFFFFFFFFFFFFFFFFFFFFFFFFFFFFFFFFFFFFFFFFFFFFFFFFFFFFFFFFFFFFFFFFFFFFFFFFFFF:FFFFFFFFFFFFFFFFF:,FFFFFFFFFFFFFF,FFFF,FFF,:FFF:FF,FFFFF:FFFFFFFFFF:FFF,F,FFFFFFFFFFFFFFFFF:FF:FFFFFFFFFFFFFFFFFFFFFF:FFFFFFFFFFFFFFFFFFFF,:FF
@A01757:128:HWYCLDRX2:1:2101:13928:6136
TCGGACTACTGGGGTATCTAATCCTGTTTGCTCCCCACGCTTTCGCGCCTCAGCGTCAGTTATTGTCCAGCAAGCCGCCTTCGCCACTGGTGTTCCTCCGTATATCTACGCATTTCACCGCTACACACGGAATTCCGCTTGCCTCTCCAACACTCAAGAACTACAGTTTCAAATGCAGGCTATGGGTTGAGCCCATAGTTTTCACATCTGACTTGCAGTCCCGCCTACACGCCCTTTACACCCAGTAAATC
+
FFFFFFFFFFFFFFFFFFFFFFFFFFFFFFFFFFFFFFFFFFFFFFFFFFFFFFFFFFFFF:FFFFFFFFFFFFF:FFFFFFFFFFFFFFFFFFFFFFFF:FFFFFFFFFFFF:FFFFFFFFFFFFFFFFFFFFFFFFFF:FFFFFFFFFFFFFFFFFFFFFF:FFFFFFF:FFFFFFFFFFFFFFFFFFFFFFFFFFFFFFFFFFFFFFFFFF:FFFFFFFFFFFF:FFFFFFFFFFFFFFF,FFFF:FF
@A01757:128:HWYCLDRX2:1:2101:31566:6214
TCGGACTACAGGGGTATCTAATCCTGTTCGCTACCCACGCTCTCGTGCTTCAGCGTCAGTCTCAGCCTGGTAAGCTGCCTTCGCTATCGGAGTTCTAAGTCATATCTAAGTATTTCACCGCTACTTGACTTATTCCGCCTACCTCGTCTGTACTCGAGCCCGCCAGTTTTAATGGCAATCCGGGGTTTAGCCCCGACATTTAACCACTAACTTAACAGGCCGCCTACGCACCCTTTAAACCCAATAAATCC
+
FFFFFFFFFFFFFFFFFFFFFFFFFFFFFFFFFFFFFFFFFFFFFFFFFFFFFFFFFFFFFFFFFFFFFFF:FFFFFFFFFFFFFFFFFFFFFFFFFFFFFFFFFFFFFFFFFFFFFFFFFFFFFFFFFFFFFFFFFFFFFFFFFFFFFFFFFFF,FFFFFFFFFFFFFFFFFFFFFFFFFFFFFFFFFFFFFFFFFF,FFFFFFFFF:FFFFFFFF::FFFFFF:,FFFF:FFFFFFFF:FF,FFFF:FF
@A01757:128:HWYCLDRX2:1:2101:4327:6230
TCGGACTACAAGGGTATCTAATCCTGTTCGCTACCCATGCTTTCGAGCCTCAGCGTCAGTTGCAGACCAGAGAGCCGCCTTCGCCACTGGTGTTCTTCCATATATCTACGCATTCCACCGCTACACATGGAGTTCCACTCTCCTCTTCTGCACTCAAGTTCAACAGTTTCTGATGCAATTCTCCGGTTGAGCCGAAGTCTTTCACATCAGACTTATTGAACCGCCTGCGATCGGGTTAACCCCAATAAGTG
+
FFFFFFFFFFFFFFFFFFFFFFFFFFFFFFFFFFFFFFFFFFFFFFFFFFFFFF:FFFFFFFFF:FFFF:FFFFFFFFFFFFFF:FFFFFFFFFFFFFFFFF:::F,FFFFF:FF:FFF:F,F:FFFFF::FFF::FFFF:F,F,FF,,FF,F:,F::FF:FF,,:FF,:F:FF,,FF,F:FF,F:F:F,F,:F:FF,,F::FFFF::FF:,,F:FF::,,:::FFF,,:,,,,,FF:,,F,:,F,:,,,,
@A01757:128:HWYCLDRX2:1:2101:29333:6230
TCGGACTACAAGGGTTTCTAATCCTGTTTGCTCCCCACGCTTTCGCGCCTCAGCGTCAGTTATTGTTCAGCAGGCCGCCTTCGCCACTGGTGTTCCTCCGTATATCTACGCATTTCACCGCTACACATGGAGTTCCACCGCCCTCTCCTGTCCTCAAGTCTGCCAGTTTCTGAATGAAAGACGAGTTGAGCTCATCCCTTTGCCTTCAGACTGAACAGACCGCCTGCGCACCCTTTACGCCCAATCATTCC
+
FFFFFFFFFFFFFFFFFFFFFFFFFFFFFFFFFFFFFFFFFFFFFFFFFFFFFFFFFFFFFFFFFFFFFFFFFFFFFFFFFFFFFFFFFFFFFFFFFFFFFFFFFFFFFFFF:FFFFFFFFFFFFFFFFFFFFFFFFFFFF:FFFFFFFFFFFFFFFFFFFFFFFFFFFFFFFFFFFFFFF:FFFFFF:FFFFFFFFFFFFFFFFFFF:FFFFFFFFFFF:FFFFFFFFFFFFFFFF:FFFFFFFFFFF:,
@A01757:128:HWYCLDRX2:1:2101:27181:6261
TCGGACTACCGGGGTATCTAATCCTGTTTGCTCCCCACGCTTTCGAGCCTCAACGTCAGTCATCGTCCAGCAAGCCGCCTTCGCCACTGGTGTTCCTCCTAATATCTACGCATTTCACCGCTACACTAGGAATTCCACTTGCCTCTCCGACACTCCAGCCCTGCAGTTCCAAATGCAGTCCCGGGGTTGAGCCCCGGGCTTTCACATCTGGCTTGCAATGCCGTCTACGCTCCCTTTACACCCAGTAAATC
+
FFFFFFFFFFFFFFFFFFFFFFFFFFFFFFFFFFFFFFFFFFFFFFFFFFFFFFFFFFFFFFFFFFFFFFFFFFFFFFF:FFFFFFFFFFFFFFFFFFFFFFFFFFFFFFFFFFFFFFFFFFF:FFFFFFFFFFF,FFFFFFFFFFFFFFFFFFFFFFFFFF,FF:FFFFFFFFFF:FFF:FFFFFFFFFFFFFFFF:FFFFFFFFFFFFFFFFFFFFFFFFFFFFFFFFFFFFFFFF:FFFFFF:FFFFF
@A01757:128:HWYCLDRX2:1:2101:10375:6308
TCGGACTACAGGGGTATCTAATCCTGTTTGCTCCCCACACTTTCGTGCCTCAACGTCAGTTACAGTCCAGTAAGTCGCCTTCGCCACTGGTGTTCCTCCTAATATCTACGCATTTCACCGCTACACTAGGAATTCCACTTACCTCTCCTGCACTCAAGATTGGCAGTTTTAGTTGCAGTTCCTCAGTTAAGCCGAGGGATTTCACAACTAACTTGCTAACCCGTCTACGCACCCTTTACACCCAATAATTC
+
FFFFFFFFFFFFFFFFFFFFFFFFFFFFFFFFFFFFFFFFF:FFFFFFFFFFFFFFFFFFFFFFFFFFFFFFFFFFFFFFFFFFF:FFFFFFFFFFFFFFFFFFFFFFFFFF,F:FF:FFFFFF,FF,FFFFFFFFF:FFFFFFFFFFFFFFFFFF::,FFFFFFFFFFFFFFFF:FF,:FFFFFFFFF,:F:FFFFF,FF:F:F,F:FF:,FFFFF,FFF,F::FF,F:F:F:F,,,F,:F:,FFF:,,:
@A01757:128:HWYCLDRX2:1:2101:31566:6370
TCGACTACTAGGGTATCTAATCCTGTTTGCTACCCACGCTTTCGCTCCTCAGCGTCAGTTATGTGCCAGATAGTCGCCTTCGCCACTGATGTTCCTCCAGATATCTACGGATTTCACTCCTACACCTGGAATTCCACTATCCTCTCACACACTCCAGTTTGCCAGTTTCAAAGGCAGTTCCCACGTTGAGCGCGGGGATTTCACCCTTAACTTGACATACCGCCTACGAGCGCTTTACGCCCAGTAATTCC
+
FFFFFFFFFFFFFF:FFFFFFFFFFFFFFFF:FFFFFFFF:FFFFFFFFFFFFFFFFFFFFFFFFFFFFFFFFFFFFFFFFFFFFFFFFFFFFFFFFFFFFFFFFFFFFFF:FFFFFFFFFFF:FFFFFF,FFFFFFFFFFFFFFFFFFFFFFFFFFFFFFFFFFFFFFFFFFFFF:FFFFFFFFFFFFFFFFFFFF:FFFFFFFFFFFFF,FFFFFF,FFFFFF:FFFFFFFFFFFFFFFFFFFFFFFFF
@A01757:128:HWYCLDRX2:1:2101:22426:6386
TCGGACTACCAGGGTATCTAATCCTGTTTGCTCCCCACGCTTTCGAGCCTCAACGTCAGTCATCGTCCAGCAAGCCGCCTTCGCCACTGGTGTTCCTCCTAATATCTACGCATTTCACCGCTACACTAGGAATTCCACTTGCCTCTCCGACACTCCAGCCCTGCAGTTCCAAATGCAGACCCGGGGTTGAGCCCCGGGCTTTCACATCTGGCTTGCAATGCCGTCTACGCTCCTTTACACCCAGTAAATCC
+
FFFFFFFFFFFF:FFFFFFFFFFFFFFFFFFFFFFF:FFFFFFFFFFFFFFFFFFFFFFF:F:,F,FFFFFFFFFF:FFFF:FFFFF:FFFFFFFFFFFFFFFFFF:FFFFFFFFFFFFFFFFFFF,FFFFFFFFFFFF,FFF,FFFF:FFFFFFFFF,,FFFFFFFFFFF:F,FFF:,F:F:FF:FF,FFF:FFF,F,FFFFF,FF:F,F:FF,FFF:FFFFFFFF:F:,FFFFFFFFFF:FFFFFFFFF
@A01757:128:HWYCLDRX2:1:2101:31195:6386
TCGGACTACAAGGGTATCTAATCCTGTTTGCTCCCCACGCTTTCGCGCCTCAGCGTCAGTTAATGTCCAGCAGGCCGCCTTCGCCACTGGTGTTCCTCCGTATATCTACGCATTTCACCGCTACACACGGAATTCCGCCTGCCTCTCCATCACTCAAGAACTACAGTTTCAAATGCAGGCCATGGGTTGAGCCCATGGTTTTCACATCTGACTTGCAGTCCCGCCTACACGCCCTTTACACCCAGTAAATC
+
FFFFFFFFFFFFFFFFF,FF::FFFFFFFFFFFFFFFFF:FFFFFFFFF:FFFFFFFFFF:FFFF,FFF,FFFFFFFF:,FFF:FFFFFFF,,:FF:FFFFFFFFFFFFFFFFF:FFFFF:FFFFFFF:FFFFFFFFFFFF,FFFFFFFFFFFFFFF:FFFF:FFFFFFFFFFFFFFF::F,FF:F:FFF:FFF:FF,FF:FFFFFFFF:FFFF:FFFFFFFFFFFFFFFFFFFFFFFFFF,F:,F,F:FF
@A01757:128:HWYCLDRX2:1:2101:19705:6402
TCGGACTACAAGGGTATCTAATCCTGTTCGCTCCCCTAGCTTTCGCGCCTCAGCGTCAGTCGTGGCCCAGAAGGCCGCCTTCGCCGCCGGTGTTCTTCCCAATATCTGCGCATTCCACCGCTACACTGGGAATTCCGCCTTCCCCTACCAGACTCAAGCCTGCCGGTATCGGGGGCGGACCGGGGTTGAGCCCCGGTATTTGACCCCCGACCTAACAGGCCGCCTACGCGCGCTTTACGCCCAATGAATCC
+
FFFFFFFFFFFFFFFFFFFFFFFFFFFFFFF:FFFFFFFF,FFFFFFFFFFFFFFFFFFFFFFFFFFFFFFFFFFFFFFF:FFFFFFFFFFFFFF,F:FF:,FFFFFFFFFFFFFFFFFFFF:FFFFFFF:FFFFFFFFFFFFFFF,FFFFFFFFFFFFFFFFFFFFFFFFFFFFFFFFFFFFFFFFFFFFFFFFFF:FFFFFFFFFFFFFFFFFFFFFFFFFFFFFFFFFFFFFFFFFFF:FFF,FF,F:
@A01757:128:HWYCLDRX2:1:2101:15709:6464
TCGGACTACAGGGGTTACTAATCCTGTTTGCTCCCCACGCTTTCGTGCCTCAACGTCAGTCATCGTCCAGCAGGGCGCCTGCGCGACTGGTGTGGCTGCTAATATCTACGCGTGTGTCCGCTGGACTAGGGGGTCCGGGGGCCGCTCGGACGCTCGGGCCTGGGGGTTGGGGGGGGGGTGGGGGGGGTGGGGGGGGGGGGGGGGGTGGGGGCGTGCGGGGGCGGGTGGGCGCGGGGGGGGGGGAGGGCCGG
+
FFFFFF:F::FFFFFFFFFF:FFFFFF:F:F,F,F::F,:FFF:F,:FFF,,F,FF,:FFF:,:F:,,::F:FF,,F,:,,,F:,,,FFF,FF::::::F,:,::F,,,F,,,,:,,,,F,,,:,,,,FF,:,:,,FFF,F,,,,:F,F,,,,,,,,F,,,,:,,F,,,,F,::F,:F,:FFFFF:F:F,F,F,,FF,FF,F,,:,,F:FF,F,FFF:,FF,F,F,FFF,,,::FF,,:F:FF,F,,F,,F
@A01757:128:HWYCLDRX2:1:2101:12518:6480
TCGGACTACAGGGTATCTAATCCTGTTTGCTACCCACGCTTTCGCTCCTCAGCGTCAGTTATGTGCCAGATAGTCGCCTTCGCCACTGATGTTCCTCCAGATATCTACGGATTTCACTCCTACACCTGGAATTCCACTATCCTCTCACACACTCCAGTTTGCCAGTTTCAAAGGCAGTTCCCACGTTGAGCGCGGGGATTTCACCCTTGACTTGACATACCGCCTACGAGCGCTTTACGCCCAGTAATTCC
+
FFFFFFFFFFFFFF:FFFFFFFFFFFFFFFFFFFFFFFFFFFFFFFFFFFFFFFFFFFFFFFFFFFFF:FFFFFFFFFFFF:FFFFFFFFFFFFFFFFFFFFFFFF:FFFFFFFFFFFFFFFFFFFFFFFFFFFFFFFFFFFFFFFFFFFFFFFFFFFFFFFFFFFFFFFF,,FFFFFFFFFFFFFFFFF:FFFFFFFFFFF:FFFFFFFFFFFFFFFFFF:FFFF:FFF:FFFFF:F::FFFFFFFFFF,
@A01757:128:HWYCLDRX2:1:2101:9778:6496
TCGGACTACAGGGGTATCTAATCCTGTTTGCTCCCCACGCTTTCGCGCCTCAGCGTCAGTTACTGTCCAGCAATCCGCCTTCGCCACTGGTGTTCCTCCGTATATCTACGCATTTCACCGCTACACACGGAATTCCGATTGCCTCTCCAGCACTCAAGAAAAACAGTTTCAAATGCAGGCTCAGGGTTGAGCCCTGAGTTTTCACATCTGACTTGCTTTCCCGCCTACACGCCCTTTACACCCAATAAATC
+
FFFFFFFFFFFFFFFFFFFFFFFFFFFFFFFFFFFFFFFFFFFFFFFFFFFFFFFFFFFFFFFFFFFFFFFFFFFFFFFFFFFFFFFFFFFFFFFFFFFFFFFFFFFFFFFFFFFFFFFFFFFFFFFFFFFFFFFFFFFFF:FFFFFFFFFFFFFFFFFFFFFFF:FFFFFFFFFFFFFFFFFFFFFFFFF:FFFFFFFFFFFFFFFFFFFFFFF:FFFFFFFFFF::FFFFFF:FFFFFFFF:F:FFFFF
@A01757:128:HWYCLDRX2:1:2101:15402:6496
TCGGACTACCAGGGTATCTAATCCTGTTTGCTACCCACGCTTTCGCTCCTCAGCGTCAGTTATGTGCCAGATAGTCGCCTTCGCCACTGATGTTCCTCCAGATATCTACGGATTTCACTCCTACACCTGGAATTCCACTATCCTCTCACACACTCCAGTTTGCCAGTTTCAAAGGCAGTTCCCACGTTGAGCGCGGGGATTTCACCCTTGACTTGACATAGCGCCTACGAGCGCTTTACGCCCAGTGATTC
+
FFFFFFFFFFFFFFFFFFFFFFFFFFFFFFFFFFFFFFFFFFFFFFFFFFFFFFFFFFFFFFFFFFFFFFFFFFFFFFFFFFFFFFFFFFFFFFFFFFFFFFFFFFFFFFFFFFF:FFFFFFF:FFFFFFFFFFFFFF:FFFFFFFFFFFFFFFFFFFF,FFFFFFFFFFFFFFFFF:FFFFFFFFF::FFFFFFFFFFFFFFFFFF,F::FFFFFFFFF,FFFFFFFFFFFFFFFFFFFFFF:FFF::FF
@A01757:128:HWYCLDRX2:1:2101:15121:6511
TCGGACTACAGGGGTATCTAATCCTGTTTGCTCCCCACGCTTTCGAGCCTCAGCGTCAGTTACAGTCCAGAGAGTCGCCTTCGCCACTGGTGTTCTTCCTAATCTCTACGCATTTCACCGCTACACTAGGAATTCCACTCTCCTCTCCTGCACTCTAGACTTCCAGTTTGAAATGCAGCACCCAAGTTGAGCCCGGGTATTTCACATCTCACTTAAAAATCCGCCTACGCTCCCTTTACGCCCAGTAAATC
+
FFFFFFFFFFFFFFFFFFFFFFFFFFFFFFFFFFFFFFFFFFFFFFFFFFFFFFFFFFFFFFFFFFFFFFFFFFFFFFFFFFFFFFFFFFFFFFFFFFFFFFFFFFFFFFF:FFFFFF:F:F:FFFFFFFFFFFFFFFFFFFFFFFFFFFFFFFFFFFFFFFFFFFFFFFFFFFFFFFFFFFFFFFFFFFFFFFFFFFFF,FFFF,F:FFFFFFFF:FFFFFFFFFFFFF:FFF:F:FFFFFFFFFFFFFF
@A01757:128:HWYCLDRX2:1:2101:18313:6558
TCGGACTACTAGGGTATCTAATCCTGTTTGCTCCCCACACTTTCGAGCCTCAGCGTCAGTTAGAGCCCAGCAAGCCGCCTTCGCCACTGGTGTTCCTCCGAATATCTACGCATTTCACCGCTACACTCGGAATTCCGCTTGCCTCTACTCCACTCAAGAACTACAGTTTTGGATGCAGCTCCGCAGTTAAGCTGCGGTATTTCACATCCAACTTGCAGTCCCGCCTGCGCTCCCTTTACACCCAGTAATTC
+
FFFFFFFFFFFFFFFFFFFFFFFFFFFFFFFFFFFFFFFFFFFFFFFFFFFFFFFFFFFFFFFFFFFFFFFFFFFFFFFFFFFFFFFFFFFFFFFFFFFFFFFFFFFFFFFFFFFFFFFFFFFFFFFFFFFFFFFFFFFFFFFFFFFFFFFFFFFFFFFF:FFFFFFFFFFFFFFFFFFFFFFFFFFFFFFFFFF:FFFFFFFFFFFFFFFFFFFFFF:FFFFFFFFFFFFFFFFFFFFFFFF:FFF,FFF
@A01757:128:HWYCLDRX2:1:2101:23845:6652
TCGGACTACCAGGGTATCTAATCCTGTTTGCTCCCCACGCTTTCGCGCCTCAGCGTCAGTTACTGTCCAGCAATCCGCCTTCGCCACTGGTGTTCCTCCGTATATCTACGCATTTCACCGCTACACACGGAATTCCGATTGCCTCTCCAGCACTCAAGAAATACAGTTTCAAATGCAGGCTATGGGTTGAGCCCATAGTTTTCACATCTGACTTGCATTCCCGCCTACACGCCCTTTACACCCAATAAATC
+
FFFFFFFFFFFFFFFFFFFFFFFFFFFFFFFFFFFFFFFFFFFFFFFFFFFFFFFFFFFFFFFFFFFFFFFFFFFFFFFFFFFFFFFFFFFFFFFFFFFFFFFFFFFFFFFFFFFFFFFFFFFFFFFFFFFFFFFFFFFFFFFFFFFFFFFFFFFFFFF:FFFFFFF:FFFFFFFFFFFFF:FFFFFFFFFFFFFFFFFFFFFFFFFFFFFFFFFFFFFF:FFFFFFFFFFFFFFFFFFFFFFFFFFFFF:
@A01757:128:HWYCLDRX2:1:2101:4779:6699
TCGGACTACCGGGGTATCTAATCCTATTTGCTCCCCACGCTTTCGTGCCTCAGCGTCAGTCAACAGGCCAGGCGGCCGCCTTCGCCACTGGTGTTCTTCCAGATATCTACGCATTTTACCGATAAACATGGATTTCCACCGCCCTCTCCTGCTCTCTAGCCCCCCAGTTTCCAGAGCGTGTCACGGTTGAGCCGGTAGCTTTCACTCCAGACTTAGCAGCCCGCCTACGCACCCTTTACGCCCACTCATTC
+
FFFFFFFF:F:FFFFFFF::FFFFF:FFFFFF:F:FFFFFFFFFFF:FFFFFFFF:FFFFF:,:::FF:,:FFFFFF::,F:FFF:F:FF,F,F,,F,FFF,FFF:,FFF:FFFF:FFF,F,FF,F,FFF:F,FFF,,,,FF,,:,,FFFF,,,F,FF:,F,,,F:FFF:,::,F,F,F:::,FFFF::FFFF,FF,,FF,F,:FFF:FFFFFF,FF:F,,FFF:,:FFF,:,,:,F,F,F:FF:FFFF:F
@A01757:128:HWYCLDRX2:1:2101:6370:6731
TCGGACTACTAGGGTATCTAATCCTGTTTGCTCCCCCCGCTTTCGCGCCGCAGCGTCAGTTACTTTCCAGCAATAAGACTTCGCCACTGGTTTTCATCAGTATCTCTACGAAATTCACCTGTACACTAGGAATTCCGATTGCCTCTCCAGATCTCAGGAAGTACAGGTTCCTATGCAGGCGAGGGGTGGGGGCCGGGGTGTGCACCTCTCAGTTGCCGGCGCGACTGCGGGCCCGTGACGGGCTGGGCCGC
+
F,FF:,:FF:F::,,F,F:F,,F,,FF,,FF,F,,,,,:::FFF,,,,:,,F,:,,,,,F,FF:,,,,F,FF:,,,F,F,,F,,,F,,,F,,F::,::,:,FF:F,,,FF,,,:F:FF,,,,,,F,,,F,,,,,F,,,,,:,,:,FF,F:::FFF,,,::F:,,:,,,,,:F:,F,,F:,,,,,,,,,,,F,,F,,,FFFF,,,,,FFF,,,,F,,:,,,:,,,,,:,,,,,,,:,:,:,,,FF,,,,,,:
@A01757:128:HWYCLDRX2:1:2101:24650:6731
TCGGACTACTAGGGTATCTAATCCTGTTTGCTCCCCACGCTTTCGCGCCTCAGCGTCAGTTATTGTCCAGCAGGCCGCCTTCGCCACTGGTGTTCCTCCGTATATCTACGCATTTCACCGCTACACACGGAATTCCGCCTGCCTCTCCAACACTCAAGAACGATAGTTTCAAATGCAGGCTATGGGTTGAGCCCATAGTTTTCACATCTGACTTACCATCCCGCCTACACGCCCTTTACACCCAGTAAATC
+
FFFFFFFFFFFFFFFFFFFFFFFFFFFFFFFFFFFFFFFFFFFFFFFFFFFFFFFFFFFFFFFFFFFFFFFFFFFFFFFFFFFFFFFFFFFFFFFFFFFFFFFFFFFFFFFFFFFFFFFFFF:FFFFFFFFFFFFFFF:FFFFFFFFFFFFFFFF:FFF,FFFF:FFF,F:F:FFFFFFFFFFFFFFFFFFF::FFFFF::FFFF::FFFF,F::,F:FF:FFFFF:FFFFFF:FFFFFF:FF,FF,:,F:
@A01757:128:HWYCLDRX2:1:2101:5511:6746
TCGGATACCCGGGTATCTAATCCTGTTTGCTCCCCACGCTTTCGCGCCTCAGCGTCAGTTATTGTCCAGCAGGCCGCCTTCGCCACTGGTGTTCCTCCGTATATCTACGCATTTCACCGCTACACACGGAATACCGCCTGCCTCTCCAACACTCAAGAACTACAGTTTCAAATGCAGGCTATGGGTTGAGCCCATAGTTTTCAAATCTGACTTGCAATCCCGCCTACACGCCCTTTACACCCAGTAAATCC
+
:FFFFF,FFFFFFFFFFFFFFFFFFFFFFFFFFFFFFFFFFFFFFFFFFFFFFFFFFFFF:FFFFF:FFFFFFFFFFFFFFFFF,FFFFFFFFFFFFFFFFF:FFFFFFFFFFFFFFFFFF,FFFFFFFFFF,FFFFFFFFFFFFFFFFFFFFFFF,FFFFFFFFFFFFFF,FFFFF:FFFFFFFFFFFFFFF:,FFFFFFF,,:FFFFFFFFFFF,FF,FFF:FFFFFFFFFFFFFF:F,F:,:FFF,F,
@A01757:128:HWYCLDRX2:1:2101:26476:6762
TCGGACTACCGGGGTATCTAATCCTGTTTGCTACCCACGCTTTCGCTCCTCAGCGTCAGTTATGTGCCAGATAGTCGCCTTCGCCACTGATGTTCCTCCAGATATCTACGGATTTCACTCCTACACTAGAAATTCCAGTTACCCCTAACGGTCTCGAGCTTAACAGTTTAGCTAATAGTCTGAATGGTTGAGCCACCAGATTTCACTAGCTACTTATTATGCCACCTACGCAACTCTTTACACCCAGTCAC
+
FFFFFFFFFFFFFFFFFFFFFFFFFFFFFFFFFFFFFFFFFFFFFFFFFFFFFFFFFFFFFFFFFFFFFFFFFFFFFFFFFFFFFFFFFFFFFFFFFFFFFFFFFFFFFFFFFFFFFFFFFFFFFFFFFFFFFFFFFFFFFFFFFFFFFFFFFFFFFFFFFFF:FFFFFFFFF,FFFFFFFFFFFFFFFF:FFFFFFFFFFFFFFFFFFFF:FFFFFFFFFFFFFFFFFFF:,FFFFFFFFFFFFFFFFFF
@A01757:128:HWYCLDRX2:1:2101:18638:6840
TCGGCTACTAGGGTATCTAATCCTGTTCGCTACCCACGCTCTCGTGCTTCAGCGTCAGTCTCAGCCTGGTAAGCTGCCTTCGCTATCGGAGTTCTAAGTCATATCTAAGCATTTCACCGCTACTTAACTTATTCCGCCTACCTCGTCTGTTCTCTAGCTCTACAGTATTAATGGCACAATGAGGTGAAGCCCCAAAATTTTACCACTAACTTATAATGCCGCCTACGCACCCTTTAAACCCAATAAATCCG
+
FFFFFFFFFFFFFFFFFFFFFFFFFFFFFFFFFFFFFFFFFFFFFFFFFFFFFFFFFFFFFFFFFFFFFFFFFFFFFFFFFFFFFFFFFFFFFFFFFFFFFFFFFFFFFFFFFFFFFFFFFFFFFFFFFFFFFFFFFFFFFFFFFFFFFFFFFFFFFFFFFFFFFFFFFFFFFFFFFFFFFFFFFFFFFFFFFFFFF:FFFFFFFFF:FFFFFFFFFFFFFFFFFFFFFF,FFFFFFFFFFFFFFFFFFF:
@A01757:128:HWYCLDRX2:1:2101:21567:6872
TCGGACTACCAGGGTATCTAATCCTGTTCGCTACCCATGCTCTCGTGCATCAGCGTCAGACTCAGCCTGGTAAGCTGCCTTCGCTATCGGAGTTCTAAGTTATATCTATGCATTTCACCGCTACTTAACTTATTCCGCCTACCTCGTCTGTTCTCTAGCTCTACAGTATTAATGGCACAATGAGGTGAAGCCCCAAAATTTTACCACTAACTTATAATGCCGCCTACGCACCCTTTAAACCCAATAAATCC
+
FFFFFFFFFFFFFFFFFFFFFFFFFFFFFFFFFFFFFFFFFFFFFFFFFFFFFFFFFFFFFFFFFFFFFFFFFFFFFFFFFFFFFFFFFFFFFFFFFFF:FFFFFFFFFFFFFFFFFFFFFF:FFFFFFFFFFFFFFFFFFFFFFFFFFFFFFFFFFFFFFFFFFFFFFFFFFFFFFFFFFFFFFFFFFFFFFF:FFFFFFFF::FFFFFFFFFFFFFF:FFFF,FFFFFFFFFFFFFFFFFFFFFFFFF,
@A01757:128:HWYCLDRX2:1:2101:32362:6872
TCGGACTACTAGGGTATCTAATCCTGTTCGCTCCCCCAGCTTTCGCGCCTCAGCGTCAGTGGCGGCCCAGCAGGCTGCCTTCGCCATCGGTGTTCTTCCCGATATCTGCGCATTCCACCGCTACACCGGGAATTCCGCCTGCCTCTACCGCACTCGAGCCGCCCAGTCCGGAACCCGGCCCGAGGTTGAGCCCCGGGATTAGAGGTTCCGCTTAGGCGGCCGCCTACGCGCGCTTTACGCCCAATGAATCC
+
FFFFFFFFFFFFFF:FFFFFFFFFFFFFFFFFFFFFFFFFFFFFFFFFFFFF:FFFFFFFFFFFFFF:FFFF:FFFFFFFFFF::F:FFFFFFFFFFFFF:FFFFFFFFFFFF:FFFFFFFF:FFFFFF,F:FFFFFFF:F,FFFFFF:FFFFFFFFFFFFF:FF::FFFFF:FF:F,FFFFFFFFFFFFFFFFFF:FF::,FF:FFF:F::FFFFFF,FFFFFF,FFFFFF,F,FFFFFF::F:,FF,F:
@A01757:128:HWYCLDRX2:1:2101:13015:6965
TCGGACTACTAGGGTATCTAATCCCTTTCGCTCCCCTGGCCTTCGTGCCTCAGCGTCAGTGACGGCCCAGAGAGCTGCCTTCGCCATCGGTGTTCTTCCCGATATCTGCGCATTCCACCGCTACACCGGGAATTCCGCTCTCCTCTACCGCACTCGAGCCGCCCAGTCCGGAACCCGGCCCGAGGTTGAGCCCCGGGGTTAGAGGTTCCGCGTAGGCGGCCGCCTGCACTCGCTTTACGCCCAATAAATCC
+
FFFFFFFFFFFFFFFFFFFFFFFFFFFFFFFFFFFFFFFFFFFFFFFFFFFFFFFFFFFFFFFFFFFFFFFFFFFFFFFFFFFFFFFFFFFFFFFFFFFFFFFFFFFFFFFFFFFFFFFFFFFFFFFFFFFFFFFFFFFFFFFFFFFFFFF:FFFFFFFFFFFFFFFFFFFFFFFFFFFFFFFFF,:F:FFFFFFFFFFF,FFFFF:F:FF,FFFFFFFFFFFF,F:FFFF,FF,F:FFFFF:F:FF:FFF
@A01757:128:HWYCLDRX2:1:2101:10547:7012
TCGGACTACTAGGGTTTCTAATCCCTTTCGCTCCCCTGGCCTTCGTGCCTCAGCGTCAGTTAATGTCCAGGAACCCGCCTTCGCCACGAGTGTTCCTCTCGATATCTACGCATTTCACTGCTACACCGAGAATTCCGGTTCCCCCTCCATTACTCTAGTCTCGCAGTATCATGTGCCGTCCGCGGGTTGAGCCCGCGCCTTTCACACACGACTTACGAAACAGCCTACGCACGCTTTACGCCCAGTGATTC
+
FF:FFFFF,F:FFFFFFFFFFFFFFF:FFFFFFFFFFFFFFFFFFFFFFFFFFFF:FFFFFFFFFFFFFFFFFFFFFFFFFFFFFFFFFFFFFFFFFFFFFFFFFFFFFFFFFFFFFFFFFFFFFFFFFF:FFFFFFFFFFFFFFFFFFFF:FFFFFFFFFFFFFFFFFFFFFFF,FFFFFFFFFFFFFFFFFFFFFFFFFFFF:FFFFFFFFF:FFFFFFFFFFFFFFF:FFFFF::FF:FFFFFF:FFF
@A01757:128:HWYCLDRX2:1:2101:13331:7106
TCGGACTACAAGGGTTTCTAATCCTGTTCGCTACCCATGCTTTCGAGCCTCAGCGTCAGTTGCAGACCAGAGAGCCGCCTTCGCCACTGGTGTTCTTCCATATATCTACGCATTCCACCGCTACACATGGAGTTCCACTCTCCTCTTCTGCACTCAAGTTCAACAGTTTCTGATGCAATTCTCCGGTTGAGCCGAAGGCTTTCACATCAGACTTAAAAGACCGCCTGCGTTCCCTTTACGCCCAATAAATC
+
FFFFFFFFFFFFFFF,FFFFFFFFFFFFFFFFFFFFFFFFFFFFFFFFFFFFFFFFFFFFFFFFFFFFFFF,FFFFFFFFFFFFFFFFFFFFFFFFFFFFFFFFFFFFFFFFFFFFFFFFFFFFFFFFFFFFFFFFFFFFFFFFFFFFFFFFFFFFFFFFFFFFFFFFFFFFFFFFF:FFFFFFFFFFF:FFFFFFFFFFFFFFF:FFFFFFFFF:FFFFFFF,FFFFFFFF:FFFFFFFFFFFFF,FF:F
@A01757:128:HWYCLDRX2:1:2101:15510:7153
TCGGACTACAAGGGTATCTAATCCTATTTGCTCCCCACGCTTTCGCGCCTCAGCGTCAGTCGTGGCCCAGAAGGCCGCCTTCGCCGCCGGTGTTCTTCCCAATATCTGCGCATTCCACCGCTACACTGGGAATTCCGCCTTCCCCTACCAGACTCAAGCCTGCCGGTATCGGGGGCGGACCGGGGTTGAGCCCCGGTATTTGACCCCCGACCTAACAGGCCGCCTACGCGCGCTTTACGCCCCATGAATCC
+
FFFFFFFF,FFFFFFFFFFF:FFFFFFFFFFFFF,FFFF:F:FFFFFFF:FFF,FFFFFFFFFFFFFFFF:FF::FFFFFFF:FFFFFFFF:F,FFF::FFFFFFF:FFFFFFFFFFFF:FFFFFFFFFFFFFFFFFFFFFFFFFFFFFF:FFFF,FFFFF:FFFFFF:F:FFF:FFFFF:FFF:FFF:FFFFFF:FFFFFFFFFFFFFFF,FFFFFF,FF,F::FF:F,FFFFFF,FFFF::FF:,FFFF
@A01757:128:HWYCLDRX2:1:2101:18005:7185
TCGGCTACTAGGGTATCTAATCCTGTTCGCTACCCACGCTCTCGTGCTTCAGCGTCAGTCTCAGCCTGGTAAGCTGCCTTCGCTATCGGAGTTCTAAGTCATATCTAAGCATTTCACCGCTACTTAACTTATTCCGCCTACCTCGTCTGTTCTCTAGCTCTACAGTATTAATGGCACAATGAGGTGAAGCCCCAAAATTTTACCACTCACTTATAATGCCGCCTACGCACCCTTTAAACCCAATAAATCCG
+
FFFFF:FF:FFFFFFFFFFFFFFFFFFFFFFFFFFFFFFFFFFFFFFFFFFFFFFFFFFFF:FFFFFFFFFFFFFFFF:FFFFFFFF:FFFFFFFFFFFFFFFFFFFFFFFFFFFFFFF:FFFFFFFFFFFFFFFFFFFFFF:FFF:FFFFFFFF::FFFFFFFFFFFFFFF:FFFFFFF:FFFFFFFF:FFFFFFFFFFFF::FFF,:FF:FFF::F::FF:F::FFFF:FFFFFFFF,FF,:FFF,,,F
@A01757:128:HWYCLDRX2:1:2101:23900:7185
TCGGACTACAAGGGTATCTAATCCTGTTTGCTACCCACGCTTTCGAACCTCAGCGTCAGTTACAGACCAGAGAGCCGCTTTCGCCACTGGTGTTCTTCCATATATCTACGCATTCCACCGCTACACATGGAGTTCCACTGTCCTCTTCTGCACTCAAGTCGCCCGGTTTCCGATGCACTTCTTCGGTTAAGCCGAAGGCTTTCACATCAGACCTAAGCAACCGCCTGCGCTCGCTTTACGCCCAATAAATC
+
FFFFFFF:FFFFFFFFFFFFFFFFFFFFFFFFFFFFFFFFFFFFFFFFFFFFFFFFFFFF:FFFFFFFFFFFFFFFFFFFFFFFFFFFFFFFFFFFFFFFFFFFFFFFFFFFFFFFFFFFFFF:FFFFFFFFFFFF,FFFF:FFFFFFFFFFFFFFFFFFFFFFFFFFFFFFFFFF,FFFFFFFFFFFFFFFFFF:FFF:F::FFFFF,:FFFF,:F:FFFFFFFFFFFFFFFFFFFFFFFFFF,FF,F::
@A01757:128:HWYCLDRX2:1:2101:15411:7200
TCGGACTACAGGGGTTACTAATCCTGTTTGCTCCCCACGCTTTCGAGCCTCAACGTCAGTCATCGTCCAGCAGGCCGCCTTCGCCACTGGTGTTCCTCCTAATATCTACGCATTTCACCGCTACACTAGGAATTCCGCCTGCCTCTCCGACACTCTAGCCATGCAGTTCCCAAAGCAGTCCGGGGGTTGAGCCCCCGCCTTTCACTCCAGGCTTGCATCGCCGTCTACGCTCCCTTTACACCCAGTAAATC
+
FFFFFFFFFFFFFFFFFFFFFFFFFFFFFFFFFFFFFFFFFFFFFFFFFFFFFFFFFFFFFFFF:FFFFFFFFFFFFFFFFFFFFFFFFFFFFFFFFFFFF:FFFFFFFFFFFFFFFFFFFFFFFFFFFFFFFFFFFFFFFF:FFF:FFFFFFFFF:FFFFFFFFFFFFFFFFFFFFFFFFFFFFFFFFFFFFFFF:FFFFFFFFFFFFF:FFFF:FFFFFFF,FFFFFFFFFFFFFFFFFFFFFF,F:FF
@A01757:128:HWYCLDRX2:1:2101:15257:7216
TCGGACTACAGGGGTTACTAATCCTGTTTGCTCCCCACGCTTTCGAGCCTCAACGTCAGTCATCGTCCAGCAGGCCGCCTTCGCCACTGGTGTTCCTCCTAATATCTACGCATTTCACCGCTACACTAGGAATTCCGCCTGCCTCTCCGACACTCTAGCCATGCAGTTCCCAAAGCAGTCAGGGGGTTGAGCCCCCGCCTTTCACTCCAGGCTTGCAACGCCGTCTACGCTCCCTTTACACCCAGTAAATC
+
FFFFFFFFFF:FFFF:,FFFFFFF,:FFFFFF:FFFFFFFFFFFFFFFFFFF,FFFFFFFFFFFFFFFFFFF::F:FFFFFFFFFFFFFFFFFFFF:F,FF:FFFF:FFFFFFFFFFFFFFFFFFF,F,FF,:FFF,F:FFFFFFFF::FFFFFFFFF:F:F:,FFFF,FFFFFFFFFFF,,,::FFF:FFFFFFFFF,FFF,FFFFFFF,FF,,FF,F,FFF,FF:FFFFFFFFFFFFFFFFF,FFF,FF
@A01757:128:HWYCLDRX2:1:2101:3956:7247
TCGGACTACCGGGGTTTCTAATCCTGTTTGCTCCCCACGCTTTCGAGCCTCAACGTCAGTTACAGTCCAGTAAGCCGCCTTCGCCACTGGTGTTCCTCCTAATATCTACGCATTTCACCGCTACACTAGGAATTCCGCTTACCTCTCCAGCACACTAGCCTCATAGTTTCCAAAGCAGTTCCATGGTTAAGCGTTGGCCTTTCACTTCAGACTTATCAAGCCGACTGCGGTCCCTTTACACCGAGTAACTC
+
F:FFFFF:FFFFFFFFFFFFF:FFFFFFFFFF:FF:FFF,FFFFFFFFFFFFFF:FFFFFFFFFFFFFFF:FFFFFFFFF:FFFFFFFFFFFFFFFFFFFFF:FFF:FFFF,FFFFFFFFFFF,FFFFFFF:FFFFF:,FF:FFFFF,FF,:,,,,:,,FFF:F:,FFFFFFF:FF:::F,FFFFFFF:FFF,FFF,F,FFF:,:,:,,:F,F,:F:FFF,F,,F:,,,,,,:,:F,::FFF,FF,F:,F:
@A01757:128:HWYCLDRX2:1:2101:14642:7310
TCGGACTACACGGGTATCTAATCCTGTTTGCTCCCCACGCTTTCGCGCCTCAGCGTCAGTTATTGTCCAGCAGGCCGCCTTCGCCACTGGTGTTCCTCCGTATATCTACGCATTTCACCGCTACACACGGAATTCCGCCTGCCTCTCCAACACTCAAGAACGATAGTTTCAAATGCAGGCTATGGGTTGAGCCCATAGTTTTCACATCTGACTTACCATCCCGCCTACACTCCCTATACACCCAGTACATC
+
FFFFF:FFFF:FFFFFFFFFFF:FFF::FF::FF::FFFFFFFFFFFFFFFF:F:FFFFFF:FFFFFFFFFFF,:FFFFFFFFFFFFF,:FFFFFFFFFFFFFFFFFFFFFFFF,,FFFFF,,FF:FFFFFFFFFFF,FFFFFFFFFFFFFFFFF,FF:F:F:FFFFFFFFFFFFFFFFFFFF::,,,FF::F,FFF:F:,:FFFFFFFFF:,F,,F,:F,FFFFF,FFF,FFF,,,FFFF,FFFFFF,F:
@A01757:128:HWYCLDRX2:1:2101:28637:7341
TCGGACTACTGGGGTTTCTAATCCTGTTCGCTCCCCTAGCTTTCGCGCCTCAGCGTCAGTCGTGGCCCAGAAGGCCGCCTTCGCCGCCGGTGTTCTTCCCAATATCTGCGCATTCCACCGCTACACTGGGAATTCCGCCTTCCCCTACCAGACTCAAGCCTGCCGGTATCGGGGGCGGACCGGGGTTGAGCCCCGGTATTTGACCCCCGACCTAACAGGCCGCCTACGCGCGCTTTACGCCCAATGAATCC
+
FFFFFFFFFFFFFFFFFFFFFFFFFFFFFFFFFFFFFFFFFFFFFFFFFFFFFFFFFFFFFFFFFFFFFFFFFFFFFFFFFFFFFFFFFFFFFFFFFFFFFFFFFFFFFFFFFFFFFFFFFFFFFFFFFFF:FFFFFFFFFFFFFFFFFFFFFFFFFFFFFFFFFFFFFFFFFFFFFFFFFFFFFFFFFFFFFFFFFFFFFFFFFFFF:FFFF,FFFFFFFFFF::FFFFFFFFFFFFFFF:FFF,F,FFF
@A01757:128:HWYCLDRX2:1:2101:1271:7388
TCGGACTACAAGGGTATCTAATCCTGTTTGCTCCCCACGCTTTCGAGCCTCAACGTCAGTTACCGTCCAGTAAGCCGCCTTCGCCACTGGTGTTCCTCCTAATATCTACGCATTTCACCGCTACACTAGGAATTCCGCTTACCTCTCCGGTACTCCAGCCAAAAAGTTTCCAAAGCAGTTCCGCGGTTAAGCCGCGGGCTTTGACTCCAGACTTTATTCGCCGTCTACGCTCCCTTTACACACAGTAAATC
+
FFFFFFFFFFFFFFFFFFFFFFFFFFFFFFFFFFFFFFFFFFFFFFFFFF,FFFFFFFFFFFFFFF,FFFFFFFFFFFFFF:FFFFFFFFFFFFFFFF,FFFFFFFFFF:FFFFFF:FFFFFF,FFF:,FFFFFFFFFFFFFFFFFFF:FFFFFF:F::FFFFFFFFFF:F:FF:FF,:F,F:FFFFFFF,:,:FFFFF,FF,FFF:,F,F,,FF,FF:,,F,FFF,,:FFF:F,FF,,FF,F,,::FF:,
@A01757:128:HWYCLDRX2:1:2101:28881:7388
TCGGACTACAAGGGTATCTAATCCTGTTTGCTCCCCACGCTTTCGCGCCTCAGCGTCAGTTAATGTCCAGCAGGCCGCCTTCGCCACTGGTGTTCCTCCCGATATCTACGCATTCCACCGCTACACCGGGAATTCCGCCTGCCTCTCCATCACTCAAGACCTACAGTTTCAAATGCAGCTCCGAGGTTAAGCCCCGGCATTTCACATCTGACTTGCAGACCCGCCTACGCGCCCTTTACACCCAGTAATTC
+
FFFFFFFFFFFFFFFFFFFF:FFFFFFFFFFFFFFFFFFFFFFFFFFFFFFFFFFFFFFFFFFFFFFFFFFFFFFFFFFFFFFFFFFFFFFFFFFFFFFFFFFFFFFFFFFFFFFFFFFFFFFFFFFFFFFFFFFFFFFF,FF:FFFFFFFFFFFFFFFFFFFFFFFFFFFF:FFFFFFFFFFFFFFFF:FFFF,FFFFFFFFFFFFFFFFFFF::FFFFFFFFFF,FFFFFFFFFFFFFF,FFFFFFFFF
@A01757:128:HWYCLDRX2:1:2101:25500:7482
TCGGACTACTAGGGTATCTAATCCTGTTTGCTCCCCACGCTTTCGTACCTCAGTGTCAGTTACAGTCCAGAAAGCCGCCTTCGCCACTGGTGTTCCTCCTAATATCTAAGCATTTCACCGCTACACTAGGAATTCCGCTTTCCTCTCCTGCACTCAAGTCTCGCAGTTCGCAAGGCTTACAATGGTTAAGCCACTGCCTTTCACCCTGCGCTTACGAAACCACCTACGTACTCTTTACGCCCAATCATTCC
+
FFFFFFFFFFFFFFFFFFFFFFFFFFFFFFFFFFFFFFFFFFFFFFFFFFF:FFFFFFFFFF:FFFFFFFFFFFFFFFFFFFFFFFFFFFFFF:FFFFFFFFFFFFFFFFFFFFFFFFFFFF:FFFFFFFFFFFFFFFFFFFFFFFFFFFFFFFFFFF:FFFFFFFFFFFFF:FFFFFFFFFFF,FFFF:FFFFFFFFFFFFFFFFFFFFFFFFFFF:FFFFF:FFFFF:FFFFFFFF,FFFFFFFFF:FF
@A01757:128:HWYCLDRX2:1:2101:31024:7560
TCGGACTACCAGGGTATCTAATCCCTTTCGCTCCCCTGGCCTTCGTGCCTCAGCGTCTGTTAATGTCCAGGAACCCGCCTTCGCCACGAGTGTTCCTCTCGATATCTACGCATTTCACTGCTACACCGAGAATTCCGGTTCCCCCTCCATTACTCTAGTCTCGCAGTATCATGTGCCGTCCGCGGGTTGAGCCCGCGCCTTTCACACACGACTTACGAAACAGCCTACGCACGCTTTACGCCCAGTGATTC
+
FFFFFFFFFFFFFFFFFFFFFFFFFFFFFFFFFFFFFFFFFFFFFFFFFFFFFFFFFFFFFFFFFFFFFFFFFFFFFFFFFFFFFFFFFFFFFFFFFFFFFFFFFFFFFFFFFFFFFFFFFFFFFFFFFFFFFFFFFFFFFFFFFFFF:FFFFFFFFFFFFFFFFFFFFFFFFFFFFFFFFFFFFFFFFFFF:FFFFFFFFFF,FF:FFFFFFFFFFFFF:FFFFFFFFF:FFFFFFFFFFFFFFFFF,FF
@A01757:128:HWYCLDRX2:1:2101:26829:7592
TCGGACTACAAGGGTATCTAATCCCTTTCGCTCCCCTGGCCTTCGTGCCTCAGCGTCAGTTAATGTCCAGGAACCCGCCTTCGCCACGAGTGTTCCTCTCGATATCTACGCATTTCACTGCTACACCGAGAATTCCGGTTCCCCCTCCATTACTCTAGTCTCGCAGTATCATGTGCCGTCCGCGGGTTGAGCCCGCGCCTTTCACACACGACTTACGAAACAGCCTACGCACGCTTTACGCCCAGTGATTC
+
FFFFFFFFFFFFFFFFFFFFFFFFFFFFFFFFFFFFFFFFFFFFFFFFFFFFFFFFFFFFFFF,FFFFFFFFFFFFFFFFFFFFFFFFFFFFFFFFFFFFFFFFFFFFFFFFFFFFFFFFFFFFFFFFFFFFFFFFFFFFFFFFFFFFFFFFFFFFFFFFFFFFFFFFFF:FFFFF:FFF:FFFFFFFFFFFFFFFFFFFFFFFFFFFFFFFFFFFFFFFFFFFFFFFFF,FFFFF,FFFFFF,FF,FF,F
@A01757:128:HWYCLDRX2:1:2101:20139:7623
TCGGACTACCGGGGTATCTAATCCTGTTTGCTCCCCACACTTTCGTGCCTCAACGTCAGTTATCGTCCAGAAAGTCGCCTTCGCCACTGGTGTTCCTCCTAATATCTACGCATTTCACCGCTACACTAGGAATTCCACTTGCCTCTCCGACACTCCAGCCCTGCAGTTCCAAATGCAGTCCCGGGGTTGAGCCCCGGGCTTTCACATCTGGCTTGCAATGCCGTCTACGCTCCCTTTACACCCAGTAAATC
+
FFFFFFFFFFFFFFFFFFFFFFFFFFFFFFFFFFFFFFFFFFFFFFFFFFFFFFFFFFFFFFFFFFFFFFFFFFFFFFFFFFFFFFFFFFFFFFFFFFFFFFFFFFFFFFFFFFFFFFFFFFFFFFFFFFFFFFFFFFFFFFFFFFFFFFFFFFFFFFFFFFFFFFFFFFF:FFFFFFFFFFFFFFFFFFFFFFFF:FFFFFFFFFFFFFFFFFFFFFFFFFFFFFFFFFFFFFFFFFF,FFFF:FFFFFF
@A01757:128:HWYCLDRX2:1:2101:5213:7670
TCGGCTACCCGGGTATCTAATCCTGTTCGCTCCCCACGCTCTCGTGCTTCAGCGTCAGTCTCAGCCTGGTAAGCTGCGTTCGCTATCGGAGTTCTAAGTCATATATAAGCATTTCCCCGGTAGTTGACTTATTCGGCCTACCTCGTCTGTACTCGAGCCCGCCAGTTTTAATGGCAATCCGGGGTTTAGCCCCGACATTTAAGCAGTACATTTAGAGGGGGCCTACGCACCGGTTTAGCCCCTAAAATCCG
+
FFFFFFFFFFFFFFFFFFFFFFFFFFFFFFF,::FFFFFFFF:FFFFFFFFFFFFFFFFFFFFF::FF,:FFF,FFF,:,:FFF,F,F:,F:F::FFF,FFFF,,:F:F,FFFFF,,,:,FF,FF:,FF:,,FF,F,,F,::::F,,FFFF,FFFFFF,F:F:::F:F:,,FF::F,:FFFFF::FF:F:,,,FFF,FFFF,,F,,F:,,:,,F,,:F,,F,F,F,F::FF,,FF,F,::,,:,,F,,:,F
@A01757:128:HWYCLDRX2:1:2101:6777:7686
TCGGACTACAAGGGTATCTAATCCTGTTTGCTCCCCTAGCTTTCGCGCCTCAGCGTCAGTGATGGCCCAGACGGCCGCCTTCGCCACCGGTGTTCTTCCCGATATCTGCGCATACCACCGCTACACCGGGAATTCCGCCATCCCCTACCACACTCAAGCCCGCCGGTATCGGGAGCGAGACGGGGTTGAGCCCCGAAATATGACTCCAGACCTAACTGGCCGCCTACGCGCGCTTTACGCCCAATGAATCC
+
FF:FF:FFFF,F:FFFFFF::F,FF:::FFF,FFF:FF,,FF::FF:FFFFFFFF,FF,:FFF:FF,FF,F,::FF,F:,FF,:FFFFFFF:,F:,,::F,F:,F,FFF::F:,FFF:F,,:FFF,,FF:FF,F,F,F:,F:F,:FFFFFFFFF,FFFF:,::FF,F,F,,,FF:::FFFF,F,,:FFFFFF,F::FFF,,F:FF,::::F:F::FF:FF:,,F,FF,FF:,FFFFFFFFF:FFF,FF:FF
@A01757:128:HWYCLDRX2:1:2101:26250:7686
TCGGACTACCGGGGTATCAAATCCTGTTTGCTCCCCACGCTTTCGCGCCTCAGCGTCAGTTATTGTCCAGCAGGCCGCCTACGCCACTGGTGTTCCTCCGTATATCTACGCATTTCACCGCTACACTAGGAATTCCGTCAACCTCTCCAGTACTCAAGAACGACAGTATCAAATGCAGTTCAAGGGTTGAGCCCTTGGATTTCACATCTGACTTGCCATCCCGCCTACGCGCCCTTTACACCCAGTAAATC
+
FFF,FFFFFFFF,F:FFF,F:,FFFFF:F,F,FFFFFFFFFFFFFFFFFFFFFF,FFFFFF:FF,FFFFFFFFFFF:FFF,FFFFFFFF:,FF,FF,FF,F,,FFFFFFFFF,,FFFFF,F,FFFFFFF:FF:FFFFFFFFFFFFFFFFF:FFFFFFFFFFFFFF,:,:FFFFFFFFFFFFFFFFFFFFFFFFFF:FFFFFFFFFFFFF:FFFF:FFFFF,FFFFF:FFFFFFFF,FFFFFFF:F::FFF:
@A01757:128:HWYCLDRX2:1:2101:15239:7780
TCGGACTACCAGGGTATCTAATCCTGTTCGCTACCCACGCTCTCGTGCTTCAGCGTCAGTCGCAGTCTGGTAAGCTGCCTTCGCTATCGGAGTTCTAAGTTATATCTATGCATTTCACCGCTACTTAACTTATTCCGCCTACCTCGTCTGTTCTCTAGCTCTACAGTATTAATGGCACAATGAGGTGAAGCCCCAAAATTTTACCACTAACTTATAATGCCGCCTACGCACCCTTTAAACCCAATAAATCC
+
FFFFFFFFFFFFFFFFFFFFFFFFFFFFFFFFFFFFFFFFFFFFFFFFFFFFFFFFFFFFFFFFFFFFFFFFFFFFFFFFFFFFFFFFFFFFFFFFFFFFFFFFFFFFFFFFFFFFFFFFFFFFFFFFFFFFFFFFFFFFFFFFFFFFFFFFFFFFFFFFFFFFFFFFFFFFFFFFFFFFFFFFFFFF:FFFFFFFFFFFFFFF:FFFFFFFFFFFFF:FFFFFFFFFFFF:FFFFFFFFFFFFFFFFFFF
@A01757:128:HWYCLDRX2:1:2101:18900:7795
TCGGACTACAAGGGTATCTAATCCTGTTTGCTCCCCTAGCTTTCGCGCCTCAGCGTCAGTGATGGCCCAGAAGGCCGCCTTCGCCACCGGTGTTCTTCCCGATATCTGCGCATTCCACCGCTACACCGGGAATTCCGCCTTCCCCTACCACACTCAAGCCAGCCGGTATCGGGAGCGAGACGGGGTTGAGCCCCGAAATTTGACTCCCGACCTAACTGGCCGCCTACGCGCGCTTTACGCCCAATGAATCC
+
FFFFFFFFFFFFFFFFFFFFFFFFFFFFFFFFFFFFFFFFFFFFFFFFFFFFFFFFFFFFFFFFFFFFFFFFFFFFFFFFFFFFFFFFFFFFFFFFFFFFFFFFFFFFFFFFFFFFFFFFFFFFFFFFFFF:FFFFFFFFFFFFFFFFFFFFFFFFFFFFFFFFFFF:FFFFF:FF::FFFFFFFFFFFFFFFFFF:FFFFFFFFFFFFFFFF,FFFFFFFFFFF:FFFFFFFFFFFFFFFFFFF:F,FFF
@A01757:128:HWYCLDRX2:1:2101:4291:7827
TGGGGCTACAGGGGGCGGTGGTCGTGTGTGGTGGGCGCGCTGTGGGGCGTGGGGGGGCGGCGGGGGGGGGGAGGCCGCGTGGGCGGGGGGGGGGGCTGCTCGTCTGGCGGGGGGGGGGGGGGGGGGGGGGGGTGGGGGGGGAGGGGGGGGGCCGGGCGCAGGGCGGGGGTGGGGGGGGGGGGGGGGGGGGGGGGGGGGGGGGGGGGCGGGGGGTGGCGGGGGGGGGGGGGGGGGGGTGGGGGGGGGGGGGG
+
,,FF,,,,,,:FFF,,,,,,,,,,FF,,,F,,,:,,,,F,,,,:F,F,,,:,,,:F,,F,,,:FF,,F:,F,:,:,F,,,F:F:,,:,FF,F,F,F,:,,,,,,,,,,F:,F,:,F:,,FFF:,F:F,FF,F,,,F,:,::,F,F,:F:FF,,:,,,F,,::F,F,,FF,,,,:F,,F,,F,:F,FF,:,,,F,,F:FF,:FFF,F,F:,FFF,,F,,F:F:,FF:,FF::F,F,,,F:F,:,FF:F::FF
@A01757:128:HWYCLDRX2:1:2101:17445:7842
TCGGACTACCAGGGTATCTAATCCTGTTTGCTCCCCACACTTTCGCGCCTCAGCGTCAGTTATCGTCCAGAAAGTCGCCTTCGCCACTGGTGTTCCTCCTAATATCTACGCATTTCACCGCTACACTAGGAATTCCACTTTCCTCTCCGACACTCAAGATATCCAGTTTTGGTTGCAGTTCCTCAGTTGAGCCGAGGGATTTCACAACCACCTTAGACACCCGACTACGCACCCTTTACACCCAATAATTC
+
FFFFFFFFF:FFFFFFFFFFFFFFFFFFFFFFFFFF:F,FFFFFF,FFFFFFF,FFFFFFFF,:FFFFFFFFFF,FFFFFFFFFFFFFF:FFFFFFFFFFF:FFFFFFFFFFFFFFFFFFFFFFFFFFFFFFFFF,FFF:FFFFFFFFF:FFFFFFFF,FFFF,FFFFFF:,:FFF:,F:F,FFFFF,,:FFF,FF::FFF,FF,F,,FF:,F,:,FFFFFFFF,F,::,:FF,FF,FFFFFF,::F:FFF
@A01757:128:HWYCLDRX2:1:2101:18249:7858
TCGGACTACAAGGGTATCTAATCCTGTTTGCTCCCCACGCTTTCGAGCCTCAACGTCAGTCATCGTCCAGCAAGCCGCCTTCGCCACTGGTGTTCCTCCTAATATCTACGCATTTCACCGCTACACTAGGAATTCCACTTGCCTCTCCGACACTACAGCCCTGCAGTTCCAAATGCAGTCCCGGGGTTGAGCCCCGGGCTTTCACATCTGACTTGTCTGCCCGCCTACTCGCCCTTTACACCCAGTAAATC
+
FFFFFFFFFFFFFFFFFFFFFFFFFFFFFFFFFFFFFFFFFFFFFFFFFFFFFFFFFFFFFFFFFFFFFFFF,FFFFFFFFFFFFFFFFFFFFFFFFFFFF:FFFFFFFFFF:FFFFFFFFF:FFFFFFFFFFFFFFFFFFFFFFFFFFFFFFFFFFFFFFFFFFFFF:FFFFFFFFFFFF:FFFFFFFFFFFFFFFFFFF:FFFFFFFFF::FFFFFFFFFFFFFFFFFFFFFFFFFFF:FFFFFFFFFF
@A01757:128:HWYCLDRX2:1:2101:18900:7921
TCGGACTACCAGGGTATCTAATCCTATTTGCTCCCCACGCTTTCGTGCCTCAGCGTCAGTCACAGGCCAGGCGGCCGCCTTCGCCACTGGTGTTCTTCCATATCTCTGCGCATTTTACCGCTACACATGGAGTTCCACCGCCCTCTCCTGTCCTCAAGTCTGCCAGTTTCTGAATGAAAGACGAGTTGAGCTCATCCCTTTGCCTTCAGACTGAACAGACCGCCTGCGCACCCTTTACGCCCAATCATTCC
+
FFFFFFFFFFFFFFFFFFFFFFFFF::FFFFFFFFFFFFFFFFFFFFFFFFFFFFFFFFFFFFFFFFFFFFFFFFFFFFFFFFFFFFFFFFFFFFFFFFFFFFFFFFFFFFFFFFFFFFFFFFFFFFFFFFFFFFFFFFFFFFFFFFFF:FFFFF:FFFFFFFFFFFFFFFFFFFFFFFF:F:FFFFFFFFFFFFFFFFF:F:FFF:FFFF,FFFFFFFF:F:F::::FFFFFF:FFF:FFFFF:FFFFF:
@A01757:128:HWYCLDRX2:1:2101:14886:7983
TCGGACTACAAGGGTATCTAATCCCGTTTGCTCCCCTGGCTTTCGTGTCTCAGCGTCAGCAAGCCCCCAGCAACCTGTTTTCACCTTTGGCGTTCCAAACGATATCTACGCATTTCACCGCTCCACCGTTTGTTCCAGTTGCCCCTGAGCTGCTCAAGACCGCCAGTATGCCCAGCCTTTCCACCGTTGAGCGGTGTGATTTCACAAGGCACTTAACGGTCCGCCTACACACGCTTTAAGCCCAGTGATTC
+
FFFFF:FFFFFFFFFFFFFFFFFFFFFFFFFFFFFFFFFFFFFFFFFFFFFFFFFFFFFFF,FFFFFFFFFFFFFFFFFFFFFFF:FFFFFFFFFFFFFFFFFFFFF:FFFFFFFFFFFFFFFFFFFFFFFFFFFFFFFFFFFFFF:FFFFFFFFFFFFFFFFFFFFFFFFFFFFFFFFFFFFFFF:FFFFFFFFFFFFFFFFFFF,F:FFFFFFFFFFFFFFFFF::FFFFFFF,F:F,:FFF:FF:FF:
@A01757:128:HWYCLDRX2:1:2101:16929:7983
TCGGACTACAAGGGTATCTAATCCTGTTTGCTCCCCACGCTTTCGCGCCTCAGCGTCAGTTGCTGTCCAGCAGACCGCCTTCGCCACTGGTGTTCCTCCTAATATCTACGCATTTCACCGCTACACTAGGAATTCCGTCTGCCTCTCCAGTACTCAAGAAAAACAGTTTCAAATGCAGGCCACAGGTTGAGCCCATGGTTTTCACATCTGACTTGCTGTCCCGCCTACTCGCCCTTTACACCCAGTAATTC
+
FFFF:FFFF:FFFF:FFFF:FFFFFFFFFFFFFFFFFFFFFFFFFFFFFFFFFFFFFFFFFFFFFFFFFFFFFFFFFFFFFFFFFFFFFFFFFFFFFFFFFFFFFFFFFFFF:FFFFFFFFFFF,F,,FF,FFFFFFFFFFF,FFFFFFFF,F:FFFF::FFFFFFFFFFFF,FFFFFFF::FFFFFFF:FFFFF::FFF:FF,F,,FFFF,FFFF:,FFFFF:FF:F,FFF::F,,,FFFF,:FF,,,::
@A01757:128:HWYCLDRX2:1:2101:25816:7999
CGGACTACAAGGGTATCTAATCCTGTTTGCTCCCCACGCTTTCGCACCTCAGCGTCAATACCGGTCCAGGTGGCCGCCTTCGCCACTGATGTTCCTCCAGATATCTACGGATTTCACTCCTACACCTGGAATTCCGCCACCCTCTCCCGGATTCCAGTCATGCAGTATCAAGGGCAGTTCCACGGTTGAGCCGTGGGATTTCACCCCTGACTTACACAACAGCCTACGTGCGCTTTACGCCCAGTAATTAC
+
,FFFFFFFFFFFFFFFFFFFF:FFFFFFFFFFFF:F:FFFFFFFFF:FFFF:F:FFFFFF:,:F:FFF:FFF,FFFFFFFFFFFFFF:FFFFFFF,FF,FFFF:,F:,:FFFFFFFFFF,FF:F:FF:FFFFF:FFFF:F,FFFF:F:FFF,FFFF:F,:FFFFFFFF:F:F,FFF:FF,FFFF:FFFF:F:,F,FFFFFFFFFFFFF:FFFFF:FFFF:FF:FFFF:F:F,FFFFF,,FF:F:FF:FF::
@A01757:128:HWYCLDRX2:1:2101:25717:8015
TCGGACTACCAGGGTATCTAATCCTGTTTGCTCCCCACACTTTCGTGCCTCAACGTCAGTTATCGTCCAGAAAGCCGCCTTCGCCACTGGTGTTCCTCCTAATATCTAAGCATTTCACCGCTACACTAGGAATTCCGCTTTCCTCTCCTGCACTCAAGTCTCGCAGTTCGCAAGGCTTACAATGGTTAAGCCACTGCCTTTCACCTCGCGCTTACAAAACCACCTACGTACTCTTTACGCCCAATCATTCC
+
FFFFFFFFFFFFFFFFFFFFFFFFFFFFFFFFFFFFFFFFFFFFFFFFFFFFFFFFFFFFFFFFFFFFFFFFFFFFFFFFFFFFFFFFFFFFFFFFFFFFFFFFFFFFFFFFFFFFFFFFFFFFFFFFFFFFFFFFFF:FFFFFFFFFFFFFFFFFFFFFFFFFFFFFFFFFFFFFFFFFFFFFFFFFFFFFFFFFFFFFFFFFFFFFFFFFFFFFF:FFFFFFFFFFFFFFFFFFFFFFFFFFFFFFFFF
@A01757:128:HWYCLDRX2:1:2101:25563:8093
TCGGACTACTGGGGTATCTAATCCTGTTTGCTCCCCACGCTTTCGCGCCTCAGCGTCAGTTAATGTCCAGCAGGCCGCCTTCGCCACTGGTGTTCCTCCGTATATCTACGCATTTCACCGCTACACACGGAATTCCGCCTGCCTCTCCATCACTCAAGAACTACAGTTTCAAATGCAGTTCCAGGGTTGAGCCCTGGAATTTCACATCTGACTTGCAGTCCCGCCTACACGCCCTTTACACCCAGTAAATC
+
FFFFFFFFFFFFFFFFFFFFFFFFFF:FFFFFFFFFFFFFFFFFFFFFFFFFFFFFFFFFFFFFFFFFFFFFFFFFFFFFFFFFFFFFFFFFFFFFFFFFFFFFFFFFFFFFFFFFFFFFFFFFFFFFFFFFFFFFFFFFFFFFFFFFFFFFFFFF:FFFFFFFFFFFFFFFFFFFFFFFFFFFFFFFFFFFFFFFFFFFFFFFFFFFFFFFFFFFF:FFFFFFFFFFFFFFFFFFF:FFFF::F:F,F,F
@A01757:128:HWYCLDRX2:1:2101:29713:8108
GGGGGGCGGAGGGGTTCTAATCCTCATTTAAACCCACCAAATAGGATAAAAACCACACTCAAACAACAAAGACCCCCCCCACCCCACCCACCTAAACCAAATATAAAACAATAAAAAAAAAAAAAAAAAAAAAAAAAAAACACACACAAACAAATAGAACGAAAGAAAAAAAAAAAAAAAAAAAGATAAAAACAAAACAATGAAAAAATAAAACAAAAAAAAACAAAACGACAAAAAAACAAAAAAAAAAA
+
:,F,F:,,,,,:FF,,,,,,,,,:,,:,,,,:,F,F:,:F:,,,,F,,,,F,,,,,F,,,,,,,,,F,,,,:F:,:FFF,:,:,F,,,F,,,,:::,:,,F,F,F,F,,:F,F:F:FFF,,::FFF,FF,,,FF,:,F,F:,,,,F:F,,,,:,,,,:F:,F,,,,,F:,,FF,,FFFF,:F,,,F,FF,FF,:,,,:FF,,F:F,,F,FFFF,F:FFFFF,F,:,FF,,F,FFFF,::,,,FF,FF:FFF
@A01757:128:HWYCLDRX2:1:2101:25870:8281
TCGGACTACACGGGTATCTAATCCTGTTCGCTCCCCACGCTTTCGCTTCTCAGCGTCAGTAACAGCCCAGAGACCTGCCTTCGCCATTGGTGTTCTTCCCGATATCTACACATTCCACCGGTACACCGGGAATTCCAGTCTCCCCTACTGCACTCTAGCCCGCCCGTACCAGGCGCAGACCCACCGTTAAGCGCTGGGCTTTCACACCAGACGCGACGACCCGCCTACAAGCTCTTTACGCCCAATAATTC
+
FFFFFFFFFFFFFFFFFFFFFFFFFFFFFFFFFFFFFFFFFFFFF:F:FF:FFFFFFFFFFF:,FFFF,FF,FFFFFFFFFFFFFFFFFF:FFFFFFF,FFFFFFFFFFFF,FF:FFFFF,FFFFF,FFFFFFFFF:,F:FFF:FF:FFF:FFFF:FF:FFFFF,FFFFF,F,FFF,:F:FF,F,FFFF,:FF,FFFF,F:FFFF,F,:FF,:F,,FF,,FFFF:,:,,F,FFFFF:FFFFFF,F::FF:F
@A01757:128:HWYCLDRX2:1:2101:17237:8296
TCGGACTACACGGGTATCTAATCCTGTTTGCTCCCCACGCTTTCGCGCCTCAGCGTCAGTTAATGTCCAGCAGGCCGCCTTCGCCACTGGTGTTCCTCCGTATATCTACGCATTTCACCGCTACACACGGAATTCCGCCTGCCTCTCCATCACTCAAGATCTACAGTTTCAAATGCAGGCTATGGGTTGAGCCCATAGTTTTCACATCTGACTTACCATCCCGCCTACACGCCCTTTACACCCAGTAAATC
+
FFFFFFFFFFFFFFFFFFFFFFFFFFFFFFFFFFFFFFFFFFFFFFFFFFFFFFFFFFFFFFFFFFFFFFFFFFFFFFFFFFFFFFFFFFFFFFFFFFFFFF:FFFFFFFFFFF:FFFFFFFFFFFFFFFFFFFFFFF,FFFFFFFFFFFFFFFFFFFF:FFFFFFFFFF:FFFFFFFFFFFFFFF:FF:FFFFFF:FFFFFFFFFFFFFFFFF:FFFFF:FFFFFFF,FFFFF:FFF:FFFFFFFF,FFF
@A01757:128:HWYCLDRX2:1:2101:17580:8296
TCGGACTACACGGGTATCTAATCCTGTTTGCTACCCACGCTTTCGAGCCTCAACGTCAGTCATCGTCCAGCAAGCCGCCTTCGCCACTGGTGTTCCTCCTAATATCTACGCATTTCACCGCTACACTAGGAATTCCACTTGCCTCTCCGACACTCCAGCCCTGCAGTTCCAAATGCAGTCCCGGGGTTGAGCCCCGGGCTTTCACATCTGGCTTGCAATGCCGTCTACGCTCCCTTTACACCCAGTAAATC
+
FFFFFFFFFFFFFFFFFFFFFFFFFFFFFFFFFFFFFFFFFFFFFFFFFFFFFFFFFFFFF,FFFFFFFFFFFFFFFFFFFFFFFFFF:FFFFFFFFFFF:FFFFFFFFFFF:FFFFFFFFFFFF:FFFFFFFFFFFFFFFFFFFFFFFF,FFFFFFFFFFFFFFFFFFFF:FFFF:FFFFFFF:FFFFFFFFFFFFFFFFFFFF,FFFFFFF:FFFFFFFFFFFFF:FFFFFFFFF:F,FFF,FF:F,:F
@A01757:128:HWYCLDRX2:1:2101:27588:8312
TCGGACTACCAGGGTATCTAATCCCTTTCGCTCCCCTGGCCTTCGTGCCTCAGCGTCAGTTAATGTCCAGGAACCCGCCTTCGCCACGAGTGTTCCTCTCGATATCTACGCATTTCACTGCTACACCGAGAATTCCGGTTCCCCCTCCATTACTCTAGTCTCGCAGTATCATGTGCCGTCCGCGGGTTGAGCCCGCGCCTTTCACACACGACTGACGAAACCGCCTACGCACGCTTTACGCCCAGTGATTC
+
FFFFFFFFFFFF:FFFFFFFFFF:FFFFFF,FFF:FFFFFF:FFFFFFFFFFF,F,FFFF:FF:FFF:FFFF,FFFFF:FFFFFFFFFFFFFFFFFFFFFFFFF:FFF:FF:FFFFF:FFFFFFFFFFFFF,FFFFFFF::F:FF:FFF:FF:FFF,FFF,F:F,FF,FFF,FFFF,F:FF::FFFFFFFFF:FFFFFFFF,F,FF,F::F::,F,FF:FF,F,FF:FFF::F::,FF:::F:,F,:,,F:
@A01757:128:HWYCLDRX2:1:2101:32262:8328
TCGGACTAAAAGGGTTTCTAATCCTGTTCGCTACCCATGCTTTCGAGCCTCAGCGTCAGTTGCAGACCAGAGAGCCGCCTTCGCCACTGGTGTTCTTCCATATATCTACGCATTCCACCGCTACACATGGAGTTCCACTCTCCTCTTCTGCACTCAAGTTCAACAGTTTCTGATGCAATTCTCCGGTTGAGCCGAAGGCTTTCACATCAGACTTATTGAACCGCCTGCACTCGCTTTACGCCCAATAAATC
+
FFFFFFFFFFFFFFFFFFFFFFFFFFFFFFFFFFFFFFFFFFFFFFFFFFFFFFFFFFF:FFFFFFFFFFFFFFFFF:FFFFFFFF:FFF:FFFFF:FFFFFFFFFFFFFFFFF:FFFFFFFFFFFFFF:FFFFFFFFFFFFF:FFFFFF:FFFFFFF:FFFFFFFFFFFFFFFFFFFFFFFFFFFFFFFFFFFFFFFFFFFF:FFFFF,FFFFF,,FFFFFFFFF,FFFFFFFFFFFFFFFFFFFFF:FF
@A01757:128:HWYCLDRX2:1:2101:29866:8343
TCGGACTACACGGGTATCTAATCCCTTTCGCTCCCCTGGCCTTCGTGCCTCAGCGTCAGTTAATGTCCAGGAACCCGCCTTCGCCACGAGTGTTCCTCTCGATATCTACGCATTTCACTGCTACACCGAGAATTCCGGTTCCCCCTCCATTACTCTAGTCTCGCAGTATCATGTGCCGTCCGCGGGTTGAGCCCGCGCCTTTCACACACGACTTACGAAACAGCCTACGCACGCTTTACGCCCAGTGATTC
+
FFFFFFFFFFFFFFFFFFFFFFFFFFFFFFFFFFFFFFFFFFFFFFFFFFFFFFFFFFFFFFFFFFFFFFFF:FFFFFFFFFFFFFFFFFFFFFFFFFFFFFFFFFFFFFFFFFFFFFFFFFFFFFFFFFFFFFFFFFFFFFFFFFFFFFFFFFFFFFFFFFFFFFFFFFFF:FFFFFFFFFFFFFFFFFFF:FFFFFF:FFFFFFFFFFFFFFFF:FFFFFFFFFFF:FFFFF:FFFFFFFFFFFFF,F:
@A01757:128:HWYCLDRX2:1:2101:29839:8359
TCGGACTACCGGGGTTTCTAATCCTGTTCGATACCCACGCTTTCGTGCTTCAGCGTCAGTTGGGCGCCGGTATGCTGCCTTCGCAATCGGAGTTCTGCGTGATATCTATGCATTTCACCGCTACACCACGCATTCCGCATACTTCTCGCCCACTCAAGAACGCCAGTTTCAACGGCGGAGCGAGGTTGAGCCCCGCGATTTTACCGCTGACTTGGCATTCCGCCTACGCACCCTTTAAACCCAATAAATCC
+
FFFFFFFFFFFFFFFFFFFFFFFFFFFFFFFFFFFFFFFFFFFFFFFFFFFFFFFFFFFFFFFFFFFFFFFFFFFFFFFFFFFFFFFFFFFFFFFFFFFFFFFF:FFFFFFFFFFFFFFFFFFFFFFFFFFFFFFFFFFFFFFFFFFFFFFFFFFFFFFFFFFFFFFFFFFFFFFFFFFFFFFFFFFFFFFFFFFFFFFFFF:FFFFFFFFFFFFFFFFFFFFFFFFFFFFFFFFFFFFFF::FFFFFFFF
@A01757:128:HWYCLDRX2:1:2101:9905:8531
TCGGACTACAAGGGTATCTAATCCTGTTTGCTCCCCACGCTTTCGCGCCTCAACGTCAGTTACAGTCCAGAAAGCCGCCTTCGCCACTGGTGTTCCTCCTAATATCTACGCATTTCACCGCTACACTAGGAATTCCGCTTCCCTCTCCTGCACTCAAGCTATGCAGTATTACAGGCAATTCCATCCTTGAAAGATGGGCTTTCACCTCTAACTTACTTAGCCGTCTACGCGCCCTTTACGCCCAATAATTC
+
FFFFFFFFF:FFFFFF:FFFFFFFFFFFFFFFFFFFFFFFFFFFFFFFFFFFFFFFFFFFFF:,FFFFFFFFFFFFFFFFFFFFFFFFFF,FFFFFFFFFFFFFFFFFFFFFFFFFFFFFFF:F:FF,FFFFFF:F:F:FFFFFFFFFF:FFFFFFFFFFFFFFF:FFFFFFFFFFFFFFFFFFFFFFFFFFFFFF:FFF,FFFFFF,:FFFF:FFFFFFFFFFFFFFFFFFFFFFFFF,FF:FFFFFFFF
@A01757:128:HWYCLDRX2:1:2101:23439:8547
TCGGACTACCGGGGTATCTAATCCTGTTTGCTACCCACGCTTTCGCTCCTCAGCGTCAGTTATGTGCCAGATAGTCGCCTTCGCCACTGATGTTCCTCCAGATATCTACGGATTTCACTCCTACACCTGGAATTCCACTATCCTCTCACACACTCCAGTTTGCCAGTTTCAAAGGCAGTTCCCACGTTGAGCGCGGGGATTTCACCCTTGACTTGACATACCGCCTACGAGCGCTTTACGCCCAGTAATTC
+
FFFFFFFFFFFFFFFFFFFFFFFFFFFFFFFF,FFFFFFF:FFFFFFFFFFFFFFFFFFFFFFFFFFFFFFF:FFFFFFFFFFFFFFFFFFFFFFFFFFFFFFFFFFFFFFFFFFFFFFFFFFFFFFFFFFFFFFFFFFFFFFFFFF:FFFFFFFFFFFFFFFFFFFFFFFFFFFFFFFFFFFFFF:FFFFFFFFFFFFFFFFFFFFFFFFFFFF:FFFFFFFFFFFFFFFFFFFFFFFFFFFFFFFFFFF
@A01757:128:HWYCLDRX2:1:2101:22625:8609
TCGGACTACAGGGGTATCTAATCCTGTTTGCTCCCCACGCTTTCGCGCCTCAGCGTCAGTTACTGTCCAGCAATCCGCCTTCGCCACTGGTGTTCCTCCGTATATCTACGCATTTCACCGCTACACACGGAATTCCGATTGCCTCTCCAGCACTCAAGAAAAACAGTTTCAAATGCAGGCTCAGGGTTGAGCCCTGAGTTTTCACATCTGACTTGCTTTCCCGCCTACACGCCCTTTACACCCAATAAATC
+
FFFFFFFFFFFFFFFFFFFFFFFFFFFFFFFFFFFFFFFFFFFFFFFFFFFFFFFFFFFFFFFFFFFFFFFFFFFFFFFFFFFFFFFFFFFFFFFFFFFFFFFFFFFFFFFFFFFFFFFFFFFFFFFFFFFFFFFFFFFFF:FFFFFFFFFFFFFFFFFFFFF:F:FFFFFFFF:FF:FFFFFFFFFFFFFFFFFFFFFFFFFF:FFFFF:FFFFFFFFF:FF:FFFFFF,,FF,FFFFFF:FFFFFFFFF
@A01757:128:HWYCLDRX2:1:2101:20781:8672
TCGGACTACTAGGGTATCTAATCCTGTTTGCTCCCCACGCTTTCGCGCCTCAGCGTCAGTTAATGTCCAGCAGGCCGCCTTCGCCACTGGTGTTCCTCCGTATATCTACGCATTTCACCGCTACACACGGAATTCCGCCTGCCTCTCCATCACTCAAGAACTACAGTTTCAAATGCAGGTCCAGGGTTGAGCCCTGGAATTTCACATCTGACTTGCAGTCCCGCCTACACGCCCTTTACACCCAGTAAATC
+
FFFFFFFFFFFFFFFFFFFFFFFFFFFFFFFFFFFFFFFFFFFFFFFFFFFFFFFFFFFFFFFFFFFFFFFFFFFFFFFFFFFFFFFFFFF:FFFFFFFFFFFFFFFFFFFFFFFFFFFFFF:FFFFFFFFFFFFFFFFFFFFFFFFFFFFFFFFFFFFFFFFFFFFFFFFFFFFFFFFFFFFFFFFFFFFFFFFFFFFFFFFFFFFFFFFFFFFFFFF:FFFFFFFFFF:FFFFFFFFFF,FFFFFF:FF
@A01757:128:HWYCLDRX2:1:2101:15501:8703
TCGGACTACAAGGGTTTCTAATCCTGTTCGATCCCCACGCTTTCGTGCATCAGTGTCAGATCCGGCCTAGCAAGCTGCCTTCGCAATCGGTGTTCTGTGTAATATCTATGCATTTCACCGCTACACTACACATTCCGCCTGCTGCATCCGATCTCTAGTCCTACAGTATTAGCGGCAGCCCCGATGTTGAGCATCGGTATTTCACCGCTAACTTATAAAACAACCTACGCACCCTTTAAACCCAATGAATC
+
FFFFFFFFFFFFFFFFFFFFFFFFFFFFFFFFFFFFFFFFFFFFFFFFFFFFFFFFFFFFFFFFFFFFFFFFFFFFFFFFFFFFFFFFFFFFFFFFFFFFFFFFFFFFFFFFFFFFFFFFFFFFFFFFFFFFFFFFFFFFFFFFFFFFFFFFFFFFFFFFFFFFFFFFFFFFFFFFFFFFFFFFFFFFFFFFFFFFFFFFFFFFFF:FFFFFFF,F:F,FFFFFFFFFFFFF:F:FFFFFF:FFFF,:FFF
@A01757:128:HWYCLDRX2:1:2101:17996:8703
TCGGACTACAAGGGTATCTAATCCTGTTCGATACCCACGCTTTCGTGCCTGAGCGTCAGTTGTGCACCGGTATGCTGCCTTCGCAATCGGGGTTCTGCGTGATATCTATGCATTTCACCGCTACACCACGCATTCCGCATACCTCTCGCACACTCTAGATCCCCAGTTTCAACGGCTGGATGGGGTTGAGCCCCACGATTTGACCGCTGACTTAAAAATCCGCCTGCGCACCCTTTAAACCCAATAAATCC
+
FFFFFFFFFFFFFFFFFFFFFFFFFFFFFFFFFFFFFFFFFFFFF:FFFFFFFFFFFFFFFFFFF:FFFFFFFFFFFFFFFFFFFFFFFFFFFFFFFFFFFFFFFFFFFFFFFFFFFFFFFFFFFFFFFFFFFFFFFFFFFFFFFFFFFFFFFFFFFFFFFFFFFFF:FFFFF:FFFF,:FFFFFFFFFFF:FFFFFFFFF:FFFFFF:FFFF:FFF:FF::FFF:F:FFFFFFFFFFFFF,::FFFFFF,
@A01757:128:HWYCLDRX2:1:2101:19407:8797
TCGGACTACAAGGGTATCTAATCCTGTTTGCTCCCCACGCTTTCGCGCCTCAGCGTCAGTTATTGTCCAGCAGGCCGCCTTCGCCACTGGTGTTCCTCCGTATATCTACGCATTTCACCGCTACACACGGAATTCCGCCTGCCTCTCCAACACTCAAGAACTACAGTTTCAAATGCAGGCTATGGGTTGAGCCCATAGTTTTCACATCTGACTTGCAATCCCGCCTACACGCCCTTTACACCCAGTAAATC
+
FFFFFFFFFFFFFFFFFFFFFFFFFFFFFFFFFFFFFFFFF:FFFFFFFFFFFFFFFFFFFFFFFFFFFFFFFFFFFFFFFFFFFFFFFFFFFFFFFFFFFFFFFFFFFFFFFFFFFFFFFFFFFFFFFFFFFFFFFFFFFFFFFFFFFFFFFFFFFFFFFFFFFFFFFFF:FFFFFFFFF:F:FFFFFFFFFFFFFFFFFFFFFFFFF:FFFFFFFFFFFFFFFFFFFF:FFFFFFFFFFFFFFFFF:::
@A01757:128:HWYCLDRX2:1:2101:1561:8829
TCGGACTACAAGGGTATCTAATCCTATTTGCTCCCCACGCTTTCGTGCCTCAGCGTCAGTCAACAGGCCAGGCGGCCGCCTTCGCCACTGGTGTTCTTCCATATATCTACGCATTTTACCGCTACACATGGAGTTCCACCGCCCTCTCCTGCTCTCTAGCCCGCCAGTTTCCAGAGCCTGTACCGGTTGAGCCGGTACCTTTCACTCCAGACTTAGCAGGCCGCCTACGCACCCTTTACGCCCAATCATTC
+
FFFFFFFFFFFFFFFFFFFF:FFFFFFFFFFFFFFFFFFFF:FFFFFFFFFFFFFFFFFFFFFFFFFFFFFFFFFFFFFFFFFFFFFFFFFFFFFFFF:FFFFFFFFFFFFFFFFFFF:FFFF:FFFFF:FFFFFFFFFFF:FFFFFFFF:FFFFFFF:,FFFFFFFFFFFFFFF:FFFFFFFFFFFF,F:FFFFFFFFFF:FFFFFF:FF:FFFFFF,,FFFFFFFFF,FFF:FFFF:FFFF:FF:FFFF
@A01757:128:HWYCLDRX2:1:2101:23439:8829
TCGGACTACAGGGGTATCTAATCCTATTTGCTCCCCACGCTTTCGTGCCTCAGCGTCAGTCAACAGGCCAGGCGGCCGCCTTCGCCACTGGTGTTCTTCCATATATCTACGCATTTTACCGCTACACATGGAGTTCCACCGCCCTCTCCTGCTCTCTAGCCCGCCAGTTTCCAGAGCCTGTACCGGTTGAGCCGGTACCTTTCACTCCAGACTTAGCAGGCCGCCTACGCACCCTTTACGCCCAATCATTC
+
FFFFFFFFFFFFFFF,FFFFF:FFFFFFFFFFFFFFFFFFFFFFFFFFFFFFFFFFFFFFFFFFFFFFFFFFFFFFFFFFFFFFFFFFFFFFFFFFFFFFFFFFFFFFFFFFFFFFFFFFFFFFFFFFFFFFFFFFFFFFF:FFFFFFFFFFFFFFFFFFFFFFFFFFFFFFFFFFFFFFFFFFFFF:FFFFFFFFFFFFFFF:FFFFFFFFFFFFFFFFFFF:FFFFFFFFFFFFFFFFFFF:FF:FFFF
@A01757:128:HWYCLDRX2:1:2101:23836:8829
TCGGACTACAGGGGTATCTAATCCCTTTCGCTCCCCTGGCCTTCGTGCCTCAGCGTCAGTTAATGTCCAGGAACCCGCCTTCGCCACGAGTGTTCCTCTCGATATCTACGCATTTCACTGCTACACCGAGAATTCCGGTTCCCCCTCCATTACTCTAGTCTCGCAGTATCATGTGCCGTCCGCGGGTTGAGCCCGCGCCTTTCACACACGACTTACGAAACAGCCTACGCACGCTTTACGCCCAGTGATTC
+
FFFFFFFFFFFFFFFFFFFFFFFFFFFFFFFFFFFFFFFFFFFFFFFFFFFFFFFFFFFFFFFFFFFFFFFFFFFFFFFFFFFFFFFFFFFFFFFFFFFFFFFFFFFFFFFFFFFFFFFFFFFFFFFFFFFFFFFFFFFFFFFFFFFFFFFFFFFFFFFFFFFFFFFFFFFFFFFFFF:FFFFFFFFFFFFFFFFFFFFFF:FFFFFFFFFFFFFFFFF,FFFFFFFFFFFFFFFFFFFFFFFF:FFFFFF
@A01757:128:HWYCLDRX2:1:2101:8486:8860
TCGGACTACAAGGGTTTCTAATCCTGTTCGCTACCCATGCTCTCGTGCATCAGCGTCAGACTCAGCCTGGTAAGCTGCCTTCGCTATCGGAGTTCTAAGTTATCTCTATGCATTTCACCGCTACACTACACATTCCGCCTGCTGCTTCCGATCTCTCGTCCTACAGTATTAGCGGCAGCCCCGATGTTGAGCCTCGGTCTTTCACCGCTACCTTATCAAGCAACCTACGCCGCCGTGAAGCCCCATGAATC
+
FFFFFFFFFFFFFFFFF,FFFFF:FFFFFFFFFFFFFFFFFFFFFFFFFFFFFFFFFFFFFFFF,FFFFFFFFFFFFFFFFFF,F,FFFFFFFFFFFFFFFF:,FFFFFFFFFF,F,FFFFF:F,:,,FFF,,FFFFF:F,:,FF,FFFF:FF:FF,FF,,FFFFFFF:F,FFFFF:FF,F:F,FF,,FF:,,:::FF,,F,:,F::F,::,F,::,,F,FF::,,,FF,,F:F,::,,,,FF,:::,,F:
@A01757:128:HWYCLDRX2:1:2101:8504:8891
TCGGACTACCGGGGTATCTAATCCTATTTGCTCCCCACGCTTTCGTGCCTCAGCGTCAGTCACAGGCCAGGCGGCCGCCTTCGCCACTGGTGTTCTTCCATATCTCTGCGCATTTTACCGCTACACATGGAGTTCCACCGCCCTCTCCTGTCCTCAAGTCTGCCAGTTTCTGAATGAAAGACGAGTTGAGCTCATCCCTTTGCCTTCAGACTGAACAGACCGCCTGCGCACCCTTTACGCCCAAGAATTGC
+
FFFFFFFFFFFFFFFFFFFFFFFFFFFFFFFFFFFFFFFFFFFFFFFFFFFFFFFFFFFFFFFFF:FFFFFFFFFFFFFFFFFFFFFFFFFFFFFFFFFFFFFFFFFFFFFFFFFFFFFFFFFFFFFFFFFFFFFFFFF:FFFFFFFFFFF:FFFFFFFFF:FFFFFFFF:FFFFFFFF:F,FFFFF,F,FFFFFF:FFFFFFFFFF,FF:F::F:FFFFF,FF,FFFF:FFF:,FFFFFFF,F,,FF,,F
@A01757:128:HWYCLDRX2:1:2101:22652:8907
TCGGACTACAAGGGTTTCTAATCCTGTTCGCTACCCACGCTCTCGTGCTTCAGCATCAGTCTCAGCCTGGTAAGCTGCCTTCGCTATCGGAGTTCTAAGTCATATCTAAGCATTTCACCGCTACTTGACTTATTCCGCCTACCTCGTCTGTACTCGAGCCCGCCAGTTTTAATGGCAATCCGGGGTTTAGCCCCGACATTTAACCACTAACTTAACAGGCCGCCTACGCACCCTTTAAACCCAATAAATCC
+
FFFFFFFFFFFFFFFFFFFFFFFFFFFFFFFFFFFFFFFFFFFFFFFFFFFFFFFFFFFFFFFFFFFFFFFFFFFFFFFFFFFFFFFFFFFFFFFFFFFFFFFFFFFFFFFFFFFFFFFFFFFFFFFFFFFFFFFFFFFFFFFFFFFFFFFFF:FFFFFFFFFFFFFFFFFFFFFFFFFFFFFFFF:FFFFFFFFFFFFFFFFFFFFF,FFFFFFFFFFFFFFFFFFFFFFFFF,FFFFFFFFF:F,FFFF
@A01757:128:HWYCLDRX2:1:2101:27208:8938
TCGGACTACCGGGGTATCTAATCCTATTTGCTCCCCACGCTTTCGTGTCTCAGCGTCAGTTACAGCCCAGCAAGCCGCCTTCGCCACTGGTGTTCCTTCTAATATCTACGCATTTCACCGCTACACCAGGAATTCCGCCTGCCCCTCCCGCACTCCAGCCACGCAGTTTCCAGAGCAGTCCCAGGGTTGGGCCCCGGGCTTTCACTCCAGACTTGCGCGGCCGTCTACGCTCCCTTTACACCCAGTGAATC
+
FFFFFFFFFFFFFFFFFFFFFFFFFFF:FFFFFFFFFFFFFFFFFFFFFFFFFFFFFF:FFFFFFFFFFFFFFFFFFFFFFFFFFFFFFFFFFFFFFFFFFFFFFFFFFFFFFFFFFFFFFFFFFFFFFFFFFFFFFFFFFFFFFFFFFFFFFFFFFFFFFFFFFFF:FFFFFFFFFFFFFFFFFFFFFFFFF:FFFFFFFFFFFFF:FFFFF:FFFFFFFFFFFFFFFFFFFFFFFFFFFFFFFFFFF,F
@A01757:128:HWYCLDRX2:1:2101:31024:8938
TCGGACTACTAGGGTATCTAATCCTGTTTGCTCCCCACGCTTTCGAGCCTCAACGTCAGTCATCGTCCAGCAAGCCGCCTTCGCCACTGGTGTTCCTCCTAATATCTACGCATTTCACCGCTACACTAGGAATTCCACTTGCCTCTCCGACACTCCAGCCCTGCAGTTCCAAATGCAGTCCCGGGGTTGAGCCCCGGGCTTTCACATCTGGCTTGCAATGCCGTCTACGCTCCCTTTACACCCAGTAAATC
+
FFFFFFFFFFFFFFFFFFFFFFFFFFFFFFFFFFFFFFFFFFFFFFFFFFFFFFFFFFFFFFFFFFFFFFFFFFFFFFFFFFFFFFFFFFFFFFFFFFFFFFFFFFFFFFFFFFFF:FFFFFFFFFF,FFFFFFFFFFFFF:FFFFFFFFFFFFFFFFFFFFFFFFFFFFFFFFFFFFFFFFFFFFFFFFFFFFFFFFFFFFFFFFFFFFFFFFFFFFFFFFFFFFFF,FFF:FFFFFFFF,F:FFFFFFF
@A01757:128:HWYCLDRX2:1:2101:31792:8954
TCGGACTACAAGGGTATCTAATCCTGTTCGCTACCCATGCTTTCGAGCCTCAGCGTCAGTTGCAGACCAGAGAGCCGCCTTCGCCACTGGTGTTCTTCCATATATCTACGCATTCCACCGCTACACATGGAGTTCCACTCTCCTCTTCTGCACTCAAGTTCAACAGTTTCTGATGCAATTCTCCGGTTGAGCCGAAGGCTTTCACATCAGACTTATTGAACCGCCTGCACTCGCTTTACGCCCAATAAATC
+
FFFFFFFFFFFFFFFFFFF:FFFFFFFFFFFFFFFFFFFFFFFFFFFFFFFFFFFFFFFFFFFFFFFFFFFFFFFFFFFFFFFFFFFFFFFFFFFFFFFFFFFFFFFFFFFFFFFFFFFFFFFFFFFFFFFFFFFFFFFFFFFFFFFFFFFFFFFFFFFFF:FFFFFFFFFFFFFFFFFFFFFFFFFFFFFFFFFFF::FFFFFFFFFFFFFFFFFFFFFF:FFFF:FFFFFFFFFFF::F,FFFFFFFFF
@A01757:128:HWYCLDRX2:1:2101:7419:9048
GGGGGGGGGGGGGGGGGGGGGGGGGGGGGGGGGGGGGGGGGGGGGGGGGGGGGGGGGGGGGGGGGGGGGGGGGGGGGGGGGGGGGGGGGGGGGGGGGGGGGGGGGGGGGGGGGGGGGGGGGGGGGGGGGGGGGGGGGGGGGGGGGGGGGGGGGGGGGGGGGGGGGGGGGGGGGGGGGGGGGGGGGGGGGGGGGGGGGGGGGGGGGGGGGGGGGGGGGGGGGGGGGGGGGGGGGGGGGGGGGGGGGGGGGGG
+
FFFFFFFFFFFFFFFFFFFFFFFFFFFFFFFFFFFFFFFFFFFFFFFFFFFFFFFF:FF:FFFFFFFFFF:FFFFFFFFFFFFFFFFFFFFFFFFFFFFFFFFFFFFFFFFFFFFFFFFFFFFFFFFFF:FFFF:FFFFFFFFFF:F:FFFF:FFFFFFFFFFF:FFFFFFFFFFFFFFFFFFFFF:FFFFFFFFFFFFFFFF,FFFFF:FFFFFF,FFFFFFFFFFFFFFFFFFFFFFF:F,FF,FFFF,
@A01757:128:HWYCLDRX2:1:2101:12228:9048
TCGGACTACAAGGGTTTCTAATCCTGTTTGCTCCCCACGCTTTCGAGCCTCAACGTCAGTCATCGTCCAGCAAGCCGCCTTCGCCACTGGTGTTCCTCCTAATATCTGCGCATTCCACCGCTACACTGTGAATTCCGCCTTCCCCTACCAGACTCAAGCCTGCCGGTATCGGGGGCGGACCGGGGTTGAGCCCCGGTATTTGACCCCCGACCTAACAGGCCGCCTACGCGCGCTTTACGCCCAATGAATCC
+
FFFFFFFFFFFFFFFFFFF:FFFFFFFFFFFFFFFFFFFFFFFFFFFFFFFFFFFFFFFFFFFFFFFFFFFF:FFFFFFFFFFFFFFFFFF:FFFFFFFF:F:F:FFFFFFFFFFFFFFFFFFFFFF:FFFFFFF:FFFFFFFFFFFFFFFFFFFFFFFFFFFFFFFFFFFFFFFFFFFFFFFF:FFFFFFFFFFFF,FFFFFFFFFFFFFFFF:FFFFFFFFFFFFFFFFFF:,F,FFFFF:FFFF,FFF
@A01757:128:HWYCLDRX2:1:2101:2654:9064
TCGGACTACAAGGGTTTCTAATCCTGTTCGATACCCACGCTTTCGTGCCTCAGCGTCAGTCGGGCGCCGGTATGCTGCCTTCGCAATCGGAGTTCTGCGTGATATCTATGCATTTCACCGCTACACCACGCTTTCCGCTTACTTCTCACTCACTCAAGGGCGTCAGTTTCAACGGCACGACGGGGTTGAGCCCCGATATTTTAGGGCTGACTTGACACTCCGCCGACGCAACCTTTAAACCCTATAATGCC
+
FF::F:FFFFFF:FFF:,FFFF:,F:F:F:FFFF,:F:,,F:F::FF:FF,FFF,:FFF:FFFFF:::::F:F:F,F,,F:F:F::FF,FF,FF,:F,,F::FF,,,,:::::,F,F,,,:::,F,:F:,F,,,,:,,,:F,,:,FFF,,F,F,,:,FFF,:F,FFF,,:,:FFF:,FFFFFFF,FF,,FF,:FFF,FFF:FF,,:,FFF,,:F::,FF:,F,,,FFF:,:F:,,,F,FF,FF,:FF,,:,
@A01757:128:HWYCLDRX2:1:2101:12933:9111
TCGGACTACAAGGGTATCTAATCCTGTTTGCTCCCCACGCTTTCGCGCCTCAGCGTCAGTTATTGTCCAGCAGGCCGCCTTCGCCACTGGTGTTCCTCCGTATATCTACGCATTTTACCGCTACACATGGAGTTCCACCGCCCTCTCCTGCTCTCTAGCCCGCCAGTTTCCAGAGCCTGTACCGGTTGAGCCGGTACCTTTCACTCCAGACTTAGCAGGCCGCCTACGCACCCTTTACGCCCAATCATTCC
+
FFFFFFFFFFFFFFFFFFFFFFFFFFFFFFFFFFFFF:FFFFFFFFFFFFFFFFFFFFFFFFFFFFFFFFFFFFFFFFFFFFFFFFFFFFFFFFFFFFFFFFFFFFFFFFFFFFFFFFFFFFFFFFFFFFFFFFFFFFFFFFFFFFFFFFFFFFFFFFFFFFFF:FFFF:FFFFFFFFFFFFFF:FFFFFFFFFFF:FFFFF:FFFFFFFFFFFFFFF:FFFFFFFFFF:F:FF:FFF,FFF:,F:F,FFF
@A01757:128:HWYCLDRX2:1:2101:32533:9142
TCGGACTACAAGGGTATCTAATCCTGTTTGCTCCCCACACTTTCGTGCCTCAACGTCAGTTATCGTCCAGAAAGTCGCCTTCGCCACTGGTGTTCCTCCTAATATCTACGCATTTCACCGCTACACTCGGAATTCCACTTTCCTCTCCGACACTCAAGATATCCAGTTTTGGTTGCAGTTCCTCAGTTGAGCCGAGGGATTTCACCACCAACTTAGACACCCGTCTACGCACCCTGTACACCCCATAATTC
+
FFFFFFFFFFFFFFFFFF:FFFFFFFFFFFFFFFFFFFFFFFFFFFFFFFFFFFFFFFFFF:FFFFFFFFFFFFFFFFFFFFFFFFFFFFFFFFFFFFFFFFFFFFFFFFF,F,FFFFFFF:FFFF:,FFF:FFFFFFF:F:FFFFFFFFFFF:FFFFFF,FFFFF::FFFF:FFFFFFFFFFFFFFFF::FFFFFFF,F:FF:F,,FF,:F,:FFFF,FFFFFFFF,FFF:FFF,F,FFFFFF,:,F,FF
@A01757:128:HWYCLDRX2:1:2101:30978:9204
TCGGACTACAGGGGTATCTAATCCTGTTTGCTCCCCACACTTTCGTGCCTCAGTGTCAGTAACAGTCCAGAAAGCCGCCTTCGCCACTGGTGTTCCTCCTAATATCTACGCATTTTACCGCTACACATGGAGTTCCACCGCCCTCTCCTGCTCTCTAGCCCGCCAGTTTTCAGAGCCTGTACCGGTTGAGCCGGTACCTTTCACTCCAGACTTAGCAGGCCGCCTACGCACCCTTTACGCCCAATCATTCC
+
FFFFFFFFFFFFFFFFFFFFFFFFFFFFFFFFFFFFFFFFFFFFFFFFFFFFFFFFFFFFFFFFFFFFFFFFFFFFFFFFFFFFFFFFFFFFFFFFFFFFFFFFFFFFFFFFFFFFFF:FFFFFFFFFFF:FFFFFFFFFFFFFFFFFFFFFFFFFFFFFFFFFFFFFFFFFFFFFFFFFFFFFFFFFFFFFFFFFFFFFFFFFFFFFFFFFFFFF,FFFFFFFFFFFFFFFFFFFFFFF:FFFF:FFFFF
@A01757:128:HWYCLDRX2:1:2101:4237:9236
TCGGACTACACGGGTATCTAATCCCTTTCGCTCCCCTGGCCTTCGTGCCTCAGCGTCAGTTAATGTCCAGTAACCCGCCTTCGCCACGAGTGTTCCTCTCGATATCTACGCATTTCACTGCTACACCGAGAATTCCGGTTCCCCCTCCATTACTCTAGTCTCGCAGTATCATGTGCCGTCCGCGGGTTGAGCCCGCGCCTTTCACACACGACTTACGAAACAGCCTACGCACGCTTTACGCCCAGTGATTC
+
FFFFFFFFFFFFFFFFFFFFFFFFFFFFFFFFFFF,FFFFFFFFFFFFFFFFFFFFFFFFFFFFFFFFFFFF:FFFFFFFFFFFFFFFFF:FFFFFFFFFFFFFFFFFFFFFFFFFFFFFFFFFFF:FFFFFFFFFFFFF:FFFFF:FFF:FFFF:FFFFFFFFFFFFF::FFFFFFFFFFF:FFFFFFFFFFFFFFFF,FFFFFFFFFF:FF:F::FFFFFF,FFFF,FF:,,,FFFF,:FFFF,,FFFF
@A01757:128:HWYCLDRX2:1:2101:9959:9251
TCGGACTACCCGGGTATCTAATCCTCTTTGCTCCCCACGCTTTCGTGCCTGAGCGTCAGTAACAGTCCAGGCGGCCGCCTTCGCCACTGGTGTTCTTCCATATATCTACGCATTTTACCGCTACACATGGAGTTCCACCGCCCTCTCCTGTCCTCGAGCGTGGCAGTTTCCAAAGCCTGTACAGGTTGAGCCCGTACCTTTCACTTCAGACTTGCCACGCCGCCTGCGCACCCTTTACGCCCAATCATTCC
+
FFFFFFFFFFFFFFFFFFFFFFFFF,FFFFFFFFFFFFFFFFFFFFFFFFFFFFFFFFFFFFFFFFFFFFFFFFFFFFFFFFFFFFFFFFFFFFFFFFFF:FFFFFFFFFFFFFFF:FFFFFFFFFFFF:F:FFFFFFFFFFFFFFFFFFFFFFFFFFFFFFFFFFFFF:FFFFFFFFFFFFFFFFFFF:FFFFFFFFFFFFFFFFFFFFFFFFFFFFFFFFFFFFFFFFFFFFFFFFFFFFFFFFFFFFF
@A01757:128:HWYCLDRX2:1:2101:4417:9267
TCGGACTACAAGGGTTTCTAATCCTGTTTGCTACCCACGCTTTCGAGCCTCAGCGTCAGTTAAAGCCCAGTAAGCCGCCTTCGCCACCGGTGTTCCTCCTGATATCTACGCATTTCACCGCTACACCCGGAATTCCGCTTACCTCTACTTCACTCAAGAACCACAGTTTCAAATGCAGCCCATAGGTTAAGCCTATGTATTTCACATCTGACTTGCGAACCCGCCTACGCTCCCTTTACACCCAGTAATTC
+
FFFFFFFFFFF:FFFFFFFFFFFF:FFFFFFFFFFFFFFFFF,FFFFFFFFFFFFFFFFFFFFFFFFFFFFFFFFFFFFFFFFFFFFFFFFFFFFFFFFFFFFFFFFFFFF,FFFFFFFFF,FFFFF,F:,,FFFF:FFFFFFFF:FFF,FFFFFFFFF:FFFFFFFFFFFFFFFFFFFFFF,FF:F::FFFFFF,FFFFFFFFFFFFFFFFF:,F::,F,F,FFFFF,FFF:,F,FF:FF:FF:,FFF,F
@A01757:128:HWYCLDRX2:1:2101:20862:9283
TCGGACTACAGGGGTATCTAATCCTGTTCGATCCCCACGCTTTCGTGCATCAGTGTCAGATCCGGCCTAGCAAGCTGCCTTCGCAATCGGTGTTCTGTGTAATATCTATGCATTTCACCGCTACACTACACATTCCGCCTGCTGCATCCGATCTCTAGTCCTACAGTATTAGCGGCAGCCCCGATGTTGAGCATCGGTATTTCACCGCTCACTTATAAAACAACCTACGCACCCTTTAAACCCAATGAATC
+
FFFFFFFFFFFFFFFFFFFFFFFFFFFFFFFFFFFFFFFFFFFFFFFFFFFFFFFFFFF:FFFFFFFFFFFFFFFFFFFFFFFFFFFFFFFFFFFFFFFFFFFFFFFFFFFFFFFFFF:FFFFFFFFFFFFFFFFFFFFFFFFFFFF:FFFFFFFFFFFFFFFFFFFFFFFFFFFFFFFFFFFFFFFFF:FFFFF:FF,FFFF:FFFFF,FF:FF:FFF:F:FFFFFFF:FFFFF:FFFFFFFFF:FFFFF
@A01757:128:HWYCLDRX2:1:2101:1163:9455
TCGGACTACCAGGGTATCTAATCCTATTTGCTCCCCACGCTTTCGTGCCTCAGCGTCAGCAACAGGCCAGGCGGCCGCCTTCGCCACTGGTGTTCTTCCATATATCTACGTATTTTACCGCTACACATGGAGTTCCACCGCCCTCTCCTGCTCTCCAGTACTCCAGTTTCCAGAGCCATGCATTAGTTGAGCTCATAAGTTTCACTCCAGACTAGCAGGACCGACTGCGCACCCTTTACGCCCAATAATTC
+
FFFFFFFFFFFFFFFFFFFFFF:FFFFFFFFFFFFFFF:FF:FFFFF:FFFFFFF::FFFFFFFFFFFFFFFFFFFFFFFFFF:FFFFFFFFFFFF,FFFFFFFFFFFFFF,FFFFF:F:,FFFFFFFF,:FFF:FF,:FFFFFF:,FF,:FFFFFFFF,F:FFFFFFFF:F:F:F,F:::F:::,F,FFFFFFFFF,,FF:FF:F,,F::F:,F,F,,FFFFFF:F,:FFFF,F:FFFFFF,FFF,F,:F
@A01757:128:HWYCLDRX2:1:2101:27362:9486
TCGGACTACAGGGTTTCTAATCCTGTTCGATACCCACGCTTTCGTGCCTCAGCGTCAGTCCGGCGCTGGTACGCTGCCTTCGCAATCGGAGTTCTGCGCGATATCTATGCATTTCACCGCTACACCGCGCATTCCGCGTACTTCTCGCCGTCTCTAGTCCGACAGTTTCAACGACTCGCCGGGGTTGAGCCCCGGGCTTTTACCGCTGACTTTCCGGACCGCCTACGCACCCTTTAAACCCAATAAATCCG
+
FFFFFFFFFFFFFFFFFFFFFFFFFFFFFFFFFFFFFFFFFFFFFFFFFFFFFFFFFFFFFFFFFFFFFF,FFFFFFFFFFFFFFFFFFFFFFFFFFFFFFFF,FFFFFFFFFFFFFFFFFFF:FFFFFFFFFFFFFFFFFFFFFFFFFFFFFFF,FFFFFFFFFFFFFF:FFFFFFFFFFFFFFFFFFFFFFFFFFFFFFFFFFFFFFFFFFFFFFFFFFFFF:FFFF:FFFF,F:FFFFF:F,FFFFFF
@A01757:128:HWYCLDRX2:1:2101:10529:9518
TCGGACTACAAGGGTATCTAATCCTGTTTGCTCCCCACACTTTCGTGCCTCAACGTCAGTTATCGTCCAGAAAGTCGCCTTCGCCACTGGTGTTCCTCCTAATATCTACGCATTTCACCGCTACACTAGGAATTCCACTCACCTCTCCCACACTCGAGCACGGCAGTTTCTGATGCAGACTCCGAGTTGAGCCCGGAGATTTCACATCAGACTTACCGCACCGCCTACGCGCCCTTTACGCCCAATAATTC
+
FFFFFF:,FFFFFFF:FFFFFFFFFFFFFFFFFFFFFFFFFFFFF,FFFFFFFFFFFFF:F:FFFFF:FFFFFFFFFFFFFFFFFFFFFFFFFFFFFFFFFFFFFFFFFFFFFFFFFFFFFFFFFFFFFFFFFFFFFFFFFFFFFFFFFFFFFFFFFF:FFFFFF:FFFFFFFFFFFFFFFFFFFFFFF:FFFFFFFF:F:FF:FFFFF:FFFFF::FF:FFFFFFF:FFFFFFFFFFFFFFFF,FFFFFF
@A01757:128:HWYCLDRX2:1:2101:12093:9533
TCGGATACAAGGGTTTCTAATCCTGTTCGCTACCCATGCTTTCTAGCCTCAGCGTCAGTTGCAGACCAGAGAGCCGCCTTCGCCACTGGTGTTCTTCCATATATCTACGCATTCCACCGCTACACATGGAGTTCCACTCTCCTCTTCTGCACTCAAGTTCAACAGTTTCTGATGCAATTCTCCGGTTGAGCCGAAGGCTTTCACATCAGACTTATTGAACCGCCTGCACTCGCTTTACACCCAGTAAATCC
+
FFFFFFFFFFFFFFFFFFFFFFFFFFFFFFFFFFFFFFFFFFFFFFFFFFFFFFFFFFFFFFFFFFFFFFFFFFFFFFFFFFFFFFF:FFFFFFFFFFFFFFFFFFFFFFFFFFFFFFFFFFFFFFFFFFFFFFFFFFFFFFFFFFFFFFFFFFFFFFFFFFFFFFFFFFFFFFFF:FFFFFFFFFFFFFFFFFF:FF:FFF:FF,F,FFFF:FFFFFF:,:FFFFF:FFFFFFFFFFFF:FF:FF:FFF,
@A01757:128:HWYCLDRX2:1:2101:20112:9643
CGGACTACAGGGGTATCTAATCCTGTTTGCTCCCCACGCTTTCGCGCCTCAGCGTCAGTTACTGTCCAGCAATCCGCCTTCGCCACTGGTGTTCCTCCGTATATCTACGCATTTCACCGCTACACACGGAATTCCGATTGCCTCTCCAGCACTCAAGAAAAACAGTTTCAAATGCAGGCTCAGGGTTGAGCCCTGAGTTTTCACATCTGACTTGCTTTCCCGCCTACACGCCCTTTACACCCAATAAATCC
+
FFFFFFFFFFFFFFFFFFFFFFFFFFFFFFFFFFFFFFFFFFFFFFFFFFFFFFFFFFFFFFFFFFFFFFFFFFFFFFFFFFFFFFFFFFFFFFFFFFFFFFFFFFFFFFFFFFFFFFFFFFFFFFFFFF,FFFFFF:FFFFFFFFFFFFFFFFF:FF,:FFFFFFFFFFFFFFFFFFFFF:FFFFFFFFFFFFFFFFFFFF,FFFFF:FFFFFFFFFFFFFFFFF:FFFFFFF:FFFFFFFFFFFFFFFF
@A01757:128:HWYCLDRX2:1:2101:29550:9706
TCGGACTACAAGGGTTTCTAATCCCTTTCGCTCCCCTGGCCTTCGTGCCTCAGCGTCAGTTAATGTCCAGGAACCCGCCTTCGCCACGAGTGTTCCTCTCGATATCTACGCATTTCACTGCTACACCGAGAATTCCGGTTCCCCCTCCATTACTCTAGTCTCGCAGTATCATGTGCCGTCCGCGGGTTGAGCCCGCGCCTTTCACACACGACTTACGAAACAGCCTACGCACGCTTTACGCCCAGTGATTC
+
FFFFFFFFFFFFFFFFFFFFFFFFFFFFFFFFFFFFFFFFFFFFFFFFFFFFFFFFFFFFFFFFFFFFFFFFFFFFFFFFFFFFFFFFFFFFFFFFFFFFFFFFFFFFFFFFFFFFFFFFFFFFFFFFFFFFFFFFFFFFFFFFFFFFFFFFFFFFFFFFFFFFFFFFFFFFFFFFFFFFFFFFFFFFFFFFFFFFFFFFFFFFFFFFFFFFFFFFFFFFF:FFFFFFFFFF:FFFFF:F,FF:FFFFFFF
@A01757:128:HWYCLDRX2:1:2101:6433:9721
TCGGACTACAAGGGTATCTAATCCTGTTTGCTCCCCACGCTTTCGAGCCTCAACGTCAGTCATCGTCCAGCAAGCCGCCTTCGCCACTGGTGTTCCTCCTAATATCTACGCATTTCACCGCTACACTAGGAATTCCACTTGCCTCACCGACACTCCAGCCCTGCAGTTCCAAATGCAGTCCCGGGGTTGAGCCCCGGGCTTTCACATCTGGCTTGCAATGCCGACTACGCTCCCTTTACACCCAGTAAATC
+
FFFFFFFFFFFFFFFFFFFFFFFFFFFFFFFFFFFFFFFFFFFFFFFFFFFFFFFFFFFFFFFFFFFFFFFFFFFFFFFFFFFFFFFFFFFFFFFFFFFFFFFFFFFFFFFF:FFFFFFFFFFFFFFFFF:FFFFFFFFFFFFFFFFFF:FFFFFF::FFFFFFFFFFFFFFFFFFFFFFFFFFFFFFFF,FFFFFFFFFFFFFFFFFF::FFFFFF:FFF:F,FFFFFFFFFFFFFFFFFFFF:FF:F:F
@A01757:128:HWYCLDRX2:1:2101:23448:9846
TCGGACTACAGGGGTATCTAATCCTGTTTGCTCCCCACGCTTTCGCGCCTCAGCGTCAGTTACTGTCCAGCAATCCGCCTTCGCCACTGGTGTTCCTCCGTATATCTACGCATTTCACCGCTACACACGGAATTCCGATTGCCTCTCCAGCACTCAAGAAAAACAGTTTCAAATGCAGGCTCAGGGTTGAGCCCTGAGTTTTCACATCTGACTTGCTTTCCCGCCTACACGCCCTTTACACCCAATAAATC
+
FFFFFFFFFFFFFFFFFFFFFFFFFFFFFFFFFFFFFFFFFFFFFFFFFFFFFFFFFFFFFFFFFFFFFFFFFFFFFFFFFFFFFFFFFFFFFFFFFFFFFFFFFFFFFFFFFFFFFFFFFFFFFFFFFFFFFFFFFFFFFFFFFFFFFFFFFFFFFFFFFFFFFFFFFFFFFFFFFFFFFFFFFFFFFFFFFFFFFFFFFFFFFFFFFFF:FFFFFFFF:FFFFFFFFFFFFFFFF:FFFF:FFFFFFFF
@A01757:128:HWYCLDRX2:1:2101:10095:9925
TCGGACTACAGGGTATCTAATCCTGTTTGCTCCCCACGCTTTCGCGCCTCAGCGTCAGTTGCTGTCCAGTTGACCGCCTTCGCCACTGGTGTTCCTCCTAATATCTACGCATTTCACCGCTACACTAGGAATTCCGTCAACCTCTCCAGTACTCAAGAACGACAGTTTCAAATGCAGTTCAAGGGTTGAGCCCTTGGATTTCACATCTGACTTGCCATCCCGCCTACGCGCCCTTTACACCCAGTAATTCC
+
FFFFFFFFF:FFFFFFFFFFFFFFFFFFFFFFFFFFFFFFFFFFFFFFFFFFFFFFFFFFFFFFFFFFFFFFFFFFFFFFFFFFFFFFFFFFFFFFFFF,FFFFFF:FFFFFFFFFFFFFFFF,FFFFFF,FFFFFFFFFFFFFFFFFFFFFFFFFFFFFFFFFFFFFFFFFFFFFFFFFFFFFFFFF:FFFFFFFFFFFFFF:FFFFFFFFFFFFFFFF:FFFF,,FFFFFFFFFFFFF:FFFFF,FFF,
@A01757:128:HWYCLDRX2:1:2101:6234:10003
TCGGACTACAAGGGTTTCTAATCCTGTTTGCTCCCCACGCTTTCGAGCCTCAACGTCAGTTATTGTCCAGCAGGCCGCCTTCGCCACTGGTGTTCCTCCGTATATCTACGCATTTCACCGCTACACATGGAATTCCACTCTCCTCTTCTGCACTCAAGTCTCCCAGTTTCCAATGACCCTCCCCGGTTGAGCCGGGGGCTTTCACATCAGACTTAAGAAACCGCCTGCGCTCGCTTTACGCCCAATAAATC
+
FFFFFFFFFFFFFFFFFFFFFFFFFFFFFFFFFFFFFFFFFFFFFFFFFFFFFFFFFFFFFFFFFFFFFFFFFFFFFFFFFFFFFFFFFFFFFFFFFFFFFFFFFFFFFFFFFFFFFFFFFFFFFFFFFFFFFFFFFFFFFFFFFFFFFFFFFFFFFFFFFFFFFFFFFFFFFFFFFF:FFFFFFFFFFFFFFF:FFFFFFFFFFFFFFFFFFFFFFFF:FFFFFFFFFFFFFFFFFF:FF,F:FFFFFFF
@A01757:128:HWYCLDRX2:1:2101:32714:10081
TCGGACTACAGGGGTATCTAATCCTGTTTGCTACCCACGCTTTCGCTCCTCAGCGTCAGTTATGTGCCAGATAGTCGCCTTCGCCACTGATGTTCCTCCAGATATCTACGGATTTCACTCCTACACCTGGAATTCCACTATCCTCTCACACACTCCAGTTTGCCAGTTTCAAAGGCAGTTCCCACGTTGAGCGCGGGGATTTCACCCTTGACTTGACATACCGCCTACGAGCGCTTTATGCCCAGTAATTC
+
FFFFFFFFFFFFFFFFFFFFFFFFFFFFFFFFFFFFFFFFFFFFFFFFFFFFFFFFFFFFFFFFFFFFFFFFFFFFFFFFFFFFFFFFFFFFFFFFFFFFFFFFFFFFFFFFFFFFFFFFFFFFFFFFFFFFFFFFFFFFFF:FFFF:FFFFFFFFFFFFFFF:FFFFFFFFFFFFFFFFFFFFFFFFFFFFFFFFFFFFFFFFFFFFFFFFFFFFFFFF:FFFFFFFFFFFFFFFFFFF,FFFFF:FFFF
@A01757:128:HWYCLDRX2:1:2101:18132:10097
TCGGACTACTGGGGTATCTAATCCTGTTTGCTCCCCACGCTTTCGCGCCTCAGCGTCAGTTACTGTCCAGCAATCCGCCTTCGCCACTGGTGTTCCTCCGTATATCTACGCATTTCACCGCTACACACGGAATTCCGATTGCCTCTCCAGCACTCAATAAATACAGTTTCAAATGCAGGCTATGGGTTGAGCCCTGAGTTTTCACATCTGACTTGCTTTCCCGCCTACACGCCCTTTACACCCAATAAATC
+
:FFFFFF:FFFFFFFFFFFFFFFFFFFFFFFFFFFFFFFF:FFFFFFFFFFFFFFFFFFFFFFFFFFFFFFF,FFFFFFFFFFFFFFFFFFFFFFFFFFFFFFFFFFFFFFFFFFFFFFFF,F:FFFFFFFF:FFFFFFFFFFFFFFFFFFFFFFF:FFFFF,FFF:FFFFFFFFFFFFFFFFFFFFFFFFFFFFFFFF:F:,FFF,:F:FFFFFFFFFF,FFFFF,F:FFFFFFFFFFFFFFFF:F,FFF
@A01757:128:HWYCLDRX2:1:2101:19904:10097
TCAGACTACCGGGTATCTAATCCTGTTCGCTACCCATGCTTTCGAGCCTCAGCGTCAGTTGCAGACCAGAGAGCCGCCTTCGCCACTGGTGTTCTTCCATATATCTACGCATTCCACCGCTACACATGGAGTTCCACTCTCCTCTTCTGCACTCAAGTTCAACAGTTTCTGATGCAATTCTCCGGTTGAGCCGAAGGCTTTCACATCAGACTTATTGAACCGCCTGCACTCGCTTTACGCCCAATAAATCC
+
FFFFFFFFFFFFFFFFFFFFFFFFFFFFFFFFFFFFFFFFFFFFFFFFFFFFFFFFFFFFFFFFFFFFFFFFFFFFFFFFFFFFFFFFFFFFFFFFFFFFFFFFFFFFFFFFFFF:FFFFFFFFFFFFFFFFFFFFFFFFF:FF:FFFFFFFFFFFFFFFFFFFFFFFFFFFFFFFFFFFFFFFFFFFFFFFF:FFFFFF:FFFF:FFFFFFFFFFFFFFFFFFFFFFFFFFFFFFFFFFFFFFFFFFFF,
@A01757:128:HWYCLDRX2:1:2101:9155:10175
TCGGACTACCGGGGTTTCTAATCCTGTTTGCTCCCCTAGCTTTCGCGCCTCAGCGTCAGTGATGGCCCAGAAGGCCGCCTTCGCCACCGGTGTTCTTCCCGATATCTGCGCATTCCACCGCTACACCGGGAATTCCGCCTTCCCCTACCACACTCAAGCCAGCCGGTATCGGGAGCGAGACGGGGTTGAGCACCGAAATTTGACTCCCGACCTAACTGGCCGCCTACGCGCGCTTTACGCCCAATGAATCC
+
FFFFFFFFFFFFFFFFFFFFFFFFFFFFFFFFFFFF:FFFFFFFFFFFFFFFFFFFFFFFFFFFFFFFFFFFFF:FFFFFFFFFFFFFFFFFFFFFFFFFFF:FFFFFFFFFFFFFFFFFFF:FFFFFFFF,FFFFFFFFFFFFF:FFFFFFFFF,FFFFF,FFFFFF,FFFFFFFFFFFFFFFFFFFFFFFFFFF:FFFFFFFFF:FFFFFFFFFFFFFFFFF,:FFFFFFFF,:FFFFFF,FF:FFFF:
@A01757:128:HWYCLDRX2:1:2101:16839:10175
CGGACTACAAGGGTATCTAATCCTGTTCGCTACCCACGCTTTCGTGCATCAGCGTCAGATGCGGATTAGCAAGCTGCCTGCGCAATCGGTGTTCTGAGTAATATCTAAGCATTTCACCGCTACACTACTCATTCCGCCTGCTGCATCCGCTCTCTAGTCGAACAGTATCAGAGGCAGGCACGGGGTTAAGCCCCGACATTTGACCTCTAACTTATCCGACAGCCTACGCACCCTTTAAACCCTATAAATCC
+
FFFFFFFFFFFFFFFFFFFFFFFFFFFFFFFFFFFFFFFFFFFFFFFFFFFFFFFFFFFFFFFFFFFFFFFFFFFFFFFFFFFFFFFFFFFFFFFFFFF,FFFFFFFFFFFFFFFFFFFFFFFFFFFFFFFFFFFFFFFFFFFFFFFFFFFFFFFFFFFFFFFFFFFFFFFFFFFFFFFFFFFFFFFFFFFFFFFF:FFFFFFFFFF:FFFFFFFFF:FFFFFFFFFFFF,FFFFFFFFFFFFFFF,:FFF
@A01757:128:HWYCLDRX2:1:2101:16794:10191
CGGACTACAAGGGTATCTAATCCTGTTCGCTACCCACGCTTTCGTGCATCAGCGTCAGATGCGGATTAGCAAGCTGCCTGCGCAATCGGTGTTCTGAGTAATATCTAAGCATTTCACCGCTACACTACTCATTCCGCCTGCTGCATCCGCTCTCTAGTCGAACAGTATCAGAGGCAGGCACGGGGTTAAGCCCCGACATTTGACCTCTAACTTATCCGACAGCCTACGCACCCTTTAAACCCTATAAATCC
+
FFFFFFFFFFFFFFFFFFFFFFFFFFFFFFFFFFFFFFFFFFFFFFFFFFFFFFFFFF:FFFFFFFFFFFFFFFFFFFFFFFF:FFF:FFFFFFFFFFFFFFFFFFFFFFFFFFFFFFFFF:FFFFFFFFFFFFF:FFFFFFFFF:FFFFFFFFFFFFFFFFFFFF:FFFFFFFFFFFFFFFFFFFFFFFFFFFFF,F,:FFFFFFFF,,FFFFFFFFFFFFF:F,FFFFFFFFFFFFFF:FF:FF:FFF:
@A01757:128:HWYCLDRX2:1:2101:28221:10222
TCGGACTACAAGGGTTTCTAATCCTGTTCGCTCCCCTAGCTTTCGCGCCTCAGCGTCAGTCGTGGCCCAGAAGGCCGCCTTCGCCGCCGGTGTTCTTCCCAATATCTGCGCATTCCACCGCTACACTGGGAATTCCGCCTTCCCCTACCAGACTCAAGCCTGCCGGTATCGGGGGCGGACCGGGGTTGAGCCCCGGTATTTGACCCCCGACCTAACAGGCCGCCTACGCGCGCTTTACGCCCAATGAATCC
+
FFFFFFFFFFFFFFFFFFFF:FFFFFFFFFFFFFFFFFFFFFFFFFFFFFFFFFFFFFFFFFFFFFFFFFFFFFFFFFFFFFFFFFFFFFFFFFFFFFFFFFFFFFFFFFFFFFFFFFFFFFFFFFFFFFFFFFFFFFFFFFFFFF:FFFFFFFFFFFFFFFFFFFFFFFF:FFFFFFFFFFFFFFFFFFFFFFFFFFFFFFFFFFFFFFFFF:FFF:FFFFFFF,FFFFFFFFFFFFFFF:FFFFFFFFF
@A01757:128:HWYCLDRX2:1:2101:30074:10300
TCGGACTACTGGGGTATCTAATCCTGTTCGCTACCCACGCTCTCGTGCTTCAGCGTCAGTCTCAGCCTGGTAAGCTGCCTTCGCTATCGGAGTTCTAAGTCATATCTAAGCATTTCACCGCTACTTGACTTATTCCGCCTACCTCGTCTGTACTCGAGCCCGCCAGTTTTAATGGCAATCCGGGGTTTAGCCCCGACATTTAACCACTAACTTAACAGGCCGCCTACGCACCCTTTAAACCCAATAAATCC
+
FFFFFFF,FFFFFFFFFFFFF:FFFFFFFFFFFFFFFFFFFFFF:FFFFFFFFFFFFFFFFFFFFFFFFFFFFFFFFFFFFFFFFFFFFFFFFFFFFFFFFFFFFFFFFFFFFFFFFFFFFFFFFFFFFFFFF:FFFFFFFFFFFF:FFFFFFF:FFFFFFFFFFFFFFFFFF::FFFFF:F:FFF:F:FFFFFFFFFFFFFFFFFFF,FF:FFFFF:FFFFFFFFFFFFFFFFFFFFFF:F:FFF:FFFF
@A01757:128:HWYCLDRX2:1:2101:16306:10316
TCGGACTACAGGGGTTTCTAATCCTGTTCGCTACCCACGCTCTCGTGCTTCAGCGTCAGTCTCAGCCTGGTAAGCTGCCTTCGCTATCGGAGTTCTAAGTCATATCTAAGCATTTCACCGCTACTTGACTTATTCCGCCTACCTCGTCTGTACTCGAGCCCGCGAGTTTTAATGGCCATCCGGGGTTTAGCCCCGACATTTCTCCACTCACTTAACAGGCCGCCTCGGCACCCTTTAGACCCAATACATCC
+
FFFFFFFFFFF:FFF,FFFFFFFFFFFFFFFFFFFFFFFFFFFFFFFFFFFFFFFFFFFFFFFFFFFFFFF:FFFFF:FFFFFFFFFFFFFFFFFFFFFF,FFFFFF,FFF,:FFF:FFFF,:,::FFFFF,:F:FFFF,F:FFFFF:FFFFFFFF,FFFFF:,,F::::F::FF:,F:FFFFFFF,F,:FF:::,F,F,F,,FF,FF,F::F,F,FF:,:FF:FF,FF,F:F,,,,,::FF,,::,,,,,
@A01757:128:HWYCLDRX2:1:2101:9896:10394
TCGGACTACAAGGGTATCTAATCCTGTTTGCTCCCCACGCTTTCGAGCCTCAGCGTCAGTTACAGTCCAGAGAGTCGCCTTCGCCACTGGTGTTCTTCCTAATATCTACGCATTTCACCGCTACACTAGGAATTCCACTCTCCTCTCCTGCACTCTAGACTTCCAGTTTGAAATGCAGCACCCAAGTTGAGCCCGGGTATTTCACATCTCACTTAATAAACCGCCTACGCTCCATTTACGCCCAGTAAATC
+
FFFFFFFFFFFFFFFFFFFFFFFFFFFFFFFFFFFFFFFFFFFFFFFF:F,FFFFFFFFFFFFFFFFFFFFFFFFFF,FFFFFF:FFFFF,FFFFFF,FFFFF,F:FFFF,FFFFFFFF,FFFF,FFF,FF:FF:FFFFFF:FFFF:FFFFF:F:FFFF,FF:FFFFFF:FF:FF:F,F,FF:FF,FFFFFFF,,F:FFFFFFF::F,FFF:FF:F,F,,:FFF,:,FFFFFF:FFFFFFF,,F:FFFF:F
@A01757:128:HWYCLDRX2:1:2101:23610:10473
TCGGACTACCCGGGTATCTAATCCTGTTCGCTCCCCTAGCTTTCGCGCCTCAGCGTCAGTCGTGGCCCAGAAGGCCGCCTTCGCCGCCGGTGTTCTTCCCAATATCTGCGCATTCCACCGCTACACTGGGAATTCCGCCTTCCCCTACCAGACTCAAGCCTGCCGGTATCGGGGGCGGACCGGGGTTGAGCCCCGGTATTTGACCCCCGACCTAACAGGCCGCCTACGCGCGCTTTACGCCCAATGAATCC
+
FFFFFFFFFFFFFFFFFFFFFFFFFFFFFFFFFFFFFFFFFFFFFFFFFFFFFFFFFFFFFFFFFFFFFFFFFFFFFFFFFFFFFFFFFFFFFFFFFFFFFFFFFFFFFFFFFFFFFFFFFFFFFFFFFFF:FFFFFFFFFFFFF:FFFFFFFFFFFFFFFFFFFFFFFFFFFFFFFF::FFFFFFFFFFFFFFFF:FFFFFFFFFFFFFFFF,FF,:FFFFFF:FFFFFFFFFFFFF:FFFFFFF,,F:F
@A01757:128:HWYCLDRX2:1:2101:5285:10488
TCGGACTACCAGGGTATCTAATCCTATTTGCTCCCCACGCTTTCGTGCCTCAGCGTCAGTCAACAGGCCAGGCGGCCGCCTTCGCCACTGGTGTTCTTCCATATATCTACGCATTTTACCGCTACACATGGAGTTCCACCGCCCTCTCCTGCTCTCTAGCCCGCCAGTTTCCAGAGCCTGTACCGGTTGAGCCGGTACCTTTCACTCCAGACTAAGCAGGCCGCCTACGCACCCTTTACGCCCAAAAATAC
+
:FFFFFFFFFFFFFFFFFFFFFFFFFFFFFFFFFFFFFFFFFFFFF:FFF,FFFFFFFFFFFFFFFFFFFFFFFFFFFFF,FFFFFFFFFFFF,FFFFFFFFFFFFFFF:FF:F:FFFFFFFFFFFFF,F,FF,FFFFFFFFFFFFFFFFFFFFFFFFFFF:FFFFFF,FFFFFFFF,F,FFFFFFFFFF,FF::FF:FFFFF:FFFFFFFFF,FFFFF,FF,FFF:FFFFFFFF:F::,FFFFF,FFF,F
@A01757:128:HWYCLDRX2:1:2101:7798:10488
TCGGACTACCCGGGTATCTAATCCTGTTCGATACCCACGCCTTCGTGCTTCAGCGTCAGTTGGGCGCCGGTACGCTGCCTTCGCAATCGGAGTTCTGCGTGATATCTATGCATTTCACCGCTACACCACGCATTCCGCGTACTTCTCGCCCACTCAAGGCACGCAGTTTCAACGGCTCGACGAGGTTGAGCCCCGCAATTTTACCGCTGACTTAAGCGTCCGCCTACGCACCCTTTAAACCCAATAAATCC
+
FFFFFFFFFFFFFFFFFFFF:FFFFFFFFFFFFFFFFFFFFFFFFFFFFFFFFFFFFFFFFFFFFFFFFFFFFFFFFFFFFFFFFFFFFFFFFFFFFFFFFF:FFFFFFFFFFFFFFFFFFF:FFFFFFFFFFFFFFFFFFFFFFFFFFFFFFFFFFFFFFF,FFFFFFFFFFFFFFFFFFFFFFFFFFFFFFFFF:FFFFFFFFFFFFFFFFFFFFFFFFFFFF,FFF::FFFFFFFFFFFF:F:FFFFF
@A01757:128:HWYCLDRX2:1:2101:24162:10520
TCGGACTACAAGGGTATCTAATCCTGTTTGCTACCCACGCTTTCGCTCCTCAGCGTCAGTTATGTGCCAGATAGTCGCCTTCGCCACTGATGTTCCTCCAGATATCTACGGATTTCACTCCTACACCTGGAATTCCACTATCCTCTCACACACTCCAGTTTGCCAGTTTCAAAGGCAGTTCCCACGTTGAGCGCGGGGATTTCACCCTTGACTTGACATACCGCCTACGAGCGCTTTACGCCCAGTAATTC
+
FFFFFFFFFFFFFFFFFFFFFFFFFFFFFFFFFFFFFFFFFFFFFFFFFFFFFFFFFFFFFFFFFFFFFFFFFFFFFFFFFFFFFFFFFFFFFFFFFFFFFFFFFFFFFFFFFFFFFFFFFFFFFFFFFFFFFFFFFFF:FFFFFFFFFFFFFFFFFFFFFFFFFFFFFFFFFFFFFFFFFFFFFF,FFFFFFFFFFFFFFFFFFFFF,FFFFFFFFFFFF:FFFFFFFFFFFFFFFFFFFFFFFFFFFFF
@A01757:128:HWYCLDRX2:1:2101:17047:10535
TCGGACTACACGGGTATCTAACCCTGTTCGCTCCCCTAGCTTTCGCGCCTCAGCGTCAGTCGTGGCCCAGAAGGCCGCCTTCGCCGCCGGTGTTCTTCCCAATATCTGCGCATTCCACCGCTACACTGGGAATTCCGCCTTCCCCTACCAGACTCAAGCCTGCCGGTATCGGGGGCGGACCGGGGTTGAGCCCCGGTATTTGACCCCCGACCTAACAGGCCGCCTACGCGCGCTTTACGCCCAATGAATCC
+
FFFFFFFF:FFFFFFFFFFFFFFFFFFFFFFFFFFFFFFFFFFFFFFFFFFFFFFFF,FFFFFFFFF:FFFFFFFFFFFFFFFFFFFFFFFFFFFFF:FFFFFFFFFFFFFFFFFFFFFFFF:FFFFFFFFFFFFFFFFFFFFFFFFFFFFFFFFFFFFFFFFFFFFFFFFFFFFFFF:FFFFFFFFFFFFFFFFFFFFFFFFFFFFFFFFFF:FFFFFFFFFF::FFFFFFFFFF:F,FFF,:F:FFFFF
@A01757:128:HWYCLDRX2:1:2101:9426:10551
TCGGACTACACGGGTATCTAATCCCTTTCGCTCCCCTGGCCTTCGTGCCTCAGCGTCAGTTAATGTCCAGGAACCCGCCTTCGCCACGAGTGTTCCTCTCGATATCTACGCATTTCACTGCTACACCGAGAATTCCGGTTCCCCCTCCATTACTCTAGTCTCGCAGTATCATGTGCCGTCCGCGGGTTGAGCCCGCGCCTTTCACACACGACTTACGAAACAGCCTACGCACGCTTTACGCCCAGTGATTC
+
FFFFFFFFFFFFFFFFFFFFFFFFFFFFFFFFFFFFFFFFFFFFFFFFFFFFFFFFFFFFFFFFFFFFFFFFFFFFFFFFFFFFFFFFFFFFFFFFFFFFFFFFFFFFFFFFFFFF:FFFFFFFFFFFFFFFFFFFFFFFFFFFFFFFFFFFFFFFFFFFFFFFFFFFFFFFFFFFFFFFFFFFFFFFF,FFFFFFFFFFFFFFFFFFFFFFFFFFFFFFFFFFFFFFFFFFFFFFFFFFFFFFFFFFFFF
@A01757:128:HWYCLDRX2:1:2101:24243:10567
TCGGACTACTAGGGTATCTAATCCTGTTCGCTACCCATGCTCTCGTGCATCAGCGTCAGACTCAGCCTGGTAAGCTGCCTTCGCTATCGGAGTTCTAAGTTATATCTATGCATTTCACCGCTACTTAACTTATTCCGCCTACCTCGTCTGTTCTCTAGCTCTACAGTATTAATGGCACAATGAGGTGAAGCCCCAAAATTTTACCACTAACTTATAATGCCGCCTACGCACCCTTTAAACCCAATAAATCC
+
FFFFFFFFFFFFFFFFFFFFFFFFFFFFFFFFFFFFFFFFFF:FFFFFFFFFFFFFFFFFFFFFFFFFFFFFFFFFFFFFFFFFFFFFFFFFFFFFFFFFFFFFFFFFFFFFFFFFFFFFFFFFFFFFFFFFFF:FFFFFFFFFFFFFFFFF:FFFFFF:FFFFFFFFFFFFFF,FFFF:FFFFFFFFFFFFFFF:FFFF:FFFFF:FFF:FFFFFFFFFFFFFFFFFFFFFFFFFFF:F:FFFFFFFFFF
@A01757:128:HWYCLDRX2:1:2101:28944:10567
TCGGACTACTGGGGTATCTAATCCTGTTCGCTCCCCTAGCTTTCGCGCCTCAGCGTCAGTCGTGGCCCAGAAGGCCGCCTTCGCCGCCGGTGTTCTTCCCAATATCTGCGCATTCCACCGCTACACCGGGAATTCCGCCTTCCCCTACCACACTCAAGCCAGCCGGTATCGGGAGCGAGACGGGGTTGAGCCCCGAAATTTGACTCCCGACCTAACTGGCCGCCTACGCGCGCTTTACGCCCAATGAATCC
+
FFF:FFFFFFFFFFFFFFFFFFFFFFFFFFFFFFFFFFFFF:FF:FFFFFFFFFFFFFFFFFFFFFFFFFFFFF:F:FFFFFFFFFF:FFFFFFF:FF,FFFFFFFFFFF::FFFFFFFFFFFFFFFF::F:FFFFFFFFF:FFFF::FFFFFFFFFFFFFFFFFFFFFF,::FFFFFFFFFFFFFF:F:FFFFF::,:FFFFFFFF:FFF,F,FFFFFFFFF,F:F:FFFFFFFFFF:FFFFFF,F,FF,
@A01757:128:HWYCLDRX2:1:2101:16966:10582
TCGGACTACAAGGGTATCTAATCCTGTTTGCTCCCCACGCTTTCGCGCCTCAGCGTCAGTTATTGTCCAGCAGGCCGCCTTCGCCACTGGTGTTCCTCCGTATATCTACGCATTTCACCGCTACACACGGAATTCCGCCTGCCTCTCCAACACTCAAGAACTACAGTTTCAAATGCAGGCTGTGGGTTGAGCCCATAGTTTTCACATCTGACTTGCAATCCCGCCTACACGCCCTTTACACCCAGTAAATC
+
:FFFFFFFFFFFFFFFFFFFFFFFFFFFFFFFFFFFFFFFFFFFFFFFF:FFFFFFFFFFFF:FFFFFFFFFFFFFFFFFFFFFFFFFFFFFFFFFFFFFFFFFFFFFFFFFFFFFFFFFFFFFFFFFFFFFFFFFFFFFFFFFFFFFFFFFFFFFFFFFFFFFFFFFFFFFFFFFFFFFFFFFFFFFFFFFFFFFFFFFFFFFFFFFFFFFFFFF::FFFFFFFFFFFFFFFFFFFFFFFFFFFFFFFFF
@A01757:128:HWYCLDRX2:1:2101:20754:10598
TCGGACAACCAGGTTTCTAATCCTGTTTGCTACCCACGCTTTCGCTCCTCAGCGTCAGTTATGTGCCAGATAGTCGCCTTCGCCACTGATGTTCCTCCAGATATCTACGGATTTCACTCCTACACCTGGAATTCCACTATCCTCTCACACACTCCAGTTTGCCAGTTTCAAAGGCAGTTCCCACGTTGAGCGCGGGGATTTCACCCTTGACTTGACATACCGCCTACGAGCGCTTTACGCCCAGTAATTCC
+
FF,FFFFFF:FFFFFFFFFFFFFFFFFFFFFFFFFFFFFFFF:FFFFFFFFFFFFFFFFFFFFFFFFFFFF,FFFFFFFF:F:FFFFFFFFFFFFFFFFFFFFF:FF,FFFFFFFFFFFFF:FFF,FFFFFFF:FFFFFFFFFFFFFFFFFFFFFFF:FFFFFFFFFFFFFF,FFFFFFFFFFFFFFFFF:FFFFFFFFF:FFFFFFFFFFFFFFFFFFF::F,FFFFFFFFFFFFFFFF,FFFF:FFFF:
@A01757:128:HWYCLDRX2:1:2101:14470:10645
TCGGACTACAAGGGTATCTAATCCTGTTTGCTCCCCACGCTTTCGAGCCTCAACGTCAGTCATCGTCCAGCAAGCCGCCTTCGCCACTGGTGTTCCTCCTAATATCTACGCATTTCACCGCTACACTAGGAATTCCACTTGCCTCTCCGACACTCCAGCCCTGCAGTTCCAAATGCAGTCCCGGGGTTGAGCCCCGGGCTTTCACATCTGGCTTGCAATGCCGTCTACGCTCCCTTTACACCCAGTAAATC
+
FFFFFFFFFFFFFFFFFFFFFFFFFFFFFFFFFFFFFFFFFFFFFFFFFFFFFFFFFFFFFFFFFFFFFFFFFFFFFFFFFFFF,FFFFFFFFFFFFFFFFFFFFFFFFFFFFFFFFFFFFFFFFFF,FFF,FFFFFFFFFFFFFFFFFFFFFFFFFFFFFFFFFFFFF:FFFFFFFFFFFFFFFF:FFFFFFFFF:FFFFFFFFFFFFFFFFF:FF:FFFFFFFFFFFFFFFFFFFFFFFFFFFFF,:FF
@A01757:128:HWYCLDRX2:1:2101:27977:10739
TGGACTACAGGGGTATCTAATCCTGTTTGCTCCCCACACTTTCGTGCCTCAACGTCAGTTATCGTCCAGAAAGTCGCCTTCGCCACTGGTGTTCCTCCTAATATCTACGCATTTCACCGCTACACTAGGAATTCCACTTTCCTCTCCGACACTCAAGATATCCAGTTTTGGTTGCAGTTCCTCAGTTGAGCCGAGGGATTTCACAACCAACTTAGACACCCGTCTACGCACCCTTTACACCCAATAATTCC
+
FFF,FFFFFFFFFFFFFFFFFFFFFFFFFFFFFFFFFFFFFFFFFFFFFFFFFFFFFFFFFFFFFFFFFFFFFFFFFFFFFFFFFFFFFFFFFFFFFFFFFFFFFFFFFFFFFFFFFFFFFFFFFF:FFFFFF:FFFF:FFFFFFFFFFFFFFFFFFFFFFFFFFFFFFF:FFFFFFFFFFFFFFFFFFFFFFFFFF,FFFFFFF,,FFFFF:FFFFFFFFFFFFFFFFFFFFFFFFFFF:FFFFFFFFF:
@A01757:128:HWYCLDRX2:1:2101:9516:10770
TCGGACTACAAGGGTTTCTAATCCCTTTCGCTCCCCTGGCCTTCGTGCCTCAGCGTCAGTTAATGTCCAGGAACCCGCCTTCGCCACGAGTGTTCCTCTCGATATCTACGCATTTCACTGCTACACCGAGAATTCCGGTTCCCCCTCCATTACTCTAGTCTCGCAGTATCATGTGCCGTCCGCGGGTTGAGCCCGCGCCTTTCACACACGACTTACGAAACAGCCTACGCACGCTTTACGCCCAGTGATTC
+
FFFFFFFFFFFFFFFFFFFFFF:FFFFFFFFFFFFFFFFFFF:FFFFFFFFFFFFFF:FFFFFFFFFFFFFFFFFFFFFFFFFFFFFFFFFFFFFFFFFFFFFFFFFFFFFFFFFFFFFFFFFFFFFFFFFFFFFFFFFFFFFFFFF::FFFFFFFFF:FFFFFFFF,:F,::FFFFFFFFFFFFFFFFFFFFFFFFFFF:FFFFFFFFFFFFFFFFFF,FFFFFFFFFFFFFFF:FFFFFFF,FFFFFFF
@A01757:128:HWYCLDRX2:1:2101:23303:10786
TCGGACTACACGGGTATCTAATCCTGTTTGCTCCCCACACTTTCGTGCCTCAACGTCAGTTATCGTCCAGAAAGTCGCCTTCGCCACTGGTGTTCCTCCTAATATCTACGCATTTCACCGCTACACTAGGAATTCCACTTTCCTCTCCGACACTCAAGATATCCAGTTTTGGTTGCAGTTCCTCAGTTGAGCCGAGGGATTTCACAACCAACTTAGACACCCGTCTACGCACACTTTACACCCAATAATTC
+
FFFFFF:FFFFFFFFFFFFF,FFFFFFFFFFFFFFFFFFFFFFFFFFFFFFFFFFFF,FFFFFFFFFFFFFFF:FFFFFFFFFFFFFFFFFFFFFFFFFFFFFFFFFFFFFFFFFFFFFFFFF:FFFFFFFFFFFFF:F,FF:FFFFFFFFFFFF,FFFFF:FFFFFFFFFFFFFFFFFFFFFFFFFFFFFFFFFFFFF:FFFFFFF:FF:FFF,FFFFFFFFFFF,F,FFF:FFFFFF,FFFFF:FF,FF
@A01757:128:HWYCLDRX2:1:2101:30987:10817
TCGGACTACAAGGGTATCTAATCCTGTTCGCTCCCCTAGCTTTCGCGCCTCAGCGTCAGTCGTGGCCCAGAAGGCCGCCTTCGCCGCCGGTGTTCTTCCCAATATCTGCGCATTCCACCGCTACACTAGGAATTCCGCCTTCCCCTACCAGACTCAAGCCTGCCGGTATCGGGGGCGGACCGGGGTTGAGCCCCGGTATTTGACCCCCGACCTAACAGGCCGCCTACGCGCGCTTTACGCCCAATGAATCC
+
FFFFFFFFFFFFFFFFFFFFFFFFFFFFFFFFFFFFFFFFFFFFFFFFFFFFFFFFFFFFFFFFFFFFFFFFFFFFFFFFFFFFFFFFFFFFFFFFFFFFFFFFFFFFFFFFFFFFFFFFFFFFFFFFFFFFFFFFFFFFFFFFFFFFF:FFFFFFF:FFFFFFFFF,FFFFFFFFFFFFFFFFFFFFFFFF:FFFFFFFFFFFFFFFFFFFFFFFFF,FFFFFF:FFF:FFFFFFFFFFFFF:FFFFFFF
@A01757:128:HWYCLDRX2:1:2101:8639:10880
TCGGACTACAAGGGTTTCTAATCCTGTTCGCTACCCATGCTTTCGAGCCTCAGCGTCAGTTGCAGACCAGAGAGCCGCCTTCGCCACTGGTGTTCTTCCATATATCTACGCATTCCACCGCTACACATGGAGTTCCACTCTCCTCTTCTGCACTCAAGTTCAAAAGTTTCTGATGCAATTCTCCGGTTGAGCCGAAGGCTTTCACATCAGACTTATTGAACCGCCTGCACTCGCTTTACGCCCAATAAATC
+
FFFFFFFFFFFFFFFFFFFFFFFFFFFFFFFF,FFFFFFFFFFFFFFFFFFFFFFFFFFFFFFFFFFFFFFFFFFFFFFFFFFFFFFFF::FFFFFFFFFFFFFFFFFFFFFFFFFFFFFFFFFFFFFFFFFFFFFFFFFFFFFFFFFFFFFFFFFFFFFFFFFFFFFFFFFFFFFFFFFFFFFFFFFFFFFFFFFFFFFFFFFFFFFFFFFFFFF:F:FFF:FFFF::FFF:FFFFFF:FFFFFFFFFFF
@A01757:128:HWYCLDRX2:1:2101:9146:10911
TCGGACTACTAGGGTATCTAATCCTGTTTGCTCCCCTAGCTTTCGCGCCTCAGCGTCAGTGATGGCCCAGAAGGCCGCCTTCGCCACCGGTGTTCTTCCCGATATCTGCGCATTCCACCGCTACACCGGGAATTCCGCCTTCCCCTACCACACTCAAGCCAGCCGGTATCGGGAGCGAGACGGGGTTGAGCCCCGAAATTTGACTCCCGACCTAACTGGCCGCCTACGCGCGCTTTACGCCCCATGAATCC
+
FFFFFFFFFFFFFFFFFFFFFFFFFFFFFFFFFFFFFFFFFFFFFFFFFFFFFFFFFFFFF:FF:FFFFFFFFFFFFFFFFFFFFFFFFFFFFFFFFFFF:FFFFFF:FFFFFFFF,FFFFFFFFF,FFFFFFFFF,FF,FFFFFFFFFF:FFFFFFFFFF,FF:FFFFFF,F,FFFF:FFFF:FFFFFFFFFFFF,:FFF:FF:FFF:FFFFFFFFFF:FFFF,FFFF,FFFFFFF:FFFF,FFFFFF:F
@A01757:128:HWYCLDRX2:1:2101:27914:10911
TCGGACTACCAGGGTATCTAATCCTGTTCGCTACCCACGCTCTCGTGCTTCAGCGTCAGTCGCAGTCTGGTAAGCTGCCTTCGCTATCGGAGTTCTAAGTTATATCTAAGCATTTCACCGCTACTTAACTTATTCCGCCTACCTCGTCTGAACTCGAGTCTTACAGTATTAATGGCACAATGAGGTGAAGCCCCAAAATTTTACCACTAACTTATAATGCCGCCTACGCACCCTTTAAACCCAATAAATCC
+
FFFFFFFFFFFFFFFFFFFFFFFFFFFFFFFFFFFFFFFFFFFFFFFFFFFFFFFFFFFFFFFFFFFFFFFFFFFFFFFFFFFFFFFFFFFFFFFFFFFFFFFFFFFFFFFFFFFFF:FFFFFFFFFFFFFFFFFFFFFFFFFFFFFFFFFFFFFFFFFFFFFFFFFFFFFFFFFFFFFFFFFFFFFFFFFFFFFFFFFFFFFFFFFF::FFFFFFFF:FFFFFFFFFFFFFFFFFFFFFFFFFFFFFF,F
@A01757:128:HWYCLDRX2:1:2101:18295:10974
TCGGACTACAAGGGTATCTAATCCCTTTCGCTCCCCTGGCCTTCGTGCCTCAGCGTCAGTTAATGTCCAGGAACCCGCCTTCGCCACGAGTGTTCCTCTCGATATCTACGCATTTCACTGCTACACCGAGAATTCCGGTTCCCCCTCCATTACTCTAGTCTCGCAGTATCATGTGCCGTCCGCGGGTTGAGCCCGCGCCTTTCACACACGACTTACGAAACAGCCTACGCACGCTTTACGCCCAGTGATTC
+
FFFFFFFFFFFFFFFFFFFFFFFFFFFFFFFFFFFFFFFFFFFFFFFFFFFFFFFFFFFFFF,FFFFFFFFFFFFFFFFFFFFFFFFFFFFFFFFFFFFFFFFFFFFFFFFFFFFFFFFFFFFFFFFFFF:FFFFFFFFFFFFFFFFF:FFF:FFFFFFFFFFFFFFFFFFFFFFFFFFFFFFFFFFFFFFFFFFFFFFFFFFFFFFFFFFFF:FFFFFFFFFFFFFFFFFFFFFFFFF:FFFF,FFFFFF
@A01757:128:HWYCLDRX2:1:2101:9381:11005
TCGGACTACTAGGGTATCTAATCCTGTTTGCTCCCCTAGCTTTCGCGCCTCAGCGTCAGTGATGGCCCAGAAGGCCGCCTTCGCCACCGGTGTTCTTCCCGATATCTGCGCATTCCACCGCTACACCGGGAATTCCGCCTTCCCCTACCACACTCAAGCCAGCCGGTATCGGGAGCGAGACGGGGTTGAGCCCCGAAATTTGACTCCCGACCTAACTGGCCGCCTACGCGCGCTTTACGCCCAATGACTCC
+
FFFFFFFFFFFFFFFFFFFFFFFFFFFFFFFFFFFFFFFFFFFFFFFFFFFFFFFFFFFFFFFFFFFFFFFFFFF:FFFFFFFFFFFFFFFFFFF:FFFFFFFF:FFFFF:FFFFFFFFFF,FFFFFFFFFFFFFFFFFFFFFFFFFFFFFFFFFFFFFFFFFFFF:FFF:FFFFFFFFFFFFFFF:F:FFFFFFF,,FFFFF:FFFFF:FFFFFFFFF,FFFFF,FFFFFFFF,FFFFFFFFFF,F,FFF
@A01757:128:HWYCLDRX2:1:2101:9372:11021
TCGGACTACTAGGGTATCTAATCCTGTTTGCTCGCCTAGCTTTCGCGCCTCAGCGTCAGTGATGGCCCAGAAGGGCGCCTTCGCCACCGGTGTTCTTCCCGATCTCTGCGCATTCCACCGCTACACCGGGACTTCCGCCTTCCCCTACCACACTCAAGCCAGCCGGTATCGGGAGCGCGGCGGGGTTGAGCCCCGAGATTTGACTCCCGACCTCACTGGGCGCCGACGCGCGCTGTACGCCCAATGACGCC
+
,FF:FF::FFFFF:FFFFFF,F,:FFFFFFF,,,FFF,::FFFFF:FFF,FFFF::FF:,F:FF:F:FFFFFF,,F:FF,FFFF,F,FFFFF,FFF:FFFF,FFF:,:,:FFFFFF:FFF:F::FFFF:FF:::F:FFF,FF,FFFFFFFFF,FF,FFFFF,:FF:,FFFFFFFFF:,F,F,F,F,,,,FF,:,FF,,F,FF,::F,,FFFF,,:FFFFFFFF,,FFF:FFF:F::,,F::::,,F,::,:
@A01757:128:HWYCLDRX2:1:2101:26621:11052
TCGGACTACCAGGGTATCTAATCCCTTTCGCTCCCCTGGCCTTCGAGCCTCAGCGTCAGTTAATGTCCAGGAACCCGCCTTCGCCACGAGTGTTCCTCTCGATATCTACGCATTTAACTGCTACACCAAGAATTCCGGTTCCCCCTCCATTACTCTAGTCTCGCAGTATCAAGTGCCGACCGCGGGTTGAGCCCGCGCCTTTCACACACGACTTACTAAACAGCCTACGCACCCTTTACGCCCAGTGATTC
+
FFFF:FFFF,:F,FFF,FFFF:FFF,:,F,FFFFFFFFFFFFFFF,,FFFFFF::FFF:FFFFF:F,,FF,FFFF,FF,F,FFF,FF,F,,,FFF:,:FF,FFF,,,:F:FF,,F,FF,F,,FFFF,,F,FFF,FFFFF:F:FF:,FFF,FFF::,F::,,F,FF,:F,FF,,FFFF:,FF,FFF,F:FF,F:F::FFFFFFFF,FFFF,FFFFFF,:,F,F:F:,:,:FFF:,FF,FF:F,FF:,:,FF,
@A01757:128:HWYCLDRX2:1:2101:13982:11177
GGGGGGGGGGGGGGGGGGGAGTAATATTTGTTTTGAAACAAAAGAGGCACAGAAACACACAAAAAAAAAAAAAAAACAAAAAACAACACGCGTTCTCCAAAAATAAAAAAAAATCAAAAAAAAAAAAAAAAAAAATTAAAAAAAACGAAAAAAAAAAAAAAAAAAACAAAAAATTATATAAAAAAAATAAAAAAAAGCAGTGAAGTAACTAAAAAAAAAAATTAGAAAAAAAAAAAAAAGACAAAAAAAAA
+
FFFFFF:F:,,,,,,,,,,,,,,,,,,,:,,,,,,,,,,:,,:,,,,,,:,,,,,,,,,,,,:,,,,F,,,F,F:,,,,,:,,,,,,,,,:,,,,,,,,,,,,,F,F:F,F:F:,:,F::,:,F,,:::,:,:F,,,:,,,,FF,,,F,,,,,,,,,:,::,,F,F,F::,:,,,,,,,,,,::,,,,,,,,F:,:,,,,:,,,,:,,F,,F,,,:,,F:F,:F,:,:F,,,,F,::F:,F,F,,:,:F:F
@A01757:128:HWYCLDRX2:1:2101:21576:11177
TCGGACTACAAGGGTATCTAATCCTGTTCGCTCCCCCAGCTTTCGCGCCTCAGCGTCAGTGACGGCCCAGCAGGCTGCCTTCGCCATCGGTGTTCTTCCCGATATCTGCGCATTCCACCGCTACACCGGGAATTCCGCCTGCCTCTACCGCACTCGAGCCGCCCAGTTCGGAACCCGGCCCGAGGTTGAGCCCCGGGATTAGAGGTTCCGCTTAGGCAGCCGCCTACGCGCGCTTTACGCCCAATGAATCC
+
FFFFFFF,FFFFFFFFFFFFFFFFFFFFFFF,FFFFFFFFFFFFFFFFFFFFFFFFFFFFFFFFFFFFFFFFFFFFFFFFFFFFFFFFFFFFFFFFFFFFFFFFFFFFFFFFFFFFFFFFFFFFFFFFFFF,FFFFFFFFFFFFFFFFFFFFFFFFF:FFFFFFFFFFFFFFFFFFFFFFFFFFFFFF:FFFFFFFFFFFFFFFFFFFF,FFFF:,FFF:FFFFFFFFFFFFFFFFFFFFFFFF:FF:FFF
@A01757:128:HWYCLDRX2:1:2101:9362:11193
TCGGACTACAGGGGTATCTAATCCTATTTGCTCCCCACGCTTTCGTGCCTCAGCGTCAGTAATGGCCCAGCAAGTCGCCTTCGCCACTGGTGTTCCTTCTAATATCTACGCATTTAACCGCTACACTAGAAATTCCACTTGCCTCTACCATACTCAAGCTAATCAGTTTCTGTAGCGAACCGGAGTTAAGCTCCGGGCTTAGACTACAGACTTAAGAAGCCGCCTACGCACCCTTTACACCCAATAAATCC
+
FFFFFFFFFFFFFFFFFFFFFFFFFFFFFFFFFFFFFFFFFFFFFFFFFFFFFFFFFFFFFFFFFFFFFFFFFFFFFFFFFFFFFFFFFFFFFFFFFFFFFFFFFFFFFFFFFFFFFFFFFFFFFFFFFFFFFFFFFFFFFFFFFFFFFFFFFFFFFFFFFFFFFFFFFFFFFFFFFFFFFFFFFFFFF:FFFFFFFFFFFFFFFFFFFFFFFFFFFFFFFFFFFFFFFFF:FF:FFFFFFFFFFFFFFFF
@A01757:128:HWYCLDRX2:1:2101:19741:11287
TCGGACTACTAGGGTATCTAATCCTGTTCGCTACCCACGCTCTCGTGCTTCAGCGTCAGTCTCAGCCTGGTAAGCTGCCTTCGCTATCGGAGTTCTAAGTCATATCTAAGCATTTCACCGCTACTTGACTTATTCCGCCTACCTCGTCTGTACTCGAGCCCGCCAGTTTTAATGGCAATCCGGGGTTTAGCCCCGACATTTAACCACTAACTTAACAGGCCGCCTACGCACCCTTTAAACCCAGTAAATCC
+
FFFFFF:FFFFFFFFFFFFFFFFFFFFFFFFFFFFFFFFFFFFFFFFFFFFFFFFFFFFFFFFFFFFFFF:FFFFFFFFFFFFFFFFFFFFFFFFFFFFFFFFFFFFFFFFFFF,:FFFFF:,,FF:F:FF,:FFFFF:FFFFFFFFF:FF:F:FFFFFFFFFFFFFFFF,,FF:FFF:FFFFFFF,,,FFF:FF:,:::FF:F:F:F,:FFFF,FFFFF,F::,,:FF::FFF,F,FFF,F,FF,:,,::
@A01757:128:HWYCLDRX2:1:2101:25979:11350
TCGGACACCAGGGTATCTAATCCTGTTCGATACCCACGCTTTCGTGCCTGAGCGTCAGTTGTGCACCGGTATGCTGCCTTCGCAATCGGGGTTCTGCGTGATATCTATGCATTTCACCGCTACACCACGCATTCCGCATACCTCTCGCACACTCTAGATCCCCAGTTTCAACGGCTGGATGGGGTTGAGCCCCACGATTTGACCGCTGACTTAAACATCCGCCTGCGCACCCTTTAAACCCAATAAATCCG
+
FFFFFFFFFFFFFFFFFF:FFFFFFFFFFFFFFFFFFFF:FFFFFFFFFFFFFFFFFFFFFFFFFFFFFF,FFFFFFFFFFFFFFFFFFFFFFFFFFFFFF:FFFFFFFFF:FFFFFFFFFFFFFFFFFFFFFF:FFFFFFFF:FFFF:FFFFFF:FF,FFFFFFFFFFFFFFFFFFFFFFFFFFFFFFFFFFFFFFFFFFF:FFF:FF:FFFFF,,FFFFFFFFFFF:FFF:,F,FFFFFFF:F:FFFFF
@A01757:128:HWYCLDRX2:1:2101:17363:11428
TCGGACTACAAGGGTATCTAATCCTGTTTGCTCCCCACGCTTTCGAGCCTCAACGTCAGTTACAGTCCAGCAATCCGCCTTCGCCACTGGTGTTCCTCCGTATATCTACGCATTTCACCGCTACACACGGAATTCCGATTGCCTCTCCAGCACTCAAGAAAAACAGTTTCAAATGCAGGCTCAGGGTTGAGCCCTGAGTTTTCACATCTGACTTGCTTTCCCGCCTACACGCCCTTTACACCCAATAAATC
+
FFFFFFFFFFFFFFFFFFFFFFFFFFFFFFFFFFFFFFFFFFFFFFFFFFFFFFFFFFF:F:FFFFFFFFFFFFFFFFFFFFFFFFFFFFFFFFFFFFFFFFFFFFF:FFFFFFFFFFFFFFFFFFFFFFFFFFFFFFFFFFFFFFFFFFFFFFFFFFFF,FFFF:FFFFFFFFFFFFFFFFFFF,FFFFFFFFFFFFFFFFFFFFFFFFFFFFFFFFFFFFFFFFFFFFFFFFFFFFFFFFFFFFFFFFF
@A01757:128:HWYCLDRX2:1:2101:23637:11522
TCGGACTACCAGGGTTTCTAATCCTGTTTGCTCCCCACGCTTTCGAGCCTCAGCGTCAGTTACAGTCCAGAGAATCGCCTTCGCCACTGGTGTTCTTCCTAATCTCTACGCATTTCACCGCTACACTAGGAATTCCATTCTCCTCTCCTGCACTCTAGACTTCCAGTTTGAAATGCAGCACTCAAGTTGAGCCCGAGTATTTCACATCTCACTTAAAAGTCCGCCTACGCTCCCTTTACGCCCAGTAAATC
+
FFFFFFFFFFFFFFFFFFFFFFFFFFFFFFFFFFFFFFFFFFFFFFFFFFFFFFFFFFFFFFFFFFFFFFFFFFFFFFFFFFFFFFFFFFFFFFFFFFFFFFFFFFFFFFFFFFFFFFFFFFFFFFFFFFFFFFFFFFFFFFFFFFFFFFFF:FFFF:FFFFFFFFFFFF,FFFFFFFFFFFFFF,FFFFFFFFFFFFFFFFFFFFFFFF:FFFFFF:FF:FFFFFF,FFFF:F::FFFFFFFF:FFFFF:
@A01757:128:HWYCLDRX2:1:2101:26512:11553
TCGGACTACTGGGGTATCTAATCCTGTTTGCTCCCCACGCTTTCGCGCCTCAGCGTCAGTTACTGTCCAGCAATCCGCCTTCGCCACTGGTGTTCCTCCGTATATCTACGCATTTCACCGCTACACACGGAATTCCGATTGCCTCTCCAGCACTCAAGAAAAACAGTTTCAAATGCAGGCTCAGGGTTGAGCCCTGAGTTTTCACATCTGACTTGCTTTCCCGCCTACACGCCCTTTACACCCAATAAATC
+
FFFFFFFFFFFFFFFFFF:FFFFFFFFFFFFFFFFFFFFFFF,F,FFFFFFFFFFFFFFFF:FFFFFFFFFFFFFFFFFFFFFFF:FFFFFFFFFFFFFFFFF:FFFFFFFFFFFFFFFFF,FFFF,FF,FFFFF:FFFF:FFFFFFFFFFFFFFF:FFFFFFFFFFFFFFFFFFFFFFFFFFFFFFFFFFFFFFFFFFFFFFFFF::FFFFFFFFFFFFFFFFFFFFFFFFFFF:FFFFFFFFFFF,FFF
@A01757:128:HWYCLDRX2:1:2101:11071:11616
TCGGACTACAAGGGTATCTAATCCTGTTTGCTCCCCTAGCTTTCGCGCCTCAGCGTCAGTGATGGCCCAGAAGGCCGCCTTCGCCACCGGTGTTCTTCCCGATATCTGCGCATTCCACCGCTACACCGGGAATTCCGCCTTCCCCTACCACACTCAAGCCAGCCGGTATCGGGAGCGAGACGGGGTTGAGCCCCGAAATTTGACTCCCGACCTAACTGGCCGCCTACGCGCGCTTTCCGCCCAATGAATCC
+
FFFFFFFFFFFFFFFFFFF:FFFFFFFFFFFFFFFFFFFFFFFFFFFFFFFFFFFFFFFFFFFFFFFFFFFFFFFFFFFFFFFFFFFFFFF:FFFFFFFFFFFFFFF:FFFFFFF:FFFFFFFFFFFFF:FFFFFFFFFFFFFFFFFFF:FFFFFFFFFFFFFFFFFFFFFFFFFFFFFFFFFFFFFFFF::FFF::FFFFFF,FFFFFF,F:FFFF:FFFFF:F:FF:FFFFF,FFF:FFFFFF:F,,F:
@A01757:128:HWYCLDRX2:1:2101:11143:11616
TCGGACTACAAGGGTATCTAATCCTGTTTGCTCCCCTAGCTTTCGCGCCTCAGCGTCAGTGATGGCCCAGAAGGCCGCCTTCGCCACCGGTGTTCTTCCCGATATCTGCGCATTCCACCGCTACACCGGGAATTCCGCCTTCCCCTACCACACTCAAGCCAGCCGGTATCGGGAGCGAGACGGGGTTGAGCCCCGAAATTTGACTCCCGACCTAACTGGCCGCCTACGCGCGCTTTACGCCCAATGAATCC
+
FFFFFFFFFFFFFFFFFFFFFFFFFFFFFFFFFFFFF:FFFFFFFFFFFFF:FFFFFFFFFFFFFFFFFFFFFFFFFFFFFFFFF:FFFFFFFFF:FFFFFFFFFFFFFFF,:FFFFFFFFFFFFFFFFFFFFFFFFFFFFFFFFFFFFFFFFFFFFFFF:FFFF:F,FFFFFF:FFFFF:FFFFFFFFFFFFFFF:FFFFFFFFFFFFFFFF:FFFFFFFFF:F,FFFFFFFFFF:FFFF:F:FFFFFFF
@A01757:128:HWYCLDRX2:1:2101:21811:11647
GGGGGGGGGGGGGGGGGGGGGGGGGGGGGGGGGGGGGGGGGGGGGGGGGGGGGGGGGGGGGGGGGGGGGGGGGGGGGGGGGGGGGGGGGGGGGGGGGGGGGGGGGTGGGAGGGGGGGGGGGGGGGGGGGGGGGGTGGGGGGGAGGGGGGGGGAGGGGAGGGGGTGGTGCGAGGGGGGGAGGGGGGGGCGGGAGGAAGGGGGGGGGGGCGGGGACAGGGGGGTCTACTGGGGGTGGGCGGGAGGGGTGGGCT
+
FFFFFFFFFFFFFFFFFFFFFFFFFFFFF:FFFFFFFFFFFFF::F:FF,:F:F:F,FF:F::F:F:,F,FF::,F,:,F,,,:,:,:,:,,,F,:,,,:,F,,:,,F,,,F,:,,:,,,,,F,:,,:,,,:,,F,,,:,:,:,,,,,,,,,,,,,:,,,,,,,,,,,,,,,,,,,,,,,,,,,,,,,,,,,,,,,,,,,,,,,,,,,,,,,,,,,,,,,,,,,,,,,,,,,,,,,,:,,,,,:,,,,,,,
@A01757:128:HWYCLDRX2:1:2101:12310:11663
TCGGACTACCAGGGTATCTAATCCTGTTCGCTACCCACGCTCTCGTGCTTCAGCGTCAGTCTCAGCCTGGTAAGCTGCCTTCGCTATCGGAGTTCTAAGTCATATCTAAGCATTTCACCGCTACTTGACTTATTCCGCCTACCTCGTCTGTACTCGAGCCCGCCAGTTTTAATGGCAATCCGGGGTTTAGCCCCGACATTTAACCACTAACTTAACAGGCCGCCTACGCACCCTTTAAACCCAATAAATCC
+
FFFFFFFFFFFFFFFFFFFF:FFFFFFFFFFFFFFFFFFF:FFFFFFFFFFFFFFFFFFFFFFFFFFFFFFFFFFFFFFFFFFFFFFFFFF:FFFFFFFFFFFFFFFFFFFFFFFFFFFFFFFFFFFFFFF:FFFFFFFFFFFFFFFFFFFFFFFFFFFFFFFFFFFFFFFFFFFFFFFFFFFFFFFFFFFFFFFFFFFFFFFFFFFFFFFFFFFFFFFFFFFFFFFFFFFFFFFFFFFFFFFFFFFFFFF
@A01757:128:HWYCLDRX2:1:2101:19895:11678
TCGGCCTACCGGGGTCGCGAATGCTGGTTGCTCCCGGCGGGGGGGTTCCTGCGGGGGAGTCGTGGTGGGGGGCGCCGGGTGCGCCGGGGGGGTTCGTGCGGGGCTATGCGGGGTGGGGGGCGGGGGCGGGGGGGGCTCGCGGGGGGGGGGGCGGGGGGGCGTGGTGGGGGGGGGGGGGGGGGTGGGGGCGGGGGGGGGGGGGGGGGGGGGGGGGGGGGGGGGGGGGGGGGCGGGGGGGGGGGGGGGGGGGG
+
,:F,,,::F:FFFF,,,,:,,,,,:F:,FFF::,,,,,F,FFF,F:,,,:,,F,FF,,F:,F:FF,,,,F,FFF,:FF,F,:F,,:,FFF,:,,,,FF,FF,,,,,,:,F:,F,,F,,,F,F,:F,,FF,F,,,F,:,FFFFF,FF,:F:,,,FFFFF,,,,F,,F,FF,FFF,F,:F,:F,:FFFFF,FF,FF,F,FF,F,FF,F,F,:,F:FFF:F,:F:F:FFF:FF,:,,FFFFF,::FFF,:FFFF
@A01757:128:HWYCLDRX2:1:2101:20329:11835
TCGGACTACTGGGGTATCTAATCCTGTTTGCTACCCACGCTTTCGCTCCTCAGCGTCAGTTATGTGCCAGATAGTCGCCTTCGCCACTGATGTTCCTCCAGATATCTACGGATTTCACTCCTACACCTGGAATTCCACTATCCTCTCACACACTCCAGTTTGCCAGTTTCAAAGGCAGTTCCCACGTTGAGCGCGGGGATTTCACCCTTTACTTGACATACCGCCTACGAGCGCTTTACGCCCAGTAATTC
+
FFFFFFFFFFFFFFFFFFFFFFFFFFFFF:FFFFFFFFFFFFFFFFFFFF:FFFFFFFFFFFFFFFFFFFFFFFFFFFFFFFFFFFFFFFFFFFFFFFFFFFFFFFFFFFFFFFFFFFFFFF:FFFFFFFFF:F:,FFFFFFFFFFFFFFFFFFFFFFFFFFFFFFFFFFFFFFF:FFFFFFFFF,FFFFFFFFFFFFFFFFFFFFFFFF:FF:F:FFFFFF:FFF::FFF:FFFFF:FFFFFFF:::FF:
@A01757:128:HWYCLDRX2:1:2101:18964:11851
TCGGACTACAAGGGTATCTAATCCCTTTCGCTCCCCTGGCCTTCGTGCCTCAGCGTCAGTTAATGTCCAGGAACCCGCCTTCGCCACGAGTGTTCCTCTCGATATCTACGCATTTCACTGCTACACCGAGAATTCCGGTTCCCCCTCCAATACTCTAGTCTCGCAGTATCATGTGCCGTCCGCGGGTTGAGCCCGCGCCTTTCACACACGACTTACGAAACAGCCTACGCACGCTTTACGCCCAGTGATTC
+
FFFFFFFFFFFFFFFFFFFFFF:FFFFFFFF,FFFFFFFFFFFFFF::FFF:F:F:FF:FFFFF:F:FFFFFFFFFFF:FFF:,FFFFFFFFF:FF:FFFFFFFFFFFFF:FF::F,FFFFFFF:FFFF:FF,F:F,F:,FFF,FFFF,,FFFF:F:F,FFF:FF,F:F:FFF,:FFFFF,,FFFF,FFFFF,,FFFF:FFFFFFFFFFFFFF,,,,F,FFF:,FFFFFFFF,FF:FFFFFFFFFFFFFFF
@A01757:128:HWYCLDRX2:1:2101:10691:11992
TCGGACTACTAGGGTATCTAATCCTGTTTGCTACCCACGCTTTCGCTCCTCAGCGTCAGTTATGTGCCAGATAGTCGCCTTCGCCACTGATGTTCCTCCAGATATCTACGGATTTCACTCCTACACCTGGAATTCCACTATCCTCTCACACACTCCAGTTTGCCAGTTTCAAAGGCAGTTCCCACGTTGAGCGCGGGGATTTCACCCTTGACTTGACATACCGCCTACGAGCGCTTTACGCCCAGTAATTC
+
FFFFFFFFFFFFFFF:FFFFFFFFFFFFFFFFFFFFFFF:FFFFFFF:FF:FFFFFFFFFFFFFF:FFFFFFF:FFF:FF:FFFFFFFFFFFFFFFFFF:FF:FFFFFF:FFF:FFFF:FFF::FFFF::FFF,:FFFFFFFFF,F,FFFFFF::FF,,FFF,,FF:F,FFFF:,FF::F,,FFF:FF,FFF::F:F:FFFFFFFFF:,FFFF,,FFFFFFF:FFFF::F,,:FF,F::FFFFF,FFFFFF
@A01757:128:HWYCLDRX2:1:2101:9534:12023
TCGACTACCAGGGTTTCTAATCCTGTTTGCTCCCCACACTTTCGTGCCTCAGTGTCAGTAACAGTCCAGAAAGCCGCCTTCGCCACTGGTGTTCCTCCTAATATCTACGCATTTCACCGCTACACTAGGAATTCCGCTTTCCTCTCCTGCACTCAAGTAACCCAGTTCGCAGGGCGAACAATGGTTGAGCCATTGCCTTAAACCCCGCGCTTAAGTAACAACCTACGCACTCTTTACGCACAATAATTCCG
+
FFF:FFF:FFFFFFFFFFFFFFFFFFFFFFFFFFFFFFFFFFFFFFFFFFFFFFFFFFFFFFFFFFFFFFFFFFFFFFFFFFFFFFFFFFFFFFFFFFF:FFFFF:FFFFF:FFFFFF:FFFFFFFFFFFFFF:FFFFFFFFFFFFFFFFFFFFF::FFF:FFFFFFFFFF::F:FF:FFFFFFFFFFF:FFF:FFFFFFFFFFF::::FFFFFF:FFF,FFFFFFFFFFFFFFFFF:,FFFF:FF:FF,F
@A01757:128:HWYCLDRX2:1:2101:26711:12023
TCGGACTACTAGGGGTATCTAATCCCTTTCGCTCCCCTGGCCTTCGTGCCTCAGCGTCAGTTAATGTCCAGGAACCCGCCTTCGCCACGAGTGTTCCTCTCGATATCTACGCATTTCACTGCTACACCGAGAATTCCGGTTCCCCCTCAATTACTCTAGTCTCGCAGTATCATGTGCCGTCCGCGGGTTGAGCCCGCGCCTTTCACACACGACTTACGAAACAGCCTACGCACGCTTTACGCCCAGTGATT
+
FFFFFFFFFFFFFFFFFFFFFFFFFFFFFF:FFFFFFFFFFFFFFFFFFFFFFFFFFFFF:FFFFFFFFFFFFFFF:FFF:F:FFFFFFFFFFFFFFFFFFFFFFFFFFFFFFFFFFFFFFFFFFFF:F:FFFFFFFFFFFF:F:FFFFFFFFFFFF,FFFFF:FFFFF,FFFFFFFFFFFFFFF:FFFFFF:FFFFFF:F:FFFFFFFFFFFFFFF:FF:FFFFFFFFFFFFFFFFFFFFFFF,,F::,F
@A01757:128:HWYCLDRX2:1:2101:22399:12195
TCGACTACTGGGGTTTCTAATCCCTTTCGCTCCCCTGGCCTTCGTGCCTCAGCGTCAGTTAATGTCCAGGAACCCGCCTTCGCCACGAGTGTTCCTCTCGATATCTACGCATTTCACTGCTACACCGAGAATTCCGGTTCCCCCTCCATTACTCTAGTCTCGCAGTATCATGTGCCGTCCGCGGGTTGAGCCCGCGCCTTTCACACACGACTTACGAAACAGCCTACGCACGCTTTACGCCCAGTGATTCC
+
FFF:FF,FFFFFFFFFFF,,FFFFFFFFFFFFFFFF:FFFFFFFFFFFFFFFFF,FFFFFF,FFFFFFFFFFFFFFFFFFFF:FFFF:FFFFFFFF:FFF:FFFFFFFFF,,F:FFFFFFFFFFFF,FFF,FFFFFFFFFFFFFFFFFFFFFFF:FFFFFFFFFFFFFFFFFFFFFFFFFFFF,F:FFFF:FFFFFFF:FFFFFFFFF:FFF,FFFF:FFFFF:F,FFF:FFFFFFFFFF,FF:FF::FFF
@A01757:128:HWYCLDRX2:1:2101:27887:12211
TCGGACTACACGGGTATCTAATCCTGTTTGCTCCCCACGCTTTCGAGCCTCAACGTCAGTCATCGTCCAGCAAGCCGCCTTCGCCACTGGTGTTCCTCCTAATATCTACGCATTTCACCGCTACACTAGGAATTCCACTTGCCTCTCCGACACTCCAGCCCTGCAGTTCCAAATGCAGTCCCGGGGTTGAGCCCCGGGCTTTCACATCTGGCTTGCAATGCCGTCTACGCTCCCTTTACACCCAGTAAATC
+
FFFFFFFFFFFFFFFFFFFFFFFFFFFFFFFFFFFFFFFFFFFFFFFFFFFFFFFFFFFFFFFFFFFFFFFF:FFFFFFFFFFFFFFFFFFFFFFFFFFFFFFFFFFFFFFFFFFFFFFFFFFFFFF:FFFFFFFFFFFFFFFFFFFFFFFFFFFFFFFFFFFFFFFFFFFFFFFFFFFFFFFFFFFFFFFFFFFFFFFF:FFFFFFFFFFFFFFFFFFFFFFFFFF:FFFFFFFFFFF,FFFFFFFFF:F
@A01757:128:HWYCLDRX2:1:2101:2980:12258
TCGGATACCAGGGTTCTAATCCCTTTCGCTCCCCTGGCCTTCGTGCCTCAGCGTCAGTTAATGTCCAGGAACCCGCCTTCGCCACGAGTGTTCCTCTCGATATCTACGCATTTCACTGCTACACCGAGAATTCCGGTTCCCCCTCCATTACTCTAGTCTCGCAGTATCATGTGCCGTCCGCGGGTTGAGCCCGCGGCTTTCACACACGACTTACGAAACAGCCTACGCACGCTTTACGCCCGGTGATTCCG
+
FFFFFFFFFFFFFFFFFFFFFFFFFFFFFFFF:FFFF:FFFFFFF:FFFFFFFFFFF:FFFFFFFFFFFFFFFFFF:FFF:FFF:FFFFFFFFFFFFFFFFFFFFFFFFFFFFFFFFFFFFFFFFFFFFFFFFFFF,FFFF:F::FFFFFFFFFFFFFFFFFFF,FFFFFFFFFFFFFF:FFFFFFF:F:F:F:F,:FF:F:F:F:FF:FF:F::F:,:FFFFF::FFF:FF:F,FFFFFF,F:F:FFF,F
@A01757:128:HWYCLDRX2:1:2101:7970:12446
TCGGACTACAAGGGTATCTAATCCTGTTCGATCCCCGCACTTTCGTGCCTCAGCGTCAGTAGGGCGCCGGAAGGCTGCCTTCGCAATCGGGGTTCTGCGTGATATCTATGCATTTCACCGCTACACCACGCATTCCGCCTTCTTCTCGCCCACTCAAGGCCCCCAGTTTCAACGGCCGGACGGGGTTGAGCCCCGGGCTTTGACCGCTGACTTAACAGACCGCCTGCGCACCCTTTAAACCCAATAAATCC
+
:FFF:FFFFFFFFFFFFF,:FFFFFFFFFFFFFFFFFFFFFFFFFFFFFFF:FFFFFFFFFFFFFFFFFFFFFFFFFFFFFFFFFFFFFF:FFFFFFFFFFF:FFFFFFFFFFFFFFFFFFFFFFFFFFFFFFFFFFF,FFFFFFFF:FFFFFFF:FFFFFFFFFFFFFFFFFFFFFF:FFFFFFFFFFFFFFFFFFFFFFFFFFF::FFFFFFFFFFFFFFFFF:F:FFFFFFFFF,:FFFF:F:,FFFF
@A01757:128:HWYCLDRX2:1:2101:11062:12477
TCGGACTACAAGGGTATCTAATCCTGTTTGCTACCCACGCTTTCGCTCCTCAGCGTCAGTTATGTGCCAGATAGTCGCCTTCGCCACTGATGTTCCTCCAGATATCTACGGATTTCACTCCTACACCTGGAATTCCACTATCCTCTCACACACTCCAGTTTGCCAGTTTCAAAGGCAGTTCCCACGTTGAGCGCGGGGATTTCACCCTTGACTTGACATACCGCTTACGAGCGCTTTACGCCCAGTAATTC
+
FFFFFFFFFFFFFFFFFFFFFFFFFFFFFFFFFFFFFFFFFFFFFFFFFFFFFFFFFFFFFFFFFFFFFFFFFFFFFFFFFFFFFFFFFFFFFFFFFFFFFFFFFFFFFF:FFFFFFFFFFFFFFFFFFF,FFFFFFFFFFFFFFFF:FFFFFFFFFFFFFFFFFFFFFF:FFFFF:FFFFFFFFFFFFFFFFFF:FFFFFFFFFFF:FF:FFFFFFFFF:FFF,FFFFFFFFFFFFFFF::FFFFFFFFF
@A01757:128:HWYCLDRX2:1:2101:15157:12587
TCGGACTACAAGGGTTTCTAATCCTGTTCGCTCCCCTAGCTTTCGCGCCTCAGCGTCAGTCGTGGCCCAGAAGGCCGCCTTCGCCGCCGGTGTTCTTCCCAATATCTGCGCATTCCACCGCTACACTGGGAATTCCGCCTTCCCCTACCAGACTCAAGCCTGCCGGTATCGGGGGCGGACCGGGGTTGAGCCCCGGTATTTGACCCCCGACCTAACAGGCCGCCTACGCGCGCTTTACGCCCAATGAATCC
+
FFFFF:F:FFFFF::FFFFFFFFFFFFFFFFFFFFFF,FFFF:FFFFFFFFFFFFFFFFFFFFFFFFFFFFFFFFFFFFF:FFFFFFFF:FFFFFFFFFF:FFFFFFFFFFFFFFF:FFFFFFFFFFFFFFFFFFFFFFFFFFFFF:FFFFFFFFFFFFFFFFFFFFFFFFFFFFFFFFFFFFFFFFFFFFFFFFFF,FFF:FFFFFFFFFFF,FFFFF:FFFFFF::FFFFFFFFFFFFFFFFF,FFFFF
@A01757:128:HWYCLDRX2:1:2101:26829:12633
TCGGACTACAAGGGTATCTAATCCTGTTTCCTACCCACGCTTTCGCTCCTCAGCGTCAGTTATGTGCCAGATAGTCGCCTTCGCCACTGATGTTCCTCCAGATATCTACGGATTTCACTCCTACACCTGGAATTCCACTATCCTCTCACACACTCCAGTTTGCCAGTTTCAAAGGCAGTTCCCACGTTGAGCGCGGGGATTTCACCCTTGACTTGACATACCGCCTACGAGCGCTTTACGCCCAGTAATTC
+
FFFFFFFFFFFFFFFFFFFFFFFFFFF,FFFFFFFFF:FFFFFFFFFFFFFFFFFFFFFFFFFFFFFFFFFFFFFFFFFFFFFFFFFFFFFFFFFFFFFFFFFFFFF,FFFFFFFFFFFFFFFFFFFF:FFFFFFFFFF,FFFFFFFFFFFFFFFFFFFFFFFFFFFFFFFFFF:FFFFFFFFFFFFFFFFFFFF:FFFFFFFFFFFF,FFFFFFFFFFFFFFFFFFFFFFFFFFFFF,FFFFF,F,:FF:
@A01757:128:HWYCLDRX2:1:2101:28863:12649
TCGGACTACAAGGGTTTCTAATCCTGTTTGCTCCCCACGCTTTCGCGCCTCAGCGTCAGTTATTGTTCAGCAGGCCGCCTTCGCCACTGGTGTTCCTCCGTATATCTACGCATTTCACCGCTACACATGGAGTTCCACCGCCCTCTCCTGTCCTCAAGTCTGCCAGTTTCTGAATGAACGACGAGTTGAGCTCCTCGCTTTGCCTGCTGACTGAACAGACCGCCTGCGCACCCGTTCCGCCCACTCGTTGC
+
FFFFFFFFFFFFFFFFFFFFFFFFFFF:FFFFFFF:FFFFFFFFFFFFFFFFFFFF:FFFF,F:FFFFFFFFFF,FFFFFFFF:FFFFFF,FF,FFFFFFFFFF:FFF:FF,,FF,,FFFFFFF:,FFFF:FFF,F,FFFFFFFFFF:FFFF,,FFFF:FFFFFFFF,,FFF::,FF:,F:,F:FFFF,F,FF,,,,FFF:FFFFF,,F,F,F:,,,FF:,FF,FFFF,,,,:F,,:::F,::FFF,,,,F
@A01757:128:HWYCLDRX2:1:2101:28293:12665
TCGGACTACAAGGGTTTCTAATCCTGTTTGCTCCCCACACTTTCGTGCCTCAACGTCAGTCATCGTCCAGCAAGCCGCCTTCGCCACTGGTGTTCCTCCTAATATCTACGCATTTCACCGCTACACTAGGAATTCCACTTGCCTCTCCGACACTCCAGCCCTGCAGTTCCAAATGCAGTCCCGGGGTTGAGCCCCGGGCTTTCACATCTGGCTTGCACTGCCGTCTACGCTCCCTTTACACCCAGTAAATC
+
FFFFFFFFFFFFFFFFFFFFFFFFFFFFFFFFF:FFFFFFF:FFFFFFFFFFFFFFFFFFF,FFFFFFFF:FFFFFFFFFFFFFFFFFFFFFFFFFFFFFFFFFFFFFFFFFFFFFFFFFFFFF,FFFFFFFFFFFFFFFFFFFFFFFFFFFFFFFFF:FFFFFFFFFFFFFFFFFFFFFFFFFFFFFFF:FFFFFFFFFFFF,FFFFFFFFFFFF:,FFFFF:FFF,FFFFFFFFFFF::FFFFF,::FF
@A01757:128:HWYCLDRX2:1:2101:26811:12696
TCGGACTACAAGGGTATCTAATCCTGTTTTCTACCCACGCTTTCGCTCCTCAGCGTCAGTTATGTGCCAGATAGTCGCCTTCGCCACTGATGTTCCTCCAGATATCTACGGATTTCACTCCTACACCTGGAATTCCACTATCCTCTCACACACTCCAGTTTGCCAGTTTCAAAGGCAGTTCCCACGTTGAGCGCGGGGATTTCACCCTTGACATGACATACCGCCTACGAGCGCTTTACGCCCAGTAATTC
+
FFFFFFFFFFFFFFFFFFFFFFFFFFFFF:FFFFFFFFFFFFFF,F:FFFFFFFFFFFFFFF,FF:FFFFFFFFFF:FFFFFF:FFFF:FFFFFFFFF,FFFFFFFFFFF,FFFFFF,FFFFFFFFFFFFFFFFFFFFFFFFFFFFFFFF:FFFFFFFF:F:F:FFFFFFFFF:FFF,FFFFFF,F:F,FFF:F::FFF:FF:FF:FF:FF,,FFFFFFF,FFF:FF,FFFF:FF,:FFFFF,F,FFFFF:
@A01757:128:HWYCLDRX2:1:2101:22354:12712
TCGGACTGCAAGGGTATCTAATCCTGTTTGCTCCCCACGCTTTCGCGCCTCAGCGTCAGTTGCTGTCCAGCAGGCCGCCTTCGCCACTGGTGTTCCTCCGTATATCTACGCATTTCACCGCTACACACGGAATTCCGCCTGCCTCTCCAGTACTCAAGAAGTACAGTTTCAAATGCAGGCTATGGGTTGAGCCCATAGTTTTCACATCTGACTTACCATCCCGCCTACACGCCCTTTACACCCAGTAAATC
+
FFFFF:F,FF::FFF,F,FF:,FFF:FFFFFFFFFF:F:FFFF,FFFFFF:FFFFFF,FFFFFFFFFFFF:FFF:FFF:,F,FFFF:FFFFFFFFFFF:FFFFFFFFFFFFFF:,FFFFFFFFFFFFFFFFFFF:FFFFFFFFFFFFF,FFFFFF:FFF,FF,FFFFFFF:FFF,FFFFF:F:,,FFFFFFFFF,FFF:F,F,FFFFFF,FF:FFF,FF:FFF:FF,FFFF,FFFFFFFFFF::,F:FFFF
@A01757:128:HWYCLDRX2:1:2101:24397:12712
TCGGACTACCAGGGTATCTAATCCTGTTTGCTCCCCACGCTTTCGCTCCTCAGCGTCAGTTATGTGCCAGATAGTCGCCTTCGCCACTGATGTTCCTCCAGATATCTACGGATTTCACTCCTACACCTGGAATTCCACTATCCTCTCACACACTCCAGTTTGCCAGTTTCAAAGGCAGTTCCCACGTTGAGCGCGGGGATTTCACCCTTGACTTGACATACCGCCTACGAGCGCTTTACGCCCAGTAATTC
+
FFFFFFFFFFFFFFFFFFFFFF:F:FFFFFFF,FFFFFFF,FFFFFFFFFFFFFFFFFFFFFFF,FFFFFF::FFFFFFFFFFFFF:FF::FFFFFFFFFFFFFFFF:FF:FFFFFFFFFFFFFFFFFFFF,FFFFFFF:FFFFFFFFFFFFF:FFFFFFFFFFFFFFFFF:FFF:FFFFFFFF,FFFFFFF:FFFFFF:FF,:F:FFFFFFF,F,FFFFFFFFFFFFF,F:FFFFFFFFFFFFFFFFFFF
@A01757:128:HWYCLDRX2:1:2101:18683:12806
TCGGACTACCAGGGTATCTAATCCCTTTCGCTCCCCTGGCCTTCGTGCCTCAGCGTCAGTTAATGTCCAGGAACCCGCCTTCGCCACGAGTGTTCCTCTCGATATCTACGCATTTCACTGATACACCGAGAATTCCGGTTCCCCCTCCATTACTCTAGTCTCGCAGTATCATGTGCCGTCCGCGGGTTGAGCCCGCGCCTTTCACACACGACTTACGAAACAGCCTACGCACGCTTTACGCCCAGTGATTC
+
FFFFFFFFFFFFFFFFFFFFFFFFFFFFFFFFFFFFFFFFFFFFFFFFFFFFFFFFFFFFFFFFFFFFFFFFFFFFFFFFFFFFFFFFFFFFFFFFFFFFFFFFFFFFFFFFFFFFFFFFFFFFFFFFFFFFFFFFFFFFFFFFFFFFFFFFFFFFFFFFFFFFFFFFFFFFFFFFFFFFFFFFFFFFFFFFFFFFFFFFFFFFFFFFFFFFFFFFFFFFF:FFFFFFFFFFFFFFFFF:FFFFFFFFFFF
@A01757:128:HWYCLDRX2:1:2101:3947:12837
TCGGACTACAAGGGTTTCTAATCCTGTTTGCTCCCCTCGCTTTCGCGCCTCAGCGTCAGTGATGGCCCAGAAGGCCGCCTTCGCCACCGGTGTTCTTCCCGATATCTGCGCATTCCACCGCTACACCGGGAATTCCGCCTTCCCCTACCACACTCAAGCCAGCCGGTATCGGGCGCGAGACTGGGTGGCGCCCCGAAATTTGACTCCCGACCTAACTTGCCGCCTACGCGCGCTGTACGCCCAATGAAACC
+
FFFFFF,FFF,FFFF,FF,F:FFFFFFFFF:,:FFF,,F:FFFFF:FFFFFF::FFFFFFFFFFF,FFFF,FFFFFFFF,FFFFFF:F:FFF:FFF:,FFFFFFFFFFFF:,FFFFFFFFFFFFF,FFF,F,:FFFFFFF,FFF,F,FFFFFFFFFFFFFF,FF,:FF,FF,:,FFFFFFFFF:FFF,:FF:FFF,F:FFFFFFFFFFFFFFF,F,:,,FF,F,FFF,F:FFFF:FFF,FFFFFF::,F,F
@A01757:128:HWYCLDRX2:1:2101:26802:12837
TCGGACTACCGGGGTATCTAATCCTGTTTGCTCCCCACGCTTTCGCACCTGAGCGTCAGTCTTCGTCCAGGGGGCCGCCTTCGCCACCGGTATTCCTCCAGATCTCTACGCATTTCACCGCTACACCTGGAATTCTACCCCCCTCTACGAGACTCAAGCTTGCCAGTATCAGATGCAGTTCCCAGGTTGAGCCCGGGGATTTCACATCTGACTTAACAAACCGCCTGCGTGCGCTTTACGCCCAGTAATTC
+
FFFFFFFFFFFFFFFFFFFFFFFFFFFFFFFFFFFFFFFFFFFFFFFFFFFFFFFFFFFFFFFFFFFFFFFFFFFFFFFFFFFFFFFFFFFFFFFFFFFFFFFFFFFFFFFFFFFFFFFFFFFFFFFFFFFFFFFFFF:FFFFFFFFFFFFFFFFFFFFFFFFF,FFFFFFFFFFFFFFFFFFFFFFFFFFFFFFFFFFFFFFFFFF:FF:FFFFFFFFFFFFFFF::FFFF:FFFFFFFFFFF:FF:FFF
@A01757:128:HWYCLDRX2:1:2101:16550:12868
GGGGGGGGGGGGGGGGGGGGGGGGGGGGGGGGGGGGGGGGGGGGGGGGGGGGGGGGGGGGGGGGGGGGGGGGGGGGGGGGGGGGGGGGGGGGGGGGGGGGGGGGGGGGGGGGGGGGGGGGGGGGGGGGGGGGGGGGGGGGGGGGGGGGGGGGGGGGGGGGGGGGGGGGGGGGGGGGGGGGGGGGGGGGGGGGGGGGGGGGGGGGGGGGGGGGGGGGGGGGGGGGGGGGGGGGGGGGGGGGGGGGGGGGGGG
+
FFFFFFFFFFFFFFFFFFFFFFFFFFFFFFFFFFFFFFFFFFFFFFFFFFFFFFFFFFFFFFFFFFFFFFFFFFFFFFFFFFFFFFFFFFFFFFFFFFFFFFFFFFFFFFFFFFFFFFFFFFFFFFFFFFFFFFFFFFFFFFFFFFFFFFFFFFFFFFFFFFFFFFFFFFFFFFF:FFFFFFFFFFFFFFFFFFFFFFFFFFFFF,FFF:FFFFFF:F:FFFFFF:FFFFFFFF:F:FFFFFFFFFFFFFF
@A01757:128:HWYCLDRX2:1:2101:19642:12931
TCGGATACAAGGGTTTCTAATCCTGTTTGCTCCCCACGCTTTCGCGCCTCAGCGTCAGTTATTGTCCAGCAGGCCGCCTTCGCCACTGGTGTTCCTCCGTATATCTACGCATTTCACCGCTACACACGGAATTCCGCCTGCCTCTCCAACACTCAAGAACGATAGTTTCAAATGCAGGCTATGGGTTGAGCCCATAGTTTTCACATCTGACTTACCATCCCGCCTACACGCCCTTTACACCCAGTAAATCC
+
FFFFFF,FFFFFFFFFFFFFFFFFFFFFFFFFFFFFFFFFFFFFFFFFFFFFFFFFFFFFFFFFFFFFFFFFFFFFFF:FFFFFFFFFFFFFFFFFFFFFFFFFFF:FFFFFFFFFFFFFFFFFFFFFFFFF::FFFFFFFFFFFFFF:FFFFFFF::FFFFFFFFFFFFFFFFFFFFFFFFF:FFFFFFFFFFFFFFFFFFFFF:FFFFFFFFFF:FF,FF,FF:FFF,FFFFFFF:FFFFFFF,FF,FF
@A01757:128:HWYCLDRX2:1:2101:13078:12994
TCGGACTACCCGGGTATCTAATCCCTTTCGCTCCCCTGGCCTTCGTGCCTCAGCGTCAGTTAATGTCCAGGAACCCGCCTTCGCCACGAGTGTTCCTCTCGATATCTACGCATTTCACTGCTACACCGAGAATTCCGGTTCCCCCTCCATTACTCTAGTCTCGCAGTATCATGTGCCGTCCGCGGGTTGAGCCCGCGCCTTTCACACACGACTTACGAAACAGCCTACGCACGCTTTACGCCCAGTGATTC
+
FFFFFFFFFFFFFFFFFFFF,FFFFFFFFFFFFFFFFFFFFFFFFFFFFFFFFFFFFFFFFFFFFFFFFFFFFFFFFFFFFFFFFFFFFFFFFFFFFFFFFFFFFFFFFFFFFFFFFFFFFFFFFFFFFFFFFFFFFFFFFFFFFFFFFFFFFFFFFFFFFFFFFFFFFFFFFFFFFFFFFFFFFFFFFFFFFFFFFFFF,FFFFFFFFFFFFFFFFF:FFFFFFFFFFFFFFFFFFFFFFFFFFFFFFFF
@A01757:128:HWYCLDRX2:1:2101:16080:12994
TCGGACTACTAGGGTATCTAATCCTGTTTGCTCCCCACACTTTCGTGCCTCAACGTCAGTTATCGTCCAGAAAGTCGCCTTCGCCACTGGTGTTCCTCCTAATATCTACGCATTTCACCGCTACACTAGGAATTCCACTTTCCTCTCCGACACTCAAGATATCCAGTTTTGGTTGCAGTTCCTCAGTTGAGCCGAGGGATTTCACAACCAACTTAGACACCCGTCTACGCACCCTTTACACCCAATAATTC
+
FFFFFFFFFFFFFFFFFFFFFFFFFFFFFFFFFFFFFFFFFFFFFFFFFFFFFFFFFFFFFFFFFFFFFFFFFFFFFFFFFFFFFFFFFFFFFFFFFFFFFFFFFFFFFFFFFFFFFFFFFF,FFFF,FFFF:FFFFFFFFFFFFFFFFFFFFFFFFFFFFFFFFFFFFFFF:FFFFFFFFFFFFFFFFFFFFFFFFFFFFFFFFFFFF,FFFFFFFFFFFFF,FFFFFFFFFFFFFFFFF:FFFFF,FFF
@A01757:128:HWYCLDRX2:1:2101:14624:13041
TCGGACTACACGGGTATCTAATCCTGTTCGATACCCACGCTTTCGTGCTTCAGCGTCAGTTGGGCGCCGGTATGCTGCCTTCGCAATCGGAGTTCTGCGTGATATCTATGCATTTCACCGCTACACCACGCATTCCGCATACTTCTCGCCCACTCAAGAACATCAGTTTCAACGGCACGACGGGGTTGAGCCCCGAATTTTTACCGCTGACTTGACATTCCGCCTACGCACCCTTTAAACCCAATAAATCC
+
FFFFFFFFFFFFFFFFFFFFFFFFFFFFFFFFFFFFFFFFFFFFFFFFFFFFFFFFFFFFFFFFFFFFFFFFFFFFFFFFFFFFFFFFFFFFFFFFFFFFFFFFFFFFFFFFFFFFFFFFFFFFFFFFFFFFFFFFFFFFFFFFFFFFFFFFFFFFFFFFFFFFFFFFFFFFFFFFFFFFFFFFFFFFFFFFFFFFFFFFFFFF,FFFFFFFFFFFFFFFFFFFFFFFFFFFFFFFFFFF:FF:F:FFFF,
@A01757:128:HWYCLDRX2:1:2101:25265:13056
TCGGACTACAAGGGTATCTAATCCCTTTCGCTCCCCTGGCCTTCGTGCCTCAGCGTCAGTTAATGTCCAGGAACCCGCCTTCGCCACTGATGTTCCTCTCGATATCTACGCATTTCACTGCTACACCGAGAATTCCGGTTCCCCCTCCATTACTCTAGTCTCGCAGTATCATGTGCCGTCCGCGGGTTGAGCCCGCGCCTTTCACACACGACTTACGAAACAGCCTACGCACGCTTTACGCCCAGTGATTC
+
FFFFFFFFFFFFFFFFFFFFFFFFFFFFFFFFFFFFFFFFFFFFFFFFFFFFFF:,FFFFF,FFFFFFF:FF,FFFFFFFFFFFFFFFFFFFFFFF:FFFFFFFFFFFFFFF,FFFFFFFFFFFFFFFFF::FFFFFFF:FFFFFFFFFFF:FFFFFFFFFFFFFFFFF:FFFFFFFFFFFFFFFFFFFFFFFFFFFFFFF,FFFF:F:,FFFFFF:FFFFFF:FFFFFFFF:FFFFFFFFFFFFF:FFFF
@A01757:128:HWYCLDRX2:1:2101:25247:13182
TCGTACTCAAGGGTATCTAATCCTGTTCGCTCCCCTAGCTTTCGCGCCTCAGCGTCAGTCGTGGCCCAGAAGGCCGCCTTCGCCGCCGGTGTTCTTCCCAATATCTGCGCATTCCACCGCTACACTGGGAATTCCGCCTTCCCCTACCAGACTCAAGCCTGCCGGTATCGGGGGCGGACCGGGGTTGAGCCCCGGTATTTGACCCCCTACCTAACAGGCCGCCTACGCGCGCTTTAAACCCAATAAATCCG
+
FFFFFFFFFFFFFFFFFFFFFFFFFFFFFFFFFFFFFFFFFFFFFFFFFFFFFFFFFFFFFFFFFFFFFFFFFFFFFFFFFFFFFFFFFFFFFFFFFFFFFF:FFF:FFFFFFFFFFFFFFFFFFFFFFFFFFFFFFFFFFFFFFFFFFFFFFFFFFFFFFFFFFFFFFFFFFFFFFFF:FFFFFFFFFFFFFFFFFFFF:FFFFFFF:FFFFFFFFFFFFF:F,FFFFFFFFFFFF:FFFF:FFFFFFFF
@A01757:128:HWYCLDRX2:1:2101:6949:13213
TCGGACTACAGGGGTATCTAATCCTGTTCGCTACCCACGCTTTCGTGCATCAGCGTCAGATGCGGATTAGCAAGCTGCCTGCGCAATCGGTGTTCTGAGTAATATCTAAGCATTTCACCGCTACACTACTCATTCCGCCTGCTGCATCCGCTCTCCAGTCGAACAGTATCAGAGGCAGGCACGGGGTTAAGCCCCGACATTTGACCTCTAACTTAAAAAACCGCCTACGCACCCTTTAAACCCAATAAATC
+
FFFFFFFFFFFFFFFFFFFFFFFFFFFFFFFFFFFFFFFFFFFFFFFFFFFFFFFFFFFFFFFFFFFFFFFF,FFFFFFFFFFFFFFFFFFFFFFFFFFFFFFFFFFFFFFFF:FFFFFFFFFFFFFFFFFFFFFFFFFFFFFFFFFFFFFFFFFFFFFFFFFFFFFFFFFFFFFFFFFFFFFFFFFF:FFFFFFFFFF:FFFF,FFFFFFFFF:FFFFFFFFFFFFFFFFFFFFFFFFFFFFFFFF,,FF
@A01757:128:HWYCLDRX2:1:2101:2239:13228
TCGGACTACAAGGGTATCTAATCCTGTTCGCTCCCCTCGCTTTCGCGCCTCAGCGTCAGTCGTGGCCCAGAAGGCCGCCTTCGCCGCCGGTGTTCGTCCCAATATATGCGCGTTCCACCGCTACCCAGGGAATTCCGCCTTCCCCGAGCAGACTCACGCCAGCCGGTCGCGGGGGCGGCCGGCGGTGGTGCCGGGGGAGTTGCGCGCCGTCCTCTCAGGGGGCCTCGCGGGGGGTGGGGGCCCAGGGAGCG
+
:FF:FF:FFF:FFFFF:F:FFFFFF::FFFFFFF,,,:F:,,::F,FFFFFFF::F:FF,,F:FF,:F:F,,F,F,:F,,:,FF:F,:FF,FF,,,F::F:F,,,,,F,FF,,,,,,,FFF,,F,,,F:F,,,,:,F:,:,::,,,,:,F::,:,:FF:,,::FFF,,,,,F:FFFF,,F,F,FF,,F,,::,,,F,,F,FF,FF,F,F,,::,:,,F,,,,,,,,,,,:,:,:,,,,F,,:,,,,,,,,:
@A01757:128:HWYCLDRX2:1:2101:16161:13322
TCGGACTACAAGGGTATCTAATCCTGTTTGCTCCCCACGCTTTCGAGCCTCAACGTCAGTCATCGTCCAGCAAGCCGCCTTCGCCACTGGTGTTCCACCTAATATCTACGCATTTCACCGCTACACTAGGAATTCCACTTGCCTCTCCGACACTCCAGCCCTGCAGTTCCAAATGCAGTCCCGGGGTTGAGCCCCGGGCTTTCACATCTGGCTTGCAATGCCGTCTACGCTCCCTTTACACCCAGTAAATC
+
FFFFFFFFFFFF:FFFFFFFFFFFFFFFFFFFFFFFFFFFFFFFFFFFFFFFFFFFFFFFFFFFFFFFFFFF,FFFFFFFFFFFFFFFFFFFFFFF:FFFFFFFFFFFFFFFFFFFFFFFFFFFFFFFFFFFFFFFFFFFFFFFFFFFFFFFFFFFFFFF:FFFFFFFFFFFFFFFFFFFFFFFFFFFF,:FFFFFFFFFFFFFFFFFFFFFFFFFF,F::FFFFFFFF:FFFFFFFFFFF:FFFFF,FFF
@A01757:128:HWYCLDRX2:1:2101:18909:13354
TCGGCTGGGGTTTCTAATCCTGTTTGCTCCCCACGCTTTCGAGCCTCAGCGTCAGTTACAGTCCAGAGAATCGCCTTCGCCACTGGTGTTCTTCCTAATCTCTACGCATTTCACCGCTACACTAGGAATTCCATTCTCCTCTCCTGCACTCTAGACTTCCAGTTTGAAATGCAGCACTCAAGTTGAGCCCGAGTATTTCACATCTCACTTAAAAGTCCGCCTACGCTCCCTTTACGCCCAGTAAATCCGGA
+
FFFFFFFFFFFFFFFFFFFFFFFFFFFFFFFFFFFFFFFFFFFFFFFFFFFFF:FFFFFFFFFFFFFFFFFFFFFFFFFFFFFFFFFFFF:FFFFFFFFFFFFFFFFFF,FFFFFFFFFFFFFFFFFFFFFF,FFFFFFFFFFFFFFFFFFFFFFFFFFFF::FFFFFF:FFF:FFF:FFFFFFFFFFFFFFFFFFFFFF:FFFFFF:FFFF,FFFFF:F:FFFFFF:FFFFFFFF:FFF:::,FFFFFFF
@A01757:128:HWYCLDRX2:1:2101:8847:13369
TCGGACTACCAGGGTATCTAATCCTGTTCGCTACCCACGCTCTCGTGCTTCAGCGTCAGTCTCAGCCTGGTAAGCTGCCTTCGCTATCGGAGTTCTAAGTCATATCTAAGCATTTCACCGCTACTTGACTTATTCCGCCTACCTCGTCTGTACTCGAGCCCGCCAGTTTAAATGGCAATCCGGGGTTTAGCCCCGACATTTAACCACTAACTTAACAGGCCGCCTACGCACCCTTTAAACCCAATAAATCC
+
FFFFFFFFFFFFFFFFFFFFFFFFFFFFFFFFFFFFFFFFFFFFFFFF:FFFFFFFFFFFFFFFFFFFFFFFFFFFFFFFFFFFFFFFFFFFFFFFFFFFFFFFFFFFFFFFFFFFFFFFFFFFFFFFFFFFFFFFFFFFFFFFFFFFFFFFFFFFFFFFFFFFFFFFF,FFFF:FFFFFFFFFFFFFFFFFFFFFFFFFFF,FFFFFFFFF,FFFFF:FFFFFF:FFFF::FFF:FFFF::FFFFF:FF:
@A01757:128:HWYCLDRX2:1:2101:2139:13401
TCGGACTACAAGGGTATCTAATCCTGTTCGCTCCCCTAGCTTTCGCGCCTCAGCGTCAGTCGTGGCCCAGAAGGCCGCCTTCGCCGCCGGTGTTCTTCCCAATATCTGCGCATTCCTCCGCTACACTGGGAATTCCGCCTTCCCCTCCCAGACTCAAGCCTGCCGGTCTCGGGGGCGGACCGGGGGTGAGCCGCGGGGTTTGGGCCCCGAGCTCGCGGGCGGCCTACGCGCGCGTTTGGCGCGGTGACTCG
+
,FFFFFFFFFFFF:FFF:FFFFF:FFFF::FFFFFFFFFFFFFF:FFF:FFFFFFFF,FFFF:FFFFFFFFFFF:FFF,:FFFFF:FFFFFF,::F:F:F,FFFF:FF,F:,,FFF,:,FFFF,,FFFFF,,:F,:F:,F,,F,,F,,FFF:FF,F,F,F::,FFF,,:FFFFF,:FFF,:FFFF,,F:F:FF:FF,,,:FF,,:::,F,F:,:,:,FF:,F,::,F,,F:F,,,,,,FF:F,,FF,,:,F
@A01757:128:HWYCLDRX2:1:2101:27932:13448
TCGGACTACAGGGGTATCTAATCCTGTTTGCTACCCACGCTTTCGAACCTCAGCGTCAGTTACAGACCAGAGAGCCGCTTTCGCCACTGGTGTTCTTCCATATATCTACGCATTTCACCGCTACACATGGAGTTCCACTCTCCTCTTCTGCACTCAAGTCTCCCAGTTTCCAATGCACTACTCCGGTTAAGCCGAAGGCTTTCACATCAGACTTAAAAGACCGCCTGCGTTCCCTTTACGCCCAATAAATC
+
FFFFFFFFFFFFFFFFFFFFFFFFFFFFFFFFFFFFFFFFFFFFFFFFFFFFFFFFFFFFFFFFFFFFFFFFFFFFFFFFFFFFFFFFFFFFFFFFFFFFFFFFFFFFFFF:FFFFFFFFFFFFFFFFFFFFFFFF:FFFFFFFFFFFFFFFFFFFFFFFFFFFFFFFFFFFFFFF:FFFFFFFFFF:FFFFFFFFFFFFFFFFFFFFFFFFFFFFFFFF::FFFFFFFFFFFFFFFFFFFFFF,F,,FF:
@A01757:128:HWYCLDRX2:1:2101:20672:13557
TCGGACACTAGGGTTTCTAATCCTGTTTGCTCCCCACGCTTTCGCGCCTCAGCGTCAGTTAATGTCCAGCAGGCCGCCTTCGCCACTGGTGTTCCTCCGTATATCTACGCATTTCACCGCTACACACGGAATTCCGCCTGCCTCTCCATCACTCAAGATCTACAGTTTTGGATGCAGCTCCGCAGTTAAGCTGCGGTATTTCACATCCAACTTGCAGTCCCGCCTGCGCTCCCTTTACACCCAGTAATTCC
+
FFFFFFFF:FFFFFFFFF:FFFFFFFFFFFFFFFFFFFFF:FFFFFFF:FFFFFFFFFFFFFFFFFFFFFFFFFFFFFFFFFFFFFFFFFFFFFFFFFFFFFFFFFFFFFFFFFFFFFFFFFFFFFFFFF:FFFFFFFFFFFFFFFFFFFFFFFFFFFFFFFFFFFFFFFFFFFFFF,FFFFFFFFFFFFFFFFFF:FFFFFFFFFFFFFFFFFFFF:FF:FFFF:FFFFFFFFFFFFFF,FFFFFFF:F:
@A01757:128:HWYCLDRX2:1:2101:27597:13683
TCGGACTACCCGGGTATCTAATCCTGTTCGCTACCCATGCTCTCGTGCATCAGCGTCAGACTCAGCCTGGTAAGCTGCCTTCGCTATCGGAGTTCTAAGTTATATCTATGCATTTCACCGCTACTTAACTTATTCCGCCTACCTCGTCTGTTCTCTAGCTCTACAGTATTAATGGCACAATGAGGTGAAGCCCCAAAATTTTACCACTAACTTATAATGCCGCCTACGCACCCTTTAAACCCAATAAATCC
+
FFFF:FF:FFFFFFFF:FF:FFFFFFFFFFFFFFFFFFFFFFFFFFFFFFFFFFF:FFFFFFFFFFFFFFF,FFFFFFFFFFFFFFFFFFFFFFFFFFFFFF:F:FFFFFFFFFFFFFFFFFFFFFFFFFFFFFFF:FFFFFFFFFFFFFFFFFFFFFFFFFF:FFFFF:FFFFFFFFFFFFFFFFFFFFFFFFFF:FFFFFF:FFFF,:FFFFF:FFFFFFFFFFFFFFFFFFFFFFFFFFF:F:FFFFF
@A01757:128:HWYCLDRX2:1:2101:20085:13698
TCGGACTACAAGGGTTTCTAATCCTGTTCGCTACCCATGCTTTCGAGCCTCAGCGTCAGTTGCAGACCAGAGAGCCGCCTTCGCCACTGGTGTTCTTCCATATATCTACGCATTCCACCGCTACACACGGAGTTCCACTCTCCTCTTCTGCACTCAAGTTCAACAGTTTCTGATGCAATTCTCCGGTTGAGCCGAAGGCTTTCACATCAGACTTATTGAACCGCCTGCACTCGCTTTACGCCCAATAAATC
+
FFFFFFFFFFFFFFFFFFFFFFFFFFFFFFFFFFFFFFFFFFFFFFFFFFFFFFFFFFFFFFFFFFFFFFFFFFFFFFFFFFFFFFFFFFFFFFFFFFFFFFFFFFFFFFFFFFFFFFFFFFFFFFFFFFFFFFFFFFFFFFFFFFFFFFFFFFFFFFFFFFFFFFFFFFFFFFFFFFFFFFFFFFFFF:FFFFFFFFFFFFFFFFFFFFFFFFFFFFFFFFFFFFFFFFFFFFFFFFFFFFFFFFFFFFF
@A01757:128:HWYCLDRX2:1:2101:30951:13761
TCGGACTACCCGGGTATCTAATCCTGTTCGCTACCCATGCTTTCGAGCCTCAGCGTCAGTTGCAGACCAGAGAGCCGCCTTCGCCACTGGTGTTCTTCCATATATCTACGCATTCCACCGCTACACATGGAGTTCCACTCTCCTCTTCTGCACTCAAGTTCAACAGTTTCTGATGCAATTCTCCGGTTGAGCCGAAGGCTTTCACATCATACTTATTGAACCGCCTGCACTCGCTTTACGCCCAATAAATC
+
FFFFFFFFFFFFFFFFFFFFFFFFFFFFFFFFFFFFFFFFFFFFFFFFFFFFFFFFFF:FFFFFFFFFFFFFFFFFFFFFFFFFFFFFFFFFFFFFFFFFFFFFFFFFFFFFF:FFFFFFFFFFFFFFFFFFFFFFFFFFFFFFFFFFFFFFFFFFFFFFFFFFFF:FFFFF:FF:FFFFFFFFFFFFFFF:F,FF:,FFFF:FFFFFFFFFFFFFF:FFF,FFFFF:FFFFFFFFFF:,FFFF,FFFFFF
@A01757:128:HWYCLDRX2:1:2101:9833:13792
TCGGACTACAAGGGTATCTAATCCTATTTGCTCCCCACGCTTTCGTGCCTCAGCGTCAGTCACAGGCCAGGCGGCCGCCTTCGCCACTGGTGTTCTTCCATATCTCTGCGCATTTTACCGCTACACATGGAGTTCCACCGCCCTCTCCTGTCCTCAAGTCTGCCAGTTTCTGAATGAAAGACGAGTTGAGCTCATCCCTTTGCCTTCAGACTGAACAGACCGCCTGCGAACCCTTTAAGCCCAATCATTCC
+
FF:FFFFFFFFF,FFFFFFFFF,FFFFF:F::FFFFFFF:FFFFFFF:F:F,F:FFFFF,FFFFF:F:FF,FFFFF::FFFFF,FF:F,FF::F,FFFFFFFFFFFFFFFFFF:FF:FF,:FFFF:FF,:F:,FFFFFF:F,FFFFFF,,,:FFFFF::F:F:FF,FF:FF,F,,,FFF,FFFF,FF,F,FFFF::F,FFF,F:F::F:FFF:F::F,F:F:F,,::,:FFF:F::F,,FFFFF:,::,FF
@A01757:128:HWYCLDRX2:1:2101:14271:13808
TCGGACTACATGGGTATCTAATCCTGTTCGCTACCCATGCTTTCGAGCCTCAGCGTCAGTTGCAGACCAGACAGCCGCCTTCGCCACTGGTGTTCTTCCATATATCTACGCATTCCACCGCTACACATGGAGTTCCACCGTCCTCTTCTGCACTCAAGTTGCCCGGTTTCCGATGCACTTCTTCGGTTAAGCCGAAGGCTTTCACATCAGACCTAAGCAACCGCCTGCGCTCGCTTTACGCCCAATAAATC
+
FFFFFFFFFFFFFFFFFFFFFFFF:FFFFFFFFFFFFFFFFFFFFFFFFFFFFFFFFFFFFFFFFFFFFFFFFFFFFFF:FFFFFFFFFFFFFFFFFFFFFFFFFFFFFFFFFFFFFFFFFFFFFFFFFFF:FFFFFFFFFFFFFFFFFFFFFFFFFFFFFFFFFFFFFFFFFFFFFFFFFFFFFFFF:FFFFFFFFFFFFF:FFFFFF:F:FFFFFFFFFFF:FFFFFFFF:FFFF,FFFFFFFFF,FFF
@A01757:128:HWYCLDRX2:1:2101:2980:13855
TCGGACTACCAGGGTATCTAATCCTGTTTGCTCCCCTAGCTTTCGCGCCTCAGCGTCAGTGATGGCCCAGAAGGCCGCCTTCGCCACCGGTGTTCTTCCCGATATCTGCGCATTCCACCGCTACACCGGGAATTCCGCCTTCCCCTACCACACTCAAGCCAGCCGGTATCGGGAGCGAGACGGGGTTGAGCCCCGAAATTTGACTCCCGACCTAACTGGCCGCCGACGCGCGCTTTACGCCCCATGTATCC
+
FFFFFFF:FFFFFFFFFFFFFFFFFFFFFFFF,FFFFFFFFFFFFFFF:FF,FFFFF:FFF:FFFFFFFFFFFFFFFFFFFFFFFF:F:FFFFFFFFFFFFFFFFFFFF:F,:FFFFFFFFFFFFF:FFFF:FF:FFFFFFFFFFFFFFFFFFFFFFFFFFFFFFFFF:FFFFFFFFFF::F,FF:FFFFFF,FFF,FFFFFF:F:F:FFF,FF:FFFF,FFFF,F:FFFFFFF,FFFFFFF:FF,,,F:F
@A01757:128:HWYCLDRX2:1:2101:16667:13949
TCGGACTACAGGAGTATCTAATCCTGTTTGCTCCCCACACTTTCGCGCCTCAGCGTCAGTTGTCGTCCAGAAAGCCGCCTTCGCCACTGGTGTTCCTCCTAATATCTACGCATTTTACCGCTACACTAGGAATTCCGCTTTCCTCTCCGATACTCAAGGCTGTCAGTTTCAATCGCAGCCCCGGGGTTAAGCCCCGGTATTTCACGACTGACTTGACAGTCCGCCTACGCGCCCTTTACACCCAGTAAATC
+
FFFFFFFFFFFFFFFFFFFFFFFFFFFFFFFFFFFFFFFFFFFFFFFFFFFFFFFFFFFFFFFFFFFFFFFFFFFFFFFFFFFFFFFFFFFFFFFFFFFFFFFFFFFFFFFFFFFFFFFFFFFFFFFFFFFFFFFFFFFFFFFFFFFFFFFFFFFFFFFFFFFFFFFFFFFFFFFFFFFFFFFFFFFF:FFFFFFFFFFFFFFFFFFFFF:FFFFFFFFFFFFFFF,FFFFFFFFFFFF:F,FFFFF:FFF
@A01757:128:HWYCLDRX2:1:2101:20482:13949
TCGGACTACTAGGGTTTCTAATCCTGTTCGCTACCCACGCTCTCGTGCTTCAGCGTCAGTCTCAGCCTGGTAAGCTGCCTTCGCTATCGGAGTTCTAAGTCATATCTAAGCATTTCACCGCTACTTGACTTATTCCGCCTACCTCGTCTGTACTCGAGCCCGCCAGTTTTAATGGCAATCCGGGGTTTAGCCCCGACATTTAACCACTAACTTAACAGGCCGCCTACGCTCCCTTTACGCCCAGTAAATCC
+
FFFFFFFFFFFFFFFFFFFFFFFFFFFFFFFFFFFFFFFFFFFFFFFFFFFFFFFFFFFFFFFFFFFFFFFFFFFFFFFFFFFFFFFFFFFFFFFFFFFFFFFFFFFFFFFFFFFFFF:FFFFFFFFFFFFFFFFFFFFFFFFFFFFFFFFFFFF:FFF:FFFFFFFFFFFFFFFFFFFFFFFFFFFFFFF:FFFFFFFFFFFF:FFFFFFFFFFFFFFFFFFFF,FFFFFFFFFFFFF:FFFFFFFFFF,
@A01757:128:HWYCLDRX2:1:2101:10077:13964
TCGGACTACTAGGGTATCTAATCCTGTTTGCTACCCACGCTTTCGCTCCTCAGCGTCAGTTATGTGCCAGATAGTCGCCTTCGCCACTGATGTTCCTCCAGATATCTACGGATTTCACTCCTACACCTGGAATTCCACTATCCTCTCACACACTCCAGTTTGCCAGTTTCAAAGGCAGTTCCCACGTCGAGCGCGGGGATTTCACCCTTGACTTGACATACCGCCTACGAGCGCTTTACGCCCAGTAATTC
+
FFFFFFFFFFFFFFFFFFFFFFFFFFFFFFFFFFF:FFFF:FFFFFFFFFFFFFFFFFFFFFFFFFFFFFFF,FFFFFFFFFFFFFFFFFFFFFFFFFFFFFFFFFFFFFFF,FFFFFFFFFFFFFFFFFFFFFFFFFFFFFFFFFFFFFFFFFFFFF:FFFFF:FFFFFFFFFFF:FFFFFFFFFFFFFFFFFFFFF:FFFFFFFFFF::F,FFFFFF:FFFFFFFFF:FFFFFFFFFFFFFFFFFFFFF
@A01757:128:HWYCLDRX2:1:2101:10257:13996
TCGGACTACTGGGTATCTAATCCCTTTCGCTCCCCTGGCCTTCGTGCCTCAGCGTCAGTTAATGTCCAGGAACCCGCCTTCGCCACGAGTGTTCCTCCCGATATCTACGCATTTCACTGCTACACCGAGAATTCCGGTTCCCCTTCCATTACTCTAGTCTCGCAGTATCATGTGCCGTCCGCGGGTTGAGCCCGCGCCTTTCACACACGACTTACGAAACAGCCTACGCACGCTTTACGCCCAGTGATTCC
+
FFFFFFFFFFFFFF,FFFFFFFFFFFFFFFFFFFFFFFFFFFFFFFFFFFFFFFFFFFFFFFFFFFFFFFFFFFFFFFF:FFFFFFFFFFFFFFFFFFFFFFFFFFFFFFFFFFFFFFFFF:FFFFFFFF,FFFFFFFFFFFFFFFFFFFFFFFFFFFFFFFFFFFFFFFFFFFFFFFFFFFFFFFFFFFFFFFFFFFFFFFFFFFFFFFFFFFFFFFFF,F:FFF:FF:FFFF,F:FFF:FFFFFFFFFF
@A01757:128:HWYCLDRX2:1:2101:25988:13996
TCGGACTACTAGGGTATCTAATCCTGTTTGCTCCCCACACTTTCGTGCCTCAACGTCAGTTATCGTCCAGAAAGTCGCCTTCGCCACTGGTGTTCCTCCTAATATCTACGCATTTCACCGCTACACTAGGAATTCCACTTTCCTCTCCGACACTCAAGATATCCAGTTTTGGTTGCAGTTCCTCAGTTGAGCCGAGGGATTTCACAACCAACTTAGACACCCGTCTACGCACCCTTTACACCCAATAATTC
+
FFFFFFFFFFFFFFFFFFFFFFFFFFFFFFFFFFFFFFFFFFFFFFFFFFFFFFFFFFFFFFFFFFFFFFFFFFFFFFFFFFFFFFFFFFFFFFFFFFFFFFFFFFFFFFFFFFFFFFFFFFFFFFFFFFFFFFFFFFFFFFFFFFFFFFFFFFFFFFFFFF:FFFFFFFF:FFFF:FFFFFFFFFFFFFFFFFFFFFFFFFFFFFFFFFFFFFFFFFFFF,FFFFFFFFFFFFFFFFFFF:FFFFFFFFF
@A01757:128:HWYCLDRX2:1:2101:2862:14058
TCGGACTACTAGGGTATCTAATCCTGTTTGCTCCCCACGCTTTCGCGCCTCAGCGTCAGTTATTGTCCAGCAGGCCGCCTTCGCCACTGGTGTTCCTCCGTATATCTACGCATTTCACCGCTACACACGGAATTCCGCCTGCCTCTCCAACACTCAAGAACTACAGTTTCAAATGCAGGCCATGGGTTGAGCCCATGGTTTTCACATCTGACTTGCAGTCCCGCCTACGCGCCCTTAACGCCCAATGAATC
+
FFFFFFFFFFFFFFFFFFF:FFFFFFFFFFFFF:FF:FFFFFF:FFF:FFFFFFFFFFFFFFFFFFFFFFFFFFFFF:FFFFFFFFFFFFFFFFFFFFFF:FFFF:FF:FFFFFFFFFFFFFFFFFFFFFFFFFFFF:FFFFFF:FFFFFFFF:FFFFFFFFFFF,F:FFFF:,FFFFF:FFF:,FFFFF:,:FFF,:FFF,,::FFFF:F:,FF,FFFFFFFFFFFFF,F:,F,F,::,F,F:,,,:FFF
@A01757:128:HWYCLDRX2:1:2101:27850:14058
TGGACTACAAGGGTTTCTAATCCTGTTCGCTCCCCACGCTTTCGCTCCTCAGCGTCAGTAACGGCCCAGAGACCTGCCTTCGCCATTGGTGTTCTTCCCGATATCTACACATTCCACCGTTACACCGGGAATTCCAGTCTCCCCTACCGCACTCAAGCCCGCCCGTACCCGGCGCGGATCCACCGTTAAGCGATGGACTTTCACACCGGACGCGACGAACCGCCTACTAGCCCTTTACGCCCAATAAATCC
+
FFFFFFFFFFFFFFFFFFFFFFFFFFFFFFFFFFFFFFFFFFFFFFFFFFFFFFFFFFFFFFFFFFFFFFFFFFFFFFFFFFFFFFFFFFFFFFFFFFFFFFFFFFFFFFFFFFFFFFFFFFFFFFFFFFFFFFFFFFFFFFFFFFFFFFFFFFFFFFFFFFFFFFFFFFFFFFFFFFFFFF:FFFFFFFFFFFFFFFFFFFFFFFFFFFFFFF,FFFFFFFFFFFFFFFFFFFFFFFFFFFFFFFFFFF:
@A01757:128:HWYCLDRX2:1:2101:18792:14090
TCGGACTCCAGGGTATCTAATCCTATTTGCTCCCCACGCTTTCGTGCCTCAGCGTCAGTCACAGGCCAGGCGGCCGCCTTCGCCACTGGTGTTCTTCCATATCTCTGCGCATTTTACCGCTACACATGGAGTTCCACCGCCCTCTCCTGTCCTCAAGTCTGCCAGTTTCTGAATGAAAGACGAGTTAAGCTCATCCCTTTGCCTTCAGACTGAACAGACCGCCTGCGCACCCTTTACGCCCAATCATTCCG
+
FFFFFFFFFFFFFFFFFFFFFFFFFFFFFFFFFFFFFFFFFFFFFFFFFFFFFFFFFFFFFFFFFFFFFFFFFFFFFFFFFFFFFFFFF:FFFFFFFFFFFFFFFFFFFFFFFFFFFFFFFFFFFFFFFFFFFFFFFFFFFFFFFFFFFFFFFFFFFFFFFFFFFFFFFFFFFFFFFFFFF:FFFFFFFFFFFFFFFFFFFFFFFFFFFFF:FFF:FF:FFFFFFFFFFFFFFFFFFFFFF:FFFFFFFFF
@A01757:128:HWYCLDRX2:1:2101:27814:14121
TGGACTACAAGGGTTTCTAATCCTGTTCGCTCCCCACGCTTTCGCTCCTCAGCGTCAGTAACGGCCCAGAGACCTGCCTTCGCCATTGGTGTTCTTCCCGATATCTACACATTCCACCGTTACACCGGGAATTCCAGTCTCCCCTACCGCACTCAAGCCCGCCCGTACCCGGCGCGGATCCACCGTTAAGCGATGGACTTTCACACCGGACGCGACGAACCGCCTACTAGCCCTTTACGCCCAATAAATCC
+
FFFF:FFFFFFFFFFFFFFFFFFFFFFFFFFFFFFFFFFFFFFFFFFFFFFFFFFFFFFFFFFFFFFFFFFFFFFFFFFFFFFF:FFFFFFFFFFFFFFFFFFFFFFFFFFF:FFFFFFFF,FFFFF,FFFF:FFFFFFFFFFFFFFFFFFFFFFFFFFFFFFFFFFFFFF:FFFFFFFFFFFFFFF,FFFFFFFFFFFFFFFFFFFFFFFFFFFFF::FFF::F:F,:FFFFF:FFFFFFFF,F:FFF:F
@A01757:128:HWYCLDRX2:1:2101:28320:14121
TCGGACTACAGGGGTATCTAATCCTGTTTGCTCCCCACGCTTTCGCGCCTCAGCGTCAGTTATTGTCCAGCAGGCCGCCTTCGCCACTGGTGTTCCTCCGTATATCTACGCATTTCACCGCTACACACGGAATTCCGCCTGCCTCTCCAACACTCAAGAACTACAGTTTCAAATGCAGGCTATGGGTTGAGCCCATAGTTTTCACATCTGACTTGCAATCCCGCCTACGCGCCCTTTACGCCCAGTGATTC
+
FFFFFFFFFFFFFFFFFFFFFFFFFFFFFFFFFFFFFFFFFFFFFFFFFFFFFFFFFFFFFFFFFFFFFFFFFFFFFFFFFFFFFFFFFFFFFFFFFFFFFFFFFFFFFFFFFFFFFFFFFFFFFFFFFFFFFFFFFFFFFFFFFFFFFFFFFFFFFFFFFFFFFFFFFFFF:FFFFFFFFFF:FFFFFFFFFFF:FFFFFFFFFFFFFFFFFFFFFFFFFFFFFFFFFFFFFF,FFF:FFFFFFFFFFFF
@A01757:128:HWYCLDRX2:1:2101:30165:14152
TCGGACTACAGGGGTATCTAATCCTGTTTGCTCCCCTAGCTTTCGCGCCTCAGCGTCAGTGATGGCCCAGAAGGCCGCCTTCGCCACCGGTGTTCTTCCCTATATCTGCGCATTCCACCGCTACACCGGGAATTCCGCCTTCCCCTACCACACTCAAGCCAGCCGGTATCGGGAGCGAGACGGGGTTGAGCCCCGAAATTTGACTCCCGACCTAACTGGCCGCCTACGCGCGCTTTACGCCCAATGAATCC
+
FFFFFFFFFFFFFFFFFFFFFFFFFFFFFFFFFFFFFFFFFFFFFFFFFFFFFFFFFFFFFFFFFFFFFFFFFFFFFFFFFFFFFFFFFFFFFFFFFFFFFFFFFFFFFFFFFFFFFFFFFFFFFFFFFFFFFFF:FFFFFFFFFFFFFFFFFFFFFFFFFF:FFFF:FFFFFFFFFFFFFFFFFFFFFFFFFFFF,FFFFFFFFF,FFFFFFFFFFFFFFFFFFFFFFF:FFFF:::FFF:FFFFF:FFF
@A01757:128:HWYCLDRX2:1:2101:3812:14262
TCGGACTACAGGGGTTTCTAATCCCTTTCGCTCCCCTGGCCTTCGTGCCTCAGCGTCAGTTAATGTCCAGGAACCCGCCTTCGCCACGAGTGTTCCTCACCATATCTACGCATTTCACGGCTACACCGAGAATTCCGGTTCCCCCTCCAGTACTCTAGTCTCGCAGTATCAAGTGCCGTCCCCGGGTTGAGCCCGCGCCTGTCACGCACGACTTACGCAACAGCCGACGCACGCGTTACGCCCAGGCATGC
+
FFFFF:FFFF,FF:FFFF,FFFFF:FFFFFFFFFFF,:FFF,:,FFFFFF:FF,F,FFFFF,F,:FFFF::FFF,FFF,FFFFFFFF,,F,F:,,,,,,F,F:F,,F,,,,FFF:,,,,F,,:FF,F:FF::,,F:,F,FFF,FF:F,::,,,F:,FF,,,F,FFF:F:,:,FFFFF,:,F,,:FF,:F::,F,F:F,,:,,F,:,F,F,,:,,:,:FF,FF,,,F:F,F,FFF,FF,:FF,:,,,:,F,F
@A01757:128:HWYCLDRX2:1:2101:13955:14262
TCGGACTACACGGGTATCTAATCCTGTTCGCTCCCCTAGCTTTCGCGCCTCAGCGTCAGTCGTGGCCCAGAAGGCCGCCTTCGCCGCCGGTGTTCTTCCCAATATCTGCGCATTCCACCGCTACACTGGGAATTCCGCCTTCCCCTACCAGACTCAAGCCTGCCGGTATCGGGGGCGGACCGGGGTTGAGCCCCGGTATTTGACCCCCGACCTAACAGGCCGCCTACGCGCGCTTTACGCCCAATGAATCC
+
FFFFFFFFFFFFFFF:FFFFFFFFFFFFFFFFFFFFFFFFFFFFFFFFFFFFFFFFFFFFFFFFFFFFFFFFFFFFFFFF:FFFFFFFFFFFF:FFFFFFFFFFFFFFFFFFFFFFFFFFFF:FFFFFFFFFFFFFFF:FFFFFFFFFFFFFFFFFFFFFFFFFFFFFFF::FFFFFF:FFFFFFFFFFFFFFFFFF:FFFF:FFFFFFFFFFFFFFFFFFFFFF:FFFFFFFFFFFFFFFFFFFFFFFFF
@A01757:128:HWYCLDRX2:1:2101:5412:14278
TCGGACTACAGGGGTATCTAATCCTGTTTGCTACCCACGCTTTCGAGCCTCAGCGTCAGTTAAAGCCCAGCAGGCCGCCTTCGCCACTGGTGTTCCTCCTAATATTTACGCATTTCACCGCTACACTAGGAATTCCGCCTGCCTCTACTTCACTCAAGATGAACAGTTTCGATCGCAGCTATGGGTTAAGCCCATAGATTTCACAGTCGACTTGCTCTCCCGCCTACGCTCCCTTTACACCCAGTAATTCC
+
FFFFFFFFFFFFFFFFFFFFFFFFFFFFFFFFFFFFFFFFFFFFF:FFFFFFFFFFFFFF:FFFFFFFFFF:FFFFFFFFFFFFFFFFFFFFFFFFFFFFFFFFFFFFFFFFFFFFFFFFFFFFFFFFFFFFFFFFFFFFFFFFFFF:FFFFFFFFFFFFFF,FFFFFFFFFFFFFFFFFFFF,FFF,FFFFFFF:FFFFFFFFFFFFFFFFFFFFFFFFFFFF,FF:FFFFFFFFFF,FF:FFFFFFFF,
@A01757:128:HWYCLDRX2:1:2101:29505:14356
TCGGACTACAGGGGTATCTAATCCTGTTCGCTACCCATGCTTTCGAGCCTCAGCGTCAGTTGCAGACCAGAGAGCCGCCTTCGCCACTGGTGTTCTTCCATATATCTACGCATTCCACCGCTACACATGGAGTTCCACTCTCCTCTTCTGCACTCAAGTTCAACAGTTTCTGATGCAATTCTCCGGTTGAGCCGAAGGCTTTCACTTCAGACTTGCCTATCCGTCTACGCTCCCTTTACACCCAGTAAATC
+
FFFFFFFFFFFF::F:FFFFFFFFFFFFFFFFFFFFFFFFFFFFFFFF:FFFFFFFFFFFFFFFFFFFFFFFFF:FFFFFFFFFFFFFFFFFFFFFFFFFFFFFFFFFF:FFFFFFFFFFFFFFFFFFFFFFFFFFFFFFFFFFFFFFFFFFFFFFFFFFFFFFFFFFFFFFFFFFFF:FFFFFF:,FFFFFFFF,FFFFFFFFFFFFFFFFFFFFFF:FFFFFFF:FFFFFFFFFFFFFFFFFFFFF,FF
@A01757:128:HWYCLDRX2:1:2101:31277:14606
TCGGACTACAAGGGTTCTAATCCTGTTCGCTACCCATGCTTTCGAGCCTCAGCGTCAGTTGCAGACCAGAGAGCCGCCTTCGCCACTGGTGTTCTTCCATATATCTACGCATTTTACCGCTACACATGGAGTTCCACCGCCCTCTCCTGCTCTCTAGCCCGCCAGTTTCCAGAGCCTGTACCGGTTGAGCCGGTACCTTTCACTCCAGACTTAGCAGGCCGCCTACGCACCCTTTACGCCCAATCATTCCG
+
FFFFFFFFFFFFFF:F:FFFFFFFFFFFFF:FFFFFFFFFFFFFFFFFFFFFFF:FFFFFFFFFFFFFFFF:FFFFFFFFFFFFFFFFFFFFF:FFFFF:FFFFFFFFFFFFFFFFFFFFFFFFFFFFFFFFFFFFFFFFFFFFFFFFFF:FFFFFFFFFFFF:FFFFFFFFFFFFFFFF:F:FF:FFFFFF:FFFFFFFFFFFFFFFFF:FFFFFFFFFFFFFFF::FF,FFF:F,FFFFFF:,:F:FFF
@A01757:128:HWYCLDRX2:1:2101:9118:14622
TCGGACTACACGGGTATCTAATCCCTTTCGCTCCCCTGGCCTTCGTGCCTCAGCGTCAGTTAATGTCCAGGAACCCGCCTTCGCCACGAGTGTTCCTCTCGATATCTACGCATTTCACTGCTACACCGAGAATTCCGGTTCCCCCTCCATTACTCTAGTCTCGCAGTATCATGTGCCGTCCGCGGGTTGAGCCCGCGCCTTTCACACACGACTTACGAAACAGCCTACGCACGCTTTACGCCCAGTGATTC
+
FFFFFFFFFFFFFFFFFFFFFFFFFFFFFFFFFFFFFFFFFFFFFFFFFFFFFFFFFFFFFFFFFFFFFFFFFFFFFFFFFFFFFFFFFFFFFFFFFFFFFFFFFFFFFFFFFFFFFFFFFFFFFFFFFFFFFFFFFFFFFFFFFFFFFFFFFFFFFFFFFFFFFFFFFFFFFFFFFFFFFFFFFFFFFFFFFFFFFFFFFFFFFFFFFFFFFFFFFFFFFFFFFFFFFFFFFFFFFFFFFFF,FFF:FFF
@A01757:128:HWYCLDRX2:1:2101:8124:14653
TCGGACTACAGGGGTATCTAATCCTGTTCGCTACCCACGCTCTCGTGCTTCAGCGTCAGTCTCAGCCTGGTACGCTGCCTTCGCTATCGGAGTTCTAAGTCATATCTAAGCATTTCACCGCTACTTGACTTATTCCGCCTACCTCGTCTGTACTCGAGCCCGCCAGTTTTAATGGCAATCCGGGGTTTAGCCCCGACATTTATCCACTAACTTAACAGGCCGCGTACGCACCCTTTAAACCCAATAAATCC
+
:FFFFFFF:FFFFFFFFFFFFFFFFFFFFFFF,FFFFFFFFFFFFFF:FFFFFFFFFFFFFFFFFFFFFFFF,FFFFFFFFFFFFFFFFFFFFFFFFFFFFFFFFFFFFF:FFFFFFFFF:FFFFFFFFFFFFF:FFFFFFFFFFFFFFFFFFFFFFFFFFFFFFFFFFFFFFFFF,:FFFFFFFF,FFFF:FFFF,FF:FF,FFFFF:FFFF:F::FFFFFF,F:FFFFFFF:FFF,,F:F,FFF,FF:F
@A01757:128:HWYCLDRX2:1:2101:9715:14685
TCGGACTACAAGGGTATCTAATCCTGTTTGCTCCCCACGCTTTCGCGCCTCAGCGTCAGTTATTGTCCAGCAGGCCGCCTTCGCCACTGGTGTTCCTCCGTATATCTACGCATTTCACCGCTACACACGGAATTCCGCCTGCCTCTCCAACACTCAAGAACGATAGTTTCAAATGCAGGCTATGGGTTGAGCCCATAGTTTTCACATCTGACTTACCATCCCGCCTACACGCCCTTTACACCCAGTAAATC
+
FFFFFFFFFFFFFFFFFFFFFFFFFFFFFFFFFFFFFFFFFFFFFFFFFFFFFFFFFFFFFFFFFFFFFFFFFFFFFFFFFFFFFFFFFFFFFFFFFFFFFFFFFFFFFFFFFFFFFFFFFFFFFFFFFFFFFFFFFFFFFFFFFFFFFFFFFFFFF:FFFFFFFFFFFFFFFFF,FFFFFFFF:FFFFFFFFFFFFFFFFFFFFFFFF:FFFF::FFFFFFFFF::FF:FFFFFFFFFFFFFFF:FFFFF
@A01757:128:HWYCLDRX2:1:2101:30454:14685
TCGACTACTTGGCAATCTAATCCTGTTTGCTCCCCAAGCTTTCGCGCCTCAGCGACAGATGCTGTCAAGCAGACCGCCTACGCCACTGATCTTCCTCCTAATATCTACCCAAATCACAGCTAAAATATGAATACCCTCTCCCTCTCCAGTACTCAAGAAAAACAGATTCAAATAAATCCCACAGGTATAGCCAGTCGTTAACACATCTCACTAAAAATCCCGACTAAAACACCTAAAAACACAAAAAAACA
+
,:FFF:FFF,FF,,F,:FFFF,,F,,F,,F:::F,:,,F,,,:,F,:F,:F,,F,:F,,F,F:,,F,F:,F,:,F,,F:,:::FFFF,,FF:,,,F::FFFFFFF::,,FF,:F,FF,,F:F,F,FF,,FFF,,,,:,,,,:,FF:,F,FF,:,FF,FFF,F,F,,F,FFFFF,:,,,F:F,F,,,,,F,:F,,,,,,:,:,F,:,,,F:F:F,F:F,F,,,,,F,::,,,F,,:FF:FF,,F,,,F:F,,
@A01757:128:HWYCLDRX2:1:2101:29857:14716
TCGGACTACAAGGGTATCTAATCCTGTTTGCTCCCCACACTTTCGTGCCTCAACGTCAGTTATCGTCCAGAAAGTCGCCTTCGCCACTGGTGTTCCTCCTAATATCTACGCATTTCACCGCTACACTAGGAATTCCACTTTCCTCTCCGACACTCAAGATATCCAGTTTTGGTTGCAGTTCCTCAGTTGAGCCGAGGGATTTCACAACCAACTTAGACACCCGTCTACGCACCCTTTACACCCAATAATTC
+
FFFFFFFFFFFFFFFFFFFFFFFFFFFFFFFFFFFFFFFFFFFFFFFFFFFFFFFFFFFFFFFFFFFFFFFFFFFFFFFFFFFFFFFFFFFFFFFFFFFFFFFFFFFFFFFFFFFFFFFFFFFFFFF:FFFFFFFFFFFFFFFFFFFFFFFFFFFFFFFFFFFFFFFFFFFFFFFFFFFFFFFFFFFFFFFFFFFFFFFFFFFFFFFFFF:FFFFFFFFFFFFFFFFFFFFFFFFFFFFFFFFFFFFF:FF
@A01757:128:HWYCLDRX2:1:2101:7997:14841
TCGGACTACAGGGGTATCTAATCCTGTTCGCTACCCACGCTCTCGTGCTTCAGCGTCAGTCTCAGCCTGGTAAGCTGCCTTCGCTATCGGAGTTCTAAGTCATATCTAAGCATTTCACCGCTACTTGACTTATTCCGCCTACCTCGTCTGTACTCGAGCCCGCCAGTTTTAATGGCAATCCGGGGTTTAGCCCCGACATTTAACCACTCACTTAACAGGCCGCCTACGCACCCTTTAAACCCAATAAATCC
+
:FFFFFFFFFFFFFFFFFFFFF:FFFFFFFFFFFF,,:F,FFFFFFFFF:FFF:FFFFFFFFFFFFFFFFFFFF:FFFFFF:FFFFFFFFFFFFFFFF:FFFFF:FFFFF:FFF,,FF:FFFFFFFFFFFFFFFFFFFFFFFFFFFFFFFFFFFFFFFFFFFFFFFF:FFFFFFF:FFFFF,F:FFF:FFFFFFFFFFF::FFFFFFF,FFFFFF::F,FFFF,FFFF::F,FF:F,:FF::FFF,F:FFF
@A01757:128:HWYCLDRX2:1:2101:28384:15013
TCGGCCTGCGGGGGGTGGGGGTCGTGTTCGCGGGCGACGCGTGGGTGCGTGGGCGGGGGTGGGGGGCCGGGGTGCTGCCTGCGCATTGGGCGTGGTGCGGGGGATCTGTGGGGTGGGGGGCTGGGGGGCGCAAGGGGGCGGCATCTCGCGCCGTCGCGCGGGGGAGGTGCCGCGGCGGGCCGGGGGTGGGCCGCGGGGGTGGGGCGCGGGGGGGTCGGAGCGCGTGCGGAGCCGGGGGCCCCCGGAGCTCG
+
,,,F,:,,,,,FFF:,:,F,,:,,,F,,:F,,,,,,,:F,:,,,F,F,,,:,F,F,:,FF,FFF,F:,F,,,:F,:F,,:F::,,,,,F:,F:,,F::F,F,F,,:,,,FF:F,,,,:,F,F,:,:,,,F,,,,F,,F,,,:,,,,:,:,,,F,,,,F:,:F,::F,,FF,,,:FF,F,,,:,FFFF,,F:,,,,FF,F,F,F:FF,,,,F:,,:,,F:,,FF,,:FF,,::,,,F,:,:,:,::F,,:,F
@A01757:128:HWYCLDRX2:1:2101:15953:15029
TCGGCTACTAGGGTATCTAATCCTGTTTGCTCCCCACGCTTTCGCGCCTCACCGTCAGTTGCCGTCCAGTCATCCGCCTTCGCCACTGGTGTTCTTCCTTATATCTACGCATTTTACCGCTACACATGGAGTTCCACCGCCCTCTCCTGCTCTCTAGCCCGCCAGTTTCCAGAGCCTGTACCGGTTGAGCCGGTACCTTTCACTCCAGACTTAGCAGGCCGCCTACGCACCCTTTACGCCCAATCATTCCG
+
FFFF:FF:FFFF:FFFFFFFFF,FFFFF:FFFFFFFFFFFFFFFFFFFF:FFFFFFF::FFFFFFFFFFFFFFFFFFFFFFFFFFFFFFFFFFFF:FFFFFFFF,F:FFFFFFFFFF,::FF:FFFFF,FFFFF,FFFFFF,FFFFFFFFFFFFFF,F,F:F:FFFFF:,FFFFFFFFFFFF:FFFF,::FF:FF:FF:FFFFFFFFFFF:FF,FF,,,FFFFFFF:FFFFFFFFFFFFFFFFF,FFFFFF
@A01757:128:HWYCLDRX2:1:2101:22580:15045
TCGGACTACCCGGGTATCTAATCCCTTTCGCTCCCCTGGCCTTCGTGCCTCAGCGTCAGTTAATGTCCAGGAACCCGCCTTCGCCACGAGTGTTCCTCTCGATATCTACGCATTTCACTGCTACACCGAGAATTCCGGTTCCCCCTCCATTACTCTAGTCTCGCAGTATCATGTGCCGTCCGCGGGTTGAGCCCGCGCCTTTCACACACGACTTACGAAACAGCCTACGCACGCTTTACGCCCAGTGATTC
+
FFFFFFFFFFFFFFFFFFFFFFFFFFFFFFFFFFFFFFFFFFFFFFFFFFFFFFFFFFFFFFFFFFFFFFFFFFFFFFFFFFFFFFFFFFFFFFFFFFFFFFFFFFFFFFFFFFFFFFFFFFFFFFFFFFFFFFFFFFFFFFFFFFFFFFFFFFFFFFFFFFFFFFFFFFFFFFFFFFFFFFFFFFFFFFFFFFFFFFFFFFFFFFFFFFFFF:FFFFF:FFFFFFFFFFFF:FFFFFFFFFFFFF,FFFF
@A01757:128:HWYCLDRX2:1:2101:19813:15107
TCGGACTACCAGGGTATCTAATCCTGTTCGATCCCCACGCTTTCGTGCATCAGTGTCAGATCCGGCCTAGCAAGCTGCCTTCGCAATCGGTGTTCTGTGTAATATCTATGCATTTCACCGCTACACTACACATTCCGCCTGCTGCATCCGATCTCTAGTCCTACAGTATTAGCGGCAGCCCCGATGTTGAGCATCGGTATTTCACCGCTAACTTATAAAACAACCTACGCACCCTTTAAACCCAATAAATC
+
FFFFFFFFFFFFFFFF:FFFFFFFFFFFFFFFFFFFFFFFFFFFFFFFFFFFFFFFFFFFFFFF:FFFFFFF:FFFFFFFFFFFFFFFFFFFFFFFFFFFFFFFF:FFFFFFFFFFFFF:FFFFFFFFFFFFFFFFFFFFFFFFFFFFFFFFFFFFFFFFFFFFFFF:F:FF:FFFFFFFFFFFFFFFF:FFFFFF:FFFFFFFFFFFF:FFFFF,F,FFFFFF:FFF:FFFFFF,FFFFFFFFFFF::FF
@A01757:128:HWYCLDRX2:1:2101:13096:15123
TCGGACTACAAGGGTATCTAATCCTGTTCGATACCCGCACTTTCGTGCCTCAGCGTCAGTAGGGCGCCGGTATGCTGCCTTCGCAATCGGGGTTCTGCGTGATATCTATGCATTTCACCGCTACACCACGCATTCCGCATACTTCTCGCCCACTCAAGGCACCCAGTTCCGACGGCTGGCCGGGGTTGAGCCCCGACATTTGACCGCCGGCTTAAATGCCCGCCTACGCACCCTTTAAACCCAATAAATCC
+
FFFFFFFFFFFFFFFFFFFFFFFFFFFFFFFF:FFFFFFFFFFFFFFFFFFFFFF:FFFF:FFFFFFFFF,FFFFFFFF::FFFFFFFFFFFFFFFFFFFFF,:FF,FFFFFFF::F:FFFF,FFFFFFFF,,,FFFFF::FFFFFFF:F:FFFFF:FFFFF:F,FFFFFFF,FFF,FFFFFF:FFFFFFFFFFFFFFF,FFFF,FF:FFFFFF,FFFFF:FFF,F:FFF,FF::F,F:,FF,FF:F:,F:
@A01757:128:HWYCLDRX2:1:2101:16242:15248
TCGGACTACAGGAGTATCTAATCCTGTTTGCTCCCCACACTTTCGCGCCTCAGCGTCAGTTGTCGTCCAGAAAGCCGCCTTCGCCACTGGTGTTCCTCCTAATATCTACGCATTTTACCGCTACACTAGGAATTCCGCTTTCCTCTCCGATACTCAAGGCTGTCAGTTTCAATCGCAGCCCCGGGGTTAAGCCCCGGTATTTCACGACTGACTTGACAGTCCGCCTACGCGCCCTTTACACCCAGTAAATC
+
FFFFFFFFFFFFFFFFFFFFFFFFFFFFFFFFFFFFFFFFFFFFFFFFFFFFFFFFFFFFFFFFFFFFFFFFFFFFFFFFFFFFFFFFFFFFFFFFFFFFFFFFFFFFFFFFFFFFFFFFFFFFFFFFFFFFFFFFFFFFFFFFFFFFFFFFFFFFFFFFFFFFFFFFFFFFFFFFFFFFFFFFFFFFF,FFFFFFFF,FFFFFFFFFFFFF:FFFFFFFFFFFFFFFFFFFFFF:FFFFFFFF:FFF:FF
@A01757:128:HWYCLDRX2:1:2101:15763:15264
TCGGACTACAAGGGTATCTAATCCTGTTCGCTACCCATGCTTTCGAGCCTCAGCGTCAGTTGCAGACCAGAGAGCCGCCTTCGCCACTGGTGTTCTTCCATATATCTACGCATTCCACCGCTACACATGGAGTTCCACTCTCCTCTTCTGCACTCAAGTTCAACAGTTTCTGATGCAATTCTCCGGTTGAGCCGAAGGCTTTCACATCAGACTTATTGAACCGCCTGCACTCGCTTTACGCCCAATAAATC
+
FFFFFFFFFFFFFFFFFFFFFFFFFFFFFFFFFFFFFFFFFFFFFFFFFFFFFFFFFFFFFFFFFFFFFFFFFFFFFFFFFFFFFFFFFF:FFFFF:FFFFFFFFFFFFFFFFFFFFFFFFFFFFFFFFFFFFFFFFFFFFFFFFFFFFFF,FFFFFFFFFFFFFFFFFFFFFFFFFFFFFFFFFFFFFFFFFFFFFFFFFF:FFFFFFFFFFFFFFF:F,FF:FFFF:FFFFFF:FFFFFFF:FFFFFFF
@A01757:128:HWYCLDRX2:1:2101:30490:15280
TCGGACTACAGGGGTTTCTAATCCCTTTCGCTCCCCTGGCCTTCGTGCCTCAGCGTCAGTTAATGTCCAGGAACCCGCCTTCGCCACGAGTGTTCCTCTCGATATCTACGCATTTCACTGCTACACCGAGAATTCCGGTTCCCCCTCCATTACTCTAGTCTCGCAGTATCATGTGCCGTCCGCGGGTTGAGCCCGCGCCTTTCACACACGACTTACGAAACAGCCTACGCACGCTTTACGCCCAGTGATTC
+
FFFFFFFFFFFFFFFFFFFFFFFFFFFFFFFFFFFFFFFFFFFFFFFFFFFFFFFFFFFFFFFFFFFFFFFFFFFFFFFFFFFFFFFFFFFFFFFFFFFFFFFFFFFFFFFFFFFFFFFFFFFFFFFFFFFFFFFFFFFFFFFFFFFF:FFFFFFFF:FFFFFFFFFFFFFFFFFFFFFF:FFFFFFFFFFFFFFFFFFFFFFFFFFFF:FFFFFFFFF:FFF:FFFF:FFFFFFFFFFFFFFFFF,:FFF
@A01757:128:HWYCLDRX2:1:2101:2419:15295
TCGGACTACACGGGTATCTAATCCTGTTCGCTCCCAACGCTTTCGCTCCTCAGCGTCAGTAACGGCCCAGAGACCTGCCTTCGCCAGTGGTGTTCTTCCCGATATCTACACATTCCACCGTTACACCGGGAATTCCAGTCTCCCCTACCGCACTCAAGCACGCCCGTACCCGGCGCGGATCCACCGTTAAGCGATGGACTTTCACACCGGACGCGACGAACCGCCTACGAGCCCTTTACGCCCAATGAATC
+
FFFFFFFFFFFFFFFFFFFFFFFFFFFFFFFFFFF,FFFFFFFFF:FF:FFFF:FF:FFFFFFFFF:FFFFFFFFFFFFFFFFFF,,FFFFFFF:FFFFFFFFFFFFF:FFFFFFFFFF:FFFFFFFF:FFFFFF:FFFFFFF::FFF:,F:FFFFF:F,FFFF:,::,:FFFF,FFFFFFF,FFF:FFFF:FFF:FF:FFFF:FFF,FFFF,F,FFFFFFFFFFFFFF,F:F,:F,FFF:FF,FF,,FFF
@A01757:128:HWYCLDRX2:1:2101:17002:15311
TCGGACTACAAGGGTATCTAATCCTATTTGCTCCCCACGCTTTCGAGCCTCAACGTCAGTCATCGTCCAGCAAGCCGCCTTCGCCACTGGTGTTCCTCCTAATATCTACGCATTTCACCGCTACACTAGGAATTCCACTTGCCTCTCCGACACTCCAGCCCTGCAGTTCCAAATGCAGTCCCGGGGTTGAGCCACCAGATTTCACTAGCTACTTATTATGCCACCTACGCAACTCTTTACACCCAGTCACT
+
FFFFFFFFFFFFFFFF:FF:FFFFFF:FFFFFFFFFFF:FFFFFFF:FFFFFFFFFFFFFF:FFFFFFF:FFFFFFFFFFFFF:FFFFFFFFFF:FFFFFFFFFFFFFFFFFFFFF:FFFFFFFFFFFFFFFFFFFFFFFFFFFFFFFFFFFFFFF,FFFFFFFFFFFF:FFFFFFFFFFFFFFFFFFFFFFF:F:FFFFFFFFFF:FF::FFFFFF:FF:FFFF,FFFFFFFFFF:FF:F:FFFFFF,:F
@A01757:128:HWYCLDRX2:1:2101:26368:15311
TCGGACTACTGGGGTATCTAATCCTGTTCGCTACCCACGCTCTCGTGCTTCAGCGTCAGTCTCAGCCTGGTAAGCTGCCTTCGCTATCGGAGTTCTAAGTCATATCTAAGCATTTCACCGCTACTTGACTTATTCCGCCTACCTCGTCTGTACTCGAGCCCGCCAGTTTTAATGGCAATCCGGGGTTTAGCCCCGACATTTAACCACTAACTTAACAGGCCGCCTACGCACCCTTTAAACCCAATAAATCC
+
FFFFFFFFFFFFFFFFFFFFFFFFFFFFFFFFFFFFFFFFFFFFFFFFFFFFFFFFFFFFFFFFFF:FFFFFFFFFFFFFFFFFFFFFFFFFFFFFFFFFFFFFFFFFFFFFFFFFFFFFFFF:FFFFFFFFFFFFFFFFFFFFFFFFFFFFFFFFFFFFFFFFFFFFFFFFFFFFFFFFFFFFFFFFFF:FFFFFFFFFFF:FFFFF:FFFFFFFFF:FFFF,F:FFFFFFFFFFFFFFFFF:FFFFFFF
@A01757:128:HWYCLDRX2:1:2101:31991:15342
TCGGACTACCGGGGTATCTAATCCTGTTCGCTACCCATGCTCTCGTGCATCAGCGTCAGACTCAGCCTGGTAAGCTGCCTTCGCTATCGGAGTTCTAAGTTATATCTATGCATTTCACCGCTACTTAACTTATTCCGCCTACCTCGTCTGAACTCGAGTCTTACAGTATTAATGGCAAATCAAGGTGAAGCCCCGACGTTTAACCACTAACTTAAAAAACCGCCTACGCACCCTTTAAACCCAATAAATCC
+
:FFFF:FFFFFFFFFFFFFFFFFFFFFFFFF:FFFF:FFFFFFFF:FFFFFFFFFFFFFFFFFFFF:FF:FF,FFFFFFFFFF:FFFF:FFFFFFF:FFFF:FFFF,FFFFFFFFFFFF:FFFF:FFFFFFF:FFFFFFF,:FFFFFFFFFFF:FFFFFFFFFFFF::F,FFF,FFFFF:FFFFFFFF,FFFF:FFF:FFFFFFFFFFFFFFFFFFFFF,F::FFFF:FFF,FFF,,FFF,,FFFF:FF,F
@A01757:128:HWYCLDRX2:1:2101:28366:15389
TCGGACTACAGGGGTATCTAATCCTGTTCGCTCCCCTAGCTTTCGCGCCTCAGCGTCAGTCGTGGCCCAGAAGGCCGCCTTCGCCGCCGGTGTTCTTCCCAATATCTGCGCATTCCACCGCTACACTGGGAATTCCGCCTTCCCCTACCAGACTCAAGCCTGCCGGTATCGGGGGCGGACCGGGGTTGAGCCCCGGTATTTGACCCCCGACCTAACAGGCCGCCTACGCGCGCTTTACGCCCAATGAATCC
+
FFFFFFFFFFFFFFFFFFFFFFFFFFFFFFFFFFFFFFFFFFFFFFFFFFFFFFFFFFFFFFFFFFFFFFFFFFFFFFFFFFFFFFFFFFFFFFFFFFFFFFFFFFFFFFFFFFFFFFFFFFFF:FFFFFF:FFFFFFFFFFFFFFFFFFFFFFFFFFFFFFFFFFF,FFFFFFFFFFFFFFFFFFFFFFFFFFFFF,FFFFFFFFFFFFFFFFFFFFFFFFFFF:,FFFFFF:FFFFFFF:F,F,FFFFF
@A01757:128:HWYCLDRX2:1:2101:31765:15389
TCGGACTACCGGGGTATCTAATCCTGTTCGCTACCCATGCTCTCGTGCATCAGCGTCAGACTCAGCCTGGTAAGCTGCCTTCGCTATCGGAGTTCTAAGTTATATCTATGCATTTCACCGCTACTTAACTTATTCCGCCTACCTCGTCTGAACTCGAGTCTTACAGTATTAATGGCAAATCAAGGTGAAGCCCCGACGTTTAACCACTAACTTAAAAAACCGCCTCCGCACCCTTTAAACCCAATAAATCC
+
FFFFFFFFFFFFFFFFFFFF:FFFFFFFFFFFFFFFFFFFFFFFFFFFFFFFFFFFFFFFFFFFFFFFFFFFFFFFFFFF:FFFFFFFFFFFFFFFFFFFFFFF:FFFFFFFFFFFFFFFFFFFFFFFFFFFFFFFFFFFFFFFFFFFFFFFFFFFFFFFFFFFFFFFFFFFFFFFFFFFFFFFFFFFFF:FFFFFFFFFFFFF:FFF:FFFFFF:FFFFFFFFF,F:FFFFFFFFFFFFF,F:FFFFFFF
@A01757:128:HWYCLDRX2:1:2101:11035:15405
TCGGACTACAAGGGTATCTAATCCATTTCGCTCCCCTGGCCTTCGTGCCTCAGCGTCAGTTAATGTCCAGGAACCCGCCTTCGCCACGAGTGTTCCTCTCGATATCTACGCATTTCACTGCTACACCGAGAATTCCGGTTCCCCCTCCAGTACTCTAGTCTCGCAGTCTCATGTGCCGTCCGCGGGTTGAGCCCGCGCCTTTCACACACGACTTACGAAACAGCCTACGCACGCTTTACGCCGAGTGATTC
+
:FFFFFFFFFFFFFF,FF,:FFFFFF:FF,FFFF:FFFFFFFFFFFFFFFFFFFFFFFFFFFFFFFFFFFF:FFFFFFFFFFFFFFFFFFFFFFFFFFFFFFFFFFFFF,F:,:FFF:FFFFFFFFFFFF,,,F:FFFFFF,,F:FF,F,FFFFFFFFFFFFFFFFFFFFFFFFFF:FF:FF,FFFFFFFFF:,FFFFFF,::FFF,:F:FFF,,F:F,FFFF,FFFFFFF,F:F,:,,FF,,,FFF:F,F
@A01757:128:HWYCLDRX2:1:2101:12572:15405
TCGGACTACAAGGGTATCTAATCCTGTTTGCTCCCCACACTTTCGTGCCTCAACGTCAGTTATCGTCCAGAAAGTCGCCTTCGCCACTGGTGTTCCTCCTAATATCTACGCATTTCACCGCTACACTAGGAATTCCACTTTCCTCTCCGACACTCAAGATATCCAGTTTTGGTTGCAGTTCCTCAGTTGAGCCGAGGGATTTCACAACCAACTTAGACACCCGTCTACGCACCCTTTACACCCAATAATTC
+
FFFFFFFFFFFFFFFFFF,FFFFFFF:FFFFFFFFFFFF:FFFFFFFFFFFFFFFFFFFFFFFFFFFFFFFFFFFFFFFFFFFFFFFFFFFFFFFFFFFFFFFFFFFFFFFF,FFFFFFFFFFFF:FFFF,FFFF:FFFFFFFFFFF:FF,FFFFFFFFFFFF:FFFFFFFFFFFFFFFFFFFFFFFFFFFFFFFFFF:FFFFFF,:FFF,FF:FFFFFFFFF:F:F:F:,FFFFFF:FF,FF,FF,FF:,
@A01757:128:HWYCLDRX2:1:2101:16387:15499
TCGGACTACCAGGGTATCTAATCCTGTTTGCTCCCCACACTTTCGTGCCTCAACGTCAGTTATCGTCCAGAGAGCCGCCTTCGCAACTGGTGTTCCTCCTAATATCTACGCATTTCACCGCTACACTAGGAATTCCACTCTCCTCTCCTGCACTCAAGTTTCCCAGTTTCAAAGGCTTACTACGGTTGAGCCGTAGCCTTTCACCTCTGACTTAAGAAACCACCTACGCACCCTTTACGCCCAGTAATTCC
+
FFFFFFFFFFFFFFF:FFFFFFFFFFFFFFFFFFFFFFFFFFFFFFFFFFFFFFFFFFFFFFFFFFFFFFFFFFFFFFFFFFFFF,FFFFFFFFFFFFFFFFFFFFFFFFFFFFFFFFFFFFFFFFFFFFFFFFFFFFFFFFFFFFFFFFFFFFFFFFFFFFFFFFFFFFFFFFFFFFFFFFFFFFFF:FFFFFFFF:FFFFFFFFFFF:FFFF:FFF,FFF,::FFFF::FFFFFFFFFFF:FF,F,F:F
@A01757:128:HWYCLDRX2:1:2101:23746:15624
TCGGACTACCGGGGTATCTAATCCTGTTCGCTACCCACGCTTTCGTGCATCAGCGTCAGATGCGGATTAGCAAGCTGCCTGCGCAATCGGTGTTCTGAGTAATATCTAAGCATTTCACCGCTACACTACTCATTCCGCCTGCTGCATCCGCTCTCTAGTCGAACAGTATCAGAGGCAGGCACGGGGTTAAGCCCCGACATTTGACCTCTAACTTATCCGACAGCCTACGCTCCCTTTACACCCAGTGAATC
+
FFFFFFFFFFFFFFFFFFFFFFFFFFFFFFFFFFFFFFFFFFFFFFFFFFFFFFFFFFFFFFFFFFFFFFFFFFFFFFFFFFFFFFFFFFFFFFFFFFFFFFFFFFFFFFFFFFFFFFFFFFFFFFF:FFFFFFFFFFFFFFFFFFFFFFFFFFFFFFFFFF:FFFF,FFFFFFFFFFFFFFFFFFFFFFFFFFFFFFFF:FFFFFFFFFFFF:FFFFFFFFFFFFF::FFFFFFFF,FFFFF,FF:FF,F
@A01757:128:HWYCLDRX2:1:2101:16740:15702
TCGGACTACAGGGGTTTCTAATCCCTTTCGCTCCCCTGGCCTTCGTGCCTCAGCGTCAGTTAATGTCCAGGAACCCGCCTTCGCCACGAGTGTTCCTCTCGATATCTACGCATTTCACTGCTACACCGAGAATTCCGGTTCCCCCTCCATTACTCTAGTCTCGCAGTATCATGTGCCGTCCGCGGGTTGAGCCCGCGCCTTTCACACACGACTTACGAAACAGCCTACGCACGCTTTACGCCCAGTGATTC
+
:FFFFFFFFFFFFFFFFFFF:FFFFFFFFFFFFFFFFFFFFF:FFFFFFFFF:FFFFFFFFFFFF:FFF:FFFFFFFFFFFFFFFFFFFFFFFFFFFFFFFFFFFFFFF:FFFFFFFFF,FFFFFFFFFFFFFFFFFF:FFFFFFFFFF:F::FFFFFFFFFFFFFFF,FFFFFFFF::FFFFFFFFFFFFFFFFFFFF:FFF::FFFFFFFFFFFFFFFFFFFFFFF:FFFFFF,FFFFF,F:F:,FFFF
@A01757:128:HWYCLDRX2:1:2101:18747:15702
TCGGACTACCAGGGTATCTAATCCTGTTTGCTCCCCACGCTTTCGAGCCTCAACGTCAGTCATCGTCCAGCAAGCCGCCTTCGCCACTGGTGTTCCTCCTAATATCTACGCATTTCACCGCTACACTAGGAATTCCACTTGCCTCTCCGACACTCCAGCCCTGCAGTTCCAAATGCAGTCCCGGGGTTGAGCCCCGGGCTTTCACATCTGGCTTGCAATGCCGTCTACGCTCCCTTTACACCCAGTAAATC
+
FFFFFFFFFFFFFFFF:FFFFFFFFFFFFFFFFFFFFFFFFFFFFFFFFFFFFFFFFFFFFFFFFFFFFFFFFFFFFFFFFFFFFFFFFFFFFFFFFFFFFFFFFFFFFFFFFFFFFFFFFFF:FFF:FFFFFFFFFFFFFFFFFFFFFFFFFFFFFFFFFFFFFFFFFFFFFFFF:FFFFFFFFFFFFFFFFFFFFFFFFFFFFFFFFFFFFFFFFFFF:FFFFFF:FFFFFFFFFFF:F:,FFFFFFFF
@A01757:128:HWYCLDRX2:1:2101:8034:15718
TCGGACTACACGGGTATCTAATCCTGTTCGCTACCCATGCTCTCGTGCATCAGCGTCAGACTCAGCCTGGTAAGCTGCCTTCGCTATCGGAGTTCTAAGTTATATCTATACATTTCACCGCTACTTAACTTATTCCGCCTACCTCGTCTGTTCTCTAGCTCTACAGTATTAATGGCACAATGAGGAGAAGCCCCAAAAAATAACCACTAACTTATAATGACCCCAACGCACCCAATAAACCCAATAAAACA
+
FFFFF:FFFFFFFFFFFFFFF:FFFFFFFFFFFFFFFFFF:FFFF::FFFFF,F:FFFFFFFFFFFFFF:,FFFFFFF:FFFFF,FFF:,FFF:FFFFF,:F,FFFFF:FFF,F,:F:FFFFF:::FFF,FF:F:::F,,FFFFFF:FFF:,:FF:F:FFF,F,F,:FF:FF,,:,F:FFF,F,,,,FF::F,FFFFF,,,:F,,FFF:F:,:FFFF,,,:,:,,F,,,FF,,,F,FFF,,,F,,FF::::
@A01757:128:HWYCLDRX2:1:2101:6903:15765
TCGGACTACTGGGGTATCTAATCCCTTTCGCTCCCCTGGCCTTCGTGCCTCAGCGTCAGTTAATGTCCAGGAACCCGCCTTCGCCACGAGTGTTCCTCTCGATATCTACGCATTTCACTGCTACACCGAGAATTCCGGTTCCCCCTCCATTACTCTAGTCTCGCAGTATCATGTGCCGTCCGCGGGTTGAGCCCGCGCCTTTCACACACGACTTACGAAACAGCCTACGCACGCTTTACGCCCAGTGATTC
+
FFFFFFFFFFFFFFFFFFFFFFFFFFFFFFFFFFFFFFFFFFFFFFFFFFFFFFFFFFFFFFFFFFFFFFF:FFFFFFFFFFFFFFFFFFFFFFFFFFFFFFFF,FFFFFFFFFFFFFFFFFFFFFFFFFFFFFFFFFFFFFFFFFFFFF:FFFFFFFFFFFFFFFFFFFFFFFF,FFFFFF:FFFFFFFFFFFFFF:FFFFF:FFFFFFFFFF:F,FFFFF:FFFFFFFFFFFFFFFFFFFF:,FFFFFF
@A01757:128:HWYCLDRX2:1:2101:27362:15781
TCGGACTACAAGGGTATCTAATCCTGTTTGCTCCCCACGCTTTCGAGCCTCAACGTCAGTTAATGTCCAGTAAGCCGCCTTCGCCACTGGTGTTCCTCCTAATATCTACGCATTTCACCGCTACACTAGGAATTCCGCTTACCTCTCCAGCACTCCAGCCGTACAGTTTCCAAAGCAGTTCCCGGGTTAAGCCCGGGGCTTTCACTTCAGACTTGCACTGCCGTCTACGCTCCCTTTACACCCAGTAAATC
+
FFFFFFFFFFFFFFFFFFFF:FFFF:FFFFF:FFFFFFFFFFFFFF:FFFFFFFFFFFFF:F:FFFFFFFFFFFFFFFFFFFFFFFFFFFF:,FFFFFF:FFFFFFFFFFFFFFFFFFFFFFFFFFFF:FFFFFFFFFFFFFFFFFFFF:FFFFFFFFFFFFFFFFFFFFFFFF,FFF:FFFFF:FFFFFFFFFFFFF:FFFFFFF,F:FFFF:FFFF::FFF,:FFF,FFFF,F:FFFFF,FFFFFFFFF
@A01757:128:HWYCLDRX2:1:2101:6650:15828
TCGGACTACAGGGGTATCTAATCCTGTTCTATCCCCACGCTTTCGTGCCTCAGCGTCAGTCGGGCGCCGGTATGCTGCCTTCGCAATCGGAGTTCTGCGTGATATCTATGCATTTCACCGCTACACCACGCATTCCGCATACTTCTCGCCCACTCGAGCCCGGCAGTTTCAACGGCTCTACGGGGTTGAGCCCCGCAATTTTACCGCTGACTTGGCAGGCCGCCTACGCACCCTTTAAACCCAATAAATCC
+
FFFFFFFFFFFFFFFFFFFF:FFFFFFFFFFFFFFFFFFFFFFFFFFFFFFFFFFFFFFFFFFFFFFFFFFFFFFFFFFFFFFFFFFFFFF:FFFFFFFFFFFFFFFFFFFFFFFFFFFFFFFFFFFFFFFFFFFFFF:FFFFFFFF:F:FFFFF:FFFFFFFFFFF:FFFFFFFFFFF:FFFF:FFFFFF,FFFFFFFFFFFFFFFFFF:FFFF:FFFFFFF::FFFFF:FFF,FFFFFFF:FFFF,FF,
@A01757:128:HWYCLDRX2:1:2101:25617:15828
TCGGACTACAAGGGTATCTAATCCTGTTCGCTCCCCTAGCTTTCGCGCCTCAGCGTCAGTCGTGGCCCAGAAGGCCGCCTTCGCCGCCGGTGTTCTTCCCAATATCTGCGCATTCCACCGCTACACTGGGAATTCCGCCTTCCCCTACCAGACTCAAGCCTGCCGGTATCGGGGGCGGACCGGGGTTGAGCCCCGGTATTTGACCCCCGACCTAACAGGCCGCCTACGCGCGCTTTACGCCCAATGAATCC
+
FFFFFFFFFFFFFFFFFFFFFFFFFFFFFFFFFFFFFFFFFFFFFFFFFFFFFFFFF:FFFFFFFFFFFFFFFFFFFF:FFFFFFFFFFFFFFFFFFFFFFFFFFFFFFFFFFFFFFFFFFFFFFFFFFFFFFFFFFF:FFF,FFFFFFFFFFFFFFFFFFFFFFFFFFFFFFFFFFFFFFFFFFFFFFFFFFFFFF,FFFFFFFFFFFFFFFFFFFFFF:FFFF:FFFFFFFFFFFFFFFFFFFFFFFFF
@A01757:128:HWYCLDRX2:1:2101:28601:15828
TCGGACTACAGGGGTATCTAATCCTGTTTGCTCCCCACGCTTTCGCGCCTCAGCGTCAGTTATTGTCCAGCAGGCCGCCTTCGCCACTGGTGTTCCTCCGTATATCTACGCATTTCACCGCTACACACGGAATTCCGCCTGCCTCTCCAACACTCAAGAACTACAGTTTCAAATGCAGGCTATGGGTTGAGCCCATAGTTTTCACATCTGACTTGCAATCCCGCCTACGCGCCCTTTACGCCCAGTGATTC
+
FFFFFFFFFFFFFFFFFFFFFFFFFFFFFFFFFFFFFFFFFFFFFFFFFFFFFFFFFFFFFFFFFFFFFFFFFFFFFFFFFFFFFFFFFFFFFFFFFFFFFFFFFFFFFFFFFFFFFFFFFFFFFFFFFFFFFFFFFFFFFFFFFFFFFFFFFFFFFFFFFFFFFFFFFFFFFFFFFFFFFFFFFFFFFFFFFFFFFFFFFFFFFFFFFFFFFFFF:F:FFFFFFFFFFFFF:FFFFFFFFFFFFFFF:FF
@A01757:128:HWYCLDRX2:1:2101:17797:15875
TCGGACTACAAGGGTATCTAATCCTGTTTGCTCCCCACACTTTCGAGCCTCAGCGTCAGTAAAAGCCCAGCAGGCCGCCTTCGCCACTGGTGTTCCTCCTAATATCTACGCATTTCACCGCTACACTAGGAATTCCGCCTGCCTCTACTTCACTCAAGAGCTGCAGTTTTGAGTGCGACTATCAGTTGAGCCGATAGTTTTGACACCCAACTTGCATCCCCGCCTACGCTCCCTTTACACCCAGTAATTCC
+
FFFFFFFFFFFFFFFFFFFF,FFFFFFFFFFFFFFFFFFFFFFFFFFFFFFFFFFFFFFFFFFFFFFF:FFFFFFFFFFFFFFFFFFFFFFFFFFFFFFFFFFFFFFFFFFFFFFFFFFFFFFFFFFFFFFFFFFFFFFFFFFFFFFFFF:FFFF:FFFFFFFFFFFFFFFFFFFF:F:F,FFFFFFFFFFFFF:FFFFFF:FFFFFFFFFFFFFFFFFFFFFFFFFFFFFFFFFFFFFF:FF:FFFFFF:
@A01757:128:HWYCLDRX2:1:2101:8232:15969
TCGGACTACTGGGGTATCTAATCCCGTTTGCTCCCTACGCTTTCGTGCCTTAGTGTCAGAGCCGTCCCAGTAACCTGCCTACGCTATTGGTGTTCCTTCTAATATCTACGGATTTCAACCCTACACTAGAAATTCCAGTTACCCCTAACGGTCTCGAGCTTAACAGTGTAGCTAATAGTCTGAATGGTTGAGCCACCCGATTTCACTAGCTACTTCTTATGCCACCTACGCCACTCTTTACACGCAGTCCC
+
FFFFFFFFFFFFFFFFFFFFFFFFFFFFFFFFFFFFFFFFFF:FFFFFFFFFFFFFFFFFFFFFFFFFFFFFFFFFFFFFFFFF:FFFFFFFF:FF:FFFFFFFFFFF:F,F:FFFF:FFFFFFFFFFF::FFFFFFFFF,FF:FFF:FFFF:FFF:FFF::FFFFF,F,:F:FFF:FFFFFFFFFFFFFFF,,FF:,FFFF:F,FF,FFFF:F:::F,::FF:FFF,,FF,F:F:F:::,FF,FFFF:,F
@A01757:128:HWYCLDRX2:1:2101:23547:16000
TCGGACTACAAGGGTATCTAATCCTGTTCGCTACCCACGCTCTCGTGCTTCAGCGTCAGTCTCAGCCTGGTAAGCTGCCTTCGCTATCGGAGTTCTAAGTCATATCTAAGCATTTCACCGCTACTTGACTTATTCCGCCTACCTCGTCTGTACTCGAGCCCGCCAGTTTTAATGGCAATCCGGGGTTTAGCCCCGACATTTAACCACTAACTTAACAGGCCGCCTCCGCACCCTTTAAACCCACTAAATCC
+
FFFFFFFFFFFFFFFFFFFFFFFFFFFFFFFFFFFFFFFFFFFFFFFFFFFFFFFFFFFFFFFFFFFFFFFFFFFFFFFFFFFFFFFFFFFFFFFFFFFFFFFFFFFFFFFFFFFFFFFFFFF,F:FFFFFFFFFFFFFFFFFFFFFFFFF:FFFFFFFFFFFFFFFFFFFFFFFFFFFFFFFFFFFFFFFF:FFFFF:FFF,F,F:F,:FFFFFFFFFFFFFFF,FFFFFFFFFFF,FFFFFFF:,FF:F
@A01757:128:HWYCLDRX2:1:2101:8657:16078
TCGGACTACCGGGGTATCTAATCCTGTTTGCTCCCCACGCTTTCGTGCCTCAACGTCAGAAGTAGCTTGGTAAGCTGCCTTCGCAATCGGTGTTCTGTATGATCTCTAAGCATTTCACCGCTACACCAGACATTCCGCCTCCCGCCACTAGGCTCGAGCCGGACAGTAGCAGAGGCTGTTCCGAGGTTGAGCCTCGGGCTTTCACCTGTCACTTTTCCGACCGCCTGCGCGCCCTTTGAGCCCTAGCACTC
+
FFFFFFFFFFFFFFFFFFFF:FFFFFFFFFFFFFFFFFFFFFFFFFFFFFFFFFFFFFF:FFFFFFFFFFFFFFFFFFFF:FFFF:FFFFF:F,FFFF,,FF,:::FFFF,F,,,F:,FF:F,FFF:,,,:,:F:FF,:F,:FFF,:F,:,,::F,,F:,F,::,F:,,F:F,FF,F,F:,FF,,F,:,,FF,F:FFF,::,,,,:F,:F,:F,,,:,F,,,F:,F,FFF,F,:,::,:,F,F,,,,,,F:
@A01757:128:HWYCLDRX2:1:2101:13150:16094
TCGGACTACCAGGGTATCTAATCCTGTTTGCTCCCCACACTTTCGTGCCTCAACGTCAGTTATCGTCCAGAAAGTCGCCTTCGCCACTGGTGTTCCTCCTAATATCTACGCATTTCACCGCTACACTAGGAATTCCACTTTCCTCTCCGACACTCAAGATATCCAGTTTTGGTTGCAGTTCCTCAGTTGAGCCGAGGGATTTCACAACCAACTTAGACACCCGTCTACGCACCCTTTACACCCAATAATTC
+
FFFFFFFFFFFFFFFFFFFFFFFFFF:FFFFFFFFFFFFFF:FFFFFFFFFFFFFFFFFFF:FFFFFFFFFFFFFFFFFFFFFFFFFFFFFFFFFFFFFFFFFFFFFFFFFF:FFFFFFFFFFFFFFFFFFFFFFFFFFFFFFFFFFFFF:FFFFF:FFFFFFFFFFFFFFFFFFFFFFFFFFFFFFFFFFFFFFFFFFFFFFFFFF:FFFFFFFFFFFFFFFFFFFFFFFFFFFFFFFFFFFFFFF:FFF
@A01757:128:HWYCLDRX2:1:2101:6008:16125
TCGGACTACAAGGGTTTCTAATCCTGTTTGCTCCCCACGATTTCGCGCCTCAGCGTCAGTTATTGTCCAGCAGGCCGCCTTCGCCACTGGTGTTCCTCCGTATATCTACGCATTTCACCGCTACACACGGAATTCCGCCTGCCTCTCCAACACTCAAGAACTACAGTTTCAAATGCAGGCTATGGGTTAAGCCCATAGTTTTCACATCTGACTTGTGGTCCCGCCTACGCGCCCTTTACACCCCGTAAATC
+
FFFFFFFFFFFFFFFFFFFFFFFFFFFFFFFFFFFFFFF:FFFFFFFFFFFFFFFFFFFFF,FFFFFFFFFFFFFFFFFFFFFFFFFFFFFFFFFFFFFF:FFFFFFFFFFFFFFFFFFFFFFFFFFFFFFFFFFFFFFFFFFFFFFFFFFFFFFFFFFFFFFFFFFFFFF:FFFFFFFFFFFFFFF:FFFFFFF:FFFFFFF:FFFFFF:F:FFFFFFFFFFF,FFFFFFFFFFFFFFFFF,,FFFF,:F
@A01757:128:HWYCLDRX2:1:2101:7970:16141
TCGGACTACAGGGGTATCTAATCCTGTTTGCTCCCCACGCTTTCGAGCCTCAGCGTCAGTTACAGACCAGAGAGCCGCCTTCGCCACTGGTGTTCCTCCATATATCTACGCATTTCACCGCTACACATGGAATTCCACTCTCCTCTTCTGCACTCAAGTCTCCCAGTTTCCAATGACCCTCCCCGGTTGAGCCGGGGGCTTTCACATCAGACTTAAGAAACCGCCTGCGCTCGCTTTACGCCCAATAAATC
+
FFFFFFFFFFFFFFFFFF:FFFFFFFFFFFFFFFFFFFFFFFFFFFFFFFFFFFFFFFFFFFFFFFFFFFFFFFFFFFFF:FFFFFFFFF:FFFFF,FFFF:FF,FFFFFFFFFFFFFFFFFFFFF:FFF:F,FFFFF:FFFFFFFFFFFFFFFFFFFFFFFFFFF:FFFFF,,FFF:FFFFFFF,FFFFFFFF:FFFFF,FFFFFFFFFFFFFFFFFFFF::FFF:FFF:F:F,FF,F,FFF,FFFFF:F
@A01757:128:HWYCLDRX2:1:2101:26087:16141
TCGGACAACAAGGGTTTCTAATCCTGTTTGCTCCCCACACTTTCGTGCCTCAACGTCAGTTATCGTCCAGAAAGTCGCCTTCGCCACTGGTGTTCCTCCTAATATCTACGCATTTCACCGCTACACTAGGAATTCCACTTTCCTCTCCGACACTCAAGATATCCAGTTTTGGTTGCAGTTCCTCAGTTGAGCCGAGGGATTTCACAACCAACTTAGACACCCGTCTACGCACCCTTTACACCCAATAATTC
+
FFFFF:,FFFFFFFFFFFFFFFFFFFFFFFFFFFFFFFFFFFFFFFFFFFFFFFFFFFFFFFFFFFFFFFFFFFFFFFFFF:FFFFF:FFFFFFFFFFFFFFFFFFFFFFFFFFFFFFFFFF:FFFFFFFFFF:FFFF:FFFF:FFFFFFFFFFFFFFFFFFFFFFFFFFFFFFFFFFFFFFFFF,F,FFFFF:FFFFFFFFF:FF:FFFF:F:FFFFFFFFFFFFF,FFFFF:FFFFFFFFF,F:FF:FF
@A01757:128:HWYCLDRX2:1:2101:3730:16219
TCGGACTACTGGGGTATCTAATCCTATTTGCTCCCCACGCTTTCGTGCCTCAGCGTCAGTCACAGGCCAGGCGGCCGCCTTCGCCACTGGTGTTCTTCCATATCTCTGCGCATTTTACCGCTACACATGGAGTTCCACCGCCCTCTCATGTCCTCAAGTCTGCCAGTTTCTGAATGAAAGACGAGTTGAGCTCATCACTTTGCCTTCAGACTGAAAAGACCGCCTGCGCACCCTTTAAGCCCAATCATTCC
+
FFFFFFFFFFFFFFFF:FFFFFFFFFFFFFFFFFFFFFFFFFFFFFFFFFFFFFFFFFFFFFFFFFFF:FFFFFFFFFFFFFFFFFFFFFFFFFFFFFFFFFFFFFFFFFFFFFFFFFFFFFFFFFFFFFFFFFFFFFFFFFFFFFF,FFFFFFFFFF,FF:FFFFFFFFFFFFFFFFF:FFFFFFFFFFFFFFF,,FFFFFFFFFFF:FFFFFFFFFFF,FFFFF,,FFFFFFFFF,FF:FF,FFFF,:F
@A01757:128:HWYCLDRX2:1:2101:9254:16266
TCGGACTACAGGGGTATCTAATCCTGTTTGCTCCCCACGCTTTCGTGCATGAGCGTCAGTATTGGCCCAGAAGGCTGCCTTCGCCATCGGTGTTCCTCCACATCTCTACGCATTTCACCGCTACACGTGGAATTCCACCTTCCTCTGCCATACTCCAGCACCGTAGTTTCGAGCGCAGTTCCCAAGTTAAGCTCGGGGCTTTCACACTCGACTTGCGACGCCGCCTGCGCACACTTTACGCCCAGTAATTC
+
:FFFF:FFF,FFFFFFFFFFFFFFFFFFFFFFFFFFFFF:FFFFFFFFFFFFFFFFFFFFFFFFFFFFFFFFFFFFFFFFFFF:FFFFFFFFF:FFFFFFFFFFFFFF,F,FFF:FFFFFFFF:FFFFFFFFFFFF,FFFFFFF:FFFFFFFFFFFFFFFFFFFFFFFFFF:FFFFFFFFFFFFFFF,FFFFFFFFFFFFFFFFF:FFFFFFFFFFFF,:FFFF,FFFF:FF:FFFFFFFFFF:FFF,,FF
@A01757:128:HWYCLDRX2:1:2101:22092:16266
TCGGACTACAGGGGTATCTAATCCTGTTTGCTCCCCACGCTTTCGCGCCTCAGCGTCAGTTGCTGTCCAGCAGACCGCCTTCGCCACTGGTGTTCCTCCTAATATCTACGCATTTCACCGCTACACTAGGAATTCCGATGACCTCTCCGGTACTCAAGAATAACAGTTTCAAATGCAGTTCCGCGGTTGAGCCGCGGGATTTCACATCTGACTTGCCATCACGGCTGCACGCCCTTTACACCCAGTAAATC
+
FFFFFFFFFFFFFFFFFFFFFFFFFFF,FFFFFFFFFFFFFFFFFFFFFFFFFFFFFFFFFFFFFFFF:FFFFFFFFFFFFFFFFFFFFFFFFFFFFFFF:FFFFFF,FFFFFFFFFFFFFFFFF:FFFF:FFFFFFFFFFFFFFFFFFFFFFFFFFF:FFFFFFFFFFFFFFFFFFFFFFFFFFFFFFF:FFFFFFFFFFFFFFF,FFFFFFFFFFFFFF:FFFFFFF:FFFFFFFF:FFFFFFFFF,FF
@A01757:128:HWYCLDRX2:1:2101:16857:16313
TCGGACTACACGGGTATCTAATCCTGTTTGCTCCCCACGCTTTCGCGCCTCAGCGTCAGTTACTGTCCAGCAATCCGCCTTCGCCACTGGTGTTCCTCCGTATATCTACGCATTTCACCGCTACACACGGAATTCCGATTGCCTCTCCAGCACTCAAGAAGTACAGTTTCCAATGCAGGCTATGGGTTGAGCCCAGAGTTTTCACATCGTACTTGCACTCCCGCGTCCACGCCCTTGACACCCAGTAACTC
+
FFFFFFFFFFFFFFFFFFFF:FFFFFFFFFFFFFFFFFFFFFFFFFFFF:FFFFFFFFFFFFFFFFFFFFFFFFFFFFFFFFFFFFFFFFFFFFFFFFFFFFFFFFFFFFFFFF:FF,FFF:,FFFF:FFFF,::FFFF:FF:F:F:FFFFFFFF,:FFFF:FF,F:FF,,,,,F::FFFFFFFF:,,F:FF,F,,FFF:FFF,,F::,F,,F,FFFFF:,,FF:F,FF:FFFFFF,F:,,,F:F,,,FF:
@A01757:128:HWYCLDRX2:1:2101:24777:16313
TCGGACTACCAGGGTATCTAATCCCTTTCGCTCCCCTGGCCTTCGTGCCTCAGCGTCAGTTAATGTCCAGGAACCCGCCTTCGCCACGAGTGTTCCTCTCGATATCTACGCATTTCACTGCTACACCGAGAATTCCGGTTCCCCCTCCATTACTCTAGTCTCGCAGTATCATGTGCCGTCCGCGGGTTGAGCCCGCGCCTTTCACACACGACTTACGAAACAGCCTACGCACGCTTTACGCCCAGTGATTC
+
FFFFFFFFFFFFFFFFFFFFFFFFFFFFFFFFFFFFFFFFFFFFFFFFFFFFFFFFFFFFFFFFFFFFFFFFFFFFFFFFFFFFFF:FFFFFFFFFFFFFFFFFFFFFFFFFFFFFFFFFFFFFFFFFF:FFFFFFFFFFFFFFFFFFFFFFFFFFFFFFFFFFFFFFFFFFFFFFFFFF:FFFFFFFFFFFFFFFFFFF,FFFFFFFF,FFFFFFFFF:FF:,FFFFFFFFF:FFFFF:FFF:FFFFFFF
@A01757:128:HWYCLDRX2:1:2101:28140:16376
TCGGACTACAAGGGTATCTAATCCTGTTTGCTCCCCACACTTTCGTGCCTCAACGTCAGTTACAGTCCAGAAAGTCGCCTTCGCCACCGGTGTTCTTCCTAATATCTACGCATTTCACCGCTACTTGACTTATTCCGCCTACCTCGTCTGTACTCGAGCCCGCCAGTTTTAATGGCAATCCGGGGTTTAGCCCCGACATTTAACCACTAACTTAACAGGCCGCCTACGCACCCTTTAAACCCAATAAATCC
+
FFFFFFFFFFFFFFF:FFFFFFFFFFFFFFFFFFFFFFFFFFFFFFFFFFFFFFFFF,FFFFFFFFFFFFFFFFFFFFFFFFFFFFFFFFFFFFFFFFFFFFFFFFFFFFFFFFFFFFFFFFFFFFFF,FFFFFFFFFFFFFFFFF:FFFFFFFFFFFFFFFFF:FFFFFFFFF:FF:FF:FFFFF,F::FFFFFFFFFFFFF:FFFF,FFFFFFFFFFFFFFFFFF:FFFFFFFF,FFFFF:FF:FFF:F
@A01757:128:HWYCLDRX2:1:2101:21206:16391
TCGGACTACAAGGGTATCTAATCCTGTTTGCTCCCCACGCTCTCGAGCCTCAACGTCAGTCGCGGTCCAGCAGGCCGCCTTCGCCGCCGGTGTTCCTCCTGATATCTACGCATTTCACCGCTACACCAGGAATTCCGCCTGCCCCTCCCGCACTCCAGCCACGCAGTTTCCAGAGCAGTCCCGGGGTTGGGCCCCGGGCTTTCACTCCAGACTTGCGCGGCCGTCTACGCTCCCTTTACACCCAGTGAATC
+
FFFFFFFFFFFFFFFFFFFFFFFFFFFFFFFFFFFFFFFFFFFFFFFFFFFFFFFFFFFFFFFFFFFFFFFFFFFFFFFFFFFFFFFFFFFFFFFFFFFFFFFFFFFFFFFFFFFFFFFFFFFFFFFFFFFFFFFFFFFFFFFFFFFFFFFFFFFFFFFFFFFFFFFFFFFFFFFFFFFFFFFFFFFFFFF:FFFFFFFFFFFFFFFFFFFFFFFFFFFFFFFFFFFFFFFFFFFFFFFFFFF,,FF:FFF
@A01757:128:HWYCLDRX2:1:2101:27896:16391
TCGGACTACCGGGGTATCTAATCCCTTTCGCTCCCCTGGCCTTCGTGCCTCAGCGTCAGTTAATGTCCAGGAACCCGCCTTCGCCACGAGTGTTCCTCTCGATATCTACGCATTTCACTGCTACACCGAGAATTCCGGTTCCCCCTCCATTACTCTAGTCTCGCAGTATCATGTGCCGTCCGCGGGTTGAGCCCGCGCCTTTCACACACGACTTACGAAACAGCCTACGCACGCTTTACGCCCAGTGATTC
+
FFFFFFFFFFFFFFFF:FFFFFFFFFFFFFFFFFFFF:FFFFFFF:FFFFFFFFFFFFFFFFFFFFFFFF:FFFFFFFFFFFFFFFFFFFFFFFFFFF:FFFFFFFFFFFFFFFFFFFFFFFFFFFFFFFFFFFFF:FFFFFFFFFFFFFFFFFFFFFFFFF,FFFFFFF,F:FFFFFFFFFFFFFFF:FFFFFFFFFFFFFFFFFFFFFFF:FFFF,FFFFFFFFFFFFFFFFFFFFFFFFF,,F,F:FF
@A01757:128:HWYCLDRX2:1:2101:5059:16454
TCGGACTACACGGGTATCTAATCCTGTTTGCTCCCCACACTTTCGTGCCTCAACGTCAGTTATCGTCCAGAAAGTCGCCTTCGCCACTGGTGTTCCTCCTAATATCTACGCATTTCACCGCTACACTAGGAATTCCACTTTCCTCTCCGACACTCAAGATATCCAGTTTATGTTGCAGTTCCTCAGTTGAGCCGAGTGATTTCACAACAAACTTAGAGAGCCGTCTACGCACCCTTTACACCCAATATTTG
+
F,F,F,,FFFFFFFFFFFFFFF:FFFFFF:F:FFFF:FF,::F,FFFF:FF:,:F:FFF,F,FFF,F,FFFFFFFFF:FF,FF:FF,FFFF,F::FF,,FFFFFF,,:F,:FF:F:F,F,F,FFFFF,:F,FFF:FFF,,F,FFF,F:FF:,FFF:FFFF,F,FF,::F,,,F,FF::,FF,FF:FF,,FFF::,F,F:F,FFFF,F,,,,,,FF,:,:,,F:::F,:::,F,,F,::F,,,,F,F::,:,
@A01757:128:HWYCLDRX2:1:2101:26521:16454
TCGGACTACAGGGGTATCTAATCCTGTTTGCTCCCCACACTTTCGTGCCTCAACGTCAGTTATCGTCCAGAAAGTCGCCTTCGCCACTGGTGTTCCTCCTAATATCTACGCATTTCACCGCTACACTAGGAATTCCACTTTCCTCTCCGACACTCAAGATATCCAGTTTTGGTTGCAGTTCCTCAGTTGAGCCGAGGGATTTCACAACTAACTTGCTTTCCCGTCTACGCACCCTTTACACCCAATAATTC
+
FFFFFFFFFFFFFFF:FFFFFFFFFFF:FFFFFFFFFFFFFFFFFFFF,FF,FFFFFFFFFFFFFFFFFFFFFFFFFFFFFFFFFFFFFF,FFFFFFFFFFFFFFFFFFFFFFFFFFFFFFFFFFFF:FFFFFFFFFFFFFFFFFFFFFFFFFFFF:F:FFFFFFFFFFFFFFFFFFFFFFFFFFFFFFFFFFFFFFFFFFFFFFFFFFFFFFFFFFFFFFFFFF:FFFF:FFFFFFFFFFF:FFF,FFFF
@A01757:128:HWYCLDRX2:1:2101:2971:16470
TCGGACTACAAGGGTATCTAATCCTGTTTGCTCCCCACGCTTTCGCGCCTCAGCGTCAGTTATTGTCAAGCAGGCCGCCTTCGCCACTGGTGTTCCTCCGTATATCTACGCATTTCACCGCTACACACGGAATTCCGCCTGCCTCTCCAACACTCAAGAACTACAGTTTCAAATGCAGGCCATGGGTTGAGCCCATGGTTTTCACATCTGACTTGCAGTCCCGCCTACACGCCCTTTACACCCAGTAAATC
+
FFFFFFFFFFFFFFFFFFFFFFFFFFFFFFFF:FFFFFFFFFFFFFFFFFFFFFFFFFFFFFFFFFFFFFFFFFFFFFFFFFFFFFFFFFFFFFFFFFFFFFFFFFFFFFFFFFFFFFFFFFFFFFFFFFFFFFFFFFFFFFFFFFFFFFFFFFFF,FF:FFFFFFFFF:,FFFF,FFFFFFFF:FFFFFF,FFF:FFFFFFFFFFFFFFFFFFF,:FFF:FFF:FFFFF,FF:FFFF:F,FFFF:F,:FF
@A01757:128:HWYCLDRX2:1:2101:27688:16564
TGGACTACAGGGGTTTCTAATCCTGTTCGCTCCCCTAGCTTTCGCGCCTCAGCGTCAGTCGTGGCCCAGAAGGCCGCCTTCGCCGCCGGTGTTCTTCCCAATATCTGCGCATTCCACCGCTACACTGGGAATTCCGCCTTCCCCTACCAGACTCAAGCCTGCCGGTATCGGGGGCGGACCGGGGTTGAGCCCCGGTATTTGACCCCCGACCTAACAGGCCGCCTACGCGCGCTTTACGCCCAATGAATCCG
+
FFFFFFFFFFFFFFFFFFFFFFFFFFFFFFFFFFFFFFFFFFFFFFFFFFFFFFFFFFFFFFFFFFFFFFFFFFFFFFFFFFFFFFFFFFFFFFFFFFFFFFFFFFFFFFFFFFF:FFFFF:FFFFFFFF:FFFFFFFFFFFFFF:FFFFFFFFFF:FFF:FFFFFFFFFFFFFFFFFFFFFFFFFFFFFFFFFFFFFFFFFFFFFFFFFFFFFFFFFFFFFFFF:FFFFFFFFFFFFFF::F:FFFFFFF
@A01757:128:HWYCLDRX2:1:2101:6370:16595
GGGGTACAAAGGGTTTTATTAGCGTTTGCGTCCCCACCAGTTGGGCCCCCCCGTGGCGGGGGGGCCAGAATGGGGCCCTTGGCGCCGGGGTTCTACGCCATAGCATCGCCATGGCCGGCGGGACCGGGGGTGGCGGCGGCGCCGGACGCGCCGCGCGCCCCCGGCGGGCGGGGGGGGGCGGGGGGGGTCGGCGGGGGTGGTGGGCGGCGGCGGGGGGGGGGCGACGGCGCGGGGTGGGGGCCGGGGGGGGG
+
:F,,,,,,,,,FF,F,,,,,,,,,,,,,,,,,,F,,,F,,F,F,:,:,,F,,F,:,,:FFF,::,,,,,,,,,,,,F,,,,:,,F:,F:F:F,,,,,,:,,:,,:,,,,,,,:,,F::,:::,F:F:F,,F,,:F,,,,,,:FF,,F,F,,,,:,F,,,,,::F:,:,,FFFFF,,,:,,:FFFF,:,,,,:F,,F,,,F,,F,,,:,F,,,:,,,:F,F,,F,,,,,F,F:,,,F:F,,:::F:,F,F,,
@A01757:128:HWYCLDRX2:1:2101:30201:16595
TCGGACTACCGGGGTATCTAATCCTGTTCGCTACCCATGCTCTCGTGCATCAGCGTCAGACTCAGCCTGGTAAGCTGCCTTCGCTATCGGAGTTCTAAGTTATATCTATGCATTTCACCGCTACTTAACTTATTCCGCCTACCTCGTCTGTTCTCTAGCTCTACAGTATTAATGGCACAATGAGGTGAAGCCCCAAAATTTTACCACTAACTTATAATGCCGCCTACGCACCCTTTAAACCCAATAAATCC
+
FFFFFFFFFFFFFFFFFFFFFFFFFFFFFFFFFFFFFFFF,:FFFFFF:FFFFFFFFFF:FFFFFFFFFFFFFFF:FFFF:FFFFFFFFFFFFFFF,FF:FFFFFFFFFFFFFFFFFFFFFFFFFFFFFFFFFFFFFFFF:FFFFF:FFFFFFFFFFFFFFFFFFFF:FFFFFFFFFFFFFFFFFFFFFFFFFF:FFFFFFFFFF,FF,FF:FFFFFFF:FFFFFFFFFFFFF,FFFFF:,FFFFFFFFF,
@A01757:128:HWYCLDRX2:1:2101:24261:16611
TCGGACTACAAGGGTTTCTAATCCTGTTCGCTCCCCTAGCTTTCGCGCCTCAGCGTCAGTCGTGGCCCAGAAGGCCGCCTTCGCCGCCGGTGTTCTTCCCAATATCTGCGCATTCCACCGCTACACTGGGAATTCCGCCTTCCCCTACCAGACTCAAGCCTGCCGGTATCGGGGGCGGACCGGGGTTGAGCCCCGGTATTTGACCCCCGACCTAACAGGCCGCCTACGCGCGCTTTACGCCCAATGAATCC
+
FFFFFFFFFFFFFFFFFFFFFFFFFFFFFFFFFFFFFFFFFFFFFFFFFFFFFFFFFFFFFFFFFFFFFFFFFFFFFFFFFFFFFFFFFFFFFFFFFFFFFFFFFFFFFFFFFFFFFFFFFFFFFFFFFFFFFFFFFFFFFFFFFFFFFFFFFFFFFFFFFF:FFFFFFFFFFFFFFFFFFFFFFFFFFF:FFFFFFFFFFFFFFF:FFFFFFFF:FF:FFFFFFFFFFFFFFFFFFFF:F:FFF,FFFFF
@A01757:128:HWYCLDRX2:1:2101:15013:16658
TCGGACTACCCGGGTATCTAATCCCTTTCGCTCCCCTGGCCTTCGTGCCTCAGCGTCAGTTAATGTCCAGGAACCCGCCTTCGCCACGAGTGTTCCTCTCGATATCTACGCATTTCACTGCTACACCGAGAATTCCGGTTCCCCCTCCATTACTCTAGTCTCGCAGTATCATGTGCCGTCCGCGGGTTGAGCCCGCGCCTTTCACACACGACTTACGAAACAGCCTACGCACGCTTTACGCCCAGTGATTC
+
FFFFFFFFFFFFFFFFFFFFFFFFFFFFFFFFFFFFFFFFFFFFFFFFFFFFFFFFFFFFFFFFFFFFFFFFFFFFFFFFFFFFFFFFFFFFF:FFFFFFFFFFFFFFFFFFFFFFFFFFFFFFFFF:FFFFF:FFFFFFFFFFFFFFFFFFFFFFFFFFFFFFFFFF:FFF:FFFFFFFF:FFFFFFFFFFFFFFFFFFFFFFFFFFFFFFFF,FFFFFFFFFFFFF:FFFFFFFF:FFFFFFFF,FFFF
@A01757:128:HWYCLDRX2:1:2101:8024:16705
TCGGACTACAAGGGTTTCTAATCCTGTTCGCTACCCAAGCTTTCGAGCCTCAGCGTCAGTTGCAGACCAGAGAGCCGCCTTCGCCACTGGTGTTTTTCCATATATCTACGCATTCCACCGCTACACATGGAGTTCCACTCTCCTCTTCTGCACTCAAGTTCAACAGTTTCTGATGCAATTCTCCGGTTGAGCCGAAGGCTTTCACATCAGACTTATTGAACCGCCTGCACTCGCTTTACGCCCAATAAATC
+
FFFFFFFFFFFFFFF:FFFFFFFFFFFF:FFFFFFFF,FFFFFFFF:FFFFFFFFFFFFFF,FFFFFFFFFFFFFFFFFFFFFFF:FFFFFFFFFFFF:FF:FFFFFFFFFFFFFFFFFFFFFFFFFFFFFFFFFF:FFFFFFFFFFFFF:FFFFFFFFFFFFFFF:FFFFFFFF:FFFFFFFF::FFFFFFFFFFFFFFFFFFFFFFFFFFFFFFF:F,:F:,FFFFFFFF,FFFF:FFFFFFFFFFF::
@A01757:128:HWYCLDRX2:1:2101:11948:16736
TCGGACTACAAGGGTTTCTAATCCTATTTGCTCCCCACGCTTTCGTGCCTCAGCGTCAGTCACAGGCCAGGCGGCCGCCTTCGCCACTGGTGTTCTTCCATATCTCTGCGCATTTTACCGCTACACATGGAGTTCCACCGCCCTCTCCTGTCCTCAAGTATGCCAGTTTCTGAATGAAAGACGAGTTGAGCTCATCCCTTTGCCTTAAGACTGAACAGACCGCCTGCGCACCCTTTACGCCCAATAATTCC
+
FFFFFFFFFFFFFFFFFFFFFFFFFFFFFFFFFFFFFFFFFFFFFFFFFFFFFFFFFFFFFFFF:FFFFFFFFFFFFFFFFFFFFFFFFFFFFFFFFFFFFFFFFFFFFFFFFFFFFFFFFFFFFFFFFFFFFFFF:FFFFFFFFFFFF:FFFFFFFFFFFF:FFFFFF:FFF:FF:FFFFFFFFFFFFFFFFFFFFFF::FFFFFFFFFFF,F,F:FFFF::FFFFF:FF,FFFF::FF:FF:FFF:FF:
@A01757:128:HWYCLDRX2:1:2101:8395:16752
TCGGACTACTGGGGTATCTAATCTTGTTTGCTCCCCACACTTTCGAGCCTCAGCGTCAGTTAGAGCCCAGCAAGCCGCCTTCGCCACTGGTGTTCCTCCGAATATCTACGCATTTCACCGCTACACTCGGAATTCCGCTTGCCTCTACTCCACTCAAGAACTACAGTTTTGGATGCAGCTCCGCAGTTAAGCTGCGGTATTTCACATCCAACTTGCAGTCCCGCCTGCGCTCCCTTTACACCCAGTAATTC
+
FFFFFFFFFFFFFFFFFFFFF,FFFFFFFFFFFFFFFFFFFFFFFFFFFFFFFFFFFFFFFFFFFFFFFFFFFFFFFFFFFFFFFFFFFFFFFFFFFFFFFFFFFFFFFFFFFFFFFFFFFFFFFFFFFFFFFFFFFFFFFFFFFFFFFFFFFFFFFFFFFFFFFFFFFFFFFFFFFFFFFFFFFFFFFFFFFFFFFFFFFFFFFFFFFFFFFFF,FFFFFFFFFFFFFFFFFFFFFFFFFFFFF:FFFFF
@A01757:128:HWYCLDRX2:1:2101:19795:16767
TCGGACTACTAGGGTATCTAATCCCTTTCGCTCCCCTGGCCTTCGTGTCTCAGCGTCAGTTAATGTCCAGGAACCCGCCTTCGCCACGAGTGTTCCTCTCGATATCTACGCATTTCACCGCTACACTAGGAATTCCACTTGCCTCTCCGACACTCCAGCCCTGCAGTTCCAAATGCAGTCCCGGGGTTGAGCCCCGGGCTTTCACATCTGGCTTGCAATGCCGTCTACGCTCCCTTTACACCCAGTAAATC
+
FFFFFFFFFFFFFFFFFFFFFFFFFFFFFFFFFFFFFFFFFFFFFFFFFFFFFFFFFFFFFFFFFFFFFFFFFFFFFFFFFFFFFFFFFFFFFFFFFFFFFFFFFFFFFFFFFFFFFFFFFFFFFFF,FFFFFFFFFFFFFFFFFFFFFFFFFFFFFFFFFFFFFFFFFFF:FFFFFFFFFFFFFFFFFFFFFFFFFFFFFFFFFFFFF:FFFFFFFFFFFFFFFFFFFFFFFFFFFFFFFFFFFFFFFFF
@A01757:128:HWYCLDRX2:1:2101:31620:16767
TCGGACTACCAGGGTATCTAATCCTGTTCGCTACCCATGCTTTCGAGCCTCAGCGTCAGTTGCAGACCAGAGAGCCGCCTTCGCCACTGGTGTTCTTCCATATATCTACGCATTCCACCGCTACACATGGAGTTCCACTCTCCTCTTCTGCACTCAAGTTCAACAGTTTCTGATGCAATTCTCCGGTTGAGCCGAAGGCTTTCACATCAGACTTATTGAACCGCCTGCACTCGCTTTACGCCCAATAAATC
+
FFFFFFFFFFFFFFFFFFFFFFFFFFFFFFFFFFFFFFFFFFFFFFFFFFFFFFFFFFFFFFFFFFFFFFFFFFFFFFFFFFFFFFFFFFFFFF:F:FFFFFFFFFFFFFFFFFFFFFFF:FFFFFFFFFFFFFFFF:FFFFFFFFFFFFFFFFFFFFFFFFFFFFFFFFFFFFFFFFFFFFFFFFFFFFFFFFFFFFFFFFFFFFFFFFFFFFFFF::FFFFFFFF:FFFFFFFFFFFFFFFFFFF:FFF
@A01757:128:HWYCLDRX2:1:2101:17526:16814
TCGGACTACTAGGGTATCTAATCCTGTTTGCTACCCACGCTTTCGCTCCTCAGCGTCAGTTATGTGCCAGATAGTCGCCTTCGCCACTGATGTTCCTCCAGATATCTACGGATTTCACTCCTACACCTGGAATTCCACTATCCTCTCACACACTCCAGTTTGCCAGTTTCAAAGGCAGTTCCCACGTTGAGCGCGGGGATTTCACCCTTGACTTGACATACCGCCTACGAGCGCTTTACGCCCAGTAATTC
+
FFFFFFFFFFFFFFFFFFFFFFFFFFFFFFFFFFFFFFFFFFFFFFFFFFFFFFFFF:FFFFFFFFFFFFFFFFFFFFFFFFFFFFFFF:FFFFFFFFFFFFFFFFFFFFFFFFFFFFFFFFFFFFFFFFF:FFFFFFF:FFFFFFFFFFFFFFFFFFFFFF:F:FFFFF:FFFFFFFFFFFFFFFFFFFFFFFFFFFF:FFFFFFF:FFFFFFF,FFFF:FFFFF:F:FFFFF:FFFFFFFFFFFF,FFF
@A01757:128:HWYCLDRX2:1:2101:20925:16814
TCGGACTACCAGGGTATCTAATCCTGTTTGCTCCCCACGCTTTCGCGCCTCAGCGTCAGTTATTGTCCAGCAGGCCGCCTTCGCCACTGGTGTTCCTCCGTATATCTACGCATTTCACCGCTACACACGGAATTCCGCCTGCCTCTCCAACACTCAAGAACTACAGTTTCAAATGCAGGCTATGGGTTGAGCCCATAGTTTTCACATCTGACTTGCAATCCCGCCTACACGCCCTTTACACCCAATAAATC
+
FFFFFFFFFFFFFFFFFFFFFFFFFFFFFFFFFFFFFFFFFFFFFFFFFFFFFFFFFFFFFFFFFFFFFFFFFFFFFFFFFFFFFFFFFFFFFFFFFFFFFFFFFFFFFFFFFFFFFFFFFFFFFFFFFFFFFFFFFFFFFFFFFFFFFFFFFFFFFFFFFFFFFFFFFFFFFFFFFFFFFFFFFFFFFFF,FFFFFFFFFFFFFFFFFFFFFFFFF:FFFFFFFFFFFFFFFFFFFFFFFFFFFFF,FFF
@A01757:128:HWYCLDRX2:1:2101:17689:16845
TCGGACTCACGGGTATCTAATCCTGTTTGCTCCCCACGCTTTCGCGCCTCAGCGTCAGTTACTGTCCAGCAATCCGCCTTCGCCACTGGTGTTCCTCCGTATATCTACGCATTTCACCGCTACACACGGAATTCCGATTGCCTCTCCAGCACTCAAGAAATACAGTTTCAAATGCAGGCTATGGGTTGAGCCCATAGTTTTCACATCTGACTTGCATTCCCGCCTACACGCCCTTTACACCCAATAAATCC
+
FFFFFFFF,FFFFFFFFFFFFFF,FF,FFF,FFFF:FFFF:FFFFFFFFFFFFFFFFFFFFFF:FFFFFFF:FFFFFFFFFFFFFFFFFFFFFFFFFFFFFF,FFFFFFFFFFFFFFFFFFFFFFFFFFF:FFFFFFFFFFFFFFFFFFFFFFFFFFFFFFFFFFFFFF:FFFFFFFFFF,FFFFFFFFFFFFFFFFFFFFFFFFFFFFFFFFFFFFFFFFFFFFFFFFF:FFF:FFF:F::FFFFFFFFF
@A01757:128:HWYCLDRX2:1:2101:27073:16877
TCGGACTACAAGGGTATCTAATCCTGTTCGCTCCCCTAGCTTTCGCGCCTCAGCGTCAGTCGTGGCCCAGAAGGCCGCCTTCGCCGCCGGTGTTCTTCCCAATATCTGCGCATTCCACCGCTACACTGGGAATTCCGCCTTCCCCTACCAGACTCAAGCCTGCCGGTATCGGGGGCGGACCGGGGTTGAGCCCCGGTATTTGACCCCCGACCTCACAGGCCGCCTACGCGCGCTTTACGCCCAATGAATCC
+
FFFFFFFFFFFFFFFFFFFFFFFFFFFFFFFFFFFFFFFFFFFFFFFFFFFFFFFFFFFFFFFFFFFFFFFFFFFFFFFFFFFFFFFFFFFFFFFFFFFFFFFFFFFFFFFFFFFFFFFFFFFFFFFFFFFFFFFFFFFFFFFFFFFFFFFFFFFFFFFFFFFFFFFFFFFFFFFFFFFFFFFFFF:FFFFFFFFFFFFFFFFFFFFFFFFFF,FFFFFFFFFF::FFFFFFFFFFFFFFFFFFFFFFFFF
@A01757:128:HWYCLDRX2:1:2101:16649:16924
TCGGACTACCGGGGTATCTAATCCCTTTCGCTCCCCTGGCCTTCGTGCCTCAGCGTCAGTTAATGTCCAGGAACCCGCCTTCGCCACGAGTGTTCCTCTCGATATCTACGCATTTCACTGCTACACCGAGAATTCCGGTTCCCCCTCCATTACTCTAGTCTCGCAGTATCATGTGCCGTCCGCGGGTTGAGCCCGCGCCTTTCACACACGACTTACGAAACAGCCTACGCACGCTTTACGCCCAGTGATTC
+
FFFFFFFFFFFFFFFFFFF:FFFFFFFFFFFFFFFFFFFFFFFFFFFFFFFFFFFFFFFFFFFFFFFFFFFFFFFFFFFFFFFFFFFFFFFFFFF:FFFFFFFFFFFFFFFFFFFFFFFFFFFFFFFFFFFFFFFFFFFFFFFFFFFFFFFFFFFFFFFFFFFFFFFFFFFFFFFFFFFFFFFFFFFFFFF:FFFFFFFFFFFFF:FFFFFFF:FFFF,FFFFFFFFFFF,FFFFFFFFFFF,FFFFFFF:
@A01757:128:HWYCLDRX2:1:2101:27525:17033
TCGGACTAAAAGGGTTTCTAATCCTGTTTGCTCCCCACACTTTCGTGCCTCAACGTCAGTTACGGTCCAGAAAGTCGCCTTCGCCACTGGTGTTCCTCCTAATATCTACGCATTTCACCGCTACACTAGGAATTCCACTTTCCTCTCCCGCACTCAAGATATACAGTTTTAGTTGCAGTTCCTCAGTTGAGCCGAGGGATTTCACAACTAACTTATACACCCGTCTACGCACCCTTTACACCCAATAAATC
+
FFFFFFFFFFFFFFFFFFFFFFFFFFFFFFFFFFFFFFFFFFFFFFFFFFFFFFFFFFFFFFFFFFFFFFFFFFFFFFFF:FFFFFFFFFFFFFFFFFFFFFFFFFFFFFFFFFFFFFFFFFFFFFF,FFFFFFFFFFFFFFFFFFFFFFFFFFFFFFFFFFFFFFFFFFFFFFFFFF:FFFFFF:FFFFFFFFFFFFFFFFFF:FFFF,FFFFFFFFFFFFFFFFFFFF:F,FFFF:FFF:FFF:FFFFF
@A01757:128:HWYCLDRX2:1:2101:10158:17049
CGGACTACCGGGGTATCTAATCCTGTTTGCTCCCCACGCTTTCGCGCCTCAGCGTCAGTTATTGTCCAGCAGGCCGCCTTCGCCACTGGTGTTCCTCCGTATATCTACGCATTTCACCGCTACACACGGAATTCCGCCTGCCTCTCCAACACTCAAGAACGATAGTTTCAAATGCAGGCTATGGGTTGAGCCCATAGTTTTCACATCTGACTTACCATCCCGCCTCCACGCCCTTTACACCCAGTAAATCC
+
FFFFFFFFFFFFFFFFFFFFFFF:FFFFFFFFFFFFFFFFFFFFFFFFFFFFFFFFFFFFFFFFFFFFFFFFF:FFFFFFFFFFFFFFFFFFFFFFFFFFFFFFFFFFFFFFFFFFFFFFFFFFFFFFFFFFFFFFFFFFFFFFFFFF,FFFFFF:F:FFFFF::FFFFFF:FFFFFFFFFFFFFFFF:FFFFFFF,FFFFFFFF,FFFFFFFFFFFFFFFFFFF,,FFFFFFFFFFFFFFFFFFF,FFFF
@A01757:128:HWYCLDRX2:1:2101:15817:17080
TCGACTACTAGGGTATCTAATCCTGTTCTATACCCACGCTTTCGCAACTCAGCGTCAGTATCGAGCCAGTGAGCCGCCTTCGCCACTTGTGTTCCTCCGAATATATACGAATTTCACCTCTACACTACGAATTACACTCCCCTCTCTCGAACTCTAGACTGATAGTTTTGGAGGCCGGTCCGGGGTTGATCCCCCTGAATTCACCCCCCACTTTCCAGTCCGCCAACGCGCGCTTTACGCCCAGTAATTCC
+
FFF,FFFFFF,FFFFF::FF:,F,F:F,,FFFFFFFFFF,FF,FFF:F:FF,F,FFFFFF::,:,FFF,F,F:FFFFF,F,F:F:,,,FF:,F,FF,F,FFFF,,FF:FFF,FF,F:FFFFFFF,F,,:FF,FFFFFF:,,FF,,:F,,FF:,:FF,F,:,FFF,FFFF,F,,F,F,,FF,::FF:F,,,FFFF,,,F,FFFF,FF:F,F,:FF:FF:F,,,:F,:,:FFFFF,FFFFFFFFF:,FF:F,F
@A01757:128:HWYCLDRX2:1:2101:28845:17127
TCGGACTACCCGGGTATCTAATCCTGTTTGCTCCCCACGCTTTCGCGCCTCAGCGTCAGTTATCGTCCAGTAGATCGCCTTCGCCACTGGTGTTCCTCCTAATATCTACGCATTTCACCGCTACACTAGGAATTCCACTTGCCCCTCCGACACTCAAGTCCCACAGTTTCCAATGCAGTCCCGGGGTTGAGCCCCGGGCTTTCACACCAGACTTGCAGGACCGCCTGCGCTCCCTTTACACCCAGTAAATC
+
FFFFFFFFFFFFFFFFFFFFFFFFFF,:FFFFFFFFFFFFFFFFFFFFFFFFFFFFFFF:F:FFFFFFFFFFFFFFFFFF:FFFFFFFFFFFFFFFFFFFFFFFFFFFFFFF:FFFFFFFFFFFFFFFFFFFFFFFFFFFFFFFFFFFFFFFFFFF:FFFFFFFFFFFFFFFFFFFFFFFFFFFFFFFFFFFFFFFFFFFFFFFFFFFFFF:FFFFFF:FFFFFFFFFFFFF::FFFFFFFFF,FFFFF:F
@A01757:128:HWYCLDRX2:1:2101:1479:17143
TCGGACTACAGGGGTTTCTAATCCTGTTTGCTCCCCACGCTTTCGCGCCTCAGCGTCAGTTACTGTCCAGCAATCCGCCTTCGCCACTGGTGTTCCTCCGTATATCTACGCATTTCACCGCTACACACGGAATTCCGCCTGCCTCTCCAACACTCAAGAACTACAGTTTCAAATGCAGGCCATGGGTTGAGCCCATGGTTTTCACATCTGACTTGCAGTCCCGCCTACACGCCCTTTACACCCAGTAAATC
+
FFFFFFFFFFFFFFFFFFFFFFFFF:FFFFFFFFFFFFFFFFF:FFFFFFFFFFFFFFFFFFFFFFFFFFFFFFFFFFFFFFFFFF,FFF::FFFFFFFFFFFFFFFF:FFFFFFFF,FFFFF:F,FFF:FFFFFF:,FFFFFFFFF:FFFFFFFFFFFFFFFFFFFFFFF:FFF:FFF,FFFFFFFF,FFFF,,FFFFFFFF,F:FFFF,FFF,FFFFF,::FFF,F::FFF,FFF:FF,FFFFFF,FFF
@A01757:128:HWYCLDRX2:1:2101:25238:17174
TCGGACTCAGGGTATCTAATCCTGTTTGCTCCCCACACTTTCGTGCCTCAACGTCAGTTACGGTCCAGAAAGTCGCCTTCGCCACTGGTGTTCCTCCTAATATCTACGCATTTCACCGCTACACTAGGAATTCCACTTTCCTCTCCCGCACTCAAGATATACAGTTTTAGTTGCAGTTCCTCAGTTGAGCCGAGGGATTTCACAACTAACTTATACACCCGTCTACGCACCCTTTACACCCAATAAATCCG
+
FFFFFFFFFFFFFFFFFFFFFFFFFFFFFFFFFFFFFFFFFFFFFFF:F:FFFFFFFFFFFFFFFFFFFFFFFFFFFFFFFFFFFFFFFFFFFFFFFFFFFFFFFFFFFFFFFFFFFFFFFFFFFFFFFFFFFFFFFFFFFFFFFFFFFFFFFFFFFFFFFFFFFFFFFFFFFFFFFFFFFFFFFFFFFFFFFFFFFFFFFFF,FFFF,FFFFF:FFFFFFFFFFFFFFFFFFFFF::FFFFFF:,FFFFF
@A01757:128:HWYCLDRX2:1:2101:8006:17206
TCGGACTACAGGGGTATCTAATCCTGTTTGCTCCCCACGCTTTCGAGCCTCAGCGTCAGTTACAGACCAGAGAGCCGCCTTCGCCACTGGTGTTCCTCCATATATCTACGCATTTCACCGCTACACATGGAATTCCACTCTCCTCTTCTGCACTCAAGTCTCCCAGTTTCCAATGACCCTCCCCGGTTGAGCCGGGGGCTTTCACATCAGACTTAAGAAACCGCCTGCGCTCGCTTTACGCCCAATACATC
+
FFFFFFFFFFFFFFFFFFFFFFFFFFFFFF:FFFFFFFFFFFFFF:FFFFFFFFFFFFFFFFFFFFFFFFFF,FFFFFFFFFFFFFFFFFFFFFFFFFFFFFFFFFFFFFFFFFFFFFFFFFFFFFFFFFF:FFFF:FFFFFFFFFFFFFFFFFFFFFFFFFFFFFFFFFFFFFFFF:FFFFFFFFFF:F:FFFFFFFFFF:FF:FFFFFFFFF,FFFFFFFFFFFFFFF:FFFFFF:FFFFFF,,F,:FF
@A01757:128:HWYCLDRX2:1:2101:24044:17331
TCGGACTACTAGGGTATCTAATCCTGTTTGCTACCCATGCTTTCGAGCCTCAGCGTCAGTTAGTGCCCAGTAAGCCGCCTGCGCCACTGGTGTTCCTCCCGATATCTACGCATTCCACCGCTACACCGGGGATTCCGCTTACCTCTACACCACTCAAGACCGGCAGTTTTGAAGGCAGTTCATGGGTTGAGCCCATGGTTTTCACCTCCAACGTGCCGCTCCGCCTGCGCTCCCTGTACACCCAGTAATTC
+
FFFFFF,F,FF:FFFFFF,F,F::FFF,F:F:F:FFFFF,,F:F,FF,:F,F:FFF:F,FF:F,,FFF,,FFFF,F:FFF,F,F::FF,,,,F,FFFF,F,F,FFFFFFF::,:F,,FFFF,,FF,F,,,,,,,FFFFFF::,::FFF,FF,FFF:,::FFF,,:FF,,,F:,F,F,:F,F:FF:F:FF,F,,,,,F:F,,F,,FFFFF,F,,FF,,F,FF,F::FF,:FF,:F,,F,FFFF:,,F,:FF,
@A01757:128:HWYCLDRX2:1:2101:14543:17347
TCGGACTACAAGGGTATCTAATCCTGTTCGCTACCCATGCTCTCGTGCATCAGCGTCAGACTCAGCCTGGTAAGCTGCCTTCGCTATCGGAGTTCTAAGTTATATCTATGCATTTCACCGCTACTTAACTTATTCCGCCTACCTCGTCTGTTCTCTAGCTCTACAGTATTAATGGCACAATGAGGTGAAGCCCCAAAATTTTACCACTAACTTATAATGCCGCCTACGCACCCTTTAAACCCAATAAATCC
+
FFFFFFFFFFFFFFFFFFFFFFFFFFFFFFFFFFFFFFFFFFFFFFFFFFFFFFFFFFFFFFFFFFFFFFFFFFFFFFFFFFFFFFFFFFFFFFFFFFFFFFFFFFFFFFFFFFFFFFFFFFFFFFFFFFFFFFFFFFFFFFF:FFFFFFFFFFFFFFFFFFFFFFFFFFFFFFFFFFFFFFFFFFFFFFFFFFFFFFFFFFFFFFFF:FFFFFFFFF,FFFFFFFFFFFFFFFFFFFFFF,,F:FFFFFF
@A01757:128:HWYCLDRX2:1:2101:21522:17347
TCGGACTACAGGGGTATCTAATCCCGTTTGCTCCCTACGCTTTCGTGCCTTAGTGTCAGAGCCGTCCCAGTAACCTGCCTACGCTATTGGTGTTCCTTCTAATATCTACGGATTTCAACCCTACACTAGAAATTCCAGTTACCCCTAACGGTCTCGAGCTTAACAGTTTAGCTAATAGTCTGAATGGTTGAGCCACCAGATTTCACTAGCTACTTATTATGCCACCTACGCAACTCTTTACACCCAGTCAC
+
FFFF:FFFFFFF:FFF,F:FFFFFFFFFFFFFFFFFFFFFFFFFFFFF,FFFFFFFFFFFFFFFFF:FF:FFF:FF:FFFFFFF:FFFF,FFFFFFFFF:::FF:FFFFFFFFFFFFFFFFFFFF:FFFFFFFFFFFFFFFFFFFFFFFFFFFFFF:FFFFFFFFFFFFFFFFF:FFFFFFFF:FFFFFFFFFFFFF:FF:FFFFFFF:FF:FFFFFFFFFF,,FFFFFF:FFFFFFFFFF:FFFF:FFFF
@A01757:128:HWYCLDRX2:1:2101:30382:17409
TCGGACTACAAGGGTATCTAATCCTGTTCGCTACCCACGCTCTCGTGCTTCAGCGTCAGTCGCAGTCTGGTAAGCTGCCTTCGCTATCGGAGTTCTAAGTTATATCTAAGCATTTCACCGCTACTTAACTTATTCCGCCTACCTCGTCTGAACTCGAGTCTTACAGTATTAATGGCAAATCAAGGTGAAGCCCCGACGTTTAACCACTCACTTAAAAAACCGCCTACGCACCCTTTAAACCCAATAAATCC
+
FFFFFFFFFFFFFFFFFFFFFFFFFFFFFFFFFFFFFFFFFFFFFFFF,FFFFFFFFFFFFFFFFFFFFFFF:FFFFFFFFFFFFFFFFFFFFFFFFFFFF,FFFFF,FFFFFFFFFFFFFFFFFFFFFFFFFFFFFFFF,FFFFF:FFFFFFFFFFFFFF:FFFFFFFFFFFFFFFFFFFFFFFFFF:FFFFFFFFFFFFFFFFFFF,FFFFFFFFFFFFFF,:FFFF:FFFFFFFFFFFFFFFFFFFF,
@A01757:128:HWYCLDRX2:1:2101:25220:17456
TCGGACTACCAGGGTATCTAATCCTGTTCGCTCCCCTAGCTTTCGCGCCTCAGCGTCAGTGTCGGCCCAGCAGGCTGCCTTCGCCATCGGTGTTCTTCCCGATATCTGCGCATTCCACCGCTACACCGGGAATTCCGCCTGCCCCTACCGCACTCGAGCTCGCCAGTTCGGGACCCGGCTGGAGGTTGAGCCCCCAGGTTAGAGGTCCCGCTTAGCGGGCCGCCTCCGCGCGCTTTACGCCCAATGAATCC
+
FFFFFFFFFFFFFFFFFFFFFFFFFFFFFFFFFFFFFFFFFFFFFFFFFFFFFFFFFFFFFFFFFFFFFFFFFFFFFFFFFFFFFFFFFFFFFFFFFFFFFFFFFFFFFFFFFFFFFFFFFFFFFFFFFFFFFFFFFFFF:FFFFFFFFFFFFFFFFFFFFFFFFFFFFFFFFFFFFFFFFFFFFFFFFFFFFFFFF:FFFFFFFFFFFFFFFFFFFF:FFFFFF,FFFFFFFFFFFFFFFFFFFFFFFFF
@A01757:128:HWYCLDRX2:1:2101:29351:17534
TCGGACTACAAGGGTATCTAATCCTGTTTGCTCCCCACGCTTTCGCTCCTCAGCGTCAGTTAATGTCCAGCAGGCCGCCTTCGCCATTGGTGTTCCTCCTGATATCTGCGCATTCCACCGCTACACCAGGAATTCCAGTCTCCCCTACCACACTCTAGTTTGCCCGTATCGACTGCAGGTCTGAGGTTGAGCCTCAGATTTTCACAATCGACGCGACAAACGACCTACGAGCTCTTTACGCCCAATAATTC
+
FFFFFFFFFFFFFFFFFFFFFFFFFFFFFFFFFFFFFFFFFFFFF:FFFFFFFFFFFFFFFF:FF:FFFFFF:FFFFFFFFFFFFFFFFFFFFFFFFFFFFFFFFFFFFFFFFFFFFFFFFFFFFFFFFFFFFFFFFFFFFFFFFFFF:FFFFFF:FFFFFFFFFFFFFFFFFFF,F,,FFF,FFFFFFFFFFFFFFF,FFFFFFFF:FFFFF,,FFFFFF,FFFFFFFFFFFFFFFFFFFFFF:FFF,FF
@A01757:128:HWYCLDRX2:1:2101:29658:17534
TCGGACTACAAGGGTATCTAATCCTGTTTGCTCCCCTAGCTTTCGCGCCTCAGCGTCAGTGATGGCCCAGAAGGCCGCCTTCGCCACCGGTGTTCTTCCCGATATCTGCGCATTCCACCGCTACACCGGGAATTCCGCCTTCCCCTACCACACTCAAGCCAGCCGGTATCGGGAGCGAGACGGGGTTGAGCCCCGAAATTTGACTCCCGACCTAACTGGCCGCCTACGCGCGCTTTACGCCCAATGAATCC
+
FFFFFFFFFFFFFFFFFFFFFFFFFFFFFFFFFFFFFFFFFFFFFFFFFFFFFFFFFFFFFFFFFFFFFFFFFFFFFFFFFFFFFFFFFFFFFFFFFFFFFFFFFFFFFFFFFFFFFFFFFFFFFFFFFFFFFFFFFFFFFFFFFFFFFFFFFFFFFFFFFFFFFFFFFFFFFFFFFFFFFFFFFFFFFFFFFFFFFFFFFFF:FF:FFFFFFFFFF,FFF:FFFFFFFFFFFFFF:FFFFFF:FF:FFFF
@A01757:128:HWYCLDRX2:1:2101:14570:17550
TCGGACTACTGGGGTATCTAATCCCTTTCGCTCCCCTGGCCTTCGTGCCTCAGCGTCAGTTAATGTCCAGGAACCCGCCTTCGCCACGAGTGTTCCTCTCGATATCTACGCATTTCACTGCTACACCGAGAATTCCGGTTCCCCCTCCATTACTCTAGTCTCGCAGTATCATGTGCCGTCCGCGGGTTGAGCCCGCGCCTTTCACACACGACTTACGAAACAGCCTACGCACGCTTTACGCCCAGTGATTC
+
FFFFFFFFFFFFFFFFFFFFFFFFFFFFFFFFFFFFFFFFFFFFFFFFFFFFFFFFFFFFFFFFFFFFFFFFFFFFFFFFFFFFFFFFFFFFFFFFFFFFFFFFFFFFFFFFFFFFFFFFFFFFFFFFFFFFFFFFFFFFFFFFFFFFFFFFFFFFFFFFFFFFFFFFFFFFFFFFFFFFFFFFFFFFFFFFFFFFFFFFFFFFFFFFFFFFFFFFFFFFFFF:FFFFFFFF:FFFFFFFFFFFFFF:FFF
@A01757:128:HWYCLDRX2:1:2101:29487:17550
TCGGACTACAAGGGTATCTAATCCTGTTTGCTCCCCTAGCTTTCGCGCCTCAGCGTCAGTGATGGCCCAGAAGGCCGCCTTCGCCACCGGTGTTCTTCCCGATATCTGCGCATTCCACCGCTACACCGGGAATTCCGCCTTCCCCTACCACACTCAAGCCAGCCGGTATCGGGAGCGAGACGGGGTTGAGCCCCGAAATTTGACTCCCGACCTAACTGGCCGCCTACGCGCGCTTTACGCCCAATGAATCC
+
FFFFFFFFFFFFFFFFFFFFFFFFFFFFFFFFFFFFFFFFFFFFFFFFFFFFFFFFFFFFFFFFFFFFFFFFFFFFFFFFFFFFFFFFFFFFFFFFFFFFFFFFFFFFFFFFFFFFFFFFFFFFFFFFFFF:FFFFFFFFFFFFFFFFFFFFFFFFFFFFFFFFFFFFFFFFFFFFFFFFFFFFFFFFFFFFFFFFFFFFFFFFFFFFFFFFFFFFFFFFFFFFF:FFFFFFFFFFFFFFF:FFFFFFF:F
@A01757:128:HWYCLDRX2:1:2101:1633:17597
TCGGACTACCAGGGTATCTAATCCTGTTCGCTACCCATGCTTTCGAGCCTCAGCGTCAGTTGCAGACCAGAGAGCCGCCTTCGCCACTGGTGTTCTTCCATATATCTACGCATTCCACCGCTACACATGGAGTTCCACTCTCCTCTTCTGCACTCAAGTTCAACAGTTTCTGATGCAATTCTCCGGTTGAGCCGAAGGCTTTCACATCAGACTTATTGAACCGCCTGCACTCGCTTTACGCCCAATAAATC
+
FFFFFFFFFFFFFFFFFFFFFFFFFFFFFFFFFFFFFFFFFFFFFFFFFFFFFFFFFFFFFFFFFF::FFFFFFFFFFFFFFFFFFFFFFFFFFFFF:FFFFFFFFFFFFFFFFF,FFFFFFFFFFFFFFFF:FFFFFF:FFFFFFFFFFFF,:FFFFFFFFF:FFFFF:FFFFFFFFFF:F:FF:FFFFFFF:FFFFF:FFF,FF,:FFF:F:FFFFFFFFF:FFFFFF::::FFF:F:F,F,,F,:::F
@A01757:128:HWYCLDRX2:1:2101:13458:17597
TCTGACTACAAGGGTTTCTAATCCTATTTGCTCCCCACGCTTTCGTGCCTCAGCGTCAGTCACAGGCCAGGCGGCCGCCTTCGCCACTGGTGTTCTTCCATATCTCTGCGCATTTTACCGCTACACATGGAGTTCCACCGCCCTCTCCTGTCCTCAAGTCTGCCAGTTTCTGAATGAAAGACGAGTTGAGCTCATCCCTTTGCCTTCAGACTGAACAGACCGCCTGCGCACCCTTTACGCCCAATCATTCC
+
FFFFFFFFFFFFFFFF:FFFFFFFFFFFFFFFFFFFFFFFFFFFFFFFFFFFFFFFFFFFFFFFFFFFFFFFFFFFFFFFFFFFFFFFFFFFFFFFFFFFF,FFFFFFFFFFFFFFFFFFFFFFFFFFFFF,FFFFFFFFFFFFFFFFFFFFFFFFF:FFFF:FFFFFFFFFFFFFFFFFFFFFFFFFFF:FFFFFFFFFFFFFFFFFFFFFFFFFFF:FFFFFF,FFFFFFFFFFFFFFFF:,,FFFFF:
@A01757:128:HWYCLDRX2:1:2101:1606:17613
TCGGACTACAAGGGTATCTAATCCTGTTCGCTCCCCTAGCTTTCGCGCCTCAGCGTCAGTCGTGGCCCAGAAGGCCGCCTTCGCCGCCGGTGTTCTTCCCAATATCTGCGCATTCCACCGCTACACTGGGAATTCCGCCTTCCCCTACCAGACTCAAGCCTGCCGGTATCGGGGGCGGACCGGGGTTGAGCCCCGGTATTTGACCCCCGACCTAACAGGCCGCCTACACGCCCTTTACACCCAGTAAATAC
+
FFFFFFFFFFFFFFFFFFFFFFFFFFFFFFFFF:::FFFFFFF:FFFFFFFFFFFFFFFFFFFFFFFFFF:FF:FFFFFFFFFFFFF:FFFFFFFFFFFFFFFFFFFF:FFFFFFFFFFFFFFF:FFFFFFFFFFFFFFFFFFF:FFFFFFFFFF:FFFFFFFFFFFFF:FF:FFFFFF:FFFFFF::FFFFFFFFF:FFFFF::FFFFF::F:FFFFFFFFFFFFF:FFF,FF:FF,FFFFF:FFF:F,F
@A01757:128:HWYCLDRX2:1:2101:16441:17628
TCGGACTACAAGGGTATCTAATCCTGTTTGCTCCCCACACTTTCGTGCCTCAACGTCAGTTATCGTCCAGAAAGTCGCCTTCGCCACTGGTGTTCCTCCTAATATCTACGCATTTCACCGCTACACTAGGAATTCCACTTTCCTCTCCGACACTCAAGATATCCAGTTTTGGTTGCAGTTCCTCAGTTGAGCCGAGGGATTTCACAACCAACTTAGACACCCGTCTACGCACCCTTTACACCCAATAATTC
+
FFFFFFFFFFFFFFFFFFFFFFFFFFFFFFFFFFFFFFFFFFFFFFFFFFFFFFFFFFFFFFFFFFFFFFFFFFFFFFFFFFFFFFFFFFFFFFFFFFFFFFFFFFFFFFFFFFFFFFFFFF:FFFF:FFFFFFFFFFFFFFFFFFFFFFFFFFFFFFFFFFFFFFFFFFFFFFFFFFFFFFFFFFFFFFFFFFFFFFFF:FFFFFFFFFFFFFFFFFFFFFF,FFFFFFFFFFF:FFFFF,FFFFFFFFF
@A01757:128:HWYCLDRX2:1:2101:20401:17628
TCGACTACCAGGGTATCTAATCCTGTTTGCTCCCCACGCTTTCGAGCCTCAACGTCAGTTACAGTCCAGTAAGCCGCCTTCGCCACTGGTGTTCCTCCTAATATCTACGCATTTCACCGCTACACTCGGAATTCCACTTACCTCTCCTGCACTCCAGTCATACAGTTTCCAAAGCAGTTCAGGGGTTGAGCCCCTGCATTTCACTCCAGACTTGCATTACCGTCTACGCTCCCTTTAAACCCAATAATTAC
+
FFF::FFFFFF:F:FFF,FFF:FFF,FF:FFFFFFFFFFFFFFFFFFFFFFF::FFFFFFF:,FF:F,FFF:FFFFFFFFFFFFFFFFFFFFFFFFFFFFF:FF,FF:,FF,FFFF:FFF:FF,F,,FFFF:FFFFFFFFFFFF:FFFFFFFFFFF:FF:FFFF,FFFFF,FFFFFFFFFFFF:FFFFFFFFFFFFFFFFFFFFFF::FFF:FFFFFFF,F:FFFFF,FFFFF,FF,,FFFF:FFFFFF::
@A01757:128:HWYCLDRX2:1:2101:20410:17644
TCGACTACCAGGGTATCTAATCCTGTTTGCTCCCCACGCTTTCGAGCCTCAACGTCAGTTACAGTCCAGTAAGCCGCCTTCGCCACTGGTGTTCCTCCTAATATCTACGCATTTCACCGCTACACTAGGAATTCCACTTACCTCTCCTGCACTCCAGTCATACAGTTTCCAAAGCAGTTCAGGGGTTGAGCCCCTGCATTTCACTCCAGACTTGCATTACCGTCTACGCTCCCTTTACACCCAATAATTCC
+
FFFFFFFFFFFFFFFFFFFFFFFFFFFFFFFFFFFFFFFFFFFFFFFFFFFFFFFFFFFFFFFFFFFFFFFFFFFFFFFFFFFFFFFFFFFFFFFFFFFFFFFFFFFFFFFFFFFFFFFFFFFFFF,FFFFFFFFFFFFFFFFFFFFFFFFFFFFFFFFFFFFFFFFFFFFFFFFFFFFFFFFFFFFFF:FFFFFFFFFFFFFFFFFFFFFFFFFFFFFFF:FFFFF,FFFFFFFFFFFFFFFFFFFF:FF
@A01757:128:HWYCLDRX2:1:2101:20681:17707
TCGGACTACCCGGGTATCTAATCCTGTTCGCTACCCATGCTCTCGTGCATCAGCGTCAGACTCAGCCTGGTAAGCTGCCTTCGCTATCGGAGTTCTAAGTTATATCTATGCATTTCACCGCTACTTAACTTATTCCGCCTACCTCGTCTGTTCTCTAGCTCTACAGTATTAATGGCACAATGAGGTGAAGCCCCAAAATTTTACCACTAACTTATAAAGCCGCCTACGCACCCTTTAAACCCAATAAATCC
+
FFFFFFFFF:FFFFFFFFFFFFFFFFFFFFFFFFFFFFFFF:FFFFFFFFFFFFFFFFF,FFFFFFFFFFFFFFFFFFFFFFFFFFFFFFFFFFFFFFFFFFFFF:FFFFFFFFFFF:FFFFFF:FFFFFFFFFFFFFFFFFFFFFFFFFFFFFFFFFFFFFFFFFFFFFFFFF:FFFFFF:FFFF:FFFFFFFFFFFFFFFFFFFFF:FFFFFFF:,,FFFFFFFF:F:F:FFFFFFFFF:F:FF:FF:F
@A01757:128:HWYCLDRX2:1:2101:9869:17801
TCGGACTACTAGGGTATCTAATCCTGTTCGCTACCCATGCTTTCGCTCCTCAGCGTCAGTTACTGCCCAGAGACCTGCCTTCGCCATTGGTGTTCCTCCTGATATCTGCGCATTTCACCGCTACACCAGGAATTCCAGTCTCCCCTACCATACTCTAGTTTGCCCGTATCGACTGCAGGTCTGAGGTTGAGCCTCAGATTTTCACAATCGACGCGACACACGACCTACGAGCTCTTTACGCCCAATAATTC
+
FFFFFFFFFFFFFF:FFFFFFFFFFF:FFFFF,FFFFFFFF:FFFFFFFFFFFFF:FFFFFFFFFFFFFFFFFFFFFFFFFFFFF,FFFFF:FFFFFFFFFFFFFFFFFFFF:FFFFFFFFFFF:FFFFFFFFFFFFFFFFFFFFFFFFFFFFFFFFFFF:FFFF:FFFFFFFFFFFF,FFF,FFFFFFFFFFFFFF,FFFFF:FF,FF,F:FFFFFF,FF:FFF::FFFFFFFFFFFFF,:F:FFFFFFF
@A01757:128:HWYCLDRX2:1:2101:13476:17879
TCGGACTACCAGGGTATCTAATCCCTTTCGCTCCCCTGGCCTTCGTGCCTCAGCGTCAGTTAATGTCCAGGAACCCGCCTTCGCCACGAGTGTTCCTCTCGATATCTACGCATTTCACTGCTACACCGAGAATTCCGGTTCCCCCTCCATTACTCTAGTCTCGCAGTATCATGTGCCGTCCGCGGGTTGAGCCCGCGCCTTTCACACACGACTTACGAAACAGCCTACGCACGCTTTACGCCCAGTGATTC
+
FFFFFFFFFFFFFFFFFFFFFFFFFFFFFFFFFFFFFFFFFFFFFFFFFFFFFFFFF:FFFFFFFFFFFFFFFFFFFFFFFFFFFFFFFFFFFFFFFFFFFFFFFFFFFFFFFFF,FFFFFFFFFFFFFFFFFFFFFFFFFFFFFFFFF,F:,FFFFFFFFFFFFFFFFFFFFFF:FFFFFFFFFFFFFFFFFFFFFFFFFFFFFFFFFFFFFFFFFFFFFFFFFFFFFFFFFFFF:FFFFFFFFFF,FFF
@A01757:128:HWYCLDRX2:1:2101:4065:17895
TCGGACTACTAGGGTATCTAATCCTGTTTGCTCCCCACGCTTTCGAGCCTCAACGTCAGTTACAGTCCATAGAGTCGCCTTCGCCACTGGTGTTCTTCCTAATCTCTACGCATTTCACCGCTACACTAGGAATTCCACTCTCCTCTCCTGCACTCTAGACTTCCAGTTTGAAATGCAGCACCCAAGTTGAGCCCGGGTATTTCACATCTCACTTAAAAATCCGCCTACGCTGCCTTTGCGCCGAGTAAATC
+
FFFFFF:FFFFFFFF:F:FF,FF,FF::FFFFFF:F:FF:F,FFFF,FFF:FFFFFFFFFFFFFFF::FFFFFFFF:FF::FFF:F,FFFFF,FFFFFFFFF,FFFF:F:FFFFFFFFFFFFFFFF,,FF::,F:F:FFF:FFFFF,FF:FFFF:FFFFFF:F::::FFFFF::FF,FF,F,FF:::,F:F,:,FFF:F::FF:,,FF::::::,,,,FFF,:FF:,,F,,,F,F,F,:FF:,,F:,,,:F
@A01757:128:HWYCLDRX2:1:2101:10384:17973
TCGGACTACAAGGGTTTCTAATCCTGTTTGCTCCCCACGCTTTCGCGCCTCAGCGTCAGTTATCGTCCAGAAAGCCGCCTTCGCCACTGGTGTTCCTCCTAATATCTACGCATTTCACCGCTACACTAGGAATTCCGCTTTCCTCTCCGACACTCAAGAACGGCAGTTTCAAATGCAGCCCCGGAGTTGAGCCCCGGTATTTCACATCTGACTTACCATCCCGCCTACACGCCCTTTACACCCAGTAAATC
+
FFFFF:FFFFFFFFFFFFFFFFFFFFFFFFFFFF:FFFFFFFFFF,FFFFFFFFFFFFFFFFFFFFFFFFFFFFFF,FFF:FFFFFFFFFFFFFFFFFFFFFFFFFFFFFFFFFFFFFFFFFFFFFF:FFFFFFFFFF:FFFFFFFFFFF:FFFFFFFFFFF,FFFFFFFFFFFFFFF,FFFFFFFFF:FFFFFFFFF,FFFFFFF:FFFFFFF:F:,FFFFFFFFFFFFFF:FF:FFFFF:F:,FFFF:F
@A01757:128:HWYCLDRX2:1:2101:7383:18004
GGGGGGGGGGGGGGGGGGGGGGGGGGGGGGGGGGGGGGGGGGGGGGGGGGGGGGGGGGGGGGGGGGGGGGGGGGGGGGGGGGGGGGGGGGGGGGGGGGGGGGGGGGGGGGGGGGGGGGGGGGGGGGGGGGGGGGGGGGGGGGGGGGGGGGGGGGGGGGGGGGGGGGGGGGGGGGGGGGGGGGGGGGGGGGGGGGGGGGGGGGGGGGGGGGGGGGGGGGGGGGGGGGGGGGGGGGGGGGGGGGGGGGGGGGG
+
FFFFFFFFFFFFFFFFFFFFFFFFFFFFFFFFFFFFFFFFFFFFFFFFFFFFFFFFFFFFFFFFFFFFFFFFFFFFFFFFFFFFFFFFFFFFFFFFFFFFFFFFFFFFFFFFFFFFFFFFFFFFFFFFFFFFFFFFFFFFFFFFFFFFFFFFFFFFFFFFFFFF:FFFFFFFFFFFFFFFFFFFFFFF::FFFFFFFFFFFFFFFFFFFFFFF,FFF:FFFFFFFFFFF,:FFFFFF:F:FFFF:FFFFFF
@A01757:128:HWYCLDRX2:1:2101:16152:18004
TTGGACTACAGGGGTTTCTAATCCTGTTTGCTCCCCACGCTTTCGAGCCCCAGCGTCAGTTACAGTCCAGAGAATCGCCTTCGCCACTGGTGTTCTTCCTAATCTCTACGCATTTCACCGCTACACTAGGAATTCCATTCTCCTCTCCTGCACTCTAGACTTCCAGTTTGAAATGCAGCACTCAAGTTGAGCCCGAGTATTTCACATCTCACTTAAAAGTCCGCCTACGCTCCCTTTACGCCCAGTAAATC
+
:FFFFFFFF:FFFFFFFFFFFFFFFFFFFFFFFFFFFFFF:FFFFFF:FFF:FFFFFFFFFFF:FFFF:FFFFFFFFFFF,FFFFFFFFFFFFFFFFFFFFFFFFFFFFFF:FFFF:FFFFF,FFFFFFFFFFFFFFFFFFFFFFFFFFFFFFFF:F,FFFFFF,FFFFF,FFFFFFFFFFFFFFFFFFFFFFFFFFF:F,FFFFFFFFF:F:FFFFFFFFFFFFFFFFFFF,FF:FF:FFFFFFFFFFFF
@A01757:128:HWYCLDRX2:1:2101:32515:18035
TCGGACTACCAGGGTATCTAATCCTGTTCGATCCCCACGCTTTCGTGCTTCAGCGTCAGTCGGAAGCCGGCATGCTGCCTTCGCAATCGGGGTTCTGCGTGATATCTATGCATTTCACCGCTACACCACGCATTCCGCATACTTCTCTTCCACTCAAGAACGCCAGTTTCAATGGCGGGAAGGGGTTTAGCCCCGACATTTAACCACTAACTTAACAGGCCGCCTACGCACCCTTTAAACCCAATAAATCC
+
FFFFFFFFFF:FFFFFFFF:FFFFFF:FFFFFFFFFFFFFFFFFFFFFFFFFFFFFFFFFFFFF,FFFFFFFFFFFFFFFFFFFFFFFFFFFFFFFFFFFFFFF,FF:FFFFFFFFFFFFFFFFFFFFFFFFFFFFFFFFFFFFFFFFFFFFFFFFFFFFFFFFFFFFFFFFFFFFFFFF,FFFFFFFFFFFFFFF:FFFF,:FFFFFFFFFFFFFFFFFFFFFFFFFFFFFFFFFFFFF:FF:FFFFFFF
@A01757:128:HWYCLDRX2:1:2101:31448:18067
TCGGACTACAAGGGTTTCTAATCCTGTTCGCTCCCCTAGCTTTCGCGCCTCAGCGTCAGTCGTGGCCCAGAAGGCCGCCTTCGCCGCCGGTGTTCTTCCCAATATCTGCGCATTCCACCGCTACACTGGGAATTCCGCCTTCCCCTACCAGACTCAAGCCTGCCGGTATCGGGGGCGGACCGGGGTTGAGCCCCGGTATTTGACCCCCGACCTAACAGGCCGCCTACGCGCGCTTTACGCCCAATGAATCC
+
FFFF:FFFFFFFFFFFFFFFFFFFFFFFFFFFFFFFFFFFFFFFFFFFFFFFFFFFFFFFFFFFFFFFFFFFFFFFFFFFFFFFFFFFFFFFFFFFFFFFFFFFFFFFFFFFFFFFFFFFFFFFFFFFFFFFFFFFFFFFFFFFFFFFFFFFFFFFFFFFFFFFFFFFFFFFFFFFFFF:FFFFFF:FFFFFFF:F,,FFFFFFFFFFFFFFF:FFFFFFFFFFF,FFFFFFFFFFFFFFFFF,FFF,FFF
@A01757:128:HWYCLDRX2:1:2101:29188:18161
TCGGACTACCGGGGTTTCTAATCCTGTTTGCTCCCCACGCTTTCGCGCCTCAGCGTCAGTTATTGTCCAGCAGGCCGCCTTCGCCACTGGTGTTCCTCCGTATATCTACGCATTTCACCGCTACACACGGAATTCCGCCTGCCTCTCCAACACTCAAGAACTACAGTTTCAAATGCAGGCTATGGGTTGAGCCCATAGTTTTCACATCTGACTTGCAATCACGCCTACACGCCCTTTACACCCAGTAAATC
+
FFFFFFFFFFFFFFFFFFFFFFFFFFFFFFFFFFFFFFFFFFFFFFFFFFF,FFFFFFFF:FFFFFFFFFFFFFFFFFFFFFFFFFFFFFFFFFFFFFFFFFFFFFFFFFFFFFFFFFFFFF,FFFFFFFF:FFFFFFFFFFFFFFFF:FFFFFFFFFF:FFFFFFFFFFFFFFFFFFFFFFF::FFFFF:FFF,FFFF,FFFFFF,FFFFFFFFFFFFFFFFFFFFFFFF:FF:FFFFFF:FFFFFFFFF
@A01757:128:HWYCLDRX2:1:2101:29215:18176
TCGGACTACTAGGGTATCTAATCCCTTTCGCTCCCCTGGCCTTCGTGCCTCAGCGTCAGTTAATGTCCAGGAACCCGCCTTCGCCACGAGTGTTCCTCTCGATATCTACGCATTTCACTGCTACACCGAGAATTCCGGTTCCCCCTCCATTACTCTAGTCTCGCAGTATCATGTGCCGTCCGCGGGTTGAGCCCGCGCCTTTCACACACGACTTACGAAACAGCCTACGCACGCTTTACGCCCAGTGATTC
+
FFFFFFFFFFFFFFFFFFFFFFFFFFFFFFFFFFFFFFFFFFFFFFFFFFFFFFFFFFFFFFFFFFFFFFFFFFFFFFFFFFFFFFFFFFFFFFFFFFFFFFFFFFFFFFFFFFFFFFFFFFFFFFFFFFFFFFFFFFFFFFFFFFFFFFFFFFFFFFFFFFFFFFFFFFFFFFFFFFFFFFFFFFFFFFFFFFFFFFFFFFFFFFFFFFFFFFFF:FFFFFFFFFFFFFFFFFFFFFFFFFF:FFFFFFF
@A01757:128:HWYCLDRX2:1:2101:1750:18208
TCTGACTACACGGGTATCTAATCCTGTTCGCTACCCACGCTCTCGTGCTTCAGCGTCAGTCTCAGCCTGGTAAGCTGCCTTCGCTATCGGAGTTCTAAGTCATATCTAAGCATTTCACCGCTACTTGACTTATTCCGCCTACCTCGTCTGTACTCGAGCCCGCCAGTTTTAATGGCAATCCGGGGTTTAGCCCCGACATTTAACCACTAACTTAACAGGCCGCCTACGCACCCTTTAAACCCAATAAATCC
+
FFFFFFFFFFFFFFFFFFFFFFFFFFFFFFFFFFF,F:FFFFFFFFFFFFFFFFFFFFFFFFFFFF,FFFFFFFFFFFFFFFFFFFFFFFFFFFFF:FFFFFFFFFFF,FF:FFFFFF,FFFF:FFFF,FF:FF:FFFFFFF:FFFFFFFFFFF:FFFF,FF:FFFFFFFFFFFFF:FF:FFF:FFFF:FFFFF:FFFF:FF::,FFF,F,FFF,FF,FF:FF,FF,::FFF:F::F:,,:F:,FFF:FFF
@A01757:128:HWYCLDRX2:1:2101:18141:18255
TCGGACTACAAGGGTTTCTAATCCAGTACGCTCCCCAAGCTTTCGCGCCTCAGCGTCAATCGTGGCCCAGAAGGCCGCCTTCGCCGCCGGTGTACTTCCCAAAATCTGCGAATTCCACCGCTACACTGGGAAATCCGCCTTCCCCTAACAGAATCAAACCTACCGGTATCGGGCGCGCACCGGGGATGAGCCCCGCTAAAAGACCCCCGACCAAACAAGCAGCCTAAGCGAGCTTAACGCACAATGAATCC
+
,FFFF:,F:FF,,:,F,:,FFFF,:::,:,:,FFFF,FFF,F:,::,F,:FF,F,,:F,:::::,FFF:,FF,:,,:F,F:,,::F::,F,,F,FF,:FFFF,F:F,F,:,F,F,:FFF,:,F,F,,:F,FF,,F::,,:F,F:F,:,F,:F,,:F,::,F,F::,,,FF,,F,,,F,FF,FFFF:,,F,,,,F,,:,,::,FF,,:,,F:F,,FFF,:F:F,,,:F,,,,,,,:,FF,FFFF:,,:F,F,
@A01757:128:HWYCLDRX2:1:2101:12093:18333
TCGGACTACCAGGGTATCTAATCCTGTTCGCTACCCACGCTCTCGTGCTTCAGCGTCAGTCTCAGCCTGGTAAGCTGCCTTCGCTATCGGAGTTCTAAGTCATATCTAAGCATTTCACCGCTACTTGACTTATTCCGCCTACCTCGTCTGTACTCGAGCCCGCCAGTTTTAATGGCAATCCGGGGTTTAGCCCCGACATTTAACCACTAACTTAACAGGCCGCCTACGCACCCTTTAAACCCACTAAATCC
+
FFFFFFFFFFFFFFFFFFFFFFFFFFFFFFFFFFFFFFFFFFFFFFFFFFFFFFFFFFFFFFFFFFFFFFFFFFFFFFFFFFFFFFFFFFFFFFFFFFFFFFFFFFFFFFFFFFFFF:FFFFFF:FFFFFF:FFFFFFFFFFFFFFFFFFFFFFFFFFFFFFFFFFFFFFF:FFFFFFFFFFFFFFFFFFFFFFFFFF,FFFFFFFFFFFFFFFFFFFFFFFFFF,FFFFFFFFFFFFFF,FF,FF,FFFF
@A01757:128:HWYCLDRX2:1:2101:9534:18380
AAGTACTACCCCCAAAACAAAACCAATATGCTCCAAAACCTAACGCACATCATCGACAATAATGACCCACAACACACCCAACACAAAACCTCAACAAACATATAACTACCCAATCCACCGCAACAACTGTAAATCACCCTTCACCTACCAAACTAAAACCAGAAGGTATCCGGAGCGAGACGGGGTTGAGCCCCGAAATATGACTCCCGACCTAACTGGCCGCCTACGCGCGCTTTACGCCCAATGAATCC
+
,,F,::,::F,,,,,:,::::,F:,,FF:FFF,F:,,,:FFF,,FF,:,FF::FF,F,,F,:FF:,:F:FFF,F,,FF,,FF,::F,FFFFF,:F,F,F,,,:F,,F,F:F,FF,FF,FF:,F,F:F:F,:F,FFF,F:F::FFF,FF:F,F,F,F:,,:F,:,:,FF,,,F:FF,FF:FFF,:,,,FFF,:F,FFFF:,F:FFF,,F,FFF,F:,FFF,,FF,FF,:FFF,FF,:F,F,F:FF::F:FFF
@A01757:128:HWYCLDRX2:1:2101:19714:18443
TCGGACTACAAGGGTATCTAATCCTGTTTGCTCCCCTAGCTTTCGCGCCTCAGCGTCAGTGATGGCCCAGAAGGCCGCCTTCGCCACCGGTGTTCTTCCCGATATCTGCGCATTCCACCGCTACACCGGGAATTCCGCCTTCCCCTACCACACTCAAGCCAGCCGGTATCGGGAGCGAGACGGGGTTGAGCCCCGAAATTTGACTCCCGACCTAACTGGCCGCCTACGCGCGCTTTACGCCCAATGAATCC
+
FFFFFFFFFFFFFFFFFFFFFFFFFFFFFFFFFFFFFFFFFFFFFFFFFFF:FFFFFFFFFFFFFFFFFFFFFFFFFFFFFFFFFFFFFFFFFFFFFFFFFFFFFFFFFFFFFFFFFFFFFFFFFFFFFFFFFFFFFFFFFFFFFFFFFFFFFFFFFFFFFFFFFFFFFFFFFFFFFFFFFFFFFFFFFFFFFFFFFFFFFFFFFF,FFFFFFFFFFFFFFFFFFFFFFFFFFFFF:FF:FFF,FFFFF:F
@A01757:128:HWYCLDRX2:1:2101:7880:18458
TCGGACTACCAGGGTATCTAATCCTGTTTGCTCCCCACACTTTCGTGCCTCAACGTCAGTTATCGTCCAGAAAGTCGCCTTCGCCACTGGTGTTCCTCCTAATATCTACGCATTTCACCGCTACACTAGGAATTCCACTTTCCTCTCCGACACTCAAGATATCCAGTTTTGGTTGCAGTTCCTCAGTTGAGCCGAGGGATTTCACAACCAACTTAGACACCCGTCTACGCACCCTTTACACCCAATAATTC
+
FFFFFFF:FFFFFFFFFFFFFFFFFFF:FFFFFFFFFFFFFFFFFFFFFFFFFFFFFFFFFFFFFFFFFFFFFFFFFFFFFFFFFFFFFFFFF,FFFFFFFFFFFFFFFFFFF:FFFFFFFF,FFFF:FFF:FFFFFFFFFFFFFFFFFFFFFFFFFFFFFFFFFFFFFFFFFFFFFFFFFFFFFFFFFFFFFFFFFFFFFFFFFF,FFF:FF,F,FFFFFFFFFF:FFFFFFFFFF:FFFFFF:FFFFFF
@A01757:128:HWYCLDRX2:1:2101:9805:18474
TCGGACTACAAGGGTTTCTAATCCTGTTCGCTCCCCTAGCTTTCGCGCCTCAGCGTCAGTCGTGGCCCAGAAGGCCGCCTTCGCCGCCGGTGTTCTTCCCAATATCTGCGCATTCCACCGCTACACATGGAATTCCACTCTCCTCTCCAGCACTCAAGAAATACAGTTTCAAATGCAGGCTATGGGTTGAGCCCATAGTTTTCACATCTGACTTGCATTCCCGCCTACACGCCCTTTACACCCAATAAATC
+
FFFFFFFFFFFFFFFFFFFFFFFFFFFFFFFFFFFFFFFFFFFFFFFFFFFF:FFFFFFFFFFFFFFFFFFFFFFFFFFFFFFFFFFFFFFFFFFFFFFFFFFF:FFFFFFFFFFF:FFFFFFFFF:FFFFFFFFFFFFFFFFFFFFFFFFFFFFFFFF:FFFFFFFFFFFFFFFFFFFFF:FFFFFFFFFFFFFFFF:FFFFFFFFFFFFFFFFFFFFFF:FFFFFFFFFFFFFFFFFFF:FFFFFFFFF
@A01757:128:HWYCLDRX2:1:2101:2067:18537
TCGGACTACTAGGGTATCTAATCCTGTTTGCTACCCATGCTTTCGAGCCTCAGCGTCAGTTGGTGCCCAGCAGGCCGCCTTCGCCACTGGTGTTCCTCCCGATATCTACGCATTCCACCGCTACACCGGGAATTCCGCCTGCCTCTACTCCACTCAAGAACTACAGTTTTGGATGCAGCTCCGCAGTTAAGCTGCGGTATTTCACATCCAACTTGCAGTCCCGCCTGCGCTCCCTTTACACCCAGTAATTC
+
FFFFFFFFFFFFFFFFFFFFFFFFFF,FFFFFFFFFFFFFFFFFFFFFFFFFFFFFFFFFFFFFFFFFFFFFFFFFFFFFFF:FFFFFFFFFFFFFFFFFFFFFFFF::FFFFFFFFF:FFFFFFFFFFFFFFFFFF:FFFFFFFFFFFFFFFFFFFFFFFFFF:FFFFFFFFFFFFFFFFFFFFFFFF:FFFFFFFF,FFFF,FFFF,:F:FFFFFF:FFFFFFFF:FFFF,:F:F:FFFF:F:F,FFFF
@A01757:128:HWYCLDRX2:1:2101:23348:18537
TCGGACTACAAGGGTATCTAATCCTGTTTGCTCCCCACGCTTTCGCGCCTCAGCGTCAGTTACTGTCCAGCAATCCGCCTTCGCCACTGGTGTTCCTCCGTATATCTACGCATTTCACCGCTACACACGGAATTCCGATTGCCTCTCCAGCACTCAATAAAAACAGTTTCAAATGCAGGCTCAGGGTTGAGCCCTGAGTTTTCACATCTGACTTGCTTTCCCGCCTACACGCCCTTTACACCCAATAAATC
+
FFFFFFFFFFFFFFFFFFFFFFFFFFFFFFFFFFFFFFFFFFFFFFFFFFFFFFFFFFFFFFFFFFFFFFFFFFFFFFFFFFFFFFFFFFFFFFFFFFFFFFFFFFFFFFFFFFFFFFFFFFFFFFFFFFFFFFFFFFFFFFFFFFFFFFFFFFFF:FFFFFFFFFFFFFFFFFFFFFFFFFFFFFFFFFFFFFF::FFFFFFFFFFFFF:FFFFFFFFFFFFFFFFFFFFF,FFFFFF:FFFFFFFFFFF
@A01757:128:HWYCLDRX2:1:2101:28375:18537
TCGGACTACCAGGGTATCTAATCCTATTTGCTCCCCACGCTTTCGTGCCTCAGCGTCAGTCACAGGCCAGGCGGCCGCCTTCGCCACTGGTGTTCTTCCATATCTCTGCGCATTTTACCGCTACACATGGAGTTCCACCGCCCTCTCCTGTCCTCAAGTCTGCCAGTTTCTGAATGAAAGACGAGTTGAGCTCATCCCTTTGCCTTCAGACTGAACAGACCGCCTGCGCACCCTTTACGCCCAATCATTCC
+
FFFFFFFFFFFFFFFFFFFFFFFFFFFFFFFFFFFFFFFFFFFFFFFFFFFFFFFFFFFFFFFFFFFFFFFFFFFFFFFFFFFFFFFFFF:FFFFFFFFFF:FFFFFFFFFFFFFFFFFFFFFFFFFFFF:FFFFFFFFFFFFFFFFFFFFFFFFFFFFFFFFFFFFFFFFFFFFFFFFFF:FFFFFFFFF:FFFFFFF:FFFFFFFF,FFFFFFFFFFF,FFFFFFFFFFFFFFFFFFFFF:FFFFFFF,
@A01757:128:HWYCLDRX2:1:2101:1588:18552
TCGGACTACTGGGGTATCTAATCCTGTTTGCTCCCCACACTTTCGCGCCTCAGCGTCAGTTGTCGTCCAGAAAGCCGCCTTCGCCACTGGTGTTCCTCCTAATATCTACGCATTTCACCGCTACACTCGGAATTCCGCTTTCCTCTCCGATACTCAAGGCTGTCAGTTTCAATCGCAGCCCCGGGGTTAAGCCCCGGTATTTCACGACTGACTTGACAGTCCGCCTGCACTCGCTTTAAGCACAATAAATC
+
F,FFFFFFFFFFFFFFFFFFFF:FFFFFFFFFF,FF,FFFFFF,::FFFFFFFFFFFFFFFFFFFFFFFFFFFFFFFF:FFFFFFF,FFF::FFFFFF:FFFF:FFFF,::F:FFFFFF:FFF,FFF,FFFF,FFFFFFFFF,F,F:FFFFF,F:FFF:FFF:FFFFF::FFFFF,FFFFFFFFFFFFF:FFF,FFFF:FFFF:F:FFF::FFFFF,F:F:FFF,FF:,,FF:,:FFF:FF,F:,F,,,FF
@A01757:128:HWYCLDRX2:1:2101:10827:18552
GGGGGTCAACGGAATCCAATACAAATAAAAAAACAACCAAACGAAAATAAAAATAATAACAAAAACACAAAGCAACAAACAACAAAAAAAAACATAACAATAAAAAATAAAAACAAAAAAACAAAAAAAAAACCACAAAACAAAAAAAAAATCAAAACAAAAAGAAAAAAAAAAAAAAAAACACAAAAGAACAAACCGGAAAAAAAAAAATAAAAAAAAAACATACAACACCAAAAAAAAAAAAAAAAAAA
+
,F:,F,,,,,,,,F,:,FF,:,F,,,,,,,FFF,FF,:F::,,,,F:,,FF,,,,F,:F:,,,F,,F,,,F,,FF,:FF:,::FFF:,:,FF,F:F:,,F,F:,,F,,,F:,,,FFFF:,F,FF,F,:FFFF,,F,FF:F,:::,,F,FF:,,F:,,,FF,,F,,FFFFF,F::,FFF,:,,,,,,,,,,:,F::,,,,F,F::F,,,F,,,FF:F:,,,,,,,:,FF,,:,FFFF,F,,::F:FF:FF::
@A01757:128:HWYCLDRX2:1:2101:30888:18599
TCGGACTACTAGGGTATCTAATCCCTTTCGCTCCCCTGGCCTTCGTGCCTCAGCGTCAGTTAATGTCCAGGAACCCGCCTTCGCCACGAGTGTTCCTCTCGATATCTACGCATTTCACTGCTACACCGAGAATTCCGGTTCCCCCTCCATTACTCTAGTCTCGCAGTATCATGTGCCGTCCGCGGGTTGAGCCCGCGCCTTTCACACACGACTTACGAAACAGCCTACGCACGCTTTACGCCCAGTGATTC
+
FFFFFFFFFFFFFFFFFFFFFFFFFFFFFFFFFFFFFFFFFFFFFFFFFFFFFFFFFFFFFFFFFFFFFFFFFFFFFFFFFFFFFFFFFFFFFFFFFFFFFFFFFFFFF:FFFFFFFFFFFFFFFFFFFFFFFFFFFFFFFFFFFFF:F:FFFFFFFFFFFFFFFFF,FFFFFFFFFFFFFFFFFFFFFFFFFFFFFFFFFFFFFFFFFFFFFFFFF::FFFFFFFFFFF:FFFFFFFFFF:F,FFFFF:F
@A01757:128:HWYCLDRX2:1:2101:8386:18615
TCGGACTACAGGGGTTTCTAATCCTGTTCGCTACCCATGCTCTCGTGCATCAGCGTCAGACTCAGCCTGGTAAGCTGCCTTCGCTATCGGAGTTCTAAGTTATATCTATGCATTTCACCGCTACTTAACTTATTCCGCCTACCTCGTCTGTTCTCTAGCTCTACAGTATTAATGGCACAATGAGGTGAAGCCCCAAAATTTTACCACTAACTTATAATGCCGCCTACGCACCCTTTAAACCCAATAAATCC
+
FFFFFFFFFFFFFFFFFFFFFFFFFFFFFFFFFFFFFFFFFFFFFFFFFFFFFFFFFFFFFFFFFFFFFFFFFFFFFFFFFFFFFFFFFFFFFFFFFFFFFFFFFF:FFFFFFFFFFFFFFFFFFFFFFFFFFFFFFFFFFFFFFFFFFFFFFFFFFFFFFFFFFFFFFFFFFFFFFFFFFFFFFFFFF,FFFFFFFFFFFFFFFFFF:FFFFFFFFF::FFF:FFFFFFFFFFFFFFFF,FFFF::FF:F
@A01757:128:HWYCLDRX2:1:2101:19777:18646
GGGGGGGGGGGGGGGGGGGGGTGGTGGGGGTGGGGGGGCCCGGGGTCTGCGGCAGCGGGAGGGGGGGGGGGGTGGTACGGCGCCCCCCAGCGTCACCCGTCGATATAAAAAGAGTAGAAAAAAAAAAAAAGAAACAAAAAAAAAAAAAAAAAAACAAATAAAACAATTAGAGAAAAGAACTCAACAACCGAAGCGGGGTCGGGGCAAAATAAGATGGAAAGAAAACAACAACCGACAGAACACCAAAAACT
+
FFFFFFF:F,,::F:,FF,F,,:,,,,,F,,,,,:,,,,,,,,,,,,,,,,,,,,,:F,,,,,,,,,,:,,,:,,,,,,,,,,,,,,,,,:,,,,,,,,,,,,,,,F:,,,F,,,,,:,,,,,,,,,,,,,,FF,,,::,,FF,:F:,F,:,:F,:,F,,,,,,,,,,:,:,,,,,,:,,,,,,,,,,,,,:,,,,,,,,,,,,,,,,::,:,,,,,,,,,F,F:,,F,,,,,,,,,,,,,,,,:F,F:F,
@A01757:128:HWYCLDRX2:1:2101:25834:18709
TCGGACTACAAGGGTATCTAATCCTGTTCGCTCCCCTAGCTTTCGCGCCTCAGCGTCAGTCGTGGCCCAGAAGGCCGCCTTCGCCGCCGGTGTTCTTCCCAATATCTGCGCATTCCACCGCTACACTGGGAATTCCGCCTTCCCCTACCAGACTCAAGCCTGCCGGTATCGGGGGCGGACCGGGGTTGAGCCCCGGTATTTGACCCCCGACCTAACAGGCCGCCTACGCGCGCTTTACGCCCAATGACTCC
+
FFFFFFFFFFFFFFFFFFFFFFFFFFFFFFFFFFFFFFFFFFFFFFFFFFFFFFFFFFFFFFFFFFFFFFFFFFFFFFFFFFFFFFFFFFFF:FFFFFFFFFFFFFFFFFFFFFFFFFFFFFFFFFFFFFF,FFFFFFFFFFFFFFFFFFFFFFFFFFFFFFFFFFFFFFFFFFFFFFF,FFFFFF:FFFFFFFF:FFFFF:FFFFFF:FFFFFFFFFFFFFFFF,FFFFFFFFFF,FFFFFFFF:F,FFF
@A01757:128:HWYCLDRX2:1:2101:31819:18709
TCGGACTACAAGGGTTTCTAATCCCTTTCGCTCCCCTGGCCTTCGTGCCTCAGCGTCAGTTAATGTCCAGGAACCCGCCTTCGCCACGAGTGTTCCTCTCGATATCTACGCATTTCACTGCTACACCGAGAATTCCGGTTCCCCCTCCATTACTCTAGTCTCGCAGTATCATGTGCCGTCCGCGGGTTGAGCCCGCGCCTTTCACACACGACTTACGAAACAGCCTACGCACGCTTTACGCCCAGTGATTC
+
:FFFFFFFFFFFFFFFFFFFFFFFFFFFFFFFFFFFFFFFFFFFFFFFFFFFFFFFFFF::FFFFFFFFFFF:FFFFFFFFFFF:FFFFFFFFFFFFFFFFFFFFFFFFFFFFFFFFFFFFFFF:FFFFFFFFFFFFFFFFFFFFFFFFFFFFFFFFFFFF:FFF:FFFFFFFFFFFFFFFFFFFFFFFFFFFFFFFFF,FFFFFFFFF:FFF:FFFFFFFFF:FFFFFFFFFFFFFFFFFFFF,FFFFFF
@A01757:128:HWYCLDRX2:1:2101:11107:18724
TCGGACTACACGGGTATCTAATCCTGTTCGCTACCCACGCTCTCGTGCTTCAGCGTCAGTCGCAGTCTGGTAAGCTGCCTTCGCTATCGGAGTTCTAAGTTATATCTAAGCATTTCACCGCTACTTAACTTATTCCGCCTACCTCGTCTGTTCTCTAGCTCTACAGTATTAATGGCACAATGAGGTGAAGCCCCAAAATTTTACCACTAACTTATAATGCCGCCTACGCACCCTTTAAACCCAATAAATCC
+
FFFFFFFFFFFFFFFFFFFFFFFFFFFFFFFFFFFFFFFFFFFFFFFFFFFFFFFFFFFFFFFFFFFFFFFF,FFFFFFFFFFFFFFFFFFFFFFFFFFFFFF:FFFFFFFFFFFFFFFFFFFFFFFFFFFFFFFFFF:FFFFFFFFFFFFFFFFFFFFFFFFFFFFFF:FFF,FFFF,FFFFFFFFF,FFFFFFFF:FFFFF,FFFF:FFFFFFFFFFF:FFFF:FFF:FFFFFFFFFFFFF,F:FFFFF
@A01757:128:HWYCLDRX2:1:2101:3486:18740
TCGGACTACAAGGGTTTCTAATCCTGTTCGCTACCCACGCTCTCGTGCTTCAGCGTCAGTCTCAGCCTGGTAAGCTGCCTTCGCTATCGGAGTTCTAAGTCATATCTAAGCATTTCACCGCTACTTGACTTATTCCGCCTACCTCGTCTGTACTCGAGCCCGCCAGTTTTAATGGCAATCCGGGGTTTAGCCCCGACATTTAACCACTAACTTAACAGGCCGCCTACGCTCCCTTTAAACCCAATAAATCC
+
:FFFFFFFFFFF:FFFFFFFFFFF,F:FFF:F:FFF:FFFFFFF,FFFFFFFFFFFFFFFFFFFFFF:FFFFFFFFFFFFFFFFFFFFFFFFFFFFFF:FF,FFFFF:FFFFFFFFFFFFFFFFFFFFFFFFFFFF:,FFFFF:::FF::FF,FFFFFF,FFFFFFF,FFFFF,FF,F:,FFF:F:F:F,F,FFFF,FFFFFFFF:FFFFF:F::FFFF:FFF,,FFFF:F,FF,FFFFF,F,,FFFFF:,
@A01757:128:HWYCLDRX2:1:2101:23276:18787
TCGGACTACAAGGGTATCTAATCCCTTTCGCTCCCCTGGCCTTCGTGCCTCAGCGTCAGTTAATGTCCAGGAACCCGCCTTCGCCACGAGTGTTCCTCTCGATATCTACGCATTTCACTGCTACACCGAGAATTCCGGTTCCCCCTCCATTACTCTAGTCTCGCAGTATCATGTGCCGTCCGCGGGTTGAGCCCGCGCCTTTCACACACGACTTACGAAACAGCCTACGCACGCTTTACGCCCAGTGATTC
+
FFFFFFFFFFFFFFFFFFFFFFFFFFFFFFFFFFFFFFFFFFFFFFFFFFFFFFFFFFFFF:FFFFFFFFFFFFFFFFFFFFFFFFFFFFFFFFFFFFFFFFFFFFFFFFFFFFFFFFFFFFFFFFFFFFFFFFFFFFFFFFFFFFFFFFFFFFFFFFFFFFFFFFFFFFFFFFFFFFFFFFFFFFFFFF:FFFFFFFFFFFFFFFFFFFFFF:FFFFFFF:FFFFFFFFFFFFFFFFFFFFFFFFFFFFF
@A01757:128:HWYCLDRX2:1:2101:23421:18818
TCGGACTACTGGGGTATCTAATCCTGTTTGCTCCCCACACTTTCGTGCCTCAACGTCAGTTATCGTCCAGAAAGTCGCCTTCGCCACTGGTGTTCCTCCTAATATCTACGCATTTCACCGCTACACTAGGAATTCCACTTTCCTCTCCGACACTCAAGATATCCAGTTTTGGTTGCAGTTCCTCAGTTGAGCCGAGGGATTTCACAACCAACTTAGACACCCGTCTACGCACCCTTTACACCCAATAATTC
+
FFFFFFFFFFFFFFFFFFFFFFFFFFFFFFFFFFFFFFFFFFFFFFFFFFFFFFFFFFFFFFFFFFFFFFFFFFFFFFFFFFFFFFFFFFFFFFFFFFFFFFFFFFFFFFFFFFFFFFFFFFFFFFF,:FFFFFFFFFFFFFFFFFFFFFFFFFFFFFFFFFFFFFFFFFFFFFFFFFFFFFFFFFFFFFF:FFFFFFFFFFF:FF:FFFFFFFF:FFFFFFFFFF::FFFFFFFFFFFFF:FFFFFFFFF
@A01757:128:HWYCLDRX2:1:2101:17119:18834
TCGGACTACAAGGGTATCTAATCCCTTTCGCTCCCCTGGCCTTCGTGCCTCAGCGTCAGTTAATGTCCAGGAACCCGCCTTCGCCACGAGTGTTCCTCTCGATATCTACGCATTTCACTGCTACACCGAGAATTCCGGTTCCCCCTCCATTACTCTAGTCTCGCAGTATCATGTGTCGTCCGCGGGTTGAGCCCGCGCCTTTCACACACGACTTACGAAACAGCCTACGCACGCTTTACGCCCAGTGATTC
+
FFFFFFFFFFFFFFFFFFF::FFFFFFFFFFFFFFFFFFFFFFFFFFFFFFFFFFFFFF:FFFFFFFFFFFFFFFFFFFFFFFFFFFFFFFFFFFFFFFFFF:FFFFFFFFFFFFFFFFFFFFFFFFFFFFFFFFFFFFFFFFFFFFFFFFFF:FFFFFFFFFFFFFF:FFFFFFFFFFFF:FFFFFFFFFFFFFFFFFFFFFFFFFFF:FFFFFFFFFFFFFFFFFFFF,FFFFFFFFFFFF,FF:FFFF
@A01757:128:HWYCLDRX2:1:2101:19217:18865
TCGGACTACAGGGGTATCTAATCCTATTTGCTCCCCACGCTTTCGTGCCTCAGCGTCAGTCACAGGCCAGGCGGCCGCCTTCGCCACTGGTGTTCTTCCATATCTCTGCGCATTTTACCGCTACACATGGAGTTCCACCGCCCTCTCCTGTCCTCAAGTCTGCCAGTTTCTGAATGAAAGACGAGTTGAGCTCATCCCTTTGCCTTCAGACTGAACAGACCGCCTGCGCACCCGTTACGCCCAATCATTCC
+
FFFFFFFFFFFFFF:FFF:FFFFFFFFFFFFFFFFFFFFFFFFFFFFFFFFFFFFFFFFFFFFFFFFFFFFFFFFFFFFFFFFFFFFFFFFFFFFFFFF:,,:FFFFFFFFFFFFFFFFFFFFFFFFFFFFFFFFFFFFFFFFFFFFFFFFFFFFFFFFFFFFFFFF,FFFFFFFFF:FFFFFFF:FFFFFFFFFFFFFFFFFFFFFFFFFFFFFFFFFFFFFFFFFFFF:FF,FFFFFFFFF:FF,FFF:
@A01757:128:HWYCLDRX2:1:2101:29686:18865
TCGGACTACTAGGGTATCTAATCCTGTTTGCTCCCCACGCTTTCGCGCCTCAGCGTCAGTTAATGTCCAGCAGGCCGACTTCGCCACTGGTGTTCCTCCGTATATCTACGCATTTCACCGCTACACACGGAATTCCGCCTGCCTCTCCATCACTCAAGATCTACAGTTTCAAATGCAGGTTCAGGGTTGAGCCCTGAAATTTCACATCTGACTTGCAGACCCGTCTACGCACCCTTTACACCCAATAATTC
+
FFFFFFFFFFFFFFFFFFFFFFFFFFFFFFFFFFFFFFFFFFFFFFFFFFFFFFFFFFFFFFFFFFFFFFFFFFFFFFFFFFFFFFFFFFFFFFFFFFFFFFFFFFFFFFFFFFFFFFFFFFFFFFFFFFF,FFFFFFFFFFFFFFFFFFFFFFFFFFFFFFFFFFFFFFFFFFFFFFFFFFFFFFFFFFFFFFFFFFFFFFFFFFFFFFFFFFFFFFFFFFFFFFFFFFFFFFFFFFFFFFFFFFFFFFF
@A01757:128:HWYCLDRX2:1:2101:19153:18912
TCGGACTACCCGGGTATCTAATCCTGTTCGCTACCCACGCTCTCGTGCTTCAGCGTCAGTCGCAGTCTGGTAAGCTGCCTTCGCTATCGGAGTTCTAAGTTATATCTAAGCATTTCACCGCTACTTAACTTATTCCGCCTACCTCGTCTGAACTCGAGTCTTACAGTATTAATGGCAAATCAAGGTGAAGCCCCGACGTTTAACCACTAACTTAAAAAACCGCCTACGCACCCTTTAAACCCAATAAATCC
+
FFFFFFFFFFFFFFFFFFFFFFFFFFFFFFFFFFFFFFFFFFFFFFFFFF,FFFFFFFFFFF,FFFFFFFFFFFFFF:FFFFFFFFFFFFFFFFFFFFF,FFFFFFFFF:FFFF:FFFF:FFFFFFFFFFF:FFFFFFFFFFFFFFF:FFFFFFFFFFFFF:F:FFFFFFFFFFFFFFFFFFF:FFF:FFFFFFFFF:,FFFF:F:F:FF::FFFFFFFFFFFFFFF:FF:,FF,F,FFFFFFFFFFFF,:
@A01757:128:HWYCLDRX2:1:2101:1723:18944
TCGGACTACAGGGGTATCTAATCCTGTTTGCTCCCCACACTTTCGTGCCTCAACGTCAGTTATCGTCCAGAAAGTCGCCTTCGCCACTGGTGTTCCTCCTAATATCTACGCATTTCACCGCTACACTAGGAATTCCACTTTCCTCTCCGACACTCAAGATATCCAGTTTTGGTTGCAGTTCCTCAGTTGAGCCGAGGGATTTCACAACCAACTTAGACACCCGTCTACGCACCCTTTACACCCAATAATTC
+
FFFFFFFFFFFFFFFFFFFFFFFFFFFFFFFFF,FFFFFFFFFFFFFFFFFF,FFFFF:FFFFFFFFFFFFFF:FFFFFFFFFFFFFFFFFFFFF:FFFFFFFFFFFFFFFFFFFFFFFFFFFF,FFFFFFFFFFFF:FFFF:FFFFFFFFF,FFFFFFFFFFFFF:FFFFFFF:FFFFFF:FF,FFFF:FF,FFFFFFFFFFF:FFFFFFFFF:FFF:F,FFFF:FFFFFFFFFFFFFF:::,:FF,FFF
@A01757:128:HWYCLDRX2:1:2101:6786:18975
TAGCACTCCCGGTTATCTAATCCTGTTCGCTACCCACGCTCTCGTGCTTCAGCGTCAGTCTCAGCCTGGTAAGCTGCCTTCGCTATCGGAGTTCTAAGTCATATCTAAGCATTTCACCGCTACTTGACTTATTCCGCCTACCTCGTCTGTACTCGAGCCCGCCAGTTTTAATGGCAATCCGGGGTTTAGCCCCGACATTTAACCACTAACTTAACAGGCCGCCTACGCACCCTTTAAACCCAATAAATCCG
+
FF,,,,,F,,,,,F:F:FFF:,F,FFFFFF,:F::FF,,FF:FFFFF,:FF:FFFFFFFFFFFF::F,F,FFF::::,FFF:FFFFFFFFF:FFFFFFFFFFFFFFFF:,F,FFFFF::FF,FFFFFFFFFFFFFFFFFFFFFFFFFFFFFFFFFFFFFFFFFFFFFFFFFFF:FFFFF,FFFFFFFF:FFFFFFFFFFFFFFFFFFFFFFFFF:F:,FFFFFFFFFFFFFFFFFFFFF::FFF:FFFFFF
@A01757:128:HWYCLDRX2:1:2101:2383:18991
TCGGACTACAAGGGTATCTAATCCTGTTTGCTCCCCACGCTTTCGCGCCTCAGCGTCAGTTAATGTCCAGCAGGCCGCCTTCGCCACTGGTGTTCCTCCCGATATCTACGCATTCCACCGCTACACCGGGAATTCCGCCTGCGTCTCCATCACTCAAGACCTCCAGTTTCCAATGCAGCTCCGAGGTTAAGCCGCGGCTTTTCGCTTCTGACTTGGAGAGCCGCGTAGGCGCGCTTTACGCCCAGTGATTC
+
FFFFFFFFFF:FFFFFFFFFFFFFFFFFFF,F,::,:FFFFFFFF,FF,F::FFFFF:FFFFFFFFF:FFFFFFF:FFFFFFF:,F,:F:FFF,F,FF,FFF,F:FFF:FFF:FF,F:,F:FF:F:FFFF:,:F,FF,F,F,,:,FFFF:FF,FF,:,F,F:,F,F:F,:,,,,:FFF::,,:,FFF,F,FF,,:FFF,,FF,,:,,:,::,,FF:FF,,::FF,,,,F:FF,F,F,,,,,::,FF,,,F,
@A01757:128:HWYCLDRX2:1:2101:1705:19006
TCGGACTACTAGGGTATCTAATCCTGTTTGCTACCCACGCTTTCGCTCCTCAGCGTCAGTTATGTGCCAGATAGTCGCCTTCGCCACTGATGTTCCTCCAGATATCTACGGATTTCACTCCTACACCTGGAATTCCACTATCCTCTCACACACTCCAGTTTGCCAGTTTCAAAGGCAGTTCCCACGTTGAGCGCGGGGATTTCACCCTTGACTTGACATACCGCCTACGAGCGCTTTACGCCCAGTAATTC
+
FFFFFFFFFFFFFFFFFFFFFFFFFFFFFFFFFFFFFFFFFFFFFFFFFFFFFFFFFFFFFFFFFFF:FF:FFFFFFFFFFFFFFF:FF:FFFFFFFFFFFFFFFFFFFFF:FFFF:,F:FFFFFFFFFFFFFFFFFFFFFFFFFFFF:FFFFFF,FFFFFFFFFFFFFFFF,FFFF,FFF:FF::FF,FFFFFFFFF:FFFF,FFFFFF:FFFFFFFFFFFFF:FFFFFFFFFFFFFFFFFFFFFFFF::
@A01757:128:HWYCLDRX2:1:2101:28655:19022
TCGGACTACACGGGTATCTAATCCTGTTTGCTCCCCACACTTTCGAGCCTCAGCGTCAGTTAGAGCCCAGCAAGCCGCATTCGCCACTGGTGTTCCTCCGAATATCTACGCATTTCACCGCTACACTCGGAATTCCACTTGCCTCTACTCCACTCAAGAACTACTGTTTTGGATGCAGCTCCGCAGTTAAGCTGGGGTGTTTCACCTCCAACTTTCAGTCCCGCCTGCGCTCCCTTTACACCCAGTCATTC
+
:F:FFF,FF:FFF,FFF,F:FFF:FFFFFF:F:,FFFFFFFFF:FF:FFFFFFFF:,F,F:F,FF:,:F:FF:F:F,F,FF:,FFFFFFFFFF:,FF:FFFF:F,,,,FF,,FFFF,FFFFFF,:,FF:F,FF,F,F:FFFF:F:F,FFFF:F::F,FFFFFF,,FF:,F:F:FF,,FFF,FFF,FF,F,FFFF,F:F,F:FF,:,FF,:F,:F,F:FFFF,FF,::,F,F,,:F:,,:,FF,,F,,,F,:
@A01757:128:HWYCLDRX2:1:2101:19831:19116
TCGGACTACACGGGTATCTAATCCCTTTCGCTCCCCTGGCCTTCGTGCCTCAGCGTCAGTTAATGTCCAGGAACCCGCCTTCGCCACGAGTGTTCCTCTCGATATCTACGCATTTCACTGCTACACCGAGAATTCCGGTGCCCCCTCCATTACTCTAGTCTCGCAGTATCATGTGCCGTCCGCGGGTTGAGCCCGCGCCTTTCACACACGACTTACGAAACAGCCTACGCACGCTTTACGCCCAGTGATTC
+
FFFFFFF:FFFFFFFFFFFF,FFFFFFFFFFFFFFFFFFFFFFFF:FFFFFFFFFFFFFFF:F:FFF:FFF:FF:,FFFFFFFFFF:FFFFFFFF:FFFFFFFFFF,FFFF:FFFFFFFFFFFF:FFFFFF,F:FFFFF,F::F::FFFFFFFFFF:FFFFFFFFF:FFF,F,,FFFFF,:F:FFF:FFFFFFFFFFFFFFFF,FF:FFFFFF,FF::,,F,FFFFF:FF,FFF:FFFFFFF:FF:FF:FF
@A01757:128:HWYCLDRX2:1:2101:20555:19179
TCGGACTACCCGGGTATCTAATCCTGTTTGCTCCCCACGCTTTCGAGCCTCAGTGTCAGTAACAGACCAGAATGTCGCCTTCGCCACTGGTGTTCTTCCATATATCTACGCATTCCACCGCTACACATGGAGTTCCACTCTCCTCTTCTGTACTCAAGTCCCCCAGTTTCCAATGACCCTCCACGGTTGAGCCGTGGGCTTTCACATCAGACTTAAGGGACCGCCTGCGCGCGCTTTACGCCCAATAATTC
+
FFFF:FFFFFFFFFFFFFFFFFFFFFFFFFFFFFFFFFFFFFFFFFFFFFFFFFFFFFFFFFFFFFFFFFFFFFFFFFFFFFFFFFFFFFFFFFFF:FFFF:FFFFFFFFFFFFFFFFFFFFFFFFFFFFFFFFFFF::FFFFFFFFFFFFF:FFFFFFF,FFFFFFFFFFFFFF:FFFFFFFFFFFF:FFFFFFFFFFF,FFFF,:FFFFF:FF,,:FFFF,FFFFFFF,F,FF:F:FFFFFFFF,F,FF
@A01757:128:HWYCLDRX2:1:2101:15248:19194
TCGGACTACTGGGGTATCTAATCCCTTTCGCTCCCCTGGCCTTCGTGCCTCAGCGTCAGTTAATGTCCAGGAACCCGCCTTCGCCACGAGTGTTCCTCTCGATATCTACGCATTTCACTGCTACACCGAGAATTCCGGTTCCCCCTCCATTACTCTAGTCTCGCAGTATCATGTGCCGTCCGCGGGTTGAGCCCGCGCCTTTCACACACGACTTACGAAACAGCCTACGCACGCTTTACGCCCAGTGATTC
+
FFFFFFFFFFFFFFFFFFFFFFFFFFFFFFFFFFFFFFFFFFFFFFFFFFFFFFFFFFFFFFFFFFFFFFFFFFFFFFFFFFFFFFFFFFFFFFFFFFFFFFFFFFFFFFFFFFFFFFFFFFFF:FFFFFFFFFFFFFFFFFFFFFFFFFFFFFFFFFFFFFFFFFFFFFFFFFFFFFFFFFFFFFFFFFFFFFFFFFF:FFFFFFFFFFFFFFFFFF,FFFFFFFFFFFFFFFFFFFFFFFF:FFFF:FF
@A01757:128:HWYCLDRX2:1:2101:7681:19210
TCGGACTACTAGGGTATCTAATCCTGTTCGCTACCCATGCTCTCGTGCATCAGCGTCAGACTCAGCCTGGTAAGCTGCCTTCGCTATCGGAGTTCTAAGTTATATCTATGCATTTCACCGCTACTTAACTTATTCCGCCTACCTCGTCTGTTCTCTAGCTCTACAGTATTAATGGCACAATGAGGTGAAGCCCCAAAATTTTACCACTAACTTATAATGCCGCCTACGCACCCTTTAAACCCAATAAATCC
+
FFFFFFFFFFFFFFFFFFFFFFFFFFFFFFFFFFFFFFFFFFFFFFFFFFFFFFFFFFFFFFFFFFFFFFFFFFFFFFFFFFFFFFFFFFFFFFFFFFF:FF,FFFFFFFFFFFFFFFFFFFFFFFFFFFFFFFFFFFFFFFFFFFF:FFFFFFFFFFFFF:FFFFFFFFFFFFFFFFFFFFFFFFFFFFFFFF,FFFFFFF,F,F,F,FFFFFFFFFF:FFFFFFFFFF:FFFFFFFFFFFF,FF,:FFF
@A01757:128:HWYCLDRX2:1:2101:25644:19257
TCGGACTACAGGGGTATCTAATCCTGTTTGCTCCCCACGCTTTCGCGCCTCAGCGTCAGTTGCTGTCCAGCAGGCCGCCTTCGCCACTGGTGTTCCTCCGTATATCTACGCATTTCACCGCTACACACGGAATTCCGCCTGCCTCTCCAGTACTCAAGAAGTACAGTTTCAAATGCAGGCTCTGGGTTGAGCCCATAGTTTTCACATCTGACTTGCACTCCCGCCTACACGCCCTTTACACCCAGTAAATC
+
FFFFFFFFFFFFFFF:FFFFF:FFFFFFFFFFFFFFFFFFFFFFFFFFFFFFFFFFFFFFFFFFFFFFFFFFFFFFFFFFFFFFFFFFFFFFFFFFFFFFF:FFFFFFFFFFFFFFFFFFFFFF:FFFFFFFFF:FFFFFFFFFFFFF:FFFFFFFFFFFFFFFFFFFFFFFFFFFFFFFF,FFFFFFFFFFFFFFFFFFFFFFFFFFFFFFF,FFFFFF,FFFFFFFFF,FFFFFFFFFFFFFFFFFFFF
@A01757:128:HWYCLDRX2:1:2101:8856:19272
TCGGACTACCAGGGTATCTAATCCTGTTCGCTACCCATGCTTTCGAGCCTCAGCGTCAGTTGCAGACCAGAGAGCCGCCTTCGCCACTGGTGTTCTTCCATATATCTACGTATTCCACCGCTACACATGGAGTTCCACTCTCCTCTTCTGCACTCAAGTTCAACAGTTTCTGATGCAATTCTCCGGTTGAGCCGAAGGCTTTCACATCAGACTTATTGAACCGCCTGCACTCGCTTTACGCCCAATAAATC
+
FFFFFFFFFFFFFFFFFFFFFFFFFFFFFFFFFFFFFFFFFFFFFFFFFFFFFFFFFFFFFFFFFFFFFFFFFFFFFFFFFFFFFFFFFFFFFFFFFFFFFFFFFFFFFFFFFFFFFFFFFFFFFFFFFFFFFFFF:FFFFFFFFFFFFFFFFFFFFFFFFFFFFFFFFFFFFFFFFFF:FFFFFFFFFFFFFFF:F:FFFFFFFFFFFFFFFFFFF:::FFFFF:FFFFFFFFFFFFF,FFFFFFFFFFF
@A01757:128:HWYCLDRX2:1:2101:11650:19288
TCGGACTACAAGGGTATCTAATCCCTTTCGCTCCCCTGGCCTTCGTGCCTCAGCGTCAGTTAATGTCCAGGAACCCGCCTTCGCCACGAGTGTTCCTCTCGATATCTACGCATTTCACTGCTACACCGAGAATTCCGGTTCCCCCACCATTACTCTAGTCTCGCAGTATCATGTGCAGTCCGCGGGTTGAGCCCGCGCCTTTCACACACGACTTACCAAACAGCCTACGCACGCTTTACGCCCAGTGATTC
+
FF:FFFFFFFFFFFFFFF:FFF:F:FFFF:FFFFF:F,F,:,FFFF:FF:FFFF,FFF:FFF:F,FFFFF:FF:FF::FFFFFFFFF:FFFFF:FFF:FF:FFFFF:FFFFFF::FFFF:,:FFFFFFFFFFF,:FFFFFFFFF:,,F,F,FFF,FFFFF,F,FF:,F::::F,,F,F:FFF,FF,FFFFFFFFFFF:,F::FFFFFF:,FFF,F,:FFFFF,,FF,FFFFFF:F:FFFFF:FF,F,FFFF
@A01757:128:HWYCLDRX2:1:2101:22544:19304
TCGACTACTAGGGTTTCTAATCCTGTTCGCTACCCATTCTTTCGAGCCTCAGCGTCAGTTGCAGACCAGAGAGCCGCCTTCGCCACTGGTGTTCTTCCATATATCTACGCATTCCACCGCTACACATGGAGTTCCACTCTCCTCTTCTGCACTCAAGTTCAACAGTTTCTGATGCAATTCTCCGGTTGAGCCGAAGGCTTTCACATCAGACTTATTGAACCGCCTGCACTCGCTTTACGCCCAATAAATCC
+
FFFFFFFFFFFFFFFFFFFFFFFFFFFFFFFFFFFFFFFFFFFFFFFFFFFFFFFFFFFFFFFFFFFFFFFFFFFFFFFFFFFFFFFFFFFFFFFFFFFFFFFFFFFFFFFFFF:FFFFFFFFFFFFFFFFFFFFFFFFFFFFFFFFFFFFFFFFFFFFFFFFFFFFFFFFFFFFFFFFFFFFFFFFFFFFF:,:FFFFFFFFFFFFFFFFFFFFFFFFFFFFFF:FFFFFFFFFFFFFFFFF:FFFFFFF
@A01757:128:HWYCLDRX2:1:2101:21088:19319
TCGGACTACAAGGGTATCTAATCCTGTTTGCTCCCCACGCTTTCGCGCCTCAGCGTCAGTTACTGTCCAGCAATCCGCATTCGCCACTGGTGTTCCTCCGTATATCTACGCATTTCACCGCTACACACGGAATTCCGATTGCCTCTCCAGCACTCAAGACAAACAGTTTCAAATGCAGGCTCAGGGTTGAGCCCTGAGTTTTCACATCTGACTTGCTTTCCCGCCTACACGCCCTTTACACCCAATAAATC
+
FFFFFFF,FFFFFFFFFFFFFFFFFFFFFFFFFFFFFFFFFFFFFFF:FFFFFFFFFFFFFFFFFFFFFFFF:FFFFF,FFF:FFFFFFFFFFFFFFFFFFFF:FFFFFFFFFFFFFFFFFFFFFFFFFFFFFFFFFFF,FFFFFFFFFFFFFFFFFF:,FF:FF:FFFFFFFFFFF,:FFFF,,FFFFFFFFFFFFFF:FF:FFFFFF,FFFF:FF:FF:F:FFFFFFFF:FF:FFFFFFFF:FFF,FFF
@A01757:128:HWYCLDRX2:1:2101:7789:19335
TCGGACTACAAGGGTATCTAATCCTGTTTGCTCCCCACGCTTTCGAGCCTCAACGTCAGTCATCGTCCAGCAAGCCGCCTTCGCCACTGGTGTTCCTCCTAATATCTACGCATTTCACCGCTACACTAGGAATTCCACTTGCCTCTCCGACACTCCAGCCCTGCAGTTCCAAATGCAGTCCCGGGGTTGAGCCCCGGGCTTTCACATCTGGCTTGCAATGCCGTCTACGCTCCCTTTACACCCAGTAAATC
+
F:FFFFFFFFFFFFFF:FF:FFFFF:FFFFF:FFFFFFFFFFFFFF:FFFFFFF:FFFF:FF:,FFFF::F::FFFFFFFFF:FFFFFFFFFFFFFFF,,FFFFFFFFF:FFFFFFFFFFFFF::FFF:FFFFFFFFFFFF,FF::FFFFFFF:F:F:FF,FFFFFFF::FFFFF:F,:FFF:,FFFFFF:,FFFFFFFF,FFFFFFFF:,:F:FFFFF,,F,FF:FF,:FF,FFFFFF:F,FFFFFFFFF
@A01757:128:HWYCLDRX2:1:2101:25690:19335
TCGGACTACAAGGGTTTCTAATCCTGTTCGCTACCCATGCTTTCGAGCCTCAGCGTCAGTTGCAGACCAGAGAGCCGCCTTCGCCACTGGTGTTCTTCCATATATCTACGCATTCCACCGCTACACATGGAGTTCCACTCTCCTCTTCTGCACTCAAGTTCAACAGTTTCTGATGCAATTCTCCGGTTGAGCCGAAGGCTTTCACATCAGACTTATTGAACCGCCTGCACTCGCTTTACGCCCAATAAATC
+
FFFFFFFFFFFFFFFFFFF:FFFFFFFFFFFFFFFFFFFFFFFFFFFFFFFFFFFFFFFFFFFFFFFFFFFFFFFFFFFF:FFFFFFFFF:FF:FFFFFFFFFFFFFFFFFFFFFFFFFFFFFF:FFFFFFFFFFFFFFFFFFFFFFFFFFFFFFFFFFFFFFFFFFFFFFFFFFFFFFFFFFFFFFFFFFFFFFFFFFFFFFFFFFFFFFFFFFFFFFFFFFFFFFFFFFFFFFFFFFFFFFFFFFFFFF
@A01757:128:HWYCLDRX2:1:2101:9751:19413
TCGGACTACTAGGGTATCTAATCCCTTTCGCTCCCCTGGCCTTCGTGCCTCAGCGTCAGTTAATGTCCAGGAACCCGCCTTCGCCACGAGTGTTCCTCTCGATATCTACGCATTTCACTGCTACACCGAGAATTCCGGTTCCCCCTCCATTACTCTAGTCTCGCAGTATCATGTGCCGTCCGCGGGTTGAGCCCGCGCCTTTCACACACGACTTACGAAACAGCCTACGCACGCTTTACGCCCAGTGATTC
+
FFFFFFFFFFFFFFFFFFFFFFFFFFFFFFFFFFFFFFFFFFFFFFFFFFFFFFFFFFFFFFFFFFFFFFFF,FFFFFFFFFFFFFFFFFFFFFFFFFFFFFFFFFFFFFFFFFFFFFFFFFFFFFFFFFFFFFFFFFFFFFFFFFFF:FFFFFFFFFFFFFFFFFFFFF:FFFFFFFFFFFFFFFFFFFFF,FFFFFFFFFFFFFFFF,FFFFFFFF,FFFF,FFF,FF:FFFF:FFFFFFFFFF:FFFF
@A01757:128:HWYCLDRX2:1:2101:31168:19492
TCGGACTACACGGGTATCTAATCCCGTTTGCTCCCTACGCTTTCGTGCCTTAGTGTCAGAACCGTCCCAGTAACCTGCCTACGCTATCGGTGTTCCTTCTAATATCTACGGATTTCACTCCTACACTAGAAATTCCAGTTACCCCTAACGGTCTCGAGCTTAGCAGTTTAGATAATAGTCTGAATGGTTGAGCCACCAGATTTCACTATCTACTTACTATGCCACCTACGCAACTCTTTACACCCAGTCAC
+
FFFFFFFFFFFFFFFFFFFFFFFFFFFFFFFFFFFFFFFFFFFFFFFFFFFFFFFFFFFFFFFFFFFFFFFFFFFFFFFFFFFFFFFFFFFFFFFFFFFFFFFFFFFFFFFFFFFFFFFFFFFFFFFFFFFFFFFFFFFFFFFFFFFFFFFFFFF:FFFF:FFFFFFFFFFFFFFFFFFFFFFFFFFFFF:FFFFFFFFFFFFFFFF,FFFFFFFFFF:FFFFFFFFFFF:FFFFFFFFFFFFF,FFFFFF
@A01757:128:HWYCLDRX2:1:2101:14922:19539
TCGGACTACACGGGTATCTAATCCTGTTCGATCCCCACGCTTTCGTGCATCAGTGTCAGATCCGGCCTAGCAAGCTGCCTTCGCAATCGGTGTTCTGTGTAATATCTATGCATTTCACCGCTACACTACACATTCCGCCTGCTGCATCCGATCTCTAGTCCTACAGTATTAGCGGCAGCCCCGATGTTGATCATCGGTATTTCACCGCTAACTTATAAAACAACCTACGCACCCTTTAAACCCAATGAATC
+
FFFFFFFFFFFFFFFFFFFFFFFFFFFFFFFFFFFFFFFFFFFFFFFFFFFFFFFFFFFFFFFFFFFFFFFFFFFFFFFFFFFFFFFFFFFFFFFFFFFFFFFFFFFFFFFFFFFFFFFFFFFFFFFFFFFFFFFFFFFFFFFFFFFFFFFFFFFFFFFFFFFFFFFFFFF:FFFFFFFFFFFFFFFFFFFFFFF:FFFFFFFFFFFFFFFFFF,FFFFFFFFFFFFFFFFFFFFFFFFFF,FFFFF:FFF
@A01757:128:HWYCLDRX2:1:2101:18765:19586
TCGGACTACCAGGGTATCTAATCCTATTTGCTCCCCACGCTTTCGTGCCTCAGCGTCAGTCACAGGCCAGGCGGCCGCCTTCGCCACTGGTGTTCTTCCATATCTCTGCGCATTTTACCGCTACACATGGAGTTCCACCGCCCTCTCCTGTCCTCAAGTCTGCCAGTTTCTGAATGAAAGACGAGTTGAGCTCATCCCTTTGCCTTCAGACTGAACAGACCGCCTGCGCACCCTTTACGCCCAATCATTCC
+
F:FFFFFFFFFFFFFFFFFF::FFFF:FFFFFFFFFFFFFFFFFFFFFFFFFFFFFFFFFFFFFFFF:FFFFFFFFFFFFFFFFFFFFFFFFFF:FFFFFFF::FFFFFFFFFFFFFFFFFFFFFFFFFFFFFFFFFFFFFFFFFFFFFFFFFFFFFFFFFFFFFFFFFFFFFFFFFFFFFFFFFFFFFFFFFFFF:FFFFFFFFFFFFFFFFFFFFFFFFFFFFFFFFFFFFFF:FFFFFFFFFFFFFFF
@A01757:128:HWYCLDRX2:1:2101:20853:19601
TTGGACTACAAGGGTATCTACTCCTATTTGCTCCCCACGCTTTCGTGCCTCCGCGTCAGTCAACAGGCCAGGCGGCCGCCTTCGCCACTGGTGTTCTTCCATATATATACGCATTTTACCGCTACCCATGGAGTTCCACCGCCCTCTCCTGCTCTCTAGCCCCCCAGTTTCCAGAGCCTGTACCGGTTGAGCCGGTACCTTTCACTCCAGACTTAGCAGGCCGCCTACGCACCCTTTACGCCCAATCATTC
+
FFFFFFFFFFFF:F,FFF,F,F:FFFF,,:F,FFF:F:FFFF,F,FFFFFF,FF:F:FFFFFFFFFFFFFF,F:F:FFFF,::FFF,FF:FFF:FFFFFFF:FF:F:FFF,:F,FFFFFFFF,,F,FFFFFFFFFFFFFFF:FFFF:FFF:FFFFF:,:FFF,FFFFFF:FFFFFFFF:FFFFFF::FFFFFFF:F:FFFFFFFF:FF:FFFF,FFFFF:FFFFFFFF:FFFFFF,F,FFFFFFFF,FF,F
@A01757:128:HWYCLDRX2:1:2101:23592:19617
TCGGACTACACGGGTTTCTAATCCTGTTTGCTCCCCACGCTTTCGTACCTCAGTGTCAGTTACAGTCCAGAAAGCCGCCTTCGCCACTGGTGTTCCTCCTAATATCTACGCATTTCACCGCTACACTAGGAATTCCGCTTCCCTCTCCTGCACTCAAGTCTTGCAGTTCGCAAGGCTAACAATGGTTAAGCCACTGCCTTTCACCCCGCGCTTACAAAACCACCTACGTACTCTTTACGCCCAATCATTCC
+
FFFFFFFFFFFFFFFFFFFFFF:FFFFFFFFFFFFFFFFFFFFFFFFFFFFFFFFFFFFFFFFFFFFFFFFFFFFFFFFFFFFFFFFFFFFFFFFFFFFFFFFFFFFFFFFFFFFFFFFFFFFFFFFFFFFFFFFFFFFFFFFFFFFFFFFFFFFFFFFFFFFFFFFFFFFFFFFFFFFFFFFFFFFFFFFFFFFFFFFFFFFFFFFFFFFFFFFFFFFFFFFFFFFFFFFFFFFFFFFFFFFFFFF:FF:
@A01757:128:HWYCLDRX2:1:2101:1443:19648
TCGGACTACTAGGGTATCTAATCCTGTTTGCTCCCCACGCTTTCGCGCCTCAGCGTCAGTTATTGTCCAGCAGGCCGCCTTCGCCACTGGTGTTCCTCCGTATATCTACGCATTTCACCGCTACACACGGAATTCCGCCTGCCTCTCCAACACTCAAGAACGATAGTTTCAAATGCAGGCTATGGGTTGAGCCCATAGTTTTCACATCTGACTTACCATCCCGCCTACACGCCCTTTACACCCAGTAAATC
+
FFFF:FFFFFFFFFFFFFFFFFFFFFFFFFF:FF:FFFFFFFFFFFFFFFFFFFFFF,FFFFFFFF:FFFFFFFFFFFFFFFF,:FFFFFFFFFFFFFFFFFFFFFFF:FF:FFFFF:FFF:F:FFFFFFFFFFFFFFFFFFFFFFFFFFFFFFFFFF:FFF:FFFFFFF:FFFF:F:FFFFFF,FFF::FFFFFFF:FFFFF:FFFFFF,FF:FFFFF:FFFFFFF,F:FF,FFFFFFFF:FF,:FF,FF
@A01757:128:HWYCLDRX2:1:2101:9525:19742
TCGGACTACAGGGGTATCTAATCCTGTTTGCTCCCCACGCTTTCGTGCCTCAGTGTCAGTTACAGTCCAGAGAGCCGCCTTCGCAACTGGTGTTCCTCCTAATATCTACGCATTTCACCGCTACACTAGGAATTCCACTCTCCTCTCCTGCACTCAAGTTTCCCAGTTTCAAAGGCTTACTACGGTTGAGCCGTAGCCTTTCACCTCTGACTTAAGAAACCACCTACGCACCCTTTACGCCCAGTAATTCC
+
FFFFFFFFFFFFFFFFFFFFFFFFFFFFFFFFFFFFFFFFFFFFFFFFFFFFFFFFFFFFFFFFFFFFFFFFFFFFFFFFFFFFFFFFFFFFFFFFFFFFFFFFFFFFFFFFFFFFFFFFFFFFFFFFFFFFFFFFFFFFFFFFFFFFFFFFFFFFFFFFFFFFFFFFFFFFFFFFFFFFF:FFFFFFFFFFFFFFFFFFFFFFFFFFFFFFFFFFFFFFFFFFFFFFFFFFFF:FFFFFFFFFFFFF:FF
@A01757:128:HWYCLDRX2:1:2101:29785:19758
TCGGACTACAAGGGTATCTAATCCTGTTTGCTCCCCACACTTTCGTGCCTCAACGTCAGTTATCGTCCAGAAAGTCGCCTTCGCCACTGGTGTTCCTCCTAATATCTACGCATTTCACCGCTACACTAGGAATTCCACTCTCCTCTCCTGCACTCAAGTTTCCCAGTTTCAAAGGCTTACTACGGTTGAGCCGTAGCCTTTCACCTCTGACTTAAGAAACCACCTACGCACCCTTTACGCCCAGTAATTCC
+
FFFFFFFFFFFFFFFFFFFFFFFFFFFFFFFFFFFFFFFFFFFFFFFFFFFFFFFFFFFFFFFFFFFF:FFFFFFFFFFFFFFFFFFFFFFFFFFFFFFFFFFFFFFFFFFFFFFFFFFFFFFFFFFFFFFFFFFFFFFFFFFFFFFFFFFFFFFFFFFFFFFFFFFFFFFFFFFFFFFFFFFFFFFFFFFFF:FFFFFFFFFFFFFFFFFFFFFFFFFFFFFFFFFFF:FFFFFFFFFFFFFFF:FFFF:
@A01757:128:HWYCLDRX2:1:2101:13982:19820
TCGGAATACAAGGGTATCTAATCCTGTTCGCTCCCCCAGCTTTCGCGCCTCAGCGTCAGTGACGGCCCAGCAGGCTGCCTTCGCCATCGGTGTTCTTCCCGATATCTGCGCATTCCACCGCTACACCGGGAATTCCGCCTGCCTCTACCGCACTCGAGCCGCCCAGTTCGGAACCCGGCCCGAGGTTGAGCCCCGGGATTAGAGGTTCCGCTTAGGCAGCCGCCTACGCACCCTTTACACCCAATAATTCC
+
FFFFF,FFFFFFFFFFFFFFFFFFFFFF:FFFFFFFF:FFFFFFFF:FFFFFFFFFFFFFF:FFFFFFFFFFFFFFFFFFFFFFFFFFFFFFFFFFFFFFFFFFFFFFFFFFFFFFFFFFFFFFFFFFFFFFFFFFFF:FFFFFFFF:FFFFFFFFFFFFFFFFFFFFFF:FFFFF:FF,FFFFFFFFFFFFFFF:F:FFFFFFFFFFFFFFFF:FFFF:F:FFFFFFFFF:F:FFFFFFFFFFFFF:F:,
@A01757:128:HWYCLDRX2:1:2101:16676:19852
TCGGACTACAGGGGTATCTAATCCTGTTCGCTACCCATGCTCTCGTGCATCAGCGTCAGACTCAGCCTGGTAAGCTGCCTTCGCTATCGGAGTTCTAAGTTATATCTATGCATTTCACCGCTACTTGACTTATTCCGCCTACCTCGTCTGTACTCGAGCCCGCCAGTTTTAATGGCAATCCGGGGTTTAGCCCCGACATTTAACCACTAACTTAACAGGCCGCCTACGCACCCTTTAAACCCAATAAATCC
+
FFFFFFFFFFFFFFFFFFFFFFFFFFFFFFFFFFFFFFFFFFFFFFFFFFFFFFFFFFFFFFFFFFFFFFFFFFFFFFFFFFFFFFFFFFFFFFFFFFFFFFFFFFFFFFFFFFFFFFFFFFFFFFFFFFFFFFFFFFFFFFFFFFFFFFFFFFFFFFFFFFFFFFFFFFFFFFFFF,FFFFFFFFFF::FFFFFFFFFFFFFFFFFFFFFFFFFFFFFFFFFFF:FFFFFFFFFFFF:FFF:FFFF:FFF
@A01757:128:HWYCLDRX2:1:2101:18891:19930
TCGGACTACCAGGGTATCTAATCCTATTTGCTCCCCACGCTTTCGTGCCTCAGCGTCAGTCACAGGCCAGGCGGCCGCCTTCGCCACTGGTGTTCTTCCATATCTCTGCGCATTTTACCGCTACACATGGAGTTCCACCGCCCTCTCCTGTCCTCAAGTCTGCCAGTTTCTGAATGAAAGACGAGTTGAGCTCATCCCTTTGCCGTCAGACTGAACAGACCGCCTGCGCACCCTTTACGCCCAAGCATTCC
+
FFFFFFFFFFFFFFF:FFFFFFFF:FFFFFFFFFFFFFFFFFFFFFFFFFFFFFFFFFFFFFF,FFFFFFF,FFFFFFFFFFFFFFFFFFFF:FFF,:,FFFFFFFFFFFFFFFFFFF,FFFFFFFFFFFFFFFFF,FFFFFF,F:FFFFF,FFFF:FFFFF:FFF:FFFFFFFFF,,FFF,F:FF:F:F,FF:FF,FF:F:FF,FFF:FFFF,,F:FF,FFFFFFFFF:FF::FFF:FFF:FF,F:FF,F
@A01757:128:HWYCLDRX2:1:2101:20817:19977
GGGGGGGGGGGGGGGGGGGGTTCGGGGTTGGTGGGGGGCACGAGGGGCGGAACGGGCCGGAGGGGGGGGTAGTGAAGCCGAGCGCCCCGACGTTCTACCGCGAGCTAAGGAAAATTAAAGGAAAAAAAGAAATATACAATTCAAATAAAAAAAAAACCAAGAGACATTAGAAAAAGGGGTAAAACAAGAAAGCGGGCCGGTGTCGCGAGACTTGTAAATGAGCAACACAGCCCCATATAGCCACAACAAAG
+
:::FFFFF:,,:,FF,FF:,:,,:,,,,,,:,,,,,,,,,,,,,,,,,,,,,,,:,,:,,,:,,,,,,,,,,,,,,,:,,,,,F,,,,,,:,,,,,,,,,,,,,,,F,,,,,,,,,,,,,,,,F,,:,,,,,,F,,,F:,,,F,,,,:,:F,F,:,:,F:,,,F,,,,,,,,F,:,,,,,,,,,,:,,,,,,,,,,,,,,:,,,,,,,,F,,,,,,,,,,:,,F,,:,,,,,,,,,::,,,:,:,,,,,:,
@A01757:128:HWYCLDRX2:1:2101:26910:20008
TCGGACTAAAAGGGTTTCTAATCCTGTTTGCTCCCCACACTTTCGTGCCTCAACGTCAGTTACGGTCCAGAAAGTCGCCTTCGCCACTGGTGTTCCTCCTAATATCTACGCATTTCACCGCTACACTAGGAATTCCACTTTCCTCTCCCGCACTCAAGATATACAGTTTTAGTTGCAGTTCCTCAGTTGAGCCGAGGGATTTCACAACTAACTTATACACCCGTCTACGCACCCTTTACACCCAATAAATC
+
FFFFFFFFFFFFFFFFFFFFFFFFFFFFFFFFFFFFFFFFFFFFFFFFFFFFFFFFFFFFFFFFFFFFFFFFFFFFFFFFFFFFFFFFFFFFFFFFFFFFFFFFFFFFFFFFFFFFFFFFFFFFFFF:FFFFFFFFFFFFFFFFFFFFFFFFFFFFFFFFFFFFFFFFFFFFFFFFFFFFFFFFFFFFFFFFFFFFFFFFFFFFFFFFFFFFFFFFFFFFFFFFFFFFFFFF:FFFFFFFF:FFFFFFFF:
@A01757:128:HWYCLDRX2:1:2101:7889:20102
TCGGACTACACGGGTATCTAATCCTGTTTGCTACCCACGCTTTCGCTCCTCAGCGTCAGTTATGTGCCAGATAGTCGCCTTCGCCACTGATGTTCCTCCAGATATCTACGGATTTCACTCCTACACCTGGAATTCCACTATCCTCTCACACACTCCAGTTTGCCAGTTTCAAAGGCAGTTCCCACGTTGAGCGCGGGGATTTCACCCGTGACTTGACATACCGCCTACGAGCGCTTTACGCCCAGTAATTC
+
FFFFFFFFFFFFFFFFFFFFFFFFFFFFFFFFFFFFFFFFFFFFFFFFFFFFFFFFFFFFFFFFFFFF:FFFFFFFFFFF:FFFFFFFFFFFFFFFFFFFFFFFFFFFFFFFFFFFFFFFFF:FFFFFFFFFFFFFFFFFFFFFFFFFFFFFF:FFFF,FF:FFFFFFFFFFFFFFFFFFFFFFF,FFFFFFFFFF:FFFFFFFFFF,FFFFFFFFFFFFFFFFFF:FFFFFFF:FFFFFFFFF:F:,FFF
@A01757:128:HWYCLDRX2:1:2101:27172:20118
TCGGACTACCCGGGTATCTAATCCTGTTTGCTCCCCACGCTTTCGAGCCTCAGCGTCATTTACAGTCCAGCAAGCCGCCTTCGCCACTGGTGTTCCTCCTAATATCTACGCATTTCACCGCTACACTAGGAATTCCACTTGCCTCTCCTGCAATCTAGCAGCACAGTTTCAAAAGCAGTCCCGGAGTTGAGCCCCGGGCTTTCACTTCTGACTTGCGCCGCCGCCTACGCTCCCTTTACACCCAGTAACTC
+
FFFFFFFFFFFFFFFFFFFFFFFFFFFFFFFFFFFFFFFFFFFFFFFFFFFFFFFFFFFFFFFFFFFFFFFF:FFFFFF,FFFFFFFFFFFFFFFFFFFFFFFFFFFFFFFFFFFFFFFFFFFFFFF:FFFFFFFFFFFF:FFFFFFFFFFF:FFFFFFFFFFFFFFFFFFFFFFFFFFFFFF:FFFFFFFFFFFFFFFFFFFFFFFFFFFFFFFFFFFFFFFFFFFFFFFFFFFFFFFFFFFFFFFF,FF
@A01757:128:HWYCLDRX2:1:2101:7699:20181
TCGGACTACAAGGGTTTCTAATCCTGTTCGCTACCCACGCTCTCGTGCTTCAGCGTCAGTCTCAGCCTGGTAAGCTGCCTTCGCTATCGGAGTTCTAAGTCATATCTAAGCATTTCACCGCTACTTGACTTATTCCGCCTACCTCGTCTGTACTCGAGCCCGCCAGTTTTAATGGCAATCCGGGGTTTAGCCCCGACATTTAACCACTAACTTAACAGGCCGCCTACGCACCCTTTAAACCCAATAAATCC
+
FFFFFFFFFFFFFFFFFFFFFFFFFFFFFFFFFFFF,FFFFFFFFFFFFFFFFFFFFFFFFFFFFFFFFF:FF:FFFFFFFFFFFFFFFFFFFFFFFFFFFFFFFFFFFFFFFF:FFFFFFFFFFFFFFFF,F:FFFFF:FFFFFF:FFFFFF:FFFFFFFFFFFFFFFF,FFFFFF::FFFFFFFFFFFFFFFFFF:FFFFFFFFFF,:FFFF:FFFFFFFFFFFFFFFF:FFFF,FFFFFF,F,:,FFF
@A01757:128:HWYCLDRX2:1:2101:31268:20259
TCGGACTACCCGGGTATCTAATCCTGTTCGCTCCCCTAGCTTTCGCGCCTCAGCGTCAGTCGTGGCCCAGAAGGCCGCCTTCGCCGCCGGTGTTCTTCCCAATATCTGCGCATTCCACCGCTACACTGGGAATTCCGCCTTCCCCTACCAGACTCAAGCCTGCCGGTATCGGGGGCGGACCGGGGTTGAGCCCCGGTATTTGACCCCCGACCTAACAGGCCGCCTACGCGCGCTTTACGCCCAATGAATCC
+
FFFFFFFFFFFFFFFFFFFFFFFFFFFFFFFFFFFFFFFFFF:FFFFFFFFFFFFFFFFFFFFFFFFFFFFFFFFFFFFFFFFFFFFFFFFFFFFFFFFFFFFFFFFFFFFFFFFFFFFFFF:FFFFFFFF,FFFFFFFFFFFFFFFFFFFFFFFFFFFFFFFFFFF,FFFFFFFFFFFFFFFFF:FFFFFFFFFFFFFFFFFFFFFFFFFFFFFFFFFFFFFFFFFFFFFFFFFFFFFFFFF,FFFFFFF
@A01757:128:HWYCLDRX2:1:2101:17752:20306
TCGGACTACCGGGGTTTCTAATCCTGTTCGCTACCCACGCTCTCGTGCTTCAGCGTCAGTCTCAGCCTGGTAAGCTGCCTTCGCTATCGGAGTTCTAAGTCATATCTAAGCATTTCACCGCTACTTGACTTATTCCGCCTACCTCGTCTGTACTCGAGCCCGCAAGTTTTAATGGCAATCCGGGGTTTAGCCCCGACATTTAACCACTCACTTAACAGGCCGCCTACGCACCCTTTAAACCCAATAAATCC
+
FFFFFFFFFFFFFFF:FFFFFFFFFFFFFFFFFFFFFFFFFFFFFFF:FFFFFFFFFFFFFFFFFFFFFFFFFFFFFFFFFFFFFFFFFFFFFFFFFFFF:FFFFFFFFFFFFFFFFFFFF,FF:FF:FFFFFFFFFFFFFFFFFFFFFFFFFFFFFFFFFFFFFFFFFFFFFFF:FF,FF:FFFFFFFFFFFFFFF,:FFFFFFFFF,FFFFFFFFFFFFF:FFF::FFFFFF,FFFFF:::,F,F:FFF
@A01757:128:HWYCLDRX2:1:2101:30255:20353
TCGGACTACAAGGGTATCTAATCCTGTTCGCTCCCCTAGCTTTCGCGCCTCAGCGTCAGTCGTGGCCCAGAAGGCCGCCTTCGCCGCCGGTGGTCTTCCCAATCTCTGCGCATTCCACCGCTACACTGGGAATTCCGCCTTCCCCTACCAGACTCAAGCCTGCCGGTATCGGGGGCGGACCGGGGTTGAGCCCCGGTATTTGACCCCCGACCTACCAGGCCGCCTACGCGCGCTTTCCGCCCAATCACTCG
+
:FFFFFFFFFFFFFFFFFFFFFFFFFFFFFFFFF:FFFFFFFFFFFFFF:F:F,FFFFFFFFFF,FFFFFFF:FFFFF:FFFFFFFF:FFF::F,FFF:FFF:,FFFFFFFF:FFF,FFFF:F,FFFF:,FF,FFF:FFFF,F::,FFFFFFFFFFFFFFFFFFF,FFFFFFFFFFFFFFFFFF:FFFFFFFFFFFFFFFFFFFFFFFFFFFFF,F:F,F,FFFFF:F:FFFFF:F,FF::F,,,,F:FF,
@A01757:128:HWYCLDRX2:1:2101:32841:20353
TCGGACTACACGGGTATCTAATCCTGTTTGCTCCCCACACTTTCGTGCCTCAGCGTCAGTTACAGTCCAGAAAGCCGCCTTCGCCACTGGTGTTCCTCCTAATATCTACGCATTTCACCGCTACACTAGGAATTCCGCTTTCCTCTCCTGCACTCAAGTCTCCCAGTTCGCAGGGCTAACAATGGTTAAGCCATTGCCTTTCACCCCGCGCTTAAAAAACCGCCTACGCACTCTTTACGCCCAATAATTCC
+
FFFFFFFFFFFFFFFFFFFFFFFFFFFFFFFFFFFFFFFFFFFFFFFFFFFFFFFFFFFFFFFFFFFFFFFFFFFFFFFFFFFFFFFFFFFFFFFFFFFFFFFFFFFFFFFFFFFFFFFFFFFFFFFFFFFFFFFF,FFFFFF,:FFFFFF:FFFFFFFFFFFFFFFFFFF,FFFFFFFFFFFFFFF,FFFF,FFFFFFF:FFF:FFFFFFFFFFFFFFFFF:,FFFFFFFFFFFFFFFF:FF:F:FFFFF
@A01757:128:HWYCLDRX2:1:2101:21242:20369
GGGGGGGGGGGGGGGGGTGGGATGATCTGTTAGGGCGCCGCACGGCAGACAGGACCGGAGAGTGGCGGGAGCCCCCCACCCCCACCCCGACCCCTCCGAGAGATAACAAAAAAACAGAAAAAGAGAACAAAAACATAACACAAAACCACAACACACCACCCCACAAACCAAGCACAACCACACAGACCGGGGGGGCCGGGGAGGCGCCCGACCCAAGCGACCCCCGCCCCGGACCGCGAGAAGCACAAACA
+
,FFFF,,FFFF,,FF:,,,,,,,,,,,,,,,,,,,,,,,,,,,,,,,,,,,,,,,:,,,,,,,,,,,,,:,,,,,,,,,::,:,,,,,,,:,,:,,,,,,,,,,,F,,FF,,F,,,,:,F,,,:,:,,:F,,F,F,F,::,,F,::,,F,,,,,,,,,,F:,,:,,,,,,F,,,,,F,,,,,,,,,,F,,,,,,,,,,,,:,,,,,,,,,,,,,,,::,,,,,,,,,,:,,,,,,,F,F,,:,,:,,F,,:
@A01757:128:HWYCLDRX2:1:2101:28664:20415
TCGGACTACCAGGGTATCTAATCCTGTTCGATACCCACGCTTTCGTGCCTGAGCGTCAGTAGGGCGCCGGTGCGCTGCATTCGCAATCGGAGTTCTGCGTGATATCTATGCATTTCACCGCTACACCACGCATTCCGCGCACTTCTCGCCCACTCTAGCCCGGCAGTTCCGACGGCTGGGCGGGGTTGAGCCCCGCGATTTGACCGCCGGCTTGCACTGCCGACTGCGCTCCCTTTAAACCCAGTAAATCC
+
FFFFFFFFFFFFFFFFFFFFFFFFFFFFFFFFFFFFFFFFFFFFFFFFFFFFFFFFFFFFFFFFFFFFFFFFFFFFFF,FFFFFF:FFFFFFFFFFFFFFFFFFFFFFFFFFFFFFFFFFFFFFFFFFFFFFFFFFFFFFFFFFFFFFFFFFFFFFFFFFFFFFFFFFF:FFFFFFFFFFFFFFFFFFFFFFFFFFFFFFFFFFFFFFFFFFFFF,:FFFFF,FF,FFF,FFFFFFF,FFFFF,FF:FFFF
@A01757:128:HWYCLDRX2:1:2101:31503:20415
TCGGACTACAAGGGTATCTAATCCTGTTTGCTCCCCACGCTTTCGCGCCTCAGCGTCAGTTAGTGTCCAGCAGGCCGCCTTCGCCACTGGTGTTCCTCCGTATATCTACGCATTTCACCGCTACACACGGAATTCCGCCTGCCTCTCCAACACTCAAGAACTACAGTTTCAAATGCAGGCTATGGGTTGAGCCCATAGTTTTCACATCTGACTTGCAATCCCGCCTACACGCCCTTTACACCCAGTAAATC
+
FFFFFFFF:FFF:FFF,FFFF,:FF::FF,FF:FFFF:F,F:FFF:FF,F:FFFF:FFF,FF,FFFFFFFFFFF,FFFF:FFFFFF:F,:FF,FFFFFF,FFFFFF,FFF:FFFF,F:FFFFFFFFFF:FFFFFFFFFFFFFFFFFFFFFFFF,FFFF:FFFFFFFFFFF,FFF,FFF:FFFFF:FFF:FFFFF:FF,FFFFFFFFFFFFFFFFFF,,F:,FFFF:FFFFFFFF::FFFFFFFFF,F:,::
@A01757:128:HWYCLDRX2:1:2101:17906:20447
TCGGACTACTAGGGTATCTAATCCTGTTCGCTCCCCTAGCTTTCGCGCCTCAGCGTCAGTCGTGGCCCAGAAGGCCGCCTTCGCCGCCGGTGTTCTTCCCAATATCTGCGCATTCCACCGCTACACCGGGAATTCCGCTCTCCTCTACCGCACTCGAGCCGCCCAGTCCGGAACCCGGCCCGAGGTTGAGCCCCGGGGTTAGAGGTTCCGCTTAGGCGGCCGCCTACGCGCGCTTTACGCCCAATGAATCC
+
FFFFFFFFFFFFFFFFFFFFFFFFFFFFFFFFFFFFFFFFFFFFFFFFFFFFFFFFFFFFFFFFFFFFFFFFFFFFFFFFFFFFFFFFFFFFFFFFFFFFFF:FFFFFFFFFFFFFFFFFFFFFFFFFFFFFFFFFFFFFFFFFFFFFFFF:FFFFFFFFFFFF:FFFFFFF::FFFFFFFFFFF:FFFFFFFFFFFFFFFFFFFFFFFFFFFFFFFFFFFFFF::FFFFFFFFFFFFFFF:FFFFFFFFF
@A01757:128:HWYCLDRX2:1:2101:10818:20478
TCGGACTACAGGGGTATCTAATCCTGTTCGCTACCCATGCTTTCGAGCCTCAGCGTCAGTTGCAGACCAGAGAGCCGCCTTCGCCACTGGTGTTCTTCCATATATCTACGCATTCCACCGCTACACATGGAGTTCCACTCTCCTCTTCTGCACTCAAGTTCAACAGTTTCTGATGCAATTCTCCGGTTGAGCCGAAGGCTTTCACATCAGACTTATTGAACCGCCTGCACTCGCTTTACGCCCAATAAATC
+
:FFFFFFFFFFFFFFFFFFFFFFFFFFFFF:FFFFFFFFFFFFFFFFFFFFFFFFFFFFFFFFFFFFFFFFFFFFFFFFFFFFFFFFFFFFFFFFFFFFFFFFFFFFFFFFFFFFFFFFFFFFFFFFFFFFFFFFFFFFFFFFFFFFFFFFFFFFFFFFFFFFFFFFFFFFFFFFFF:FFFFFFFFFFFFFFFFFFFFFFFFFFFFFFFFFFFFFFFFFFFFFFFFFFFF:FFFFFFFFFFFFF,FFFFFF
@A01757:128:HWYCLDRX2:1:2101:23222:20541
TCGGACTACCCGGGTATCTAATCCTGTTTGCTCCCCACGCTCTCGAGCCTCAACGTCAGTCGCGGTCCAGCAGGCCGCCTTCGCCGCCGGTGTTCCTCCTGATATCTACGCATTTCACCGCTACACTCGGAATTCCGCTTGCCTCTACTCCACTCAAGAACTACAGTTTTGGATGCAGCTCCGCAGTTAAGCTGCTGTATTTCACATCCAACTTGCAGTCCCGCCTGCGCTCCCTTTACACCCAGTAATTC
+
FFFFFFFFFFFFFFFFFFFFFFFFFFFFFFFFFFFFFFFFFFFFFFFFFFFFFFFFFFFFFFFFFFFFFFFFFFFFFFFFFFFFFFFFFFFFFFFFFFFFF:FFFFFFFFFFFFFFFFFFFFFFFFFFFFF,FFFFFFFFFFFFFFFFFFFFFFFF:FFFFF:FFFFFFFFFFFFFFFFFFFFFFFFFFFFFFFFF:FFFFFFFFFFFFFFFFFFFFFFFFFF,FFFF:FFFFFFFFF:FFFFFFF:FFFF
@A01757:128:HWYCLDRX2:1:2101:18313:20588
TCGGACTACAGGGGTATCTAATCCCTTTCGCTCCCCTGGCCTTCGTGCCTCAGCGTCAGTTAATGTCCAGGAACCCGCCTTCGCCACGAGTGTTCCTCTCGATATCTACGCATTTCACTGCTACACCGAGAATTCCGGTTCCCCCTCCATTACTCTAGTCTCGCAGTATCATGTGCCGTCCGCGGGTTGAGCCCGCGCCTTTCACACACGACTTACGAAACAGCCTACGCACGCTTTACGCCCAGTGATTC
+
FFFFFFFFFFFFFFFFFFFFFFFFF,FFFFFFFFFFFFFFFFFFFFFFFFFFFFFFFFF:FFFFFFFFFFFFFFFFFFFFFFFFFFFFFFFFFFF:FFFFFFFFFFFFFFFFFFFFFFFFFFFFFFFFFFFF:FFFFFFFFFFFFFFFFFFFFFFFFFFFFFFFFFFFFFFFFFFFFFFFFFFFFFFFFFFFFFFFFFFFFFFFFFFF:,FFFFFFFF,FFFFFFFFFFFFFFFFFFFFFFFFFFFFFFFF
@A01757:128:HWYCLDRX2:1:2101:4499:20619
TCGGACTACACGGGTATCTAATCCCTTTCGCTCCCCTGGCCTTCGTGCCTCAGCGTCAGTTAATGTCCAGGAACCCGCCTTCGCCACGAGTGTTCCTCTCGATATCTACGCATTTCACTGCTACACCGAGAATTCCGGTTCCCCCTCCATTACTCTAGTCTCGCAGTATCATGTGCCGTCCGCGGGTTGAGCCCGCGCCTTTCACACACGACTTACGAAACAGCCTACGCACGCTTTACGCCCAGTGATTC
+
FFFFFFFFFFFF:FFFFFFFFFFFFFFFFFFFFFFFFFFFFFFFFFFFFFFFFFFFFFFFFFFFFFFFFFFFFFFFFFFFFFFFFFFFFFFFFFFFFFFFFFFFFFFFFFF:FFFFFFFFFFFFFFFFFFF:FFFFFFFFFFFFFFFFF:FFFFFFFFFFFF:FFFFFFFFFFFFFFFFFFF,FFFFFFFFFFFFFFFFF:FF,FFF,::FFFFFFFFFFFF,:FFFFFFFF:FFFFFFFFFFFFFFFFFF
@A01757:128:HWYCLDRX2:1:2101:1949:20650
TCGGACTACCAGGGTATCTAATCCTGTTTGCTCCCCACGCTTTCGAGCCTCACCGTCAGTGATCGTCCAGCAAGCCGCCTTCGCCACTGGTGTTCCTCCTAATATCTAGGCATTTCACCGCTACACTAGGAATTCCACTTGCCTCTCCGACACTCAAGCCCTGCAGTTCCAAATGCAGTCCCGGGGTTGAGCCCAGGGCTTTCACATCTGGCTTGCAATGCCGTCTACGCTCCCTTTACACCCAGTAATTC
+
F,:FFFFFFF:FF::FFFF,FF:FFFF,FFF::FFFF:FF,F:,:F:FFF:F,F:,:FFF,FFFFF:FFFFFFFFF:FFFFFFFFFFF:FFF::F,:,F:FFFF:FFF,F:FFFF,F::FF:FFFFFFFF,FFFFFFFFFFFFFFF:FFFFFFF:,FFFFFFFF::FFF:F,FF,:FFFFFFF:FFFF:FFFFF,::FFFF:F,FFFFF:,FFFFFF,:,FFFFFFFFFFFF,FFFFFFFFF,F:FFF,:,
@A01757:128:HWYCLDRX2:1:2101:25165:20650
TCGGACTACCCGGGTATCTAATCCTGTTCGCTACCCACGCTCTCGTGCTTCAGCGTCAGTCGCAGTCTGGTAAGCTGCCTTCGCTATCGGAGTTCTAAGTTATATCTAAGCATTTCACCGCTACTTAACTTATTCCGCCTACCTCGTCTGAACTCGAGTCTTACAGTATTAATGGCAAATCAAGGTGAAGCCCCGACGTTTAACCACTAACTTAAAAAACCGCCTACGCACCCTTTAAACCCAATAAATCA
+
FFFFFFFF:FFFFFFFFFFFFFFFFFFFFFFFFFFFFFFFFFFFFFFFFFFFFFFFFFFFFFFFFFFFFFFFFFFFFFFFFFFFFFFFFFFFFFFF:FFFFFFFFFFFFFFFFFF,FFFFFFF:FFFFFFFFFF:FF:FFF:FF:FFFFF:F:FF:,FFFFF,,FFFFFFFFFFFFFFFFFFF:FFFFF:FFFFF,FFF:FFFFFF:F,FF:FFFF:FF:,:FFFFFFFFFFFFFFFF,FFFF,FF:FFFF
@A01757:128:HWYCLDRX2:1:2101:15275:20682
TCGGACTACAAGGGTATCTAATCCTGTTTGCTCCCCACACTTTCGTGCCTCAACGTCAGTTATCGTCCAGAAAGTCGCCTTCGCCACTGGTGTTCCTCCTAATATCTACGCATTTCACCGCTACACTAGGAATTCCACTTTCCTCTCCGACACTCAAGATATCCAGTTTTGGTTGCAGTTCCTCAGTTGAGCCGAGGGATTTCACAACCAACTTAGACACCCGTCTACGCACCCTTTACACCCAATAATTC
+
FFFFFFFFFF:FFFFF,FFFFFFFFFFF,FFFFFFFFF:FFFFFFFFF:FFF,FFFFFFFFF:FFFFF,FFFFF,FFFFFFFFFFFF:FF:FFFF,FFFF:FFFFFFFFFFFFFFFFFFFFFFFFF,FFFFFFFFFFF:FFF,FFFFFFF:FFFFFFFFFFFFFFFFFFFFFFFFFFFFFFFFF:FFFFFFFFFFFFF:FFFFFFFFFFFFFFFF:FFFFFFFFFFFFFFFFFF:FF:FFFFF,FF:FFFF
@A01757:128:HWYCLDRX2:1:2101:18313:20713
TCGGACTACAGGGGTATCTAATCCCTTTCGCTCCCCTGGCCTTCGTGCCTCAGCGTCAGTTAATGTCCAGGAACCCGCCTTCGCCACGAGTGTTCCTCTCGATATCTACGCATTTCACTGCTACACCGAGAATTCCGGTTCCCCCTCCATTACTCTAGTCTCGCAGTATCATGTGCCGTCCGCGGGTTGAGCCCGCGCCTTTCACACACGACTTACGAAACAGCCTACGCACGCTTTACGCCCAGTGATTC
+
FFFFFFFFFFFFFFFFFFFFFFFFFFFFFFFFFFFFFFFFFFFFFFFFFFFFFFFFFFFFFFFFFFFFFFFFF:FFFFFFFFFFFFFFFFFFFFFFFFFFFFFFFFFFFFFFFFFFFFFFFFFFFFFFFFFFFFFFFFFFFFFFFFFF,FFFFFFFFFFFFFFFFFFFFFFFFFFFFFF:FFFFFFFFFFFFFFFFFFFFFFFFFFFFFFFFFFFFFFF:FFF,FFFFFFFFFFFFFFFFFFFF,FFFFFF
@A01757:128:HWYCLDRX2:1:2101:5936:20729
TCGGACTACCCGGGTATCTAATCCCTTTCGCTCCCCTGGCCTTCGTGCCTCAGCGTCAGTTAATGTCCAGGAACCCGCCTTCGCCACGAGTGTTCCTCTCGATATCTACGCATTTCACTGCTACACCGAGAATTCCGGTTCCCCCTCCATTACTCTAGTCTCGCAGTATCATGTGCCGTCCGCGGGTTGAGCCCGCGCCTTTCACACACGACTTACGAAACAGCCTACGCACGCTTTACGCCCAGTGATTC
+
FFFFFFFFFFFFFFFFFFFFFFFFFFFFFFFFFFFFFFFFFFFFFFFFFFFFFFFFFFFFFFFFFFFFFFFFFFFFFFFFFFFFFFFF:FFFFFFFFFFFFFFFFFFFFFFFFFFFFFFFFFFFFFFFFFFFFFFFFFFFFFFFFFFFFFF:FFFFFFFFFFFFFFFFFFFFFFFFFFFFFFFFFFFFFFFFFFFFFFFFFFFFFFFFFFFFFF:FFF:FF:FF::FFFF:FFFFFFFFFFFFFFFFFFFF
@A01757:128:HWYCLDRX2:1:2101:23457:20791
TCGGACTACCAGGGTTTCTAATCCCTTTCGCTCCCCTGGCCTTCGTGCCTCAGCGTCAGTTAATGTCCAGGAACCCGCCTTCGCCACGAGTGTTCCTCTCGATATCTACGCATTTCACTGCTACACCGAGAATTACGGTTCCCCCTCCATTACTCTAGTCTCGCAGTATCATGTGCCGTCCGCGGGTTGAGCCCGCGCCTTTCACACACGACTTACGAAACAGCCTACGCACGCTTTACGCCCAGTGATTC
+
FFFFFFFFFFFFFFFFFFFFFFFFFFFFFFFFFFFFFFFFFFFFFFFFFFFFFFFFFFFFFFFFFFFFFFFFFFFFFFFFFFFFFFFFFFFFFFFFFFFFFFFFFFFFFFFFFFFFFFFFFFFFFFFFFFFFFFFFFFFFFFFFFFFFFFFFFFFFFFFFFFFFF:FFFFFFFFFFFFFFFF:FFFFFFFFFFFFFFFFFFFFFFFFFFFFFFFFFFFFFFF:,FFFFFF:F,FFFFF::FFFFF::FFFF
@A01757:128:HWYCLDRX2:1:2101:14877:20901
TCGGACTACAAGGGTATCTAATCCTATTTGCTCCCCACGCTTTCGTGCCTCAGCGTCAGTCACAGGCCAGGCGGCCGCCTTCGCCACTGGTGTTCTTCCATATCTCTGCGCATTTTACCGCTACACATGGAGTTCCACCGCCCTCTCCTGTCCTCAAGTCTGCCAGTTTCTGAATGAAAGACGAGTTGAGCTCATCACTTTTCCTTCAGACTGAACAGACCGCCTGCGCACCCGTTACGCCCAATCATTCC
+
FFFFFFFFFF,FFFFFFFFFFFFFF,FFFFFFFFFFFFFFFFFFFFFFFFFFFFFFFFFF,:,FFFFFFFFFFFFFFFFFFFFFFFFFFFFFFF:,FFF,,FF:FFF:FFFFFFFFFFFFFFFFFF,:FFFFFFFFFF,F:FFFFFFF:FFFFFFFFFFF:FFFFFFFF,:FFF,FFFF:FF,,FFF,,FFFF,F,,F,FF,FFFFFFFF:FFF:F,FF,F:FF,F:FF,FFF,FF,:,F,F,,,,,,F,F
@A01757:128:HWYCLDRX2:1:2101:23104:20932
TCGGACTACAGGGGTTTCTAATCCTGTTCGATACCCACGCTTTCGTGCCTCAGCGTCAGTCCGGCGCCGGTACGCTGCCTTCGCAATCGGAGTTCTGCGCGATATCTATGCATTTCACCGCTACACCGCGCATTCCGCGTACTTCTCGCCGTCTCTAGTCCGACAGTTTCAACGGCTCGCCGGGGTTGAGCCCCGGGCTTTTACCGCTGACTTTCCGGACCGCCTACGCACCCTTTAAACCCAATAAATCC
+
FFFFFF,FFFFFFFFFFFFFFFFFFFFFF:F,FFFFFFFFFFFFFFFFFFFFFFFFFFFFF:FFFFFFF:FFFFFFFFFF,FFFFFFFFFFFFFFFFFFFFF,FFF:FFFFFFFFFFFFFFF:FFFFFFFFFFFFFFFFFFFFFFFFFFFFFFFFFFFFFFFFFFFFFFF::FFFFFFFFFFFFF:FFFFFFFFFFFFFFFF,F:FFFFFFF:F,FFFFFFFF,,FFFF,FFFF,F,FFFFFFFFFFFFFF
@A01757:128:HWYCLDRX2:1:2101:16613:21183
TCGGACTACACGGGTATCTAATCCTGTTTGCTCCCCACGCTTTCGCGCATCAGCGTCAGTTATGTTCTAGCAGGTCGCCTTCGCAATGAGTATTCCTCTTGATCTCTACGGATTTTACCCCTACACCAAGAATTCCACCTACCTCTCCCATACTCTAGAATAACAGTTTCAAATGCAGTTCTATGGTTAAGCCATAGGATTTCACATCTGACTTGCTATCCCGCCTACGCGCTCTTTACGCCCAGTGATTC
+
FFFFFFFFFFFFF:FFFFFFFFFFFFFFFFFFFFFFFFFFFFFFFFFFFFFFFFFFFFFFFFFF,FFF:FFFFFFFFFFFFFFFFFFFFFFFFFFFFFFFFFFFFFFFFFFFFFFFFFFFFFFFFFFFFF:FFFF:FFFF,FFFFFF:F::FF:FF,FFFF:FFFFFFFFF,:FFFFFFFFFFFFFFFF,F:FF:FFFFFFFF:F:FFFFFF:FF::FFF:FFFF:F,FFFFF:F:FFFFFFF,FFFF:,F
@A01757:128:HWYCLDRX2:1:2101:1479:21339
TCGGACTACCAGGGTATCTAATCCTGTTTGCTCCCCACGCTTTCGAGCCTCAACGTCAGTCATCGTCCAGCAAGCCGCCTTCGCCACTGGTGTTCCTCCTAATATCTACGCATTTCACCGCTACACTAGGAATTCCACTTGCCTCTCCGACACTCCAGCCCTGCAGTTCCAAATGCAGTCCCGGGGTTGAGCCCCGGGCTTTCACATCTGGCTTGCAATGCCGTCTACGCTCACTTTACACCCAGTAATTC
+
FF:FFFFFFFFFFFFFFFFFFF:FFFFFF:FFFFFF:FFFFFFFFFFFFFFFFFFFFFFFFFFFFFFFFFFFFFFFFFFFFFFFFFFF:FF:FFFFFFFFFFFFFFFF:FFFFFFF,FFFFF::FFFFFFFFFF,F,FFFF,FFFFFFF::FFFFFFFF:FF:FFFFFFF:FFF:FFFFFFFFFFFFFFFFFFFFFF:FF:FFF:FFFFF,FFF,F:FFF,:FF,FF:,FFF,FFFFFF,FF,F:F:F,F,
@A01757:128:HWYCLDRX2:1:2101:16089:21433
TCGGACTACAAGGGTATCTAATCCTGTTTGCTCCCCACGCTTTCGCGCCTCAGCGTCAGTTATTGTCCAGCAGGCCGCCTTCGCCACTGGTGTTCCTCCGTATATCTACGCATTCCACCGCTACACTAGGAATTCCGCTTGCCTCTACTTCACTCAAGAACATAAGTTTCAAATGCAGCTCCGAAGTTAAGCTGCGGCATTTCACATCTGACTTTACATCCCGCCTACACGCCCTTTACACCCAATACATC
+
FFFFFFFFFFFFFFFFFFFFF:FFFFFFFFFFF,FFFFFFFFF:FFFFFFFFFFF::FFFFFFFFFFFFFF:FFFFFFFFFFFFFFFFFFFFFFFFF:FFFFFFFFFFFFFFFFFFFFFFFFFFFFF:FFFFFFFFFFFF:FFFF::FFFFFFFFFFFFFFFFFF::FFFF,FF:F:FFFFFFFFFFFFFFFFFFFF:FFFFFFFFFF::FFFFF,FFFF:FFFFFFFFFFFFFFFFFFFFFF,FFFFFFF
@A01757:128:HWYCLDRX2:1:2101:8205:21465
TCGGACTACAAGGGTATCTAATCCTATTTGCTCCCCACGCTTTCGTGCCTCAGCGTCAGTCAACAGGCCAGGCGGCCGCCTTCGCCACTGGTGTTCTTCCATATATCTACGCATTTTACCGCTACACATGGAGTTCCACCGCCCTCTCCTGCTCTCTAGCCCGCCAGTTTCCAGAGCCTGTACCGGTTGAGCCTGTACCTTTCACTCCAGACTTAGCAGGCCGCCTACGCACCCTTTACGCCCAATAATTC
+
FFFFFFFFFFFFFFFFFFF:FFFFFFFFFFFFFFFFFFFFFFFFFFFFFFFFFFFFFFF:FFFFFFFFFFFFFFFFFFFFFFFFFFFFFFFFFFFFFFFFFFFFFFFF,FF:F:F:F:FFFFFFFFFFFFFFFFF:F:FFFFFFFFFFFFFFFFFFFF:FFFFFFFF:F:,FFFFF:FFFFFFFFFFFFFF,FFFFFFFFF::F:FFFFFFFFFF:FFFFFFFFFFF:FFFFF:FFFFFFFFFFF:,FFFF
@A01757:128:HWYCLDRX2:1:2101:27100:21465
TCGGACTACAAGGGTATCTAATCCTGTTTGCTCCACACACTTTCGTGCCTCAACGTCAGTTATCGTCCAGAAAGTCGCCTTCGCCACTGGTGTGCCTCCTAATATCTACGCATTTCGCCGCTAGACTCGGAGTTCCACTTTCCTCTCCGACCCTCAAGATATCGAGTTTTGGTTGCCGTGGGTCAGTTGAGCCGAGGGAGTGCTCGGCCAACTGAGAGCCCCGTCTGGGCGCCCTGTGGGCGCGGTGGGGC
+
FFFFFFFFFFFFFFF:F:FFFFF::FFFFFFFFF:FFFFFF:::F:F:FFF::FFFFFFFFF:FF,FFF:FF,F,FF,FFFFF,F:FFF:FFF,,F:F,FFF,FF::,,F,,,,FF,,:FF,,,:,F,,F:,,:,F:,,,,:,FFFF:F,:,,,,,,F,,,F,,,:,,,:F:::F,,F:,,,F,FF,:F,F,,F,FFF,,,:,,:,F,:,,:,,,F,F,,,,F,,,,,FF,,:,FFF,,,::,,::,,,,,
@A01757:128:HWYCLDRX2:1:2101:7419:21480
TCGGACTACAAGGGTATCTAATCCTGTTCGCTACCCACGCTCTCGTGCTTCAGCGTCAGTCTCAGCCTGGTAAGCTGCCTTCGCTATCGGAGTTCTAAGTCATATCTAAGCATTTCACCGCTACTTGACTTATTCCGCCTACCTCGTCTGTACTCGAGCCCGCCAGTTTTAATGGCAATCCGGGGTTTAGCCCCGACATTTAACCACTAACTTAACAGGCCGCCTACGCACCCTGTAAACCCAATAAATCC
+
FFFFFF::FFFFF::FFFFFFFFFFFFFFFFFFFFFF:F:FF,FFFFFFF:FFFF::,FFF:FFFFFFFFFF,FF:FFFF:FFFFFF:,FFF:FFFF,FFFFFFFFFF:FFFFFFF,FFFFF,:FFFFFFFFFFFFFFFFFFFFFFFFFFFF,FFFFFFF::FF:FFFFFF:FFFFFFFFFFFFF:FF:FFFFFFFFFF:FFFFFFFF,,FFFF:FFF,FFFF:FFF:FFFFF:,F:F,FFF,FF:FFF,F
@A01757:128:HWYCLDRX2:1:2101:7871:21480
TCGGACTACAAGGGTATCTAATCCTATTTGCTCCCCACGCTTTCGTGCCTCAGCGTCAGTCAACAGGCCAGGCGGCCGCCTTCGCCACTGGTGTTCTTCCATATATCTACGCATTTTACCGCTACACATGGAGTTCCACCGCCCTCTCCTGCTCTCTAGCCCGCCAGTTTCCAGAGCCTGTACCGGTTGAGCCTGTACCTTTCACTCCAGACTTAGCAGGCCGCCTACGCACCCTTTACGCCCAATCATTC
+
FFFFFFFFFFFFFFFFFF:FFFFFFFFFFFFFFFFFFFFFFFFFFFFFFFFFFFFFFFFFFFFFFFFFFFFFFFFFFFFFFFFFFFFFFFFFFFFFFFFFFFFFFFFFFFFFFFFFFFFFFFFFFFFFFFFFFFFFFFFFFFFFFFFFFFFFFFFFFFFFFFFFF:FFFFFFFFFFFFFFF:FFFFFFFFFFFFFFFFFFFFFFFFFFFF,FFFFFFFFFFFFFFF,FFFFFFFF,FFFFFFFF:F:FFFF
@A01757:128:HWYCLDRX2:1:2101:2709:21496
TCGGACTACAAGGGTATCTAATCCTGTTTGCTCCCCACGCTTTCGCGCCTCAGCGTCAGTTATTGTCCAGCAGGCCGCCTTCGCCACTGGTGTTCCTCCGTATATCTACGCATTTCACCGCTACACACGGAATTCCGCCTGCCTCTCCAACACTCAAGAACTACAGTTTCAAATGCAGGCTATGGGTTGAGCCCATAGTTTTCACATCTGACTTGCAATCCCGCCTACACGCCGTTTACGCCCTGTAATTC
+
FFFFFFFFF:FFFFFFFFFFFFFFFF,FFFFF:FFFFFFFFFFFFFFFFFFFFFF:FF:FF:FFFFFFFFFFFFFFFFF,FFFFF:FFFFFFFFFFFFFF:FF:FFF,FFF:FFFFFFFFFFFFFFF,:F:FFFFFFFFFFF:FFFFFF,FFFFFF:FFFFFFFFFFFFFF,FFFF:FFFF,FFF:::F:F:FFF::FF:F,FFF,FFFFFF,FFF,,:,,FF::F,:,,,FF,,FF,,,FFF,FF,,,FF
@A01757:128:HWYCLDRX2:1:2101:7500:21496
TCGGACTACAGGGGTATCTAATCCTGTTCGCTACCCACGCTCTCGTGCTTCAGCGTCAGTCTCAGCCTGGTAAGCTGCCTTCGCTATCGGAGTTCTAAGTCATATCTAAGCATTTCACCGCTACTTGACTTATTCCGCCTACCTCGTCTGTACTCGAGCCCGCCAGTTTTAATGGCAATCCGGGGTTTAGCCCCGACATTTAACCACTAACTTAACAGGCCGCCTACGCACCCTTTAAACCCAATAAATCC
+
FFFFFFFFFFFFFFFFFFFFFFFFFFFFFFFFFFFFFFFFFFFFFFFFFFFFFFFFFFFFFFFFFFFFFFFFFFFFFFFFFFFFFFFFFFFFFFFFFFFFFFFFFFFFFFFFFFFFFFFFFFFFFFFFFFFFFFFFFFFFFFFFFFFFFFFFFFF:FFFFFFFF:FFFFFFFFFFFFFFFF:FFFFFFFFFFFFFF:FFFFFFFFFFFFFFFFFFFFF:FFFFFFFFFFFFFFFFFFFFFFF:FF,F:FFF
@A01757:128:HWYCLDRX2:1:2101:29758:21590
TCGGACTACAAGGGTATCTAATCCCTTTCGCTCCCCTGGCCTTCGTGCCTCAGCGTCAGTTAATGTCCAGGAACCCGCCTTCGCCACGAGTGTTCCTCTCGATATCTACGCATTTCACTGCTACACCGAGAATTCCGGTTCCCCCTCCATTACTCTAGTCTCGCAGTATCATGTGCCGTCCGCGGGTTGAGCCCGCGCCTTTCACACACGACTTACGAAACAGCCTACGCACGCTTTACGCCCAGTGATTC
+
FFFFFFFFFFFFFFFFFFFFFFFFFFFFFFFFFFFFFFFFFFFFFFFFFFFFFFFFFFF:FFFFFFFFFFFFFFFFFFFFFFFFFFFFFFFFFFFFFFFFFFFFFFFFFFFFFFFFFFFFFFFFFFFFFFFFFFFFFFFFFFFFFFFFFFFFFFF:FFFFFF,FFFFFFFFFFFFFFFFFFFFFFFFFFFF::FFFFFFFFFFFFFFFFFFFFFFFFFFFF:FFFFFFFFFFFFFFFFFFFFF:FFFF,FF
@A01757:128:HWYCLDRX2:1:2101:26675:21605
TGGACTACACGGGTATCTAATCCCTTTCGCTCCCCTGGCCTTCGTGCCTCAGCGTCAGTTAATGTCCAGGAACCCGCCTTCGCCACGAGTGTTCCTCTCGATATCTACGCATTTCACTGCTACACCGATAATTCCGGTTCCCCCTCCATTACTCTAGTCTCGCAGTATCATGTGCCGTCCGCGGGTTGAGCCCGCGCCTTTCACACACGACTTACGAAACAGCCTACGCACGCTTTACGCCCAGTGATTCC
+
FFF:FFFFFFFFFFFFFFFFFFFFFFFFF:FFFFFFFFFFFFFFFFFFFF:FFFFFFF:FFFFFFFFFFFFFFFFFFF,FFFFFFFFFFFFFFFFFF:FFFF:FF:FFFFFFFFFFFFFFFFFFFFFFFFFFFFFFFFFFFFFFFFFF,FFFFFFFFFFFFFFFFFFFFFFFFFFFFFFFFFFFFFFFFFFFFFFFF:F:FFFFFFFFFFFFFFFFFFFFFFFFF:FFF,FFFFFFFFFFFFFFFFFFFFF
@A01757:128:HWYCLDRX2:1:2101:18502:21981
TCGGACTACTAGGGTATCTAATCCTGTTTGCTCCCCACGCTTTCGCGCCTCAGCGTCAGTTACTGTCCAGCAATCCGCCTTCGCCACTGGTGTTCCTCCGTATATCTACGCATTTCACCGCTACACACGGAATTCCGATTGCCTCTCCAGCACTCAAGAAAAACAGTTTCAAATGCAGGCTCAGGGTTGAGCCCTGAGTTTTCACATCTGACTTGCTTTCCCGCCTACACGCCCTTTACACCCAATAAATC
+
FFFFFFFFFFFFFFFFFFFFFFFFFFFFFFFFFFFFFFFFFFFFFFFFF:F:FFF:FFFFFFFFFFFFFFFFFFFF:FFFFFFFFFFFFFFFFFFFFFFFFFFFFFFFFFFFFFFFFFFFF:FFFFFFFFF:FFFFFFFFFFFFFFFFFFFFFFFFFFFFFFFFFFFFFFFFFFFFFFFFFFFFFFFFFFFFFFFFFFFFFFFFFFFFFFFFFFFFFFFFF:FFFF:FFFFFFFFFFFFFFFFF,FFFFFF
@A01757:128:HWYCLDRX2:1:2101:29613:22028
TCGGACTACAAGGGTATCTAATCCTGTTCGCTACCCATGCTCTCGTGCATCAGCGTCAGACTAAGCCTGGTAAGCTGCCTTCGCTATCGGAGTTCTAAGTTATATCTATGCATTTCACCGCTACTTAACTTATTCCGCCTACCTCGTCTGTTCTCTAGCTCTACAGTATTAATGGCACAATGAGGTGAAGCCCCAAAATTTTACCACTAACTTATAATGCCGCCTACGCACCCTTTAAACCCAATAAATCC
+
FFFFFFFFFFFFFFFFFFFFFFFFFFFFFFFFFFFFFFFFFFFFFFFFFFFFFFFFFFFFFFFFFFFFFFFFFFFFFFFFFFFFFFFFFFFFFFFF:FFFF,FFFFFFFFF:FFFFFFFFF:FFFFFFFFFFFFFFFFFF:FFFFFFFFFFFFFFFFFFFFFFFFFFFFFFFFFFFFFF:FFFFFFFFFFFFFFFFFFFFFFF:F:FFF,FF:FFFFFFFFFFFFFFFFFFFFFFFFFFFFFFFFFFFFF,
@A01757:128:HWYCLDRX2:1:2101:3586:22044
TCGGACTACCCGGGTATCTAATCCTGTTCGCTACCCACGCTCTCGTGCTTCAGCGTCAGTCTCAGCCTGGTAAGCTGCCTTCGCTATCGGAGTTCTAAGTCATATCTAAGCATTTCACCGCTACTTGACTTATTCCGCCTACCTCGTCTGTACTCGAGCCCGCCAGTTTTAATGGCAATCCGGGGTTTAGCCCCGACATTTAACCACTAACTTAACAGGCCGCCTACGCACCCTTTAAACCCAATAAATCC
+
FFFFFFFFFFFFFFF:FFFFFFFFFFFFFFFFFFFFFFFFFFFFFFFF:FFFFFFFFFFFFFFFFF:FFFFFFFFFFFFFFFFFFFFF:F:FFFFF:FFFFFFFFFFFFFFFFFFFFFFFFFF,FF:FFFFFFFFFFFFFFFFFFFFFFFFF::FFFFF:FFFFFFFF:FFFFFF,FFFF:FFFFFFFF:FF:FFFFFF,FFFFFFF,FFFFFFFFFFFF:FF,F,FFFFFFF,:FFFFF:FFF:FFF,FF
@A01757:128:HWYCLDRX2:1:2101:28718:22075
TCGGACTACAAGGGTATCTAATCCTGTTCGCTCCCCTAGCTTTCGCGCCTCAGCGTCAGTCGTGGCCCAGAAGGCCGCCTTCGCCGCCGGTGTTCTTCCCAATATCTACGCATTCCACCGCTACACTGGGAATTCCGCCTTCCCCTACCAGACTCAAGCCTGCCGGTATCGGGGGCGGACCGGGGTTGAGCCCCGGTATTTGACCCCCGACCTACCAGGCCGCCTACGCGCGCTTTACGCCCAATGAATCC
+
FFFFFF:FFFFFFFFFFFFFFFFFFFFFFFFFFFFFFFFFFFFFFFFFFFFFFFFFF:FFFFFFFFFFFFFFFFFFFFFFFFFFFFFFFFFFFFFF:FFFFFFFFFF,FFFFFFFF:FFFFFFFFFFFFFFF,FFFFFFFFFFFFFFFFFFFFFFFFFFFFFFFFF:,FFFFFFFFFFF,F:FFFFFFFFFFFFFF,FFFFFFFFFFFFF,FF,,F::FFFFFF,::FFFFFFF,F:FFF:FFFFFFFFFF
@A01757:128:HWYCLDRX2:1:2101:32823:22138
TCGGACTACAAGGGTATCTAATCCTGTTTGCTCCCCACGCTTTCGAGCCTCAGCGTCAGTTACAGTCCAGAGAATCGCCTTCGCCACTGGTGTTCTTCCTAATCTCTACGCACTTCACCGCTACACTAGGAATTCCATTCTCCTCTCCTGCACTCTAGACTTCCAGTTTGAAATGCAGCACTCAAGTTGAGCCCTAGTATTTCACATCTCACTTAAAAGTCCGCCTACGCTCCCTTTACGCCCAGTAAATC
+
FFFFFFFFFFFFFFFFFFFFFFFFFFFFFFFFFFFFFFFFFFFFFFFFFFFFFFFFFFFFFFFFFFFFFFFFFFFFFFFFFFFFFFFFFFFFFFFFFFFFFFFFFFFFFFFFFFF:FFFFFFFFFFFFFFFFFFFFFFFFFFFFFFFFFFF:FFFFFFF:FFFFFFFFFFFF:FFFFFFFFFFFFFFFFFFFFFFFFFFF,FFFF,FFFFFFFFF:F,:FFF:FFFFF:FFFFFF:F:F,FFF,,F,FFFF
@A01757:128:HWYCLDRX2:1:2101:5150:22153
TCGGACTACACGGGTATCTAATCCCTTTCGCTCCCCTGGCCTTCGTGCCTCAGCGTCAGTTAATGTCCAGGAACCCGCCTTCGCCACGAGTGTTCCTCTCGATATCTACGCATTTCACTGCTACACCGAGAATTCCGGTTCCCCCTCCATTACTCTAGTCTCGCAGTATCATGTGCCGTCCGCGGGTTGAGCCCGCGCCTTTCACACACGACTTACGAAACAGCCTACGCACGCTTTACGCCCAGTGATTC
+
FFFFFFFFFFFFFFFFFFFFFFFFFFFFFFFFFFFFFFFFFFFFFFFFFFFFFFFFFFFFFFFFFFFFFFFFFFFFFFFFFFFFFFFFFFFFFFFFFFFFFFFFFFFFFFFF:FFFF:FFFFFFFFFFFFFFFFFFFFFFFFFFFFFFF,F:FFFFFFFFFFFFFFFFFFFFFFFFF,FFFF:FFFFFFFFFFFFFFFFFFFFFFFFFFFFF,FFFFFFFFFFFFFFFFFFFFFF:FFFFFFFFFF:FFFF
@A01757:128:HWYCLDRX2:1:2101:4906:22169
GCGGGGTCGCCGGGGCGCTGGTCGGGTGGGGGGGGGCGGGTGGGGTGGGGGGGGGGGGGGGGGGGGGGGGGGGGGGGCGGGGGGGGGGGGGGGGGTGGGGGGGGGCGGGGGGGGGGGGGGGGGGGGGGGGGGTGGGGTGGGGCGGGGGGGGGGGGGGGGGGGGGGGGGGGGGGGGCGGCGGGGGGGGGGCGGGGGGGGGGGGGGGGGGGGGGGGGGGGGGGGGGGGGCGGGGGGGGGGGGGGGGGGGGGGG
+
:,FF,:,,,,,FF:,,,::,,,F,FF,,F,:,::::,FF,,,,,F:F,FF,,F,F,F,FF:,,,F:F,,F,F:F,,:,:FF,FFF,,FFF::FF,,:F:,:FFFF,FF,F,FF,FF:,,F,FFFF:F,FFF,,::F:,:F,:,F::F,,FF:FFF,F,,FF,::FFF::F,:F,F,FF,,FF,F,,FFF,FFF,F:,F:FFF,FF,::FFF,F:,F:::FF,F,FF:,FFF,,FFFF::FFFFF:FF:F:F
@A01757:128:HWYCLDRX2:1:2101:1841:22216
TCGGACTACCGGGGTATCTAATCCTGTTTGCTCCCCACGCTTTCGCGCCTCAGCGTCAGTTAATGTCCAGCAGGCCGCCTTCGCCACTGGTGTTCCTCCGTATATCTACGCATTTCACCGCTACACACGGAATTCCGCCTGCCTCTCCATCACTCAAGATCTACAGTGTCAAATGCAGGTTCAGGGTTGAGCGCGTGTAGTTCTCATCTGACTTAAAAGTCCGCCTGCGCTCGCTGTACGCGCCGTAAATC
+
FFFFFFF:,FFFFFFFFFFFFF:FFFFFFFFFFFFFFFF,FFFFFFFFFFFFFFFFFFFFFFFF:FF:FFFFFF:FFF:FFFFFF:FFFFFFFFFFF:FF,FF,FFFFFFF:,FF,:F,FF,,FFFF,FF:FFF::FF,FFF,F,F:FFFF:,F,F,F,FFF:,,FF,F:,FFFF,,FF:,:,FFF,FF,F,,,F,FFF,F:,,F::F:,,FF:F,,,FF,FF:,F,,,,F:,,,:F,,FF,,,F,,:,FF
@A01757:128:HWYCLDRX2:1:2101:16685:22341
TCGGACTACCCGGGTATCTAATCCTGTTTGCTCCCCACGCTTTCGCGCCTCAGCGTCAGTTACTGTCCAGCAATCCGCCTTCGCCACTGGTGTTCCTCCGTATATCTACGCATTTCACCGCTACACACGGAATTCCGATTGCCTCTCCAGCACTCAAGAAAAACAGTTTCAAATGCAGGCTCAGGGTTGAGCCCTGAGTTTTCACATCTGACTTGCTTTCCCGCCTACACGCCCTTTACACCCAATAAATC
+
FFFFFFFFFFFFFFF,FFFFFFFFFFFFFFF,FF:FFFFF:,FFFFFFFFFFFFFFFFFFFFFF:F::FFFFFF:F:FFFFFFFFFFFF:FFFFFF,FFFF::,FFFFFFFFFF::FFF:F:FFFF:FFFF,FFFFFFFFFFFFFFFFF,FF::FFFFFFFFFFFF:FFFF:FF:FFFFFFFF:,F:FFFFFFFFFFFF:FFFFFF:FFF,FFFFFFFFF,FFFFF:FFF,FFFFFFFFFFFFFFFFFFFF
@A01757:128:HWYCLDRX2:1:2101:10402:22357
TCGGACACCAGGGTTTCTAATCCTGTTCGCTACCCATGCTTTCGAGCCTCAGCGTCAGTTGCAGACCAGAGAGCCGCCTTCGCCACTGGTGTTCTTCCATATATCTACGCATTCCACCGCTACACATGGAGTTCCACTCTCCTCTTCTGCACTCAAGTTCAACAGTTTCTGATGCAATTCTCCGGTTGAGCCGAAGGCTTTCACATCAGACTTATTGAACCGCCTGCACTCGCTTTACGCCCAATAACTCC
+
FFFFFFFFFFFFFFFFFFFFFFFFFFFFFFFFFFFFFFFFFFFFFFFFFFFFFFFFFFFFFFFFFFFFFFFFFFFFFF:FFFFFFFFFFFFFFFFFFFFFFFFFFFFFFFFFFFFFFFFFFFFFFFFFFFFFFFFF:FFFFFFFFFFFFFFFFFF:FFFF::FFFFFFFFFFFFFF,FFFFFFFFFFFF:FFFFFFFFF:FFFF:FFFFF:,F::F:::,FFFFFFFF,FF,FF,F,F:F,FF:F,::FFF
@A01757:128:HWYCLDRX2:1:2101:16975:22373
TCGGACTACCGGGGTATCTAATCCCGTTTGCTCCCTACGCTTTCGTGCCTTAGTGTCAGAGCCGTCCCAGTAACCTGCCTACGCTATTGGTGTTCCTTCTAATATCTACGGATTTCAACCCTACACTAGAAATTCCAGTTACCCCTAACGGTCTCGAGCTTAACAGTTTAGCTAATAGTCTGAATGGTTGAGCCACCAGATTTCACTAGCTACTTATTATGCCACCTACGCAACTCTTTACACCCAGTCAC
+
FFFFFFFFFFFFFFFFFFFF:FFFFFFFFFFFFFFFFFFFFFFFFFFFFFFFFFFFFFFFFFFFFFFFFFFFFFFFFFFFFFFFFFFFFFFFFFFFFFFFFFFFFFFFFFF:FFFFFFFFFFFFFFFFFFFFFFFFFFFFFFFFFFFFFFFFFFFFFFFFFFFFFFFFFFFFFFFFFFFFFFFFFFFFFFFF:FFFFF:FFFF:FFFFF:FFFFFFFFFF,F,:F,:FF:FFF:,FFFFF,F:F:F,F:,,
@A01757:128:HWYCLDRX2:1:2101:14742:22420
TCGGACTACCGGGGTATCTAATCCTGTTTGCTCCCCACGCTTTCGCGCCTCAGCGTCAGTTACTGTCCAGCAATCCGCCTTCGCCACTGGTGTTCCTCCGTATATCTACGCATTTCACCGCTACACACGGAATTCCGATTGCCTCTCCAGCACTCAATAACTACAGTTTCAAATGCAGGTCCAGGGTTGAGCCCTGGAATTTCACATCTGACTTGCCATCCCGCCTACGCGCCCTTTACACCCAGTAAATC
+
FFFFFFFFFFFFFFFFFFFFFFFFFFFFFFFFFFFFFFFFFFFFFFFFFFFFFFFFFFFFFFFFFFFFFFFFFFFFFFFFFFFFFFFFFFFFFFFFFFFFFFFFFFFFFFFFFFFFFFFFFFFFFFFFFFFFFFFFFFFFFFFFFFFFFFFFFFFFFFFFFFFFFFFFFFFFFFFFFFFFFFFFFFFFFFFFFF:FFFF:FFFFFFFFFFFFFFFFFFFFF:FFFFF,FFFFFFFFF::FFFFF:FF,FFF
@A01757:128:HWYCLDRX2:1:2101:20528:22420
TCGGACTACAAGGGTATCTAATCCTGTTCGCTCCCCTAGCTTTCGCGCCTCAGCGTCAGTCGTGGCCCAGAAGGCCGCCTTCGCCGCCGGTGTTCTTCCCAATATCTGCGCATTCCACCGCTACACTGGGAATTCCGCCTTCCCCTACCAGACTCAAGCCTGCCGGTATCGGGGGCGGACCGGGGTTGAGCCCCGGTATTTGACCCCCGACCTAACAGGCCGCCTACGCGCGCTTTACGCCCAATGAATCC
+
FFFFFFFFFFFFFFFFFFFFFFFFFFFFFFFFFFFFFFFFFFFFFFFFFFFFFFFFFFFFFFFFFFFFFFFFFFFFFFFFFFFFFFFFFFFFFFFFFFFFFFFFFFFFFFFFFFFFFFFFFFFFFFFFFFF:FFFFFFFFFFFFFFFFFFFFFFFFFFFFFFFFFFFFFFFFFFFFFFFFFFFFFFFFFFFFFFFF,,FFFFFFFFFFFFFFFFFFFFFFFFFFFFFFFFFFFFFFFFFFFFFF:FFFFFF
@A01757:128:HWYCLDRX2:1:2101:8106:22451
TCGGACTACAAGGGTATCTAATCCCTTTCGCTCCCCCAGCTTTCGCGCCTCAGCGTCAGTGACGGCCCAGAGAGCTGCCTTCGCCATCGGTGTTCTTCCCGATATCTGCGCATTCCACCGCTACACCGGGAATTCCGCTCTCCTCTACCGCACTCGAGCCGCCCAGTCCGGAACCCGGCCCGAGGTTGAGCCCCGGGGTTAGAGGTTCCGCTTAGGCGGCCGCCTACGCGCGCTTTACGCCCAATGAATCC
+
FFFFFFFFFFFFFFFFFFFFFFFFFFFFFFFFFFFFFFFFFFFFFFFFFFFFFFFFFFFFFFFFFFFFFFFFFFFFFFFFFFFFFFFFFFFFFFFFFFFFFFFFFFFFFFFFFFFFFFFFFFFFFFFFFFFFFFFFFFFFFFFFFFFFFFFFFFFF:FFFFFFFFFFFFFFFFFFFFFFFFFFFFFFFFFFFFFFFFFF::FFFFFFFFFFFFFFFFFFFFFFFF,FFFFFFF:FFFFFFFFFFF,FFFFF
@A01757:128:HWYCLDRX2:1:2101:21640:22498
TCGGACTACCGGGGTATCTAATCCTGTTTGCTCCCCACACTTTCGTGCCTCAACGTCAGTTACAGTCCAGTAAGCCGCCTTCGCCACTGGTGTTCCTCCTAATATCTACGCATTTCACCGCTACACTAGGAATTCCACTTACCTCTCCTGCACTCCAGTCATACAGTTTCCAAAGCAGTTCAGGGGTTGAGCCCCTGCATTTCACTCCAGACTTGCATTACCGTCTACGCTCCCTTTACACCCAGTAAATC
+
FFFFFFFFFFFFFFFFFFFFFFFFFFFFFFFFFFFFFFFFFFFFFFFFFFFFF:FFFFFFFFFFFFFFFFFFFFFFF:F:FFFFF:FFFFFFFFFFFFFFFFFFFFFFF:FFFFFFFFFFFFFFFFFFFFFF:FFFF:FFF,FFFFFFFFFFFFF:F:FFFFFFFFF:FFFFFF:FFFFFFFF:F::FFFFF:FFF,,FFFFFFFFFFFFFFFFF,:FFFFFFFFFFFFFFF,FFFFF,FF,FFFFFF:FF
@A01757:128:HWYCLDRX2:1:2101:23773:22498
TCGGACTACCGGGGTATCTAATCCTGTTTGCTCCCCACACTTTCGTGCCTCAACGTCAGTTATCGTCCAGAAAGTCGCCTTCGCCACTGGTGTTCCTCCTAATATCTACGCATTTCACCGCTACACTAGGAATTCCACTTTCCTCTCCGACACTCAAGATATCCAGTTTTGGTTGCAGTTCCTCAGTTGAGCCGAGGGATTTCACAACCAACTTAGACACCCGTCTACGCACCCTTTACACCCAATAATTC
+
FFFFFFFFFFFFFFFFFFFFFFFFFFFFFFFFFFFFFFFFFFFFFFFF:FFFFFFFFFFFFFFFFFFFFFFF:FFFFFFFFFFFFFFFFFFFFFFFFF:FFFFFFFFFFFFFFFFFFFFFFFFFFFF,FFFFFFFFFFFFFFFFFFFFFFFFFFFFFFFFFFFFFFFFFFFF:FFFFFFFFFFFFFFFFFFFFFFFFFFFFFFFFFFFFFFFFFFFFFFFFFFFFFFFFFFFFFF:FFFFFFFFFFFFFFF
@A01757:128:HWYCLDRX2:1:2101:8612:22639
TCGGACTACAAGGGTATCTAATCCTGTTTGCTCCCCACGCTTTCGTGCATGAGCGTCAGTAATGTTCCAGTAGGTCGCCTTCGCAATGAGTATTCCTCTTGATATCTACGGATTTTACCCCTACACCAAGAATTCCACCTACCTCTCCCACACTCTAGACTCATAGTTTCAAATGCAGTTCTGTAGTTAAGCTACAGGATTTCACATCTGACTTACAAGCCCGCCTGCGCACTCTTTACGCCCAGTGATTC
+
FFFFFFFFFFFFFFFFFFFFFFFFFFFFFFFFFFFFFFFFF:FFFFFFFFFFFFF:FFFFF:FFFFFFFFFFFFFFFFFFFFFFFFFFFFFFFFFFFFFFFFFFFFFFFFFFFFFFFFFFFFFFFFFFFFFFFFFFFFFFFFFFFFFFFFFFFFFF:FFFFFFFFFFFFFFFFFFFFFFFFFFFFFFFFFFFFFFFFFFFFFFFFFFFFFFFFFFFF,FFFFFFFFFFFFF:FFFFFFFFFFFFFFFFFFF
@A01757:128:HWYCLDRX2:1:2101:2537:22670
TCGGACTACAAGGGTATCTAATCCTGTTCGCTACCCATGCTTTCGCTCCTCAGCGTCAGTTACTGCCCAGAGACCTGCCTTCGCCATTGGTGTTCCTCCTGATATCTGCGCATTTCACCGCTACACCAGGAATTCCAGTCTCCCCTACAGCACTCAAGTTATGCCCGTATCGCCTGCACGCCCGAAGTTAAGCCCCGGGATTTCACAGACGACGCGACAAACCACCTACGAGCTCTTTACGCCCAGTAATT
+
FFFFFFFFFFFFFFFFFFFFFFFFFFFFFFFFFFFFFFFFFFFFFFFFFFFFFFFFFFFFFFFFFFFFFFFFFFFFFFFFFFFFFF:FFFFFFF:FFFFFFFFFFFFFFFFFFFFFFFFFF:FFFFFFFFFFFFFFFFFFFFFFFFFFFFFFFFFFFFFFFFF:FFFFFFFFFFFFF,FFFFFF:FFFFFFFFF,FFFFFFFFF:FFFFFFFFFFFFFF:FFFFFFFFFFFF,FFFFFFFFFFFFFFFFFF
@A01757:128:HWYCLDRX2:1:2101:13666:22717
TCGGACTACAAGGGTATCTAATCCTGTTTGCTCCCCACGCTTTCGTGCCTCAGTGTCAGTTACAGTCCAGAGAGCCGCCTTCGCAACTGGTGTTCCTCCTAATATCTACGCATTTCACCGCTACACTAGGAATTCCACTCTCCTCTCCTGCACTCAAGTTCCCCAGTTTCAAAGGCTTACTACGGTTGAGCCGTAGCCTTTCACCTCTGACTTAAGAAACCACCTACGCACCCTTTACGCCCAGTAATTCC
+
FFFFFFFFFFFFFFFFFFFFFFFFFFFFFFFFFFFFFFFFFFFFFFFFFFFFFFFFFFFFFFFFFFFFFFFFFFFFFFFFFFFFFFFFFFFFFFFFFF:FFFFFFFFFFFFFFFFFFFFFFFFFFFFFFFFFFFFFFFFFFFFFFFFFFFFFFFFFFFFFFFFFFFFFFFFFFFFFFFFFFFFFFFFFFFFFFFFFFFFFFFFFFFFFFFFF:F,FF:FFFFFFFFFFFFFFFFFFFFFFF,,FF,FFF,F
@A01757:128:HWYCLDRX2:1:2101:19153:22858
TCGGACTACACGGGTATCTAATCCTGTTTGCTCCCCACACTTTCGTGCCTCAACGTCAGTTATCGTCCAGAAAGTCGCCTTCGCCACTGGTGTTCCTCCTAATATCTACGCATTTCACCGCTACACTAGGAATTCCACTTTCCTCTCCGACACTCAAGATATCCAGTTTTGGTTGCAGTTCCTCAGTTGAGCCGAGGGATTTCACAACCAACTTAGACACCCGTCTACGCACCCTTTACACCCAATAATTC
+
FFFFFFF,FFFFFFFFFFFFFFFFFFFFFFFFFFFFFFFFFFFFF,F:FFFFFF:FFFFFFFFFFF:FFFFFFFFFFFFFFFFFFFFFFFFFFFFFFFFFFFFFFF:FFFFFFFFFFFFFFF:,FFFFFFFFFF,FFFFFFFFFFFF:FFFFFF:FF:FFFFF:FFFFFFFFFF:FF::FF:FFFFF,FF:F:FFFFFFFFFFFFFFFFF:,FFFF:FF:F:F:FFF,:FFFF:FF:FFFF:FFFFFFFF:
@A01757:128:HWYCLDRX2:1:2101:31024:22874
TCGGACTACACGGGTATCTAATCCCTTTCGCTCCCCTGGCCTTCGTGCCTCAGCGTCAGTTAATGTCCAGGAACCCGCCTTCGCCACGAGTGTTCCTCTCGATATCTACGCATTTCACTGCTACACCGATAATTCCGGTTCCCCCTCCATTACTCTAGTCTCGCAGTATCATGTGCCGTCCGCGGGTTGAGCCCGCGCCTTTCACACACGACTTACGAAACAGCCTACTCACGCTTTACGCCCAGTGATTC
+
FFFFFFFFFFFFFFFFFFFFFFFFFFFFFFFFFFFFFFFFFFFFFFFFFFFFFFFFFFFFFFFFFFFFFFFFFFFFFFFFFFFFFFFFFFFFFFFFFFFFFFFFFFFFFFFFFFFFFFFFFFFFFFFFFFFFFFFFFFFFFFFFFFFFFFFFFFFFFFFFFFFFFFFFFFFFFFFFFFFFFFFFFFFFFFFFFFFFFFFFFFFFFFF:F::FFFFFFFFF:FFFFFFFFFFFFFFFFFFFFFFFFFFF,FF
@A01757:128:HWYCLDRX2:1:2101:5990:22889
TCGGACTACAAGGGTATCTAATCCTGTTTGCTCCCCACGCTTTCGCGCCTCAGCGTCAGTTATTGTCCAGCAGGCCGCCTTCGCCACTGGTGTTCCTCCGTATATCTACGCATTTCACCGCTACACACGGAATTCCGCCTGCCTCTCCAACACTCAAGAACTACAGTTTCAAATGCAGGCCATGGGTTGAGCCCATGGTTTTCACATCTGACTTGCAGTCCCGCCTACACGCCCTTTACACCCAGTAAATC
+
FFFFFFFFFFFFFFFFFFFFFFFFFFFFFFFFFFFFFFFFFFFFFFFFFFFFF:FFFFFFF:FFFFFFFFFFFFFFFFFFFFFFFFFFFFFFFFFFFFFFFFFFFFFFFFFFFFFFFFFFFF,FFFFFFFFFFFFFFFFFFF:FFFFFFFFFFFFFFFFFFFFFFF:FFFFFFFFFFFFFFF:FFFFFFFFFFFFFFFFFF:FFFFFFFF:FFFFF:,:FFFFFFFFFFF,FFFFFFFFFFFF:FFF,FFF
@A01757:128:HWYCLDRX2:1:2101:28682:22921
TCGGACTACCGGGGTATCTAATCCCTTTCGCTCCCCTGGCCTTCGTTCCTCAGCGTCAGTTAATGTCCAGGAACCCGCCTTCGCCACGAGTGTTCCTCTCGATATCTACGCATTTCACTGCTACACCGAGAATTCCGGTTCCCCCTCCATTACTCTAGTCTCGCAGTATCATGTGCCGTCCGCGGGTTGAGCCCGCGCCTTTCACACACGACTTACGAAACAGCCTACGCACGCTTTACGCCCAGTGATTC
+
FFFFFFFFFFFFFFFFFFFFFFFFFFFFFFFFFFFFFFFFFFFFFFFFFFFFFFFFFFFFFFFFFFFFFFFFFFFFFFFFFFFFFFFFFFFFFFFFFFFFFFFFFFFFFFFFFFFFFFFFFFFFFFFFFFFFFFFFFFFFFFFFFFFFFFFFFFFFFFFFFFFFFFFFFFFFFFFFFFFFFFFFFFFFFFFFFFFFFFFFFFFFFFFFFFFFFFFFFFFFFFFFFFFFFFFFFFFFFFFFFFFFFFFFFFF
@A01757:128:HWYCLDRX2:1:2101:2248:23015
TCGGACTACAGGGGTATCTAATCCTGTTTGCTCCCCACGCTTTCGAGCCTCAACGTCAGTCATCGTCCAGCAAGCCGCCTTCGCCACTGGTGTTCCTCCTAATATCTACGCATTTCACCGCTACACTAGGAATTCCCCACTCCCCTCCTGAACTCTAGTCAGAGAAGTATCGGATGGCGTCTCCGGGTTAAGCCCAGAGTTTTCACACCCGACTTACTCAACCGCCTACGAGATATTTACGCCCAATAAAT
+
FFFFFFFFFFFF:FFFFFFFFFFFFF::FFFFFFFFFFFFF:FFFFFFFFFFF:F:FFFFFFFFF,FFF:FF:FFF:FF:FFFFFFFFFFFFF:FFFFFFFF:FFFFFF:FFFFFFFFFFFFFFFFFF,:FFF:FFFFFF,F,,F:FF:,::FFFFFFFFF:FF,::FFF:FFFF:,FFFFFF:F::F:F:FFFFF:FFFFFF:FFFF:F:FF:FFFFFFFFFFFFFF:,FF,,,F:FF,,FF,,F:FFF,
@A01757:128:HWYCLDRX2:1:2101:6894:23015
TCGGACTACCCGGGTATCTAATCCTGTTCGCTACCCACGCTCTCGTGCTTCAGCGTCAGTCTCAGCCTGGTAAGCTGCCTTCGCTATCGGAGTTCTAAGTCATATCTAAGCATTTCACCGCTACTTGACTTATTCCGCCTACCTCGTCTGTACTCGAGCCCGCCAGTTTTAATGGCAATCCGGGGTTTAGCCCCGACATTTAACCACTAACTTAACAGGCCGCCTACGCACCCTTTAAACCCAATAAATCC
+
FFFFFFFFFFFFFFFFFFFFFFFFFFFFFFFFFFFFFFFF:FFFFFFFFFF:FFFFFFFFFFFFFFFFFFFFFFFFFFFF,FFFFFFF:FFFFFFFFFFFFFFFFFFFFFFFFFFFFFFFF:,FF,FFFFF,:FFFFFFF:FFFFFFFFFFFFFFFFFFFFFFFF:F:FFFFFFFFFFFFFF:FF:FFFFF:FFFFFF:F:F:FF:FFFFFFFFFFFFFF:FFFFFFFFFFFFFF:F,FFFFF,FF,F:F:
@A01757:128:HWYCLDRX2:1:2101:8015:23046
TCGGACTACCGGGGTATCTAATCCCTTTCGCTCCCCTGGCCTTCGTGCCTCAGCGTCAGTTAATGTCCAGGAACCCGCCTTCGCCACGAGTGTTCCTCTCGATATCTACGCATTTCACTGCTACACCGAGAATTCCGGTTCCCCCTCCATTACTCTAGTCTCGCAGTATCATGTGCCGTCCGCGGGTTGAGCCCGCGCCTTTCACACACGACTTACGAAACAGCCTACGCACGCTTTACGCCCAGTGATTC
+
FFFFFFFFFFF:::FF:,FFF,FFFFF:FFFF:FFFFFFFFFF:F:FFFFFFFFFFFFFFFFFFFF,FFFFFFFF:F:F:FF::FFFFF,:,,FFFFF:FF:F:FFFFF:FF,FFFF:FFF:FFF:F,F:F,FFFF,FF,,F::F,FF,FFFFFFFF:FFF,FFFFFFFFFFFFF:FFFF,FF,F:FFF:FFF::F:FF:F,,FFFFFFF:FF,::FF,FFFFF::F:F:,FF:FFFF:FFF,F,F,FFF,
@A01757:128:HWYCLDRX2:1:2101:27073:23046
TCGGACTACAAGGGTATCTAATCCTGTTTGCTCCCCTAGCTTTCGCGCCTCAGCGTCAGTGATGGCCCAGAAGGCCGCCTTCGCCACCGGTGTTCTTCCCGATATCTGCGCATTCCACCGCTACACCGGGAATTCCGCCTTCCCCTACCACACTCAAGCCAGCCGGTATCGGGAGCGAGACGGGGTTGAGCCCCGAAATTTGACTCCCGACCTAACTGGCCGCCTACGCGCGCTTTACGCCCAATTAATCC
+
FFFFFFFFFFFFFFFFFFFFFFFFFFFFFFFFFFFFFFFFFFFFFFFFFFFFFFFFFFFFFFFFFFFFFFFFFFFFFFFFFFFFFFFFFFFFFFFFFFFFFFFFFFFFFFFFFFFFFFFFFFFFFFFFFFFFFFFFFFFFFFFFFFFFFFFFFFFFFFFFFFFFFFFFFFFFFFFFFFFFFFFFFFFFFFFFFFFF,:FF:FFFFFFFFFF:FFFFF:,FFFFFF:FFFFFFFFFFF:FF:FFFFFFFFFF
@A01757:128:HWYCLDRX2:1:2101:31593:23046
TCGGACTACAAGGGTATCTAATCCCTTTCGCTCCCCTGGCCTTCGTGCCTCAGCGTCAGTTAATGTCCAGGAACCCGCCTTCGCCACGAGTGTTCCTCTCGATATCTACGAATTTCACCTCTACACACGGAATTCCACTCACCTCTCTCGAACTCTAGACTGATAGTTTAGGGGGCCGTTCCGGGGTTGAGCCCCGGGCTTTCACACCGGACTGACTAGTCAGCCTACGCGCGCTTTACCCCCAGTAATTC
+
FFFFFFFFFFFFFFFFFFFF,FFFFFFFFFFFFFFFFFFFFFFFFF:FFFF:FFFFFFFFFF,FFFFFFFFFFFFFFFF:FFFFFFFFFFFFFFFFFFFFFFFFFFF,FF:FFFFFFF,,FF,F,F,F,FF:FFFF,,FF:FF,FFF:FF,FF:,,FF:FF,:,FFF::,::,FFFFF:,F,,FFF,FF,FFF:F,F,,FFFFFF:FF,:FFFF,F:FF,:,FFFF,F:FFFFF,FF,,,FFFF,F,FF:F
@A01757:128:HWYCLDRX2:1:2101:32172:23046
TCGACTACAGGGTTTCTAATCCTGTTCGCTACCCACGCTCTCGTGCTTCAGCGTCAGTCTCAGCCTGGTAAGCTGCCTTCGCTATCGGAGTTCTAAGTCATATCTAAGCATTTCACCGCTACTTGACTTATTCCGCCTACCTCGTCTGTACTCGAGCCCGCCAGTTTTAATGGCAATCCGGGGTTTAGCCCCGACATTTAACCACTAACTTAACAGGCCGCCTACGCACCCTTTAAACCCAATAAATCCGG
+
FFFFFFFFFFFFFFFFFFFFFFFFFFFFFFFFFFFFFFFFFFFFFFFFFFFFFFFFFFFFFFFFFFFFFF:FFFFFFFFFFFFFFFFFFFFFFFFFFFFFFFFFFFFFFFFFFFFFFFFFFFFFFFFFFFFFFF:FFFFFFFFFFFFFFFFFFFFF:FFFFFFFFFFFFFF::FFFFF,FFFFFFF,FFFFFFFFFFFFFF,::FFFFFFF,F:FFFFF,FF,,FFFFFFF::FFFFF:FFFFFFFFFF,F
@A01757:128:HWYCLDRX2:1:2101:26250:23062
GGGGGGGGGGGGGGGGGGGGGGGGGGGGGGGGGGGGGGGGGGGGGGGGGGGGGGGGGGGGGGGGGGGGGGGGGGGGGGGGGGGGGGGGGGGGGGGGGGGGGGGGGGGGGGGGGGGGGGGGGGGGGGGGGGGGGGGGGCGGCGGGGGGGGGGGGGGGGGGGGGGCGGGGCGGGGGGGGGGGGGGGGGGGGGGGGGGGGGGGGGGGCGGGAGGCGGGGGGGGGCCGGCGGAGCGGGTGGGGGCCGGGGGCAGG
+
:FFFFFFFFFFFFFFFFFFFFFFF:FFFFFFFFFFFFFFFFFFFFF:F:,FFFFF:FFFF:FF:FF:FFFFFFFFFF:F:F:FF::FF:FF:F:,FF:,F,:F:F,FF:::FFFF:FFFF,::FFFFF,,F:::,:,,FF,,,,:,::,FF,:,,:F,,,:F,,,,,F,,,:,,,,,,,,:,,F::,,,,,,,,,,,,,:,,F,,:,,,,,,,,F::,::,,,,,,:,,,,,,,,F,F,,,,,:,,,,,:,
@A01757:128:HWYCLDRX2:1:2101:17580:23109
TCGGACTACAAGGGTTTCTAATCCTGTTTGCTCCCCACGCTTTCGCGCATCAGCGTCAGTTATGTTCTAGCAGGTCGCCTTCGCAATGAGTATTCCTCTTGATCTCTACGGATTTTACCCCTACACCAAGAATTCCACCTACCTCTCCCATACTCTAGAATAACAGTTTCAAATGCAGTTCTATGGTTAAGCCATAGGATTTCACATCTGACTTGCTATCCCGCCTACGCGCTCTTTACGCCCAGTGATTC
+
FFFFFFFFFFFFFFFFFFFFFFFFFFFFFFFFFFFFFFFFFFFFFFFFFFFFFFFFFFFFFFFFFFFFFFFFFFFFFFFFFFFFFFFFFFFFFFFFFFFFFFFFFFFFFFFFFFFFFFFFFFFFFFFFFFFFFFFFFFFFFFFFFFFFF:FFFFFFFFFFFFFFF:FFFFFFFFFFFFFFFFFFF:FFF:,:FFFFFFFFFFFFFF:FFF,FFF,FF,FFFFFFFFFFFFFFFFFFFFFFFFF,FFF:FFF
@A01757:128:HWYCLDRX2:1:2101:14181:23171
TCGGACTACAAGGGTATCTAATCCTGTTTGCTACCCACGCTTTCGCTCCTCAGCGTCAGTTATGTGCCAGATAGTCGCATTCGCCACTGATGTTCCTCCAGATATCTACGGATTTCACTCCTACACCTGGAATTCCACTATCCTCTCACACACTCCAGTTTGCCAGTTTCAAAGGCAGTTCCCACGTTGAGCGAGGGGATTTCACCCTTGACTTGACATACCGCCTACGAGCGCTTTACGCCCAGTAATTC
+
FFFFFFFFFFFFFFFFFFFFFFFFFFFFFFFFFFFFFFFFFFFFFFFFFFFFFFFFFFFFFFFFFFFFFFFFFFFFFFFFFFFFFFFFFFFFFFFFFFFFFFF:FFFFFFFFFFFFFFFFFFFFFFFFFFFFFFFFFFF:FFFFFFF::FFFFFFFFFFFFFFFFFFFFF:F,:FFFFFFFFFFF:FFFFFFFFFFFFFFFFFFFFFFFF:FFFFFFFFFFFFFFFFFFFFFFFFFFFFFFFFFFFFFFFF
@A01757:128:HWYCLDRX2:1:2101:16631:23187
GGACTACTAGGTTATCTAATCCTGTTTGCTCCCCACGCTTTCGTGCCTCAGTGTCAGTGCTGGTCCAGATGGCCGCCTTCGCCACAGATGTTCCTCCCGATCTCTACGCATTTCACTGCTACACCGAGAATTCCGGTTCCCCCTCCATTACTCTAGTCTCGCAGTATCATGTGCCGTCCGCGGGTTGAGCCCGCGCCTTTCACACACGACTTACGAAACAGCCTACGCACGCTTTACGCCCAGTGATTCCG
+
FFFFFFFFFFFFFFFFFF:FFFFFFFFFFFFFFFFFF:FFFFFFFFFFFFFFFFFFFFFFFFFFFFF:FFFFFF:FFFFFFFFFFFFFFF:FFFFFFFFFFFFF::FFFFFF:FFFFFFFFFFFFFFFFF:FFFFFFFFFF:F,FFFFFFFFFFFFFFFFFF:FFFFFFFFFFFF,FFFFFFFFFFFFFF:FFFFFFFFFFFF:,F:FFFFFFFFFFFFFF,F:FFF:FFFFFFFFF,FFF:FFFF:F,FF
@A01757:128:HWYCLDRX2:1:2101:18484:23202
TCGGACTACAAGGGTATCTAATCCTGTTTGCTCCCCACGCTTTCGAGCCTCAGCGTCAGTTACAGTCCAGAGAGTCGCCTTCGCCACTGGTGTTCTTCCTAATCTCTACGCATTTCACCGCTACACTAGGAATTCCACTCTCCTCTCCTGCACTCTAGACTTCCAGTTTGAAATGCAGCACCCAAGTTGAGCCCGGGTATTTCACATCTCACTTAAAAATCCGCCTACGCTCCCTTTACGCCCAGTAAATC
+
FFFFFFFFFFFFFFFFFFFFFFFFFFFFFFFFFFFFFFFFFFFFFFFF:FFFFFFFFFFFFFF,FFFFFFFFFFFFFFFFFFFFFFFFFFFFFFFFFFFFFFFFFFFFFFFFFFFFFFFFFFFFFFFFFFF:FFFFFFFFFFFFFFFFFFFFFFFFFFFFFFFFFFFFFFFFFF,FFFFFFFFFFFFFFFFFFFFFFFFFFFFFFFFFFFFFFFFFFFFFFFFFFFFFFFFFFFFFFFF,FFFFFFFFFFF
@A01757:128:HWYCLDRX2:1:2101:24126:23265
TCGGACTACACGGGTATCTAATCCTGTTTGCTCCCCACGCTTTCGCGCCTCAGCGTCAGTTACTGTCCAGCAATCCGCCTTCGCCACTGGTGTTCCTCCAGATATCTACGGATTTCACTCCTACACCTGGAATTCCACTATCCTCTCACACACTCCAGTTTGCCAGTTTCAAAGGCAGTTCCCACGTTGAGCGCGGGGATTTCACCCTTGACTTGACATACCGCCTACGAGCGCTTTACGCCCAGTAATTC
+
FFFFFFFFFFFFFFFFFFFFFFFFFFFFFFFFFFFFFFFFFFFFFFFFFFFFFFFFFFFFFFFFFFFFFFFFFFFFFFFFFFFFFFFFFFFFFFFFFFFFFFFFFFFFFFFFFFFFFFFFFFFFFFFFFFFFFFFFFFFFFFFFFFFFFFFFFFFFFFFFF:FFFFFFFFFFFFFFFFFFFFFFFFFFFFFFFFFFFFFFFFFFFFFFFFFFFFFFFFFFFFFFFFFFFFFFFFFFFFFFFFFFFFFFFFF
@A01757:128:HWYCLDRX2:1:2101:4589:23312
TCGGACTACAAGGGTATCTAATCCTGTTTGCTCCCCACACTTTCGAGCCTCAGCGTCAGTTAGAGCCCAGCAAGCCGCCTTCGCCACTGGTGTTCCTCCGAATATCTACGCATTTCACCGCTACACTCGGAATTCCGCTTGCCTCTACTCCACTCAAGAACTACAGTTTTGGATGCAGCTCCGCAGTTAAGCTGCGGTATTTCACATCCAACTTGCAGTCCCGCCTGCGCTCCCTTTACACCCAGTAATTC
+
FFFFFFFFFFFFFFFF:FF:FFFFFFFFFFFFFFFFFFF:FFFFFFFFFFFFFFFFFFFFFFFFFFFFF:FFFF:,FFFFFFFFFFFFFFFFFF,:F:FFFFFFFFFF::FFFFF,FFFFFFFFFFFFFFFFFFFFFFFFFF:FFFFFFFFF:FFFFFFFFFFFFFFFFFFFFFF,FFFFF:FFFFFFF:,FFFFF,FFFFFFF:FFFFF:,F:FFFFFF,FFF:F,FFFF:FFFFFFFFF,:,FFFFFF:
@A01757:128:HWYCLDRX2:1:2101:21811:23328
TCGGACTACAAGGGTATCTAATCCTGTTCGCTACCCATGCTTTCGAGCCTCAGCGTCAGTTGCAGACCAGAGAGCCGCCTTCGCCACTGGTGTTCTTCCATATATCTACGCATTCCACCGCTACACATGGAGTTCCACTCTCCTCTTCTGCACTCAAGTTCAACAGTTTCTGATGCAATTCTCCGGTTGAGCCGAAGGCTTTCACATCAGACTTATTGAACCGCCTGCACTCGCTTTACGCCCAATAAATC
+
FFFFFFFFFFFFFFFFFFFFFFFFFFFFFFFFFFFFFFFFFFFFFFFFFFFFFFFFFFFFFFFFFFFFFFFFFFFFFFFFFFFFFFFFFFFFFFFFFFFFFFFFFFFFFFFFFFFFFFFFFFFFFFFFFFFFFFFFFFFFFFFFFFFFFFFFFFFFFFFFFFFFFFFFFFFFFFFFFFFFFFFFFFFFFFFFFFFFFFFFFFFFFFFFFFFFFFFFFF:FFF:F:FFFFFFF:FFFFFFFFFFFFFFF:FF
@A01757:128:HWYCLDRX2:1:2101:23972:23375
TCGGACTACAAGGGTTTCTAATCCTGTTCGCTACCCAGGCTATCGTGCATCAGCGTCAGTCTGGGTCTGGTAAGCTGCCTTCGCTATCGGTGTTCTAAGTTATATCTAAGCATTTCACGCCTACTTAACTTATTCCGCCTACCTCGTCTGTTCTCAAGCTCTACAGTATTAATGGCGTATAGCGGTGACGCCCCAATATTTTACCACTATCTTATAATGACGCCTACCCACCCATTTAACCCCATAAATAC
+
FFFFF:,FF,FFFFFFFFFF:FFFFFFF,FFFFFFFF,FFF,FFF:FFFFFFFFFFFFF,,,,,,,F::FF:FF:FFFFFFFFFFF::F,FFFFF:F:,:,FFFFFFF,F,FFFFFF:,,:FFFF::F,F:FFFFF,F,FFFFFF,,,:,,FFFF,FF,F:,FF:FFFFF:F:FFFF:F,,,,,,FF::,,F,F,,:F,FFF:,FFFF:,F,F,FF,:,,FF:F,F,:F:,:F:FF,FF,FF,F,::FF:F
@A01757:128:HWYCLDRX2:1:2101:20473:23422
GGGGGGGGGGGGGGGGGGGGGGGGGGGGGGGGGGGGGGGGGGGGGGGGGGGGGGGGGGGGGGGGGGGGGGGGGGGGGGGGGGGGGGGGGGGGGGGGGGGGGGGGGGGGGGGGGGGGGGGGGGGGGGGGGGGGGGGGGGGGGGGGGGGGGGGGGGGGGGGGGGGGGGGGGGGGGGGGGGGGGGGGGGGGGGGGGGGGGGGGGGGGGGGGGGGGGGGGGGGGGGGGGGGGGCGGGGGGTGGGGGGGGGGGGGG
+
FFFFFFFFFFFFFFFFFFFFFFFFFFFFFFFFFFFFFFFFFFFFFFFFFFFFFFFFFFFFFFFFFFFFFFF:FFFFFFFFFFFFFFFFFFFFFFF,FFFFFFFFFFFFFF:FFFFFFFFFFFFFF:FF:FFFFFFFFFFFFFF:FFFFFFFFF:FFFFFF,FFFFFFFF::FF,FFFFF::F:FFFFFF:F:F:F:F:F,FFFF::FFF,F,F:,FF,FFFF:FF:FFF,::::F:,,FFF:F:FFFFF,F
@A01757:128:HWYCLDRX2:1:2101:32859:23422
TCGGACTACCGGGGTTTCTAATCCCTTTCGCTCCCCTGGCCTTCGTGCCTCAGCGTCAGTTAATGTCCAGGAACCCGCCTTCGCCACGAGTGTTCCTCTCGATATCTACGCATTTCACTGCTACACCGAGAATTCCGGTTCCCCCTCCATTACTCTAGTCTCGCAGTATCATGTGCCGTCCGCGGGTTGAGCCCGCGCCTTTCACACACGACTTACGAAACAGCCTACGCACGCTTTACGCCCAGTGATTC
+
FFFFFFFFFFFFFFFFFFFFFFFFFFFFFFFFFFFFFFFFFFFFF,FFFFFFFFFFF:FFFFFFFFFFFFFFFFFFFFFFFF:FFFFFFFFFFFFFFFFF,FFFFFFFFFFFFFFFFFFFFFFFFF:FFFFFFFFFFFFF,FFFFFFF:FFFFFFFF,FFFFFFF:FFF::FFFFFFFFF,F:FF:FFFFFFFFFFFFFFFFFFFFFFF,,:FFFFFFFFFFFFFFFFFF:F,F:FFF::FFF:F:,FFFF
@A01757:128:HWYCLDRX2:1:2101:3341:23531
TCGGACTACAAGGGTATCTAATCCCTTTCGCTCCCCTGGCCTTCGTGCCTCAGCGTCAGTTAATGTCCAGGAACCCGCCTTCGCCACGAGTGTTCCTCTCGATATCTACGCATTTCACTGCTACACCGAGAATTCCGGTTCCCCCTCCATTACTCTAGTCTCGCAGTATCATGTGCCGTCCGCGGGTTGAGCCCGCGCCTTTCACACACGACTTACGAAACAGCCTACGCACGCTTTACGCCCAGTGATTC
+
FFFFFFFFFFFFFFFFFFFFFFFFFFFFFFFFFFFFFFFFFFFFFFFFFFFFFFFFFFFFFFFFFFFFFFFFFFFFFFFFFFFFFFFFFFFFFFFFFFFFFF:FFFFFFFFFFFFFFFFFFFFFFF:FFFFFFFF:FFFFFFFFFF,FFFFFFFFFFFFFFFFFFFFFFFFFFFFFFFFFFFFF:FFFFFFFFF:FFFF:FFF:FF,FFFFFFF,,FFFFFFFFFFFFFFFFFF,:FFFFFFF,F:,F,FF
@A01757:128:HWYCLDRX2:1:2101:12038:23531
TCGGACTACAGGGGTATCTAATCCTGTTTGCTACCCACGCTTTCGAACCTCAGCGTCAGTTACAGACCAGAGAGCCGCTTTCGCCACTGGTGTTCTTCCATATATCTACGCATTTCACCGCTACACATGGAGTTCCACTCTCCTCTTCTGCACTCAAGTCTCCCAGTTTCCAATGCACTACTCCGGTTAAGCCGAAGGCTTTCACATCAGACTTAAAAGACCGCCTGCGTTCCCTTTACGCCCACTAACTC
+
FFFFFFFFFFFFFFFFFFFFFFFFFFFFFFFFFFFFFFFFFFFFF:F:F:FFFFFFFFFFFFFFFFFFFFFFFFFFFFF:FFFFFFF:FFFF:F:FFFF:FFF,FF,FFFFFFF,FFFFFFFFFFFF:FFFFFFFFFFFFFFFFFFFF::::FFF,FFFFFFFFFF:FF,FF:FF:FFFFFFFF:FF:FFFFFF:FFFF:FFFFFFFF:F:FFFFFFF,:FFFFFFFFF,:F,FFF:FFF:FF:F:,,FFF
@A01757:128:HWYCLDRX2:1:2101:21929:23531
TCGGACTACCGGGGTATCTAATCCTGTTCGATACCCACGCTTTCGTGCTTCAGCGTCAGTTGGGCGCCGGTATGCTGCCTTCGCAATCGGAGTTCTGCGTGATATCTATGCATTTCACCGCTACACCACGCATTCCGCATACTTCTCGCCCACTCAAGAACGCCAGTTTCAACGGCGGAGCGAGGTTGAGCCCCGCGATTTTACCGCTGACTTGGCATTCCGCCTACGCACCCTTTAAACCCAATAAATCC
+
FFFFFFFFF::FFFFFFFFFFFFFFFFF,FFFFFFFFFFFFFFFFFFFFFF,FFFFFFF:FF:FF:FFFFFFFF:FFFFFFFFFFFFFFFFFFFFF:FF,,F:F:FFFFFF,FF:FFFF:FFFFFF:FFFFFFFFFFFFFFFFFFFFFF:F:::FFFFF,:FFFFFF:FFFFFFFFFFFFFFFF:FFF:FFFFFFFFF:FFFFFFFFFFFF:FFFFFFFFFFFFFF:FFF,F,,FFFFF,FFFFFFFFF,F
@A01757:128:HWYCLDRX2:1:2101:8630:23547
TCGGACTACAGGGGTATCTAATCCCTTTCGCTCCCCTGGCCTTCGTGCCTCAGCGTCAGTTAATGTCCAGGAACCCGCCTTCGCCACGAGTGTTCCTCTCGATATCTACGCATTTCACTGCTACACCGAGAATTCCGGTTCCCCCTCCATTACTCTAGTCTCGCAGTATCATGTGCCGTCCGCGGGTTGAGCCCGCGCCTTTCACACACGACTTACGAAACAGCCTACGCACGCTTTACGCCCAGTGATTC
+
FFFFFFFFFFFFFFFFFFFFFFFFFFFFFFFFFFFFFFFFFFF::FFFFFFFFFFFFFFFFFF,FFFF:FFFFFFFFFFFFFFFFFFFFFFFFFFFFFFFFFFF:,FFFFF:FFFFFFFFFFFFFFFFFFFFFFFFFFFFFFFFFFFFFFFFFFFFFFFFFFFFF:FFFFFFFFFFFFFFFFFF,:FFFFFFFFFFFFF,FFFF:FFFFFFF:FFFF:F:FFFFF,FFFFFFFFFFF,F:FFF,FF:FFFF
@A01757:128:HWYCLDRX2:1:2101:13512:23547
TCGGACTACCGGGGTATCTAATCCTATTTGCTCCCCACGCTTTCGTGCCTCAGCGTCAGTCACAGGCCAGGCGGCCGCCTTCGCCACTGGTGTTCTTCCATATCTCTGCGCATTTTACCGCTACACATGGAGTTCCACCGCCCTCTCCTGTCCTCAAGTCTGCCAGTTTCTGAATGAAAGACGAGTTGAGCTCATCCCTTTGCCTTCAGACTGAACAGACCGCCTGCGCACCCTTTACGCCCAATCATTCC
+
FFFFFFFFFFFFFF:FFFFFFFFFFFFFFFFFFFFFFFFFFFFFFFFFFFFFFFFFFFFFFFFFFFFFFFFFFFFFFFFFFFFFFFFFFFFFFFF:FFFFF,FFFFFFFFFFFFFFFFFFFFFF,FFFFFFFFFFFFFFFFFFFFFFFFFFFFFFFFFFFFFFF:FFFFFFFFFFFFFFF,FFFFFFFFFFFFFFFFFFFFFFFFFFFFFFFFFFFFFFF::FFFF:FFF:FFFFFF:,F:FFFFFFFFFF
@A01757:128:HWYCLDRX2:1:2101:6081:23578
TCGGACTACAAGGGTATCTAATCCTGTTTGCTCCCCACGCTTTCGAGCCTCAGTGTCAGTTACAGTCCAGTAAGCCGCCTTCGCCACTGGTGTTCCTCCTAATATCTACGCATTTCACCGCTACACTAGGAATTCCACTTGCCTCTCCGACACTCCAGCCCTGCAGTTCCAAATGCAGTCCCGGGGTTGAGCCCCGGGCTTTCACATCTGGCTTGCAATGCCGTCTACGCTCCCTTTACACCCAGTACATC
+
FFFFFFFFFFFFFFF:FFFFFFFF:FFFFFFFFFFFFFFFFFFFFFFFFFFFFFFFFFFFF,FFF,FFFFFFFFFFFFFFFFF:FFFFFFFFFFFF:FFFFFF,FFFFFFF,:,FFFFFFFFF,F,FFFFF:FFFFFFF:FF:FFF,F:F,FFFFFFF:FFF:F:FFFFFF:FFF:FFFFFFFFFFFFFFFFFF:FF:F,F,FFFF:FFFFF:F:FF,:F,FF,FF,,F:::FFFFFFF,FFFFF,,F,FF
@A01757:128:HWYCLDRX2:1:2101:24062:23625
TCGGACTACAAGGGTATCTAATCCCTTTCGCTCCCCTGGCCTTCGTGCCTCAGCGTCAGTTAATGTCCAGGAACCCGCCTTCGCCACGAGTGTTCCTCTCGATATCTACGCATTTCACTGCTACACCGAGAATTCCGGTTCCCCCTCCATTACTCTAGTCTCGCAGTATCATGTGCCGTCCGCGGGTTGAGCCCGCGCCTTTCACACACGACTTACGAAACAGCCTACGCACGCTTTACGCCCAGTTATTC
+
FFFFFFFFFFFFFFFFFFFFFFFFFFFFFFFFFFFFFFFFFFFFFFFFFFFFFFFFFFFFFF,FFFFFFFFFFFFFFFFFFFFFFFFFFFFFFFFFFFFFFFFFFFFFFFFFFFFFF:FFFFFFFFFFFFFFFFFFFFFFFFFFFFFFFFFFFFFFFFFFFFFFFFFFFFFFFFFFFFFFFFFFFF:FFFFFFFFFFFFFFFFFFFFFFFFFFFFFFF:::FFFFFFFFFFFFFFFFFFFFFFFFFFFFF:
@A01757:128:HWYCLDRX2:1:2101:6280:23703
TCGGACTACAAGGGTATCTAATCCTGTTTGCTCCCCACACTTTCGTGCCTCAACGTCAGTTACAGTCCAGTAAGCCGCCTTCGCCACTGGTGTTCCTCCTAATATCTACGCATTTCACCGCTACACTAGGAATTCCACTTACCTCTCCTGCACTCCAGTTGAACAGTTTCCAAAGCAGTCCGGGGGTTGAGCCCCCGCCTTTCACTTCAGACTTGCCTCACCGTCTACGCTCCCTTTACACCCAGTAAATC
+
FFFFFFFFFFFFFFFFFFFFFFFFFF:FFFFFFFFFFFFFFFFFFFFFFFFFFFFFFFFFFFFFFFFFFFFFFFFFFFFFFFFFF,FFFFFFFFFFFFFF,FFFFFFFFFFF:FFFFFFFFFFF:FFFFFF:FFF:FFFFFFFFFFFFFFFFFFFFFFFFFFF:FFFFF:FFFFFFFFFF:FFFFFFFFFFFFFFFFFFFF,FFFF,,FFFFFFFFFF,,,FF:FFF,FFFF:FFFF:F,FFF::F,FFFF
@A01757:128:HWYCLDRX2:1:2101:19388:23703
TCGGACTACTAGGGTATCTAATCCTGTTTGCTACCCACGCTTTCGCTCCTCAGCGTCAGTTATGTGCCAGATAGTCGCCTTCGCCACTGATGTTCCTCCAGATATCTACGGATTTCACTCCTACACCTGGAATTCCACTATCCTCTCACACACTCCAGTTTGCAAGTTTCAAAGGCAGTTCCCACGTTGAGCGCGGGGATTTCATCCTTGACTTGACATACCGCCTACGAGCGCTTTACGCCCAGTAATTC
+
FFFFFFFFFFFFFFFFFFFFFFFFFFFFFFFFFFFFFFFFFFFFFFFFFFFFFFFFFFFFFFFFFFFFFFFFFFFFFFFFFFFFFFFFFFFFFFFFFFFFFFFFFFFFFFFFFFFFFFFFFFFFFFFFFFFFFFFFFFFFFFFFFFFFFFFFFFFFFF:FFFFFFFFFFFFFFFFFFFFFFFFFFFFFFFFFFFFFFFFFFFFFFFFFFFFFFF,FFFFFFFF:FFFFFFFFFFFFFFF::F:F:FFFFF,
@A01757:128:HWYCLDRX2:1:2101:17463:23719
TCGGACTACAAGGGTTTCTAATCCTGTTCGCTCCCCTAGCTTTCGCGCCTCAGCGTCAGTCGTGGCCCAGAAGGCCGCCTTCGCCGCCGGTGTTCTTCCCAATATCTGCGCATTCCACCGCTACACTGGGAATTCCGCCTTCCCCTACCAGACTCAAGCCTGCCGGTATCGGGGGCGGACCGGGGTTGAGCCCCGGTATTTGACCCCCGACCTAACAGGCCGCCTACGCGCGCTTTACGCCCAATGAATCC
+
FFFFFFFFFFFFFFFFFFFFFFFFFFFFFFFFFFFFFFFFFFFFFFFFFFFFFFFFFFFFFFFFFFFFFFFFFFFFFFFFFFFFFFFFFFFFFFFFFFFFFFFFFFFFFFFFFFFFFFFFFFFFFFFFFFFFFFFFFFFFFFFFFFFFFFFFFFFFFFFFFFFFFFFFFFFFFFFFFFFFFFFFFFFFFFFFFFFFF,FFFFFFFFFFFFFFF,FFFFFFFFFFF:FFFFFFFFFFFFFFFFFFF,F:F:F
@A01757:128:HWYCLDRX2:1:2101:28800:23719
TCGGACTACACGGGTATCTAATCCTATTTGCTCCCCACGCTTTCGTGCATGAGCGTCAGTGATGGCCCAGCAAATCGCCTTCGCCACTGGTGTTCCTCCTAATATCTACGCATTCCACCGCTACACTAGGAATTCCATTTGCCTCTACCATACTCAAGCCTACCAGTTTCTAAGACGAACCGGAGTTAAGCTCCGGGCTTTAATCTTAGACTTAATAAGCCGCCTGCGCACGCTTTACGCCCAATAAATCC
+
FFFFFFFFFFFFFFFFFFFFF:FFFFFFFFFFFFFFFFFFFFFFFFFFFFFFFFFFFFFFFFFFFFFFFFFFFFFFFFFFFFFF:FFFFFFFFFFFFFFFFFFFFFFFFFFFFFFFFFFFFFFFFFFFFFFFFFFFFFFFFFFFF:FFFFFFFFF,FFFFFFFFFF:FFFFFFFFF:FFFFFFFFFFFFFFFFFFFFFFFF:,FFFFFFFFF:FFFFF,:FFFFF:FFFFFFFFFF:,FFFFFFF,FFFFF
@A01757:128:HWYCLDRX2:1:2101:7663:23750
TCGGACTACAGGGGTATCTAATCCTGTTCGCTACCCATGCTCTCGTGCATCAGCGTCAGACTCAGCCTGGTAAGCTGCCTTCGCTATCGGAGTTCTAAGTTATATCTATGCATTTCACCGCTACTTAACTTATTCCGCCTACCTCGTCTGTTCTCTAGCTCTACAGTATTAATGGCACAATGAGGTGAAGCCCCAAAATTTTACCACTAGCTTATAATGCCGCCTACGCACCCTTTAAACCCAATAAATCC
+
FFFFFFFFFFFFFFFFFFFFFFFFFFFFFFFFFFFFFFFFFFFFFFFFFFFFFFFFFFFFFFFFFFFFFFFFFFFFFFFFFFFFFFFFFFFFFFFFFFFFF:FFFFFFFFFFFFFFFFFFFFFFFFFF,:FFFFFFFF:FFF,FFFFFFFF:FFFFFF:F,FFFFFFFFFFFFFFFFFFFFFFFF,F,,FF,:F,,:,:FFF,,F,F:,,F,,:F,,FF::FF,:,FF,,,FF,:F,:,::F,,:,F,F:,
@A01757:128:HWYCLDRX2:1:2101:24325:23829
TCGGACTACAAGGGTATCTAATCCTGTTTGCTCCCCACACTTTCGTGCCTCAACGTCAGTTACGGTCCAGAAAGTCGCCTTCGCCACTGGTGTTCCTCCTAATATCTACGCATTTCACCGCTACATTAGGAATTCCACTTTCCTCTCCGACACTCAAGATATCCAGTTTTGGTTGCAGTTCCTCAGTTGAGCCGAGGGATTTCACAACCAACTTAGACACCCGTCTACGCACCCTTTACACCCAATAATTC
+
FFFFFFFFFFFFFFFFFFFFFFFFFFFFFFFFFFFFFFFFF:FFFF:FFFFFFFFFFFFFFFFFFFFFFFF:FFFFFFFFFFFFFFF:FFF,FFFFFFFFFFFFFFFFF:FFFFFFFFFFFFFFFF,FFFFFFFF,FF:,FFFFFFFFFF,FFFFFFFFFFFFFFFF,F:,FFFFFFFFFFFFFFFFF,FFFFFFFFFFFFFFFFFFFFFFFFFF,FFFFF,FFFFFFF,FFFFFFFF:FF,,FFFFFFFF
@A01757:128:HWYCLDRX2:1:2101:25988:23923
TCGGACTACAAGGGTTTCTAATCCTGTTTGCTCCCCACGCTTTCGCGCCTCAGCGTCAGTTACTGTCCAGCAATCCGCCTTCGCCACTGGTGTTCCTCCGTATATCTACGCATTTCACCGCTACACACGGAATTCCGATTGCCTCTCCAGCACTCAAGAAATACAGTTTCAAATGCAGGCTATGGGTTGAGCCCATAGTTTTCACATCTCACTTAAAAGTCCGCCTACGCTCCCTTTAAGCCCAGTAAATC
+
FFFFFFF:FFFFFFFFFFFFF:FFFFFFFFFFFFFFFFFFFFFFFFFFFFF,FFFFFFFFFFFFFFFFFFFFFFFFFFFFFF:FFFFFFFFFFFFFFFFFFFFFFFFFFFFFFFFFFFFFFF:FFFFFFFFFFFFFFF:FFFFFFFFF:FFFFFFFFFFF,FFFFFFFFFFF::FFFFFFFFFF:FFFFFFFFF,FFFFFFFFFFFFFFFFFFFFFFFFFFFFFFF:FFFFFFFFFFF,FFFFF:FFF,F:
@A01757:128:HWYCLDRX2:1:2101:20085:23970
TCGGACTACCAGGGTATCTAATCCTGATCGCTCCCCCAGCTTTCGCGCCTCAGCGTCAGTGACGGCCCAGCAGGCTGCCTTCGCCATCGGTGTTCTTCCCGATATCTGCGCATTCCACCGCTACACCGGGAATTCCGCCTGCCTCTACCGCACTCGAGCCGCCCAGTTCGGAACCCGGCCCGAGGTTGAGCCCCGGGATTAGAGGTTCCGCTTAGGCAGCCGCCTACGCGCGCTTTACGCCCAATGAATCC
+
FFFFFFFFFFFFFFFFFFFFFFFFFF:FFFFFFFFFFFFFFFFFFFFFFFFFFFFFFFFFFFFFFFFFFFFFFFFFFFFFFFFFFFFFFFFFFFFFFFFFFFFFFFFFFFFFFFFFFFFFFFFFFFFFFFFFFFFFFFFFFFFFFFFFFFFFFFFFFFFFFFFFFFFFFFFF:FFFFFFFFFFFFFFFFFFFFFFFFF:,FFFF,FFFFFF:FFFFF:FFFFF:F,FFFFFFFFFFFFFFFFF,FFFF:FF
@A01757:128:HWYCLDRX2:1:2101:17951:24095
GGGGGGGGGGGGGGGTGGCGTGCGGTTGCAGAGCCAACCCGTGCGCATCCCGCCCCCACCAACGAAACCAACACACCCCCGCCCCACCGGGGCCACACACGAAATAATAACAAAAAAAAAAAAAACCACAAAAACCAAAACCCACCAAAATAAAAACGAAACAAAAAACAACACAAAAACCCACAGGAACACGAGAAATAAAAAAAAAAAATATAAAAACACCAAGACACACACACACAAAAAAAACAAAA
+
FFFFF:F,::F,FF,,,,,,,,:::,F,,,,:,,,,:,F,,,,,,,,,,,,,,,,:,,,::,,,,::F,,,,,,,,,,,:,,:FF,:,,,:,,:,F,,,FF,,F,,:::F,,,,FF,FF::,FF,,,,:F,:FF,,:,,F,,,F,:,,:,,F:F,,,,FF,,F,F,:,,FF,,,F,F,F,,,:,,,,:,,FF,,,F,,,:,FF,F,:,:,,,:,F,,,,,:,,F,,F,F,F:F,,,FF,::F:F:FFF,F,
@A01757:128:HWYCLDRX2:1:2101:15655:24158
TCGGACTACAAGGGTTTCTAATCCTGTTCGCTCCCCTAGCTTTCGCGCCTCAGCGTCAGTCGTGGCCCAGAAGGCCGCCTTCGCCGCCGGTGTTCTTTCCAATATCTGCGCATTCCACCGCTACACTGGGAATTCCGCCTTCCCCTACCAGACTCAAGCCTGCCGGTATCGGGGGCGGACCGGGGTTGAGCCCCGGTATTTGACCCCCGACCTAACAGGCCGCCTACGCGCGCTTTACGCCCAATGAATCC
+
FFFFFFFFFFFFFFFFFFFFFFFFFFFFFFFFFFFFF,FFFFFFF:FFFFFFFFFFFFFF:FFFFFFFFFFF:FFFFFFFFFFFFFFFFFFFF:F:FFFFFFFFFFFFFFFFFFFFFFFFFFFFFFFFFFFFFFFFF:FF,FFFFFFFFFFFFFFFFFFF,:FF:FF,F::FFFF,FFFFFFFF:FFFFFFF:F:FF::FFFF:FFFF:FFFFFFF:FFFFFFFFF:FF:FFFFFFFFFFFFF:FFFFFFF
@A01757:128:HWYCLDRX2:1:2101:27968:24158
TCGGACTCTAGGGTATCTAATCCTGTTTGCTCCCCACGCTTTCGTACCTCAGTGTCAGTTACAGTCCAGAAAGCCGCCTTCGCCACTGGTGTTCCTCCTAATATCTAAGCATTTCACCGCTACACTAGGAATTCCGCTTTCCTCTCCTGCACTCAAGTCTCGCAGTTCGCAAGGCTTACAATGGTTAAGCCACTGCCTTTCACCCTGCGCTTACGAAACCACCTACGTACTCTTTACGCCCAATCATTCCG
+
FFFFFFFFFFFFFFFFFFFFFFFFFFFFFFFFFFFFFFFFFFFFFFFFFFFFFFFFFFFFFFFFFFFFFFFFFFFFFFFFFFFFFFFFFFFFFFFFFFFFFFFFFFFFFFFFFFFFFFFFFFFFFF,FFFFFFFFFFFFFFFFFFFFFFFFFFFFFFFFFFFFFFFFFFFFFFFFFFFFF,FFFFFFFFFFFFFFFFF:FFFFFFFFFFFFFFFFF:FFFFFFFFFFFF:FFFFFFFFFFFFFFFF:FFFF
@A01757:128:HWYCLDRX2:1:2101:17743:24205
TCGGACTACTGGGGTTACTAATCCTGTTTGCTCCCCACGCTTTCGTGCCTCAGTGTCAGTTACAGTCCAGAGAGCCGCCTTCGCAACTGGTGTTCCTCCTAATATCTACGCATTTCACCGCTACACTAGGAATTCCACTCTCCTCTCCTGCACTCAAGTTCCCCAGTTTCAAAGGCTTACTACGGTTGAGCCCTAGCCTTTCACCTCTGACTTAAGAAACCACCTACGCACCCTTTACGCCCAGAAATTCC
+
FF:FF:FFFFFFF:FFF:FFFFFFFFFFF,FFFF:FFF:FF,FFFF,FFFFF:FFFFFFFFFFFF:,FF:FFF:FFFF:,FF:F,FFFFFFF:F,F:F:FFFFFF:,,F::FFFFFFFFF:FFFFFFFFFFF:F:FFFFFFFFFFFFFFFF:FFFFFFFFFFFFF,F,FF:FFF,FFF:FF,FFFFF,FFFF,F:FFFFFFFFF:FFF,FFF:,FF,:FF::F,F,FFF:FF,FF:FF,FFFFF,F:FFFF
@A01757:128:HWYCLDRX2:1:2101:27290:24205
TCGGACTACAAGGGTATCTAATCCTGTTTGCTCCCCACGCTCTCGAGCCTCAACGTCAGTCGCGGTCCAGCAGGCCGCCTTCGCCGCCGGTGTTCCTCCTGATATCAACGCATTTCACCGCTACACCAGGAATTCCGCCTGCCCCTCCCGCACTCCAGCCACGCAGTTTCCAGAGCAGTCCCGGGGTTGGGCCCCGGGCTTTCACTCCAGACTTGCGCGGCCGTCTACGCTCCCTTTACACCCAGTGAATC
+
FFFFFFFFFFFFFFFFFFFFFFFFFFFFFFFFFFFFFFFFFFFFFFFFFFFFFFFFFFFFFFFFFFFFFFFFFFFFFFFFFFFFFFFFFFFFFFFFFFFFFFFFFFFFFFFFFFFFFFFFFFFFFFF:FFF:FFFFFFFFFFFFFFFFFFFFFFF::FFFFFFFFFFFFFFFFFFFFFFFFFFFFFFFFFFFFFFFFFFFFFFFFFFF::FFFFFFFFFFFFFFFFFFFFFFFFFFFFFFFF:FFFFFFFF
@A01757:128:HWYCLDRX2:1:2101:15736:24361
TCGGACTACAAGGGTATCTAATCCTATTTGCTCCCCACGCTTTCGTGCCTCAACGTCAGTTATCGTCCAGAAAGTCGCCTTCGCCACTGGTGTTCCTCCTAATATCTACGCATTTCACCGCTACACTAGGAATTCCACTTTCCTCTCCGACACTCAAGATATCCAGTTTTGGTTGCAGTTCCTCAGTTGAGCCAAGGGATTTCACAACCAACTTAGACACCCGTCTACGCACCCTTTACACCCAATAATTC
+
FFFFFFFFFFFFFFFFFFFFFFFFFFFFFFFFFFFFFFFFF:FFFFFFFFFFFFFFFFFFFFFFFFFFFFF:FFFFFFFFFFFFFFFFFFFFFFFFFFFFFFFFFFFFFFFFF:FFFFFFFFFFFFFFFFFFFFFFFFF:FFFFFFFFFFFFFFFFFFFF,FFFFFFFFFFFFFFFFFFFFFFFFFFFFFFFFFFFFFFFF:FFFF:F:FFF:,F::F:FFFFFFFFFFFFFFFFFFFFFF:FFFFFFFFF
@A01757:128:HWYCLDRX2:1:2101:16767:24455
TCGGACTACACGGGTATCTAATCCTGTTCGCTACCCATGCTTTCGAGCCTCAGCGTCAGTTGGTGCCCAGTAGGCCGCCTTCGCCACTGGTGTTCCTCCCGATATCTACGCATTCCACCGCTACACCGGGAATTCCGCCTACCTCTGCACTACTCAAGATACACAGTTTTGAGAGCAGTTCATGGGTTGAGCCCATGTATTTCACTCCCAACTTGCATACCCGCCTGCGCTCCCTTTACACCCAGTAATTC
+
FFFFFFFFFFFFFFFFFFFFFFFFFFFFFFFFFFFFFFFFFFFFFFFFFFFFFFFFFFFFFFFFFFFFFFFFFFFFFFFFFFFFFFFFFFFFFFFFFFFFFFFFFFFFFFFFFFFFFFFFFFFFFFFFFFF,FFFFFFFFFFFFFFFF:FFFFFFFFFFFFFFFF:FFFFFFFFFFFFFFFFFFFF,FFFFFFF,FFFFFFFFF:FF,:FFFFFF,FFFFFFFFFFFFFFFFFFFFFFFFFFFFFFFF:FF
@A01757:128:HWYCLDRX2:1:2101:17671:24486
TCGGACTACAAGGGTATCTAATCCTGTTTGCTCCCCACGCTTTCGTGCCTCAGTGTCAGTTACAGTCCAGAGAGCCGCCTTCGCAACTGGTGTTCCTCCTAATATCTACGCATTTCACCGCTACACTAGGAATTCCACTCTCCTCTCCTGCACTCAAGTTCCCCAGTTTCAAAGGCTTACTACGGTTGAGCCGTAGCCTTTCACCTCTGACTTAAGAAACCACCTACGCACCCTTTACGCCCAGTAATTCC
+
FFFFFFFFFFFFFFFFFFFFFFFFFFFFFFFFFFFFFFFFFFFFFFFFFFFFFFFFFFFFFFFFFFFFFFFFFFFFFFFFFFFFFFFFFFFFFFFFFFFFFFFFFFFFFFFFFFFFFFFFFFFFFFFFFFFFFFFFFFFFFFFFFFFFFFFFFFFFFFFFFFFFFFFFFFFFFFFFFFFFFFFFFFFFFF:FFFF,FFFFFFFF,FFFFFFFFF:FFFFFFFFFF:FFFFFFFFFFFFF:FFFFFFFFFF,
@A01757:128:HWYCLDRX2:1:2101:11143:24580
TCGGACTACAAGGGTATCTAATCCCTTTCGCTCCCCTGGCCTTCGTGCCTCAGCGTCAGTTAATGTCCAGGAACCCGCCTTCGCCACGAGTGTTCCTCTCGATATCTACGCATTTCACTGCTACACCGAGAATTCCGGTTCCCCCTCCATTACTCTAGTCTCGCAGTATCATGTGCCGTCCGCGGGTTGAGCCGGTACCTTTCACTCCAGACTTAGCAGGCCGCCTACGCACCCTTTACGCCCAATCATTC
+
F:FF:FFF:FFFFFFFFF,,FFFFFF,:FFFFFFFFF,FFFF:FFFFFFFFFFFFFFFF,FFFFFFFF:FF:F:FFFFFF,FF:FFFF,F:FF:FF:FFFFFFFF,FF:FFF:FFFFFF,FFFFFFFFFFFFFFFFFFFFFFFFFFFFFFFFFFFFFFFF:FFFF:::FF:FFFF,FF:FFF,F:F:FFFFFFFFFFFFFFFFFFFFFFFFFFFFF:FFFFFFF:FFFFFFF,FF:FF:F:FF:FF::FFF
@A01757:128:HWYCLDRX2:1:2101:22354:24580
TCGGACTACAGGGGTATCTAATCCTGTTTGCTCCCCACACTTTCGTGCATCAGCGTCAGTCACAGGCCAGGCGGCCGCCTTCGCCACTGGTGTTCTTCCATATCTCTGCGCATTTTACCGCTACACATGGAGTTCCACCGCCCTCTCCTGTCCTCAAGTCTGCCAGTTTCTGAATGAAAGACGAGTTGAGCTCATCCCTTTGCCTTCAGACTGAACAGACCGCCTGCGCACCCTTTACGCCCAATCATTCC
+
FFFFFFFFFFFFFFFFFFFFFFFFFFFFFFFFFFFFFFFFFFFFFFFFFFFFFFFFFFFFFFFFFFFFFFFFFFFFFFFFFFFFFFFFFFFF:FFFFFFFFFFFFFFFFFFFFFFF:FFFFFFFFFFFFFFFFFFFFFFFFFFFFFFFFFFFFFFFFFFFFFFFFFFFFFFF::FFFF:F:F:FFFFFFFFFFFFFFFFFFF:FFFF:F:FF,F,F,FF:::FFF:FFFF:FFFFFFFFFFFFFF:FFFFF
@A01757:128:HWYCLDRX2:1:2101:10664:24659
TCGGACTACATGGGTCGCGCATGCTGGTTGTGACCCACCCTTTCGGGCGTGTATGTGTGTTGCAGGTTAGCGGGGTGCCTGCGCGCTCGGGGTGCTTGGTGATAGCTGTGCGTTGCGCCGCTGGGCCCGGGTTTGCGGCTGCGTCAGCGGCGGTCGGGCTGTCCAGTAGGGACGGCTAGTGTTCGGTTGGGGCGGTGGCTGTGGGCTGGGGGGTCCGGGTCGCGGTGCGCTGGGGTGGGGCCCCGGCGGTG
+
,:FF,,:,:,,F:F,,F,,,:,::FF,:FF,,:,,,F,,,,:,,F,F,,,F,,,FF:,F:FF,,F,,,:F,,FF,,F,,,,,FF,,,FFF,F,F:,:F:,::,,F:,,:F:,,,:,,,,F,,::,,,,,:,,,,,,F,,:F,F,,:,,FF,:,:,F,F,,,,,,,:,,F,,,,:F,,,,:,:,,FF,,F,F,,F:,,,:F::,,,F:,,,,,,,,,,,,,,F,,:F,,F,::F,:,F,,,,,,,,,,,,:,
@A01757:128:HWYCLDRX2:1:2101:26368:24737
TCGGACTACAAGGGTATCTAATCCTGTTTGCTCCCCACGCTTTCGCGCCTCAGCGTCAGTTAATGTCCAGCAGGCCGCCTTCGCCACTGGTGTTCCTCCGTATATCTACGCATTTCACCGCTACACACGGAATTCCGCCTGCCTCTCCATCACTCAAGATCTACAGTTTCAAATGCAGGTTCAGGGTTGAGCCCTGAAATTTCACATCTGACTTGCAGACCCGCCTACACGCCCTTTACACCCAGTAACTC
+
FFFFFFFFFFFFFFFFFFFFFFFFFFFFFFF:FFFFFFFFFFFFFFFFFFF:FFFFFFFFFFFFFFFFFFFFFFFFFFFFFFFFFFFFFFFFFFFFFFFFFF,FFFFFFFFFFFFF:FFFFF,FFFFFFFFFFFFFFFFFFFFFFFFF,FFFFFFFFFF:FFFFF:FF:FFFF:FFFF:FFF:FFFFFF:FFFFFFF:FFFFFFFFFFFFF:F:FF:F::FFFF,F:::F:F:F:FF:FFFF::FF:F,FF
@A01757:128:HWYCLDRX2:1:2101:5132:24784
TCGGACTACACGGGTATCTAATCCTGTTTGCTCCCCACGCTTTCGCGCCTCAGCGTCAGTTAATGTCCAGCAGGCCGCCTTCGCCACTGGTGTTCCTCCGTATATCTACGCATTTCACCGCTACACACGGAATTCCGCCTGCCTCTCCATCACTCAAGAACTACAGTTTCAAATGCAGGCCATGGGTTGAGCCCATGGTTTTCACATCTGACTTGCAGTCCCGCCTACACGCCCTTTACACCCAGTAAATC
+
FFFFFFFFFFFFFF:FFFFFFFFFFF,:FFFFFFFFFFFF:FFFFFFF:FFFFFFFFFFFFFFFFF:FFFFFFFF:FFFFF:FF:FFFFFF:FFFFFFFFFFFFFFFF,FFFFFF,FF:FFFFFFFF:FFF:FF,FFFFFFFFF:FFFFFFFFFFFFFFFFFFF:F:FFFFFF:F:,FFFF::FFFFFFFFFFFFFFFFFFF:FF:FFFFFFFFFFFFFF:FFFFF:FF:FFFFF,F,FFFFF,,F,FFFF
@A01757:128:HWYCLDRX2:1:2101:32732:24831
TCGGACTACAAGGGTATCTAATCCTGTTTGCTCCCCACGCTTTCGCGCCTCAGCGTCAGTTGCTGTCCAGCAGGCCGCCTTCGCCACTGGTGTTCCTCCGTATATCTACGCATTTCACCGCTACACACGGAATTCCGCCTGCCTCTCCAGTACTCAAGAACTACAGTTTCAAATGCAGGCGATGGGTTGAGCCCTGAAATTTCACATCTGACTTGCAGACCCGCCTACACGCCCTTTACACCCAGTAAATC
+
FFFFFFFFFFFFFFFFFFFFFFFFFFFFFFFFFFFFFFFFFFFFFFFFFFFFFFFFFFFFFFFFFFFFFFFFFFFFFFFFFFFFFFF:F:FFFFFFFFFFFFFFFFFFF:FFFFFFFFFFFFFFFF,FFFFFFFFFFFFFFFFFF:FFFFFFFFFFFFF:FFFFFFF,FFFFFFFFFFF,,FFFFFFFFFFFFFFF::FFFFFFFFFFFFFFFFFFFFFFF:FFFFF:FF:FFFFFF:FFFFFFF:F:FFF
@A01757:128:HWYCLDRX2:1:2101:1985:24846
TCGGACTACTAGGGTATCTAATCCTGTTTGCTCCCCACACTTTCGTGCCTCAACGTCAGTTATCGTCCAGAAAGTCGCCTTCGCCACTGGTGTTCCTCCTAATATCTACGCATTTCACCGCTACACTAGGAATTCCACTTTCCTCTCCGACACTCAAGATATCCAGTTTTGGTTGCAGTTCCTCAGTTGAGCCGAGGGATTTCACAACCAACTTAGACACCCGTCTACGCACCCTTTACACCCAATATTTC
+
FFFFFFFFFFFFFFFFFFFFFFFFFFFFFFFFFFFF:FFFFFFFFFFFFFF:FFFFFFFFFFFFF:FFFFFFFFFFFFFFFFFFFFFFFFFFFFFFFFFFFFFFFFFFFFFFFFFFFFFFFFFF:FFFFFFFFFF:FFFFFFFFFF:FFFFFFFFFFFFFFFFFFFFFFFF,FFFFF,FFF,FFFFFFFFFFF:FFFFFFFFFF:FFF,F,,FFF:F,FFF:FFFFF,F::,FFF:FF,FFF:,F:F,F,,
@A01757:128:HWYCLDRX2:1:2101:12888:24846
TCGGACTACCAGGGTATCTAATCCCTTTCGCTCCCCTGGCCTTCGTGCCTCAGCGTCAGTTAATGTCCAGGAACCCGCCTTCGCCACGAGTGTTCCTCTCGATATCTACGCATTTCACTGCTACACCGAGAATTCCGGTTCCCCCTCCATTACTCTAGTCTCGCAGTATCATGTGCCGTCCGCGGGTTGAGCCCGCGCCTTTCACACACGACTTACGAAACAGCCTACGCACGCTTTACGCCCAGTGATTC
+
FFFFFFFFFFFFFFFFFFF,FFFFFFFFFFFFFFFFFFFFFFFFFFFFFFFFFFFFFFFFFFFFFFFFFFFFFFFFFFFFFFFFFFFFFF:FFFFFFFF:FFFFFFFFFFFFFFFFFFFFFFFFFFFFFFFFFFFFFFFFFF:FFFFFFFFFFFFFFFFFFFFFFFFFFFFFFFFFFFFFFFFFFFFFFFFFFFFFFFFFFFFFFFFFFF:FFFFFFFFFF:FFFF:F,FFF:FFFFFF,FFFF:F:FFFF
@A01757:128:HWYCLDRX2:1:2101:13033:24878
TCGGACTACAAGGGTATCTAATCCTGTTCGCTCCCCTAGCTTTCGCGCCTCAGCGTCAGTCGTGGCCCAGAAGGACGCCTTCGCCGCCGGTGTTCTTCCCAATATCTGCGCATTCCACCGCTACACTGGGAATTCCGCCTTCCCCTACCAGACTCAAGCCTGCCGGTATCGGGGGCGGACCGGGGTTGAGCCCCGGTATTTGACCCCCGACCTAACAGGCCGCCTACGCGCGCTTTACGCCCAATGAATCC
+
,FF:FFFFFF:FFF,FF,FFFFF,F:FFFF:FFFF::F:FFFFFFFF:FFFF,F,F:FFFFFFF:FF,:,FFFF,FFFFF:FFFFF:FF:FFFF:FFF,:FF,F::FFF:FFFFF:FFF,:FF,FFFFFFFFFFFFF::FFFFF,::FFF:F:::FF:FFF:F,FFFFFF:FFF,FFF:FFFFFFFF:FFFFFF::FFF:FFFF,FF:FFFF::FFFF,FFF:F:,FFFFF:FFFFFFFFFFFFF,FFFFF
@A01757:128:HWYCLDRX2:1:2101:12888:24909
TCGGACTACACGGGTATCTAATCCCTTTCGCTCCCCTGGCCTTCGTGCCTCAGCGTCAGTTAATGTCCAGGAACCCGCCTTCGCCACGAGTGTTCCTCTCGATATCTACGCATTTCACTGCTACACCGAGAATTCCGGTTCCCCCTCCATTACTCTAGTCTCGCAGTATCATGTGCCGTCCGCGGGTTGAGCCCGCGCCTTTCACACACGACTTACGAAACAGCCTACGCACGCTTTACGCCCAGTGATTC
+
FFFFFFFFFFFFFFFFFFFFFFFFFFFFFFFFFFFFFFFFFFFFFFFFFFFFFFFFFFFFFFFFFFFFFFFFFFFFFFFFFFFFFFFFFFFFFFFFFFFFFFFFFFFFFFFFFFFFFFFFFFFFFFFFFFFFFFFFFF:FFFFFFFFFFFFFFFFFFFFFFFFFFFF:FFFFFFFFFFFFFFFFFFFFFFFFFFFFFFFFFFFFFFFFFFFFFFFFFFFFFFFFFFFFFFFFFFFFFFF:FFFFFFFFFFF
@A01757:128:HWYCLDRX2:1:2101:13449:24909
TCGGACTACCAGGGTATCTAATCCCTTTCGCTCCCCTGGCCTTCGTGCCTCAGCGTCAGTTAATGTCCAGGAACCCGCCTTCGCCACGAGTGTTCCTCTCGATATCTACGCATTTCACTGCTACACCGAGAATTCCGGTTCCCCCTCCATTACTCTAGTCTCGCAGTCTCATGTGCCGTCCGCGGGTTGAGCCCGCGCCTTTCACACACGACTTACGAAACAGCCTACGCACGCTTTACGCCCAGTCATTA
+
FFFFFFFFFFFFFF:FFFF:FFFFF:FFFFFFFFF:FFF:FFFFFFFFFFF:FFFF:FFFFFF:FFFFFFFFFFFFFFFFFFFFFFFFFFFFF:F:FFFFFFFF,:FFFFFFFFFFFFF::FFFFFFFFFFFFFFF:F:FFFFFF:FFFFFFFFFFFFFFFFFFFFF,FF:,FF:FFFFFF::F:F:F,FFFFF,FFFFFF::FFFFFFFF:FF:FFFF:FF,F:,::FFFF,FFFFFF,FFF:FF,,:,:
@A01757:128:HWYCLDRX2:1:2101:31304:24956
TCGGACTACACGGGTATCTAATCCTGTTCGCTCCCCATGCTTTCGCTCCTCAGCGTCAGTAAATGCCCAGAGACCTGCCTTCGCCATCGGTGTTCCTCCTGATATCTGCGCATTTCACCGCTACACCAGGAATTCCAGTCTCCCCTACATCACTCTAGTCTGCCCGTACCCACCGCAGATCCGAGGTTGAGTCTCGGACTTTCACGATAGACGCGACAAACCGCCTACGAGCTCTTTACGCCCAATAAATC
+
FFFFFFFFFFFFFFFFFFFFFFFFFFFFFFFFFFFFFFFFFFFFFFFFFFFFFFFFFFFF:FFFFFFFFFFFFFFFFFFFFFFFFFFFFFFFFFFFFFFFFF:FFFFFFFFFFFFFFFFFFF:FFFFFFFFFFFF:FF:FFFFF:FFFFFFFFFFFFFFFF:FFFFFFFFFFFFFFFFFFFFFFFFFFFFFFFFF:FFFFFFFFF:FF,FF::FFFFF,FFFFFFFFFFFF:FFFFFFF:FFFFFFFF,FF
@A01757:128:HWYCLDRX2:1:2101:8305:24987
TCGAACTACACGGGTATCTAATCCTGTTTGCTCCCCACGCTTTCGAGCCTCAACGTCAGTTTCAGTCCAGCAGGCCGCCTTCGCCGCCGGTGTTCCTCCTGATATCTACGCATTTCACCGCTACACTAGGAATTCCACTTGCCTCTCCGACACTCCAGCCCTGCAGTTACAAAAGCAGTCCCGGGGTTGAGCCCCGGGCTTTCACATCTGGCTTGCAATGCCGTCTACGCTCCCTTTACACCCAGTAAATC
+
FFFFFFFFFF,FFFFFFFFFFFFFFF::FFFFF:FFFFFFFFFFFFFFFFFFFFFFFFF,FFFFFFFFFFFFFFFFFFFF:FF:FFFF:FFFFFFFFFFFFFFFFFFFFFFFFFFFFFFFFFFFFFF,FFFFFFFFFFF:FFFFFFFFFFFFFFFFFFFFF:F:,::F,FFFF,,FF::FFFFFFF:F:,,FFFFFFF:FF:FFFF:,,FF::F,FF,FF,FFFFFF,FF:F:FFFFFFFFFF:,FF,FFF
@A01757:128:HWYCLDRX2:1:2101:13503:25003
TCGGACTACCAGGGTATCTAATCCCTTTCGCTCCCCTGGCCTTCGTGCCTCAGCGTCAGTTAATGTCCAGGAACCCGCCTTCGCCACGAGTGTTCCTCTCGATATCTACGCATTTCACTGCTACACCGAGAATTCCGGTTCCCCCTCCATTACTCTAGTCTCGCAGTATCATGTGCCGTCCGCGGGTTGAGCCCGCGCCTTTCACACACGACTTACGAAACAGCCTACGCACGCTTTACGCCCAGTGATTC
+
FFFFFFFFFF,FFFFFFFFFFFFFFFFFFFFFFFFFFFFFFFFFFFFFFFFFFFFFFFFFF::FFFFFFFFF:FFFFFFFFFFFFFFFFFFFFFFFFFFFFFFFFFFFFFFFFFFFFFFFFFFFFFFFFFFFFFFFFFFFFFFFFFFFFFFFFFFFFFFFFFFFFFFFFFFFFFFFFFFFFFFFFFFFFFFFFFFFFFFFFFFFFFFFFFFFFFFFFFFFFF:FFFFFFF:FFFFFFFFFFFFFFFFFFFF
@A01757:128:HWYCLDRX2:1:2101:28339:25081
TCGGACTACACGGGTATCTAATCCTGTTTGCTCCCCACACTTTCGAGCCTCAGCGTCAGTTAGAGCCCAGCAAGCCGCCTTCGCCACTGGTGTTCCTCCGAATATCTACGCATTTCACCGCTACACTCGGAATTCCACTTGACTCTACTCCACTCAAGAACTACAGTTTTGGATGCAGCTCCGCAGTTAAGCTGCGGTATTTCACATCCAACTTGCAGTCCCGCCTGCGCTCCCTTTACACCCAGTAATTC
+
FFFFFFF:FFFFFFFFFFFFFFFFFFFFFFFFFFFFFFFFFFFFFFFFFFFFFFFFFFFFFFFFFFFFFFF:FFFFFF:FFFFFF:FFFFFFFFFFFFFFFFFFFFFFFFFFFFFFFFFFFFFFFFFFFFF:FFFFFFFFFFFFFFFFFFFFFFFFFFFFFFFFFF:FFF:FFFFFFFFFFFFFFFFFFFFFFFFFFFFFFF:FFFFFFFFFFFFFFF:FFFFFFFFFFFFFFFFFFFFFFFFFFFF,FFF
@A01757:128:HWYCLDRX2:1:2101:8043:25160
TCGGACTACAGGGGTATCTAATCCTATTTGCTCCCCACGCTTTCGTGCCTCAGCGTCAGTCAACAGGCCAGGCGGCCGCCTTCGCCACTGGTGTTCTTCCATATATCTACGCATTTTACCGCTACACATGGAGTTCCACCGCCCTCTCCTGCTCTCTAGCCCGCCAGTTTCCAGAGCCTGTACCGGTTGAGCCGGTACCTTTCACTCCAGACTTAGCAGGCCGCCTACGCACCCTTTACGCCCAATCATTC
+
FFFFFFFFFFFFFF:F:FFF:FFFFFF:FFFFFFFFFFFFF:FFFFFFFFF,FFFFFFFFFFFF:FFFFFFFFFFFFFFF:FFFFFFFFFFFFFFFFFFFFFFF:FFFFFFF:FFFFFFFFFFFFF:FFFFFFFFFFFF:FFFFFFFFFFFFFFFFFFFFFFFFFFFFFFFFFFFFFFFFFFFFFFF:FFFFFFFFFF:FF,FFFFF:FFFFFFFFFFFFFFFFFFFFFFFFFFFFFFFFFFFFFFFFF:F
@A01757:128:HWYCLDRX2:1:2101:29279:25175
TCGGACTACAAGGGTATCTAATCCTGTTTGCTCCCCACGCTTTCGCGCCTCAGCGTCAGTTATTGTCCAGCAGGCCGCCTTCGCCACTGGTGTTCCTCCGTATATCTACGCATTTCACCGCTACACACGGAATTCCGCCTGCCTCTCCAACACTCCAGAACGATAGTTTCAAATGCAGGCTATGGGTTGAGCCCCGGGCTTTCACATCTGGCTTGCAATGCCGTCTCCGCTCCCTTTACACCCAGTAACTC
+
FFFFFFFFFFFFFFF:FFFFFFFFFFFFF:FFF:FFFFF,FFFFFFFFFFFFFFFFFFFF,FFFFFFFF,FFFF:FFFF,FFFF:FFFFFF:FFFFFFFFFFF:FFFFFFFFFF,F:FFFFF:FFFFFFFF:,,FFFFF,FFF:FFFFFFF:F,F,:FFFFF::FFFFFFFFFF,,F:FFFFF:FFF:FFFFF,F,F:F:,F,,:FFFFFFFFFF::,FFFFF,:,,:FF,FF:,F,F:FF,,FF:FF,F:
@A01757:128:HWYCLDRX2:1:2101:13738:25254
TCGGACTACCAGGGGATCTAATCCTGTTCGCTACCCTTGCTTTCGAGCCTCGGCGTCAGTTGCAGACCAGAGAGCCGCCTTCGCCACTGGTGTTCTTCCATATATCTACGCAGTCCACCGCTACACATGGAGATCCACTCACCTCTTCTCCACTCAAGTTCAACAGTTTCTGATGAAATTCTCCGGTTGAGACGAAGGCTTTCACATCAGACTTATTGAACAGCCTGCAAACGCTTTACGCCCAATAAATC
+
,:FF,FFFFFFFF,FFF,,F,FF,::,:FFFF,FFF,F,FF,FF,FF:::F,,F:F,FFF,:,FFFF,FFF,F,,F,FFFFF,:FFFFF,::F:F::::,FFF:FFF:,,F,:,,::,F,F,F:FFF,FF,:,FF,F,FF,FF,FFF,FFF,F:FFFFF,FFFFFF,,FFF,FF::FF::FFFFF,FF,FF,:F:FF,FFFFFF,FFF,F,F:,FF,,FF:FFF,F,FF,,F:FF,FF,:FFFFFFFF:F,
@A01757:128:HWYCLDRX2:1:2101:17626:25285
TCGGACTACCGGGGTTCTAATCCTGTTTGCTACCCACGCTTTCGCTCCTCAGCGTCAGTTATGTGCCAGATAGTCGCCTTCGCCACTGATGTTCCTCCAGATATCTACGGATTTCACTCATACACCTGGAATTCCACTATCCTCTCACACACTCCAGTTTGCCAGTTTCAAAGGCAGTTCCCACGTTGAGCGCGGGGATTTCACCCTTGACTTGACATACCGCCTACGAGCGCTTTACGCCCAGTAATTCC
+
FF::F:FFFFFF,FFFFFF:,F,FFF,F,FF,FF,FFF:FF:F,FFF,:FF:F,,FFFFF,FFF:FFF:FFFFFFFF,F,FF:,FFFFFFFF:,F:FFF:::FFFFFF:,FFF,,,FFF,:,,FFF:F,FFF,FF:FFF,F,:FFFFFF:FFFF,F,,FFFFFFFFF::FF,F:FFF:,FFFF,,FFFFFFFFFF,:FFF:FFFF:F,,:FF,:FF::,FF,,F:FFFFFF,,F,::FFFF::F::,,,FF
@A01757:128:HWYCLDRX2:1:2101:18195:25300
TCGGACTACAGGGGTATCTAATCCTGTTCGCTACCCATGCTCTCGTGCATCAGCGTCAGACTCAGCCTGGTAAGCTGCCTTCGCTATCGGAGTTCTAAGTTATATCTATGCATTTCACCGTTACTTAACTTATTCCGCCTACCTCGTCTGTTCTCTAGCTCTACAGTATTAATGGCACAATGAGGTGAAGCCCCAAAATTTTACCACTAACTTATAATGCCGCCTACGCACCCTTTAAACCCAATAAATCC
+
FFFFFFFFFFFFFFFFFFFFFFFFFFFFFFFFFFFFFFFFFFFFFFFFFFFFFFFFF:F:FFFFFFFFFFFFFFFFFFFFFFFFFFFFFFFFFFFFFFFFFFFFF:FFFFFFFFFF:FFF,FFFFFFF:FF:FFFFFFFFFFFFFFFF,FF::FFFFFFFFF:F,FFFFFFFFFFFFFFFFFFFFFFF,FFFFFF,,:F,FFFFFFFF,:F:FF:F:FF,FFFF,FFFFF::FF,FFF,FFF:FF::,F,F
@A01757:128:HWYCLDRX2:1:2101:1362:25363
TCGGACTACAAGGGTTTCTAATCCTGTTCGCTCCCCACGCTTTCGAGCCTCAGCGTCAGTTACAGACCAGAGAGCCGCTTTCGCCACCGGTGTTCCTCCATATATCTACGCATTTCACCGCTACACATGGAATTCCACTCTCCCCTTCTGCACTCAAGTTTGACAGTTTCCAAAGCGAACTATGGTTGAGCCACAGCCTTTAAGTTCAGAGTTATAAAACGGCCTGGGCGGGCTTTTCGCCCAATAAATCG
+
FFFFFFFFFFFFFFFFFFFFFFFFFFFFFFFFFFFFFFFFFFFFFF:F:FFFFFFFFFFFFF:FFF,FFFFFFFFFFFFFFFFFFFFFFFFFFFFFFFF:FFFFFFFFFFF,FFF:F,FF:F::::FFFF:FFFFFF::FF,:,,FFFF:,F:FFFFFFFFF,:,FFFF:F:,,F:F:,:FFFFF:FFF:,,FF,FFFFFF,,,FF,:FF:F:::,,,FF,F,,,::F:,,F,,FF,,F,,F,:F,,:F:,
@A01757:128:HWYCLDRX2:1:2101:3513:25363
TCGGACTACAAGGGTTTCTAATCCTGTTTGCTCCCCACGCTTTCGCGCCTCAGCGTCAGTTATTGTCCAGCAGGCCGCCTTCGCCACTGGTGTTCCTCCGTATATCTACGCATTTCACCGCTACACACGGAATTCCGCCTGCCTCTCCAACACTCAAGAACTACAGTTTCAAATGCATGCCATGGGTTGAGCCCATGGTTTTCACATCTGACTTGCAGTCCCGCCTACACGCCCTTTACACCCAGTCAATC
+
FFFFFFFFFFFFFFFFFFFFFFFFFFFFFFFFFFFFFFFFFFFFFFFFFFFFFFFFFFFFFFF:FFFFFFFFFFFFFFFFFFFFFFFFFFFFFFFFFF:FFFFF,FFF:FFFFFFFFFFFFF:FFFF:F,F:F:FFFFFF:F:FFFFFFFFFF:FFFFF,FFFFFFFF,FFFFFFFF,FFFFFFFFFFFFFFFFFFF:FFFFFF:FFFFFFFFFFFF,FF:FFFF,::F::FFFFFFFFFFFF:,F,FF,F
@A01757:128:HWYCLDRX2:1:2101:3622:25363
TCGGACTACAAGGGTTTCTAATCCTGTTTGCTCCCCACGCTTTCGCGCCTCAGCGTCAGTTATTGTCCAGCAGGCCGCCTTCGCCACTGGTGTTCCTCCGTATATCTACGCATTTCACCGCTACACACGGAATTCCGCCTGCCTCTCCAACACTCAAGAACTACAGTTTCAAATGCATGCCATGGGTTGAGCCCATGGTTTTCACATCTGACTTGAAGTCCCGCCTACACGCCCTTTACACCCAGTAAATC
+
FFFFFFFF:,FFFFFFFFFF:FFFFFFFFFFFFFFFFFFFFFFFFFFFFFFFFFFFFFFFFF:FFFFFFFFFFF:FFFFFFFFFFFFFFFFFFFFFFFFFFFFFFFFF:F:FFFFFFFFFFFFFFFFFFFFFFFFFF:FFF,FFFFFFFFFFFFFFF:FFFFFFFFFFFFFFFFFFFF,FFFFFFFFF,FFFFFFFF:FFFFFF:FFFF:FFFF,,FFFF,F,F,,FFF::FFFFF,F:FF,F,:,FFFFF
@A01757:128:HWYCLDRX2:1:2101:11867:25363
TCGGACTACAAGGGTATCTAATCCTGTTTGCTCCCCTAGCTTTCGCGCCTCAGCGTCAGTGATGGCCCAGAAGGCCGCCTTCGCCACCGGTGTTCTTCCCGATATCTGCGCATTCCACCGCTACACCGGGAATTCCGCCTTCCCCTACCACACTCAAGCCAGCCGGTATCGGGAGCGAGACGGGGTTGAGCCCCGAAATTTGACTCCCGACCTAACTGGCCGCCTACGCGCGCTTTACGCCCAATGAATCC
+
FFFFFFFFFFFFFFFFFFFFFFFFFFFFFFFFFFFFF:FFFFFFFFFFFFFFFFFFFFFFFFFFFFFFFFFFFFFFFFFFFFFFFFFFFFFFFFFFFFFFFFFFFFFFFFFFFFFFFFFFFFFFFFFFFFFFFFFFFFFFFFFFFFFFFFFFFFFFFFFFFFFFFFFFFFFFFFFFFFFFFFFFFFFFFFFFFFFFFFFFFFFFFFFFFFFFF:FFFFFFFFFFFFFFFFFFFFFFFFFFFF,FFFFF:FF
@A01757:128:HWYCLDRX2:1:2101:21359:25426
TCGGACTACCGGGGTATCTAATCCCTTTCGCTCCCCTGGCCTTCGTGCCTCAGCGTCAGTTAATGTCCAGGAACCCGCCTTCGCCACGAGTGTTCCTCTCGATATCTACGCATTTCACTGCTACACCGAGAATTCCGGTTCCCCCTCCATTACTCTAGTCTCGCAGTATCATGTGCCGTCCGCGGGTTGAGCCCGCGCCTTTCACACACGACTTACGAAACAGCCTACGCACGCTTTACGCCCAGTGATTC
+
FFFFFFFFFFFFFFFFFFFFFFFFFFFFFFFFFFFFFFFFFFFFFFFFFFFFFFFFF:FFFFFFFFFFFFFFFFFFFFFFFFFFFFFFFFFFFFFFFFFFFFFFFFFFFFFFFFFFFFFFFFFFFFFFFFFFFFFFFFFFFFFFFFFFFFFFFFFFFFFFFF:FFFFFFF:FFFFFFFFFFFFFFFFFFFFFFFFFFFFFFFFFFFFFFF:FFFFFFFFFFFFFFFFFFFFFFFF:FFFFFFFFF:FF,FF
@A01757:128:HWYCLDRX2:1:2101:1325:25488
TCGGACTACAGGGGTATCTAATCCTGTTTGCTCCCCACGCTTTCGAGCCTCAACGTCAGTTTCAGTCCAGCAGGCCGCCTTCGCCGCCGGTGTTCCTCCTGATATCTACGCATTTCACCGCTACACCAGGAATTCCGCCTGCCCCTCCTGTACTCAAGTTACACAGTTTCCAAAGCAGTCCCGGGGTTGGGCCCCGGGCTTTCACTCCAGACTTATACAACCGTCTACGCTCCCTTTACACCCAGTAAATC
+
FFFFFFFFFFFFFFFFFFFFFF:FFFFFFFFF::FFFFFFFFFFFFFFFFFFFFFFFFFFFFFFFFFFFFFFFFFFFFFFFFFFFFFFFFFFFFFFFFFFFFFFFFFFFFFFFFFFF:FFFF:FFFFFFFFFFFFFFFFFFFFF,F:FFFFF:FFFFFFFFFFFFFFFFFFFFF:F:FF,FFF,FFFFF,F,F:FFFF:FFFFF,FFFF:FFFF,FF:FFF:FFFFF,F,FFF,FFFF,:F:F,FF,,,FF
@A01757:128:HWYCLDRX2:1:2101:24062:25598
TCGGACTACACGGGTATCTAATCCTGTTCGCTACCCATGCTTTCGAGCCTCAGCGTCAGTTGCAGACCAGAGAGCCGCCTTCGCCACTGGTGTTCTTCCATATATCTACGCATTCCACCGCTACACATGGAGTTCCACTCTCCTCTTCTGCACTCAAGTTCAACAGTTTCTGATGCAATTCTCCGGTTGAGCCGAAGGCTTTCACATCAGACTTATTGAACCGCCTGCACTCGCTTTACGCCCAATAAATC
+
FFFFFFFFFFFFFFFFFFFFFFFFFFFFFFFFFFFFFFFFFFFFFFFFFFFFFFFFFFFFFFFFFFFFFFFFFFFFFFFFFFFFFFFFFFFFFFFFFFFFFFFFFFFFFFFFFFFFFFFFFFFFFFFFFFFFFFFFFFFFFFFFFFFFFFFFFFFFFFFFFFFFFFFFFFFFFFFFFFFFFFFFFFFFFFFFFFFFFFFFFFFFFFFFFFFFFFFFFFFFF,FFFFFFFFFFFFFFFFFFFFFFFFFFFFF
@A01757:128:HWYCLDRX2:1:2101:3947:25645
TCGGACTACAAGGGTATCTAATCCTGTTTGCTCCCCACGCTTTCGTGCCTCAGTGTCAGTTACAGTCCAGAGAGCCGCCTTCGCAACTGGTGTTCCTCCCAATATCTACGCATTTCACCGCTACACTAGGAATTCCACTCTCCTCTCCTGCACTCAAGTTCCCCAGTTTCAAAGGCTTACTACGGTTGAGCCGTAGCCTTTCACCTCTGACTTAAGAAACCCCCTACGCACCCTTTACGCCCAGTAATTCC
+
FFFFFFFFFFFFFFFFFFFFFFF:FFFFFFFFFFFFFFFFFFFFFFFFFFFFFFFFFFFFFFFFFFFFFFFFFFFFF:FFFFFFFFFFFFFFFFFFFFFFFFF,FFFFFFFFFFFFF:FFFFFFF:FFFFF:FF:,:FFFFFFFFFFFFFFF:F:FF:FFFFFFFFF,FFFFF:FF:F:FFFFFFFFFFFF:FF,FFFF,FF,FFFFFFFF:F,:FFF:F,,FF,FFFFFFFFF:F::FFFF:F:,F,:F:
@A01757:128:HWYCLDRX2:1:2101:5665:25645
TCGGACTACAGGGGTATCTAATCCCGTTGGCTCCCTACGCTTTCGTGCCTTAGTGTCAGAACGGTCCCAGTAACCTGCCTCCGCTATCGGTGTTCCTTCTAATATCTACGGATTTCCCTCCTACACTAGAAATTCCAGTTACCCCTAACGGTCTCGAGCTTAGCAGTATAGATAATAGTCTGAATGGTAGAGCCGCCAGATTTCACTATCTACTAACTATGCCACCGACGCAAATCATTACACCCAGTCAC
+
,F,:FF,:F:FF,,,FF,F,FFF,F,,,,FFFF:F:FF,,FF:,F:FFFFFFFFFFF::FFF,FFFFF:,FFFFFF,F,:,FF,FFFFFFF,FF:F,FF,FF:FFF,FFFF,F:FFF,FFF:FFFFFF,F,:,FFF,FF,F:,::,FFFF:,F:FFFFFFFFF:::F,FFFF:FFFF,,FF:F,F,:F,FFFFF,FFF:F,:,,FFF::::FFF,F,:F:::,:,F,F,:FFFF,,,F,:::,:FF,:F:F
@A01757:128:HWYCLDRX2:1:2101:25229:25676
TCGGACTACAAGGGTATCTAATCCTGTTTGCTCCCCACGCTTTCGCGCCTCAGCGTCAGTTAATGTCCAGCAGGCCGCCTTCGCCACTGGTGTTCCTCCGTATATCTACGCATTTCACCGCTACACACGGAATTCCGCCTGCCTCTCCATCACTCAAGATCTACAGTTTCAAATGCAGGTTCAGGGTTGAGCCCTGAAATTTCACATCTGACTTGCAGACCCGCCTACACGCCCTTTACACCCAGTAAATC
+
FFFFFFFFFFFFFFFFFFFFFFFFFFFFFFFFFFFFFFFFFFFFFFFFFFFFFFFFFFFFFFFFFFFFFFFFFFFFFFFFFFFFFFFFFFFFFFFFFFFFFFFFFFFFFFFFFFFFFFFFFFFFFFFFFF:FFFFFFFFFFFFFF:FFFFFFFFFFFFFFFFFFFFFFFFFFFFFFFFFFFFFFFFFFFFFFFFFFFFFFFFFFFFFFFFF:FFF:FF:FFFFFFFFFFF:FFFFFFFFFFFFFFFF,FFF
@A01757:128:HWYCLDRX2:1:2101:8115:25755
TCGGACTACAGGGGTATCTAATCCTGTTTGCTCCCCACACTTTCGTGCCTCAACGTCAGTTATCGTCCAGAAAGTCGCCTTCGCCACTGGTGTTCCTCCTAATATCTACGCATTTCACCGCTACACTAGGAATTCCACTTTCCTCTCCGACACTCAAGATATCCAGTTTTGGTTGCAGTTCCTCAGTTGAGCCGAGGGATTTCACAACCAACTTAGACACCCGTCTACGCACCCTTTACACCCAATAATTC
+
FFFFFFFFFFFFFFFFFFFFFFFFFFFFFFFFFFFFFFFFFFFFFFFFFFFFFFFFFFFFFFFFFFFFFFFFFFFFFFFFFFFFFFFFFFFFFFFF:FFFFFFFFFFFFFFFFFFFFFFFFFFFFFFFFFFFFFFFFFF:FFFFFFFFFFFF:FFFFFFFFFF,FFFFFFF:FFFFFFFFFFFFFFFF:FFFFFFF:FFFFFFFFFFFFFFFF:FFFFFFFFFFFFFFFFFFFFF,F,:FFFF:FFFFFFF
@A01757:128:HWYCLDRX2:1:2101:19479:25801
TCGGACTACACGGGTATCTAATCCTGTTTGCTCCCCACGCTTTCGAGCCTCAACGTCAGTTACAGTCCAGCAGGCCGCCTTCGCCACTGGTGTTCCTCCTAATATCTACGCATTTCACCGCTACACTAGGAATTCCGCCTGCCTCTCCTGCACTCCAGTTTAACAGTTTCCAGAGCAGTCCCGGGGTTGGGCCCCAGCCTTTCACTCCAGACTTGCTTTACCGTCTACGCTCCCTTTACACCCAGTAATTC
+
FFFFFFFFFFFFFFFFFFFFFFFFFFFFFFFFFFFFFFFFFFFFFFFFFFFFFFFFFFFFFFFFFFFFFFFFFFFFFFFFFFFFFFFFFFFFFFFFFFFFFFFFFFFFFFF:FFFFFFFFFFFFFFFFFFF,FFFFFFFFFFFFFFFFFFFFFFFFFFF,FFFFFFFFFFFFF:FFF:FFFFFFFFFFFFFFFFF:FFFFFFFF:FFFFFFFFFFFFFFFFFFFFFFFFFFF:FF:FFFFFFFFFF:FF:F
@A01757:128:HWYCLDRX2:1:2101:29903:25817
TCGGACTACAAGGGTTTCTAATCCTGTTTGCTCCCCACGCTTTCGCGCCTCAGTGTCAGTTATTGTCCAGCAGGCCGCCTTCGCCACTGGTGTTCCTCCGTATATCTACGCATTTCACCGCTACACACGGAATTCCGCCTGCCTCTCCAACACTCAAGAACGATAGTTTCAAATGCAGGCTATGGGTTGAGCCCATAGTTTTCACATCTGACTTGCAATCCCGCCTACACGCCCTTTACACCCAGTAAATC
+
FFFFFFFFFF:FFFFFFFFFFFFFFFFFFFFFFFFFFFFFFFFFFFFFFFFFFFFFFFFFFFFFFFFFFFFFFFFFFFFFFFFFFFFFFFFFFFFFFFFF:FFFFFFFFFFFFFFFFFFFFFFFFFFFFFFFFF:FFFFFFFFFFFFFFFFFFFFFFF:FF:FFFFFFFFF:FFFFFF,FF:FFFFFFFFFFFFFFFFF:FFFF:FFFF,FFFFFFFFFF:FFFFFFFFFFFFFFFFFFFF:FF:F:FFFF
@A01757:128:HWYCLDRX2:1:2101:4246:25880
TCGGACTACAAGGGTATCTAATCCTGTTCGCTCCCCCAGCTTTCGCGCCTCAGCGTCAGTGCCGGCCCAGAGAGCTGCCTTCGCCATCGGTGTTCTTCCCGATATCTGCGCATTCCACCGCTACACCGGGAATTCCGCTCTCCTCTACCGCACTCGAGCCGCCCAGTTCGGAACCCGGCCCGAGGTTGAGCCCCGGGGTTAGAGGTTCCGCTTAGGCAGCCGCCTACGCGCGCTTTACGCCCAATGAATCC
+
FFFFFFFFFFFFFFF:FFFFFFFFFFFFFFFFFFFFFFFFFFFFFFFFFFFFFFFFFFFFFFFFFFFFFF:FFFFFFFFFFFFFFFFF:FFFFFFFFFFFFFFFFFFFFFFFFFFFFFFFFFFFFFFFFFFFFFFFFFFFFFFFFFFFFFFFFFFFFFFFFFFFFFFFFF::FFFFFFFFFFFFFFFFFFFFF,FFFFF:FFFF:FFFFFFF::FFFFFFFFFFFFFFFFFFFFFFFFFFFFFFFFF,FFF
@A01757:128:HWYCLDRX2:1:2101:26259:25895
TCGGACTACCAGGGTATCTAATCCTATTTGCTCCCCACGCTTTCGTGCCTCAGCGTCAGTCAACAGGCCAGGCGGCCGCCTTCGCCACTGGTGTTCTTCCATATATCTACGCATTTTACCGCTACACATGGAGTTCCACCGCCCTCTCCTGCTCTCTAGCCCGCCAGTTTCCAGAGCCTGTACCGGTTGAGCCTGTACCTTTCACTCCAGACTTAGCAGGCCGCCTACGCACCCTTTACGCCCAATCATTC
+
FFFFFF:FFFFFFFFFFFFF:FFFFFFFFFFFFFFFFFFFFF:FF:FFFFFFFFFFFFFFFFF:F::FFFFFFFFFFFFFF:F:FFFFFFFFFFFFFFFFFFFFFFFFFFFFF,FFFFFF:FFFFFFFFFFFFFFFFFFFFFFFFFFFFFFFFFFFFFFFFFFFFFFF,FFFFFFF:FFFF:FFFF:FF::FFFFFFFFFF:FFFFFFFFFFFFFFFFFFFFFFFFFFFFFFFFF,FFF,FFFF:FF:FFF
@A01757:128:HWYCLDRX2:1:2101:20464:25911
TCGGCTACACGGGTTTCTAATCCTGTTTGCTCCCCACGCTTTCGCGCCTCAGCGTCAGTTAATGTCCAGCAGGCCGCCTTCGCCACTGGTGTTCCTCCGTATATATACGCATTTCACCGCTACAAACGGAATTCCGCCTGCCTCTCCATCACTCAAGAACTACAGTTTCAAATGCAGGTCCAGGTTTGAGCCCTGGAATTTAACATCTGACTTGCAGTCCCGCCTACACGCCCTTTACACCCAGTAAATCC
+
FFFFF:FF:F,FF,F,F:FFF,F,FFFFFF::FFFF,F:FFF:FFFFFF:FFFFF,:FFFFFFF,:FFFF::,FFFFF:FFFFFF,F,FFFFFFFF:FF,FFF:,FF:FFFFFF,FFF:FF::F,FF,F::FF,FFFF::FFF,FFFFFF,FF:FFFF,FFFFF:FFF:FF:F:FF:FF,FF:F,FF,F,,FFFFFFFFFF,FFF,FF,F,FF:FF::FFFFFFFFFFFFFFFFFFFFFFFFF,,FFFFFF
@A01757:128:HWYCLDRX2:1:2101:29930:25927
TCGGACTACAAGGGTTTCTAATCCTGTTTGCTCCCCACGCTTTCGCGCCTCAGTGTCAGTTATTGTCCAGCAGGCCGCCTTCGCCACTGGTGTTCCTCCGTATATCTACGCATTTCACCGCTACACACGGAATTCCGCCTGCCTCTCCAACACTCAAGAACGATAGTTTCAAATGCAGGCTATGGGTTGAGCCCATAGTTTTCACATCTGACTTGCAATCCCGCCTACACGCCCTTTACACCCAGTAAATC
+
FFFFFFFFFFFFFFFFFFFFFFFFFFFFFFFFFFFFFFFFFFFFFFFFFFFFFFFFFFFFFFFFFFFFFFFFFFFFFFFFFFFFFFFFFFFFFFFFFFFFFFFFFFFFFFFFFFFFFFFFFFFFFFFFFFFFFFFFFFFFFFFFFFFFFFFFFFFFFFFFFFF:FFFFFFFFFFFFFFFFFFFFFFFFFFFFFFFFFFFFFFFFFFFFF:FFFFFFF,FFFFFFFFFFFF,FFFFFF:FFFF:FFFFFFF:
@A01757:128:HWYCLDRX2:1:2101:21341:25958
TCGGACTACAAGGGTATCTAATCCTGTTCGCTACCCATGCTTTCGAGCCTCAGCGTCAGTTGCAGACCAGAGAGCCGCCTTCGCCACTGGTGTTCTTCCATATATCTACGCATTCCACCGCTACACATGGAGTTCCACTCTCCTCTTCTGCACTCAAGTTCAACAGTTTCTGATGCAATTCTCCGGTTGAGCCGAAGGCTTTCACATCAGACTTATTGAACCGCCTGCACTCGCTTTACGCCCAATAAATC
+
FFFFFFFFFFFFFFFFFFFFFFFFFFFFFFFFFFFFFFFFFFFFFFFFFFFFFFFFFFFFFFFFFFFFFFFFFFFFFFFFFFFFFFFFFFFFFFFFFFFFFFFFFFFFFFFFFFFFFFFFFFFFFFFFFFF:FFFFFFFFFFFFFFFFFFFFFFFFFFFFFFFFFFFFFFFFFFFFFFFFFFFFF:FFFFFFFFFFFF:FFFFFFFFFFFFFFFFFFFFFF:FFFFF:FFFFFFFFFFFFFF::FFFFFFF
@A01757:128:HWYCLDRX2:1:2101:17951:26005
TCGGACTACAAGGGTATCTAATCCTATTTGCTCCCCACGCTTTCGTGCCTCAGCGTCAGTCAACAGGCCAGGCGGCCGCCTTCGCCACTGGTGTTCCTCCTAATATCTACGCATTTCACCGCTACACTAGGAATTCCACTTTCCTCTCCGACACTCAAGATATCCAGTTTTGGTTGCAGTTCCTCAGTTGAGCCGAGGGATTTCACAACCACCTTAGACACCCGTCTACGCACCCTTTACACCCAATAATT
+
FFFFFF:FFFFFFF,FFF,,FFFFFFFFFFFFFFFFFFFFFFFFFFFFFFFFFFFFFFFFFFFFFFFFFFFFFFFFFFFFFFFFF:FFFFFFFFFFFFFFF:FFFFFFFFFF,FFFFFFFFFFFFFFF,FFFFFFFFFFF:FFFFFFFFFFFFFFFFFFFFFFFFFFFFFFFFFFFFFFFFFFFFFFFFFFFFFFFFFFFFFFFFFFFFFF,FFFFFFFFFFFFF:FFF,FFFFFFFFFF:F:FFFFFFFF
@A01757:128:HWYCLDRX2:1:2101:9878:26115
TCGGACTACAAGGGTATCTAATCCTGTTTGCTCCCCACACTTTCGTGCCTCAACGTCAGTTATCGTCCAGAAAGTCGCCTTCGCCACTGGTGTTCCTCCTAATATCTACGCATTTCACCGCTACACTAGGAATTCCACTTTCCTCTCCGACACTCAAGATATCCAGTTTTGGTTGCAGTTCCTCAGTTGAGCCGAGGGATTTCACAACCAACTTAGACACCCGTCTACGCACCCTTTACACCCAATAATTC
+
FFFFFFFFFFFFFFFFFFFFFFFFFFFFFFFFFFFFFFFFFFFFFFFFFFFFFFFFFFFFFFFFFFFFF:FFFFFFFFFFFFFFFFFFFFFFFFFFFFFFFFFFFFFFFFFFFFFFFFFFFFFFFFF,FFFFFF:FFFFFFFFFFFFFFFFFFFFFFFFFFFFFFFFFFFFFFFFFFFFFFFFFFFFFFFFFFFFFFFFFFFF:FFFFFFFFFF:FFFFFFFFFFFFFFFFFFFFFFFFFFFFFFFFFF:F
@A01757:128:HWYCLDRX2:1:2101:20980:26146
TCGGACTACGGGGTTTCTAATCCTGTTTGCTCCCCTAGCTTTCGTGCCTCAGCGTCAGTTAACAGGCCAGGCGGCCGCCTTCGCCACTGGTGTTCTTCCATATATCTACGCATTTTACCGCTACACATGGAGTTCCACCGCCCTCTCCTGCTCTCTAGCCCGCCAGTTTCCAGAGCCTGTACCGGTTGAGCCGGTACCTTTCACTCCAGACTTAGCAGGCCGCCTACGCACCCTTTACGCCCAATCATTCC
+
:FFFFFFFF,FFFFFFFFFFFFFFFFFFFFFFFFFF,FFFFFFFFFFFFFFFFFFFFFFF:FFFF,FFFFFFFFFFFFFFFFF:FFFFFFFFFFFFFFFFFFFFFFFFFFFFFF,FFFFFFFFFFFFFFFFFFFFFFFFFFFFFFFFFFFFFFFFFFF:FFFFFFFFFFFFFFFFFFFFFFFFFFFFFFFFF,FFFFFFFFFFFFF,FFFFFFFF:FFFFF:FFFFFFFFFFFFFF,FFFFFFFFFF::FF
@A01757:128:HWYCLDRX2:1:2101:1931:26224
TCGGATACAGGGGTTTCTAATCCTGTTTGCTCCCCACGCTTTCGAGCCTCAACGTCAGTTACAGTCCAGTAAGCCGCCTTCGCCACAGGTGTTCCTCCTAATATCTACGCATTTCACCGCTACACTAGGAATTCCGCTTACCTCTACTGCACTCCAGTCACATAGTTTCGAGAGCTGTCCGGGGGTTGGGCCCCCGCCTTTCACTCCAGAGTTGCATCACGGTCTCGGCTCGCTTTACGCCCAGTAATTCC
+
F:F:FFF,FF:::FFF:FFFF,FF,FF:FF,,FF,F:,F:F,:FFF:,F:FF,FFFFFFFFF:F,:FFF,:F:,,:FF:FF:,FF,,,:F,FFF,,F,FFF,FF,FF,FF:F,FFF,:FFFF:F,,,FF:FFF,F:F:FFF,FFF,:FFFF:FF,FFF::F,FFFF:FF,:F,F:,F:,FFFFFFF:F,F,,:,FF::F,,F,,F,,:F,,:,,:F,:,,,FF:FFFF::F,,F,F,,,F,F,FF,,,,:,
@A01757:128:HWYCLDRX2:1:2101:32334:26271
TCGGACTACAGGGGTATCTAATCCTGTTCGCTACCCATGCTCTCGTGCATCAGCGTCAGACTCAGCCTGGTAAGCTGCCTTCGCTATCGGAGTTCTAAGTTATATCTATGCATTTCACCGCTACTTAACTTATTCCGCCTACCTCGTCTGTTCTCTAGCTCTACAGTATTAATGGCACAATGAGGTGAAGCCCCAAAATTTTACCACTAACTTATACTGCCGCCTACGCACCCTTTAAACCCAATAAATCC
+
FFFFFFFFFFFFFFFFFFFFFFFFFFFFFFFFFFFFFFFFFFFFFFFFFFFFFF:FFFFFFFFFFF:F:FFFFFFFFFFFFFFFFFFFFFFFFFFFFFF,FF:F:FFFFFF:FFFFFFFFFFFFFFFFFFFFFFFFFFFF:FFFFFFFFFF:,F:FFFFFFF:FFFFFFFFFFFFFFFF,FFFFFFFF:FFFFFF:FFFFFF:FFFFFFF,FFFFF,FFFFFFFFFFFF:FFFF:FFF:F:FF:FFFF:FF
@A01757:128:HWYCLDRX2:1:2101:22507:26287
TCGGACTACAGGGTATCTAATCCTGTTTGCTCCCCACACTTTCGTGCCTCAACGTCAGTTACAGTCCAGAAAGCCGCCTTCGCCACTGGTGTTCCTCCTAATATCTACGCATTTCACCGCTACACTAGGAATTCCGCTTTCCTCTCCTGCACTCAAGAACAATAGTTTTAGTTGCAGTTCCTCAGTTAAGCCGAGGGCTTTCACAACTAACTTGCTGTCCCGTCTACGCACCCTTTACACCCAATAATTCC
+
FFFFFFFFFFFFFFFFFFFFFFFFFFFFFFFFFFFFFFFFFFFFFFFFFFFFFFFFFFFFFFFFFFFFFFFFFFFFFFFFFFFFFFFFFFFFFFFFFFFFFFFFFFFFFFFFFFFFFFFFFFFFFFFFFF,FFFFFFFFFFFFFFFFFFFFFFFFFFFFFFFFFFFFFFFFFFFFFFFFFFFFFFFFFFFFFFFFFFFFFFFFFFFFFFFFFFFFFFFFFFFFFFFF:FFFFFFFFFF:F:FFFF,FFFFF
@A01757:128:HWYCLDRX2:1:2101:31873:26287
GGGGGGGGGGGGGGGGGGGGGGGGGGGGGGGGGGGGGGGGGGGGGGGGGGGGGGGGGGGGGGGGGGGGGGGGGGGGGGGGGCGGGCGGGGGCCGGTAGCGGGGGGGGGGAGGATCGGGGAGAGGGAGGGGGGAATTTACAGAAAGCTCGAGGACGGGAAGGAACACATCAGACGCGAAAAGAAGCGACCGAACAAAACAGAAACCGAGCGGCTACTGGGCCACAGTCGAGAGCACACAACCAGCACCACAC
+
FFFFFFFFFFFFFFFFFFFFF:FF:FFFFF:FFFFFFFF:F,FFFFF:,:F::::F:FFFF,F:,:F,,,,,,,,,,,,,F,::,,,,,,,,,,:,,,,,,,,,,,,,,,FF,,,,,,,:,F:F,,:,,,,:F,,,,,,,,,,,,,,,,,,,,,,,,,,,,,,,,,,,:,,,:,,,,,:,,,:,,,,:,,,:,,:,,,,,,,,,,,,,:,,,:,,,,,,,,:,F,,F,,,,,F,,,F,,,,:,F,,:::,,
@A01757:128:HWYCLDRX2:1:2101:29161:26318
TCGGACTACCGGGGTATCTAATCCTGTTTGCTACCCACGCTTTCGCTCCTCAGCGTCAGTTATGTGCCAGATAGTCGCCTTCGCCACTGATGTTCCTCCAGATATCTACGGATTTCACTCCTACACCTGGAATTCCACTATCCTCTCACACACTCCAGTTTGCCAGTTTCAAAGGCAGTTCCCACGTTGAGCGCGGGGATTTCACCCTTGACTTGACATACCGCCTACGAGCGCTTTACGCCCAGTAATTC
+
FFFFFFFFFFFFFFFFFFFFFFFFFFFFFFFFFFFFFFFFFFFFFFFFFFFFFFFFFFFFFFFFFFFFFFFFFFFFFFFFFFFFFFFFFFFFFFFFFFFFFFFFFFFFFFFFFFFFFFFFFFFFFFFFFFFFFFFFFFFFFFFFFFFFFFFFFFFFFFFFFFFFFFFFFFFF:FFFFFFFFFFFFFFFFFFFFFFFFFFFFFFFFFFFFFFFFFFFFFFF::FFFFFFFFFFFFFFFFFFFFFFF:FFFFF
@A01757:128:HWYCLDRX2:1:2101:26639:26365
TCGGACTACAAGGGTATCTAATCCTGTTTGCTCCCCACGCTTTCGCACCTCAGCGTCAACAGTCGTCCAGTGAGCCGCCTTCGCCACTGGTGTTCTTCCGAATATCTACGAATTTCACCTCTACACTCGGAATTCCACTTACCTCTCCGACGTTCGAGCGATGCAGTCTTAAAGGCAGTTCCGGAGTTGAGCTCCGGGCTTTCACCTCTCACTTACAAAGCCGCCTACGTGCGCTTTACGCCCAGTAAATC
+
FFFFFFFFF,FFFFFFFFFFFFFFFFFFFFFFFFFF:FFFFFFFFFFFFFFFFFFFFFFFFFFFFFFFFF:FFFFFFFFFFFFFFFFFFFFFFFF,FFFFFFFFFFFFFFF:FFFFFFFFFFFFFFFFFFFFFFFFFFFF:FFFFFFFFFFFFFFFFFFFFFFFFFF:FFF,FFFF::FFFFF:FFFFFFFFFFFFFFFF,FFFFFFFF:FFFFFF,,FFFFFFF:FFFF,:FF:,FFF:FFFFFF,FFFF
@A01757:128:HWYCLDRX2:1:2101:16052:26381
TCGGCTACAAGGGTATCTAATCCTGTTTGCTCCCCACGCTTTCGCGCCTCAGCGTCAGTTACTGTCCAGCAATCCGCCTTCGCCACTGGTGTTCCTCCGTATATCTACGCATTCCACCGCTACACATGGAGTTCCACTCTCCTCTTCTGCACTCAAGTTCAACAGTTTCTGATGCAATTCTCCGGTTGAGCCGAAGGCTTTCACATCAGACTTATTGAACCGCCTGCACTCGCTTTACGCCCAATAAATCC
+
FFFFFFFFFFFFFFFFFFFFFFFFFFFFFFFFFFFFFFFFFFFFFFFFFFFFFFFFFFFFFFFFFFFFFFFFFFFFFF:FFFFFFFFFFFFFFFFFFFFFFFFFFFFFFF,FFFFFFFFFFFFFFFFFFFFFF:,F:F:FF:FFFFFFFFFFFFFFFFFFF,FFFFFFFFFFFFFFFFFFFFFFFFFFFFFFFFFFFFFFFF,FFFFFFFFFFF:FFFFFFF::FFFFFFFFFFFFFF:F::FFFFF:F:F
@A01757:128:HWYCLDRX2:1:2101:1606:26475
TCGGACTACAAGGGTTTCTAATCCTGTTTGCTCCCCACGCTTTCGCGCCTCAGCGTCAGTTATTGTCCAGCAGGCCGCCTTCGCCAGTGGTGTTCCTCCGTATATCTACGCATTTCACCGCTACACACGGAATTCCGCCTGCCTCTCCAACACTCAAGAACGATAGTTTCAAATGCAGGCTATGGGTTGAGCCCATAGTTTTCACATCTCACTTATAAGTCCGCCTACGCTCCAGTTACGCCCAGTAAATC
+
FF:FFFFFFFFFFFFFF:F:FFFFFFFFFFFFF:FFFFFFFFF:FFFFFFFFF:FFFFFFFF:FFFFFFFF:FF:FF,F,FFF::F,FFFFFFFF:F:FFFFFFFFFF:FF:FFFFFFFF:FFFF,FFF,FFFFF,FF,,FF:F:F:FFFFF,:FF:FFFFFFFF,FFF,:F,FF:F:FF:FFFF:FFFFF,F,:FFF:FFF,:F:FFF:F:FF:,,FFFF,:,:FF,,FF,F,,F:F::,:,,F:,,,F:
@A01757:128:HWYCLDRX2:1:2101:21242:26506
TCGGACTACAGGGGTATCTAATCCTGTTCGCTCCCCTAGCTTTCGCGCCTCAGCGTCAGTCGTGGCCCAGAAGGCCGCCTTCGCCGCCGGTGTTCTTCCCAATATCTGCGCATTCCACCGCTACACTGGGAATTCCGCCTTCCCCTACCAGACTCAAGCCTGCCGGTATCGGGGGCGGACCGGGGTTGAGCCCCGGTATTTGACCCCCGACCTAACAGGCCGCCTACGCGCGCTTTACGCCCAATGAATCC
+
FFFFFFFFFFFFFFFFFFFFFFFFFFFFFFFFFFFFFFFFFFFFFFFFFFFFFFFFFFFFFFFFFFFFFFFFFFFFFFFFFFFFFFFFFFFFFFFFFFFFFFFFFFFFFFF,FFFFFFFFFFFFFFFFFFFFFFFFFFFFFFFFFFFFFFFFFFFFFFFFFFFFFFFFFFFFFFFFFFFFFFFFFFFFFFFF:FFFF,FFFFFFFFFFFFFFFFFFF:FF:FFFFFFFFFFFFFFFFFFFFFF:FFFFFFF
@A01757:128:HWYCLDRX2:1:2101:31810:26584
TCGGACTACCGGGGTATCTAATCCTGTTTGCTCCCCACACTTCCTTGCCTCAACGTCAGTTATCGTCCAGAAAGTCGCCTTCGCCACTGGTGTTCCTCCTAATATCTACGCATTTCACCGCTACACTAGGAATTCCACTTTCCTCTCCGACACTCAAGATATCCAGTTTTGGTTGCAGTTCCTCAGTTGAGCCGAGGGATTTCACAACCAACTTAGACACCCGTCTACGCACCCTTTACACCCAATAATTC
+
FFFFFFFFFFFFFFFFFFFFFFFFFFFFFFFFFFFFFFFFFFFFFFFFFFFFFFFFFFFFFFFFFFFFFFFFFFFFFFFFFFFFFFFFFFFFFFFFFFFFFFFFFFF,FFFFFFFFFFFFFFFFFFFFFFFFFFFFFFFFFFFFFFFFFFFFFFFFFFFFFFFF:FFFFFFFFFFFFFFFFFFFFFFFFFFFFFFFFFFFFFFFFFFFFF:FFFFFFFFFFFFFFFFFFFFFFFFFFFFFFFFFFFFFFFF
@A01757:128:HWYCLDRX2:1:2101:15492:26663
TCGGACTACCGGGGTATCTAATCCTATTTGCTCCCCACGCTTTCGTGCCTCAGCGTCAGTCAACAGGCCAGGCGGCCGCCTTCGCCACTGGTGTTCTTCCATATATCTACGCATTTTACCGCTACACATGGAGTTCCACCGCCCTCTCCTGCTCTCTAGCCCGCCAGTTTCCAGAGCCTGTACCGGTTGAGCCGGTACCTTTCACTCCAGACTTAGCAGGCCGCCTACGCACCCTTTACGCCCAATCATTC
+
FFFFFFFFFFFFFFFFFFFFFFFFFFFFFFFFFFFFFFFFFFFFFFFFFFFFFFFFFFFFFFFFFFFFFFFFFFFFFFFFFFFFFFFFFFFFFFFFFFFFFFFF:FFFFFFFFFFFFFFFFFFFFFFFFFFFFFFFFFFFFFFFFFFFFFFFFFFFFFFFFFFFFFFFFFFF:F:FFFFF:FFFFFFFFF:FFFFFFFFFFFFFFFFF:FFFFFFFFFFFFFFFFFFF:FFFFFFFFFFFFFFFF,:F:FF
@A01757:128:HWYCLDRX2:1:2101:6370:26678
TCGGACTACAAGGGTATCTAATCCTGTTTGCTCCCCACACTTTCGTGCCTCAACGTCAGTTATCGTCCAGAAAGTCGCCTTCGCCACTGGTGTTCCTCCTAATATCTACGCATTTCACCGCTACACTAGGAATTCCACTTTCCTCTCCGACACTCAAGATATCCAGTTTTGGTTGCAGTTCCTCAGTTGAGCCGAGGGATTTCACAACCAACTTAGACACCCGTCTACGCACCCTTTACACCCAATAATTC
+
FFFFFFFFFFFFFFFFFFFFFFFFFFFFFFFFFFFFFFFFFFFFFFFFFFFFFFFFFFFFFFFFFFFFFFFFFFFFFFFFFFFFFFFFFFFFFFFFFFFFFFFFFFF,FFFFFFFFFFFFFFFFFFFFFFF:FFFF:FF:FFFFFF,FFF:FFFFFFFFFFFFFFFFFFFFFFFFFFFFFFFFFFF:FFFFFFF,FFFF,FFFFFFFFFFFFF:FF:F,FF:F:FFF:FFFFFFFFFFFFFFFFFFFFFFF
@A01757:128:HWYCLDRX2:1:2101:3314:26710
TCGGACTACAAGGGTATCTAATCCTGTTTGCTCCCCACGCTTTCGAGCCTCAGCGTCAGTTACAGTCCAGAGAATCGCCTTCGCCACTGGTGTTCTTCCTAATCTCTACGCATTTCACCGCTACACTAGGAATTCCATTCTCCTCTCCTGCACTCTAGACTTCCAGTTTGAAATGCAGCACTCAAGTTGAGCCCGAGTATTTCGCATCTCTCTTAAAAGTCCGCCTACGCTCCCTTTACGCCCAGTAAATC
+
FFFFFFFFFFFFFFFFFFFFFFFFFFFFFFFFFFFFFFFFFFFFFFFFFFFFFFFFFFFFFFFFFFFF,FFFFFFFFFFFFFFFFFFFFFFFFFFFFFFFFFFFFFFFFFFF,FFFFFFFFFFFFFF:FFFFFFFFFFFFFFFFFFFFFFFFFFFFF:,,FFFFFFF:FF,FFF:FFF:,FFFFFFFFFFFFFFFFFFFF,FFFF:FFFF,FFFFF,:FFF,FF:F,:FFFF,FF:F,::FF::FFF:FFF
@A01757:128:HWYCLDRX2:1:2101:21323:26741
TCGGACTACTGGGGTATCTAATCCTGTTTGCTCCCCACGCTTTCGAGCCTCAACGTCAGTTACAGTCCAGTAAGCCGCCTTCGCCACTGGTGTTCCTCCTAATATCTACGCATTTCACCGCTACACTAGGAATTCCGCTTACCTCTCCTGCACTCCAGTCACATAGTTTCCAGAGCAGTCCGGGGGTTGGGCCCCCGCCTTTCACTTCAGACTTGCATCGCCGTCTACGCTCCCTTTACACCCAGTAATTC
+
FFFFFFFFFFFFFFFFFFFFFFFFFFFFFFFFFFFFFFFFFFFFFFFFFFFFFFFFFFFFFFFFFFFFFFFFFFFFFFFFFFFFFFFFF:FFFFFFFFFFFFFF:FFFFFFFFFFFFFFFFFFFFFF,FFFFFFFFF:FFFFFFFFFFFFFFFFFF,FFFFFFFFFFFFFFFFFFFFFFFFFFFFFFFFFFFFFFFFFFFFFF,F:FFFFFFFFFFFFFFFFFF:,F::FFF:FFFFFFFFFF,FFFF:FF
@A01757:128:HWYCLDRX2:1:2101:16568:26804
TCGGACTACACGGGTATCTAATCCTGTTTGCTCCCCACGCTTTCGTGCCTCAGCGTCAGTCACAGGCCAGGCGGCCGCCTTCGCCACTGGTGTTCTTCCATATCTCTGCGCATTTTACCGCTACACATGGAGTTCCACCGCCCTCTCCTGTCCTCAAGTCTGCCAGTTTCTGAATGAAAGACGAGTTGAGCTCATCCCTTTGCCTTCAGACTGAACAGACCGCCTGCGCACCCTTTCCGCCCAATCATTCC
+
FFFFFFFFFFFFFFFFFFFFFFFF:FF:FFFFFFFFFFFFFFFFF:FFFFFFFFFFFFFFFFFFFFFFFFFFFFFFFFFFFFFFFFFFFFFFFFFFFFFFF:FFFFFFFFFFFFFFFFFFFFFFFFFFFFFFFFFFFFFFFFFF:FFFFFFFFFFF:FFFFFFFFFFFFFFFF:FFFFFFF:FFFFFFFFFFFFFFFFF:FF:F:F:FFFFFF:FFFFFFFF:FFF:FF:FFFFFF,FFFFFFFF:FFFFF
@A01757:128:HWYCLDRX2:1:2101:19063:26866
TCGGACTACCGGGGTATCTAATCCTGTTCGATCCCCACGCTTTCGTGCATCAGTGTCAGATCCGGCCTAGCAAGCTGCCTTCGCAATCGGTGTTCTGTGTAATATCTATGCATTTCACCGCTACACTACACATTCCGCCTGCTGCATCCGATCTCTAGTCCTACAGTATTAGCGGCAGCCCCGATGTTGAGCATCGGTATTTCACCGCTAACTTATAAAACAACCTACGCACCCTTTAAACCCAATGAATC
+
FFFFFFFFFFFFFFFFFFFFFFFFFFFFFFFFFFFFFFFFFFFFFFFFFFFFFFFFFFFFFFFFFFFFFFFFFFFFFFFFFFFFFFFFFFFFFFFFFFFFFFFFFFFFFFFFFFFFFFFFFFFFFFFFFFFFFFFFFFFFFFFFFFFFFFFFFFFFFFFFFFFFFFFFFFFFFFFFFF:FFFFFFFFFFFFFFFFFFF,FFFF:FFFFF,FFFFFFFFFFFFFFFFFFFFFF:FFFFFFFFF:F,F:F:FF
@A01757:128:HWYCLDRX2:1:2101:28592:26866
TCGGACTACAAGGGTATCTAATCCTATTTGCTCCCCACGCTTTCGTGCCTCAGCGTCAGTCAACAGGCCAGGCGGCCGCCTTCGCCACTGGTGTTCTTCCATATATCTACGCATTTTACCGCTACACATGGAGTTCCACCGCCCTCTCCTGCTCTCTAGCCCGCCAGTTTCCAGAGCCTGTACCGGTTGAGCCGGTACCTTTCACTCCAGACTTAGCAGGCCGCCTACGCACCCTTTACGCCCAATCATTC
+
FFFFFF,FFFFFFFFFFFFFFFFFFFFFFFF:FFFFFFFFFFFFFFFFFFFFFFFFFFFFFFF,FFFFFFFFFFFFFFFFFFFFFFFFFFFFFFFFFFFFFFFFFFFFFFFFFFFFFFFFF:FFFFF:FFFFF::FF:FFFFFFFFFFFFFFFFFFFF:FFFFFFFFFFFF,:FFFF,FFFFFFFFFFFFF,FFFFFFFFFFFFFFFFFFFFFF::FFFFFFFFFF,FFFFFFFFFFFF:FF:F:F,FFFF
@A01757:128:HWYCLDRX2:1:2101:15926:26882
TCGGACTACCAGGGTATCTAATCCTGTTCGCTCCCCTAGCTTTCGCGCCTCAGCGTCAGTCGTGGCCCAGAAGGCCGCCTTCGCCGCCGGTGTTCTTCCCAATATCTGCGCATTCCACCGCTACACTGGGAATTCCGCCTTCCCCTACCAGACTAAAGCCTGCCGGTATCGGGGGCGGACCGGGGTTGAGCCCCGGTCTTTGACCCCCGACCTAACAGGCAGCCTACGCGCGCTTTACGCCCAATGAATCC
+
FFFFFFFFFFFFFFFFFFFFFFFFFFFFFFFFFFFFFFFFFFFFFF:FFFFFFFFFFFFFF::F:::FFFFFFFFFFFFFFFFFFFFFFFFFFFFFF:FFFFFFFFF:FFFFFFFFFFFFFFFFFFFFF:FFFFF:::FFFFFFFFFFFFFFFFFFF:F:FFFF:FFFFF,F,FFFFFFFFF:FFFFFFF:F,FF,F,FFFFFF,F,FFFFFFFFFFF,FF,FFFF:FFF,:FFFFFF:FF:FF:FFFFF:
@A01757:128:HWYCLDRX2:1:2101:28691:26913
TCGGACTACAAGGGTATCTAATCCTGTTCGCTACCCACGCTCTCGTGCTTCAGCGTCAGTCTCAGCCTGGTAAGCTGCCTTCGCTATCGGAGTTCTAAGTCATATCTAAGCATTTCACCGCTACTTGACTTATTCCGCCTACCTCGTCTGTACTCGAGCCCGCCAGTTTTAATGGCAATCCGGGGTTTAGCCCCGACATTTAACCACTAACTTAACAGGCCGCCTACGCACCCTTTAAACCCAATAAATCC
+
FFFFFFFFFFFFFFFFFFFFFFFFFFFFFFFFFFFFFFFFFFFFFFFFFFFFFFFFFFFFFFFFFFFFFF:FFFFFFFFFFFFFFFFFFFFFFFFFFFFFFFFFFFFFFFFFFFFFFFFFFFFFFFF:FFFFFF:FFFFFFFFFFFFFFFFFFFFFFFFFFFFFFFFFFFFFFFFFFFFFF:FFF::F,FFFFFFF,FF,FFFFFFF:,FFFFF,FFFFFFFFF,FFFFFFFFF,FFFFF,F:FFFFFFF:
@A01757:128:HWYCLDRX2:1:2101:12943:26944
TCGGACTACAAGGGTTTCTAATCCCTTTCGCTCCCCTGGCCTTCGTGCCTCAGCGTCAGTTAATGTCCAGGAACCCGCCTTCGCCACGAGTGTTCCTCTCGATATCTACGCATTTCACTGCTACACCGAGAATTCCGGTTCCCCCTCCATTACTCTAGTCTCGCAGTATCATGTGCCGTCCGCGGGTTGAGCCCGCGCCTTTCACACACGACTTACGAAACAGCCTACGCACGCTTTACGCCCAGTGATTC
+
FFFF:FFFFFFFFFFF:FFFFFFFFFFFFFFFFFFFFFFFFFFFFFFFFFFFFFF,FFFFFFFFFFFFFFFFFFFFFFFFFFFFFFFFFFFFFFFFFFFFFFFFFFFF:FFFFFFFFFFFFFFFFFFFFFFFFFFFFFFFFFFFFFFFFFFFFFFFFFFFFFFFFFFFFFFFFFFFFFFFFFFFFFFFF:FFFFFFFF:FFFFFFFFFF:FFF:FFFFFFFFFFFFFFFF:F,:FFFFFFFFF,:FFF:FF
@A01757:128:HWYCLDRX2:1:2101:9498:26991
TCGGACTACAGGGTATCTAATCCTGTTCGCTACCCATGCTTTCGAGCCTCAGCGTCAGTTGCAGACCAGAGAGCCGCCTTCGCCACTGGTGTTCTTCCATATATCTACGCATTCCACCGCTACACATGGAGTTCCACTCTCCTCTTCTGCACTCAAGTTCAACAGTTTCTGATGCAATTCTCCGGTTGAGCCGAAGGCTTTCACATCAGACTTATTGAACCGCCTGCACTCGCTTTACGCCCAATAAATCC
+
FFFFFFFFFFFFFFFFFFFFFFFFFFFFFFFFFFFFFFFFFFFFFFFFFFFFFFFFFFFFFFFFFFFFFFFFFFFFFFFFFFFFFFFFFFFFFFFFFFFFFFFFFFFFFFFFFFFFFFFFFFFFFFFFFFFFFFFFFFFFFFFFFFFFFFFFFFFFFFFFFFFFFFFFFFFFFFFFFFFFFFFFFFFFFFFFFFFFFFFFFFFFFFFFFFFFFFFFFFFF,FFFFFF:FFFFFFFF:FFFFFFFFFFFFF,
@A01757:128:HWYCLDRX2:1:2101:14064:27007
TCGGACTACTGGGGTATCTAATCCCTTTCGCTCCCCTGGCCTTCGTGCCTCAGCGTCAGTTAATGTCCAGGAACCCGCCTTCGCCACGAGTGTTCCTCTCGATATCTACGCATTTCACTGCTACACCGAGAATTCCGGTTCCCCCTCCATTACTCTAGTCTCGCAGTATCATGTGCCGTCCGCGGGTTGAGCCCGCGCCTTTCACACATGACTTACGAAACAGCCTACGCACGCTTTACGCCCAGGGTTTC
+
FFFFFFF:FFFFFFFFFFFFFFFFFFFFFFFFFFFFFFFFFFFFFFFFFFFFFFFFFFFFF:FFFFFFFFFFFFFFFFFFFFFFFFFFFFFFFFFFFFFFFFFFFFFFFFFFFFFFFFFFFFFFFFFFFFF:FFFFFFFFFF:F:FFFFFF::FFFFFFFFFFF:FFF:FFFFFFFFFF:FFFFFFFFFFFF:FFFFFF,F,F:FFFF:::FF,,FFF,FFFFFFF,FFFFFFF:FFF,FFFFFF,F,FFF
@A01757:128:HWYCLDRX2:1:2101:15781:27038
TCGGACTACACGGGTATCTAATCCTGTTTGCTCCCCACGCTTTCGTGCCTCAGCGTCAGTCACAGGCCAGGCGGCCGCCTTCGCCACTGGTGTTCTTCCATATCTCTGCGCATTTTACCGCTACACATGGAGTTCCACCGCCCTCTCCTGTCCTCAAGTCTGCCAGTTTCTGAATGAAAGACGAGTTGAGCTCATCCCTTTGCCTTCAGACTGAACAGACCGCCTGCGCACCCTTTACGCCCAATCATTCC
+
FFFFFFFFFFFFFFFFFFFFFFFFFFFFFFFFFFFFFFFFFFFFFFFFFFFFFFFFFFFFFFFFFFFFFFFFFFFFFFFFFFFFFFFFFFFFFFFFFFFFFFFFFFFFFFFFFFFFFFFFFFFFFFFFFFFFFFFFFFFFFFFFFFFFFFFFFFFFFFFFFFFFFFFFFFFFFFFFFFFFFF:FFFFFFFFFFFFFF:FFFFFFFF:FFFFFFFFFFF:FFFFFFFFFFFFFFFFFFF:FF:FFFFFFFFF
@A01757:128:HWYCLDRX2:1:2101:26160:27038
TCGGACTACCAGGGTATCTAATCCTATTTGCTCCCCACGCTTTCGTGCCTCAGCGTCAGTTGCAGACCAGAGAGCCGCCTTCGCCACTGGTGTGCTTCCATATATCTACGCATTCCCCCGCTACACATGGAGTTCCACTCTCCTCTACTGCACTCAAGTGCAACAGTTTCAGATGCAATTCTCCGGTTGAGCCGAAGGCTTTCACATCAGACTTATGGAACCCCCTGCACACGCTTTACGCCCAATAAATC
+
FFFFFFFFFFFFFFFF,,,:F:F,FFFF::F,FFFFFFF,FF,F:F:FF:F:FFF::::,FFFF,FF:,:FFFFFFFF:F,FFFFFFFF:F,F,FF:F:F,:,F,:FFF:F:,,F::FF,,,,:,FFFF,F::,F,,FFFFFF:F,,F,F:,::FFF::,,FF:FF:F,,,:FF,,FF::FFFFFFF,F,,,F,FF:,:F,FFF,F,FFFF,,F::,,FFF:,FF:,FFFFFF,FF::F:FF,,FFF:,,F
@A01757:128:HWYCLDRX2:1:2101:11189:27070
TCGGACTACTAGGGTATCTAATCCTGTTTGCTCCCCACACTTTCGTGCCTCAACGTCAGTTATCGTCCAGAAAGTCGCCTTCGCCACTGGTGTTCCTCCTAATATCTACGCATTTCACCGCTACACTAGGAATTCCACTTTCCTCTCCGACACTCAAGATATCCAGTTTTGGTTGCAGTTCCTCAGTTGAGCCGAGGGATTTCACAACCAACTTAGACACCCGTCTACGCACCCTTTACACCCAATAATTC
+
FFFFFFFFFFFFFFFFFFFFFFFFFFFFFFFFF:FFFFFFFFFFFFFFFFFFFFFFFFFFFFFFFFFFFFFFFFFFFFFFFFFFFFFFFFFFFFFFFFFFFFFFFFFF:FFFFFFFFFFFFFFFFFF:FFFFFFFF:FFFFFFFFFFFFFFFFFFFFFFFFFFFFFFFFFFFFFFF:FFFFFFFFFFFFFFFFFFFFFFFFFFFFFFFFF:FFFFFFFFFFFF:FFF:FFFFFFFFFFFFFFFFFFFFFFF
@A01757:128:HWYCLDRX2:1:2101:16152:27085
TCGGACTACACGGGTATCTAATCCTGTTTGCTCCCCACGCTTTCGTGCCTCAGCGTCAGTCACAGGCCAGGCGGCCGCCTTCGCCACTGGTGTTCTTCCATATCTCTGCGCATTTTACCGCTACACATGGAGTTCCACCGCCCTCTCCTGTCCTCAAGTCTGCCAGTTTCTGAATGAAAGACGAGTTGAGCTCATCCCTTTGCCTTCAGACTGAACAGACCGCCTGCGCACCCTTTACGCCCAATCATTCC
+
FFFFFFFFFFFFFFFFFFFFFFFFFFFFFFFFFFFFFFFFFFFFFFFFFFFFFFFFFFFFFFFFFFFF,FFFFFFFFFFFFFFFFFFFFF,FF:FFFF:FFFFF:FFFFFFFFFFFFFFFFFFFFFFFFFFFFFFFFFFFFFFFFFFFFFFFFFFFFFFFFFFFFFFFFFFFFFFFFFFFFFFFFFFFFFFFFFFF:FFFFFFFFFFFFFFFFFFFFFFFFFFFFFFFFFFFFFFFFFFFFFFFFFFF:FF
@A01757:128:HWYCLDRX2:1:2101:16188:27085
TCGGACTACACGGGTATCTAATCCTGTTTGCTCCCCACGCTTTCGTGCCTCAGCGTCAGTCACAGGCCAGGCGGCCGCCTTCGCCACTGGTGTTCTTCCATATCTCTGCGCATTTTACCGCTACACATGGAGTTCCACCGCCCTCTCCTGTCCTCAAGTCTGCCAGTTTCTGAATGAAAGACGAGTTGAGCTCATCCCTTTGCCTTCAGACTGAACAGACCGCCTGCGCACCCTTTACGCCCAATCATTCC
+
FFFFFFFFFFFFFFFFFFFFF:FFFFFFFFFFFFFFFFFFFFFFFFFFFFFFFFFFFFFFF:FFFFFFFFFFFFFFFFFFFFFFFFFFFFFF,FFFFFFFFFFFFFFFFFFFFFFFFFFFFFFFFFFFFFFFFFFFFFFFFFFFFFFFFFFFFFFFFFFFFFFFFFFFFFFFF,FFFFF:FFFFFFFFFFFFFFFFFFF:FFF:FFFFFFFFFFFFFFFF,FFFFFFFFFFFFFFFFFFFFFFFFFFFFFF
@A01757:128:HWYCLDRX2:1:2101:24216:27085
TCGGACTACAGGGGTATCTAATCCTGTTCGCTACCCACGCTCTCGTGCTTCAGCGTCAGTCTCAGCCTGGTAAGCTGCCTTCGCTATCGGAGTTCTAAGTCATATCTAAGCATTTCACCGCTACTTGACTTATTCCGCCTACCTCTTCTGTACTCGAGCCCGCCAGTTTTAATGGCAATCCGGGGTTTAGCCCCGACATTTACCCACTAACTTAACAGGCCGCCTACGCACCCTTTAAACCCAATAAATCC
+
FFFFFFFFFF:FFFFFFFFFFFFFFFFF,FFFFFFFFFFFF,FFFFFFFFFFF:FFFFFFFF,:F,F,,FF:FF,FFFFFFFFFFFFFF,FFFFFFFFF,FFFFFFFFFFF:FFFFFF,FFFFF:,FF:F,FFFFF:F,FFFFFF,,FFFFFFFF::FFFFFFFFFFFF:F::,FF::F:FF,FF,FF,FFFFF,FF:,FFF,:FFFF:,::FFFF:F,:F,F,:F,FFFFFF,FF:FFFFF,F,FF:,,F
@A01757:128:HWYCLDRX2:1:2101:6976:27101
TCGGACTACACGGGTATCTAATCCTGTTTGCTCCCCACACTTTCGAGCCTCAGCGTCAGTTGGTGCCCAGTAGGCCGCCTTCGCCACTGGTGTTCCTCCCGATATCTACGCATTCCACCGCTACACCGGGAATTCCGCCTACCTCTGCACTACTCAAGATACACAGTTTTGAGAGCAGTTCATGGGTTGAGCCCATGTATTTCACTCCCAACTTGCATACCCGCCTGCGCTCCCTTTACACCCAGTAATTC
+
FFFFFFFFFFFFFFFFFFF:FFFFFFFFFFFFFFFFFFFFFFFFFFFFFFFFFFFFFFFFFFFFFFFFFFFFFFFFFFFFFFFFFFFFFFFFFFFFFF:FFFFFFFFFFFFF,,FFFFFFFFFFFFFFFF:FFF,FFFFFFFFFFFFFFFFFFFFFFFFFFFFFFFF:,FFFFFFF,FF,FFF,FFFFFFFFFFFFFF,FFF,FFFF:FF,F:FFF:FFF:FFFFFFFFFFF:FFFF,FF,FF:FF,:F:F
@A01757:128:HWYCLDRX2:1:2101:16052:27101
TCGGACTACACGGGTATCTAATCCTGTTTGCTCCCCACGCTTTCGTGCCTCAGCGTCAGTCACAGGCCAGGCGGCCGCCTTCGCCACTGGTGTTCTTCCATATCTCTGCGCATTTTACCGCTACACATGGAGTTCCACCGCCCTCTCCTGTCCTCAAGTCTGCCAGTTTCTGAATGAAAGACGAGTTGAGCTCATCCCTTTGCCTTCAGACTGAACAGACCGCCTGCGCACCCTTTACGCCCAATCATTCC
+
FFFFFFFFFFFFFFFFFFFFFFFFFFFFFFFFFFFFFFFFFFFFFFFFFFFFFFFFFFFFFFFFFFFFFFFFFFFFFFFFFFFFFFFFFF:FFFFFFFFFFFFFFFFFFFFFFFFFFFFFFFFFFFFFFFFFFFFFFFFFFFFFFFFFFFFFFFFFFFFFFFFFFFFFFFFFFFF:FFF:FFF:FFFF:FFFFFFFFFFFFFFFFFFFFFFFFFFFFFFFFFFFFFFFFFFFFFFFFFFFFF:FFFFFFFF
@A01757:128:HWYCLDRX2:1:2101:20699:27101
TCGGACTACCCGGGTATCTAATCCTGTTTGCTCCCCACGCTTTCGAGCCTCAACGTCAGTTACAGTCCAGTAAGCCGCCTTCGCCACTGGTGTTCCTCCTAATATCTACGCATTTCACCGCTACACTAGGAATTCCGCTTACCTCTCCTGCACTCCAGTCACATAGTTTCCAGAGCAGTCCGGGGGTTGGGCCCCCGCCTTTCACTCCAGACTTACATCACCGTCTACGCTCCCTTTACACCCAGTAATTC
+
FFFF::FFFFFFFFFFFFFFFFFFFFFFFFFFFFFFFFFFFFFFFFFFFFFFFFFFFFFFFFFFFFFFFFFFFFFFFFFFFFFFFFFFFFFFFFFFFFFFFFFFFFFFFFFFFFFFFFFFFFFFFFFFFFFFFFFFFFFFFFFFFFFFFFFFFFFFFFFFFFF:FF,FFFFFF:FFFFFFFFFFFFF:FFFFFFFFFFFFFFFFFFFF,F:FF:FFFFFFFFF:FFFFFFFFF,FFFFFFFFFFFFF,FFF
@A01757:128:HWYCLDRX2:1:2101:30789:27101
TCGGACTACAGGGGTTTCTAATCCTGTTCGATACCCACGCTTTCGTGCCTCAGCGTCAGTCCGGCGCCGGTACGCTGCCTTCGCAATCGGAGTTCTGCGCGATATCTATGCATTTCACCGCTACACCGCGCATTCCGCGTACTTCTCGCCGTCTCTAGTCCGACAGTTTCAACGGCTCGCCGGGGTTGAGCCCCGGGCTTTTACCGCTGACTTTCCGGACCGCCTACGCACCCTTTAAACCCAATAAATCC
+
FFFFFFFFFFFFFFFFFFF:FFFFFFFFFFFFFFFFFFFFFFFFFFFFFFFFFFFFFFFFFFFFFFFFFFFFFFFFFFFFFFFFFFFFFFFFFFFFFFFFFFFFFFFFFFFFFFFFFFFFFFFFFFFFFFFFFFFFFFFFFFFFFFFFFFFFFFFFFFFFFF:FFFFFFFFFFFFFFFFFFFFFFFFFFFFFFFFFFFFFFFFFFFFFFFFFFFFFFFF:FFFFF::FFFFFFFFFFF:FFFF,FFFFFFF
@A01757:128:HWYCLDRX2:1:2101:8196:27117
TCGGACTACAGGGGTATCTAATCCTGTTTGCTACCCACGCTTTCGAACCTCAGCGTCAGTTACAGACCAGAGAGCCGCTTTCGCCACTGGTGTTCTTCCATATATCTATGCATTTCACCGCTACACCGCGCATTCCGCATGCCTCCGCCGCACTCAAGGCCCCCAGTTCCGACGGCTCGGCGGGGTTGAGCCCCGCGATTTCACCGCCGGCTTAAAGGCCCGCCTGCGCACCCTTTAAACCCAATGAATCC
+
FFFFFFF:FFFFFFF,FFFFFFFFFFFFFFFFFFFF:FFFFFFFFFFFFFFFFFFFFFFFFFFFFFFFFFFFFFF:FF:FFFFFFFFFFFFFFFFFFFFFFFFFFFF:FFF:FFFFFFFFFFFFFFFFFFFFFFFFFFFF,FFFFFFFFFFFFFFFFFFFFFFFF:FFFFFFFFFFFFFFFFFFFFFFFFFFFF:FFFFFFFFFFFFFFFFFFFFFF:FFFFFFFFFFFFFFFFFFFFFFF::FF,F,FFF
@A01757:128:HWYCLDRX2:1:2101:24876:27164
TCGGACTACAAGGGTTTCTAATCCTGTTTGCTCCCCACGCTTTCGCGCCTCAGCGTCAGTTACTGTCCAGCAATCCGCCTTCGCCACTGGTGTTCCTCCGTATATCTACGCATTTCACCGCTACACACGGAATTCCGATTGCCTCTCCAGCACTCAAGAAATACAGTTTCAAATGCAGGCTATGGGTTGAGCCCATAGTTTTCACATCTCACTTAAAAGTCCGTCTACGCTCCCTTTACGCCCAGTAAATC
+
FFFFFFFFFFFFFFFFFFFFFFFFFFFFFFFFFFFFFFFFFFFFFFFFFFFFFFFFFFFFFFFFFFFFFFFFFFFFFFFFFFFFFFFFFFFFFFFFFFFFFFFFFFFFFFFFFFFFFFFFFFFFFFFFFFFFFFFFFFFFFFFFFFFFFFFFFFFFFFFFFFFFFFFFFFFFFFFFFFFFFFFFFFFFFFFFFFFFFFFFFFFF:FFFFFFFFFFFFFFFFFF:FF:FFFFFFFFFFFFFFFFFFF:FFF:
@A01757:128:HWYCLDRX2:1:2101:29469:27164
TCGGACTACCAGGGTATCTAATCCTGTTTGCTACCCACGCTTTCGCTCCTCAGCGTCAGTTATGTGCCAGATAGTCGCCTTCGCCACTGATGTTCCTCCAGATATCTACGGATTTCACTCCTACACCTGGAATTCCACTATCCTCTCACACACTCCAGTTTGCCAGTTTCAAAGGCAGTTCCCACGTTGAGCGCGGGGATTTCACCCTTGACTTGACATACCGCCTACGAGCGCTTTACGCCCAGTAATTC
+
FFFFFFFFFF:FFFFFFFFFFFFFFFFFFFFFFFFFFFFFFFFFFFFFFFFFFFFFFFFFFFFFFFFFFFFFF:FFFFFFFFFFFFFFFFFFFFFFFFFFFFFFFFFFFFFFFFFFFFFFFF:FFFFFFFFF:FFFFFFFFF:FFFFFFFFFFFFFFF,FFFFFFFFFFFFFFFFF:FFFFFFFFFFFFFFFFFFFFFFFFFFFFFFFFFFFFFFFFFFFFFFFFFFFFFFFFFFFFF:FFFFFFF,FFFF
@A01757:128:HWYCLDRX2:1:2101:23665:27195
TCGGACTACACGGGTATCTAATCCTGTTCGCTACCCACGCTCTCGTGCTTCAGCGTCAGTCGCAGTCTGGTAAGCTGCCTTCGCTATCGGAGTTCTAAGTTATATCTAAGCATTTCACCGCTACTTAACTTATTCCGCCTACCTCGTCTGAACTCGAGTCTTACAGTATTAATGGCAAATCAAGGTGAAGCCCCGACGTTTAACCACTAACTTAAAAAACCGCCTACGCACCCTTTAAACCCAATAAATCC
+
FFFFFFFFFFFFFFFFFFFFFFFFFFFFFFFFFFFFFFFFFFFFFFFFFFF:FFFFFFFFFFFFFFFFFF:FFFFFFFFF:FFFFFFFFFFFFFFFFFFFF:FFFFFFFFFFFFFFFFFFFFF:FFFFFFFF:F:FF:FFFFFFFFFFFFFFFFFFFFFFFFFFFFFF,F:FFFFFFF,FFFF:FFFF,,FF:FFF:FFFF:FFFF:,FFFFFFF:F,:FFFFFF:FFFFFFFF,::F,FFFFF:FF:FFF
@A01757:128:HWYCLDRX2:1:2101:24623:27195
TCGGACTACAAGGGTATCTAATCCTGTTCGCTACCCACGCTCTCGTGCTTCAGCGTCAGTCTCAGCCTGGTAAGCTGCCTTCGCCGCCGGTGTTCTTCCCAATATCTGCGCATTCCACCGCTACACTGGGAATTCCGCCTTCCCCTACCAGACTCAAGCCTGCCGGTATCGGGGGCGGACCGGGGTTGAGCCCCGGTATTTGACCCCCGACCTAACAGGCCGCCTACGCGCGCTTTACGCCCAATGAATCC
+
FFFFFFFFFFFFFFFFFFFFFFFFFFFFFFFFFFFFFFFFFFFFFFFFFFF:FFFFFFFFFFFFFFFFFFFFFFFFFFFFFFFFFFFFFFFFFFFFFFFFFFFFFFFFFFFFFFFFFFFFFFFFFFFFFFFFFFFFFFFFFFFFFFFFFFFFFFFFFFFFFFFFFFFFFFFFFFFFFFFFFFFFFFFFFFFFFFFFFFFFFFFF,FFFFFFFF:FFF,FFFFFFFFFFFFFFFFFFFFFFF:FF::FFF:F
@A01757:128:HWYCLDRX2:1:2101:19235:27226
TCGGACTACACGGGTATCTAATCCTGTTCGATACCCACGCTTTCGTGCCTCAGCGTCAGATCGCCGCCGGTATGCTGCCTTCGCAATCGGAGTTCTGCGCAATATCTAAGCATTTCACCGCTACACTGCGCATTCCGCATACCTCTCGACATCTCAAGACAGCCAGTTTCAACGGCTCGCCGGGGTTGAGCCCCGGGCTTTTACCGCTGACTTAACAGTCCGCCTACGCACCCTTTAAACCCAATAAATCC
+
FFFFFFFFFFFFFFFFFFFFFFFFFFFFFFF:FFFFFFFFFFFFFFFFFFFFFFFFFFFFFFFFFFFFFFFFFFFFFFFFFFFFFFFFFFFFFFFFFFFFF:FFFFFFFFFFFFFFFFFFFFFFFFFFFFFFFFFFFFFFFFFFFFFFFFFFFFFFFFFFFFFFFFFFFFFFFFFFFFFFFFFFFFFFFFFFFFFFFFFFFFFFFFFFFFFFFFFFFFFFFFFFF:F:FF:FFFFFFFFFFFFFFF:FFFF
@A01757:128:HWYCLDRX2:1:2101:31069:27305
TCGGACTACCGGGGTATCTAATCCTATTTGCTCCCCACGCTTTCGTGCCTCAGCGTCAGTTAACAGGCCAGGCGGCCGCCTTCGCCACTGGTGTTCTTCCATATATCTACGCATTTTACCGCTACACATGGAGTTCCACCGCCCTCTCCTGCTCTCTAGCCCGCCAGTTTCCAGAGCCTGTACCGGTTGAGCCGGTACCTTTCACTCTAGACTTAGCAGGCCGCCTACGCACCCTTTACGCCCAATCATTC
+
FFFFFFFFFFFFFFFFFF:FFFFFFFFFFFFFFFFFFFFFFFFFFFFFFFFFFFFFFFFFFFFFFFFFFFFFFFFFFFFFFFFFFFFFFFFFFFFFFFFFFFFF,FFFFFFFFFFFFFFFFFF:FFFFFFFFFFF:FFFFFFFFFFFFFFFF:FFFFFFF:FFFF:F:FFFFFFFFFFFFF:F,FFFFFFFFFFFFFFF:FFF:FFFF,:F,FFFFF:FFFFF,F::FF:F,FFF,F,:FF,F,,FFF::F
@A01757:128:HWYCLDRX2:1:2101:6451:27383
TCGGACTACAAGGGTTTCTAATCCTGTTCGATACCCACGCTTTCGTGCCTCAGCGTCAGTGTGGAGCCGGCATGCTGCCTTCGCAATCGGAGTTCTGCGCGATATCTATGCATTTCACCGCTACACCGCGCATTCCGCATACTTCTCTCCAACTCAAGTCTGCCAGTTTCAACGGCTCGACGGGGTTGAGCCCCGCAATTTTACCGCTGACTTAACGGACCGCCTACGCACCCTTTAAACCCAATAAATCC
+
FFFFFFFFFFFFFFF,FFFFFFFFFFFFFFFFFFFFFFFFFFFFFFFFFFFFFFFFFFFFFFFFFFFFFFFFFFFFFFFFFFFFFF:F:FFFFFFFFFFFFFFFFFFFF:FFFFFFFFFFFFFFFFFFFFFFFFFFFFFFFFFFFFFFFFFFFFFFFFFFFFFFFFFFFFFFFFFFFF,FFFFFFFFFFFFFFFFFFFFFFF:FFFFFFFFFFFFF:FFFFFFFFFFFFFFFFFFF:F:FFF:FFFFFFFF
@A01757:128:HWYCLDRX2:1:2101:26124:27383
TCGGACTACCAGGGTATCTAATCCTGTTTGCTCCCCACACTTTCGTGCCTCAACGTCAGTTATCGTCCAGAAAGTCGCCTTCGCCACTGGTGTTCCTCCTAATATCTACGCATTTCACCGCTACACTAGGAATTCCACTTTCCTCTCCGACACTCAAGAACTACAGTTTTGGATGCAGCTCCGCAGTTAAGCTGCGGTATTTCACATCCAACTTGCAGTCCCGCCTGCGCTCCCTTTACACCCAGTAATTC
+
FFFFFFFFFF,FFFFF:FFFFFFFFFFFFFFFFFFFFF:FFFFFFFFF:FFFFFFFFFFFFFFFFFFFFFFFFFFFFFFFFFFFFFFFFF:FFFFFFFFF,FFFFFFFFFFFFFFFFFFFFFFFFFFFFFFFFFFFFFFFFFFFFFFFFFFFFFFFFFFFFFFFFFFFFFFFFFFFFFFFFFFFFFFFFFFFFFFF:FFFFFFFFFFF:FFFFFFFFFFFFFFFFFFFFFFF:FFFF:FFFFFF:FFFFFF
@A01757:128:HWYCLDRX2:1:2101:11984:27414
TCGGACTACAGGGGTTTCTAATCCTGTTTGCTCCCCACACTTTCGTGCCTCAACGTCAGTTATCGTCCAGAAAGTCGCCTTCGCCACTGGTGTTCCTCCTAATATCTACGCCTTTCTCCGCTACCGTAGGAATTCCACTTTCCTCTGCGACACTCACGTTGTCCAGTTTTGGTTGCAGTTCCTCAGTTGAGCCGAGGGCTTGCTCATCCAACGGAGACGCCCGGCGAGGGAGCGTTTCGGGCGCGTGCTTC
+
,F:F,FFFFFFFFF,F,F,,,FF:FF:FFFFF,,F,:FFFF,::FFF:,FF,,:FF:F:,F,FFFFFFFFF,F:FFFFFF:FF,,,F,FF,F,FFFF,,F::F:F,F,,:F,,,::,,,FF,,,,,:FFF,,FF:,FFF,F::F:,,FF,:::FF::F,F,FFF:F:::FF,:FFF:FFF,:FFFF,,,,F::FFFFF,:F:,,,,,::,,,,,F:,,,:,,F,:,F,:,:FF,,,,,,,,,,:,,FF:,F
@A01757:128:HWYCLDRX2:1:2101:16604:27461
TCGGACTACAAGGGTATCTAATCCCTTTCGCTCCCCTGGACTTCGTGGCTCAGCGTCAGTTAATGTCCAGGAACCCGCCTTCGCCACGAGTGTTCCTCTCGATATCTACGCATTTCACTGCTACACCGAGAATTCCGGTTCCCCCTCCATTACTCTAGTCTCGCAGTATCATGTGCCGTCCGCGGGTTGAGCCCGCGCCTTTCACACACGACTTACGAAACAGCCTACGCACGCTTTACGCCCAGTGATTC
+
FFFFFFFFFFFFFFFFFFFFFFFFFFFFFFFFFFFFFFFFFFFFFFF,FFFFFFFFFFFFF:FFFFFFFFFFFFFFFFFFFFFFF:FFFFFFFFFFFFFFFFFFFFFFFFFFFFFFFFFFFFFFFFFFFFFFFFFFFFFFFFFFFFFFFFFFFFFF:FFFFFFFFFFFFFFFFFFFFFFFFFFFFFFFFFFFFFFFFFFFFFFFFFFFFFFFFFFFFFFFFFFFFF:FFFFFFFFFFFFFFFFFFFFFFFF
@A01757:128:HWYCLDRX2:1:2101:21603:27602
TCGGACTACAAGGGTATCTAATCCTGTTTGCTCCCCACGCTGTCGCGCCTCAGCGTCAGCCACTGCCCAGCCGGCCGCCTTCGCCACCGGTGTTCTTCCGGATCTCTACGCCTTCCCCCGCTACACCCGGAATTCCGCCTGCCCCTACAGTGCTCGAGCCCGGGAGGTCGCCCGGCCGACCCGGGGTTGAGCCCCGGGCTTTCACCGCACGCTTCCCGCGCCGCCTACGCGCCCTTTACGCCCAGTGTTTC
+
FFFF:FF:F:FFFFFF,,:,FFFFFF:F:FFFFFFFF:FFF::FFFF:FFFFFF:FFFF,:F,FF:FFFF,,FFFFFFFFFFFFFFFFFFFFF,:FFFFF:FF,:F:FFFF,::FF::F,FFFFFFFFFFF,FFFF,FFFFF:FF::FF,F,FFFF,FFFFFF,FF,FFFFFFF:FFF:FFFF,FFFF,FFFF,FFF,:FF,FF:,FF,FFF:FFF:FFFFFFFFFFFFFFFFFF:FF,,F,F,F:F,FFF
@A01757:128:HWYCLDRX2:1:2101:25509:27602
TCGGACTACAAGGGTATCTAATCCCTTTCGCTCCCCTGGCCTTCGTGCCTCAGCGTCAGTTAATGTCCAGGAACCCGCCTTCGCCACGAGTGTTCCTCTCGATATCTACGCATTTCACTGCTACACCGAGAATTCCGGTTCCCCCTCCATTACTCTAGTCTCGCAGTATCATGTGCCGTCCGCGGGTTGAGCCCGCGCCTTTCACACACGACTTACGAAACAGCCTACGCTCCCTTTACACCCAGTAAATC
+
FFFFFFFFFFFFFFFFFFF:F:,FFFFFFFF:FFFFFFF:FFFFFF,FF:FFF:FFF,FF,FFFFFF,FFFF,:FFFFFFFFF:FFFFFFFFFFFFFFFFFFF,FF:,FFF:FFFFFFFFFF:FFFFFFF:FFFFFFFFFFFFF,:FFFFFF:F::FFFFFF,FFFFFFFFFF:FFFF,FFFFFF:FFFFFFFFFFFFF:FFFF,F,FFFFFF,FFFF,FFFF::,FF,:FFFFF::FFFF:F:,FF,:FF
@A01757:128:HWYCLDRX2:1:2101:7202:27649
TCGGACTACAAGGGTATCTAATCCTGTTTGCTCCCCACGCTTTCGTGCCTCAGTGTCAGTTACAGTCCAGAGAGCCGCCTTCGCAACTGGTGTTCCTCCTAATATCTACGCATTTCACCGCTACACTAGGAATTCCACTCTCCTCTCCTGCACTCAAGTTCCCCAGTTTCAAAGGCTTACTACGGTTGAGCCGTAGCCTTTCACCTCTGACTTAAGAAACCACCTACGCACCCTTTACGCCCAGTGATTCC
+
FFFFFFFFF:FFFFFFFFFF:FFFFFFFFFF:FFFFFFFFFFFFFFFFFFFFFFFFFFFFFFFFFFFF,FFFFFFFFFFFFFFFFFFFFFFF:,FFFFFFFFFF::FF:FFFFF:FFFFFFF,FFFF,FFFF:FFFFF:FFFFFFFFFFFFFF:F:FFFFFFFFFFFF:FFF,F:,F,F:FF:FFFF:FFFFFF:FFFFF:FF,FFF::F,FF:FFF:FFFFF,:FF:,:FF:FF:,FFFFF:FF,,F,:,
@A01757:128:HWYCLDRX2:1:2101:3775:27759
TGGGACTACGCGGGTCTGTGATCGTGTGTGCTGCGGACACTTTGGTGGCTGAGCGGGAGTGGGAGTCGAGGGGGTGGGGTTGGGGAGGGGTGGTGTTGGTCGTGTGGGGGGGGGGGGGGGGGTGTGGGGGGGGTGGGGGGGGGTGGGGTGGGGTGGGGTGGGGTGGGGGGGGGGGGGGGGGGGGGGGGGGGGGGGGGGGGGGGGGGGGGGGGGGGGGGGGGGGGGGGCGGGGGGTGGGGGGGGGGGGGGGG
+
,,F::,:,,,,:,F,,,:F,,,,,:F,,::,,,,::,,:,,,,:F,:,,,:,,,F,F,F,,,,,F,,,,,,,,F,,,F:F::,,,,F,FFFF,,F,,,:,F,F,,:,,FFF,FF,F,FFF,FFF:F,,FFF::,FF,FF,,F:,F,,F,FF::,F:F:::,,F,,F,F,FF,F:F,,F,F:F,:,FF:F,FF,:FFF,F::F:,,,:FFFF::FF:FF::FFF:::,,F,,FF,,FFF,FFF:FFFF:FF:
@A01757:128:HWYCLDRX2:1:2101:20528:27806
TCGGACTATCGGGTATCTAATCCTGTTTGCTCCCCACGCTTTCGTACCTCAGTGTCAGTTACAGTCCAGAAAGCCGCCTTCGCCACTGGTGTTCCTCCTAATATCTACGCATTTCACCGCTACACTAGGAATTCCATCTACCTCTCCGACACTCAAGAGACACAGTTTCAAATGCAGTTTATGGGTTAAGCCCATAGATTTCACATCTGACTTGCATCCCCGCCTACGCGCCCTTTACACCCAGTAAATCC
+
FFFFFFFFFFFFFFFFFFFFFFFFFFFFFFFFFFFFFFFF,FFFFFFFFFFFFFF:FFFFFFFFFFFFFFFFFFFFFFFFFFF:FFFFFFF:FFFFFFFFFFFFFFFFFFFFFFFFFFFFF,FFFFFFFFFFFFFFFFFFFFFFFFFFFFFFFFFFFFFFFFFFFFFFF:F:F,FFFFFFFFF,,F:FFFF:FFFFFFFFFFFFFFFFFFFFF:FFFFFFFFFFFFFFF,FFFFFFF:FFFFFFFF:FFFF
@A01757:128:HWYCLDRX2:1:2101:29080:27837
TCGGACTACAAGGGTTTCTAATCCTGTTTGCTCCCCACGCTTTCGCGCCTCAGTGTCAGTTATTGTCCAGCAGGCCGCCTTCGCCACTGGTGTTCCTCCGTATATCTACGCATTTCACCGCTACACACGGAATTCCGCCTGCCTCTCCAACACTCAAGAACGATAGTTTCAAATGCAGGCTATGGGTTGAGCCCATAGTTTTCACATCTGACTTGCAATCCCGCCTACACGCCCTTTACACCCAGTAAATC
+
FFFFFFFFFFFFFFFFFFFFFFFFFFFFFFFFFFFFFFFFFFFFFFFFFFFFFFFFFFFFFFFFFFFFFFFFFFFFFFFFFFFFFFFFFFFFFFFFFFFFFFFFFFFFFFFF:FFFFFFFFFFFFFFFFFFFFFFFFFFFFFFFFFFFFFFFFFFFFFFF:FFFFF:FFFFFFFFFFF:FFFFFFFFFFFFFFFFFFF:FFFFFFFFF:FFFFFFFFFFFFFFFFF,FFFFFFFFF:FFFFFFF:FFFF:F
@A01757:128:HWYCLDRX2:1:2101:32334:27868
TCGGACTACAAGGGTATCTAATCCTGTTCGCTACCCACGCTCTCGTGCTTCAGCGTCAGTCGCAGTCTGGTAAGCTGCCTTCGCTATCGGAGTTCTAAGTTATATCTAAGCATTTCACCGCTACTTAACTTATTCCGCCTACCTCGTCTGAACTCGAGTCTTACAGTATTAATGGCAAATCAAGGTGAAGCCCCGACGTTTAACCACTAACTTAAAAAACCGCCTACGCACCCTTTAAACCCAATAAATCC
+
FFFFFFFFFFFFFFFFFFFFFFFFFFFFFFFFFFFFFFFFFFFFFFFFFFFFFFFFFFFFFFFFFFFFFFFFFFFFFFFFFFFFFFFFFFFFFFFFFFFFFFFFFFFFFFFFFFFFFFFFFFFFFFFFFFFFFFFFFFFFF:FFFFFFFFFFFFFFFFFFFFFFFFFFFFFFFFFFFFFFFFFFFFFF::FFFFF:FFFFFFFFFFF::F,F:FF:FF,FFFFFF:FFFFFFFFFFFF,FFF:FFFFFFFF
@A01757:128:HWYCLDRX2:1:2101:24822:27946
TCGGACTACAGGGGTATCTAATCCTGTTTGCTCCCCACGCTTTCGAGCCTCAACGTCAGTCATCGTCCAGCAAGCCGCCTTCGCCACTGGTGTTCCTCCTAATATCTACGCATTTCACCGCTACACTAGGAATTCCACTTGCCTCTCCGACACTCCAGCCCTGCAGTTCCAAATGCAGTCCCGGGGTTGAGCCCCGGGCTTTCACATCTGGCTTGCAATGCCGTCTACGCACCCTTTACACCCAATAATTC
+
FFFFFFFFFFFFFFFFFFFFFFFFFFFFFFF:FFFFFFFFFFFFFFFFFFFFFFFFFFFFFFFFFFFFFFFFFFFFFFFFFFFFFFFFFFFFFFFFFFFFF:FFFFFFFFFFFFFFFFFFFFFFFFF:FFFFFFFFFFFFFFFFFFFFFFFFFFFFFFFFFFFFFFFFFFFFFFFFFFFFFFFFFFFFFFFFFFF:FFFFFFFFFFFFFFFFFFFFFFF,FFFFFF:FFFFFFFFFFFFFFFFFFFFFFFF
@A01757:128:HWYCLDRX2:1:2101:1407:27978
TCGGACTCAAGGGTATCTAATCCTGTTCGATCCTCGCACTTTCGTGCCTCAGCGTCAGTAGGGCGCCGGAAGGCTGCCTTCGCAATCGGGGTTCTGCGTGATATCTACGAATTTCACCGCTACACTAGGAATTCCGCTTTCCTCTCCGATACTCAATGCTGTCAGTTTCAATCGCAGCCCCGGGGTTAAGCCCCGGTATTTCACGACTGACTTGACAGTCCGCCTACGCGCCCTTTACACCCAGTAAATCC
+
FFFFFFFFFFFFFF:FFFF,FFFFFFFFFFFFFFFFFFFFFFFFFF:FFFFFF:F:FFFFFFF,FFFF,FFFFF:FFFFFFFFFFFFFFF:FFFFF,FFFFFFF,FFFF,FFFFFFFFFFFF:FFF:FFFFFFFF:,FFFFFFFFF,FF:FFFF:F,:F:FFF::FF:FFFFF:F:,FFFFFF:FFF,FFF:FF:FFFFFF,FFFFFF,FFFF,FFFFF:F,FF:,F,,,FF,:FFFFFFFFFFFF,FF,F
@A01757:128:HWYCLDRX2:1:2101:9254:28103
TCGGACTACTAGGGTATCTAATCCTGTTTGCTCCCCACGCTTTCGAGCCTCAACGTCAGTTACAGTCCAGTAAGCCGCCTTCGCCACTGGTGTTCCTCCTAATATCTACGCATTTCACCGCTACACTAGGAATTCCACTTACCTCTCCTGCACTCCAGTTGAACAGTTTCCAAAGCAGTCCGGGGGTTGAGCCCCCGCCTTTCACTTCAGACTTGCCTAACCGTCTACGCTCCCTTTACACCCAGTAAATC
+
FFFFFFFFFFFFFFFFFFFFFFFFFFFFFFFFFFFFFFFFFFFFFFFFFFFFFFFFFFFFFFF,FFFFFFFFFFFFFFFFFFFFFFFFFFFFFFFFFFFFFFFFFFFFFFFFFFFFFFFFFFFFFFFFFFFFFFFFFFFF,FFFFFFFF:FFFFFFFFFFFF:FFFFFF,FFFFFFFFF:FFFFF::FFFFFF:FFFFF:FFFFFFFF:FFFFF:,FFF,FFFFFFFFFFFFFFFFFFF:FFF:FFF:FFF
@A01757:128:HWYCLDRX2:1:2101:32190:28119
TCGGACTACAAGGGTATCTAATCCTGTTCGCTACCCACGCTCTCGTGCTTCAGCGTCAGTCGCAGTCTGGTAAGCTGCCTTCGCTATCGGAGTTCTAAGTTATATCTAAGCATTTCACCGCTACTTAACTTATTCCGCCTACCTCGTCTGAACTCGAGTCTTACAGTATTAATGGCAAATCAAGGTGAAGCCCCGACGTTTAACCACTAACTTAAAAAACCGCCTACGCACCCTTTAAACCCAATAAATCC
+
FFFFFFFFFFFFFFFFFFFFFFFFFFFFFFFFFFFFFFFFFFFFFFFFFFFFFFFFFFFFFFFFFFFFFFFFFFFFFFFFFFFFFFFFFFFFFFFFFFFFFFFFFFFFFFFFFFFFFFFFFFFFFFFFFFFFFFFFFFFFFFFFFFFFFFFFFFFFFFFFFFFFFFFFFFFFFFFFFFFFFFFFFFFF:FFFFFFFFFFFFFFFFFFF:FFFFFFFFFFFFFF,FFFFFFFFFFFFFFFF,FFFF:FFFF,
@A01757:128:HWYCLDRX2:1:2101:31385:28134
TCGGACTACAGGGGTTTCTAATCCTATTTGCTCCCCACGCTTTCGTGCCTCAGCGTCAGTCAACAGGCCAGGCGGCCGCCTTCGCCACTGGTGTTCTTCCATATATCTACGCATTTTACCGCTACACATGGAGTTCCACCGCCCTCTCCTGCTCTCTAGCCCGCCAGTGTCCAGAGCCTGTACCGGTTGAGCCGGTACCTTTCACTCCAGACTTAGCAGGCCGCCTCCGCCCCCTTTCCGCCCCATCATTC
+
FFFFFFFFFFFFFFFFFFFF:FFFFFFFFFFFFFFFFF:FFFFFFFFFFFFFFFFFFFFFFFFFFFFFF:FFFFFFFFFFFFFFFFF,FFFFFFFFFFFF,FFFFFF::FFFFF,FFF:FFFFFFF,FFFFFF,,F,FFFFFFFF:F:FFFFF:FF:::FFFF:FFFF,FFF,FFF,FFFFFFFF,F:F:FF:FFFFFFFFFFFFFFF:FFFFFF:F::F:FFFFF,FFF,FFFFFFF,FFFF,FFFFF,:
@A01757:128:HWYCLDRX2:1:2101:2230:28181
TCGGACTACCAGGGTATCTAATCCTGTTTGCTCCCCACACTTTCGTGCCTCAACGTCAGTTATCGTCCAGAAAGTCGCCTTCGCCACTGGTGTTCCTCCTAATATCTACGCATTTCACCGCTACACTAGGAATTCCACTTTCCTCTCCGACACTCAAGATATCCAGTTTTGGTTGCAGTTCCTCAGTTGAGCCGAGGGATTTCACAACCAACTTAGACACCCGTCTACGCACCCTTTACACCCAATAATTC
+
FFFFFFFFFFFFFFFFFFFFFFFFFF:FFFFFFFFFFFFFFFFFFFFFFFFFFFFFFFFFFFFF:FFFFFFFFFFFFFFFFFFFFFFFFFFFFFFFFFFFFFFFFFFFFFF::F:FFFF:FFFFFFFFFFFFFFFFFFFFFFFFFFFFFFFFFFFFFFFFFFFFFFFFFFFFFFF,FFFFFFFFF,FF,FF:FFFFFFFFFF:F,FF:,F,,FFFFFFFF:FFF,FFFFFFF,FFFFFFFFF,,F,F:FFF
@A01757:128:HWYCLDRX2:1:2101:30933:28197
TCGGACTACCAGGGTATCTAATCCTGTTTGCTCCCCACACTTTCGTGCCTCAACGTCAGTTATCGTCCAGAAAGTCGCCTTCGCCACTGGTGTTCCTCCTAATATCTACGCATTTCACCGCTACACTAGGAATTCCACTTGCCTCTCCGACACTCCAGCCCTGCAGTTCCAAATGCAGTCCCGGGGTTGAGCCCCGGGCTTTCACATCTGGCTTGCAATGCCGTCTACGCTCCCTTTACACCCAGTAAATC
+
FFFFFFFFFFFFFFFFFFFFFFFFFFFFFFFFFFFFFFFFFFFFFFFFFFFFFFFFFFFFFFFFFFFFFFFFFFFFFFFFFFFFFFFFFFFFFFFFFFFFFFFFFFFFFFFFFFFFFFFFFFFFFFFFFFFFFFFFFFFFFFFFFFFFFF:FFFFFFFFFFFFFFFFFFFFFFFFFFFFFFFFFFFFFFFFFFFFFFFF:FFFFFFFFFFFFFFFF:FFFFFFFFFFFFF:FFFFFFFFFFFFFFFFFFFF
@A01757:128:HWYCLDRX2:1:2101:24668:28244
TCGGACTACCGGGGTTTCTAATCCTGTTTGCTCCCCACACTTTCGTGCCTCAACGTCAGTTATCGTCCAGAAAGTCGCCTTCGCCACTGGTGTTCCTCCTAATATCTACGCATTTCACCGCTACACTAGGAATTCCACTTTCCTCTCCGACACTCAAGATATCCAGTTTTGGTTGCAGTTCCTCAGTTGAGCCGAGGGATTTCACAACCAACTTAGACACCCGTCTACGCACCCTTTACACCCAATAATTC
+
FFFFFFFFFFFFFFFFFFFFFFFFFFFFFFFFFFFFFFFFFFFFFFFFFFFFFFFFFFFFFFFFFFFFFFFFFFFFFFFFFFFFFFFFFFFF,FFFFFFFFFFFFFFFFFFFFFFFFFFFF:FFFFFFFFF:FFFFFFFFFFFFFFF:FFFFFFFF:FFF,FFFFF:FFFFFFFFF,F,FFF:FFFFFFFFFFFFFFFFFFFFFFF:FFFFFFFFFFFFF:FFFFFFFFF:FFFF:FFFFFFFFFFF:FFF
@A01757:128:HWYCLDRX2:1:2101:18774:28275
TCGGACTACCAGGGTATCTAATCCTGTTTGCTCCCCACACTTTCGAGCCTCAGCGTCAGTTAGAGCCCAGCAAGCCGCCTTCGCCACTGGTGTTCCTCCGAATATCTACGCATTTCACCGCTACACTCGGAATTCCGCTTGCCTCTACTCCACTCAAGAACTACAGTTTTGGATGCAGCTCCGCAGTTAAGCTGCGGTATTTCACATCCAACTTGCAGTCCCGCCTGCGCTACCTTTACACCCAGTAATTC
+
FFFFFFFFF:,FFFFFFFFFFFFFFFFFFFFFFFFFFFFFFFFFFFFFFFFFFFFFFFFFFFF,FFFFFFFFFFF:FFFFFFFFFFFFFFFFFFF,FFF,FFFFFFFFFFFFFFFFFFFFFFFFFFFFFFFFFF:FFFFFFFFFFFFFFFFFFFFFFF:FFFFFFFFFF:F,FFFFFFFFFFF:FFF,FFFFFF::FFFFFF:FFFFFFF:FFFFFFFFFFFFFFFFFFFF,F:FFFFFFFFFFFFFFFFF
@A01757:128:HWYCLDRX2:1:2101:32714:28338
TCGGACTACTAGGGTATCTAATCCTGTTTGCTCCCCACACTTTCGTGCCTCAACGTCAGTTATCGTCCAGAAAGTAGCCTTCGCCACTGGTGTTCCTCCTAATATCTACGCATTTCACCGCTACACTAGGAATTCCACTTTCCTCTCCGACACTCAAGATATCCAGTTTTGGTTGCAGTTCCTCAGTTGAGCCGAGGGATTTCACAACCAACTTAGACACCCGTCTACGCACCCTTTACACCCAATAATTC
+
FFFFFFFFFFFFFFFFFFFFFFFFFFFFFFFFFFFFFFFFFFFFFFFFFFFFFFFFFFFFFFFFFFFFFFFFFFFFFFFFFFFFFFFFFFFFFFFFFFFFFFFFFFFFFFFFFFFFFFFFFFFFFFFFFFFFFFFFFFF:FFFFFFFFFFFFFFFFFFFFFFFFFFFFFFFF:FFFFFFF:FF:FFFFFFFFFFFF:FFF:FFFFFFFFFFFF,FFFF,FFFFFFFFFFFFFFFFFFFF:FFFFFFFFFFF
@A01757:128:HWYCLDRX2:1:2101:13937:28416
TCGGACTACCAGGGTATCTAATCCTATTTGCTCCCCACGCTTTCGTGCCTCAGCGTCAGTCAACAGGCCAGGCGGCCGCCTTCGCCAGTGGTGTTCTTCCATATATCTACGCATTTTACCGCTACACATGGAGTTCCACCGCCCTCTCCTGCTCTCTAGCCCGCCAGTTTCCAGAGCCTGTACCGGTTGAGCCGGTACCTTTCACTCCAGACTTAGCAGGCCGCCTACGCACCCTTTACGCCCAATCATTC
+
FFFFFFFFF:FFFFFFFFFFFFFFF,FFFFFFFFFFF:FFFFFFFFFFFFFFFFFFFFFF:FFFFFFFF:FFFFF:FFF:FFFFFFF,FFFFFF,FF:FF:FFFFFFF:FFFFFFFFFFFF,F:FFFF:FFFF:FFF:FFFFF::FFF,FFF:,,FFFFF:FFFFFF::FFFFFFFFFFFFF:FFFFFFFFFFFFF,FFFFFFFFFFFFFFFFFFFFFFFFFFFFFFFFF,F:FFFF:FFFFFF:F,FFFF
@A01757:128:HWYCLDRX2:1:2101:15447:28432
TCGGACTACAAGGGTATCTAATCCCTTTCGCTCCCCTGGCCTTCGTGCCTCAGCGTCAGTTAATGTCCAGGAACCCGCCTTCGCCACGAGTGTTCCTCTCGATATCTACGCATTTCACTGCTACACCGAGAATTCCGGTTCCCCCTCCATTACTCTAGTCTCGCAGTATCATGTGCCGTCCGCGGGTTGAGCCCGCGCCTTTCACACACGACTTACGAAACAGCCTACGCACGCTTTACGCCCAGTGATTC
+
FFFFFFFFFFFFFFFFFFFFFFFFFFF:FFFFFFFFF:FFFFFFFFFFFFFFFFFFFFFFFFF:FFFFFFFFFFFFFFFFFFFFFFFFFFFFFFF:FFFFFFFFFFFFFFFFFFFFFFFFFFFFFFFFFFFFFFFFFFFFFFFFFFF:FFFFFFFF:FFFFFFFFFF,FFFFFFFFFFFFFFFFFFFFFFFFFFFFFFFFFFFFFFFFFFFF:FFFFFFFFFFFFFFFFFFFFFF,F:FFFFFFFF:FFFF
@A01757:128:HWYCLDRX2:1:2101:19958:28447
TCGGACTACAAGGGTCTCTAATCCTGTTCGCTACCCATGCTTTCGAGCCTCAGCGTCAGTCACAGGCCACGCGGCCGCCATCCCCACTGGTCTTCTTCCAGAACTCAGCCCAAAATACCGCAACACCTGGAGAACCACCCCCCTCACCAGACCTCAAGTCGCCCACTTTCAGAAAGAAACACCAGTAGAGCTCATCCCAAACCCAACACACACAACACACCCCCTCCGCACCCAAAACCCCCAAACAAACC
+
,F,,FFFFFFF,,:,,,F,:F:FF,,,,F,F,FFFFF,,F,:,F,F:FF,FF,F,,FF,,F:FF,,FFF,,F,,FF,FF,:F,FFFF:,,:,,:F:,FF:,F,F,F,,F,FFFF,,:FF,F:FFFF,,,,:F:,FF:,F,FFF,F,FF,,,FFFFFF,,F,,FFF,,,FF,,F,,:F,F,FF,,,,:,F,F:FF:,FF:F:F:F,:FF:FF::::F:,:FF:FF,,,FF:FF::F::F:FFFF,F:,,FF:
@A01757:128:HWYCLDRX2:1:2101:19117:28463
TCGGACAACAAGGGTTTCTAATCCTGTTTGCTCCCCACGCTTTCGAGCCTCAACGTCAGTCATCGTCCAGCAAGCCGCCTTCGCCACTGGTGTTCCTCCGAATATCTACGCATTTCACCGCTACACTCGGAATTCCGCTTGCCTCTACTCCACTCAAGAACTACAGTTTTGGATGCAGCTCCGCAGTTAAGCTGCGGTATTTCACATCCAACTTGCAGTCCCGCCTGCGCTCCCTTTACACCCAGTAATTC
+
FFFFFFFFFFFFFFFFFFFFFFFFFFFFFFFFFFFFFFFFFFFFFFFFFFFFFFFFFFFFFFFFFFFFFFFFFFFFFFFFFFFFFFFFFFFFFFFFFFFFFFFFFFFFFFFFFFFFFFFFFFFFFFFFFFFFFFFFFFFFFFFFFFFFFFFFFFFFFFF:FFFFFFFFFFFFFFFFFFFFFFFFF:FFFFFFFFFFFFFFFFF:FFFFFFFFFFFFFFFFFFFFFFFFFFFF:FF,FFFFFFFFFF:FFFF
@A01757:128:HWYCLDRX2:1:2101:28103:28494
TCGGACTACAGGGGTATCTAATCCTGTTTGCTCCCCACGCTTTCGTGCCTGAGCGTCAGTGTTAGCCCAGGGGGCTGCCTTCGCCATCGGTGTTCCTCCACATCTCTACGCATTTCACTGCTACACGTGGAATTCCACCCCCCTCTGCCACACTCGAGCCCGTTAGTTTCCAATGCAGTTCCCAGGTTGAGCCCGGGGCTTTCACATCAGACTTTGCGGACCGCCTGCGCACGCTTTACGCCCAGTAATTC
+
FFFFFFFFFFFFFFFFFFFFFFFFFFFFFFFFFFFFFFFFFFFFFFFFFFFFFFFFFFFFFFFFFFFFFFFFFFFFFFFFFFFFFFFFFFFFFFFFFFFFFFFFFFFFFFFFFFFFFFFFFFFFFFFFFFFFFF:FFFFFFFF:FFFFFFFFFFFFFFFFFFFFFFFFFFFFFFFFFFFFFFFFFFF:FFFFFFFFFFFFFFFFFFFF:FFFFFFFFFFF,FFFFFFFF:FFFFFFFFFFFFF:FFFFFFF
@A01757:128:HWYCLDRX2:1:2101:23411:28510
TCGGACTACAAGGGTTTCTAATCCTGTTTGCTCCCCACGCTTTCGAGCCTCAACGTCAGTTACAGTCCAGTAAGCCGCCTTCGCCACTGGTGTTCCTCCTAATATCTACGCATTTCACCGCTACACTAGGACTTCCACTTACCTCTCCTGCACTCTAGCTATCCAGTTTCCAAAGCAGTCCGGGGGTTGGGCCCCCGCCTTTCACTGCAGACTTGCTCAGCCGTCTACGCTCCCTGTACACCCAGTAAATC
+
FFFFFFF:FFFFFFFFFFFFFFFF,FFFFFFFF:FFFFFF:FFFFFFFFFFFFFFFFFFFFFFFFFFFFFFFFFFFFFFFFFFFF:FFFFFFFFF:::FFF:FFFFFFFFFFFFFFFFFF,:FFFFFFFFF,FFF:,FF:FF:FFFFFFFFF:FFF,FFF:F,F,F:FFFFF,FFF,FF:FFFFFF,FF,FFFF:FFFF::,FF:F,F:F:FF,FFFF,F,FFFFF,:FFFFFFF,FF::FFFFFFF,,FF
@A01757:128:HWYCLDRX2:1:2101:8974:28526
TCGGACTACAAGGGTATCTAATCCTGTTTGCTCCCCACGCTTTCGAGCCTCAACGTCAGTCATCGTCCAGCAAGCCGCCTTCGCCACTGGTGTTCCTCCTAATATCTACGCATTTCACCGCTACACTAGGAATTCCACTTGCCTCTCCGACACTCCAGCCCTGCAGTTCCAAATGCAGTCCCGGGGTTGAGCCCAGGGCTTTCACATCTGGCTTGCAATGCCGTCTACGCTCCCTTTACACCCAGTAAATC
+
FFFFFFFFFFFFFFFFFFFFFFFFFFFFFFFFFFFFFFFFFFFFFFFFFFFFFFFFFFFFFFFFFFFFFFFFFFFFFFFFFFFFFFFFFFFFFFFFFFFFFFFFFFFFFFFFFFFFFFFFFFFFFFFFFFF,FFFFFFFFFFFFFFFFF:FFFFFFFFFFFFFFFFFFFFFFFFFFFFFFFFFFFFFFFFFFFFFFFFFFFFFFFFFFFFFFFFFFFFFFFFFFFFFFFFFFFFFFFFFFFFFFFF,FFFF
@A01757:128:HWYCLDRX2:1:2101:19714:28526
TCGACTACCCGGGTATCTAATCCCGTTCGCTCCCCTAGCTTTCGCGTTTGAGCGTCAGGTACAGTCCAGGTGGCCGCTTTCGCCACTGGTGTTCCTCTCGATATCTACGCATTTCACCTCTACACCGGGACTTCCACTTTCCTCTGCTGTACTCTAGCCACACAGTATCAGATGGTCCCTCCCAGTTGAGCCAGGAGATTTTACATCTGACTTACATGGCCGCCTACGCACTCTTTACGCCCAGTGAATCC
+
FFFFFFFFFFFFF:FFFFFFFFFFFFFFFFFFFFFFFFFFFFFFFF:FFFF:FFFFFFFF:FFFFFFFFFFFFFFF:FFFFFFFFFFFFFFFFFFFFFFFFFFFF:FFFF,FFFFFFFFFFFFFFFFFFF,FF,FFFF,FFFFFFFFFFFFFFFFFFFF:F:FFFF:FFFFFFFFFFFFFFFFF:FFFFF:FFFFFFF:FFFFFFFFFFFFFFFFFFF:FFFFFFFFFFFFFFF:F,FFFFFF:FF,F:FF
@A01757:128:HWYCLDRX2:1:2101:21296:28541
TCGGATACAGGGGTATCTAATCCTGTTCGCTACCCACGCTCTCGTGCTTCAGCGTCAGTCTCAGCCTGGTAAGCTGCCTTCGCTATCGGAGTTCTAAGTCATATCTAAGCATTTCACCGCTACTTGACTTATTCCGCCTACCTCGTCTGTACTCGAGCCCGCCAGTTTTAATGGCAATCCGGGGTTTAGCCCCGACATTTAACCACTAACTTAACAGGCCGCCTACGCACCCTTTAAACCCAATAAATCCG
+
FFFFFFFFFFFFFFFFFFFFFFFFFFFFFFFFFFFFFFFFFFFFFFFFFFFFFFFFFFFFFFFFFFFFFFFFFFFFFFFFFFFF:FFFFFFFFFFFFFFFFFFFFF:FFFFFFFFFFFFFFFFFFFFFFFFFFFFFFFFFFFFFFFFFFFFFFFFFFFFFFFFFFFFFFFFFFFFF,FFFFFFFFFFFFFFFFFFFFFFFFFFFFFFFFFFFFFFFFFFFFFFFFFFFFFFFFFFFFFFFFFFFFFFFFF:
@A01757:128:HWYCLDRX2:1:2101:32850:28604
TCGGACTACAGGGGTATCTAATCCTGTTTGCTACCCACGCTTTCGCTCCTCAGCGTCAGTTATGTGCCAGATAGTCGCCTTCGCCACTGATGTTCCTCCAGATATCTACGGATTTCACTCCTACACCTGGAATTCCACTATCCTCTCACACACTCCAGTTTGCCAGTTTCAAAGGCAGTTCCCACGTTGAGCGCGGGGATTTCACCCTTGACTTGACATACCGCCTACGAGCGCTTTACGCCCAGTAATTC
+
FFFFFFFFFFFFFFFFFFFFFFFFFFFFFFFFFFFFFFFFFFFFFFFFFFFFFFFFFFF:FFFFFFFFFFFFFFFFFFFFFFFFFFFFFFFFFFFFFFFFFFFFFFFFFFFFFFFFFFFFFFFFFFFFFFFFFFFFFFFFFFFFFFFFFFFFFFFFFFFFFFFFFFFFFFFFFFFFFFFFFFFFFFFFFFFFFFFFFFFFFFFFFFFFFFFFFFFFFFFFFF:FFFFFFFFFFFFFFFFFFFFFFFF,FFF
@A01757:128:HWYCLDRX2:1:2101:30879:28635
TCGGACTACAAGGGTATCTAATCCTGTTTGCTCCCCACGCTTTCGCGCCTCAGCGTCAGTTATTGTCCAGCAGGCCGCCTTCGCCACTGGTGTTCCTCCGTATATCTACGCATTTCACCGCAACACACGGAATTCCGCCTGCCTCTCCAACACTCAAGAACTACAGTTTCAAATGCAGGCTCTGGGTTGAGCCCATAGTTTTCACATCTGACTTGCAATCCCGCCTACACGCCCTTTACACCCAGTAAATC
+
FFFFFFFFFFFFFFFFFFFFFFFFFFFFFFFFFFFFFFFFFF:FFFFFFFFFFFFFFFFFFFFFFFFFFFFFFFFFFFFFFFFFFFFFFFF,FFFFFFFFFFFFFFFFFFFFFFFF:FFFF,FFFF,FFFFFFFFFFF:FFF:FFFFFFFFFFFFFFFFFFFFFFFFFFFFFFFF,FF:FF,FFFFFFFFFFFFF:FFFFFFF:FFFFF:FFFFFFF,FFFFFFFFFFF:FFFFFFFFFFFFF,FFF:,FF
@A01757:128:HWYCLDRX2:1:2101:12816:28667
TCGGACTACAAGGTTTCTAATCCCTTTCGCTCCCCTGGCCTTCGTGCCTCAGCGTCAGTTAATGTCCAGGAACCCGCCTTCGCCACGAGTGTTCCTCTCGATATCTACGCATTTCACTGCTACACCGAGAATTCCGGTTCCCCCTCCATTACTCTAGTCTCGCAGTATCATGTGCCGTCCGCGGGTTGAGCCCGCGCCTTTCACACACGACTTACGAAACAGCCTACGCACGCTTTACGCCCAGTGATTCC
+
FFFFFFFFFFFFFFFFFFFFFFFFFFFFFFFFFFFFFFFFFFFFFFFFFFFFFFFFFFFFFFFFFFFFFFFFFFFFFFFFFFFFFFFFFFFFFFFFFFFFFFFFFFFFFFFFFFFFFFFFFFFFFFFFFFFFFFFFFFFFFFFFFFFFFFFFFFFFFFFFFFFFFF:FFFFFFFFFFFFFFFFFFFFFFFFFFFFFFFF:FFFFFFFFFFFFFFFFFFFF:FFFF:F:F,FFFFFFFFFFFFFFFFFFFFF
@A01757:128:HWYCLDRX2:1:2101:3468:28698
TCGGATTACTAGGGTATCTAATCCTGTTTGCTCCCCACGCTTTCGAGCCTCAGCGTCAGTTGTTGTCCAGCAAGCCGCCTTCGCCACTGGTGTTCCTCCTAATATCTACGCATTTCACCGCTACACTAGGAATTCCACTTGCCCCTCCGACACTCAAGTCCCACCTGTTCCAATGCCGTCCCGGGGTTGAGCCCCGGGCTTTCACACCAGACTAGCAGGGCCGCCTGCGCTCCCTTTACACCCAGTAAATC
+
,FFFFFFF:FFFF:FFFFFF:FF:,:FFF:FF:,FFF:FFFFF:FF:F,FFFFFFFFFFFFF,,FF:FFF:F,F,FFF:FFF,FFFFFFFFFFFFFFF:FF,:FFFFFFF,:,FF:F,,:F:,,F,FFFFFFFFF:FFFFFF,,FFFF::FFFFFFF:FF,,:,,,,,FF,FFFF,,F,:,FFF:F:F,,,:FFFFFFF,F,::F:F,,:FF,,FF,:F,,FF,:FF,FFFFFF,,F:,,:FF,:,,,FF:
@A01757:128:HWYCLDRX2:1:2101:2537:28745
TCGGACTACCAGGGTATCTAATCCTGTTTGCTCCCCACACTTTCGTGCCTCAACGTCAGTTATCGTCCAGAAAGTCGCCTTCGCCACTGGTGTTCCTCCTAATATCTACGCATTTCACCGCTACACTAGGAATTCCACTTTCCTCTCCGACACTCAAGATATCCAGTTTTGGTTGCAGTTCCTCAGTTGAGCCGAGGGATTTCACAACCAACTTAGACACCCGTCTACGCACCCTTTACACCCAATAATTC
+
FFFFFFFFFFFFFFFFFFFFFFFFFFFFFFFFFFFFFFFFFFFFFFFFFFFFFFFFFFFFFFFFFFFFFFFFFFFFFFFFFFFFFFFFFFFFFFFFFFFF:FFFFFFFFFFFFFFFFFFFFFFFFFF:FFFFFFFFFFFFFFFFFFFFFFFFFFFFFFFFFFFFFFFFFFF:FFFFFFFFFFFFFFFFFFFFFFFFFFFFFFFFFFFFFFFFFFFFFFFFFFFFFFFF,F,FFFFFF:FFF,FFFF,:FF:
@A01757:128:HWYCLDRX2:1:2101:24297:28855
TCGACTACCAGGGTTTCTAATCCTGTTTGCTCCCCACACTTTCGTGCCTCAACGTCAGTTATCGTCCAGAAAGTCGCCTTCGCCACTGGTGTTCCTCCTAATATCTACGCATTTCACCGCTACACTAGGAATTCCACTTTCCTCTCCGACACTCAAGATATCCAGTTTTGGTTGCAGTTCCTCAGTTGAGCCGAGGGATTTCACAACCAACTTAGACACCCGTCTACGCACCCTTTACACACAATAATTCC
+
FFFFFFFFFFFFFFFFFFFFFFFFFFFFFFFFFFFFFFFFFFFFFFFFFFFFFFFFFFFFF:FFFFFFFFFFFFFFFFFFFFFFFFFFFFFFFFFFFFFFFFFFFF:FFFFFFFFFFFFFF,FFFF:FFF:FFFFFFFFFFFFFFFFFFFFFFF:FFFFFF:FFFFFFF:FFFFFFFFFFFFFFFFFFFFFFFFFFFFFFFFFFF,FFFFFF:FFFFFFFFF,FF:FFFFFFFFFFFFFFFFF:FFFFFFF
@A01757:128:HWYCLDRX2:1:2101:23882:28886
TCGGACTACACGGGTATCTAATCCTGTTCGCTGCCCATGCTTTCGAGCCTCAGCGTCAGTTGCAGACCAGAGAGCCGCCTTCGCCACTGGTGTTCTTCCATATATCTATGCATTTCACCGCTACACTACACATTCCGCCTGCTGCATCCGATCTCTAGTCCTACAGTATTAGCGGCAGCCCCGATGTTGAGCATCGGTATTTCACCGCTACCTTATAAAACAACCTACGCACCCTTTAAACCCAATGAATC
+
FFFFFFFFFFFFFFFFFFFFFFFFFFFFFFFFFFFFFFFFFFFFFFFFFFFFFFF:FFFFFFFFFFFFFFFFFFFFFFFFFFFFFFFFFFFFFFFFFFFFFFFFFFFFFFFFFFFFFFFFFFFFFFFFFFFFFFFFFFFFFFFFFFFFFFFFFFFFFFFFFFFFFFFFFFF,F:FFFFFFFFFFFFF:FFFFFFFFF::FFFFFFFFFFF,FFFFFFFFFFFFFFFF,FF:FFFFFFF:FFF:FFF,FFFF
@A01757:128:HWYCLDRX2:1:2101:30969:28886
TCGGCTACAGGGGTATCTAATCCTATTTGCTCCCCACGCTTTCGTGCCTCAGCGTCAGTTAACAGGCCAGGCGGCCGCCTTCGCCACTGGTGTTCTTCCATATATCTACGCATTTTACCGCTACACATGGAGTTCCACCGCCCTCTCCTGCTCTCTAGCCCGCCAGTTTCCAGAGCCTGTACCGGTTGAGCCGGTACCTTTCACTCCAGACTTAGCAGGCCGCCTACGCACCCTTTACGCCCAATCATTCC
+
FFFFFFFFFFFFFFFFFFFFFFFFFFFFFFFFFFFFFFFFFFFFFFFFFFFFFFFFFFFFFFFFFFFFFFFFFFFFFFFFFFFFFFFFFFFFFFFFFFFFFFFFFFFFFFFFFFFFFFFFFFFFFFFFFFFFFFFFFFFFFFFFFFFFFFFFFFFFFFFFFFFFFFFFFFFFFFFFFFFFFFFFF:FFFFFFFFF:FFFFFFFF:F:FFFFFFF:FFFFFFF:FF,FFFFFFFFFFFFFFFFF,F:FF:F,
@A01757:128:HWYCLDRX2:1:2101:19443:28902
TCGGACTACAAGGGTATCTAATCCTGTTTGCTCCCCACACTTTCGTGCCTCAACGTCAGTTATCGTCCAGAAAGTCGCCTTCGCCACTGGTGTTCCTCCTAATATCTACGCATTTCACCGCTACACTAGGAATTCCACTTTCCTCTCCGACACTCAAGATATCCAGTTTTGGTTGCAGTTCCTCAGTTGAGCCGAGGGATTTCACAACCAACTTAGACACCCGTCTACGCACCCTTTACACCCAATAATTC
+
FFFFFFFFFFFFFFFFFFFFFFFFFFFFFFFFFFFFFFFFFFFF:FFFFFFFFFFFFFFFFFFFFFFFFFFFFFFFFFFFFFFFFFFFFFFFFFFFFFFFFFFFFFFFFFFFFFFFFFFFFFFFFFF,FFFFFFFFFFF,FFFFFFFFFFFFFFFFFFFFF:FFFFFFFFFFFFFFFFFFFFFFFF:FF:F:FFFFFFF:FF:FFFFFFF:FF:FFFFFFFFFFFFF:FFFFFFFFFFFF:FFF:FFFFFF
@A01757:128:HWYCLDRX2:1:2101:23863:28948
TCGGACTACCAGGGTATCTAATCCTGTTTGCTCCCCACGCTTTCGTGCATGAGCGTCAGTAATGTTCCAGTAGGTCGCCTTCGCAATGAGTATTCCTCTTGATATCTACGGATTTTACCCCTACACCAAGAATTCCACCTACCTCTCCCACACTCTAGACTCATAGTTTCAAATGCAGTTCTGTAGTTAAGCTACAGGATTTCACATCTGACTTACAAGCCCGCCTGCGCACTCTTTACGCCCAGTGATTC
+
FFFFFFFFFFFFFFFFFFFFFFFFFFFFFFFFFFFFFFFFFFFFFFFFFFFFFFFFFFFFFFFFFFFFFFFFFFFFFFFFFFFFFFFFFFFFFFFFFFFFFFFFFFFFFFFFFFFFFFFFFFFFFFFFFFFFFFFFFFFFFFFFFFFFFFFFFFFFFFFFFFFFF:FFFFFFFFFFFFFFFFFFFFFFFFFFFFFFF:FFFFFFFFFFFFFFFFFFFFFFFFFFFFFFFFFFFFFFFFFFFF:FFFFFFFF
@A01757:128:HWYCLDRX2:1:2101:17562:28964
TCGGACTACCAGGGTATCTAATCCTGTTTGCTCCCCACGCTTTCGCGCCTCAGCGTCAGTTACTGTCCAGCAATCCGCCTTCGCCACTGGTGTTCCTCCGTATATCTACGCATTTCACCGCTACACACGGAATTCCGATTGCCTCTCCAGCACTCAAGAAAAACAGTTTCAAATGCAGGCTCAGGGTTGAGCCCTGAGTTTTCACATCTGACTTGCTTTCCCGCCTACACGCCCTTTACACCCAATAAATC
+
FFFFFFFFFFFFFFFFFFFFFFFFFFFFFFFFFFFFFFFFFFFFFFFFFFFFFFFFFFFFFF:FFFFFFFFFFFFFFFFFFFFFFFFFFFFFFFFFFF,FFFFFFFFFFFF:FFFFFFFFFFFFFFFFFFFFFFFFFFFFFFFFFFFFFFF:FFFFFFFFFFFFFFFFFFFFFFFFFF,FFFFFFFFFFFFFFFFFFF:FFFFFFFFFFFFFFFFFFFFF,FFFFFFFFF:FFFFFFFFFFF:FFFFFFFF
@A01757:128:HWYCLDRX2:1:2101:12346:29011
TCGGACTACAAGGGTATCTAATCCTGTTTGCTCCCCACACTTTCGTGCCTCAGCGTCAGTTACAGTCCAGAAAGCCGCCTTCGCCACTGGTGTTCCTCCTAATATCTACGCATTTCACCGCTACACTAGGAATTCCGCTTTCCTCTCCTGCACTCAAGTCTCCCAGTTCGCAGGGCTAACAATGGTTAAGCCATTGCCTTTCACCCCGCGCTTAAAAAACCGCCTACGCACCCTTTACGCCCAATCATTCC
+
FFFFFFFFFFFFFFFFFFFFFFFFFFFFFFFFFFFFFFFFFFFFFFFFFFFFFF:FFFFFFFFFFFFFFFFFFFFFFFFFFFFFFFFFFFFFFFFFFFFFFFFFFFFFFFFFFFFFFFFFFFFFFFFFFFFFFFFFFFFFFFFFFFFFFFFFFFFFFFFFFFFFFFFFFFFFFFFFFFFFFFFFFFFFF:FFFF:FFFFFFFFFFFFFFFFFFFFFFFFFFFFFFFFFFFFFFFFFFFFFFFFFFF:FFFF
@A01757:128:HWYCLDRX2:1:2101:31774:29027
TCGGACTACTAGGGTATCTAATCCTATTTGCTCCCCACGCTTTCGTGCCTCAGCGTCAGTCACAGGCCAGGCGGCCGCCTTCGCCACTGGTGTTCTTCCATATCTCTGCGCATTTTACCGCTACACATGGAGTTCCACCGCCCTCTCCTGTCCTCAAGTCTGCCAGTTTCTGAATGAAAGACGAGTTGAGCTCATCCCTTTGCCTTCAGACTGAACAGACCGCCTGCGCACCCTTTACGCCCAATCATTCC
+
FFFFFFFFFFFFFFFFFFFFFFFFFFFFFFFF:FFFFFFFFFFFFFFFFFFFFFFFFFFFFFFFFFFF,FF::FF:FFFFFFFFFF:,FF,F,FFFFF::,FFFFFFF:FFFFFFFFFFFFFFFFF,F,F::F:FFFFFFFFFFFFFF:FFFFFFFFFFFFFFFFFFFFFFFFFF::FF,FFFFFFFFFFFFFFFF,,F:F::F:FFFFFFFFFF:FFFFFFFFFFFFFFFFFF:FF,,FFFFFF::F,FF
@A01757:128:HWYCLDRX2:1:2101:13666:29042
CGGACTACCGGGTATCTAATCCTGTTTGCTCCCCACGCTTTCGCGCCTCAGCGTCAGTTATTGTCCAGCAGGCCGCCTTCGCCACTGGTGTTCCTCCGTATATCTACGCATTTCACCGCTACACACGGAATTCCGCCTGCCTCTCCAACACTCAAGAACGATAGTTTCAAATGCAGGCTATGGGTTGAGCCCATAGTTTTCACATCTGACTTACCATCCCGCCTACACGCCCTTTACACCCAGTAAATCCG
+
FFFFFF,FFFF::FFFF,FFFFFFFFFFFFFFFFFFFFFFFFFFF:FFFFFFFFFFFFFFFF:FFF:FFFFFFFFFFFFFFFFFFFFFFFFFFFFFFF:F:FFFFFFFFFFFFFF,F:FFFFFFFFFFFFFFFFFFFFFFFFFFFFFF:FFFFFFF:FFFF:FFFFFFFF:FFFFFFFF,FFFFFFFFFFFFFFFFFFFFFFFFFFFFFFFFFFFFFFFFFF,F,FFFFFFFFFFFFFFFFFFF,FFFF,F
@A01757:128:HWYCLDRX2:1:2101:13964:29058
TCGGACTACCAGGGTATCTAATCCTGTTCGCTCCCCTAGCTTTCGCGCCTCAGCGTCAGTCGTGGCCCAGAAGGCCGCCTTCGCCGCCGGTGTTCTTCCCAATATCTGCGCATTCCACCGCTACACTGGGAATTCCGCCTTCCCCTACCAGACTCAAGCCTGCCGGTATCGGGGGCGGACCGGGGTTGAGCCCCGGGGTTTGACCCCCGACCTACCAGGCCGCCTACGCGCGCTGTCCGCCCCAGGACGCC
+
FFFFFFFFFFFFFFFFFFFFFFFFFFFFFFFFFFFFFFFFFFFFFFFF:FFFFFFFF:FFFFFF:FFFFFFFFFFF,FFFF:FFFFFFFFFF,FFFF,:FF:F,FFFFFFFFFFF,FFFFFFFF,FFFFF,,F:F:FFF,FF,:::FFFFF,:FFFFFFFFFFFFF:FFFFFFFFFFF:F::FFFF::FFF,FFFF,,F,FF:,,,:FFF,FF,,F:FFFFFFF,FFFFFFFFF,F,FF,FF,F:F,,,:,
@A01757:128:HWYCLDRX2:1:2101:7636:29089
TCGGACTACAAGGGTATCTAATCCCTTTCGCTCCCCTGGCCTTCGTGCCTCAGCGTCAGTTAATGTCCAGGAACCCGCCTTCGCCACGAGTGTTCCTCTCGATATCTACGCATTTCACTGCTACACCGAGAATTCCGGTTCCCCCTCCATTACTCTAGTCTCGCAGTATCATGTGCCGTCCGCGGGTTGAGCCCGCGCCTTTCACACACGACTTACGAAACAGCCTACGCACGCTTTACGCCCAGTGATTC
+
FFFFFFFFFFF:FFF:FFFFFFFFFFFFFFFFFFFFFFFFFF:FFFFFFFFFFFF:FFFFFFFFFFFFFFFF:FFFFFFFFFFFFFF:FFFFFFFFFFFFFFFFFFFFFF,FFFFFFFFF:FFFFFFFFFFFFFFFFFFFF:FFFFFFFFFFFFFFFFFFFFFFFFFFFFFFFFFFFFFFFFFFFFFFFF,FFFFFFFFF:FFFFFFFFFFFFFFFFF,:FFFFFFFFFFFFFF:,FFFFFFFFFFFFFFF
@A01757:128:HWYCLDRX2:1:2101:23674:29089
TCGGACTACCGGGGTATCTAATCCTGTTTGCTCCCCACGCTTTCGAGCCTCAACGTCAGTCATCGTCCAGCAGGCCGCCTTCGCCACTGGTGTTCCTCCTAATATCTACGCATTTCACCGCTACACTAGGAATTCCGCCTGCCTCTCCGACACTCTAGCCATGCAGTTCCCAAAGCAGTCCGGGGGTTGAGCCCCCGCCTTTCACTCCAGGCTTGCATCGCCGTCTACGCTCCCTTTACACCCAGTAAATC
+
FFFFFFFFF:,FFFFFFFFFFFFFFFFFFFFFFFFFFFFFFFFFFFFFFFFFFFFFFFFFFFFFFFFFFFFFFFFFFFFFFFFFFFFFFFFFFFFFFFFFFFFFFFFFFFFFFFFFFFFFFFFF:FFFFFFFFFFFFFFFFFFFFFFFFFFFFFFFFFF:FF:FFFFFFFFFFFFFFFFFFFFFFFF:FFFFFFFFFFFFFFFFFFFFFFFFFFFFFFFFFFFFFFFFFFFFFFFFFFFFFFFFFFF:FFF
@A01757:128:HWYCLDRX2:1:2101:11776:29183
TCGGCTACAGGGGTTTCTAATCCTGTTTGCTCCCCACGCTTTCGCGCCTCAGCGTCAGTTAATGTCCAGCAGGCCGCCTTCGCCACTGGTGTTCCTCCCGATATCTACGCATTCCACCGCTACACCGGGAATTCCGCCTGCCTCTCCATCACTCAAGACCTACAGTTTCAAATGCAGCTCCGAGGTTAAGCCCCGGCATTTCACATCTGACTTGCAGACCCGCCTACGCGCCCTTTACACCCAGTAATTCC
+
FFFFFFFFFFFFFFFFFFFFFFFFFFFFFFFFFFFFFFFFFFFFFFFFFFFFFFFFFFFFFFFFFFFFFFFFFFFFFFFFFFFFFFFFFFFFFFFFFFFFFFFFFFFFFFFFFFFFFFFFFFFFFFFFFFFFFFFFFFFFFFFFFFFFFFFFFFFFFFFFFFFF:FFFFFFFFFFFFFFFFFFFFFFFFFFFFFFFFFFFFFFFFFFFFFFFFFFFFFFFFFFFFF:FFFFFFFFF:FFF:FF:F:FFFFF
@A01757:128:HWYCLDRX2:1:2101:12463:29183
TCGGACTACAAGGGTATCTAATCCTGTTCGATACCCACGCTTTCGTGCCTGAGCGTCAGTTGTGCACCGGTATGCTGCCTTCGCAATCGGGGTTCTGCGTGATATCTATGCATTTCACCGCTACACCACGCATTCCGCATACCTCTCGCACACTCTAGATCCCCAGTTTCAACGGCTGGATGGGGTTTAGCCCCACGAGTTGACCGCTGACTTCAAAATCCGCCTGCGCACCCTTTAAACCCAATAAATCC
+
FFFFFFFFFFFFFFFFFFFFFFFFFFFFFFFFFFFFFFFFFFFFFFFFFFFFFFFFFFF:FFFFFFFFFFF:FFFFF:FFFFFFFFFFFFFFFFFFFFFFFFF,FFF,FFF::FFFFFF:FFFFFFFFFFFFFFF:FFFFFFFF:FFFF:FF:FFF:FFFFF:FFFF:FF:,:FFFFFF:FFFFFFFF,F:,,,,,F,,F:F:F,FFFF,F::,:,,,:F,FF,FFFFF::,F,FFF,::FFF,FF,FFF,
@A01757:128:HWYCLDRX2:1:2101:9869:29199
TCGGACTACAGGGGTTTCTAATCCTGTTTGCTCCCCACACTTTCGTGCCTCAACGTCAGTTATCGTCCAGAAAGTCGCCTTCGCCACTGGTGTTCCTCCTAATATCTACGCATTTCACCGCTACACTCGGAATTCCACTTTCCTCTCCGACACTCAAGATATCCAGTTTTGGTTGCAGTTCCTCAGTTGAGCCGAGGGATTTCACAACCAACTTAGACACCCGTCTACTCACCCTTTACACCCAATAATTC
+
FF::FFFFFFFFFFF:FF:FF:,FFFFF,:FFFFF:FFFFFFFFFFF:FFFFF:FFFFFFFFFFF:FFFFFFF:FFFFF:FFFFF:FFFFFF,F:FFFFFFFFFFF:FFF:FF:FFFFFFFFFFFFF,,:FF:FFFFFFFF,FFFFFF,FFFFFFFFF:FFF:FF:FF:FFFFF:FF,FFFFFFFFFFFFFFFFF,FFFF,FFF,F:F,FFF,,FFF:FF,FFF:FFF,FFF,FFF,FFFF::FFFF:F,,
@A01757:128:HWYCLDRX2:1:2101:9381:29324
TCGGACTACTAGGGTATCTAATCCTGTTCGCTACCCATGCTTTCGAGCCTCAGCGTCAGTTGCAGACCAGACAGCCGCCTTCGCCACTGGTGTTCTTCCATATATCTACGCATTCCACCGCTACACATGGAGTTCCACTGTCCTCTTCTGCACTCAAGTCGCCCGGTTTCCGATGCACTTCTTCGGTTAAGCCGAAGGCTTTCACATCAGACCTAAGCAACCGCCTGCGCTCGCTTTACGCCCAATAAATC
+
FFFFFFFFFFFFFFFFFFFFFFFFFFFFFFFFFFFFFFFFFFFFFFFFFFFFFFFFFFFFFFFFFFFFFF:FFFFFFFFFFFFFFFFFFFFFFFFFFFFF:FFFFFFFFFFFFFFFFFFFFFFFFFFFFFFFFFFFFFFFF:FFFFFFFFFFFFFFFFFFFFFFFFFFFFFFFFFFFFFFFFFFFFFFF::FFF,FFFFFFF:FFFFFFFFFFFFFFFFFFFFFFFFFFFFFFFFFFFFFFFF:FFFF:FF
@A01757:128:HWYCLDRX2:1:2101:2880:29371
TCGGACTACAGGGGTTTCTAATCCTGTTTGCTCCCCACACTTTCGTGCCTCAACGTCAGTTATCGTCCAGAAAGTCGCCTTCGCCACTGTGTTCCTCCTAATATCTACGCATTTCACCGCTACACTGGGAATTCCGCCTTCCCCTACCAGACTCAAGCCTGCCGGTATCGGGGGCGGACCGGGGTTGAGCCCCGGTATTTGACCCCCGACCTAACAGGCCGCCTACGCGCGCTTTACGCCCAATGAATCCG
+
FFFFFFFFFFFFFFFFFFFFFFFFFFFFFFFFFFFFF,FFFFFFFFFFFFFFFFF:FFFFFFFFF:FFFFFFFF:FFFFFFFFFFFFFFFFFF:F:FFFFFFFF,FFFF:FFFF:FFFFFFFFF:FFFFFFFF,FFFFFFFFFFF:FFFFFFF:FF::FFFFFFFF,FFFFFFF,F,F:FFFFFFFF:FFFFF:FF:,FFFFFFFFF,F,F:FFFFFFFFFFFFFF,FFFFFFFF,FFFFFF:F:,FFF:F
@A01757:128:HWYCLDRX2:1:2101:16495:29371
TCGGACTACAAGGGTATCTAATCCCTTTCGCTCCCCTGGCCTTCGTGCCTCAGCGTCAGTTAATGTCCAGGAACCCGCCTTCGCCACGAGTGTTCCTCTCGATATCTACGCATTTCACTGCTACACCGAGAATTCCGGTTCCCCCTCCATTACTCTAGTCTCGCAGTATCATGTGCCGTCCGCGGGTTGAGCCCGCGCCTTTCACACACGACTTACGAAACAGCCTACGCACGCTTTACGCCCAATGAATC
+
FFFFFFFFFFFFFFFF:FFFFFFFFFFFFFFFFFFFFFFFFFFFFFFFFFFFFFFFFFFFFFFFFFFFFFFFFFFFFFFFFFFFFFFFFFFFFFFFFFFFFFFFFFFFFFFFFFFFFFFFFFFFFFFFFFFFFFFFFFFFFFFFFFFFFFFFFFFF,FFF:FFFFFFFFFFFFFFFFFFFFFFFFFFFFFFFFFFFFFFFFFFFFFFFFFFFFFFFFF:FFFFFF:FFFFFFFFFFFFFFFFFFFF:F,FF
@A01757:128:HWYCLDRX2:1:2101:31367:29481
TCGGACTACAAGGGTATCTAATCCTGTTTGCTCCCCACACTTTCGTGCCTCAACGTCAGTTATCGTCCAGAAAGTCGCCTTCGCCACTGGTGTTCCTCCTAATATCTACGCATTTCACCGCTACACTAGGAATTCCACTTTCCTCTCCGACACTCAAGATATCCAGTTTTGGTTGCAGTTCCTCAGTTGAGCCGAGGGATTTCACAACCAACTTAGACACCCGTCTACGCACCCTTTACACCCAATAATTC
+
FFFFFFFFFFFFFFFFFFFFFFFFFFFFFFFFFFFFFFFFFFFFFFFFFFFFFFFFFFFFFFFFFFFFFFFFFFFFFFFFFFFFFFFFFFFFFFFFFFFFFFFFFFFFFFFFFFFFFFFFFFFF:FF,FFFFFFFFFFFFFFFFFFFFFFFFFFFFFFFFFFFFFFFF:FFF:FFFFFFFFFFF:FFFFFFFFFFFFFFFFFFFFF:FFFFFFFFFFFFFFFFFFFFFFFFFFFFFFFFFFFFFFFFFF:F
@A01757:128:HWYCLDRX2:1:2101:3188:29528
TCGGACTACCAGGGTATCTAATCCTGTTTGCTCCCCACGCTTTCGCGCCTCAGCGTCAGTTAATGTCCAGCAGGCCGCCTTCGCCACTGGTGTTCCTCCGTATATCTACGCATTTCACCGCTACACACGGAATTCCGCCTGCCTCTCCATCACTCAAGAAGACCAGTTTCAAATGCAGTTCCAGGGTTGAGCCCTGGAATTTCACATCTGACTTGCTCTCCCGCCTACACGCCCTTTACACCCAGTAAATC
+
F:FFFFFFFFFFFFFFFFFFFFFFFFF,FFFF:FFFFFFFFFFFFFFFFFFFFFFFFFFFFFFFFFFFF:F:FFFFFFFFFFFFFFFFF:FFFF:FFFFFF:F:FF::FF:FFFFFFFFFFFFFFFF:F:F,FFFFFFFFFFFFFFFFFFF:FFFF::FFFF,FFF:F,FFFFF:FFFFFFFF:FFF:FFFFFFFFF,FFFFF:FFFFFFFFF,:FFFFFFF:,FFF:FF,:FFF,F,FFFFFF:F:FF,:
@A01757:128:HWYCLDRX2:1:2101:30382:29559
TCGGACTACAAGGGTATCTAATCCTGTTTGCTCCCCACACTTTCGTGCCTCAACGTCAGTTATCGTCCAGAAAGTCGCCTTCGCCACTGGTGTTCCTCCTAATATCTACGCATTTCACCGCTACACTAGGAATTCCACTTTCCTCTCCGACACTCAAGATATCCAGTTTTGGTTGCAGTTCCTCAGTTGAGCCGAGGGATTTCACAACCAACTTAGACACCCGTCTACGCACCCTTTACACCCAATAATTC
+
FFFFFFFFFFFFFFFF:FFFFFFFFFFFFFFFFFFFFFFFFFFFFFFFFFFFFFFFFFFFFFFFFFFFFFFFFFFFFFFFFFFFFFFFFFFFFFFFFFFF:FFFFFFFFFFFFFFFFFFFFFFFFFF:FFFFFFFFFFFFFFFFFFFFFFFFFFFFFFFFFFFFFFFFFFFFFFFFFFFFFFFFFFFFFFFFFFFFFFFFFFFFFFFFFFFFFFFFFFFFFFFFFFFFFF:FFFFFFFF:FFFFFFFFFFF
@A01757:128:HWYCLDRX2:1:2101:29731:29590
GGGGGGGGGGAGGGTATCTAATACATTTTGATCCCCAACCAATCGCGCCTAACCGTCAGTTATAGTCAAGAAAAACGCCTTACCCAACCGTGTTCTAACTAATATAAAAACAATTAAACACAACAAAAAAAAAAAAAAAAAACAAAACAAAAAAACAAAAAAACAATTAAAAAAAAAAAAAAGAGTTTAAAACCACGAGATTAAATAATAATTTAGAAACCACAACAGCGCCCAAAAAGCCCACAAAAACA
+
:,FF,,,,,,,:,F,,,,,F,,,,,,::,,,,,,,,,,,,,,,,:F,:,,,,,,,,,::,,,,,:,,,,,,,:,,,,,,,,,,,,F,,,,,,,,,,,,,,FF,:,F,F::,::,,F:F,F,FF,F:FF,,FF:,,,F::F,F,FF:,,F:,FF,,,FF,FF::,F,,,,::FF:,FF,:,,,,,,,,,,,,::,:,,,,,,,,F,,:,,,:,,,,,,F:,,::F::,,F,,,,:,,:,,,:,,,::,,:,,
@A01757:128:HWYCLDRX2:1:2101:17815:29684
TCGGACTACAAGGGTTTCTAATCCTGTTTGCTCCCCACGCTTTCGAGCCTCAGTGTCAGTAACAGACCAGAATGTCGCCTTCGCCACTGGTGTTCTTCCATATATCTACGCATTCCACCGCTACACATGGAGTTCCACATTCCTCTTCTGTACTCAAGTTTCCCAGTTTCCAATGACCCTCCACGGTTAAGCCGTGGGCTTTCACATCAGACTTAAGAAACCACCTGCGCTCCCTTTACGCCCAATAAATC
+
FFFFFFFFFFFFFFFFFFFFFFFFFFFFFFFFFFFFFFFFFFFFFFFFFFFFFFFFFFFFFFFFFFFFFFFFFFFFFFF,FFFFFFFFFF:FFFFFFFFFFFFFFFFFFFFFFFFFFFFFFFFFFFFFFFFFFFFFF:FFFFFFFFFFFFFF:FFFFFFFFFFFFFFFFFFFFFF:FFFFFFFFFFFFFFFFFFFFFFFFFFFF:F,F,FF:F:FFFFFFFFFFFFFFFFFFFFFFFFFFFFFFFFFFFFF
@A01757:128:HWYCLDRX2:1:2101:22788:29716
TCGGACTACAAGGGTATCTAATCCTGTTCGATACCCACGCTTTCGTGCTTCAGCGTCAGTTGGGCGCCGGTATGCTGCCTTCGCAATCGGAGTTCTGCGTGATATCTATGCATTTCACCGCTACACCACGCATTCCGCATACTTCTCGCCCACTCAAGAACGCCAGTTTCAACGGCGGAGCGAGGTTGAGCCCCGCGATTTTACCGCTGACTTGGCATTCCGCCTACGCACCCTTTAAACCCAATAAATCC
+
F,:FFF::FFF:FFFFFFFFFFFFFFFFFFF,FFFFFFFFFFFFFFFFFFFFFFFFFFF::FFFFFFFF:FFFFFFFFF,FFFFFFFFFFFFFFFFFFFFFFFFFF:FFFFFFFFFFFFF:FFFFFFFFFFFFFF,FFFFFFFFFFFFFF:FFFFFFFFF:FFFFFFFFFFFFFFFFFFFFFFFFF:FFFFFFFFFFFFFFFFFFFFFFF,FF:FFFFFF:FF,FFFFF::F,F:F,FF:FF:FFFFFF,:
@A01757:128:HWYCLDRX2:1:2101:29505:29731
GGGGGGGGGGGGGGCTGGTATACACGGTTATTTGGAAACCCAAAGAACCCAGCCGCACCGTGAGGTCGGATGTGAACCCAAGACCCAACACCTGGTTCGACGAACATAAACAATAAAAACAAAAGACAAAAAAAATAAAAACAAAACAAAAAAAAAAAAAAAAAAAAATTAAAAAAGAAAAAAGCTGTGAGGGAAGGCAGTGTGAGAAGAGATGTAAAGAAGCCGCACCCACCCACAAACACACCACAAGA
+
:FFF,F:F,,,,,:,,,,,,,,,,,,,,:,,,,,:,,,,,,,,,,,,F,,,,,F,,,,,,,,,:,,,,,,,,,,:,:,,,,,,,:,:,,,:,,,,,,,,,,,F,,,,F,,,:,,,,:FF,,,,F,:,F,::,FF:,:,F:F:FFF:,FF,:,F,F::FFF,::F,,:,,,:,,:,,,,,,:,,,,,,,,,,,,,,,,,,,,,,,,,,F,F,:,,:,F,,,F,,,,,FF,,:,,:,:,,,,:,::F,:,:,F
@A01757:128:HWYCLDRX2:1:2101:18674:29794
TCGGACTACAAGGGTATCTAATCCTGTTTGCTCCCCACGCTTTCGCGCCTCAGCGTCAGTTACTGTCCAGCAATCCGCCTTCGCCACTGGTGTTCCTCCGTATATCTACGCATTTCACCGCTACACACGGAATTCCGATTGCCTCTCCAGCACTCAAGAAAAACAGTTTCAAATGCAGGCTCAGGGTTGAGCCCTGAGTTTTCACATCTGACTTGCTTTCCCGCCTACACGCCCTTTACACCCAATAAATC
+
FFFFFFFFFFFFFFF:FFFFFFFFFFFFFFFFFFFFF:FFFFFFFFFFFFFFFFFFFFFFFFFFFFFFFFFFFFFFFFFFFFFFFFFFFFFFFFFFFFFFFFFFFFFFFFFFFFFFFFFFFFFFFFFFFFF:FFFFFFFFFFFFFFFFFFFFFFFFFFFFFF:FFFFFFF,FF::FFFFFFFFFFFFFFFFFFFFF,F:FFFFFFFFFFFFFF:,FFFF::FFFFF:FFFFFFFFFFFFFFFFFF:F:FFF
@A01757:128:HWYCLDRX2:1:2101:15573:29810
TCGGACTACCCGGGTATCTAATCCTGTTTGCTACCCACGCTTTCGCTACTCAGCGTCAGTTATGTGCCAGATAGTAGCCTTCGCCACTGATGTTCCTCCAGATATCTACGGATTTCACTCCTACACCTGGAATTCCACTCTCCTCTCACACACTCCAGTTTGCCAGTTTCAAAGGCAGTTCCCACGTTGAGCCCTGGCATTTCACCTCTGACTTACATAACAGCCTACGAGCGCTTTACGCCCAGTAATTC
+
FFFFFFF::FFFFFFFFFFFFFFFF:FFFFFFFFFFFFFFFFF:F:FFFFFFFFFFFFFFFFFFFFFFFFFFFFFFFFFFFFFFFF:FFFFFFFFFFFFFFFFFFFFF:F:FFFFFFFFFFFFFFFFFFFFFFFFFFFF,FFFFFFFFFFF:FFFFFFF,FFFFFFFFFFFFFFFFFFFFF:FFFFFFFFFFFFFFFFFFFFFFFF:FFFFFFFFFFFFFF:FFFF:FFFFFFF,F:FF:F,FFFFF:FFF
@A01757:128:HWYCLDRX2:1:2101:26738:29825
TCGGACTACCAGGGTATCTAATCCTGTTCGCTCCCCACGCTTTCGCTCCTCAGCGTCAGTAACGGCCCAGAGACCTGCCTTCGCCATTGGTGTTCTTCCCGATATCTACACATTCCACCGTTACACCGGGAATTCCAGTCTCCCCTACCGCACTCAAGCCCGCCCGTACCCGGCGCGGATCCACCGTTAAGCGATGGACTTTCACACCGGACGCGACGAACCGCCTACGAGCCCTTTACGCCCAATAAATC
+
FFFFFFF:FFFFFFFFFFFFFFFFFFFFFFFFFFFFFFFFFFFFFFFFFFFFFFFFFF,FFFFFFFFFFFFFFFFFFFFFFFFFFFFFFFFFFFFFFFFFFFFFFFFFFFFFFFFFFFFFFFFFFFFFFFFFFFFFFFFFFFFFFFFFFFFFFFFFFFFFFFFFFFFFFFFFFFFFFFFFFFFFFF:FFFFFFFFFFFFFFFFFFFFFFFFF:F:FFFFFFFFFFFFFFFFFFFFFFFFFFFFFFFFFFFF
@A01757:128:HWYCLDRX2:1:2101:2121:29872
TCGGACTACCGGGGTATCTAATCCTGTTCGATACCCACGCTTTCGTGCTTCAGCGTCAGTTGGGCGCCGGTATGCTGCCTTCGCAATCGGAGTTCTGCGTGATATCTATGCATTTCACCGCTACACCACGCATTCCGCATACTTCTCGCCCACTCAATACCGTCAGTTTCAACGGCGGGCGGCGGTTGAGCCCCGGTCTTTTACCCCTGACTGGACAGTCCGCCTACGCACCCTTTTAACCCAGGATATGC
+
FFFFFFFFFFFFFFFFFFFFFFFFFFFFFFFF:FFFFFFFFFF:FFFFFFFFFFFFFFFFFFFFFFFFFFFFFF:FFFFFFFFF,FFF:FFFFFFFFFFFF:FFF:F:FF,,FFFFFF,FFFFF::F:FF,,FF:FFFFFF:FFFFFF:F:FF:F::FF:FF,:,FF,:FFFFFFFFFFFFF,:FFFF,FF,,F,FF,F,:F,,F,FFFF:F,:,:FFF,F:F,:,FFF,FF:,F,,,::FFFF,,,F:,F
@A01757:128:HWYCLDRX2:1:2101:12590:29872
TCGGACTACTAGGGTTTCTAATCCTGTTTGCTCCCCACGCTTTCGCGCCTCAGCGTCAGTTACTGTCCAGCAATCCGCCTTCGCCACTGGTGTTCCTCCGTATATCTACGCATTTCACCGCTACACACGGAATTCCGATTGCCTCTCCAGCACTCAAGAAATACAGTTTCAAATGCAGGCTATGGGTTGAGCCCATAGTTTTCACATCTGACTTGCATTCCCGCCTACACGCCCTTTACACCCAGTAAATC
+
FFFFFFFFF:FFFFFFFFF:FFF:FFFFFFFFFFFFFF:FFFF:FFFFFFFF:FFFFFFFFFFFFFFF,FFFFFFFFFFF:F:FFFFFFFFFFFFFFFFFFF:F,FFFFFF:F:FF:FFFFFFFFFFFFFFFFFFFFFFFFF:FFFFFFFFFFFFFFFFFFFFFFFFFFFFFFFFFF,FFF:FFFFF:FFFFFFFFFFFFFFFFFFFFFFFFFFFFF:FFFF:FFFFFFFFFFFFFFFFFFFF,,:F,FFF
@A01757:128:HWYCLDRX2:1:2101:28556:29872
TCGGACTACCAGGGTATCTAATCCTATTTGCTCCCCACGCTTTCGTGCCTCAGCGTCAGTCAACAGGCCAGGCGGCCGCCTTCGCCACTGGTGTTCTTCCATATATCTACGCATTTTACCGCTACACATGGAGTTCCACCGCCCTCTCCGACACTCCAGCCCTGCAGTTCCAAATGCAGTCCCGGGGTTGAGCCCCGGGCTTTCACATCTGGCTTGCAATGCCGTCTACGCTCCCTTTACACCCAGTAAAT
+
FFFFFFFFFFFFFFFFFFFFFFFFFFFFFFFFFFFFFFFFFFFFFFFFFFFFFFFFFFFFFFFFFFFFFFFFFFFFFFFFFFFFFFFFFFFFFFFFFFFFFFFFFFFFFFFFFFFFFFFFFFFFFFFFFFFFFFFF:FFFFFFFFFFFFFFFFFFFFFFFFFFFFFFFFFFF:FFFFFFFFFFFFFFFFFFFFFFFF:FFFFFFF:FFFFFFFFFFFFFFFFFFFFF,FFFFFFFFFFFF:FFFFF:FF:F
@A01757:128:HWYCLDRX2:1:2101:6605:29935
TCGGACTACAGGGGTATCTAATCCTGTTCGCTACCCATGCTCTCGTGCATCAGCGTCAGACTCAGCCTGGTAAGCTGCCTTCGCTATCGGAGTTCTAAGTTATATCTATGCATTTCACCGCTACTTAACTTATTCCGCCTACCTCGTCTGTTCTCTAGCTCTACAGTATTAATGGCACAATGAGGTGAAGCCCCAAAATTTTACCACTAACTTATAATGCCGCCTACGCACCCTATAAACCCAATAAATCC
+
FFFFFFFFFFFFFFFFFFFFFF:FFF,FFFFFFFFFFFFFFFFF:FF:FFF:FFF:FFFFFFFFFFFFFFFF,FF:FFFFFFFFFFFFFFF:FFFFFFFF:FFFFFFFFFFFFF:F:FFFF,FFFFFFF:FFFFFFFFFFFFFFFFFFFFFFFF:F,FFFFFFFFF:FFFFFF,FFFFFF:FFFFFFFFF:FFFF:FF:FFFFFFFFFF,:FFF,FFF:,FFFFFFFFFFF:F:,F:FF:F,FFFFFF:,F
@A01757:128:HWYCLDRX2:1:2101:6054:29951
TCGGACTACAAGGGTATCTAATCCTGTTTGCTCCCCACGCTTTCGCGCCTCAGCGTCAGTTATTGTCCAGCAGGCCGCCTTCGCCACTGGTGTTCCTCCGTATATCTACGCATTTCACCGCTCCACACGGAATTCCGCCTGCCTCTCCAACACTCAAGAACGATAGTTTCAAATGCAGGCTATGGGTTGAGCCCCTAGTTTTCACATCTGACTTACCATCCCGCCTACACGCCCTTTACACCCAGTAAATC
+
FFFFFFFFFFFFFFFFFFFFF:FFFFFFFFFFFFFF::FFFFFFFFFFFFF:FFFFFFFF::FFFFFF,:FFFFFFFFF,FFFFF:FFFFFFF:FFFFFFF,::FFFFFFFFFFFFFFFFFF,FFFFFFFF::FFFFF,:FFFFFFFF,F:FFFF:FF:FF:F,:FFFFF:FF,F:FFF::FFF:F::FFFFFF,,FFF:FFFFF::FFFFFFF,:FF:FFF:FFF,FF:FFF,FFFFF,FFFF:,FFFFF
[truncated: 78,457,162 more chars]
