# Supplementary material for: Effects of semaglutide on gut microbiota, cognitive function and inflammation in obese mice
Source: PeerJ. 2024 Aug 12;12:e17891. doi: 10.7717/peerj.17891 (PMC11326427; doi:10.7717/peerj.17891)
Supplement: Supplemental Information 50 [file peerj-12-17891-s050.gz › ZTPSN23FE017-Sema_6_R2.fq]

@A01757:128:HWYCLDRX2:1:2101:13539:1078
TCGGACTACTGGGGTATCTAATCCCTTTCGCTCCCCTGGCCTTCGTGCCTCAGCGTCAGTTAATGTCCAGGAACCCGCCTTCGCCACGAGTGTTCCTCTCGATATCTACGCATTTCACTGCTACACCGAGAATTCCGGTTCCCCCTCCATTACTCTAGTCTCGCAGTATCATGTGCCGTCCGCGGGTTGAGCCCGCGCCTTTCACACACGACTTACGAAACAGCCTACGCACGCTTTACGCCCAGTGATTC
+
FFFFFFFFFFFFFFFFFFFFFFFFFFFFFFFFFFFFFFFFFFFFFFFFFFFFFFFFFFF:FFFFFFFFFFFFFFFFFFFFFFFFFFFFFFFFFFFFFFFFFFFFFFFFFFFFFFFFFFFFFFFFFFFFFFFFFFFFFFFFFFFFFFFFFFFFFFFFFFFFFFFF:FFFFFFFFFFFFFFFFFFFFFFFFFFFFFFFFFFFFFFFFFFFFFFFFFFFFF,FFFF:FF:FFFFFFFFFFFFFFFFFFFFFFFF
@A01757:128:HWYCLDRX2:1:2101:21016:1094
TCGGACTACAGGGTATCTAAACCTGTTTTCTACCCACCCTTTCCAGCCTCAACGTCAGTTACAGTCCAGTAAGCCCCCTTCCCCCCTGGTGTTCCGCCTAATATAAACGCAATTCACCCCGACCCAAGGAATTACACTTACCACTCCAGCACACGAGATAAACAGTTTACCAACCAGTCCCGGGGTTGGGCCCCCGGCGTTCAAATCAGACATTCCTATCCCTCAACGCTCCCATTAAACCCCGGAAAAAC
+
FFFFFFF,F,:FFF,,,,FF,,F::,FF,::,FFFF,,,,FF,,:,FF,F,F::FFF,:FF:,:F:F:,:,F,,F,:F,F,,,F,F,,FF,:F,F,,FFFF::,,,:F,:F,FF,:,F,,,::,:,F:F:F,F,FFF,FF,F:F,FF,,,:F:,,F,:,FF:F:,F:F,F,FF,F:,F:FFFFFF:F,,F:FFF,,F:,FF::,,F,,:F::F,FFF::FF,,,,F,,:,,FF:FFFF,FFF,,,,F::,F
@A01757:128:HWYCLDRX2:1:2101:19976:1110
TCGGACTACAGGGGTATCTAATCCCTTTCGCTCCCCTGGCCTTCGTGCCTCAGCGTCAGTTAATGTCCAGGAACCCGCCTTCGCCACGAGTGTTCCTTTCGATATCTACGCATTTCACTGCTACACCGAGAATTCCGGTTCCCCCTCCATTACTCTAGTCTCGCAGTATCATGTGCCGTCCGCGGGTTGAGCCCGCACGTTTCACTCCCAACTTGTCGATCCGCCTGCGCTCCCTTTACACCCAGTAATTC
+
FFFFFFFFFFFFFFFFFFFFFFFFFF:FFFFFFFFFFFFFFFFFFFFFFFFFFF:FFFFFFFFFFFFFFFFFFFFFFFFFFFFFFFFFFFFFFFFFF,FFFFFFFFFFFFFFFFFFFFFFFFFFFFFFFFFFFFFFFFFFFFFFFFFFFFFFFFFFFFFFFFFFFFF:FFFFFFFFFFFFFFFFF:FFFFFFFFFFFF,FFFFFFFFFFFFFFFFFFFFFFFFFFFFFFFFFFFFFFFFFFFFFFFFFFFF
@A01757:128:HWYCLDRX2:1:2101:17598:1125
TCGGACTACTGGGGTATCTAATCCTGTTTGCTCCCCACGCTTTCGAGCCTCAACGTCAGTTACAGTCCAGTAAGCCGCCTTCGCCACTGGTGTTCCTCCTAATATCTACGCCTGTCACCGCTACACTAGGAATTCCACTTACCTCTCCTGCACTCCAGCTTAACAGTTTCGAAAGCAGTCCCGCGGTTGAGCCCCGGGCTGTCACTGCAGACGTGCCCGGGCGTCTGCGCTCCCTTTCCACCCAGGAGAGC
+
FFFFFFFFFFFF:F:FFF:FFFFFF,F:::FFFFFFF,:,:,:FFF,FFFFFFF::FF,,F:FF:F,FF,FFFFFF:,FFF,FFFFF:FFF,F::FFFF:F,FFFFF,FFF,,::,,FF:FFF,,:,F,F,,,,,:FFFFFFFFFFF:,F:,FF,F:F,F:,FFF:F:,F::,FFF:FFF,F:FF:F,,:F:,:,:FF::,FF:F:,F,FF,,F,,,:,F,,F,:,,:FFFF,F,,F,,:,FF,F,,,F:,
@A01757:128:HWYCLDRX2:1:2101:7780:1188
TCGGACTACAAGGGTATCTAATCCTGTTTGCTCCCCACGCTTTCGTGCCTCAGTGTCAGTTACAGTCCAGAGAGCCGCCTTCGCAACTGGTGTTCCTCCGTATATCTACGCATTTCACCGCTACACACGGAATTCCGATTGCCTCTCCAGCACTCAAGAAAAACAGTTTCAAATGCAGGCTCAGGGTTGAGCCCTGAGTTTTCACATCTGACTTGCTTTCCCGCCTACACGCCCTTTACACCCAGTAAATC
+
FFFFFFFFFFFFFFFFFFFFFFFFFFFFFFFFFFFFFFFFFFFFFFFFFF:FFFFFFFFFFFFFF:FFFFFFFFFFFFFFFFFFFFFFFFFFFFFF,FFFFFFFFFFFFFFFF::FFFFFFFFFFFFFFFFFFFFFFFFFFFFFFFFFFFFFFFFFFFFFFF:FFFF:FF:FFFFFFF:FFFF:FFFFFFFFFFF:FFFFFFF,F:FFFF:FFFFFF:FF:FF,:FFFFF:F::F,FFFF,FFFFF,F,:F
@A01757:128:HWYCLDRX2:1:2101:23330:1219
TCGGACCTACAGGGGTATCTAATCCTGTTCGCTCCCCTAGCTTTCGCGCCTCAGCGTCAGTCGTGGCCCAGAAGGCCGCCTTCGCCGCCGGTGTTCTTCCCAATATCTGCGCATTCCACCGCTACACTGGGAATTCCGCCTTCCCCTACCAGACTCAAGCCTGCCGGTATCGGGGGCGGACCGGGGTTGAGCCCCGGTATTTGACCCCCGACCTAACAGGCCGCCTACGCGCGCTTTACGCCCAATGAATC
+
FFFFFFFFFFFFFFFF:FFFFFFFFFFFFFFFFFFFFFFFFFFFFFFFFFFFFFFFFFFFFFFFFFFFFFFFFFFFFFFFFFF:FFFFFFFFFFFFFFFFFFFFFFFFFFFFFFFFFFFFFFF:FFFFFFFF,F:FFFFFFFFFFFFFFFFFFFFFFFFFFFFFFF:F:FFF:FFFFFFFFFFFFFFFFFFFFFFFFFFFFFFFFF:FFF,FFF:FFFF:FFFFFFFFFFFFFFFFFFFFFFF,FF,F,F:
@A01757:128:HWYCLDRX2:1:2101:27516:1360
TCGGACTACAGGGGTTTCTAATCCTGTTTGCTCCCCTAGCTTTCGCGCCTCAGCGTCAGTGATGGCCCAGAAGGCCGCCTTCGCCACCGGTGTTCTTCCCGATATCTGCGCATTCCACCGCTACACCGGGAATTCCGCCTTCCCCTACCAGACTCAAGCCTGCCGGTATCGGGAGCGAGACGGGGTTGAGCCCCGAAATTTGACTCCCGACCTAACTGGCCGCCTACGCGCGCTTTACGCCCAATCAATCC
+
FFFFFFFFFFFFFFFFFFFFFFFFFFFFFFFFFFFFFFFFFFFFFFFFFFF:FFFFFFFFFFFFFFFFFFFFFFFFFFFFFFFFFFFFFFFFFFFFFFFFFFFFFFFFFF:FFFFFFFFFFFFFFFFFFFFFFFFFFFFFFFFFFF:FFFFFFFFFF:FFF:FFFFFFFFFFFFFFFFFFFFFFFFF:FFFFFFFFFFFFFFFFFFFFFFFFF,FFF,FFFFFF:FF:FFFFF:FFFFFFFFF,FFFF,FF
@A01757:128:HWYCLDRX2:1:2101:9742:1391
TCGGACTACACGGGTATCTAATCCCTTTCGCTCCCCTGGCCTTCGTGCCTCAGCGTCAGTTAATGTCCAGGAACCCGCCTTCGCCACGAGTGTTCCTCTCGATATCTACGCATTTCACTGCTACACCGAGAATTCCGGTTCCCCCTCCATTACTCTAGTCTCGCAGTATCATGTGCCGTCCGCGGGTTGAGCCCGCGCCTTTCACACACGACTTACGAAACAGCCTACGCACGCTTTACGCCCAGTGATTC
+
FFFFFFFFFFFFFFFFFFF,,FFFFFFFFFFFFFFFFFFFFFFFFFFFFFFFFFFFFFFFFFFFFFFFFFFFFFFFFFFFFFFFFFFFFFFFFFFFFFFFFFF:FFFFFFFFFFFFFFFFFFFFFFFFFFFFFFFFFFFFFFFFFFFFFFFFFFFFFFFFFFFFFFFFFFFFFFFFFFFFFFFFF:FFFFFFFFFFFFFFFFFFFFFFFFFF,FFFFFFFFFFFFFFFFFFFFFFFFFFFFFFFFFFFFFF
@A01757:128:HWYCLDRX2:1:2101:28085:1407
TCGGACTACAAGGGTATCTAATCCTGTTCGCTCCCCTAGCTTTCGCGCCTCAGCGTCAGTCGTGGCCCAGAAGGCCGCCTTCGCCGCCGGTGTTCTTCCCAATATCTGCGCATTCCACCGCTACACTGGGAATTCCGCCTTCCCCTACCAGACTCAAGCCTGCCGGTATCGGGGGCGGACCGGGGTTGAGCCCCGGTATTTGACCCCCGACCTAACAGGCCGCCTCCGCGCGCTTTACGCCCAATGAATCC
+
FFFFFFFFFFFFFFFFFFFFFFFFFFFFFFFFFFFFFFFFFFFFFFFFFFFFFFFFFFFFFFFFFFFFFFFFFFFFFFFFFFFFFFFFFFFFFFFFFFFF:FFFFFFFFFFFFFFFFFFFFFFFFFFFFFFFFFFFFFFFFFFFFFFFFFFFFFFFFFFF,FFFFFFFFFFFFFFFFFFFFFFFFFFFFFF:FFFFFFFFFFFFFFF:F:FFFFFFFF:FFFFFF,FFF:FFFFFFFFFFFFFFF:FFF::
@A01757:128:HWYCLDRX2:1:2101:14127:1532
TCGGACTACAAGGGTTTCTAATCCTGTTCGCTACCCACGCTCTCGTGCTTCAGCGTCAGTCTCAGCCTGGTAAGCTGCCTTCGCTATCGGAGTTCTAAGTCATATCTAAGCATTTCACCGCTACTTGACTTATTCCGCCTACCTCGTCTGTACTCGAGCCCGCCAGTTTTAATGGCAATCCGGGGTTTAGCCCCGACATTTAACCACTAACTTAACAGGCCGCCTACGCACCCTTTAAACCCAATAAAACC
+
FFFFFFFFFFFFFFFFFFFFFFFFFFFFFFFFFFFFFFFFFFFFFFFFFFFFFFFFFFFFFFFFFFFFFFFFFFFFFFFFFFFFFFFFFFFFFFFFFFFFFFFFFFFFFF:FFFFFFFFFFFF:FFFFFFFFFFFFF,FFFFFFFFFFFFFFFFF:FFFFFFFFFFFFFFFFFFF:FFFF,:FFFF:FFFF,FFFFFF:FF,:FFFFF,FFFFFFFFFF:F:F::F,FFFFFFFFFFFF:::FFFFFF,F,
@A01757:128:HWYCLDRX2:1:2101:5647:1564
TCGGACTACTAGGGTATCTAATCCTATTTGCTCCCCACGCTTTCGTGCCTCAGCGTCAGTCAACAGGCCAGGCGGCCGCCTTCGCCACTGGTGTTCCTCCTAATATCTACGCATTTCACCGCTACACTAGGAATTCCGCTTACCTCTACTTCACTCAAGAACTACAGTTTCAAGTGCAGCTCAGGGGTTGAGCCCCTGCATTTCACACCTGACTTGCAATCCCGCCTCCGCTCCCTTTACACCCAGTAATT
+
FFFF:FFFFFFFFF,F:,F:,FFFFF,FFFFF::FFFFFFFFF:FFFFFFFFFFFFFFFF,FFFFFFFF:FFFFFFFFFFFFF:F:FF:FFFFFFFFFFF:FFFFF:FFFFFFFFFFFFF,FFFFFFF,FFFFF,:FFFF:FF:FFF::F,:,F::FF:F,,FFFFF:F,FFF,FFFF,FFFFF:FFFF,F,FFFFFFFF,F:F:FFF,F,F:,,F:F,,:F,::FF,,:F,FF,,FF:FF:,FF,,F:,:
@A01757:128:HWYCLDRX2:1:2101:22363:1611
TCGGACTACAGGGGTTTCTAATCCCTTTCGCTCCCCTGGCCTTCGTGCCTCAGCGTCAGTTAATGTCCAGGAACCCGCCTTCGCCACGAGTGTTCCTCTCGATATCTACGCATTTCACTGCTACACCGAGAATTCCGGTTCCCCCTCCATTACTCTAGTCTCGCAGTATCATGTGCCGTCCGCGGGTTGAGCCCGCGCCTTTCACACACGACTTACGAAACAGCCTACGCACGCTTTACGCCCAGTGATTC
+
FFFFFFFFFFFFFFFFFFFFFFFFF,FFFFFFFFFFFFFFFFFFFFFFFFFFFFFFF:FFFFFFFFFFFFFFFFFFFFF:FFFFFFFFFFFFFFFF:FFFFFFFFFFFFFF:FFFFFFFFFFFFFFFFFFFFFFFFFFFFFFFFFFFFFFFFFF:FFFFFFFFFFFFFFFFFFFFFFFFFFFFFFFFFFFFFFFFFFFFFFFF:FFFFFFFFFFFF,FFFFFF:FFFFFFFFFFFFFFFFFFFFFFFFFFF
@A01757:128:HWYCLDRX2:1:2101:16740:1642
TCGGACTACACGGGTATCTAATCCTGTTCGCTACCCATGCTTTCGAGCCTCAGCGTCAGTTGCAGACCAGAGAGCCGCCTTCGCCACTGGTGTTCTTCCATATATCTACGCATTTCACCGCTACACATGGAGTTACACTCTCCTCTTCTGCACTCAAGTTCAACAGTTTCTGATGCAATTCTCCGGTTGAGCCGAAGGCTTTCACATCAGACTTATTGAACCGCCTGCACTCGCTTTACGCCCAATAAATC
+
FFFFFFFFFFFFFFFFFFFFFFFFFFFFFFFFFFFFFFFFFFFFFFFFFFFFFFFFFFFFFFFFFFFFFFFFFFFFFFFFFFFFFFFFFF:FFFFFFFFFFFFFFFFFFFFFFFFFFFFFFFFF:FFFFFFFFFFFFFFFFFFFFFFFFFFFFFFFFFFFFFFFFFFFFFFFFFFFFFFFFFFFFFFFFFFFFFFFFFFFFFFF:FFFFFFFFFFFFFFFFFFFFFFFFFFFFFFFF:FFFFF,FF:F:F:
@A01757:128:HWYCLDRX2:1:2101:31801:1642
TCGGACTACCAGGGTATCTAATCCTGTTTGCTTCCCACGCTTTCGAGCCTCAACGTCAGTTACAGTCCAGTAAGCCGCCTTCGCCACTGGTGTTCCTCCTAATATCAACGCATTTCACCGCTACACTAGGAATTCCACTTACCTCTCCTGCACTCCAGCTGTACAGTTTCCAGAGCAGTCCGGGGGTTGAGCCCCCGCCTTTCACTCCAGACTTGCACTGCCGTCTACGCTCCCTTTACACCCAGTAAATC
+
FFFFFFFFFFFFF:FFFFFFFF:FFFFFFFF,FFFFFFF:F:FFFFF:FFFFF:FFFF,FFFFFF:FFFFFFF:FFF,FFFFF:FFFFFFF,F,,F,,F:FFFFFF,FF,FF:,,F:FFFFF,F:FF,::FF,,FFFFFFFFFFFF,FF,FFF:FF:,F:FFFFF:F:FFF:FFFF:::FFF:FFFFFF::F,:FFFFFF,FFFFFF:FFFFFFFFFFF,,F:FF:::FFFF,F,:F:FFFFFF:FFF,:F
@A01757:128:HWYCLDRX2:1:2101:31873:1642
TCGGACTACAAGGGTTTCTAATCCTGTTTGCTCCCCACGCTTTCGTGCCTCAGTGTCAGTTACAGTCCAGAGAGCCGCCTTCGCAACTGGTGTTCCTCCTAATATCTACGCATTTCACCGCTACACTAGGAATTCCACTCTCCTCTCCTGCACTCAAGTTCCCCAGTTTCAAAGGCTTACTACGGTTGAGCCGTAGCCTTTCACCTCTGACTTAAGAAACCACCTACGCACCCTTTACGCCCAGTAATTCC
+
FFFFFFFFFFFFFFFFFFFFFFFFFFFFFFFFFFFFFFFFFFFFFFFFFFFFFFFFFFFFFFFFFFFFFFFFFFFFFFFFFFFFFFFFFFFFFFFFFFFFFFFFFFFFFFFFFFFFFFFFFFFFFFF,FFFFFFF:FFFFFFFFFFFFFFFFF,FFFFFFFFFFFFFFFFFFFF:FFFFFFFFFFFFFFFFFFFFFFFFFFF,FFFFFFFFFFFFFFFFFFFFFFFFFFFFFFFFFFFFFFFFFFFFFFFF
@A01757:128:HWYCLDRX2:1:2101:27633:1658
TCGGACTACAAGGGTTTCTAATCCTGTTCGATACCCACGCTTTCGTGCCTCAGCGTCAGTGTGGAGCCGGCATGCTGCCTTCGCAATCGGAGTTCTGCGCGATATCTATGCATTTCACCGCTACACCGCGCATTCCGCATACTTCTCTCCAACTCGAGACTGCCAGTTTCAACGGCGGGCCGGGGTTGAGCCCCGGGCTTTGACCGCTGACTTAACAGACCGCCTGCGCACCCTTTAAACCCAATAAATCC
+
FFFFFFFFFFFFFFFFFFFFFFFFFFFFFFFFFFFFFFFFFFFFFFFFFFF:FFFFFFFFFFFFFFFFFFFFFFFFFFFFFFFFF:FFFFFFFF:FFFFFFF:FFFFFFFF,FFFFFFFFFFFFFFFFFFFFFFF:FFFFFFF::FFFFFFFFFFFFFFFFFFF:FFFFFFFFFFFFFFFFFFFFFFFFFF:FFFFFFFFFFFFFFFFFFFFFFFFFFF:F::FF::FF,FFFFFFFFFFFFF,F,FFFFF
@A01757:128:HWYCLDRX2:1:2101:22580:1705
TCGGACTACAGGGTATCTAATCCTGTTTGCTACCCACGCTTTCGCTCCTCAGCGTCAGTTATGTGCCAGATAGTCGCCTTCGCCACTGATGTTCCTCCAGATATCTACGGATTTCACTCCTACACCTGGAATTCCACTATCCTCTCACACACTCCAGTTTGCCAGTTTCAAAGGCAGTTCCCACGTTGAGCGCGGGGATTTTACCCTTGACTTGACATACCGCCTACGAGCGCTTTACGCCCAGTAATTCC
+
FFFFFFFFFFFFFFFFFFFFFFFFFF:FFFFFFFFFFFFF,FFFFFFFFFF:FFFFFFFFFFFFFFFFFFFFFFFFFFFFFFF:FFFFFFFFFFFFFFFFF::FFFFFFFFFFFFFFFFFFFFFFFFFFF,FF:FF:FFFFFFF:FFFFFFFFFFFFFFFFFFFFFFFFFFFF:F:FFFFFFFFFFFFF:FFFFFFFFFFFFFFFFFFFFFFFFF:FFFFFFFFFFFF:FFFFFFFFFFFFFF:FFFFF::
@A01757:128:HWYCLDRX2:1:2101:23348:1720
TCGGACTACAAGGGTTTCTAATCCTGTTTGCTCCCCACGCTTTCGCGCCTCAGCGTCAGTTATTGTCCAGCAGGCCGCCTTCGCCACTGGTGTTCCTCCGTATATCTACGCATTTCACCGCTACACACGGAATTCCGCCTGCCTCTCCAACACTCAAGAACGATAGTTTCAAATGCAGGCTATGGGTTGAGCCCATAGTTTTCACATCTGACTTACCATCCCGCCTACACGCCCTTTACACCCAGTAAATC
+
FFFFFFFFFFFFFFFFFFFFFFFFFFFFFFFFFFFFFFFFFFFFFFFFFFFFFFFFFFFFFFFFFFFFFFFFFFFFFFFFFFFFFFFFFFFFFFFFFFFFFFFFFFFFFFFFFFFFFFFFFFFFFFFFFFFFFF:FFFFFFFFFFFFFFFFFFFFFFF:FF,FFFFFFFFFFFFFFFFFFF:FFFFFFFFFFFFFFFFFFFFFFFFFFFFFFFFFFFFFFFFFFFFFFFFFFFFFFFFFFFFFFFFFFFFF
@A01757:128:HWYCLDRX2:1:2101:6614:1736
TCGGACTACAAGGGTATCTAATCCTGTTCGCTACCCATGCTCTCGTGCATCAGCGTCAGACTCAGCCTGGTAAGCTGCCTTCGCTATCGGAGTTCTAAGTTATATCTATGCATTTCACCGCTACTTAACTTATTCCGACTACCTCGTCTGTTCTCTAGCTCTACAGTATTAATGGCACAATGAGGTGAAGCCCCAAAATTTTACAACTAACTTATAATGCCGCCTAAGCACCCTTTAAACCCAATAAATCC
+
FFFFFFFFFFFFFFFFFFFFFFFFFFFFFFFFFFFFFFFFFFFFFFFFFFFFFFFFFFFFFFFFFFFFFFFFFFFFFFFFFFFFFFFFFFFFFFFFFFF,:FFF:FFFFFFFFFFFFFFFFFFFFFFFFFFFFFFFFFFF:FFFFFFFFFFFFFFF:FFFFFFFFFFFF:FFFFFFFFFFFFFFFFFFFFFFFFFFFFFFFF:F,FFF,FFF:FF:FFFFF::FF:,FFFF::,F,FFFFF:F,FF,,FF,
@A01757:128:HWYCLDRX2:1:2101:14805:1861
TCGGACTACCAGGGTATCTAATCCTGTTCGCTACCCATGCTTTCGAGACTCAGCGTCAGTTGCAGACCAGAGAGCCGCCTTCGCAACTGGTGTTCTTCCATATATCTACGCATTCCACCGCTACACATGGAGTTCCACTCTCCTCTTCTGCACTCAAGTTCAACAGTTTCTGATGCAATTCTCCGGTTGAGCCGAAGGCTTTCACATCAGACTTATTGAACCGCCTGCACTCGCTTTACGCCCAATAAATC
+
FFFFFFFFFFFFFFFF:FFFFFFFFFFFFFFFFFFFFFFFFFFFFFFFFFFFFFFFFFFFFFFFFFFFFFFFFFFFFFFFFFFFFFFFFF,FFF:FFFFFFFFFFFFFFFFFFFFFFFFFFFFFFFFFFFFFFFFFFFFFFFFFFFFFFFFFFFFF:FFFFFFFFFFFFFFFFFFFFFFFFFFFFFFFFFFFFFFFFFFFFFFFFFFFFFFFFFFFF:F,FFFFFF:FFFFFFFFFFFFFFFFFFFFF,FF
@A01757:128:HWYCLDRX2:1:2101:21549:1892
TCGGACTACACGGGTATCTAATCCTGTTCGCTACCCATGCTTTCGAGCCTCAGCGTCAGTTGCAGACCAGAGAGCCGCCTTCGCCACTGGTGTTCTTCCATATATCTACGCATTCCACCGCTACACATGGAGTTCCACTCTCCTCTTCTGCACTCAAGTTCAACAGTTTCTGATGCAATTCTCCGGTTGAGCCGAAGGCTTTCACATCAGACTTATTGAACCGCCTGCACTCGCTTTACGCCCAATAAATC
+
FFFFFFFFFFFFFFFFFFFFFFFFFFFFFFFF:FFFFFFFFFFFFFFFFFFFFFFFFFFFFFFFFFFFFFFFFFFFFFFFFFFFFFFFFFFFFFFFFFFFFFFFFFFFFFFFFFFFFFFFFFFFFFFFFFFFFFFFFFFFFFFFFFFFFFFFFFFFFFFFFFFFFFFFFFFFFFFFFFFFFFFFFFFFFFFFFFFFFFFFFFFFFFFFFFFFFFFFFFFFFFFFFFFF:FFFFFFFFFFFFFFFFFFFFFF
@A01757:128:HWYCLDRX2:1:2101:20274:1908
TCGGACTACACGGGTATCTAATCCTGTTTGCTCCCCACGCTTTCGAGCCTCAACGTCTGTTACAGTCCAGTAAGCCGCCTTCGCCACTGGTGTTCCTCCTAATATCTGCGCGGGTGGCCGCTACTGGAGGGGGTGGGGTTGGCTGGCCTGCAGTCGGGGTGGAGAGGGTCGGGTGCGGTCGGGGGGTTGTGGGGGGGCGTTGGTGTGCGGTGTGGGGGGGCGGTCGGGGGGGGGTGGGGCGGCGGGGCGGG
+
,,,F:,FF:F,F:F,,,,:,:F,,,F:,:F,:,,F,,,,,,,,,FFF,:,:,,:F,,,:,F,,FFF,:F:F,::,FF::::,::,,:F,F:F,F,:F:,F,,,,F,F,:F,::,:,,,,F:,,,:,,,FF,:F,,,,,,,,:,,,,,,,F,,,,,,,F:,F,,,,F,,,,,FF,FF,F,,,FFFFF,,F,F,,,:,F,F,,::,:FF:,F,,,:F,F,FF,,:,,,,,F:,F:,,,:,F,:,,,:,F,:,F
@A01757:128:HWYCLDRX2:1:2101:6162:1924
TCGGACTACAAGGGTTTCTAATCCTGTTTGCTCCCCACGCTTTCGAGCCTCAGCGTCAGTTACAGTCCAGAGAATCGCCTTCGCCACTGGTGTTCTTCCTAATCTCTACGCATTTCACCGCTACACTAGGAATTCCATTCTCCTCTCCTGCACTCTAGACTTCCAGTTTGAAATGCAGAACTCAAGTTGAGCCCGAGTATATCACATCTCACTTAAAAGTCCGCCTACGCTCCCTTTACGCCCAGTAAATC
+
FFFFFFFFFFFFFFFFFFFFFFFFF:FFFFFFFFFFFFFFFFFFFF:FF:FFF:FFFFFFFFFFFFFFFFFFFFFFFFFFFFF,FFFFFFFFFFFFFFFFFFFFFFFFFFFFFF,F,FFFFFF,FFF,FFFFFFFFFF,:FFFFFF,FF,FFFFFFF,F,F,FFFF:FFFFFFFFFFF,FFFFFFF,F,FFFFF::F:,F,FFF:FFFFF:F,FFFF:,,F,FF:FFF,FFFFF,F::F,FFF::F,FFF:
@A01757:128:HWYCLDRX2:1:2101:8449:1939
TCGGACTACAGGGGTATCTAATCCTATTTGCTCCCCACGCTTTCGTGCCTCAGCGTCAGTCACAGGCCAGGCGGCCGCCTTCGCCACTGGTGTTCTTCCATATATCTACGCATTACACCGCTACACATGGAGATCCACTCTCCTCTTCTGCACTCAAGTTCAACAGTTTCTGATGCAATTCTCCGGTTGAGCCGAAGGCTTTCACATCAGACTTAATGAACCGCCTGCACTCGCTATACGCCCAATAAATC
+
FFFFFFFFFFFFFFFFFF:FFFFFFFFFFFFFFFFFFF:FFFFFFFFFFFF,FFFFFFFFFFFFFFFFFFFFFFFFFFFFFFFFFFFFF:,FFFF:FFFFFFFFFFF:FFFFFF,F,FFFFFFFFFFF:FF,,FFFFFFFFFFF:FFFFFFFFFFFFFFFF:F:FFFFFFF,,,FFFFFFF:FFFFFFFFFFFFF:F::F,FFFF,,,F,,F::F,F:F,:FFFF:::,FF::FF:F,F:FFFF:F:F:FF
@A01757:128:HWYCLDRX2:1:2101:28863:2002
TCGGACTACTGGGGTATCTAATCCTGTTCGCTACCCATGCTTTCGAGCCTCAGCGTCAGTTGCAGACCAGAGAGCCGCCTTCGCCACTGGTGTTCCTCCTAATATCTACGCATTTCACCGCTACACTAGGAATTCCACTTACCTCTCCTGCACTCAAGAAAAGTAGTTTTAGTTGCAGTTCCTCAGTTAAGCCGAGGGATTTCACAACTAACTTGCTTTCCCGTCTACGCACCCTTTACGCCCAATCATTC
+
FFFFFFFFFFFFFFFFFFFFFFFFFFFFFFFFFFFFFFFFFFFFFFFFFFFFFFFFFFFFFFFFFFFFFFFFFFFFFFFFFFFFFFFFFFFFFFFFFFFFFFFFFFFFFFFFFFFFFFFFFFFF:FFFFFFFFFFFFFFFFFFFFFFFFFFFFFFFFFF:FFFFFFFFFFFFFFFFFFFFFFFFFFFFFFFFFFFFFFFFFFFFFFFFFFFFF:FFFFFF:FFFFFFFFF:F:FFF:FF:FFF:FF:FFFF
@A01757:128:HWYCLDRX2:1:2101:16947:2065
TCGGACTACTGGGGTATCTAATCCTGTTCGCTCCCCTAGCTTTCGCGCCTCAGCGTCAGTCGTGGCCCAGAAGGCCGCCTTCGCCGCCGGTGTTCTTCCCAATATCTGCGCATTCCACCGCTACACTGGGAATTCCGCCTTCCCCTACCAGACTCAAGCCTGCCGGTATCGGGGGCGGACCGGGGTTGAGCCCCGGTATTTGACCCCCGACCTAACAGGCCGCCTACGCGCGCTTTACGCCCAATGAATCC
+
::FFFFFFFFFFFFFFF:FFFFF:FFFFFF:FF,FFFFFFF:FF:FFF::FFFFFFFFFFFFFFF:,:FFFFF,,F:FFFF:FFFF:FFFFFFFFFFF,FFF,FFFFF::FFFFFFFFFFFF:FFFFFFFFFFFFFFFFFFFFFFFFFFFFFFFFFFFFFFFFFFFFFFFFFFFFFFFFFFFFFFFFFFFFFFFFFF:FFFFFF,FFFFFFFFFFFFFFFFFFFFFF:FFFFFFFF,FFFF:FFF:FFFFF
@A01757:128:HWYCLDRX2:1:2101:12554:2096
TCGGACTACAGGGGTATCTAATCCTGTTCGCTCCCCTAGCTTTCGCGCCTCAGCGTCAGTCGTGGCCCAGAAGGCCGCCTTCGCCGCCGGTGTTCTTCCCAATATCTGCGCATTCCACCGCTACACTGGGAATTCCGCCTTCCCCTACCAGACTCAAGCCTGCCGGTATCGGGGGCGGACCGGAGTTGAGCCCCGGTATTTGACCCCCGACCTAACAGGCCGCCTACGCGCGCTTTACGCCCAATGAATCC
+
FFFFFFFFFFFFFFFFFFFFFFFFFFFFFFFFFFFFFFFFFFFFFFFFFFFFFFFFFFFFFFFFFFFFFFFFFFFFFFF:FFFFFFFFFFFFFFFFFFFFFFFFFFFFFFFFFFFFFFFFFFFFFFFFFFFFFFFFFFFFFFFFFFFFFFFFFFFFFFFFFFFFFFFFFFF:FFFFFFFFFF:FFFFFFFFFFFFFF,FFFFFFFFFFFFFFFFFFFFFFFFFFFFFFF:FFFFFFFFFFF:F:FFFFFFF
@A01757:128:HWYCLDRX2:1:2101:10158:2143
TCGGACTACAGGGGTTTCTAATCCTATTTGCTCCCCACGCTTTCGTGCCTCAGCGTCAGTCACAGGCCAGGCGGCCGCCTTCGCCACTGGTGTTCTTCCATATCTCTGCGCATTTTACCGCTACACATGGAGTTCCACCGCCCTCTCCTGTCCTCAAGTCTGCCAGTTTCTGAATGAAAGACGAGTTGAGCTCATCCCTTTGCCTTCAGACTGAACAGACCGCCTGCGCACCCTTTACGCCCAATCATTCC
+
FFFFFFFFFFFFFFFFFFFFFFFFF:FFFFFFFFFF:FFFFFFFFFFFFFFFFFFFFFFFFFFFFFFFFFFFFFFFFFFFFFFFFFFFFFFF:FFFFFFFFFFFFFFFFFFFFFFFFFFFFFFFFFFFFFFFFFFFFFFF:FFFFFFFFFFFFF:FFFFFFFFFFFFFFFF:F,FFF:FFFFFFFFFFFFFFFF,,FFFFFF:FFFFFFFFFF:,FF:F,FFFFFFFFFFFFFF:FFFFFFFFFFF:FFFF
@A01757:128:HWYCLDRX2:1:2101:21775:2159
TCGGACTACACGGGTATCTAATCCTGTTTGCTCCCCACGCTTTCGAGCCTCAGCGTCAGTTACAGTCCAGAGAATCGCCTTCGCCACTGGTGTTCTTCCTAATCTCTACGCATTTCACCGCTACACTAGGAATTCCATTCTCCTCTCCTGCACTCTAGACTTCCAGTTTGAAATGCAGCACTCAAGTTGAGCCCGAGTATTTCACATCTCACTTAAAAGTCCGCCTACGCTCCCTTTACGCCCAGTAAATC
+
:FFFFFFFFFFFFFFFFFFFFFFFFFFFFFFFFFFFFFFFFFFFFFFFFFFFFFFFFFFFFFFFFFFFFFFFFFFFFFFFFFFFFFFFFFFFFFFFFFFFFFFFFFFFFFFFFFFFFFFFFFFFFFFFFFFFFFFFFFFFFFFFFFFFFFFFFFFFFFFFFFFFFFFFFFFFFFFFFF:FFFFFF:FFFFFFFFFFF:FFFFFF:FFFFF:FFFFFFFF,F:FFFFFFF:FFF:FFF:F:FFFFFFFFFFF
@A01757:128:HWYCLDRX2:1:2101:12771:2253
TCGGACTACTGGGGTTTCTAATCCTATTTGCTCCCCACGCTTTCGTGCATCAGCGTCAGTCAACAGGCCAGGCGGCCGCCTTCGCCACTGGTGTTCTTCCATATATCTACGCATTTTACCGCTACACATGGAGTTCCACCGCCCTCTCCTGCTCTCTAGCCCGCCAGTTTCCAGAGCCTATACCGGTTGAGCCGGTACCTTTCACTCCAGACTTAGCAGGCCGCCTACGCACCCTTTACGCCCAATCATTC
+
FFFFFFFFFFFFFFFFFFFFFFFFFFFFFFFFFFFFFFFFFFFFFFFFFFFFFFFFFFFFFFFFFFFFFFFFFFFFFFFFFFFFFFFFFFFFFFFFFFFFFFFFFFFFFFFFFFFFFFFFFFFFFFFFFFFFFFFFFFFFFFFFFFFFFFFFFFFFFFFFFFFFFFFFFFFFFFFFFFF,FFFFFFFFFFFFFFFFFFFFFFFFFFFFFFFFFFFFFF,FFFFFFFFFFFFF:F:FFFFFFFFFFFFFF,F
@A01757:128:HWYCLDRX2:1:2101:12970:2253
TCGGACTACTGGGGTTTCTAATCCTATTTGCTCCCCACGCTTTCGTGCATCAGCGTCAGTCAACAGGCCAGGCGGCCGCCTTCGCCACTGGTGTTCTTCCATATATCTACGCATTTTACCGCTACACATGGAGTTCCACCGCCCTCTCCTGCTCTCTAGCCCGCCAGTTTCCAGAGCCTATACCGGTTGAGCCGGTACCTTTCACTCCAGACTTAGCAGGCCGCCTACGCACCCTTTACGCCCAATCATTC
+
FFFFFFFFFFFFFFFFFFFFFFFFFF,FFFFFFFFFFFFFFFFFFFFF,FFFFFFFFFFFFFFFFFFFFFFFFFFFFFFFFFFFFFFFFFFFFFFFFFFFFFFFFFFFFFFFFFFFFFFFFFFFFFFFFFF:FFFFFFFFFFFFFFFFFFFFFFFFF:FFFFFFFFFFFFFFF:FFFFFFFFFFFFFFFFFFFFFFFFFFFFF:FFFFFFFFFFFFFFFFFFFFFFFFFFFFFFFFFFFFFFFFFF:FFFF
@A01757:128:HWYCLDRX2:1:2101:26612:2268
TCGGACTACCCGGGTATCTAATCCTGTTCGCTACCCATGCTTTCGAGCCTCAGCGTCAGTTGCAGACCAGAGAGCCGCCTTCGCCACTGGTGTTCTTCCATATATCTACGCATTCCACCGCTACACATGGAGTTCCACTCTCCTCTTCTGCACTCAAGTTCAACAGTTTCTGATGCAATTCTCCGGTTGAGCCGAAGGCTTTCACATCAGACTTATTGAACCGCCTGCACTCGCTTTACGCCCAATAAATC
+
FFFFFFFFFFFFFFFFFFFFFFFFFFFFFFFFF:FFFFFFFFFFFFFFFFFFFFFFFFFFFFFFFFFFFFFFFFFFFFFFFFFFFFFFFFFFFFFFFFFFFFFFFFFFFFFFFFFF:FFFFFFFFFFFFFFFFFFFFFFF:FFFFFFFFFFFFFFFFFFFFFFFFFFFFFFFFFFFFFFFFFFFFFFFFFF,FFF:FFFFFFFFFFFFFFFFFFFFFF:FFFFFFFFF:FFF,FFFFFFFFFF::FFFFFF
@A01757:128:HWYCLDRX2:1:2101:31638:2331
TCGGACTCAGGGGTATCTAATCCTATTTGCTCCCCACGCTTTCGTGCCTCAGCGTCAGTCACAGGCCAGGCGGCCGCCTTCGCCACTGGTGTTCTTCCATATCTCTGCGCATTTTACCGCTACACATGGAGTTCCACCGCCCTCTCCTGTCCTCAAGTCTGCCAGTTTCTGAATGAAAGACGAGTTGAGCTCATCCCTTTGCCTTCAGACTGAACAGACCGCCTGCGCACCCATTACGCCCAATCATTCCG
+
FFFFFFFFFFFFFFFFFFFFFFF:F,FF,FF,FFFFF:FFFFFFFFFF:FFFF:FF:FFFFF:,FFFFFFFFFFFFFF:F,FFFFFFFF,FFFFFFF::FFFFFFFFFFF::FFFF:FFFFFF:FF,FFF,FF,FFF:FFFFFFFFFFFFFFFFF:FFF:FFFFFFFFFFFFFF,FFFFF:FFFFFFFFFFFF,FFFFFF:FF:F::,F:F,FF,,FF,FFFFFFF,FFFFF,FFFF:FF:FF:FF,FF:F
@A01757:128:HWYCLDRX2:1:2101:27787:2394
TCGGACTACCGGGGTATCTAATCCCTTTCGCTCCCCTGGCCTTCGTGCCTCAGCGTCAGTTAATGTCCAGGAACCCGCCTTCGCCACGAGTGTTCCTCTCGATATCTACGCATTTCACTGCTACACCGAGAATTCCGGTTCCCCCTCCATTACTCTAGTCTCGCAGTATCATGTGCCGTCCGCGGGTTGAGCCCGCGCCTTTCACACACGACTTACGAAACAGCCTACGCACGCTTTACGCCCAGTGATTC
+
FFFFFFFFFFFFFFFFFFFFFFFFFFFFFFFFFFFFFFFFFFFFFFFFFFFFFFFFFFFFFFFFFFFFFFFFFFFFFFFFFFFFFFFFFFFFFFFFFFFFFFFFFFFFFFFFFFFFFFFFFFFFFFFFFFFFFFFFFFFFFFFFFFFF,FFFFFFFFFFFFFFFFFFFFFFFFFFFFFFFFFFFFFFFFFFFFFFFFFFFFFFFFFFFFFFFF:FFFFFFFFFFFFFFFFFFFFFFFFFFFFFFFFFFFFF
@A01757:128:HWYCLDRX2:1:2101:12771:2409
TCGGACTACAAGGGTTTCTAATCCTATTTGCTCCCCACGCTTTCGTGCCTCAGCGTCAGTCAACAGGCCAGGCGGCCGCCTTCGCCACTGGTGTTCTTCCATATATCTACGCATTTTACCGCTACACATGGAGTTCCACTGTCCTCTTCTGCACTCAATTCGCCCGGTTTCCGATGCACTTCTTCGGTTAAGCCGAAGGCTTTCACATCAGACCTAAGCAACCGCCTGCGCTCGCTTTACGCCCAATAAAT
+
FFFFFFF:FFFFFFFFFFFFFFFFFFF,FFFFFFFFFFF:FFFFF:FFFFF:FFF,FFF,FFFFFFFFFFFFFFFFFFFFFFFFFFFFFFFFFFFFFFFFFFF:FF:F:FF:FF::FFFF:FF:FFFFFFFFFFFFFFFFFFFFFFFFF::FFFFFFF,FFFFFFFFFFFFFFFFF,FFFFFFFFFFFFFFFFFFFFF:FFFFFFFFFFF::FFF,F,FFFFF:FFFFF:FFF:FFFFFFFFFFFFFFFFF
@A01757:128:HWYCLDRX2:1:2101:12436:2425
TCGGACTACACGGGTATCTAATCCCTTTCGCTCCCCTGGCCTTCGTGCCTCAGCGTCAGTTAATGTCCAGGAACCCGCCTTCGCCACGAGTGTTCCTCTCGATATCTACGCATTTCACTGCTACACCGAGAATTCCGGTTCCCCCTCCATTACTCTAGTCTCGCAGTATCATGTGCCGTCCGCGGGTTGAGCCCGCGCCTTTCACACACGACTTACGAAACAGCCTACGCACGCTTTACGCCCAGTGATTC
+
FFFFFFFFFFFFFFFFFFFF:FFFFFFFFFF:FFFFFF:FFFFF:FFFFFFFFFFFFFFFFFFFFFFFFFFF:FFF:FFFFFFFFFFFFFFFFFFFFFF:FFFFFF:FFFFFFFFFFFFFFFFFFFFFFFFFFFFFFFFFFFFFFFFFF:FFFFFFFFFFFFFFFFFFFFFFFF:FFFFFFFFFFFFFFF:FFF:FFFFFFFFFFFFFFFFFFFFF:FFFF:FFFFFF:FFFFFFFFFFFF,FFFFFFFFF
@A01757:128:HWYCLDRX2:1:2101:20835:2440
TCGGACTACACGGATATCTAATCCTGTTCGATACCCACACTTTCGTGCATGAGCGTCAGTTGAGCGCCGGTATGCTGCCTTCGCAATCGGAGTTCTGCGTGATATCTATGCATTTCACCGCTACACCACGCATTCCGCATACTTCTCGCTCACTCAAGAAAACCAGTTTCAACGGCTCGAAGAGGTTGAGCCTCTCAATTTTACCGCTGACTTAAAAAACCGCCTACGCACCCTTTAAACCCAATAAATCC
+
:FFFFFFF:FFFF,F,FFFFFFFFFFFFFFFF,FFFFFFFF,FFFFFF,FFFFFFFFFFFFFFFFFFFFFF,F:FFFFFFFFFF,::FFFFFFFF:FFFFFFF,,FF,FFFFFFFFFFFFFFFFFFFFFFFFFFFFFFF::FFFFFFFFFFF:FFFFFFF,FFFFF,FFFFFFFFFFFFFFFFFFF:F:FFFF:FFF:FFFF,FFFFFFF:F,FFFFF:FFFFFF,FFFF,FFFFFFF:FF:FF,FF,FF:
@A01757:128:HWYCLDRX2:1:2101:22742:2487
TCGGACTACCCGGGTATCTAATCCTGTTCGATCCCCGCACTTTCGTGCCTCAGCGTCAGTAGGGCGCCGGAAGGCTGCCTTCGCAATCGGGGTTCTGCGTGATATCTATGCATTTCACCGCTACACCACGCATTCCGCCTTCTTCTCGCCCACTCAAGGCCCCCAGTTTCAACGGCCGGACGGGGTTGAGCCCCGAATTTTTACCGCTGACTTAAAAGCCCGCCTACGCACCCTTTAAACCCAATAAATCC
+
FFFFFFFFFFFFFFFFFFFFFFFFFFFFFFFFFFFFFFFFFFFFFFFFFFFFFFFFFFFFFFFFFFFFFFFFFFFFFFFFFFFFFFFFFFFFFFFFFFFFFFFFFFFFFFFFFFFFFFFFFFFFFFFFFFFFFFFFFFFFFFFFFFFFFFFFFFFFFFFFFFFFFFFFFFFFFFFFFFFFFFFFFFFFFFFFFFFFFFFFFFFFFFFFFFFFF:,:FFFFFFFFFFFFFF:FFFFFFFFFFFFFFFFFFFF
@A01757:128:HWYCLDRX2:1:2101:16315:2628
TCGGACTACTAGGGTATCTAATCCTGTTCGCTACCCATGCTTTCGAGCCTCAGCGTCAGTTGCAGACCAGACAGCCGCCTTCGCCACTGGTGTTCTTCCATATATCTACGCATTCCACCGCTACACATGGAGTTCCACTGTCCTCTTCTGCACTCAAGTCGCCCGGTTTCCGATGCACTTCTTCGGTTAAGCCGAAGGCTTTCACATCAGACCTAAGCAACCGCCTGCGCTCGCTTTACGCCCAATAAATC
+
FFFFFFFFFFFFFFFFFFFFF:FFFFFFFFFFFFFFFFF:FFFFFFFFFFFFFFFFFFFFFFFFFFFFFFFFFFFFFFFFFFFFFFFFFF,FFFFFFFFFFFFFFFFFFFFFFFFFFFFFFFFFFFFFFFFFFFFFFFFFFFFFFFFFFFFFFFFFFFFFFFFFFFFFFFFFFFFFFFFFFF:FFFFFFFFFFFFFFFFFFFFFFFFFFFFFFFFFFFFFFFFFFFFFFFFFFFFFFF,FFFFFFFFFFF:
@A01757:128:HWYCLDRX2:1:2101:31177:2628
TCGGATACAAGGGTATCTAATCCTGTTCGCTCCCCTAGCTTTCGCGCCTCAGCGTCAGTCGTGGCCCAGAAGGCCGCCTTCGCCGCCGGTGTTCTTCCCAATATCTGCGCATTCCACCGCTACACTGGGAATTCCGCCTTCCCCTACCAGACTCAAGCCTGCCGGTATCGGGGGCGGACCGGGGTTGAGCCCCGGTATTTGACCCCCGACCTAACAGGCCGCCTACGCGCGCTTTACGCCCAATGAATCCG
+
FFFFFFFFFFFFFF:FFFFFFFFFFFFFFFFFFFFFFFFFFFFFFFFFFFFFFFFFFFFFFFFFFFFFFFFFFFFFFFFFFFFFFFFFFFFFFFFFFFFFFFFFFFFFFFFFFFFFFFFFFFFFFFFFFFFFFFFFFFFFFFFFFFFFFFFFFFFFFFFF:FFF:FFFFFFFFFFFFFFFFFFFFFFFFFFFFFFFFFFFFFFFFFFFFFFF,FFFFFFFFFFFFF:FFFFFFFF:FFFFF:FF,F:FFFF
@A01757:128:HWYCLDRX2:1:2101:22309:2707
TCGGACTACCAGGGTATCTAATCCTGTTCGCTACCCATGCTTTCGAGCCTCAGCGTCAGTTGCAGACCAGACAGCCGCCTTCGCCACTGGTGTTCTTCCATATATCTACGCATTCCACCGCTACACATGGAGTTCCACTGTCCTCTTCTGCACTCAAGTCGCCCGGTTTCCGATGCACTTCTTCGGTTAAGCCGAAGGCTTTCACATCAGACCTAAGCAACCGCCTGCGCTCGCTTTACGCCCAATAAATC
+
FFFFFFFFFFFFFFFF:FFFFFFFFFFFFFFFFFFFFFFF:FFFFFFFFFFFFFFFFFFFFFFFFFFFFFFFFFFFFFFFFFFFF:FFFF:FFFFFFFFFFF:F:FFFFFF::FFFFFFFFF::FFFFFF,FF::F:F:FFFFFFFFFFFFFFFFFFFFFFFFFFFF:FFFFFFFFFFFFFFFFFFFFFFFFFFFFFFFF,FFFF:FFFFF:FFFFFFF,FFFFF,FFFFFFFFF:F:FFFFF,,F,F:FF
@A01757:128:HWYCLDRX2:1:2101:7581:2722
TCGGCTACCAGGGTTTCTAATCCTGTTTGCTCCCCACGCTTTCGCGCCTCAGCGTCAGTTGCTGTCCAGCAGCCCGCCTACGCACCCTTTAAACCCAATAAATCCGGATAACGCTCGCATCCTCCGTATTACCGCGGCTGCTGGCACGGAGTTAGCCGATGCTTTTTCTTCAGGTACACTCATCCGGGGACACGTCCCCGCCTTTGTTCCCTGACAAAAGAGGTTTACGATACTCTTTACGTTCCTCCCTC
+
,FF:FF,FFFFFF:FFFFFFFF:FFFF:F:FFFFFFFFFF:FFFFFFFFFF:FFFF,FFFFFFFFFFFFFFFFFFFFFF:FFFFFF,FFFFF:F:F,FFF:F:FF::FFFFFFFFFFFFF,FF:FFFFFF,F,FFFFFFFFF,F:F:FF:FFFF:FFFF,FFFFFFFFFFFFFFF:FFF,FFFFFFFF,FF:::,FF:FFFFF:FF,FFF:::FF,,,FF::,:FFFFFFF,FFF,,FFF,FFFFFF:F,F
@A01757:128:HWYCLDRX2:1:2101:13141:2801
TCGGACTACAAGGGTATCTAATCCTGTTTGCTACCCACGCTTTCGTGCTTCAGCGTCAGTTAAAGCCCAGCAGGCCGCCTTCGCCACTGGTGTTCCTCCCGATCTCTACGCATTTCACCGCTACACCGGGAATTCCGCCTGCCTCTACTTCACTCAAGCCCTACAGTTTCAAAAGCAGTTCACGGGTTAAGCCCATGGATTTCACTTCTGACTTGCAGGGCCGCCTACGCTCGCTTTACGCCCAGTAATTC
+
FFFFFFFFFF:FFFF,FFFFFFFFFF:FFFFF:FFFFFFFFFFFFFFFFFFFFFFFFFFFFFF:FFFFFFFFFFFFFFF:FFFFFFFFFFFFFFFFFFFFFFFFFFF:F:FFFFFFFFFFFFFFFFFFFFFFFFFFFFFFFFFFFFFFFFF,FFFFFFFFFF,FFFFFFFFFFFFFFF:FFFFFFFFFFFFFFFFFFFF:FFFFFFFFFFFFFFFFFFFFFFFFFFFFFFFF:FFFFFFFFFF:,FFFFFF
@A01757:128:HWYCLDRX2:1:2101:22101:2848
TCGGACTACAAGGGTATCTAATCCTGTTTGCTCCCCACGCTTTCGCGCCTCAGCGTCAGTTGCTGTCCAGCAGACCGCCTTCGCCACTGGTGTTCCTCCTAATATCTACGCATTTCACCGCTACACTAGGAATTCCGTCTGCCTCTCCAGTACTCAAGAAAAACAGTTTCAAATGCAGGCCACAGGTTGAGCCCATGGTTTTCACATCTGACTTGCTTTCCCGCCTACTCGCCCTTTACACCCAGTAAATC
+
FFFFFFFFFFFFFFFFFF:FFFFFFFFFFFFFFFFFFFFFFFFFFFFFFFFFFFFFFFFFFFFFFFFFFFFFFFFFFFFFFFFFFFFFFFFFFFFFFFFFFFFFFFFFFFFFFFFFFFFFFFFFFFFF:FFFFFFF:FFFFFFFFFFFF:FFFFFFFFF,FFFFFFF,FFFFFFFF:FFFFFFFFF,FFFFFFFFFFFFFFFFFF:FFF,FFFFFFFFFFFFFF:,FFFFFFFFF,F,FFFFFFF,FFFFF
@A01757:128:HWYCLDRX2:1:2101:7988:2895
TCGGACTACAAGGGTATCTAATCCCTTTCGCTCCCCTGGCCTTCGTGCCTCAGCGTCAGTTAATGTCCAGGAACCCGCCTTCGCCACGAGTGTTCCTCTCGATATCTACGCATTTCACTGCTACACCGAGAATTCCGGTTCCCCCTCCATTCCTCTAGTCTCGCAGTCTCATGTGCCGTCCGCGGGTTGAGCCCGCGCCTGTCACACACGACTTACGAAACAGCCAACGCACGCTTTCGGCCCAGTGTTTC
+
:FFFFFFFFFFFFF:FF,F:FFFFFFFFFFF:FFFFFF:FFF:FFFFFFFF,:FFFFFFFFFFFFFFFFFFF:FFFFF:F,F:F:F,FFF,F:FFF:FFFF::F,:,F,FF,F,F,,FF:F:,F,FFFFF,:,,F:FFFFF,F:F:F:F,F,,F,F:F::F:FFFFFF,,,F:,F:FF:FFFFFFFF,F:FFFFFFF:,,,FF,,:F,:,,FF:,FF:,,FFFFF:::,FFF,F,:,:,:F,F,F,:,,,,
@A01757:128:HWYCLDRX2:1:2101:17119:2895
GGACTAAGGGGTATCTAATCCCTTTCGCTCCCCTGGCCTTCGTGCCTCAGCGTCAGTTAATGTCCAGGAACCCGCCTTCGCCACGAGTGTTCCTCTCGATATCTACGCATTTCACTGCTACACCGAGAATTCCGGTTCCCCCTCCATTACTCTAGTCTCGCAGTATCATGTGCCGTCCGCGGGTTGAGCCCGCGCCTTTCACACACGACTTACGAAACAGCCTACGCACGCTTTACGCCCAGTTATTCCGA
+
FFFFFFFFFFFFFFFFFFFFFFFFFFFFFFFFFFFFFFFFFFFFFFFFFFFFFFFFFFFFFFFFFFFFFFFFFFFFFFFFFFFFFFFFFFFFFFFFFFFFFFFFFFFFFFFFFFFFFFFFFFFFFFFFFFFFFFFFFFFFFFFFFFFFFFFFF,FFFFFFFFFFFF,FFFFFFFFFFFFFFFFFFFFFFFFFFFFFFFFFFFFFFF:FFFFFFFFFFFFFFFFF:FFFF:FFFFFF:FFFFFF,FFF:FFF
@A01757:128:HWYCLDRX2:1:2101:18738:2910
TCGGACTACAAGGGTATCTAATCCTGTTCGATCCCCGCACTTTCGTGCCTCAGCGTCAGTAGGGCGCCGGAAGGCTGCCTTCGCAATCGGGGTTCTGTGTGATATCTACGCATTTCACCGCTACACTAGGAATTCCACTTACCTCTCCTGCACTCCAGCTGTACAGTTTCCAGAGCAGTCCGGGGGTTGAGCCCCCGCCTTTCACTCCAGACTTGCACTGCCGTCTACGCTCCCTTTACACCCAGTAAATC
+
FFFFFFFFFFFFFFFF:FFFFFFFFFFFFFFFFFFFFFFF:FFF:FFFFFFFFFFFFFFFFFF:FFFFFFFFFFFFFFFFFFFFFFFFFFF:F:FFFFFFFFFFFFFFFFFFFFFFFFFFFFFFF:FFFFFFFFFFFFFFFFFFFFFFFFFFF:FFFFFFFFFFF:F:FF:F:FFFFFFFFFFFFFFFFFF:FFFFFFFFFFFFFFF,F:FFFFFFFFF:,:FFFFFFFFFFFFFFF,FFFFFFFF,FFFF
@A01757:128:HWYCLDRX2:1:2101:1389:2957
TCGGACTACAAGGGTTTCTAATCCTGTTCGCTAACCATGCTTTCGAGCCTCAGCGTCAGTCGTGGCCCAGAAGGCCGCCTTCGCCGCCGGTGTTCTTCCCAATATCTGCGCATTCCACCGCTACACTGGGAATTCCGCCTTCCCCTACCAGACTCAAGCCTGCCGGTATCGGGGGCGGACCGGGGTTGAGCCCCGGTATTTGACCCCCGACCTAACAGGCCGCCTACGCGCGCTTTACGCCCAATGAATCC
+
FFFFFFFFFFFFFFFFFFFFFFFFFFFF:FFFF:FFFFFFFFFFFFFFFFFFFFFFFFFFFFFF:FFFFFFF:FFFFFFFFFFFFFFFFFFFFFF:FFFFFFFFFFFFFFFFFFF,FF:FFFF:FFFFF:F:FFFF,FFFFF:,FFFF,FFFFFF:FF:FF:FFFFFFFF,:,:FFFFFF:FF:FFF,FFFF,FFF::FFFFF::F:F,F:FFFFFFFFF,FFF:,FFFFF:FFF,:,F:,F:,FF,FF,,
@A01757:128:HWYCLDRX2:1:2101:5421:3020
TCGGACTACAAGGGTATCTAAGCCTATTTGCTCCCCACGCTTTCGTGCCTCAGCGTCCTTCACAGGCCAGGCGGCCGCCTTCGCCACTGGTGTTCTGCCATATCTCTGCGCATTTTACCGCGACACATGGAGTTCCCCCGCCCTCTCCTGTCCTCACGTCTGCCAGTTTCTGAATCAACGACCAGTGGAGCTCAGCCCTTTGCCTTCAGACTGACCAGACCGCCAGCGCACCCTTTCCGCCCACGCAGTCC
+
,FFFFFFFFFFF:FF,,,FF,F:,FF:,FFF,F,F,,,:FFFFFFFFFF,FF:FF:,,,:F:FFFF,F,F:FFFF,FF::FFFFFFFFF,FF,,:F,FFF,,F,:FF:FFFFFFFF,F,FF,:F,,FFFF:FF,FF,FFFFF,:,,F,,FFF,,FF:,FFF:FFFF,F:F,:FFF,,F,FF:,FFF,F:FF,F,,FFFFFFFFF:F:F,,F,,,,,::,,F,F,,:F,F,,FFFF,,,FF:,F::F,,,:F
@A01757:128:HWYCLDRX2:1:2101:24713:3020
TCGGACTACTAGGGTATCTAATCCTGTTCGCTCCCCTAGCTTTCGCGCCTCAGCGTCAGTCGTGGCCCAGAAGGCCGCCTTCGCCGCCGGTGTTCTTCCCAATATCTGCGCATTCCACCGCTACACTGGGAATTCCGCCTTCCCCTACCAGACTCAAGCCTGCCGGTATCGGGGGCGGACCGGGGTTGAGCCCCGGTATTTGACCCCCGACCTAACAGGCCGCCTACGCGCGCTTTACGCCCAATGAATCC
+
FFFFFFFFFFFFFFFFFFFFFFFFFFFFFFFFFFFFFFFFFFFFFF,FFFFFFFFFFFFFFFFFFFFFFFF:FFFFFFFFFFFFFFFFFFFFFF:FFFFFFFFFFFFFFFFFFF:FF,FFFFFFFFFF:FFFF:FFFFF:FFFFFFFFFFFFFFFFFFFFF:F:FFFFFFFFFFFFFFFFFFFFFFFFFFFFFFFFFFFFFFFFFFFF:FFFFFFFFFFFFFFFF,FF:F:FF,FFFFFFF:F,FFFF:FF
@A01757:128:HWYCLDRX2:1:2101:28854:3176
TCGGACTACAAGGGTTTCTAATCCTGTTCGCTACCCATGCTTTCGAGCCTCAGCGTCAGTTGCAGACCAGAGAGCCGCCTTCGCCACTGGTGTTCTTCCATATATCTACGCATTCCACCGCTACACATGGAGTTCCACTCTCCTCTTCTGCACTCAAGTTCAACAGTTTCTGATGCAATTCTCCGGTTGAGCCGAAGGCTTTCACATCAGACTTATTGAACCGCCTGCACTCGCTTTACGCCCAATAAATC
+
FFFFFFFFFFFFFFFFFFFFFFFFFFFFFFFFFFFFFFFFFFFFFFFFFFFFFFFFFFFFFFFFFFFFFFFFFFFFFFFF:FFFFFFFFFFFFFFFFFF:FFFF:FFFFFFFFFFFFFFFFFFF:FFF:FFFFFFFFFFFFFFFF:FFFFFFFFFFFFFFFFFFFFFFFFFFFFFFFFFFFFFFFFFFFFFFFFFFFFFFFFFFFFFFFFFFFFFFFFFFFFFFFFFFFFFFFFFFFFFFFFFFFFFFFFF
@A01757:128:HWYCLDRX2:1:2101:6985:3223
TCGGACTACTAGGGTATCTAATCCTATTTGCTCCCCACGCTTTCGTGCCTCAGCGTCAGTCACAGGCCAGGCGGCCGCCTTCGCCAGTGGTGTTCTTCCATATCTCTGCGGATTTTGACGCTACACATGGAGTTGCACCGCCGTCTTCGGTCCTCAAGTCTGCGCGTTTCGGACTGACTGAGGGGTGGAGCGCGGGGCGTTGGCTGCAGAGTGCAGGGAGCGCGGGCGCCCCCTTGGGGCCGGAGCGTTGG
+
F,F,FFFF:FF::FF,,,,,,,:F,F,,FFFFF:FF,,F,:F:,F,F,FFF:FF:,,,,::,:,,F,,,FFFFFFFFF,,,FF:,,,FFF,F,,,,:,,,,,:,::,F,F:,:,:F,,,F,:,:,::,F,,F,:,,::,,,,:,,,,:,F:,,,F,,F,F,F,F,F,,,:,:,,,:,F,F,,:,F,,F,F:,,,:,,:,,F,:F:,,,F,FF,,,F,,,,FFF,,F::,,,:,,,,,FF,::,,,F,,,,F
@A01757:128:HWYCLDRX2:1:2101:22688:3302
TCGGACTACAAGGGTATCTAATCCTGTTCGCTCCCCTAGCTTTCGCGCCTCAGCGTCAGTCGTGGCCCAGAAGGCCGCCTTCGCCGCCGGTGTTCTTCCCAATATCTGCGCATTCCACCGCTACACTGGGAATTCCGCCTTCCCCTACCAGACTCAAGCCTGCCGGTATCGGGGGCGGACCGGGGTTGAGCCCCGAAATTTGACTCCCGACCTAACTGGCCGCCTACGCGCGCTTTACGCCCAATGAATCC
+
:FFFFFFFFFFFFFFFFFFFFFFFFFFFFFFFFFFFFFFFFFFFFFFFFFFFFFFFFFFFFFFFFFFFFFFFFFFFFFFFFFFFFFFFFFFFFFFFFFFFFFFFFFFFFF::FF:F:FFFFFFFFFF:FFF:FFFFFFF:FFFFFFFFF,FFFFFFFFFFFFFFFFFFFF:,FFFFFFFFFFFFFFFFFFFFFFFF,FFFF:FF:F,FFFFFFFFFF,FFFF:FFFFFFFFFFFFFFFFFFF:FF:FFFF:
@A01757:128:HWYCLDRX2:1:2101:20573:3364
TCGGACTACACGGGTATCTAATCCTGTTTGCTCCCCACGCTTTCGAGCCTCAGCGTCAGTTACAGTCCAGAGAATCGCCTTCGCCACTGGTGTTCTTCCTAATCTCTACGCATTTCACCGCTACACTAGGAATTCCATTCTCCTCTCCTGCACTCTAGACTTCCAGTTTGAAATGCAGCACTCAAGTTGAGCCCGAGTATTTCACATCTCACTTAAAAGTCCGCCTACGCTCCCTTTACGCCCAGTAAATC
+
FFFFFFFFFFFFFFFFFFFFFFFFFFFFFFFFFFFFFFFFFFFFFFFFFFFFFFFFFFFFFFFFFFFFFFFFFFFFFFFFFFFFFFFFFFFFFFFFFFFFFFFFFFFFFFFFFFFFFFFFFFFFFFFFFFFFFFFFFFFFFFFFFFFFFFFFFFFFFFFFFFFFFFFFFFFF,FFFFFF:FFFFFFFFFFFFFFFFFFFFFFFFFFFFFFFFFFFFFFFFFFFFFFFFF:FFFFFFFFFFFFFFFF:FFFF
@A01757:128:HWYCLDRX2:1:2101:11794:3380
TCGGACTACACGGGTTTCTAATCCTGTTTGCTCCCCACGCTTTCGAGCCTCAACGTCAGTTACAGTCCAGTAAGCCGCCTTCGCCACTGGTGTTCCTCCTAATATCTACGCATTTCACCGCTACACTAGGAATTCCCCTGTCCTCTCCTGCACTCCAGCTGAACAGTGTCCAAAGCAGTCCCGGGGTTGTGCGCGGGGCGTTCACTTCAGTCTGGGGGGGCCGTCTAGGGGCCCTTTGCGCCGCGGAATTC
+
FFFFFFFFFFFFFFF:FFFFFFFFFFFFFF:FFFFFFFFFFFFFFFFFFFFFFFFFFFFFFFF:FFFFFFFFFFF,FFFFFFFFFF::FFFFFFF:FFFF,:F:F:F,FFFF,F,F,::FFF,:,:F:FF,,FF,:,,:,,F,FF:F,,F:F:FFF,F,,,,,FFFF,F:F:::FF,F,,,,F,FF,,F,FF,:,:FF:,,,:,,:,F,F,,F,,,,,,F,,FF,F,:,,,:,,,:,,:,:F,,F:,,,:F
@A01757:128:HWYCLDRX2:1:2101:28031:3411
TCGGACTACAAGGGTATCTAATCCTATTTGCTCCCCACGCTTTCGTGCCTCAGCGTCAGTCACAGGCCAGGCGGCCGCCTTCGCCACTGGTGTTCTTCCATATCTCTGCGCATTTTACCGCTACACATGGAGTTCCACCGCCCTCTCCTGTCCTCAAGTCTGCCAGTTTCTGAATGAAAGACGAGTTGAGCTCATCCCTTTGCCTTCAGACTGAACAGACCGCCTGCGCACCCTTTACGCCCAATCATTCC
+
FFFFFFFFFFFFFFFFFFFFFFFFFFFFFFFFFFFFFFFFFFFFFFFFFFFFFFFFFFFFFFFFFFFFFFFFFFFFFFFFFFFFFFFFFFFFFFFFFFFFF:FFF:FFFFFFFFFFFFFFFFFFFFFFFFFFFFFFFFFFFFFFFFFFFFFFFFFFFFFFFFFFFFFFFFFF,:FF:FFF,FFFFFFFFFFFFFFFFFFFF:FFFFFFFFFFFFFFFFFFFF:FFFFFFFFFFFFFFFFFFF:FFFFFFF:
@A01757:128:HWYCLDRX2:1:2101:11388:3458
TCGGACTACAAGGGTTTCTAATCCTGTTCGCTACCCACGCTTTCGTGCATCAGCGTCAGATGCGGATTAGCAAGCTGCCTGCGCAATCGGTGTTCTGAGTAATATCTAAGCATTTCACCGCTACACTACTCATTCCGCCTGCTGCATCCGCTCTCTAGTCGAACAGTATCAGAGGCAGGCACGGGGTTAAGCCCCGACATTTGACCTCTAACTTATCCGACAGCCTACGCACCCTTTAAACCCACTAAATC
+
FFFFFFFFFFFFFFFFFFFFFFFFFFFFFFFFFFFFFFFFFFFFFFFFF:FFFFFFFFFFFFFFFFFFFF:FFFFFFFFFFFFFFFFFFFFFFFFFFFFFFFF:FFFFFFFFFFFFFFFFFFFFFFFFFFFFFFF:FFFFFFFFFFFFFFFFFFFFFFFFFFFFFFFFFFF:FFFFFFFFFFFFFFFFFFFFF:FFFFF:FF:FFFFFFFFFFFFFFFFFFFF:FFFFFFFFFFFF,FFFFFFFFFF:FFF
@A01757:128:HWYCLDRX2:1:2101:11424:3458
TCGGACTACAAGGGTTTCTAATCCTGTTCGCTACCCACGCTTTCGTGCATCAGCGTCAGATGCGGATTAGCAAGCTGCCTGCGCAATCGGTGTTCTGAGTAATATCTAAGCATTTCACCGCTACACTACTCATTCCGCCTGCTGCATCCGCTCTCTAGTCGAACAGTATCAGAGGCAGGCACGGGGTTAAGCCCCGACATTTGACCTCTAACTTATCCGACAGCCTACGCACCCTTTAAACCCAATAAATC
+
FFFFFFFFFFFFFFFFFFFFFFFFFFFFFFFFFFFFFFFFFFFFFFFFF:FFFFFFFFFFFFFFFFFFFFFFFFFFFFFFFFFFFFFFFFFFFFFFFFFFFFFFFFFFFFFFFFFFFFFFFFFFFFFFFFFFFFFFFFFFFFFFFFFFFFFFFFFFFFFFFFFFFFFFFFFFFFFFFFFFFFFFFFFFFFFFF:FFFFFFFFFFFFFFFFFFFFFFFFFFFFFFFFFFFFFFFFFFFFFFFFF::FF,FF:
@A01757:128:HWYCLDRX2:1:2101:11876:3458
TCGGACTACAAGGGTTTCTAATCCTGTTCGCTACCCACGCTTTCGTGCATCAGCGTCAGATGCGGATTAGCAAGCTGCCTGCGCAATCGGTGTTCTGAGTAATATCTAAGCATTTCACCGCTACACTACTCATTCCGCCTGCTGCATCCGCTCTCTAGTCGAACAGTATCAGAGGCAGGCACGGGGTTAAGCCCCGACATTTGACCTCTAACTTATCCGACAGCCTACGCACCCTTTACACCCAATAAATC
+
FFFFFFFFFFFFFFFFFFFFFFFFFFFFFFFFFFFF:FFFF,FFFFFFF:FFFFFFFFFFFFFFFFFFFFFF:FFFFFFFFFFFFFFFFFFF:FFFFFFFFFF,FFFFFFFFFF:FFFFFFFFFFFFFFFFFFFFFFFFFFFFFFFFFFFFFFFFFFFFFFF,FFFFFFFFFFFF::FFF:FFFFFFFF:FFFF:F:FFFFFFFFFFFFF,,FF:FFFFFF:F:FF:::F:FF,,F::,FFFF,,,:::FF
@A01757:128:HWYCLDRX2:1:2101:26793:3552
TCGGACTACCGGGGTATCTAATCCTATTTGCTCCCCACGCTTTCGTGCCTCAGCGTCAGTCACAGGCCAGGCGGCCGCCTTCGCCACTGGTGTTCTTCCATATCTCTGCGCATTTTACCGCTACACATGGAGTTCCACCGCCCTCTCCTGTCCTCAAGTCTGCCAGTTTCTGAATGAAAGACGAGTTGAGCTCATCCCTTTGCCTTCAGACTGAACAGACCGCCTGCGCACCCTTTACGCCCAATCATTCC
+
FFFFFFF:FFFFFFFFFFFFFFFFFFFFFFFFFFFFFFFFFFFFFFFFFFFFFFFFFFFFFFFFFFFFFFFFFFFFFFFFFFFFFFFFFFFFFFFFFFFFFFFFFFFFFFFFFFFFFFFFFFFFFFFFFFFFFFFFFFFFFFFFFFFFFFFFFFFFFFFFFFFFFFF:FFFFFFFFFFFFFFFFFFFFFFFFFFFFFFFFFFFFF:FFFFFFFF,:F:FFFFFFF,FFFFFFFFF,FFFFFFFFFFF:::F
@A01757:128:HWYCLDRX2:1:2101:29966:3599
TCGGACTACTAGGGTATCTAATCCTGTTTGCTCCCCACGCTTTCGCGCCTCAGCGTCAGTTACTGTCCAGAAAGCCGCCTTCGCCACCGGTGTTCCTCCTAATATCTACGCATTTCACCGCTACACTAGGAATTCCACTTTCCTCTCCAGTACTCAAGATCCACAGTATCATATGCAGTTCCGAAGTTAAGCCTCGGTATTTCACATCTGACTTGCAGACCCGCCTACGCTCCCTTTACACCCAGTAAATC
+
FFFFFFFFFF,FFFFFFF:FFFFFFFFFFFF:FFFFFFFFFFFFFF,FF:FFFF:FFFFFFF::FFFFFFFFF:FFFFFFFFFFFFFFF:F:F:F::FFFFFFFFFFFF,,FFF:FFFF:FFFFFFF:F:FF,FFFFF,:,FFFFFFFF:,FFFFFF,FFFFFFF,:,F,F,F,:FF,FFFFFF,F,F,F:FFFFF:FFF:FFFFFFFF,FFF,,FF:FFFFF:F:FF,FFF:FFF:FFFF:FF,:FFF:F
@A01757:128:HWYCLDRX2:1:2101:21160:3630
TCGGACTACCAGGGTATCTAATCCTGTTCGATCCCCGCACTTTCGTGCCTCAGCGTCAGTAGGGCGCCGGAAGGCTGCCTTCGCAATCGGGGTTCTGCGTGATATCTATGCATTTCACCGCTACACCACGCATTCCGCCTTCTTCTCGCCCACTCAAGGCCCCCAGTTTCAACGGCCGGACGGGGTTGAGCCCCGAATTTTTACCGCTGACTTAAAAGCCCGCCTACGCACACTTTAAACCCAATAAATCC
+
FFFFFFFFFFFFFFFFFFFFFFFFFFFFFFFFFFFFFFFFFFFFFFFFFFFFFFFFFFFFFFFFFFFFFFFFFFFFFFFFFFFFFFFFFFFFFFFFFFFFFFFFFFFFFFFFF:FFFFFFFFFFFFFFFFFFFFFFFFFFFFFFFFFFFFFFFFFFFFFFFFFFFFFF,FF,FFFFFFFFFFFFFFFFFFFFFFFF:FFFFFFF,FFFFFFFFFFFFFFFFFFFF:FFFFF:FFFFF,FFFFF,FFFFFFF
@A01757:128:HWYCLDRX2:1:2101:30816:3662
GGGGGGGGGGGGGGGGGGGGGGGGGGGGGGGGGGGGGGGGGGGGGGGGGGGGGGGGGGGGGGGGGGGGGGGGGGGGGGGGGGGGGGGGGGGGGGGGGGGGGGGGGGGGGGGGGGGGGGGGGGGGGGGGGGGGGGGGGGGGGGGGGGGGGGCGGGGGGGGGGGGGGGGGGGGGGGGGGCGCGGGGGGACCGAAGGAGGGGGGGGGGCAGAGGCAAGGGGCGGGAGGTGGGAGGAAGGGGCAGCGGATAGACA
+
FF:FFFFFFFFFFFFFFFFFFFFFFFFFFFFFFFFFFFFFFFFFFFFFF:FFFFF:FFFFFF,FF:F:F:FFFFF,::F,F,F:,F,FF,,,F,F:,,,:,::::::F:,FF:::FF::,,:F:,:,,:FFFF:,:,F,,F,,,,,,:,F,::,,,,,F,:,,,,,,,,,,,,:,,,,,,,,,,,,,,,,,,,,,,,,,,,,,,,,,,,,,,,,,,,:,,,,,,,,:,,:,,,:,,,,,,,,,,,,,,,,,
@A01757:128:HWYCLDRX2:1:2101:18819:3771
TCGGACTACAAGGGTATCTAAACCTCTACGATCCACACGCTTTCGAGCCTCAGCTTCAGACGGGCGACGGAATGCTGCATACGCAATCGCAGATCTGCGTGATATATATGCATATCACCGATAAACAACGCATACCGCATAATTCTCGCCCACTCAAGATCCCCAGTTTCAACCGCCGGCCCGGGTTCAGCCCGGACATTTTACAGCTGACTTAACAATACGCCAACGCACCATTTAAACCAAATAAATCA
+
F,,F,F,:,F:,,,FF,F,F:,,F:,,,FFF,FF,F:F,:,:FF,,,FF,FFFF,FFF,,,::,FF:,F,,FFF,FFF,F,F,FFFF,F,F,,FF,F:F,,,:F,,F,F,:,::FFFF,F,,:::F:FF,FF::F:,F:,,,,F,,F:FF,FF,,FF,FFFFFFF,F,,FFFF,,,FF,FF:,FF::FF,FF,FFF:FFF,:FF,:FF:F:F:FF,:FF,,,,,,FF,,FFF,,F:FF:,:,FFFFFFFF:
@A01757:128:HWYCLDRX2:1:2101:17400:3818
TCGGACTACAAGGGTATCTAATCCTGTTCGCTCCCCACGCTTTCGTGCCTCAGCGTCAGTTTAAGTCCAGAAAGCCGCCTTCGCCACTGGTGTTCTTCCTAATATCTACGCATTTCACCGCTACACTAGGAATTCCGCTTTCCTCTCCTGTACTCTAGCTTGATAGTTCCAAATGCAATCCTCGGGTTAAGCCCAAGGCTTTCACATCTGGCTTACCATGCCGCCTACTCACCCTTTACACCCAGTAATTC
+
FFFFFFFFFFFFF:FFFFFFFFFFFF:FFFFFFFFFFFFFF:FFFFFFFFFFFFFFFFF:FFFFFFFFFF:FFFFFFFFF:FFFFFF,FF,FFFFFFFFF:FFF:FFFFF:FFFFFFFFFFFFFFF,FFF,FFFF,F:FFFFFF,FFFFF:FF:F:FF:F:FFFFFFF:FFF:FFF:FFFFFFFFFFFFFFFF,FFFFF:FFFFF,FFFFF:FFFFF:F,FFFFFFFFFF:FFFFFFFFFF:F,FF,FFF,
@A01757:128:HWYCLDRX2:1:2101:16812:4116
TCGGACTACCGGGGTATCTAATCCTGTTCGCTCCCCTAGCTTTCGCGCCTCAGCGTCAGTCGTGGCCCAGAAGGCCGCCTTCGCCGCCGGTGTTCTTCCCAATATCTGCGCATTCCACCGCTACACTGGGAATTCCGCCTTCCCCTACCAGACTCAAGCCTGCCGGTATCGGGGGCGGACCGGGGTTGAGCCCCGGTATTTGACCCCCGACCTAACAGGCCGCCTACGCGCGCTTTACGCCCAATGAATCC
+
FFFFFFFFFFFFFFFFFFFFFFFFFFFFFFFFFFFFFFFFFFFFFFFFFFFFFFFFFFFFFFFFFFFFFFFFFFFFFFFFFFFFFFFFFFFFFFF:FFFFFFFFFFFFFFFF:FFFFFFFFF:FFFFFFFFFFFFFFFFFFFFFFFFFFFFFFFFFFFFFFFFFFFF:FFFFFFFFFFFFFFFFF:FFFFF:FFFFF:,FFFFFFFFFFFFFFFFFFFFFFFFFF,FFFFFFFFF,FFFFFFF,FF,,F:F
@A01757:128:HWYCLDRX2:1:2101:2908:4210
TCGGACTACAGGGGTATCTAATCCTGTTTGCTCCCCACACTTTCGTGCCTCAACGTCAGTTATAGTCCAGAAAGTCGCCTTCGCCACTGGTGTTCCTCCTAATATCTACGCATTTCACCGCTACACTAGGAATTCCACTTTCCTCTCGGACACTCAAGATATCCAGTTTTGGTTGCAGTTCCTCAGGTGAGCGGAGGGATTTCAGAACCAACTTAGACACCCGTCTAGGCCCACTTTAGAGCAAAAAATTC
+
:FF:FFFFFFFF::F:F:F:F:FFFFF:FFF,FF:FF,F,FFF::FFFF,,:F:::FF::FF:,:,FFF:F,F,,:,,,:F:,F:F:FF:F,,FF:,,,FF:FFFF:F:,:::F:FF,F::,F,FFFF,::F:F,,:,F,:,:FFFF,,FF,F,,F,,FFFFF,:,,:F,:,,:F,FFF,,,:F:,,F,F:,,F:F,FF,,F::,,,:F,F,F,,F,:,,,,,F,,F,,,,,,,,FF,,::,,F,,,FF:F
@A01757:128:HWYCLDRX2:1:2101:9552:4288
TCGGACTACCGGGGTATCTAATCCTGTTCGCTCCCCTAGCTTTCGCGCCTCAGCGTCAGTCGTGGCCCAGAAGGCCGCCTTCGCCGCCGGTGTTCTTCCCAATATCTGCGCATTCCACCACTACACTGGGAATTCCGCCTTCCCCTACCAGACTCAAGCCTGCCGGTATCGGGGGCGGACCGGGGTTGAGCCCCGGGATTTGACCCCCGACCTACCAGGCCGCCGACGCGCGCTTTCCGCCCAATGAATCC
+
FFFFFFFFFFFFFFFFFFFFFFFFFFFFFFFFF:FFFFFFFFFFFFFFFFFFFFFFFFFFFFFFFFFFFFFF,F:FFFFF:FFFFFFFFFFF:::FFFF:FFFFFFF:FFFFFFFFFFFFFFF,FFFFFFFFFFFFFF:FFF,FFFFFFF:F:FFF:FFFFFFFFFF:FFFF:FFFFFFFFFFFF:FFFF,F:FFF,:F,FFFFFFFFF:FFF,,::FFFFFF:,::,FFFFFF,:,FFFFF,FF,F,,::
@A01757:128:HWYCLDRX2:1:2101:26937:4304
TCGGACTACAAGGGTATCTAATCCCTTTCGCTCCCCTGGCCTTCGTGCCTCAGCGTCAGTTAATGTCCAGGAACCCGCCTTCGCCACGAGTGTTCCTCTCGATATCTACGCATTTCACTGCTACACCGAGAATTCCGGTTCCCCCTCCATTACTCTAGACTCGCAGTATAATGTGCCGTCCGCGGGTTGAGCCCGCGCCTTTCACACACGACTTACGAAACAGCCTACGCACGCTTTACGCCCAGTGATTC
+
FFFFFFFFFFFFFFFFFFFFFFFF:FFFFFFFFFFF,FFF,FFFFFFFFF:,FFFFFFFF:FFFFFFFFFF,FFFFFFFFFFFFFFFFFFF:FFFFFFFFFFFFFFFFFFFFFFFFFFFFFFFFFFFFFFFFFFFFFF,,FFFFFFFFFFFFFFFFFF,FFFFFFFF::FFF:FFF,:FFFFFFFFFF,FFF,FFFF:FFFF:FFFFFFFFFFF:FFFFF,,FFFFFFFFFFFFF,F,FFFFF,FFFFFF,
@A01757:128:HWYCLDRX2:1:2101:18466:4351
TCGGACTACTAGGGTATCTAATCCTGTTCGCTCCCCTAGCTTTCGCGCCTCAGCGTCAGTCGTGGCCCAGAAGGCCGCCTTCGCCGCCGGTGTTCTTCCCAATATCTGCGCATTCCACCGCTACACTGGGAATTCCGCCTTCCCCTACCAGACTCAAGCCTGCCGGTATCGGGGGCGGACCGGGGTTGAGCCCCGGGAGTGGACCGCCGACGTCTCAGGCCGCCTACGCGCGCGTTGCGCCCGCTGCGTCG
+
FFFFFFFF::FFFFFFFFFFFFFFFFFFFFFFFFFFFFFFFFFFFFFFFFFFFFFFFFFFFFFFFFFFFF:FFFF:FFFF,FFFF,FF,F::,,F,FFF,,:,:,F,FFFF:FF::,FFFF:,,F,,FFF,,:,,FFF,::F,FFF,F::F,,:F,,,,,,FF,FFFF,,FFFFF:F,F,:FFF:,:F,FF,FFFF,,,F,,,F:,FFF,F,F,,F:FFFFFF,,F:FFFFF,,:,,:FF,F::,F:,::,
@A01757:128:HWYCLDRX2:1:2101:18936:4413
TCGGACTACAAGGGTATCTAATCCTGTTCGCTACCCATGCTTTCGAGCCTCAGCGTCAGTTGCAGACCAGAGAGCCGCCTTCGCCACTGGTGTTCTTCCATATATCTACGCATTCCACCGCTACACATGGAGTTCCACTCTCCTCTTCTGCACTCAAGTTCAACAGTTTCTGATGCAATTCTCCGGTTGAGCCGAAGGCTTTCACATCAGACTTATTGAACCGCCTGCACTCGCTTTACGCCCAATAAATC
+
FFFFFFFFFFFFFFFFFFFFFFFFFFFFFFFFFFFFFFFFFFFFFFFFFFFFFFFFFFFFFFFFFFFFFFFFFFFFFFFFFFFFFFFFFF,FFFFFFFFFFFFFFFFFFFFFFFFFFFFFFFFFFFFFFFFFFFFFFFFFFFFFFFFFFFFFFFFFFFFFFFFFFFFFFFFFFFFFF,FFFFFFFFFFFFFFFFFFFFFFFFFFFFFFFFFFFFF:FFF::FFFFFFFFFFFFFFFFFF:FFFFFFF,F:F
@A01757:128:HWYCLDRX2:1:2101:19822:4445
TCGGACTACAAGGGTATCTAATCCTGTTCGCTACCCATGCTTTCGAGCCTCAGCGTCAGTTGCAGACCAGAGAGCCGCCTTCGCCACTGGTGTTCTTCCATATATCTACGCATTCCACCGCTACACATGGAGTTCCACTCTCCTCTTCTGCACTCAAGTTCAACAGTGTCTGATGCAATTCTACGGTTGAGCCGAAGGATTTCACATCAGACTTAAGCAACCGCCTGCTCTCGCTTTACGCCCAATAAATC
+
FFFFFFFFFFFFFFFFFFFFFFFF,FFF,FFF:FFFF,FFFFFFF:FFFFFFFFFFFFF,,,FFF,FFFF:FFFFFFFFFFFFFFFFFFFFFFFF,FFF,,FFFFFFFFFFFFF,FFFFFFFFFFFF:FFF:FFFFFFFF:FFFFF,F,F:,FFFFFF,:,F,FFFF,F,F,F,FFF,FFF,,FFFFF,FFFFFF:FF,FFFFFF,F,F,FFFF,,,,F,FFFFFF:F,F,FFFFFF,FFFFFFFFFF,FF
@A01757:128:HWYCLDRX2:1:2101:11867:4507
TCGGACTACCAGGGTATCTAATCCTGTTTGCTCCCCTAGCTTTCGCGCCTCAGCGTCAGTGATGGCCCAGAAGGCCGCCTTCGCCACCGGTGTTCTTCCCAATATCTGCGCATTCCACCGCTACACTGGGAATTCCGCCTTCCCCTACCAGACTCAAGCCTGCCGGTATCGGGGGCGGACCGGGGTTGAGCCCCGGTATTTGACCCCCGACCTAACAGGCCGCCGACGCGCGCTTTACGCCCAATGAATCC
+
FFFFFFF:FFFFFF,FFFFFFFFFFFFFFFF,FFF,,FFFFFFFFFFFFFFFFF:FF,FFFFFFF:F::FFF:FFFFFFFFFFFFFFFFFF:FFFFFFFFFFFFFFF::FFFF:FFFFFF:F:FFFFFFFF,FFFFFFFFFF:FFF,,FFFF,,FFFF:FFFFFFFFFFFF:FFFFF,FFF:FFFFFFF:FFFF:,,F,FFFFFFFFFFFFFFF,FFFFFFFFF,FFFFFFFF:,FFF,FFFF:F:FFF,F
@A01757:128:HWYCLDRX2:1:2101:32832:4554
GGGGGGGGCAGGGGTTTGTAAACCTTTTCACAACCCAGCCTTGCGAGCCCCCCCCCCAGTAACAGACAACACACCCCCCAACCCCCCACGATTACAAACAAAAAAAAAAAAAAAAAAAAAAAAAAAAAAAAAAAAAAAAAAACAAAACAAAAAAAAAAAAAAAAAAAAAAAAAAAAAAATCCGCGGTCAAGCCGAGCCCAGACAAAACAAAAAAAAAAAAAAAAAAACCAACCAAAAACAACAAAAAAAAA
+
:FFFF,,,,,,F,,,,,,,:,,,,,,,,,,,,,:,,,,,,,,,,,,,,,,,,,,,,,,,,,:,,,,,,,,F,:::,,:,,,,,,,,,,:,,,,,,,,,,,:,,F:,:FFF::FFFFFF:,FFF,F,F:::F:F:,:::,F,:,F,FF,F,::FF:FF:FFFFFFF,,,FFF,F:,:F,:,F,,,,,,:,,,,,,:,,,,:,,,FFF:,F,F,,FF,FFFF::F:,FF,,,:,,,::FF,,:,F:F:FFF,F
@A01757:128:HWYCLDRX2:1:2101:24334:4586
TCGGACTACCCGGGTATCTAATCCTGTTCGCTACCCATGCTTTCGAGCCTCAGCGTCAGTTGCAGACCAGAGAGCCGCCTTCGCCACTGGTGTTCTTCCCTATATCTACGCATTCCACCGCTACACATGGAGTTCCACTCTCCTCTTCTGCACTCAAGTTCAACAGTTTCTGATGCAATTCTCCGGTTGAGCCGAAGGCTTTCACATCAGACTTATTGAACCGCCTGCACTCGCTTTCCGCCCAATAAATA
+
FFFFFF:FFFFFFF,FFF,FFFFFFF,FFFFF,:FFFFFFFF:FFF:FFFFFFFFFFFFFFFFFFF:FFFFFF:FFFFFF,FFFFFFF:F,FF,FF:FF,FF,FFFFFFFFFFFFFFFFFFF,FFFFFFFFFFF,FFFFFFF:FFFF:FFFFFFFFFFF:,,FFFFFFFFFFF:FF:FFF:FFFFFFFF:F:FFFFF:FFFF,,FFFFF:FFF:FFF:F::FF:FFFF:FFFF,FFF:,,,FF,F,:FFFF
@A01757:128:HWYCLDRX2:1:2101:19895:4633
TCGGACTACAAGGGTATCTAATCCTGTTCGCTACCCATGCTTTCGAGCCTCAGCGTCAGTTGCAGACCAGAGAGCCGCCTTCGCCACTGGTGTTCTTCCATATATCTACGCATTCCACCGCTACACATGGAGTTCCACTCTCCTCTTCTGCACTCAAGTTCAACAGTTTCTGATGCAATTCTCCGGTTGAGCCGAAGGCTTTCACATCAGACTTATTGAACCGCCTGCACTCGCTTTACGCCCAATAAATC
+
FFFFFFFFFFFFFFFFFFFFFFFFFFFFFFFF:FFFFFFFFFFFFFFFFFFFFFFFFFFFFFFFFFFFFFFFFFFFFFFFFFFFFFFFFF:FFFFFFFFFFFFFFFFFFFFFFFFFFFFFFFFFFFFFFFFFFFFFFFFFFFFFFFFFFFFFFFFFFFFFFFFFFFFFFFFFFFFF:FFFFFFFFFFFFFFFFFFFFFFFFFFFFFFFFFFFF:FFFFFFFFFFFF:FFFFFFFFFF,FFFFFFFFFF:FF
@A01757:128:HWYCLDRX2:1:2101:19651:4679
TCGGACTACAAGGGTATCTAATCCTGTTTGCTCCCCACACTTTCGAGCCTCAGCGTCAGTTAGAGCCCAGCAAGCCGCCTTCGCCACTGGTGTTCCTCCGAATATCTACGCATTTCACCGCTACACTCGGAATTCCGCTTGCCTCTACTCCACTCAAGAACTACAGTTTTGGATGCAGCTCCGCAGTTAAGCTGCGGTATTTCACATCCAACTTGCAGTCCCGCCTGCGCTCCCTTTACACCCAGTAAATC
+
FFFFFFFFFFFFFFFFFFFFFFFFFFFFFFFFFFFFFFFFFFFFFFFFFFFFFFFFFFFF:FFFFFFFFFFFFFFFFFFFFFFFFFFFFFFFFFFFFFFFFFFFFFFFFFFFFFFFFFFFFFFFFFFFFFFFFFFFFFFFFFFFFFFFFFFFFFFFFFFFFFFFFFFFFFFFFFFFFFFFFFFFFFFFFFFFFFFFFFFFFFFFFFFFFFFFFFFFFFFFFFFFFFFFFFFFFFFFFFF,FFFFFFFFFFF
@A01757:128:HWYCLDRX2:1:2101:32515:4726
TCGGACTACAGGGGTATCTAATCCTGTTCGCTACCCATGCTTTCGAGCCTCAGCGTCAGTTGCAGACCAGAGAGCCCCCTTCGCCACTGGTGTTCTTCCATATATCTACGCATTCCACCGCTACACATGGAGTTCCACTCTCCTCTTCTGCACTCAAGTTCAACAGTTTCTGATGCAATTCTCCGGTTGAGCCGAAGGCTATCACATCAGACTTATTGAACCGCCTGCACTCGCTTTACACCCACTAAATC
+
FFFF:FF:FFFFFF:FF:FFF,FF:FFFFFF,,FFFFFFFFFFFF:FFFFFF:FF,FFF,FF:FFFFF:FF:F,FF,F,F:FFFF::F,::FF,:::FFF,FF::F:FF:,:,:FFF:FF::F,F:F:FFFFF,::F,,FF:,FFF,,,,FFFFFFFFF,FFFFF,FF,FFFF,,F:F,FFFFF,,FF,::F,F:,,:FF,,FF:FF,F,FF,FFF:FFF:,,,,FFFFFF,:,,FFF,FF,:F,:F:FF,
@A01757:128:HWYCLDRX2:1:2101:2501:4758
TCGGAATACAAGGGTATATAATCCTGTTTGCTCCCCACGCTTTCGCGACTCAGCGACAGATATTGTACAGCAGGCCGCCTTCGCCACTTGTGATCCTCCGTATATAAACGAATTACACCGATACAAACCGAAAACCGCCTGGCACAGCAACACACAAGAACGATAGATACAACTGCAGGAAAAGTGGAGAGCCACTATTTTTCACTACAGAATTACCCTCACGACTACACGCCCTTTTCACACTCGAAAGG
+
,,,,F,,FFFFF:::FF,,F,:,FF,,F,,F,F,,FFF,,F,F,:F,,:FFFF,:,:F,,,F:FFF,,F,FF,,,F,,,,,F,,,FF:,,F,F,:,F,,,:FF:F,::F,,,F,,FF,F,,,:,FF,:,:F,F,F,,,,,:,FFF,:FFF,:,,:F:,:F,,:F,,,:,:::,,,,::F,,,:F,F:,FF:::,,,:,,,,,,:F,,,,,,,,,:,,:,:,,,F,,,,,F,,,,,F,,,,,,:,,,,:,,,
@A01757:128:HWYCLDRX2:1:2101:17616:4789
TCGGACTACAAGGGTTTCTAATCCTGTTCGCTACCCATGCTTTCGAGCCTCAGCGTCAGTTGCAGACCAGAGAGCCGCCTTCGCCACTGGTGTTCTTCCATATATCTACGCATTCCACCGCTACACATGGAGTTCCACTCTCCTCTTCTGCACTCAAGTTCAACAGTTTCTGATGCAATTCTCCGGTTGAGCCGAAGGCTTTCACATCAGACTTATTGAACCGCCTGCACTCGCTTTACGCCCAATAAATC
+
FFFFFFFFFFFFFFFFFFFFFFFFFFFFFFFFFFFFFFFFFFFFFFFFFFFFFFFFFFFFFFFFFFFFFFFFFFFFFFFFFFFFFFFFFFFFFFFFFFFFFFFFFFFFFFFFFFFFFFFFFFFFFFFFFFFFFFFFFFFFFFFFFFFFFFF:FFFFFFFFF:FFFFFFFFFFFFFFFFFFFFFFFFFFFFFFFFFFFFFFFFFFFFFFFFFFFFFFFFFFFFFFFFFFFFFFFFFFFFFFFFFFFFFFFFF
@A01757:128:HWYCLDRX2:1:2101:24433:4883
TCGGACTACACGGGTATCTAATCCTATTTGCTCCCCACGCTTTCGTGCCTCAGCGTCAGTCACAGGCCAGGCGGCCGCCTTCGCCACTGGTGTTCTTCCATATCTCTGCGCATTTTACCGCTACACATGGAGTTCCACCGCCCTCTCCTGTCCTCAAGTCTGCCAGTTTCTGAATGAAAGACGAGTTGAGCTCATCCCTTTGCCTTCAGACTGAACAGACCGCCTGCGCACCCTTTACGCCCAATCATTCC
+
FFFFFFFFFFFFFFFF:FFFFFFFFFFFFFFFFFFFFFFFFFFFFFFFFFFFFFFFFFFFFFFFFFFFFFFFFFFFFFFFFFFFFFFFFF,FF,:FFFFFF,FFFFFFFFFFFFFFFFFFFFFF,FFFFFFFFFFFFFFFFFFFFFFFFFFFFFFFFFFFFFFFFFFFFFFFFFFF:FFFFF,FFFFFFFFFFFFFFFFFFF:FFFF:FFFFFFFFFFFFFFFFF,,FFFFFFFFFFF,FFFF,F:FFFF:
@A01757:128:HWYCLDRX2:1:2101:25129:4930
TCGGACTACAAGGGTATCTAATCCTGTTCGATCCCCACGCTTTCGTGCCTCAGCGTCAGTCGGGCGCCGGTATGCTGCCTTCGCAATCGGAGTTCTGCGTGATATCTATGCATTTCACCGCTACACCACGCATTCCGCATACTTCTCGCCCACTCAAGATCCCCAGTTTCAACGGCCGGCCCGGGTTGAGCCCGGACATTTTACCGCTGACTTAAAAATCCGCCTACGCACCCTTTAAACCCAATAAATCC
+
FFFFFFFFFFFFFFFFFFFFFFFFFFFFFFFFFFFFFFFFFFFFFFFFFFFFFFFFFFFFFFFFFFFFFFFFFFFFFFFFFFFFFFFFFFFFFFFFFFFFFFFFFF:FFFFFFFFFFFF:FFFF,FF:FFFFF:FFFFFFFFF:FFFFFFFFFFFFFFFFF:FFF:FFFFFFFFFFFFFF:FFFFFFFFFFFFFFF,FFFFFFFFFFFFFFFFFFF:FFFFFFFFFFFFFFFFFFF,FFFFFFFFFFFFF:
@A01757:128:HWYCLDRX2:1:2101:11722:5008
TCGGACTACAAGGGTATCTAATCCTATTTGCTCCCCACGCTTTCGTGCCTCAGCGTCAGTCACAGGCCAGGCGGCCGCCTTCGCCACTGGTGTTCTTCCATATCTCTGCGCATTTTACAGCTACACATGGAGTTCCACCGCCCTCTCCTGTCCTCAAGTCTGCCAGTTTCTGAATGAAAGACGAGTTGAGCTCATCCCTTTGCCTTCAGACTGAACAGACCGCCTGCGCACCCTTTACGCCCACTCATTCC
+
FFFFFFFFFFFFFFFF:F:,FFFFFFFFFFFFFFFFFFFFFFFFFFFFFFFFFFFFF:FFFFF,FFFFFFFFFFFFFFFFFFFFFFFFFFFFFFFFFFFF:FFFFFFFFFFFFFFFF:FFFFFFFFFFFFFFFFFFFF:FFFFFFFFF:FFFFFFFFFFFF:FFFFFFFFFFFFF,FFFFFF,FF,FFF:FFF:FFF:FFF:FF::FF:F:,:FFF,FF,,,FFFF,FFFF:FF,:FF,F,F,,:FFFF:,
@A01757:128:HWYCLDRX2:1:2101:24677:5055
TCGGACTACACGGGTATCTAATCCTGTTTGCTACCCACGCTTTCGCTCCTCAGCGTCAGTTATGTGCCAGATAGTCGCCTTCGCCACTGATGTTCCTCCAGATATCTACGGATTTCACTCCTACACCTGGAATTCCACTATCCTCTCACACACTCCAGTTTGCCAGTTTCAAAGGCAGTTCCCACGTTGAGCGCGGGGATTTCACCCTTGACTTGACATACCGCCTCCGAGCGCTTTACGCCCAGTAATTC
+
FFFFFFFFFFFFFFFFFFFFFFFFFFFFFFFFFFFFFFFFFFFFFFFFFFFFFFFFFFF,,FFFFFFFFFF:FFFFFFFFFFFFFFFFFFFFFFFFFFFFFFFFFFF,FFFFFFFFFFFFFFFFFFFFFFF,FFFFFF:FFFFFFFFFFFFFFFFFFFFFF,FF:FFFFF,FFFFFFFFF,F,FFFFFFFFFF:FFFFF:FFFFFFFF,:FFFFFF:FFFFFFFFF,:F::F:F:FFFFFFFFFFFFFFFF
@A01757:128:HWYCLDRX2:1:2101:9146:5181
TCGGACTACAAGGGTTTCTAATCCTGTTTGCTCCCCACGCTTTCGTGCCTCAGTGTCAGTTACAGTCCAGAGAGCCGCCTTCGCAACTGGTGTTCCTCCTAATATCTACGCATTTCACCGCTACACTAGGAATTCCACTCTCCTCTCCTGCACTCAAGTTCCCCAGTTTCAAAGGCTTACTACGGTTGAGCCGTAGCCTTTCACCTCTGACTTAAGAAACCACCTACGCACCCTTTACGCCCAGTAATTCC
+
FFFFFFFFFFFFFFFFFFFFFFFFFFFFFFFFFFFFFFFFFFFFFFFFFFFFFFFFFFFFFFFFFFFFFFFFFFFFFFFFFFFFFFFFFFFFFFFFFFFFFFFFFFFFFFF:FFFFFFFFFFFFFFFFFFF:FFFFFFFFFFFFFFFFFFFFFFFFFFF:FFFFFFFFFFFFFF:FFFFFFFFFFFFFFFFFFFFFFFFFFFFFFFFFFFFFFFF,F:FFFFFF:FF,FFFFFFFFFFFF,:FFF,FFFF,
@A01757:128:HWYCLDRX2:1:2101:14950:5243
TCGGACTACCAGGGTATCTAATCCTGTTCGATACCCACGCTTTCGTGCCTGAGCGTCAGTTGTGCACCGGTATGCTGCCTTCGCAATCGGGGTTCTGCGTGATATCTATGCATTTCACCGCTACACCACGCATTCCGCATACCTCTCGCACACTCTAGATCCCCAGTTTCAACGGCTGGATGGGGTTGAGCCCCACGATTTGACCGCTGACTTAAAAATCCGCCTGCGCACCCTTTAAACCCAATAAATCC
+
FFFFFFFFFFFFFFFFFFF:FFFF,FFFFFFFFFFFF:FFF:FFFFFFFFFFFFFFFFFFF::FF:FFFFFFFFFFFFF:FFFFFFFFFFFFFFFFFFFFFFF:FFFFFFFFFFFFFFFFFFFFF:FF:FF,FFFFFFFFFFFFFFFFFFFFFFFFFFF:FFFFFFFFFFFFFFFFFF:F:F:FFFFFFFFFFFF::,FFFFFFF:FFF,FFF::FF:FFF:FFF:F:F:FFFF:FFFFFFFFFF,F,F,F
@A01757:128:HWYCLDRX2:1:2101:17535:5243
TCGGACTACAAGGGTATCTAATCCTGTTTGCTCCCCACGCTTTCGCGCCTCAGCGTCAGTTATTGTCCAGCAGGCCGCCTTCGCCACTGGTGTTCCTCCGTATATCTACGCATTTCACCGCTACACACGGAATTCCGCCTGCCTCTCCAACACTCAAGAACTACAGTTTCAAATGCAGGCTATGGGTTGAGCCCATAGTTTTCACATCTGACTTGCAATCCCGCCTACACGCCCTTTACACCCAGTAAATC
+
FFFFFFFFFFFFFFFFFFFFFFFFFFFFFFFFFFFFFFFFFFFFFFFFFFFFFFFFFFFFFFFFFFFFFFFFFFFFFFFFFFFFFFFFFFFFFFFFFFFFFFFFFFFFFFFFFFFFFFFFFFFFFFFFFFFFFFFFFFFFFFFFFFFFFFFFFFFFFFFFFFFFFFFFFFFFFFFFFFFFFFFFFFFFFFFFFFFFFFFFFFFFFFFFFF:FFFFFFFFFFFFFFFFFFF:FFFFFFFF:FFFFFFF:FFF
@A01757:128:HWYCLDRX2:1:2101:1922:5259
TCGGACTACAGGTGTATCTAATCCTGTTCGCTACCCATGCTTTCGAGCCTCAGCGTCAGTTGCAGACCAGAGAGCCGCCTTCGCCACTGGTGTTCTTCCATATCTCTACGCATTCCACCGCTACACATGGAGTTCCACTCTCCTCTTCTGCACTCAAGTTCAACAGTTTCTGATGCAATTCTCCGGTTGAGCCGAAGGCTTTCACATCAGACTTATTGATCCGCCTGCACTCCCTTTACGCCCACTAACTC
+
FFFFFFF:FFFFFFFFFFFFFFFFFFFFFFFF:F,F:FFFFFFFF:FFFFFFFFFFF,FFFFFF:FF:FF,FFFFFFFF:FFFF:FF:FFFFFFFFFFFFFFF,FFFFF:F,FFF,,FFFFF,FF,FFFFF:,FF,:FF,FFFFF,FF:::FFFFFFFFFFFF,FFF:FF:FFFFFFFFFFFFF,FFFFFFF,::,FFF:FFFF,F:,,F,FF,F:FF,,:F,,FFF:,:,,,,,F::F,F,FF,,,,:FF
@A01757:128:HWYCLDRX2:1:2101:1895:5274
TCGGACTACAAGGGTATCTAATCCTGTTCGCTCCCCTAGCTTTCGCGCCTCAGCGTCAGTCGTGGCCCAGAAGGCCGCCTTCGCCGCCGGTGTTCTTCCCAATATCTGCGCATTCCACCGCTACACTGGGAATTCCGCCTTCCCCTACCAGACTCAAGCCTGCCGGTATCGGGGGCGGACCGGGGTTGAGCCCCGGTATTTGACCCCCGACCTAACAGGCCGCCTACGCGCGCTTTACGCCCAATGAATCG
+
FFFFFFFFFFFFFFFFFFFFFFFFFFFF,F:FFFFFFFFFFFFFFFFFFFFFFFFFFFFFFFFFFFFFFFFFFFFFFFFFFFFFFFFFFFFFFFFFFFFFFFFFFFFF,FFFFFFFF:FFFFFFFFFFFF:FFFFFF:FFFF,FFFF,FFFFFFFFFFF:FFFFFFFFFFFFFFFFFF:,FFFFFFFFFFFF:FFFFFFFFFF:FFFFFF,FFF:FFF:FFFFFFFFFFFFFFFFFFFFFF,FFFFF,FF,
@A01757:128:HWYCLDRX2:1:2101:2501:5290
TCGGACTACCGGGGTTTCTAATCCTATTTGCTCCCCACGCTTTCGTGCCTCAGCGTCAGTCACAGGCCAGGCGGCCGCCTTCGCCACTGGTGTTCTTCCATATCTCTGCGCATTTTACCGCTACACATGGAGTTCCACCGCCCTCTCCTGTCCTCAAGTCTGCCAGTTTCAGAATGAAAGACAAGTTGCGCTCATCCCTTTGCCTTCAGACTGAACAGACCGCCTGCGCACCCTTTAGGACCATTCATGCC
+
FFFFF:FFFFFFFFFFFFFFFFFFFFFFFFFFFFF:FFFFFFFFFFFF,FFFF:FFFFF:FFFFFFFF:FFFFFFFFFFFF:FFFFFFFF:,FF,FF:FFFFFF:FFFFFFFFFFFFFFF,FF:F::FFFFFFFFFF,FFFFF,,:FF,FFF,,,FF,F:FFF:F,FFF,,,::F,FFFFF,,FFFF,,FFFFFFF,FFFFF,FFF::FFFF,FF,F,F,FFFFFF,F:FF,FF:FF,F,F,F,FF,,,,:
@A01757:128:HWYCLDRX2:1:2101:9435:5306
TCGGACTACCAGGGTATCTAATCCTGTTCGCTCCCCTAGCTTTCGCGCCTCAGCGTCAGTCGTGGCCCAGAAGGCCGCCTTCGCCGCCGGTGTTCTTCCCAATATCTGCGCATTCCACCGCTACACTGGGAATTCCGCCTTCCCCTACCAGACTCAAGCCTGCCGGTATCGGGGGCGGACCGGGGTTGAGCCCCGGTATTTGACCCCCGACCTAACAGGCCGCCTACGCGCGCTTTACGCCCAATGAATCC
+
FFFFF:FFF,FFFFFF:FFF:FFFF:FFFFFFFFFFFFFFFFFFFFFFFFFFFFFFFFFFFFFFFFFFFFFFFFFFFFFFFFFFFFFFFFFFFFFFFFFFFFFFFFFFFFFFFFFFFFFFFFFFFFFFFFF:FFFFFFFFFFFFFFFFFFFFFFFFFFFFFFFFFFFFFFFFFFFFFFFFFF,FFFFFFFFFFFFFF,FFF:FFFFFFFFF:FFFFFFFFFFFFFFFFFF,FFFFFFFFFFFF:FFF:FFF
@A01757:128:HWYCLDRX2:1:2101:18530:5306
TCGGACTACAAGGGTATCTAATCCTGTTCGCTCCCCTAGCTTTCGCGCCTCAGCGTCAGTCGTGGCCCAGAAGGCCGCCTTCGCCGCCGGTGTTCTTCCCAATATCTGCGCATTCCACCGCTACACTGGGAATTCCGCCTTCCCCTACCAGACTCAAGCCTGCCGGTATCGGGGGCGGACCGGGGTTGAGCCCCGGTCTTTGACCCCCGACCTCACAGGCCGCCTCCGCGCGCTTTACGCCCAATGAATCC
+
FFFFFFFFFFFFFFFFFFFFFFFFFFFFFFFFFFFFFFFFF:FFFFFFFFFFFFFFFFFFFFFFFFFFFFFFFF:FFFFFFFFFFFFFFFFF:FFFFFFF:FFFFFFFFFFFFFFFFFFFFFFFF:FFFFFFFFFFFFFFFFFFF:FFFFFFFFFFFFFFFFFFFFF:FFFFFFFFFFF,FF:FFF:F,FF:FFFFF,FFFF,FFFFFFF:FF,FFFFFFFFF:F,FFFFFFF:FFF,FFF:FFF,FFF:F
@A01757:128:HWYCLDRX2:1:2101:1976:5353
TCGGACTACAGGTGTATCTAATCCTGTTCGCTACCCATGCTTTCGAGCCTCAGCGTCAGTTGCAGACCAGAGAGCCGCCTTCGCCACTGGTGTTCTTCCATATATCTACGCATTCCACCGCTACACATGGAGTTCCACTCTCCTCTTCTGCACTCAAGTTCAACAGTTTCTGATGCAATTCTCCGGTTGAGCCGATGGCTTTCACATCAGACTTATTGTACCGCGTGCTCTCGCTTTACGCGCAATATAGC
+
FFFFFFFFFFFFFFFFF:FFFFFFFFF:FFFFFFFFFFF,FFF:FFFF,F:FF:FFF,FFFF,F:F,:FFFF,F:FF:FF:,FF,F,FFF,FFFFF,:FFFF:FF,:F,F:::FF,,,,F,F,,:,FFFF,FFF:FF,FFFF,FF:F,FFF,:F,:FFFF:,:::FF,FFFF:F:,F,,,,F,,F::FFFF::FF,FF:F:FF,:,,,,F,,,F:,F:,,,,F,:,,,,FFF:,F,F,F:,,:,,F,,:,,
@A01757:128:HWYCLDRX2:1:2101:11360:5415
TCGGACTACTGGGGTATCTAATCCTGTTCGCTCCCCCAGCTTTCGCGCCTCAGCGTCAGTGGCGGCCCAGCAGGCTGCCTTCGCCATCGGTGTTCTTCCCGATATCTGCGCATTCCACCGCTACACCGGGAATTCCGCCTGCCTCTACCGCACTCGAGCCGCCCAGTCCGGAACCCGGCCCGAGGTTGAGCCCCGGGAGTAGAGGTTCCGCTTAGGCGGCCGCCTACGCGCGCTTTACGCCCAATGAATCC
+
FFFFFFFFFFFFFFFFFFFF:FFFFFFFFFFFFFFFFFFFFFFFFFFFFFFFFFFFFFFFFFFFFFFFFFFFFFFFFFFFFFFFFFFFFFFFFFFFFF:FFFFFFFFFFFFFFFFFFFFFFFF:FFFFFFFFFFFFFFFFFF:FFFFFFFFFFFFFFFFFFFFFFFFFFFFF,FFFFFFFFFFFFFFFFFFFFFFFFF:F,FFFFFFFFFF,FFFFFFFFFFFFF,FF:FFFF,FFFFFFFF,,F:F:FFF
@A01757:128:HWYCLDRX2:1:2101:11424:5431
TCGGACTACTGGGGTATCTAATCCTGTTCGCTCCCCCAGCTTTCGCGCCTCAGCGTCAGTGGCGGCCCAGCAGGCTGCCTTCGCCATCGGTGTTCTTCCCGATATCTGCGCATTCCACCGCTACACCGGGAATTCCGCCTGCCTCTACCGCACTCGAGCCGCCCAGTCCGGAACCCGGCCCGAGGTTGAGCCCCGGGATTAGAGGTTCCGCTTAGGCGGCCGCCTACGCGCGCTTTACGCCCAATGAATCC
+
FFFFFFFFFFFFFFFFFFFFFFFFFFF:FFFFFFFFFFFF:FFFFFFFFFF,FF:FFFFFFF:FFF:FFFFFFFF,FFFFFFFFFFFFFFFFFFFFFFF:FF,FFFFFFFF:FFFFFFFFFFFFFFFFFFFFFFFFFFFFFFFFFFF,:FFFFFFFFFFFFFFFFFFFFFF:FFFF:FFFFFFFF:FFFFFFFFFFFF:FFFFFFFFF:FF,FF:,FFFFFFFFFFFFFFFFFFFFFFFFFFF,F:FFFFF
@A01757:128:HWYCLDRX2:1:2101:9353:5447
TCGGACTACAAGGGTATCTAATCCTGTTCGCTCCCCTAGCTTTCGCGCCTCAGCGTCAGTCGTGGCCCAGAAGGCCGCCTTCGCCGCCGGTGTTCTTCCCAATATCTGCGCATTCCACCGCTACACTGGGAATTCCGCCTTCCCCTACCAGACTCAAGCCTGCCGGTATCGGGGGCGGACCGGGGTTGAGCCCCGGTATTTGACCCCCGACCTAACAGGCCGCCTACGCGCGCTTTACGCCCAATGAATCC
+
FFFFFFFFFFFFFFFFFFFFFFFFFFFFFFFFFFFFFFFFFFFFFFFFFFFFFFFFFFFFFFFFFFFFFFFFFFFFFFFFFFFFFFFFFFFFFFFFFFFFFFFFFFFFFFFFFFFFFFFFFF:FFFFFFFFF::FFFFFFFFFFFFFFFFFFFFFFFFFFFFFFF:FFFFFFFFFFFFFFFF:FFFFFF:FFFFFFF:FFFFFFFFFFFFFFFFFFFFFFFFFF:FFFFFFFFFFFF,FFFFFFFF:,FFF
@A01757:128:HWYCLDRX2:1:2101:27145:5447
TCGGACTACTAGGGTATCTAATCCTGTTCGCTACCCATGCTTTCGAGCCTCAGCGTCAGTTGCAGACCAGAGAGCCGCCTTCGCCACTGGTGTTCTTCCATATATCTACGCATTCCACCGCTACACATGGAGTTCCACTCTCCTCTTCTGCACTCAAGTTCAACAGTTTCTGATGCAATTCTCCGGTTGAGCCGAAGGCTTTCACATCAGACTTATTGAACCGCCTGCACTCGCTTTACGCCCAATAAATC
+
FFFFFFFFFFFFFFFFFFFFFFFFFFFFFFFFFFFFFFFFFFFFFFFFFFFFFFFFFFFFFFFFFFFFFFFFFFFFFFFFFFFFFFFFFFFFFFFFFFFFFFFFFFFFFFF:FFFFFFFFFFFFFFFFFFFFFFFFFFFFFFFFFFFF:F::FFF:FFFF,FFFFFFFFFFFFFF,FFFFFFFFFFFFFFF,FFFFFFFF:FFFFFFFF:FFFFFFFF:FFFFFFFFFFFFF:FFFFFF:FFFFFFFFFFF
@A01757:128:HWYCLDRX2:1:2101:15600:5462
TCGGTATAGGGTATCTAATCCTGTTCGATACCCACGCTTTCGTGCCTGAGCGTCAGTTGGGCGCCGGTATGCTGCCTTCGCAATCGGAGTTCTGCGTGATATCTATGCATTTCACCGCTACACCACGCATTCCGCATACTTCTCGCCCACTCTAGCAAGCCAGTTTCAACGGCTTGTCGGGGTTGAGCCCCGAAATTTTACCGCTGACTTAACTCGCCGCCTGCGCACCCTTTAAACCCAATCATTCCGGA
+
FFFFFFFFFFFFFFFFFF:FFFFFFFFFFFFFFFFFFFFFFFFFFFFFFFFFFFFFFFFFFFFFFFFFFFFFFFFFFFFFFF,FFFFFFFFFFFFFFFFFFFFFFFFFFF:FFFFFFFFF:FFFFFFFF,FFFFFFFFFFFFF:FFFFFFFFFF:FFFFF:FFF,FF:,FFFF,FFFFFFFFFFF:F,,FFFFFF,FFFFFF:F:F:FFF,FFF::::FF,FFFFF::,F::,F,::FFF:F,F,FFF:F:
@A01757:128:HWYCLDRX2:1:2101:22435:5494
TCGGACTACAAGGGTATCTAATCCCTTTCGCTCCCCTGGCCTTCGTGCCTCAGCGTCAGTTAATGTCCAGGAACCCGCCTTCGCCACGAGTGTTCCTCTCGATATCTACGCATTTCACTGCTACACCGAGAATTCCGGTTCCCCCTCCATTACTCTAGTCTCGCAGTATCATGTGCCGTCCGCGGGTTGAGCCCGCGCCTTTCACACACGACTTACGAAACAGCCTACGCACGCTTTACGCCCAGTGATTC
+
FFFFFFFFFFFFFFFFFFF,,FFFFFFFFFFFFFFFFFFFFFFFFFFFFFFFFFFFFFFF:FFFFFFFFFFFFFFFFFFF:FFFFFFFFFFFFFFFFFFFFF,FFF,FFFFFFFFFFFFFFFFFFFFFFFFFFFFFFF:FFFFFFFFFFFFFFFFFFFFFFFFFFFFFFFFFFFFFFFFFFFFFFFF:FFFFFFFFFFFFFFFFFFFFFFFFFFFFFFFFF:FFFFFFFFFFFFFFFFFFFFFFF:FF:FF
@A01757:128:HWYCLDRX2:1:2101:9887:5556
TCGGACTACTGGGGTATCTAATCCTATTTGCTCCCCACGCTTTCGTGCCTCAGCGTCAGTCAACAGGCCAGGCGGCCGCCTTCGCCACTGGTGTTCTTCCATATATCTACGCATTTTACCGCTACACATGGAGTTCCACCGCCCTCTCCTGCTCTCTAGCCCGCCAGTTTCCAGAGCCTGTACCGGTTGAGCCGGTACCTTTCACTCCCGACTTAGCAGGCCGCCTACGCACCCTTTACGCCCAATCATTC
+
:FFFFFFFFFFFFFFF:F:FFFFFFF:FFFFFFFFFFFFFF,FFFFFFFFFFFFF:FFF:FF,FFFFFFFFFFFFFFFFFFFFFFF:FFFFF:FFFFFF:F:,FFFFFFFFFFFFFFFFFFFFFFFFFF:FFFFFF:FF:FFFFFF,FFFFFFFFFFF:FF:FFFFFFFFFFFFFFFF,:FFFFF:FFFFF,FFFF:FFFFFFF,FF,,FF,,FFFF:::FFFFF:FFF,,F,FF,F,FFFF,,:,FFF,,
@A01757:128:HWYCLDRX2:1:2101:10294:5635
TCGGACTACAAGGGTTTCTAATCCTGTTCGATACCCACGCTTTCGTGCCTCAGCGTCAGTCCGGCGCCGGTACGCTGCCTTCGCAATCGGAGTTCTGCGCGATATCTATGCATTTCACCGCTACACCGCGCATTCCGCGTACTTCTCGCCGTCTCTAGTCCGACAGTTTCAACGGCTCGCCGGGGTTGAGCCCCGGGCTTTTACCGCTGACTTTCCGGACCGCCTACGCACCCTTTAAACCCAATAAATCC
+
FFFFFFFFFFFFFFFFFFFFFFFFFFFFFFFFFFFFFFFFFFFFFFFFFFFFFFFFFFFFFFFFFFFFFFFFFFFFFFFF:FFFFFFFFFFFFFFFFFFFFFFFFF:FFFFFFFFFFFFFFFF:FFFFFFFFFFF:FFFFFFF,FFF:FFF:FFFFFFFFFFFFFFFFFFFFFF:FFFF,FF:FFFFFFFFFFFFFFFFF:F:F,FFFF:FF,FFFFF:FFFFF,F:FFF,F:,FFFF::FFFF,F,F:F:
@A01757:128:HWYCLDRX2:1:2101:21965:5650
TCGGACTACTAGGGTATCTAATCCTGTTTGCTCCCCACGCTTTCGCTCCTCAGCGTCAGTTAATGTCCAGCAGGCCGCCTTCGCCACTGGTGTTCCTCCCGATATCTACGCATTTCACCGCTACACTCGGAATTCCGCTTGCCTCTACTCCACTCAAGAACTACAGTTTTGGATGCAGCTCCGCAGTTAAGCTGCGGTATTTCACATCCAACTTGCAGTCCCGCCTGCGCTCCCTTTACACCCAGTAATTC
+
FFFFFFFFFFFFFFFFFFFFFFFFFFFFFFFFFFFFFFFFFFFFFFFFFFFFFFFFFFFFFFFFFFFFFFFFFFFFFFFFFFFFFFFFFFFFFFFFFFFFFFFFFFFFFFFFFFFFFFFFFFFFFFFFFFFFFFFFFFFFFFFFFFFFFFFFFFFFFFFFFFFFFFFFFFF,FFFFFFFFFFFFFFFFFFFFFFFFFFFFFFFFFFFFFFFFFFF:FFFFFFFFFF:FFFFFFFFFFFFFFFFFFFFFFFF
@A01757:128:HWYCLDRX2:1:2101:11614:5697
TCGGACTACTAGGGTATCTAATCCTGTTCGCTCCCCTCGCTTTCGCGCCTCAGCGTCAGTCGTGGCCCAGAAGGCGGCCTTCGCCGCCGGTGTTCTTCCCTGTATATGCGCATTCCACGGCTACTCTGGGAGTTCGGCGTTCCCGTCGCAGACTGAGGGCGGCCGGTTGCGGGGGCGGAGCGGGGGGGCGCCCCGGGCGTTGAGCGCGGACGTCTCGGGCGGGCTGCGGGGGCGTGCGGCGCGGGGGGGGG
+
:,:FFFFFFFFF:FFFF,:,FF:FF:FF,FF:,,,F,,F,,FF,FFFFF,:,F,:,,FF::F,FF:F,,F,,FFF,F,,FF:,:F,F:F,,,,:F,F:,,,,F,:,FF,F,,,:,,,F,F,,,,,,,FFF,,,:,:F,,,,F,,,:::,,::,,,,:,F,:F,,FF,,:,:FFFF,FF,::F,FF,:F:F,,,,FF,::FFF,,,FF,FF,,,:,,,FF:,,,:,F,F,,,F,F:,,,FF,F,,F,F,F,F
@A01757:128:HWYCLDRX2:1:2101:30933:5713
TCGGACTACAAGGGTATCTAATCCTGTTCGCTACCCTTGCTTTCGAGCCTCAGCGTCAGTTGCAGACCAGAGAGCCGCCTTCGCCACTGGTGTTCTTCCATATATCTACGCATTCCACCGCTACACATGGAGTTCCACTCTCCTCTTCTGCACTCAAGTTCAACAGTTTCTGATGCAATTCTCCGGTTGAGCCGAAGGCTTTCACATCAGACTTATTGAACCGCCTGCACTCGCTTTACGCCCAATAAATC
+
FFFFFFFFFFFFFFFFFFFFFFFFFFFFFFFFFFFFFFFFFFFFFFFFFFFFFFFFFFFFFFFFFFFFFFFFFFFFFFFFFFFFFFFFFFFFFFFFFFFFFFFFFFFFFFFFFFFFFF:FFFFFFFFFF:FFFFFFFFFFFFFFFFFFFFFFFFFFFFFFFF:FFFFFFFFF:FFFFFFFFFF,FFFF,FF:FFFFFFFFFFFFFFFFFFFFFFFFFFFFFF:FFFFF:FFFFFFFFFFFFFFFFFFFFFF
@A01757:128:HWYCLDRX2:1:2101:20283:5776
TCGGACTACTGGGTATCTAATCCTATTTGCTCCCCACGCTTTCGTGCCTCAGCGTCAGTCACAGGCCAGGCGGCCGCCTTCGCCACTGGTGTTCTTCCATATCTCTGCGCATTTTACCGCTACACATGGAGTTCCACCGCCCTCTCCTGTCCTCAAGTCTGCCAGTTTCTGAATGAAAGACGAGTTGAGCTCATCCCTTTGCCTTCAGACTGAAAAGACCGCCTGCGCACCCTTTACGCCCAATAATTCCG
+
FFFF:FFFFFFFFF::FFF:FFFFFFFFFFFFFFFFFFFF:FFFFFFFFFFFFFFFFFFFFFFFFFFFFFFFFFFFFFFFFFFFF:FFFFFFFFFFFFFF,FFFFFFFFFFFFFFFF:FFFFFFFFFF,FFFFFFFFFFFFFFFFFFFFFFFFFFFFFFFFFFFFFFFFF:FFF:FFFFFFFFFFFFFFFFFFFF,:FFFFFFF,FF:FFFFFF,,,FF,FF:F:FFFFF,FFF:,F,FF:FFF,FF:FF,
@A01757:128:HWYCLDRX2:1:2101:21115:5869
TCGGACTACTAGGGTATCTAATCCTGTTTGCTCCCCACGCTTTCGTACCTCAGTGTCAGTTACAGTCCAGAAAGCCGCCTTCGCCACTGGTGTTCCTCCTAATATCTACGCATTTCACCGCTACACTAGTAAATCCGCTTCCCTCTCCTGCACTCAAGTCTTGCAGTTCGCAAGGCTAACAATTGTTAATCCACTGCATTTCACCCCGCGCTTACAAAACCACATAAGTACTATTTACGCCCAATAATTCC
+
F,F:FFF::FF,,:F,::FFFFF:F,F:FF:FFF:FFF:,,,F,:,:FFF,FFF:FFF:::F,FFFFFFFFFFFFF,FF:F,,,::FF:FF:FFFFF:,FFF:FFFFF,F,F,FFFF,,F,:F:F:FF:,FF,FF,FFFFF,FFFFFF,F::FFFF:,F:FFF,F,,:,FFFFF:FFFFF:,FF:FFFF,F,,,,F,,F,:FF:F:F,,,,:F:FFF::,,F:F,F,:FF:F,FF,FF,F,,:FFFF,,:,
@A01757:128:HWYCLDRX2:1:2101:24876:5869
CGGACTACACGGGTTTCTGATCCTGTTTGCTCCCCTCGCTTTCGAGCCTCAGCGTCAGTTGCAGTCGAGAGACTCGCGTTCGCCACTGGTGTTCTTCCTAATCTCTACGCAGGTCTCCGGTACACTAGGACGGCCTTTCTCCTCTCCTGGACTCTAGACTTCCAGTGTGAAGTGGGGCTGTGCAGTGGCGCGCGAGTCTGTCTGCGCTCAGTGGGGGGGGGGCCTCCGGGCCGGGGGCGCGCAGGGCCGGG
+
F:F,F::,:FFFFFF,FF,FFF:F:F:FFFF:,,FFF,FF,:FFFFF,,,FFFFF,FFFF,,FFF,,,FFF,,:::F,F::::::,FFF:F,,FF,:,F,:F::,F,,:,,,,,,:,,F,,,,,,FFFF:,,,,,,:::F,,F,F:,FF,::::F,:,::,,,,F:,:F,,,FF,,FF,,F:,,:,,FFF:F:F:FF,,F:,F:,,,,,,,,:,F,,,,:,F,,:,,F,,,,,,F,,,F:::,F,::,,,:
@A01757:128:HWYCLDRX2:1:2101:13801:5948
TCGGACTACCAGGGTATCTAATCCTGTTCGCTCCCCTAGCTTTCGCGCCTCAGCGTCAGTCGTGGCCCAGAAGGCCGCCTTCGCCGCCGGTGTTCTTCCCAATATCTGCGCATTCCACCGCTACACTGGGAATTCCGCCTTCCCCTACCAGACTCAAGCCTGCCGGTATCGGGGGCGGACCGGGGTTGAGCCCCGGTATTTGACCCCCGACCTAACAGGCCGCCTACGCGCGCTTTACGCCCAATGAATCC
+
FFFFFFFFFFFFFFF:FFFF:FFFFFFFFFF:FFFFFFFFFFFFFFFFFFFFFFFFFFFFFFFFFFFFFFFFFFFFFFFFFFFFFFFFFFFFFFFFFFFFFFFFFFFFFFFFFFFFFFFFFFFFFFFFFFFFFFFFFFFFFFFFFFFFFFFFFFFFFFFFFFFFFFFFFFFFFFFFFFFFFFFFFFFFFFFFFFF:FFFFFFFFFFFFFFF:FF:FFFFFFFFFFF:FFFFFFFFFFFFFFFFFF:FFFFF
@A01757:128:HWYCLDRX2:1:2101:14742:6010
TCGGACTACCAGGGTATATAATCCTATTTGCTCCCCACGCTTTCGTGCCTCAGAGTCAGTCACAGGCCAGGCGGCCGCCTTCGCCACTGGTGTTCTTCCATATCTCAGCGCATTTTAACGCTACACATGGAGATCCACCGCCCTCTCCTGTACTCAAGTCTGCCAGTTTCTGAATGAAAGACGAGTTGAGCTCATCCCTTTGCCTTCAGACTGAACAGACCGCCTGCTCACCCTTAACGCCCAATCATTCC
+
FF:FF,:FFFFF::F,F,:F:F,FFFFF:,::FF,F:F:,FFFF::,,FFFFF,::,F,FFF:F,FF:FF:F,FFF::,,FFF,FFFF,FF,,,,,,,FFFFFFF:,FF,,,FF,FFFF,,,FFFFFF,,,::,,F,F,,F,FFFFFF,F,,F:,FF,F,FF,FF,FF:F,FF:FF,FFFFFFFFFF,F::F:FF,,,FF:,FFF,,:FFFF:F,,F:FFFF,,,,F,FFF:,FF,FF,FF:FF,::F,:,
@A01757:128:HWYCLDRX2:1:2101:21052:6010
TCGGACTACTAGGGTATCTAATCCTGTTTGCTCCCCACGCTTTCGTACCTCAGTGTCAGTTACAGTCCAGAAAGCCGCCTTCGCCACTGGTGTTCCTCCTAATATCTACGCATTTCACCGCTACACTAGGAATTCCGCTTCCCTCTCCTGCACTCAAGTCTTGCAGTTCGCAAGGCTAACAATGGTTAAGCCACTGCCTTTCACCCCGCGCTTACAAAACCACCTACGTACTCTTTACGCCCAATAATTCC
+
FFFFFFFFFFFFFFFFFFFFFFFFFFFFFFFFFFFFFFFFFFFFFFFFFFFFFFFFFFFFFFF:FFFFFFFFFFFFFFFFFFFFFFFFFF:FFFFFFFFFFFFFFFFFFFFFFFFFFFFFFFFFFFFFFF:FFFFFFFFFFFFFFFFFFFFFF:FFFFFFFFFFFFFFFFFF:FFFFFFFF:FFFFFFFF,FFFFFFFFFFFFFFFFFFFF:FFFFF,FF:FFFFFFFFFFFFF,FFFFFFFF:FFFFFF,
@A01757:128:HWYCLDRX2:1:2101:10104:6026
TCGACTACCAGGGTATCTAATCCTATTTGCTCCCCACGCTTTCGTGCCTCAGCGTCAGTCACAGGCCAGGCGGCCGCCTTCGCCACTGGTGTTCTTCCATATCTCTGCGCATTTTACCGCTACACATGGAGTTCCACCGCCCTCTCCTGTCCTCAAGTCTGCCAGTTTCTGAATGAAAGACGAGTTGAGCTCATCCCTTTGCCTTCAGACTGAACAGACCGCCTGCGCACCCTTTACGCCCAATCATTCCG
+
FFFFFFFFFFFFF:,FFFF:FFFFFFFFFFFFFFFFFFFFFFFFFFFFFFFFFF:FFFFFFFFFFFF:FFFFFFFFFFFFFFFFFFFFFFFFFFFFFFF::FFFFFFFFFFFFFFFFFFFFFFFFFFFFFFFF:FFFFFFFFFFFFFF:FFFFFFFF:FFFFFFFFFFFFFFFF:FF:FFFFFF,FFFFFFFFFF:FFFFF:FFFFFFFFFFFF,FFFFFFFFFF,,FFFFF:,FFF,FFFFFFFF:FF::
@A01757:128:HWYCLDRX2:1:2101:15194:6073
TCGGACTACTAGGGTATCTAATCCTGTTTGCTCCCCACACTTTCGTGCCTCAACGTCAGTTACAGTCCAGTAAGTCGCCTTCGCCACTGGTGTTCCTCCTAATATCTACGCATTTCACCGCTACACTAGGAATTCCACTTACCTCTCCTGCACTCAAGAAAAGTAGTTTTAGTTGCAGTTCCTCAGTTAAGCCGAGGGATTTCACAACTAACTTGCTTTCCCGTCTACGCACCCTTTACACCCAATAATTC
+
FFFFFFFFFFFFFFFFFFFFFFFFFFFFFFFFFFFFFFFFFFFFFFFFFFFFFFFFFFFFFFFFFFFFFFFF:FFFFFFFFFFFFFFFFFFFFFFFFFFFFFFFFFFFFFFFFFFFFFFFFFFFFFF:FFFFFFFFF:FFFFFFFFFFFFFFFFFFFFFFFFFFFFFFFFF:FFFFFFFFF:FFFFFFFFFFFFFFFFFF:FFFFFF:FFFFFFFFFFFFFFF,FFF:FFFFFFF:FFFFFFFFFFFFFFF
@A01757:128:HWYCLDRX2:1:2101:24957:6073
TCGACTACACGGGTATCTAATCCTGTTCGATACCCGCACTTTCGTGCCTCAGCGTCAGTAGGGCGCCGGTATGCTGCCTTCGCAATCGGGGTTCTGCGTGATATCTATGCATTTCACCGCTACACCACGCATTCCGCATACTTCTCGCCCACTCAAGGCACCCAGTTCCGACGGCAGGCCGGGGTTGAGCCCCGACATTTGACCGCCGGCTTAAATGCCCGCCTACGCACCCTTTAAACCCAATAAATCCG
+
FFFFFFFFFFFFFFFFFFFFFFFFFFFFFFFFFFFFFFFFFFFFFFFFFFFFFFFFFFF:FFFFFFFFFFFFFFFFFFFFFFF:FFFFFFFFFFFFFFFFFFF,FF,FFFFFFFFFFFFFF,FFFFFFFFFFFFFFFFFFFFFFFFFFFFFFFFFFFFFFFFFFFFFFFFFFFFF,FFFFFFFFFFFFFFFFFFF:FFFFFFFFFFFFFFFF,FFFFFFFFFFFFFFFFFFFFFFF:FFFFFFFF,FF::F
@A01757:128:HWYCLDRX2:1:2101:22354:6292
TCGGACTACTGGGGTATCTAATCCTGTTCGCTACCCATGCTTTCGAGCCTCAGCGTCAGTTGCAGACCAGAGAGCCGCCTTCGCCACTGGTGTTCTTCCATATATCTACGCATTTTACCGCTACACATGGAGTTCCACCGCCCTCTCCTGCTCTCTAGCCCGCCAGTTTCCAGAGCCTGTACCGGTTGAGCCGGTACCTTTCACTCCAGACTTAGCAGGCCGCCTACGCACCCTTTACGCCCCATCATTCC
+
FFFFFFFFFFFFFFFFFFFFFFFFFFFFFFFFFFFFFFFFFFFFFFFFFFFFFFFFFFFFFFFFFFFFFFFFFFFFFFFFFFFFFFFFFFFFFFFFF:FFFFFFFFFFFFFFFFFFFFFFFFFFFFFFFFFFFFFFFFFFFFFFFFFF:FF:FFFFFFFFFF:FFFFFFFFFFFFFFFFFFFFFFFFF:FFFFF,:,FFFF:FFFFFFF:F:F:FFFFFFFFFFFF,FFF,F:F,FFFFFFF,F:FF,FF,
@A01757:128:HWYCLDRX2:1:2101:17029:6308
TCGGACTACAAGGGTATCTAATCCTGTTTGCTCCCCACGCTTTCGAGCCTCAACGTCAGTCATCGTCCAGCAAGCCGCCTTCGCCACTGGTGTTCCTCCTAATATCTACGCATTTCACCGCTACACTAGGAATTCCACTTGCCTCTCCGACACTCTAGCCCGACAGTTTCCAATGCAGTCCCGCGGTTGAGCCCCGGGTTTTCACATCAGACTTGCCATGCCGTCTACGCTCCCTTTACACCCAGTAAATC
+
FFFFFFFFFFFFFFFFFFFFFFFFFFFFFFFFFFFFFFFFFFFFFFFFFFFFFFFFFFFFFFFFFFFFFFFFFFFFFFFFFFFFFFFFFFFFFFFFFFFFFFFFFFFFFFFFFFFFFFFFFFFFFFFFFFFFFFFFFFFFFFFFFFFF:FFFFFFFFFFFFFFFFFFFFFFFFFFFFFFFFFFFFFFFFFFFFFFFFFFFFFFFFFFFF:FFFF:FFFFFFFFFFFFFFFFFFFFFFFFFFFF,FFFFFFF
@A01757:128:HWYCLDRX2:1:2101:30499:6339
TCGGACTACCGGGGTATCTAATCCTGTTCGCTCCCCACGCTTTCGCTCCTCAGTGTCAGTATTGGCCCAGAGACCTGCCTTCGCCATTGGTGTTCCTCCTGATATCTGCGCATTCCACCGCTACACCAGGAATTCCAGTCTCCCCTCCCAAACTCTAGCTCGACCGTATCGGATGCAGGTCTGGGGTTGAGCCCCAGATTTTCACATCCGACGTAACTAACCACCTACGAGCTCTTTACGCCCAATAATTC
+
FFFFFFFFFFFFFFFFF:,FFFFFFFFFFFFFFFFFF:FFFFFFFFFF:FFF:FFFFFFFFF:FFFFFFFFFFFFFFF:FFFFFFFFFFF:FF:FFFFFFFFFFFFFFFFFF,FF:FF::FFFFFFFFFFFFF:FF:FFF:FFF,F,FFFFFFFFFFFFFFFFFFFF,FFFF,FFF:,FFFFFFFFFF,FFF:,,F:FFFF:FF,F,FF::FF,::F,:,FFF:FF,FFFFFFFF,F,FFFFFFFFF,FF:
@A01757:128:HWYCLDRX2:1:2101:12689:6370
TCGGACTACTGGGGTATCTAATCCTGTTCGCTACCCATGCTTTCGAGCCTCAGCGTCAGTTGCAGACCAGAGAGCCGCCTTCGCCACTGGTGTTCTTCCATATATCTACGCATTCCACCGCTACACATGGAGTTCCACTCTCCTCTTCTGCACTCAAGTTCAACAGTTTCTGATGCAATTCTCCGGTTGAGCCGAAGGCTTTCACATCAGACTTATTGAACCGCCTGCACTCGCTTTACGCCCCATAAATC
+
FFFFFFFFFFFFFFFF:FF,FFFFFFFFFFFF:FFFFFFFFFFFFFFFFFF,FFFFFFFFFFFFFFFFFFFFFFFFFFFFFFFFFFFFFF,FFFF:FFFFF:FFFFFFFFFFFFFFFFFFFFFFFF:FFF:FFFFFFFFFFFFFFFFFFFFFFFFFFFFFFFFFFFF:FFFF:FFF:FFFFFFFFF:F:FFFFFFFFFFFFFF:FF:FFFFFFFFFFFFFFFFFF:FFFFFF:FFFFFFFFFF,:F,FFFF
@A01757:128:HWYCLDRX2:1:2101:24071:6386
TCGACTACAAGGGTTTCTAATCCTGTTCGCTACCCATGCTTTCGAGCCTCAGCGTCAGTTGCAGACCAGACAGCAGCCTTCGCCACTGGTGTTCTTCCATATATCTAAGCATTCCACCGCTACACATGGAGTTCCACTGTCCTCTTATGCACTCAAGTCTCCCGGTTTCAGATGCACTTCTTCGGTTAAGCCGAAGGATTTCACATCAGACCTAAGCAACCGCCTCCGCTCGCTTTAAGCCAAATAAATCC
+
FFFFFFFFFFFFFFFFFFFFFFFFFFFFF:FFFFFF:FFFFFFF:FFFFFFFFFFFFFFF:F::FFF:FFF:FF,FFFFFFFF,F,,FF,FFFFFFF:FFFFFFFFF:FFFFF,FFFFFFFFFFFFF,FF:FFFFFF:F,F,FFF,F,F,FFFFFFF:F,FFF,FFFFF,,FFFF:FF:FFFFF,FFFF,FF,FFF:,FFF,FFFF,F,F,,:FF,FFFFF,F,F,FF,FF:,FF,F,,FF,FF,FF:,F,
@A01757:128:HWYCLDRX2:1:2101:10954:6433
TCGGACTACCAGGGTATCTAATCCTATTTGCTCCCCACGCTTTCGTGCCTCAGCGTCAGTCACAGGCCAGGCGGCCGCCTTCGCCACTGGTGTTCTTCCATATCTCTGCGCATTTTACCGCTACACATGGAGTTCCACCGCCCTCTCCTGTCCTCAAGTCTGCCAGTTTCTGAATGAAAGACGAGTTGAGCTCATCCCTTTGCCTTCAGACTGAACAGACCGCCTGCGCACCCTTTACGCCCAATCATTCC
+
FFFFFFFFFFFFFFFFFF,FFFFFFFF:FFFFFFFFFFFFFFFFFFFFFFFFFFFFFFFFFFFFFFFFFFFFFFFFFFFFFFFFFFFFFFFFFFFFFFFFFFFFFFFFFFFFFFFFFFFFFFFF:FFFFFFFFFFFFFFFFFFFFFFFFFFFFFFFFFFFFFFFFFFFFFFFFFFF:FFFFF:FFFFFFFFFFFFFF:FFF,FFFFF:FFFFFFFFFF,F,FFFF,,FFFFFFF:FFFFFFFFFF:FFF:,
@A01757:128:HWYCLDRX2:1:2101:3920:6527
TCGGACTACTAGGGTATCTAATCCTGTTTGCTCCCCACGCTTTCGCGCATCAGCGTCAGTAATGTTCCAGCAGGTCGCCTTCGCAATGAGTATTCCTCTTGATCTCTACGGATTTTACCCCTACACCAAGAATTCCACCTACCTCTCCCATACTCTAGAAAAGTAGTTTCAAATGCAGTTCTGTAGTTAAGCTACAGGATTTCACATCTGACTTACTATCCCGCCAACGCGCTCTTTACGCCCAGTGATGC
+
FFFFFFFFFFFFFFFFFFFFFFFFFFFFFFFFFFFFFFFFFFFFFFFFFFFFFFFFFFFFFFFFFFFFFFFF:FFFFF:FFFF,FFFF:FFFFF,FFFFF::FFFFFFFFFFFFFFFF:F:FFFFF,FFF:FFF:FFFF,F:,FFF:FFF,F,,FFF:FFFF,:FFF::FFF:F,,FF,,F:,,FFFFF:,F:::F,:FFFFF:F:FF::FF:,F:F,::FFFF,,FF,FF,F:FF:FF,F:,,,F::F,,
@A01757:128:HWYCLDRX2:1:2101:5547:6558
TCGGACTACAAGGGTATCTAATCCTGTTTGCTCCCCACACTTTCGAGCCTCAGCGTCAGTTAGAGCCCAGCAAGCCGCCTTCGCCACTGGTGTTCCTCCGAATATCTACGCATTTCACCGCTACACTCGGAATTCCGCTTGCCTCTACTCCACTCAAGAACTACAGTTTTGGATGCAGCTCCGCAGTTAAGCTGCGGTATTTCACATCCAACTTGCAGTCCCGCCTGCGCTCCCTGTACACCCAGTAATTC
+
FFFFFFFFFFFFFFFFFFFFFFFFFFFFFFFFFFFFFFFFFFFFFFFFFFFFFFFFFFFFFFFFF:FFFFFFFFFFFFFFFFFFFFFFFF:FFFFFFFFFFFFFFFFFFFFFFFFFFFFFFFF::FFFFFFFFFFFFFFFFF:FF:FFFFFFFFFFF:FFFFFFFF::F:FFFFFFFFFFFFFFFFFFFFFF,FFFFFFFFFFFFF,F,:,FFFFF,F,F:FFFFFFFFFFF:FF,FFF:FFF,:,,FF,F
@A01757:128:HWYCLDRX2:1:2101:15564:6590
TCGGACTACAGGGGTATCTAATCCTATTTGCTCCCCACGCTTTCGTGCCTCAGCGTCAGTCACAGGCCAGGCGGCCGCCTTCGCCACTGGTGTTCTTCCAGATCTCTGCGCATTTTACCGCTACACATGGAGTTCCACCGCCCTCTCCTGTCCTCAAGTCTGCCAGTTTCTGAATGAAAGACGAGTTGAGCTCATCCCTTTGCCTTCAGACTGAACAGACCGCCTGCGCACCCTTTACGCCCACTCATTCC
+
FFFFFFFFFFFFFF,F,FFFFFFFFF:FFFFFFFFFFFFFFFFFFFFFFFFFFFFFFFFFFFFFFFFFFFFFFFFFFFFFFFFFFFFFFF,FFFFFFF:,,FFF,FFFFFFFFFFFFFFFFFFF:FFFFFFFFFF:FFFFFFFFFFFFFFFFFFFFFFFFFFFFFFFFFFFF:FFF:FFF:FFFFFF:FFF:FFFF,FFFFF,FF:F:FFFFFFF:FFF:FF:FF,:FFFFFF::FFFFFFF,:FF,FFF,
@A01757:128:HWYCLDRX2:1:2101:17002:6605
TCGGACTACAAGGGTATCTAATCCTATTTGCTCCCCACGCTTTCGTGCCTCAGCGTCAGTCACAGGCCAGGCGGCCGCCTTCGCCACTGGTGTTCTTCCATATCTCTGCGCATTTTACCGCTACACATGGAGTTCCACCGCCCTCTCCTGTCCTCAAGTCTGCCAGTTTCTGAATGAAAGACGAGTTGAGCTCATCCCTTTGCCTTCAGACTGAACAGACCGCCTGCGCACCCTTTACGCCCAATCATTCC
+
FFFFFFFFFFFFFFFFFFFFFFFFFF:FFFFFFFFFFFFFF:FFFFFFFFFFFFFFFFFFFFFFFFFFFFFFFFFFFFFFFFFFFFFFFFFFFFF,FFFFF:FFFFFFFFFFFFFFFFFFFFFFFFFFFFFFFFFFFFFFFFFFFFFFFFFFFFFF,FFFFFFFFFFFFFFFFFFFFFFFFFFFFFFFFFFFFFFFFFFFFF,FFFFFFFFFFFFFFF:FFFFF:FFFFFFF:FFFFFFFF:FFFFFFFFF
@A01757:128:HWYCLDRX2:1:2101:6940:6715
TCGGACTACAGGGGTATCTAATCCTGTTCGCTACCCATGCTTTCGAGCCTCAGCGTCAGTTGCAGACCAGAGAGCCGCCTTCGCCACTGGTGTTCTTCCATATATCTACGCATTCCACCGCTACACATGGAGTTCCACTCTCCTCTTCTGCACTCAAGTTCAACAGTTTCTGATGCAATTCTCCGGTTGAGCCGAAGGCTTTCACATCCGACTTATTGAACCGCCTGCACTCGCTTTACGCCCAATAAATC
+
FFFFFFFFFFFFFFFFFFF:FFFFFFFFFFFFFFFFFFFFFFFFFFFFFFFFFFFFFFFFF:FFFFFFFFFFFFFFFFFFFF:FFF:FFFFF:FFFFFFFFFF:F:FFFFFFFFFFFFFFFF,FFFFFFFF,FFFFF::FFFFF:FF:FF,F,,FFFFFF::F:F,FFFFFF:F:FFFFFF:FFFFFFFFFFF,FFF:FF,FFFFFFF:,FF:FFFFFFFF:F:F,FFFFFFF,F:FF:FF:FFFFFF,FF
@A01757:128:HWYCLDRX2:1:2101:30065:6715
GGGGGGGGGGGGGGGGGGAGGTCTCGAAGGTGTCGAGCCAATAGAGAACGAGCAGCCGAAAGGAAACCGGGACCCCCCCCGCCCCCCCCGCCGCCGAGGATAATAGAAAAAAAAGAAACACAAAAAAAAGAGAAATAAAAAACAAAAATAGGCAGAGAAAAAAAAACAAAAAGAGTAAGACAGAAAAGTATAGGAGGGGAAGGGCCACAGAAAAGATAGAGAAAAGGGCACGCAAGGGCACGCAGGAACAG
+
FFFFF::,,,,,,,,,,,,:,,,,,,,,,,,,,,,,,,,:,,,,,,,,,,,,,,,,,,,,,,F,,,,,,,,,,,,,,,::,,:,,,F,,,,:,,,,,,,,,,,,F,,:,F:,::,F,F,F,,,,,,,,,,,,:,,,,,,,,F,,:,,:,,,,,,,,,,,,,,::,,,,,,,,,,,,,,,,,,,,,:,,,,,,,,,,,,,,,,,,,,,,,,,,,,,,,,,,,,,F,,,,,,,,,,,,,,,,,,,,,,,,,,,
@A01757:128:HWYCLDRX2:1:2101:22336:6856
TCGGACTACAAGGGTATCTAATCCCTTTCGCTCCCCTGGCCTTCGTGCCTCAGCGTCAGTTAATGTCCAGGAACCCGCCTTCGCCACGAGTGTTCCTCTCGATATCTACGCATTTCACTGCTACACCGAGAATTCCGGTTCCCCCTCCATTACTCTAGTCTCGCAGTATCATGTGCCGTCCGCGGGTTGAGCCCGCGCCTTTCACACACGACTTACGAAACAGCCTACGCACGCTTTACGCCCAGTGAGTC
+
FFFFFFFFFFFFFFFFFFFFFFFFFFFFFFFFFFFFFFFFFFFFFFFFFFFFFFFFFFFFFFFFFFFFFFFFFFFFFFFFFFFFFFFFFFFFFFFFFFFFFFF:FFFFFFFF:FFFFFFFFFFFFFF:FFFFFFFFFFFFFFFFFFFFFFFFFFFFFFFFFFFFFFFFFFFFFFFFFFFFFF:FFFF:FFFFFFFFFFFFFFFFFFFFFFFF:FFFF:FFFFFFFF:FFFFFFFFFF:F:FFFFFFFF,F:
@A01757:128:HWYCLDRX2:1:2101:26811:6903
TCGGACTACAAGGGTTTCTAATCCTGTTTGCTCCCCACGCTTTCGTGTATCAGCGTCAGTTGTCGTCCAGTAATCCGCCTTCGCCACTGGTGTTCCTCCCAATCTCTGCGCATTTCACCGCTACACTGGGAATTCCGATTACCCCTCAGACTCTCAAGAAGAACAGTTTCAAGTGCAGTTCAGGGGTTAAGCCCCTGCATTTCACACCTGACTTGCTCTCCCGCCTACTCACCCTTTACACCCAGTAATTC
+
FFFFFFFFFFFFFFFFFFFFFFFFFFFFFFFFFFFFFFFFFFFFFFFFFFFFFFFFFFFFFFFFFFFFFFFFFFFFFFFFFFFFFFFFFFFFFFFFFFFFF:FFFFFFFFFFFFFFFFFFFFFFFFFFFFFFFFFFFFFFFFFFFFFFFFFFFFFFFFF:FFFFFFFFFFFFFFFFFFFFFFFFFFFF,FFFFFFFFFFFFFFFFFFFFFFFFFFFFFFFFFFFFFFFFFFFFFFFFFFFFFFFFFFFFFF
@A01757:128:HWYCLDRX2:1:2101:11541:6981
TGGACTACAAGGGTTTCTAATCCTGTTTGCTCCCCACGCTTTCGCGCATCAGCGTCAGTAATGTTCCAGCAGGTCGCCTTCGCAATGAGTATTCCTCTTGATCTCTACGGATTTTACCCCTACACCAAGAATTCCACCTACCTCTCCCATACTCTAGAAAAGTAGTTTCAAATGCAGTTCTGTAGTTAAGCTACAGGATTTCACATCTGACATACTCTCCCGCCTACGCGCTCTTTACGCCCAGTGATTCC
+
FFFFFFFFFFFFFFFFFFFFFFFFFFFFFFFFFF:FFFFFFFFFFFF:FFFFFFFFFFFFFFFFFFFFFFFFFFFFFFFFFFFFFFFFFFFFFFFFFFFFFFFFFFFFFFFFFFFFFFFFFFFFFFFFFFFFFFFFFFFFFFFFFFFFFFFFFFFFFFFFFFFFFFFFFFFF:FFFFFFFFFFFFFFFFF:F:FFFFFFFFFFFFFFFF::FFF,FFFFFFFFFF,FFFFFFFFF:FFFFFFF,FFFFFFF
@A01757:128:HWYCLDRX2:1:2101:23692:6981
TCGGACTACAAGGGTTTCTAATCCTGTTCGATACCCACGCTTTCGTGCCTGAGCGTCAGTTGGGCGCCGGTATGCTGCCTTCGCAATCGGAGTTCTGCGTGATATCTATGCATTTCACCGCTACACCACGCATTCCGCATACTTCTCGCCCACTCTAGCAAGCCAGTTTCAACGGCTTGTCGGGGTTGAGCCCCGAAATTTTACCGCTGACTTAACTCGCCGCCTGCGCACCCTTTAAACCCAATAAATCC
+
FFFFFFFFFFFFFFFFFFFFFFFFFFFFFFF:FFFFFFFFFFFFFFFFFFFFFFFFFFFFFFFFFFFFFFFFFFFFFFFFFFFFFFFFFFFFFFFFFFFFFFFFFFFFFFFFFFFFFFFFFF:FFFFFFFFFFFFFFFF:FFFFFFFFFFFFFFFFFFFFFFFFFFFF:FFFFFFFFFFFFFFFFFFFFFFFFFFFFFF,FFF,FFFF,FFFFFFFFFFFF:FFF,FFFFFFFF:FFFFFFFF:FFFFFF:
@A01757:128:HWYCLDRX2:1:2101:23863:6997
TCGGACTACAAGGGTTTCTAATCCTGTTCGATACCCACGCTTTCGTGCCTGAGCGTCAGTTGGGCGCCGGTATGCTGCCTTCGCAATCGGAGTTCTGCGTGATATCTATGCATTTCACCGCTACACCACGCATTCCGCATACTTCTCGCCCACTCTAGCAAGCCAGTTTCAACGGCTTGTCGGGGTTGAGCCCCGAAATTTTACCGCTGACTTAACTCGCCGCCTGCGCACCCTTTAAACCCAATAAATCC
+
FFFFFFFFFFFFFFFF:FFFFFFFFFFFFFFFFFFFFFFFFFFFFFFFFFFFFFFFFFFFFFFFFFFFFFFFFFFFFFFFFFFFFFFFFFFFFFFFFFFFFFFFFFFFFFFFFFFFFFFFFFFFFFFFFFFFF:FFFFFFFFFFFFFFFFF:FFFFFFFFFFFFFFFFFFFFFFFFFFFFFFFFFFFFFFFFFFFFFFFFFFFFFF:FFFFFFFFFFFFFFFFFF,FFFFFFF:FF:FFFFFFFFFFFFFF
@A01757:128:HWYCLDRX2:1:2101:21404:7091
TCGGACTACAAGGGTATCTAATCCTGTTCGCTCCCCTAGCTTTCGCGCCTCAGCGTCAGTGATGTCCCAGAAGGCAGCCTTCGCCACCGGTGTTCTTCCCGATATCTGCGCATTCCACCGCTACACCGGGAATTCCGCCTTCCCCTCCCACACTCAAGCCAGCCGGTATCGGGAGCGAGACGGGGTTGAGCCCCGAAATTTGACTCCCGACCTAACTGGCCGCCTCCGCGCGCTTTATGCCCAATGAATCC
+
FFFFFFFFFFFFFFFFFFFFFFFFFFFFFF:F:FFF::FFFFFFF,FFFFFFFFFFFFFFFFFFF,FF,F:F,FF,FFFFFFFF:F,FFF,FFFFFFFFFFFFFFFF,,FFFFFFFFFFFFFFFFFFF:FF:FFFFFF:F:F,,FF,,FFFFFFFFFF:F:FFF:FFFFF:,:FFFF,FFFFFFFFFFFFFFFFFF,,FFFFFFF:F,FFF,FFFF:F,FFFFFF,FFF:F,FFFFFF,FFFFFF,FFFFF
@A01757:128:HWYCLDRX2:1:2101:24225:7091
TCGGACTACCGGGGTATCTAATCCTGTTTGCTCCCCTAGCTTTCGCGCCTCAGCGTCAGTGATGGCCCAGAAGGCCGCCTTCGCCACCGGTGTTCTTCCCGATATCTGCGCATTCCACCGCTACACCGGGAATTCCGCCTTCCCCTACCACACTCAAGCCAGCCGGTATCGGGAGCGAGACGGGGTTGAGCCCCGAAATTTGACTCCCGACCTAACTGGCCGCCTACGCGCGCTTTATGCCCAATCAAACC
+
FFFFFFFFFFFF:FFFFFFFFFFFFF,FF,F:FFFFFFF:FFF,FF,:FFFFFFFFFFFF,F,,:FFFFFFF,FFFFFF:FFFFFFFF,FFFF::F:FFFFFFF:::,F:F:FF:FFFFFF:FFFFFF:FF:,F:FFF,,FFF:,FF,FFFFFF,FFFF,F,FF,,:FFF,,FF:FFFFFFF:FFFFFF,FFFFFFFFFF,:FFFFFFFF,:F:FFFFFFF,F,F,F,,,FFFFF,FF:,F:FFF:F,,FF
@A01757:128:HWYCLDRX2:1:2101:21341:7106
TCGGACTACTGGGGTATCTAATCCTGTTCGCTACCCATGCTTTCGAGCCTCAGCGTCAGTTGCAGACCAGAGAGCCGCCTTCGCCACTGGTGTTCTTCCATATATCTACGCATTCCACCGCTACACATGGAGTTCCACTCTCCTCTTCTGCACTCAAGTTCAACAGTTTCTGATGCAATTCTCCGGTTGAGCCGAAGGCTTTCACATCAGACTTATTGAACCGCCTGCACTCGCTTTACGCCCAATAAATC
+
FFFFFFFFFFFFFFFFFFFFFFFFFFFFFFFFFFFFFFF,FFFFFFFFFFFFFFFFFFFFFFFFFFFFFFFFFFFFFFFFFFFFFFFFFFFFFFFFFFFFFFFFFFFFFFFFFFFFFFFFFFFFFFFFFFFFFFFFFFFFFFFFFFFFFFFFFFFFFFFFFF:FFFFFFFFFFFFFFFFFFFFFFFFFFFFFFFFF:FFFFFFFFFFFFFFFFFFFFFFFFFFFFFFFFFFFFFFFFFFFFFFFFFFFFFF
@A01757:128:HWYCLDRX2:1:2101:6216:7122
TCTGACTACAAGGGTTTCTAATCCTGTTTGCTCCCCACGCTTTCGTGCCTCAACGTCAGATATAGCTTGGTAAGCTGCCTTCGCAATCGGTGTTCTGTATGATCTCTAAGCATTTCACCGCTACACCATACATTCCGCCTACCGCAACTACTCTCTAGTCAAACAGTATTAGAGGCAGCGCCGGTGTTAAGCACCGGAATTTCACCTCTAACTTATCTGACCGCCTACGCACCCTTTAAACCCAATAAATC
+
FF,FFFFFFFFFFFFFFFFFFFFFFFFFFFFFFFFFFFFFFFFFFFFFFFFFFFFFFFFFFF:FFFFFFFFF,FFFFFFFFFFFF:FFFFFFFFFFFFFFFFFFFFF:FFFFFFFFFFFFFFFFFFFFFF:FF:FFFF::FFFFFFFFFFFF,FF,FFFFFFF,FFFFFFF:F,FFFF::FFFFFFFFFF,FFFFFFF,FFF:FF,:F,:F::,FFFFFFF:::FFFF,FFF,FFF:F:FF,FFF,::FFF
@A01757:128:HWYCLDRX2:1:2101:14244:7122
TCGGACTACAGGGGTATCTAATCCTATTTGCTCCCCACGCTTTCGTGCCTCAGCGTCAGTCACAGGCCAGGCGGCCGCCTTCGCCACTGGTGTTCTTCCATATCTCTGCGCATTTTACCGCTACACATGGAGTTCCACCGCCCTCTCCTGTCCTCAAGTCTGCCAGTTTCTGAATGAAAGACGAGTTGAGCTCAGCCCTTTGCCTTCAGACTGAACAGACCGCCTGCGCACCCTTTACGCCCAATCATTCC
+
FFFFFFFFFFFFFFFFFFF:FFFFF,,FFFFFFFFFF:FFFFF:FFFFFFFF:FFFFFFFFFFFFFFFF:FFFFFFFFFFFFFFFFFF:F:FF,FFFFF,FF,FFFFFFFFFFFFFFFFFFFFFFFFFFFF:FFFFFF:F,F:FFFFFFFFF,FFFFF,FF:FFFFFFFF:FF,FF:F::FFFFF,FFFFF:FF,F:FFFF,FFFF:FFFFFF,FF:FFFF:FFFFFFF:FF::FF,FFFFFF,F:F,FFF
@A01757:128:HWYCLDRX2:1:2101:21730:7122
TCGGACTACCAGGGTATCTAATCCTATTTGCTCCCCACGCTTTCGTGCCTCAGCGTCAGTCACAGGCCAGGCGGCCGCCTTCGCCACTGGTGTTCTTCCATATCTCTGCGCATTTTACCGCTACACATGGAGTTCCACCGCCCTCTCCTGTCCTCAAGTCTGCCAGTTTCTGAATGAAAGACGAGTTGAGCTCATCCCTTTGCCTTCAGACTGAACAGACCGCCTGCGCACCCTTTACGCCCACTCATTCC
+
FFFFFFFFFFFFFFFF:F::FFFFFFFFFFFFFFFFFFFFFFFFFFFFFFFFFFFFFFFFFFFFFFFFFFFFFFFFFFFFFFFFFFFFFF,FF:FFFFF:FFFFFFFFFFFFFFFFFFFFFFFFFFFFFFFFFFFFFFFFFFFFFFFFFFFFFFFFFFFFFFFFFFFFFFFFFFFFFFFF:FFFFFFFFFFFFFFFFFFFFFFFFFFFFFFFFFFFFFFFFFFFFFFFF,FFFFFFFFFFFFFFFF:FFFF
@A01757:128:HWYCLDRX2:1:2101:21802:7153
TCGGACTACCAGGGTATCTAATCCTATTTGCTCCCCACGCTTTCGTGCCTCAGCGTCAGTCACAGGCCAGGCGGCCGCCTTCGCCACTGGTGTTCTTCCATATCTCTGCGCATTTTACCGCTACACATGGAGTTCCACCGCCCTCTCCTGTCCTCAAGTCTGCCAGTTTCTGAATGAAAGACGAGTTGAGCTCATCCCTTTGCCTTCAGACTGAACAGACCGCCTGCGCACCCTTTACGCCCAATCATTCC
+
FFFFFFFFFFFFFFFFFFFFFFFFFFFFFFFFFFFFFFFFFFFFFFFFFFFFFFFFFFFFFFFFFFFFFFFFFFFFFFFFFFFFFFFFFFFFFFFFFFFFF:FFFFFFFFF:FFFFFFFFFFFFFFFFFFFFF,FFFFFFFFFFFFFFFFFFFFFFFFFFFFFFFFFFFFFFFFFFFFFF:FFFFFFFFFFFFFFF,FFFFFFFFFFFF:FFFFFF:FFF::F:FFF:FFFFFFFFFFFF,FFFFFFFFFF
@A01757:128:HWYCLDRX2:1:2101:10529:7169
TCGGACTACAAGGGTATCTAATCCTGTTTGCTCCCCACGCTTTCGTGCCTCAGTGTCAGTTTCAGTCCAGAAAGCCGCCTTCGCCACTGGTGTTCCTCCTAATATCTACGCATTTCACCGCTACACTAGGAATTCCGCTTTCCTCTCCTGCACTCCAGCCTGACAGTTTCAAAAGCAGTCCCGGGGTTGAGCCCCGGCCTTTCACTTCTGACTTGCCATGCCACCTACGCACCCGTTAAACCCAATAAATC
+
FFFFFFFFFFFFFFFFFFFFFFFFFFFFFFFFFFFFFFFFFFFFFFFFFFFFFFFFF:FFFFFFFFFFFFFFFFFFFFFFFFFFFFFFFFFFFFFFFFFFFFFFFFFFFFF:FFFFFFFFFFFFFFF,FFFFFFFFFFFFFFFFFFFFFFFFFFFFFFFFFFFFFFFFFFFFFFFFFFFFFFFFFFFFFFFFFFFFFF:FFFFFFF,FFF:FFFFFFFFFF::FFFFFFFFFFF,FFF,FFF:,,FFFFFF
@A01757:128:HWYCLDRX2:1:2101:3387:7232
TCGGACTACCGGGGTTTCTAATCCTATTTGCTCCCCACGCTTTCGTGCCTCAGCGTGCGTCGCAGGGCAGGCGGCCGCCTTCGCCCGTGGTGGTCTGGCATATCTCAGCGCGTTTTGGAGGTAGAGATGGGGGTTCCCCGCCCTCTGCTGTCGTGAGATCTGCGGGCTTGTGACTGAGGGAGGGGTGGCGGTGGGCCCTGTCGGGTCTGAGTGACGGCGCAGCGGCGGGCCGGTGGGGGGCCGGTGTGGCG
+
,FF,F:,,,FFFF::,,,,,FF:F,FF,F:,,,:,,,F,,F,,,:,F,:,F:F:F,,,:,F,F,:,,,,,FFF,,,FF,,,:FF,,,:F:,F:,,FF,F:,:,,,,,F,F,,,:,,,:,F:,,:,,,FFF,F,:,,,,:F:,:F,,,F,F,,,,,,,,,,,:F,,F,F::,,:,FF,,,,,,,,F,,,,:,,,F,,F,,:FF,FF,,,:,:,,,,,,,,:,FF,,,:::,F,F,FF,::,,,,,,,,F:,,
@A01757:128:HWYCLDRX2:1:2101:14091:7232
TCGGACTACAGGGGTATCTAATCCTATTTGCTCCCCACGCTTTCGTGCCTCAGCGTCAGTCAACAGGCCAGGCGGCCGCCTTCGCCACTGGTGTTCTTCCATATATCTACGCATTTTACCGCTACACATGGAGTTCCACCGCCCTCTCCTGCTCTCTAGCCCGCCAGTTTCCAGAGCCTGTACCGGTTGAGCCGGTACCTTTCACTCCAGACTTAGCAGGCCGCCTACGCACCCTTTACGCCCAATCATTC
+
FFFFFFFFFFFFFFFFFFFFFFFFFFFFFFFFFFFFFFFFFFFFFFFFF:FFFFFFFFFFFFFFFFFFFFFFFFFFFFFFFFFFFFFFFFFFFFFFFFFFFFFFFFFF:FFFFFFFFFFFFFFFFFFFFF:FFFFFFF:FFFFFFFFFFFFFFFFFFFFFFFFFFFFFFF:FFFFFFFFF:FFFFFFFFFFFFFFF,FFFFFFFFFFF,:FFFFFFFFFFFFFFFFFFFFFFFFFFFFFFFFFFF,FFFFF
@A01757:128:HWYCLDRX2:1:2101:30309:7232
TCGGACTACAGGGGTTTCTAATCCTGTTCGCTCCCCTAGCTTTCGCGCCTCAGCGTCAGTCGTGGCCCAGAAGGCCGCCTTCGCCGCCGGTGTTCTTCCCAATATCTGCGCATTCCACCGCTACACTGGGAATTCCGCCTTCCCCTACCAGACTCAAGCCTGCCGGTATCGGGGGCGGACCGGGGTTGAGCCCCGGTATTTGACCCCCGACCTAACAGGCCGCCTACGCGCGCTTTACGCCCAATGAATCC
+
FFFFFFFFFFFFFFFFFFFFFFFFFFFFFFFFFFFFF,FFFFFFFFFFFFFFFFFFFFFFFFFFFFFFFFFFFFFFFFFFFFFFFFFFFFFFFFF:FFFFFFFFFFFFFFFFFFFFFFFFFF:F:FFFFFFFFFFFFFFFFFFFFFFFFFFFFFFFFFFFF:FFFFF,FFFFFFFFFFFFFFFFF:FFFFFFFFFFFFFFFFFFFFF:FFFFFFFFFFFFFFF:FF:FFFFFFF,FFFFFFFF,FFFFFF:
@A01757:128:HWYCLDRX2:1:2101:17119:7247
TCGGACTACCAGGGTATCTAATCCTGTTCGCTACCCATGCTTTCGAGCCTCAGCGTCAGTTGCAGACCAGAGAGCCGCCTTCGCCACTGGTGTTCTTCCATATATCTACGCATTCCACCGCTACACATGGAGTTCCACTCTCCTCTTCTGCACTCAAGTTCAACAGTTTCTGATGCAATTCTCCGGTTGAGCCGAAGGCTTTCACATCAGACTTATTGAACCGCCTGCACTCGCTTTACGCCCAATAAATC
+
FFFFFFFFFFFFFFFFFFFFFFFFFFFFFFFFFFFFFFFFFFFFFFFFFFFFFFFFFFFFFFFFFFFFFFFFFFFFFFFFFFFFFFF:FF:FFFFFFFFFFFFFFFFFFFFFFFFF,FFFFFFFFFF:FFFFFFFFFFFFFFFFFFFFFFFFFFFFFFFFF:FFFFFFFFFFFFFFFFFFFFFFFFFFFFFFFFFFFFFF,FFFFFFFFFFFFF::FFFF,FFFFFFFFFFFFFFFF,F::FF,,FFFFFF
@A01757:128:HWYCLDRX2:1:2101:14868:7294
TCGGACTACAAGGGTTTCTAATCCTGTTTGCTACCCATGCTTTCGAGCCTCAGCGTCAGTTAGTGCCCAGTAGGCCGCCTTCGCCACTGGTGTTCCTCCCGATATCTACGCATTCCACCGCTACACCGGGAATTCCGCCTTCCCCTACCACACTCAAGCCAGCCGGTATCGGGAGCGAGACGGGGTTGAGCCCCGAAATTTGACTCCCGACCTAACTGGCCGCCTCCGCGCGCTTTACGCCCAATGAATCC
+
F:FFFFFFFFF:FFFFFFFFFFFFFF:FFFF:FFFF:FFFFFFFFFFFFFFF:F:FFFFFFF:FFFFFFFFFFFFFFFFFFF:FFFFFFF:FFFFF:FFF:FFFFFFFFFFF:FFFFFF:F:FFFFFFFFF:F:FFFF:FFFFFFF:FFFFFF:FFF:FFFFFFFF::FFFFF:FFFFFFFF,FFF::FFF:FFFF:,F:FFFFFFF:FFFFF:FFF:FFFFFFF,F:FFFFFF:FF:FFFFFFF:FFFFF
@A01757:128:HWYCLDRX2:1:2101:18014:7294
GGGGGGGGGGGGGGGGGGGGGGGGGGGGGGGGGGGGGGGGGGGGGGGGGGGGGGGGGGGGGGGGGGGGGGGGGGGGGGGGGGGGGGGGGGGGGGGGGGGGGGGGGGGGGGGGGGGGGGGGGGGGGGGGGGGGGGGGGGGGGGGGGGGGGGGGGGGGGGGGGGGGGGGGGGGGGGGGGGGGGGGGGGGGGGGGGGGGGGGGGGGGGGGGGGGGGGGGGGGGGGGGGGGGGGGGGGGGGGGGGGGGGGGGGGG
+
FFF:::FFFFFFFFFFFFFFFFFFFFFFFFFFFFFFF:FFFF:FFFFF:FF:FFFF:FFFFFFF,FFFFFFFFF:F,FFFFF:F:FFFF:F:FFF:FFFFFFFFFFFFF:FF:FF:F:FFFFFFF,:FF:FFFF:FF:FF:F:FFFFFF,FF,FFFFFFF:FFFFFF:F:FFF:FF:F,FFFFF:FFF:FF::,FF:F:F:F,FFF::F,FF,FF:FF,FF,F::FF::F:FFF:FFF:FFFFFFF:,FFF
@A01757:128:HWYCLDRX2:1:2101:32389:7294
TCGGACTACCAGGGTATCTAATCCTATTTGCTCCCCACGCTTTCGTGCCTCAGCGTCAGTCACAGGCCAGGCGGCCGCCTTCGCCACTGGTGTTCTTCCATATCTCTGCGCATTTTACCGCTACACATGGAGTTCCACCGCCCTCTCCTGTCCTCAAGTCTGCCAGTTTCTGAATGAAAGACGAGTTGAGCTCATCCCTTTGCCTTCAGACTGAACAGACCGCCTACGAGCCCTTTACGCCCAATAAATCC
+
FFFFFFFFFFFFFFFFFFFFFFFFF:FFFFFFFFFFFFFFFFFFFFFFFFFFFF::FFFFFFFFFFFFFFFFFFFFFFFFFFFFFFFFFFFFFFFFFFFFF,FFFFFFFFFFFFFFFFFFFFFFFFFFFFFFFFFFFFFFFFFFFFFFF:FFFFFFFFFFFFFFFFFFFFFFF,FFFFFFFFFFFFFFFFFFFFFFFFFFF:FFF,FFFFF,FF:F:F:FF:FFFFF:F:FFFF,:FFFFF:,F,F::F::
@A01757:128:HWYCLDRX2:1:2101:3025:7357
GGGGGCCGGGGGGGGTCTACACTCTGCGGCCCCACCGGTGCGGGCGCCCCAGCCCCCGGGGGGCCGCCAGACCCCGCCCCCGGCCGGGGGGGTGCCAAAAAAATCTGCAACGAAAACAAAACAACGAGATAAAACCGAAACACACCAAAAAACAAAAACACGGAAAACGGGGGGGGCGGGCCGGGGACCCCCCCGGTGATCACCCCCCAGAAAAAACCCCGCAACCGCCCGCTAGAGCCCCAAATAAAACG
+
,FF,:,,,,,F,,,,,,,,,,,,,:,,:,,,,,,,,,,:,,,,,,:,:,:,:,,,,,,,,F:,,,,,,,,,,:::,:,,,:,,F,,:,,,,,,,,,,,,F,,F,,,,:,,,,,:,,:F,,F,,,,,,,,,,,,,,F,,,,::,,,,,,,,,F,F,,,,,,:,,,:,,:,:,F,:,,,,,,,,,,:,,,:,F:F,,,,,,:,:,F,:,,,,:,,F,FFF,F::,:,F,:,,,,,,,,,,F:,,,,,,,,:,,
@A01757:128:HWYCLDRX2:1:2101:5376:7357
TCAGACAACTAGTGTATCTAATCCTTTTAGCAACACACGATTTCGAAACTCAGCGACAGTTAAAGACCATAGAGCAGATTTCGACACTGGTGTAAATACATATATAAACACATAACACCGCTACAAATGGAGTTCCACTCTCCTATTCTGCACTTAAGTCTCCCAGTTTCCAAAGCAATACTCCGGTTAAGCCGAAAGATATCACATCAGAAATAAAAGACCCACTGCAGTCCATTTACCCACAATAAAAC
+
,F,,F,,F::FF,,::F,,F:,FFF,F,,,F,FF:FF:::F,F,F:::F,F:F,,,FF,,,F,F,F,F:,F,F,F,,,F,,F,,,FF,:::,,,,,,:FFFFFF:,,FF,FFF:,:,FF,F,FF,,FF,:FF,,:F:,:F,:F,,,F,FFFF:,,,F:,,,F:FF,F::FFF,,,:,,:F,,FF,,F,F,,F,,,F,,,F,F::,F:,F,F,:F:FFF,FFF,:FF,F,,,F,:F,,:,,F,FF,,FF,:F
@A01757:128:HWYCLDRX2:1:2101:13413:7373
TCGGACTACAAGGGTTTCTAATCCTGTTTGCTCCCCTAGCTTTCGCGCCTCAGCGTCAGTGATGGCCCAGAAGGCCGCCTTCGCCACCGGTGTTCTTCCCGATATCTGCGCATTCCACCGCTACACCGGGAATTCCGCCTTCCCCTACCACACTCAAGCCAGCCGGTATCGGGAGCGAGACGGGGTTGAGCCCCGAAATTTGACTCCCGACCTAACTGGCCGCCTACGCGCGCTTTACGCCCAATGAATCC
+
FFFFFFFFFFFFFFFFFFFFFFFFFFFFFFFFFFFFFFFFFFFFFFFFFFFFFFFFFFFFFFFFFFFFFFFFFFFFFFFFFFFFFFFFFFFFFFFFFFFFFFFFFFFFFFF:FFFFFFFFFFFFFFFFFFF,FFFFFFFFFF:FFFFFFFFFFFFFFFFFFFFFFFFFFFFFFFFFFFFFFFFFFF:FFFFFFFFFFFFFFFFFFFF:FFFFFFFFF:FFFF:FFFFFFFFFFFFFF::FFF:FF,FFFFF
@A01757:128:HWYCLDRX2:1:2101:11270:7388
TCGGACTACTGGGGTATCTAATCCTATTTGCTCCCCACGCTTTCGTGCCTCAGCGTCAGTCAACAGGCCAGGCGGCCGCCTTCGCCACTGGTGTTCTTCCATATATCTACGCATTTTACCGATACACATGGAGTTCCACCGCCCTCTCCTGCTCTCTAGCCCGCCAGTTACCAGAGCCTGTAACGGTTGAGCCGGTACCTTTCACTCCAGACTTAGCAGGCCGCCTACGCACCCTTTACGCCCAATCATTC
+
FFFFFFFFFF:FFFFFFFFFFFFFF:FFFFFFFFFFFFFFFFFFFFFFFFFFFFFFFFFFFFFF:F:F::F:FFFFFFF:FFFFFFFFFF,F,F,FF:F,FFF,FF,:FFF:FFF,:FFFF,FFFFFFFFFF,F,F,FF,,FFF:,FF,F,FFF:FF:FF,F:FFF:FF,F:FF:,,FFFF:,F::F,FFFFF,FFF,FFFFFFF,:FF:FFFFF,FF,:FFFFFFFFFFFFFFFFFFFFFFFFF,,F::F
@A01757:128:HWYCLDRX2:1:2101:29098:7388
TTGGACTACCAGGGTATCTAATCCTGTTTGCTCCCCACGCTTTCGAGCCTCAGCGTCAGTTACAGTCCAGAGAATCGCCTTCGCCACTGGTGTTCTTCCTAATCTCTACGCATTTCACCGCTACACTAGGAATTCCATTCTCCTCTCCTGCACTCTAGACTTCCAGTTTGAAATGCAGCACTCAAGTTGAGCCCGAGTATTTCACATCTCACTTAAAAGTCCGCCTACGCTCCCTTTACGCCCAGTAAATC
+
:FFFFFFFFFFFFFFFFFFFFFFFFFFFFFFFFFFFFFFFFFFFFFFFFFFFFFFFFFFF:FFFFFFFFFFFF,FFFFFFFFFFFFFFFFFFFFFFFFFFFFFFFFFFFFFFFF,:FF:FFFFFFFF:FFF,FFFFFFFFFFFFFFFFFFFFFFFFFFF:FF:FFFFFFF:FFFFFFFF,FFFFFFF,FFFFFFFFFF::FFF::FFFFF:FFFFFFF,:FFFF:F:,:FFFFFFF,FFFFFF,F,F,:FF
@A01757:128:HWYCLDRX2:1:2101:4743:7420
TCGGACTACAAGGGTATCTAATCCTGTTTGCTCCCCACGCTTTCGTGCCTCAGTGTCAGTTACAGTCCAGAGAGCCGCCTTCGCAACTGGTGTTCCTCCTAATATCTACGCATTTCACCGCTACACTAGGAAATCCACTCTCCTCTCCAGCACTCAAGTTCCCCAGTTTCAAAGGCATACTACGGTTGAGCCGTAGCCTTTCACCTCTGACTTAAGAAACCCCCTACGCACCCTTTACGCCCAGGAATTCC
+
:FFFFFF,FF,FFFF,F:FFFFFF:FFFFFFFFFFFFF::FFFF:FFFFF:::FFF:F,FFFFFFF:FFFFFFF,F:FF:FFF:FFFFFFFFF,FF,,F,:F,,:,:,F,FF:F:F:,FFF,:FFFFF,FF:,:FFFF,FFF,FF,F:,:FFFFF::FFFFFFFF,F,FFF::FFF,FFF:FF,,FF,,:F:,F:,F,,FFF,FF:FF,F::F,F,F,FF,,FFFF:,FFF:F,,FFFFF,F:,,F,FF,,
@A01757:128:HWYCLDRX2:1:2101:22055:7435
TCGGACACTAGGGTATCTAATCCCTTTCGCTCCCCTGGCCTTCGTGCCTCAGCGTCAGTTAATGTCCAGGAACCCGCCTTCGCCACGAGTGTTCCTCTCGATATCTACGCATTTCACTGCTACACCGAGAATTCCGGTTCCCCCTCCATTACTCTAGTCTCGCAGTATCATGTGCCGTCCGCGGGTTGAGCCCGCGCCTTTCACACACGACTTACGAAACAGCCTACGCACGCTTTACGCCCAGTGATTAC
+
:FFFFFFFFFFFFFFFFFFFF:FFFFFFFFFFFFFFFFFFFFFFFFFF:FFFFFFFFFFFFFFFFFFFFFFFFFFFFF,FFFFFFFFFFFFFFFFFFFFFFFFFFFFFFFFFFFFFFFFFFFFFFFFFFFFFF,FFFFFFFFFF:FFF,FFFFF:F:FF:F,FFFFFFFFF:FFFF,FFFFF:FFFFFF:FFFFFFFFFFFFFFFFFF:FF:FFF,FFFFF,:FF:FFF:FFFFFFF:FF:FFFFFFF:FF
@A01757:128:HWYCLDRX2:1:2101:31629:7451
TCGGACTACAAGGGTATCTAATCCTGTTTGCTCCCCACGCTTTCGCGCCTCAGCGTCAGTTATTGTCCAGCAGGCCGCCTTCGCCACTGGTGTTCCTCCGTATATCTACGCATTTCACCGCTACACACGGAATTCCGATTGCCTCTCCAGCACTCAAGAAATACAGTTTCAAATGCAGGCTATGGGTTGAGCCCATAGTTTTCACATCTGACTTGCATTCCCGCCTACACGCCCTTTACACCCAATAAATC
+
FFFFFFFFFFFFFFFFFFFFFFFFFFFFFFFFFFFFFFFFFFFFFFFFFFFFFFFFFFFFFFFFFFFFFFFFFFFFFFFFFFFFFFFFFFFFFFFFFFFFFFFFFFFFFFFFFFFFFFFFFFFFFFFFFFFFFFFFFFFFFFFFFFFFFFFFFFFFFFFFFF:FFFFFFFFFFFFFFFFFFFFFFFFFFFFFFF:FFFFFFFFFFFFFF:FFFFFFFFFF:FFFFF:FFFFFFFF:FFFFFFFFFFFFFFF
@A01757:128:HWYCLDRX2:1:2101:26829:7467
TCGGACTACAAGGGTATCTAATCCTATTTGCTCCCCATGCTTTCGAGCCTCAGCGTCAGTTGCAGACCAGAGAGCCGCCTTCGCCACTGGTGTTCTTCCATATATCTACGCATTTCACCGCTACACATGGAGTTCCACTCTCCTCTTCTGCACTCAAGTCTCCCAGTTTCCAATGCACTACTCCGGTTAAGCCGAAGGCTTTCACATCAGACTTAAAAGACCGCCTGCGTTCCCTTTACGCCCAATAAATC
+
FFFFFFFFFFFFFFFFFFFFFFFFFFFFFFFFFFFFFFFFFFFFFFFFFFFFFFFFFFFF,F,,FFFFFFFFFFFFFFFFFFFFFFF:FF:FFFFFFFFFFFFF:,FFFFF,::F:FFFFFFFFFFFFFF:FFFFFFFFF:FFFFFFFFFFFFFFFFF:FF,:F:F:FF:FFFFFFFFFF,FFFFFFFFFFFFFFFF:FFFFFFFFFFFFFFFFFFFFF:FFFFFFFFF,FFFFF:F:FFFFFF,FF,FFF
@A01757:128:HWYCLDRX2:1:2101:27480:7529
TCGGACTACAAGGGTTTCTAATCCTGTTTGCTCCCCTAGCTTTCGCGCCTCAGCGTCAGTGATGGCCCAGAAGGCCGCCTTCGCCACCGGTGTTCTTCCCGATATCTGCGCATTCCACCGCTACACCGGGAATTCCGCCTTCCCCTACCACACTCAAGCCAGCCGGTATCGGGAGCGAGACGGGGTTGAGCCCCGGTATTTGACCCCCGACCTAACAGGCCGCCTACGCGCGCTTTACGCCCAATGAATCC
+
FFFFFFFFFFFFFFFFFFFFFFFFFFFFFFFFFFFFFFFFFFFFFFFFFFFFFFFFFFFFFFFFFFFFFFF:FFFFFFFFFFFFFFFFFFFFFFFFFFFFFFF:FFFFFFFFFFFFFFFFFFFFFFFFFFFFFFFFFFFFFFFFFFFFFFFFFFFFFFFFFFFFFFFFFFFFFFFFFFFFFFFFFFFFFFFFFFFFF:FFFFFFFFFFFFFFFFFF:FFFFFFFFFFFFFF:FFFFFFFFFFFFFFF,FFF
@A01757:128:HWYCLDRX2:1:2101:22200:7560
GGGGGGGGGGGGGGGGGGGGGCTGTGGGGTTAGCGGAAAAAAAGGGCCACAGGCCCCGGCGGGGGCCGGAGGCCCCCCCCCCCCCCCCCGCGGTGCCCACCAAAAAAAAAAAAAAACAAAAAACAAAGCAGAAAAGAAAACCACACACCCCAACAACAAAACCCACAAGCCGGGCGCCCCCCGGGGGCGGCCCGCGGGGATGACACCCACAAAAACACCCCCACACACCCCCAAACCACCCCACAAAAACA
+
FFFFF:F:,,,:::,,:,,,,,,,,,,,,,,,,,,,,,,,,,,,,,,,,,,,,,,,,,,,,,,,,,,,,,,,,,,,,,,,,,,,:,:,,,,,,,,,,,,,,,,,,:,,,F,,::,F,F::,:,,,,,,,,,,F,,,:,,,,,:,:::,,,:,FF,:,,,:,,,,,,,,,,,,,,:,,,,:,,,,,,,,,,,,:,,,,,,,,,,,,:,,,,,,,,:,,F,:,,,,FF,,,,F,,F,,,,::,,:F:,,F::,
@A01757:128:HWYCLDRX2:1:2101:14687:7639
TCGGACTACAGGGGTATCTAATCCTGTTCGCTCCCCTAGCTTTCGCGCCTCAGCGTCAGTCGTGGCCCAGAAGGCCGCCTTCGCCGCCGGTGTTCTTCCCAATATCTGCGCATTCCACCGCTACACTGGGAATTCCGCCTTCCCCTACCAGACTCAAGCCTGCCGGTATCGGGGGCGGACCGGGGTTGAGCCCCGGTATTTGACCCCCGACCTAACAGGCCGCCTACGCGCGCTTTACGCCCAATGAATCC
+
FFFFFFFFFFFFFFFFFFFFFFFFFFFFFFFFFFFFFFFFFFFFFFFFFFFFFFFFFFFFFFFFFFFFFFFFFFFFFFFFFFFFFFFFFFFFFFFFFFFFFFFFFFFFFFFFFFFFFFFFFFFFFFFFFFFFFFFFFFFFFFFFFFFFFFFFFFFFFFFFFFFFFFFFFFFFFFFFFFFFFFFFFFFFFFFFFFFF:::FFFFFFFFFFFFFFFFFFFFFFFFFFFFFFFFFFFFFFFFFFFFFFFFFFFF
@A01757:128:HWYCLDRX2:1:2101:6732:7701
TCGGACTACAAGGGTATCTAATCCTGTTTGCTCCCCTAGCTTTCGCGCCTCAGCGTCAGTGATGGCCCAGAAGGCCGCCTTCGCCACCGGTGTTCTTCCCGATATCTGCGCATTCCACCGCTACACCGGGAATTCCGCCTTCCCCTACCACACTCAAGCCAGCCGGTATCGGGAGCGAGACGGGGTTGAGCCCCGAAATTTGACTCCCGACCTAACTGGCCGCCTACGCGCGCTTTACGCCCAATGAATCC
+
FFFFFFFFFFFFFFFFFFFFFFFFFFF,FFFFFFFFFFFFFFFFFFFFFFFFFFFFFFFFFFFFF:FF,FFF:FFFFFFF,FFFFFFFFF,FFFFFFFFFFFFFFFFFFFFFFFFFFFFFFFFFFFFFFFFFFFFFFFFFFF,FFFFFFFFFFF:FFFFFFFFF:FF:FFFFFFFFFFFFFF:FFFFFFFFFFFFFFFFFF:FFFFFF:F:FFFFFFF:F,FFFFFF:FFFFFF:F,FFFFFFFF:FFF:F
@A01757:128:HWYCLDRX2:1:2101:30499:7717
GGGGGGGGGCGGCGGGGGCGATATATTGGGTGTGCCACAGAAACGTACCCAGCCGGCGAGACGCGGCCGAACACCCCCGCCACCCCCCCCGCGGGGGGAGTCTATAAAAAAAAGAAAAACCAAAACAAAACAAATGACAAAAAAAAAAAATAAAGAAAAAGAAAAAAATTATATTAGAAAAGAATGTCTTAAGGAAGAGAAAGATCAAAAAAATACAAAAAAAAACAACCACAAAAAACGACACAAAAAAA
+
FFFFF:F,:,,F,,,,,F,,,,,,:,,,::,,,:,,,:,,F,,,,,,,,,,,,,:::,,,,,,,,,,,,,,:,:,,,,,:,,:,,:F,:,,:,F,F,,,,,,,,,,F,F:,,,,,F,:F,,F,:,,FFF,:,FF,,,,:F,:::,:,,F,,,:,,,,F:,,F,,F,,:,,FF,:,:,::,:,F,,,,,,,,:,,,,,,,,,,,,:F,,F,F,,,F,:,:F,F:FF,:,,,:,:F,,F,,,F,F,F,,FFFF
@A01757:128:HWYCLDRX2:1:2101:27868:7827
TCGGACTACAGGGGTATCTAATCCTGTTCGCTCCCCACGCTTTCGCTCCTCAGCGTCAGTAACGGCCCAGAGACCTGCCTTCGCCATTGGTGTTCTTCCCGATATCTACACATTCCACCGTTACACCGGGAATTCCAGTCTCCCCTACCGCACTCAAGCCCGCCCGTACCCGGCGCGGATCCACCGTTAAGCGATGGACTATCACACCGGACGCGACGAACCGCCTACGAGCCCTTTACTCCCAATAAATC
+
FFFFFFFF:FFFF::FFFFFFFF::F,FFFFF:FFFFFFFFFFF,FFF,FFFFFFFFFFFF:FF,FF:F:FFFFFFFF:FFF:,F:F:F,FFFFFFFFFFFF:F,FFF,FFFF:,FFFFFF:FFF:FFFFF,FFFF,F,FFF,FF:F:FFFFF:FFFF:FF,FFF::FFFFFFFFFFFF,FFFFF:FFFFF,FFF:FFF:,,:FFFF,F,:FFFFFFFFFF,:FFFF:FFF,F:F,,FF,FFFFFFF,:FF
@A01757:128:HWYCLDRX2:1:2101:22670:7842
TCGGACTACCAGGGTATCTAATCCTGTTTGCTCCCCACGCTTTCGAGCCTCAGTGTCAGTAACAGACCAGAATGTCGCCTTCGCCACTGGTGTTCTTCCATATATCTACGCATTCCACCGCTACACATGGAGTTCCACATTCCTCTTCTGTACTCAAGTTTCCCAGTTTCCAATGACCCTCCACGGTTAAGCCGTGGGCTTTCACATCAGACTTAAGAAACCACCTGCGCTCCCTTTACGCCCAATCATTC
+
FFFFFFFFFF,FFFFFFFF:FFFFFFFFFFFFFFFFFFFFFFFFFFFFFFFFFFFFFFFFFFFFFFFFFFF:FFFFFFFFFFFFFFFFFFFFFFFFFFFF,FFFFFFFFFFFFFFFFFFFFFFFFFFFFFFFFFFFFFFFFFFFFFFFFFFFFFFF:FFFFFFFFFFFFF,,FFFFFFFFFFFFFFFFFFFFFFFFFFFFFFFFFF:FF:FFFFF:FF,FFFFFFF:FFFFFFFFFFFFFFFFFFFFFFFF
@A01757:128:HWYCLDRX2:1:2101:2293:7874
TCGGACTACAAGGGTATCTAATCCTATTTGCTACCCACGCTTTCGTGCCTCAGCGTCAGTCAACAGGCCAGGCGGCCGCCTTCGCCACTGGTGTTCTTCCATATATCTACGCATTTTACCGCTACACATGGAGTTCCACCGCCCTCTCCTGCTCTCTAGCCCGCCAGTTTCCAGAGCCTGTACCGGTTGAGCCGGTACCTTTCACTCTAGACTTAGCAGGCCGCCTACGCACCCTTTACGCCCAATCATTC
+
FFFFFFFFFFFFFFFFFF,FFF:FFFFFF:FFF:FFFFFFFFFFFFFFFFFFFFFFFFFFFFFFFFFFFFFFFFFFFFFFFFFFFFFFFFFFFFFFFFFFFFFF:FFFFFFFFF:FFFF:FFFFFFFFFF:FFFFFFFFFFFFFFFFFFFFFFFFFFFFFFFFFFFF:,FF,FFF:FFF::FFFFFF:FFF,F:FF,F:FFFF::FFFFFF::F:FFFFFF:FFFFFF:F,FFFFF,FF:FF:::,::F,:
@A01757:128:HWYCLDRX2:1:2101:23167:8015
TCGGACTACTAGGGTATCTAATCCTGTTCGCTCCCCTAGCTTTCGCGCCTCAGCGTCAGTCGTGGCCCAGAAGGCCGCCTTCGCCGCCGGTGTTCTTCCCAATATCTGCGCATTCCACCGCTACACTGGGAATTCCGCCTTCCCCTACCAGACTCAAGCCTGCCGGTATCGGGGGCGGACCGGGGTTGAGCCCCGGTATTTGACCCCCGACCTAACAGGCCGCCTACGCGCGCTTTACGCCCAATGAATCC
+
FFFFFFFFFFFFFFFFFFFFFFFFFFFFFFFFFFFFFFFFFFFFFFFFFFFFFFFFFFFFFFFFFFFFFFFFFFFFFFFFFFFFFFFFFFFFFFFFFFFFFFFFFFFFFFFFFFFFFFFFFFFFFFFFFFFFFFFFFFFFFFFFFFFFFFFFFFFFFFFFFFFFFFFFFFFFFFFFFFFFFFFFFFFFFFF:FFFFFFFFFFFFF:FFFFFFFFFFFFFFFFFFFFFFFFFFF:FFFFFFFFF,FFFFFFF
@A01757:128:HWYCLDRX2:1:2101:10511:8046
ACGGACTACTGGGGTATCTAATCCTGTTTGCTACCCACGCTTTCGAGCCTCAGCGTCAGTTAAAGCCCAGTAAGCCGCCTTCGCCACCGGTGTTCCTCCTGATATCTACGCATTTCACCGCTACACCAGGAATTCCGCTTACCTCTACTTCACTCAAGAACCGCAGTTTCAAATGCAGCCCATAGGTTAAGCCTATGTATTTCACATCTGACTTGCGATCCCGCCTACGCTCCCTTTACACCCAGTAATTC
+
FFFFFFFFFFFFFFFFFFFFFFFFFFFFFFFFFFFFFFFFFFFFFFFFFFFFFFFFFFFFFFFFFFFFFFFFFFFFFFFFFFFFFFFFFFFFFFFFFFFFF,FFFFFFFFFFFFFFFFFFFFFFFFFFFFFFFFFFFFFFF,FFFFF,FFFFFFFFFFFFFFFFFFFFFFFFFFFFFFF:FFFFFFFF:FF:FFFFFFFFFFFFFFFFFFFFFFF,FFFFFFFFFFF:FFFFFFFFF,FFF:FFFFF:FFF
@A01757:128:HWYCLDRX2:1:2101:9055:8061
TCGGACTACAGGGGTTTCTAATCCTGTTTGCTCCCCACACTTTCGAGCCTCAGCGTCAGTTAGAGCCCAGCAAGCCGCCTTCGCCACTGGTGTTCCTCCGAATATCTACGCATTTCACCGCTCCACTCGGAATTCCGCTTGCCTCTACTCCACTCAAGAACTACAGTTTTGGATGCAGCTCCGCAGTTAAGCTGCGGTATTTCACATCCAACTTGCAGTCCCGCCTGCGCTCCCTTTACACCCAGTAATTC
+
FFFFFFFFFFFFFFFFFFFFFFFFFFFFFFFFFFFFFFFFFFFFFFFFFFF,FFFFFFFFFFFFFFFFFFFFFFFFFFFFFFFFFFFFFFFFFFFFFFFFFFFFFFFFFFFFFFFFFFFFFF,FFFFFFFFFFFFFFFFFFFFFFFFFFFFFFFFFFFFFFFFFFFFFFFFFFF:FFFFFFFFF,:FFF:FFFFFFFFFFFFFFF:FFFFFFFFFFFFFFFFFFFFFF:FFFFFFFFFF,FFFF,FF:F:F
@A01757:128:HWYCLDRX2:1:2101:13955:8124
TCGGACTACAGGGGTATCTAATCCCTTTCGCTCCCCTGGCCTTCGTGCCTCAGCGTCAGTTAATGTCCAGGAACCCGCCTTCGCCACGAGTGTTCCTCTCGATATCTACGCATTTCACTGCTACACCGAGAATTCCGGTTCCCCCTCCATTACTCTAGTCTCGCAGTATCATGTGCCGTCCGCGTGTTGAGCCCGCGCCTTTCACACACGACTTACGAAACAGCCTACGCACGCTTTACGCCCAGTGATTC
+
FFFFFFFFFFFFFFFFFFFFFFFFFFFFFFFFFFFFFFFFFFFFFFFFFFFFFFFFFFFFFFFFFFFFFFFFFFFFFFFFFFFFFFFFFFFFFFFFFFFFFFFFFFFFFFFFFFFFFFFFFFFFFFFFFFFFFFFFFFFFFFFFFFFFFFFFFFFFFFFFFFFFFFFFFFFFFFFFFFFFFFFF:FFFFFFFFFFFFFFFFFFFFFFFFFFFFFFFF:FFFFFFFFFFFFFFFFFFFFF:FFFFFFFFFFF
@A01757:128:HWYCLDRX2:1:2101:14118:8124
TCGGACTACAGGGGTATCTAATCCCTTTCGCTCCCCTGGCCTTCGTGCCTCAGCGTCAGTTAATGTCCAGGAACCCGCCTTCGCCACGAGTGTTCCTCTCGATATCTACGCATTTCACTGCTACACCGAGAATTCCGGTTCCCCCTCCATTACTCTAGTCTCGCAGTATCATGTGCCGTCCGCGGGTTGAGCCCGCGCCTTTCACACACGACTTACGAAACAGCCTACGCACGCTTTACGCCCCGTGATTC
+
FFFFFFFFFFFFFF:FFFFFFFFFFF:FFFFFFFFFFFFFFFFFFFFFFFFFFFF,FFFFFFFFFFFFFFFFFFFFFFFFFFFFFFFFFFFFFFFFFFFFFFFFFFFFFFFFFFFFFFFFFFFFFFFF:FFFFFFFFFFFFFFFFFFFF:FFFFFFFFFFFFFFFFFFFFFFFFFFFFFFFFF::FFFFFFFFFFFFFFFFFFFFFFFFFFFF:FFF::,FF:FFFFF:FFFFFFFFFFFFFFFFFFFFF:
@A01757:128:HWYCLDRX2:1:2101:22742:8124
TCGGACTACACGGGTATCTAATCCTATTTGCTCCCCACGCTTTCGTGCCTCAGCGTCAGTCGTGGCCCAGAAGGCCGCCTTCGCCGCCGGTGTTCTTCCCAATATCTGCGCATTCCACCGCTACACTGGGAATTCCGCCTTCCCCTACCAGACTCAAGCCTGCCGGTATCGGGGGCGGACCGGGGTTGAGCCCCGGTATTTGACCCCCGACCTAACAGGCCGCCTACGCGCGCTTTACGCCCAATGAATCC
+
,FFFFFFFFFFFFFFFFFFFFFFFFFFFFFFFFFFFFFFFFFFFFFFFFFFFFFFFFFFFFFFFFFFFFFFFFFFFFFFFFFFFFFFFFFFFFFFFFFFFFFFFFFFFFFFFFFFFFFFFFFFFFFFFFFFFFFFFFFFFFFFFFFFFFFFFFFFFFFFFFFFFFFFFFFFFFFFFFFFFFFFFFFFFFFFFFFFFFFFFFFFFFFF:FFFFFFFFFFFFFFFFFFFF:FF:FFFFFFFFFFF:F,FFFF:
@A01757:128:HWYCLDRX2:1:2101:26051:8124
TCGGATAACAAGGGTATCTAATCCTGTTTGATACCCGCGCTTTCGAGCCTCAGCGTCAGTAACACCCCAGAAGGCTGCCTTCGCAATCGGAGTTCTTCGTCATATCTAAGCATTTCACCGCTACACAACAAATTCCACCTTCCTTGTGTGAACTCAAGACCGCCAGTTTCAACGGCATGACAAGGTTGGGCCCTGACATTTGACCGCTGACTTAACAGCCCGCCTACGCTCCCTTTAAACCCAATAAATCC
+
FFFFFFFFFFFFFFFFFFFFFFFFFFFF:FFFFFFFFFFFFFFFFFFFFFFFFFFFFFFFFFFFFF,FFFFFFFFFFFFFFFFFFFFFFFFFFFFFFFFFFFFFFFFFFFFFFFFFFFFFFFFFFFFFFFFFFFFFFFFFFFFFFFFFFFFFFFFFFFFFF:FFFFFFFFFFFFFFFFFFFFFFFFFF,FFFFFFFFFFFFFFF:FFFFFFFFFFFF:FFFF:FF,,FFFFFFFFFFFFFFFF,FFFFFF:
@A01757:128:HWYCLDRX2:1:2101:4652:8202
TCGGACTACTAGGGTATCTAATCCTGTTTGCTCCCCACACTTTCGAGCCTCAGCGTCAGTTACAGTCCAGATAGTCGCCTTCGCCACTGGTGTTCTTCCTAATCTCTACGCATTTCACCGCTACACTAGGAATTCCACTCTCCTCTCCTGCACTCTAGACTTCCAGTTTGAAATGCAGCACCCCAGTTGAGCCCGGGTATTTCACATCTCACTTAAAAATCCGCCTACGCTCCCTTTACGCCCAGTAAAAC
+
FFFFFFF:FFFFFFFFFFFFFFFFFFFFFFFFFFFFFFF:FFFFFFFFFFFFFFFF:FFFFFFFFFFFFFFFFF:FFFFFFFFFFFFFFFFFFFFFFFF:FFFF:FFFFFF:FFFFF,FFFFFFFFFFFFF:,F:FF:FFFFFFF:FFFFFFF,FF:FF:,FF,F:FFFFFFFF:FF:::FF,,:::F,FFF,FF:F:FFF,,FF,,,F,,,,F:FFFF,,F:,F,:F,F:FFF,F,,F,::F,,F,:,,,
@A01757:128:HWYCLDRX2:1:2101:24560:8359
TCGATATGGGGTATCTAATCCTGTTTGCTACCCACGCTTTCGAACCTCAGCGTCAGTTACAGACCAGAGAGCCGCTTTCGCCACTGGTGTTCTTCCATATATCTACGCATTTCACCGCTACACATGGAGTTCCACTCTCCTCTTCTGCACTCAAGTTCAACAGTGTCTGATGCAATTCTCCGGTTGAGCCGAAGGCTTTCACATCAGACTTATTGAACCGCCTGCACTCGCTTTACGCCCAATAAATCCGG
+
FFFFFFFFFFFFFFFFFFFFFFFFFFFFFFFFFFFFFFFFFFFFFFFFFFFFFFFFFFFFFFFFFFFFFFFFFFFFFFFFFFFFFFFFFFFFFFFF,FFFFFFFFFFFFFFFFFFFFFFFFFFFFFFFFFFFFF:FFFFFFF:FFF:FFFFFFFFFFFFFFFFF,FFF:FFFFFFFFFFFFFFFFFFFFFFF:FFFFFFFFFFFFFFFFFFF:,FF:FFFFFFFFF:FF,FF,F:FFFFFFF,F:,FFFFF
@A01757:128:HWYCLDRX2:1:2101:10230:8375
TCGGACTACCGGGGTATCTAATCGCTTTCGCTCCCCTGGCCTTCGTGCCTCAGCGTCAGTGAATGTCCAGGAACCCGCCTTCGCCACGTGTGTTCCTCTCGATATCTACGCATTTCACTGCTACACCGAGAATTCCGGTTCCCCCTCCATTACTCTAGTCTCGCAGTATCATGTGCCGTCCGCGGGTTGAGCCCGCGCCTTTCACACACGACTTACGAAACAGCCTACGCACCCTTTACGCCCAGTGATTC
+
F:FFFFF,F,:,FFFFFF:FF:F,F:,FF:,,,::FFFF:,:FFF:FFF,FFF:F:,FFF,FFFF,,:FFF:F:F,FFFFFFFFF,FF,F::FFFFFFF:FFF:FFFFF:FF,FFFFFFFF,FFFFFFFFF:FFFFFFFF,FF:FFFF:FF:FFFFFF,FFFFFFFFFFFFF:FFF:FFFFFFFF:::FFFFF,FFFF:FFFFFFFFFFF,FFF,F:FFFFFF:FF::FFFF,,:FFFFFFFFFF:,,FFF
@A01757:128:HWYCLDRX2:1:2101:5719:8453
TCGGACTACAAGGGTATCTAATCCTGTTCGATCCCCGCACTTTCGTGCCTCAGCGTCAGTAGGGCGCCGGAAGGCTGCCTTCGCAATCGGGGTTCTGCGTGATATCTATGCATTTCACCGCTACACCACGCATTCCGCCTTCTTCTCGCCCACTCAAGGCCCCCAGTTTCAACGGCCGGACGGGGTTGAGCCCCGAATTTTTACCGCTGACTTAAAAGCCCGCCTACGCACCCTTTAAACCCAATAAATCC
+
FFFFFFFFFFFFFFFFFF:FFFFFFF:FFFFFFFFFFFFFFFFFFFFFFFF:FFFFF,FFFFFFFFFFFFFFFFFFFFFFFFFFF,FFFFFFFFFFFFFFFFF:FFF,FFFFFFFFFFFFFF::FFFFFFFFFFFFF:FFFFFFFFFFFF:F::FFFFFFFFFF:FFFFF:FF:FFFFFFFFF,FFFFFFFFFFFF:,FFFF::FFFFFFF,F,F,:FFFFFF:F,FFFFFFF,,FF,,F,F,,FFFFFF,
@A01757:128:HWYCLDRX2:1:2101:3540:8500
TGACTTGGGGTATCTAATCCTGTTCGCTACCCATGCTTTCGAGCCTCAGCGTCAGTTGCAGACCCGAGAGCCGCCTTCGCCACTCGGGTGCTTCCATATATCTACGCATTCGAGCGCTCCACATGGAGGTGCACTCTCCTCTTCTGCACTCAAGTTGAACAGTATCTGATGCACTTCTCCGGGGGAGCCGGAGGGTGTCTGATCTGAGTTTGGGACGGGGGGGCATGCGCTGTGGCGACTGGCATAGGGGC
+
,:,::FF,F:::F:F,,F::FFFFF:::F,F,:FFFFFF:F:FFFFF:F:F:,:F:FF:,F:,F,F,F,F:FFF,::,FF:,,,,,,F,,:FF:,FFF,,:F,:,,,,,,:,:,::,::,:FFF:FF,,,,,,:FF:F,F,:FFFF,F,:FFF:F,,:,FFF:,:FF::FF:,,:,,::,FF,,F,:F,:,:,,F:,F:,,,FF,F,:,:,,,,,,,:,,:,,,,,,,F,,,F,,,,,F,,,,,F,,,,::
@A01757:128:HWYCLDRX2:1:2101:20880:8500
TCGGACTACAGGGGTATCTAATCCTGTTTGCTCCCCTAGCTTTCGCGCCTCAGCGTCAGTGATGGCCCAGAAGGCCGCCTTCGCCACCGGTGTTCTTCCCGATATCTGCGCATTCCACCGCTACACCGGGAATTCCGCCTTCCCCTACCACACTCAAGCCAGCCGGTATCGGGAGCGAGACGGGGTTGAGCCCCGAAATTTGACTCCCGACCTAACTGGCCGCCTACGCGCGCTTTACGCCCAATGAATCC
+
FFFFFFFFFFFFFFFFFFFFFFFFFFFFFFFFFFFFFFFFFFFFFFFFFFFFFFFFFFFFFFFFFFFFFFFFFFFFFFFFFFFFFFFFFFFFFFFFFFFFFFFFFFFFFFFFFFFFFFF:FFFFFFFFFFFFFFFFFFFFFFFFFFFFFFFFFFFFFFFFFFFFFFF,FFFFFFFFFFF:FFFFFFFFFFFFFFFFFFFFFFFFFF:FFFFFFFFF,FFFFFFF:FFFFFFFFF,FFFFF:FFFFFF,FFF
@A01757:128:HWYCLDRX2:1:2101:23954:8531
TCGGACTACTGGGGTATCTAATCCTATTTGCTCCCCACGCTTTCGTGCCTCAGCGTCAGTCACAGGCCAGGCGGCCGCCTTCGCCACTGGTGTTCTTCCATATCTCTGCGCATTTTACCGCTACACATGGAGTTCCACCGCCCTCTCCTGTCCTCAAGTCTGCCAGTTTCTGAATGAAAGACGAGTTGAGCTCATCCCTTTGCCTTCAGACTGAACAGACCGCCTGCGCACCCTTTACGCCCAATCATTCC
+
FFFFFFFF:FFFFFFFFFFFFFFFFFFFFFFFFFFFFFFFFFFFFFFFFFFFFFFFFFFFFFFFFFFF:FFFFFFFFFFFFFFFFFFFFFFFFF,FFFFFFFFFFFFFFFFFFFFFFFFFFFFFFFFFFFFFFFFFFFFFFFFFFFFFFFFFFFFFF:FFFFFFFFFFFFFFFFFFFFF:FFFFFFFFFFFFF:FFFFFFFFFFF:FFFFFF:,FFFFF:,FFFF:FFF:FFFFFFFFFF:F:FFFFFFFF
@A01757:128:HWYCLDRX2:1:2101:4327:8547
TCGGAATACCGAGGAATCAAATCATGATAGCTGCCATAACATTCGCGCCTAAGCGACAGTCGTGGCCAAGAAGGCAGCCTTCGCAGCAGTTCTTATAGCCAAAATCTGAGCATTCGACCGCTACAATGGGACTTCCCCCGTCACCTACCAGATACAAGCATGACGGTATCGCGGTCGCTCCGCGATTGGGCCCGTGTAAGTGACCAGCGTCCTAACAGGCCGCGGTCTGGAGCTGTAAGCCCAAGGTCTTC
+
,:,:F,FF,,,:,,,::,,::FF,,:::,,,,,F,,FF,F,:,,,,,,:F,F:,,,,::,,,:F,,::F,:F,,,F:F,F,,F,,:,,,,F::,,::,FF,F,::FF::F,F:F,,,:FF,F,,:,::,:,F,,,,:FF,F:,F,,,,F,FF,:F:,,,,,,,::,,,FFF:,,:,F,F,FF,F,,F:,,:,F,,:,:,:F:,,F,,F,FFF:,,:,,,,,:F,,,:,,,:,:FFF,,,,,,,F,,,:,,:
@A01757:128:HWYCLDRX2:1:2101:15103:8609
TCGGACTACTAGGGTATCTAATCCTGTTTGCTCCCCTAGCTTTCGCGCCTCAGCGTCAGTGATGGCCCAGAAGGCCGCCTTCGCCACCGGTGTTCTTCCCGATATCTGCGCATTCCACCGCTACACCGGGAATTCCGCCTTCCCCTACCACACTCAAGCCAGCCGGTATCGGGAGCGAGACGGGGTTGAGCCCCGAAATTTGACTCCCGACCTAACTGGCCGCCTACGCGCGCTTTACGCCCAATGAATCC
+
FFFFFFFFFFFFFFFFFFF:FFF:FFFFFFFFFFFFFFFFFFF:FFFFFFFFF,:FFFFFFFFF:FFFFFFF:F:FFFFFFFFFFFF:F:F:FFFFFFFFFFFFFFFFFFFFFFFFFFFFFFFFFFFFFF,FFFFFFFFF:FF,FF,FFFFFFF:FFFFFFFFFFFFFFFF:,FFFFFFFFFFFFFFFF,FFFF:FFFFFF:FFFF,FFFFFFFFF:::FFFFFFFFFF:FFF,FFFF:FFFF,F:FFFFF
@A01757:128:HWYCLDRX2:1:2101:22932:8609
TCGGACTACAAGGGTTTCTAATCCTGTTTGCTACCCATGCTTTCGAGCCTCAGCGTCAGTTAGTGCCCAGTAGGCCGCCTTCGCCACTGGTGTTCCTCCCGATATCTACGCATTCCACCGCTACACCGGGAATTCCGCCTACCTCTACACCACTCAAGACCGACAGTTTTGAAAGCAGGTTGCGGGTTGAGCCCGCACGTTTCACTCCCAACTTGTCGATCCGCCTGCGCTCCCTTTACACCCAGTAATTC
+
FFFFFFFFFFFFFFFFFFFFFFFFFFFFFFFFFFFFFFFFFFFFFFFFFFFFFFFFFFFFFFF:FFFFF,FFFFFFFFFFFFFFFFFFFF:FF:FFFFF,FFFFFFFFFFFFFFFFFFFFFFFFFFFFFFFFFFFFFFFFFFFFFF:FFFFFFFFFFFFFFFFFFFFF:FF:FF:FF,FFFFF:FFFFFFFF,FFFFFF,FFFFFFFFFFFFF::FFFFFFF,FFFF:FFFFF:F:FFFFF,FFFFF::FF
@A01757:128:HWYCLDRX2:1:2101:3341:8625
TCGGACTACAAGGGTATCGAATGCTGTTCGATCCCCACGCTTTCGTGCCTCAGCGTCAGTGGGGGGCCGGCAGGCTGCCTGCGCAATCGGGGTGCTGCGCGAGATCTGGGCAGTTCGCGGGTACACCGGGGAATCCGCCTGCCTGTCGCCCCCTCAGGCCCGCCAGAGTCACCGGCGGGGCGGGGGGTCGCCCCGGGGGTTTGCCGCTGAGGGGGGGCCCCGCGGACGCGCCGGTGTCACCCGATGTCTGG
+
F:F:F::,::F:FF:F,,,:,:,F:FF,,F,,,,,F:,:,::,,,F:F,F,,,,F,:,F,F,FFFF,,F:F,FF,,F,,F,,FF,,:,:::FFF,,F,F,FF:,,,:,,FF,F,:,,FFF,:,,,F,F:,,,,:FFF,,,F,F::,:,,,,,,:,,,,,:,:F:,F,,,,,,,F,,:F,,FFFFF::,:::F:,F,F,,,,,,,,:,,F,F,:,,,,,,,,,F:,F,F,,,:F:,F,:,,,F,,,,,F,,:
@A01757:128:HWYCLDRX2:1:2101:15528:8656
TCGGACTACACGGGTATCTAATCCTGTTCGCTCCCCTAGCTTTCGCGCCTCAGCGTCAGTCGTGGCCCAGAAGGCCGCCTTCGCCGCCGGTGTTCTTCCCAATATCTGCGCATTCCACCGCTACACTGGGAATTCCGCCTTCCCCTACCAGACTCAAGCCTGCCGGTATCGGGGGCGGACCGGGGTTGAGCCCCGGTATTTGACCCCCGACCTAACAGGCCGCCTACGCGCGCTTTACGCCCAATGAATCC
+
FFFFFFFFF:FFFFFFFFFFFFFFFFFFFFFFFFFFFFFFFFFFFFFFFFFF:FFFFFFFFFFFFFFFFFFFFFFFFFFFFFFFFFFFFFFFFFFFFFFFFFFFFFFFFFFFFFFFFFFFFFFFFFFFFFFFFFFFFFFFFFFFFFFFFFFFFFFFF:FFFFFFF:FFFFFFFFFFFFFFFFFFFFFFFFFFFFFFF,FFFFFFFFFFFFFFFFFFFFFFFFFFFFFFFFFFFFF:FFFFFFFFFFFFFFF
@A01757:128:HWYCLDRX2:1:2101:30933:8688
TCGGACTACACGGGTATCTAATCCTATTTGCTCCCCACGCTTTCGTGCCTCAGCGTCAGTCACAGGCCAGGCGGCCGCCTTCGCCACTGGTGTTCTTCCATATCTCTGCGCATTTTACCGCTACACATGGAGTTCCACCGCCCTCTCCTGTCCTCAAGTCTGCCAGTTTCTGAATGAAAGACGAGTTGAGCTCATCCCTTTGCCTTCAGACTGAACAGACCGCCTGCGCACCCTTTACGCCCAATCATTCC
+
FFFFFFFFFFFFFFFFFFFF:FFFFFFFFFFFFFFFFFFFFFFFFFFFFFFFFFFFFFFFFFFFFFFFFFFFFFFFFFFFFFFFFFFFFFFFFF,FFFFFFFFFFFFFFFFFFFFFFFFFFFFFFFFFFFFFFFFFFFFFFFFFFFFFFFFFFFFFFFFFFFFFFFFFFFFFF:FFFFFFFFFFFFFFFFFFFFFFFFFFFFFFFFFFFFFF:FFFFFFFFFF:FFF:F:FFFF,FFF:FFFFFFFFFFF:
@A01757:128:HWYCLDRX2:1:2101:31765:8750
TCGGACTACACGGGTATCTAATCCTGTTTGCTCCCCACGCTTTCGTGCCTCAGCGTCAGTCAACAGGCCAGGCGGCCGCCTTCGCCACTGGTGTTCTTCCATATATCTACGCATTTTACCGCTACACATGGAGTTCCACCGCCCTCTCCTGCTCTCTAGCCCGCCAGTTTCCAGAGCCTGTACCGGTTGAGCCGGTACCTTTCACTCCAGACTTAGCAGGCCGCCTACGCACCCTTTACGCCCAATCATTC
+
FFFFFFFFFFFFFFFFFFF:FFFFFFFFFFFFFFFFFFFFFFFFFFFFFFFFFFFFFFFFFFFFFFFFFF:FFFFFFF:FFFFFFFFFFFFFFFFFFFFFFFFF,FFFFFFFFFFFFFFFFFFFFFFFFFF:FFFFFFFFFFFFFFFFFFFFFFFFFFF:FFFFFFFFFFFFFFF:F,FFFFFFFFFFFFFFFFFF:,F:FFFFFFFFFFFFFFFFFF:FFFFF:FFFFFFF:FFFF,FF:FF,F::F:FF
@A01757:128:HWYCLDRX2:1:2101:32886:8750
TCGGACTACCCGGGTTTCTAATCCTGTTTGCTCCCCACGCTTTCGTGCCTCAACGTCAGATATAGTTTGGTAAGCTGCCTTCGCAATCGGTGTTCTGTATGATCTCTAAGCATTTCACCGCTACACCATACATTCCGCCTACCGCAACTACTCTCTAGTCCTACAGTATTAGAGGCAATTTCGGAGTTGAGCCCCGAGATTTCACCTCTAACTTATAAAACCGCCTACGCACCCTTTAAACCCAATAAATC
+
FFFFFFF:FFFFFFFFFFFFFFFFFFFFFFFFFFFFFFFFFFFFFFFFF,FFFFFFFFF:FFFFF:FFFFFFFFFFFFFFFFFFF:FFFFFFFFFFFFFFFFFFFFFFFFFFFF:FF:FFFFFFFFFFFFFFFFFFFFFFF:FFFF,FFFF:FFFFFFFFF:FFFF:,FF:FFFF,F,,:,FFFFFF:FFFFFFFFFFFF:,F,FFFFF,,FF,,FFF:F:FF,FFF:FFFFF::,,FF::FFF,:F:,:F
@A01757:128:HWYCLDRX2:1:2101:7247:8782
GGGGGGGGGGGGGGGGGGGGGGGGGGGGGGGGGGGGGGGGGGGGGGGGGGGGGGGGGGGGGGGGGGGGGGGGGGGGGGGGGGGGGGGGGGGGGGGGGGGGGGGGGGGGGGGGGGGGGGAGGGGGGGGGGGGGGCTGGGGGGGCGGCGGGGGGGCGCGGGGGGCGGGCGCGGCGCGCGCGGGCGGGGCCGGGAGGCGGGGGGGGGGGGGCGGGTGGGGGGGGGGAGGGCGCCGCAGGCGGCCCAGCGAGGGC
+
FFFFFFFFFFFFFFFFFFFFFFFFFFFFFFFFFFFFFFFFFFFFFF:FF,FFF:FFFFF:F::F:FFFF:FF:FF::F:FF,,:F::,,,,,,:,:::,,,:,:,:,F::,F,,,,,,,,::,,,,,:,:F,,,,,:,,,:,,,:,,,,,,,,,,,,,,,,,,,,,:,,,,,:,,:,,,,,,,,,,,,,,,:,,,,,,,,,,,,,,,,,,,,,,,,,,,,,,,,,,,,,,,,,,,,,,,,,,,,,,,,,,,
@A01757:128:HWYCLDRX2:1:2101:16703:8782
TCGGACTACAAGGGTATCTAATCCTGTTCGCTCCCCTAGCTTTCGCGCCTCAGCGTCAGTCGTGGCCCAGAAGGCCGCCTTCGCCGCCGGTGTTCTTCCCAATATCTGCGCATTCCACCGCTACACTGGGAATTCCGCCTTCCCCTACCAGACTCAAGCCTGCCGGTATCGGGGGCGGACCGGGGTTGAGCCCCGGTATTTGACCCCCGACCTAACAGGCCGCCTACGCGCGCTTTACGCCCAATGAATCC
+
FFFFFFFFFFFFFFFFFFFFFFFFFF:FFFFFFFFFFFFFFFFFFFFFFFFFFFFFFFFFFFFFFFFFFFFFFFFFFFFFFFFFFFFFFFFFFFFFFFFFF:FFFFFFFFFFFFFFFFFFFFFFFFFFFFFFFFFFFFFFFFFFFFFFFFFFFFFFFFFFFFFFFFFFFFFFFFFFFFFFFFFFFFFFFFFFFFFFF,FFFFFFFFFFFFFFFFFFFFFFFFFFFFFFFFFFFF:FFFFFFFFFFFFFFFF
@A01757:128:HWYCLDRX2:1:2101:12988:8860
TCGGACTACACGGGTATCTAATCCCTTTCGCTCCCCTGGCCTTCGTGCCTCAGCGTCAGTTAATGTCCAGGAACCCGCCTTCGCCACGAGTGTTCCTCTCGATATCTACGCATTTCACTGCTACACCGAGAATTCCGGTTCCCCCTCCATTACTCTAGTCTCGCAGTATCATGTGCCGTCCGCGGGTTGAGCCCGCGCCTTTCACACACGACTTACGAAACAGCCTACGCACGCTTTACGCCCAGTGATTC
+
FFFFFFFFFFFFFFFFFFFFFFFFFFFFFFFFFFFFFFFFFFFFFFFFFFFFFFFFFFFFFFFFFFFF:FFFFFFFFFFFFFFFFFFFFFFFFFFFFFFFFF:FFFFFFFFFFFFFFFFFFFFFFFFFFFFFFF:FFFFFFFFFFFFFF:FFFFFFFFFFFFFFFFFFFFFF:FFFFFFFFFFFFFFFF:FFFFFFFFFFFFFFFFFFFFFF,FFFFFFFF:FFFFFFFFFFFFFFFFFFFFFFFF,FFFF
@A01757:128:HWYCLDRX2:1:2101:4933:8938
TGGACACCGGGGTTTCTAATCCTGTTCGATCCCCGCACTTTCGTGCCTCAGCGTCAGTAGGGCGCCGGAAGGCTGCCTTCGCAATCGGGGTTCTGCGTGATATCTATGCATTTCACCGCTACACCACGCATTCCGCCTTCTTCTCGCCCACTCAAGGCCCCCAGTTTCAACGGCCGGACGGGGTTGAGCCCCGCATTTTTACCGCTGACTTAAAAGCCCGCCTCCGCACCCTTTAAACCCACTAAATCCGG
+
:FFFFFFFFFFFFFFFFFFFFFFFFFFFFFFFFFFFFFFFFFFFFFFFFFFFFFFFFFFFFFFFFFFFFFFFFFFFFFFFFFFFFFFFFFFFFFFFF:FF:FFFF,FFFFFF:FFFFFFFFFFFFFFFFF:FFFFFF:FF,FFFFFFFFFFFFFFF:FFFF::F,FFF::FFFFFFFFFFFFFFFF:FFFFFF,:,F:FFFF,::FFFFF,,,FFFF:F,,FF,FFFF:,FFFFFFFFFF:,FFF:FF,F,
@A01757:128:HWYCLDRX2:1:2101:9661:8954
TCGGACTACAAGGGTTCTAATCCTGTTCGCTCCCCTAGCTTTCGCGCCTCAGCGTCAGTCGTGGCCCAGAAGGCCGCCTTCGCCGCCGGTGTTCTTCCCAATATCTGCGCATTCCACCGCTACACTGGGAATTCCGCCTTCCCCTACCAGACTCAAGCCTGCCGGTATCGGGGGCGGACCGGGGTTGAGCCCCGGTATTTGACCCCCGACCTAACAGGCCGCCTACGCGCTCTTTACGCCCAATGAATCCG
+
FFFFFFF:FFFFFFFFFFF:FFFFFFFFFFFFFFFFFFFFFFFFFFFFFFFFFFFFFFFFFFFFFFFFFFFFFFFFFFFFFFFFFFFFFFFFFFFFFFFFFFFFFFFFFFFFFFF:FFFFFFFFFFFFFF:F:FFFFFFFFFFFFFFF:FFFFFFFFFFFFFFF,FFFFFFFFFFFFFFFF:FFFFFFFFFFFFF,FFFF::FFFFFF:FFFF:FF,F:FFFFF:F:FFF:FFF,FFFFFF,FFFFFFF::
@A01757:128:HWYCLDRX2:1:2101:18900:8985
TCGGACTACAAGGGTATCTAATCCTGTTCGCTCCCCTAGCTTTCGCGCCTCAGCGTCAGTCGTGGCCCAGAAGGCCGCCTTCGCCGCCGGTGTTCTTCCCAATATCTGCGCATTCCACCGCTACACTGGGAATTCCGCCTTCCCCTACCAGACTCAAGCCTGCCGGTATCGGGGGCGGACCGGGGTTGAGCCCCGGTATTTGACCCCCGACCTAACAGGCCGCCTACGCGCGCTTTACGCCCAATGAATCC
+
FFFFFFFFFFFFFFFFFFFFFFFF:FFFFFFFFFFFFFFFFFFFFFFFFFFFFFFFFFFFFFFFFFFFFFFFFFFFFFFFFFFFFFFFFFFFFFFFFFFFFFFFFFFFFFFFFFFFFFFFFFFFFFFFFFFFFFFFFFFFFFFFFFFFFFFFFFFFFFFFFFFFFFF:FFFFFFFFFFFFF:FFF:FFFFFFFFF:,:FFFFFFFFFFFFFF:FFFFFFFFFFFF:FFFFFFFFFFFFFFFFFFF::,FFF
@A01757:128:HWYCLDRX2:1:2101:32805:8985
TCGGACTACAAGGGTTTCTAATCCTATTTGCTCCCCACGCTTTCGTGCCTCAGCGTCAGTCAACAGGCCAGGCGGCCGCCTTCGCCACTGGTGTTCTTCCATATATCTACGCATTTTACCGCTACACATGGTGTTCCACCGCCCTCTCCTGCTCTCTAGCCCGCCAGTTTCCAGAGCCTGTACCGGGTGAGCCGGTAGCTTTCACTCCAGACTGAGCAGGCCGCCTACGCACCCTTTACGCCCGATCATGC
+
FFFFFFFFFFFFFFF,F,FF:,FFFFF::FFFFF:FFFFFF:F:FFFFFF,FFFF:FFFFFFFFFFFF:FFFFFFFFF,FFFFFFF:FFFFFF:F:FFF:FFFF:FF,FF,FFF,:FFF:,FFFFFF:FFF,F,FF:FFFFFFFFFFFFFFF:FF:FFFFFFF,:FFF,FFFF,FFFFFFF:F,FF,,F:F,FFF:F,FF,,F,:FFFFF,F,,,F:F:F:FF,F,,FFF,:::F,,:FFF:F,,,,,,F:
@A01757:128:HWYCLDRX2:1:2101:7175:9001
TGGGCGTGGCGGGGTGGGTGTGCGGGTTTGTTCCCAGGGAGGCGGGCCTGAGGGTGAGGCAGTGTGCTCGGGGGCGGCTTGGGGCCGGGGCCACCCTCAGTGAAGAACCGCGTTGAGAAGGTAAGAGGGGAGTATTACCAGCACGACGAGCCAGAAGCGTCGCAGTTGGCTGAGGCGGGCCCACGGGCAGGCCGGGGCGTGGAGATCTCGGAGAGGAAAGCGAAACAGTGAGGGTGGAGCCCGGGAGATGG
+
,,F,,,,,:,,FF,,,,,,,,,,,,,,,,,,,,,,,:,,,:,,F,,,,,,,,,F,,,,,,,,,,:,,,,,F,,,,,,F,,,,,,,,,,F,,,,,,,,FF:,,,,:,F,,,,,,,,,,,,,,,,,,,,,,,,,,,,:,,:,,:F::,,,,,,:,,:,:,,F,,,,,,,,,,,,,,,,,,,,:,,:,,,,,,,F,,::,,,,,,,,,,:F,,,,,,,,,,:,,F,F,,,,,:,,,,,,F,,,,F,,,,F,,,,
@A01757:128:HWYCLDRX2:1:2101:32814:9001
TCGGACTACAAGGGTTTCTAATCCTATTTGCTCCCCACGCTTTCGTGCCTCAGCGTCAGTCAACAGGCCAGGCGGCCGCCTTCGCCACTGGTGTTCTTCCATATATCTACGCATTTTACCGCTACACATGGAGTTCCACCGCCCTCTCCTGCTCTCTAGCCCGCCAGTTTCCAGAGCCTGTACCGGTTGAGCCGGTACCTTTCACTCCAGACTTAGCAGGCCGCCTACGCACCCTTTACGCCCAATCATTC
+
FFFFFFFFFFFFFFF,FFFFFFFFFFFF,FFFFFFFFFFFFF:FF:FFFFFFFFFFFFFFF:FFFF:FF,:FFFFFFFFFF:FFFF,FFFF:FFFFF:FFF:FFFF:FFFFFF:FFFFFFFF:,FFFFFFFFFFFFFFF:FFFFFFFF:FF,:FFFFFF,FFFFFFFFFFFFF:FFFFFFF,F:FFFF:FFFFFFFFFFFF:FFFFF,::FFF::FF,FFFFFFFFFFFFF::FFFFFF,FF:FFFFF::F
@A01757:128:HWYCLDRX2:1:2101:32832:9032
TCGGACTACAAGGGTTTCTAATCCTATTTGCTCCCCCCGCTTTCGTGCCTCAGCGTCAGTCAACCGGGCAGGCGGCCGCCTTCGCCCCTGGTGTTCTTCCATATCTCGACGCATTTTACAGCTCCACATGGTGTTCCACCGCCCTCTCCTGCTCTCTAGCCCGCGAGTTTCGAGAGCCTGTACCGGTTGAGCCGGTACCTGTCAATCCAGACTTAGCAGGCCGCCTACGCACCCTGTACCCCGCATCATGC
+
FF,FF::,,F,F,FF,::F:FF,FF,F,,F:,FFFF,FFFF,,FFF:,F,FFF,F:FFFFFFFF,FF,FF,:F,FFFFFFF,FFF:,,:F:F:F:F:FFFF:FF,:F,,FFFFF,:FF,,:FF,FFFF,FF,F,:F:F:,F:F:FFFFF,FF:FFFF:FF:F:F,:,F:,F,:::F,,F:F,F,,FFFFFF,F:FF:FFF,,,,,,F,FFFF:,F,,,FFF,,F,,,F:F:F:F:,,,,,FF,:,,,F,,F
@A01757:128:HWYCLDRX2:1:2101:7925:9048
TCGGACTACACGGGTATCTAATCCTGTTCGCTACCCATGCTTTCGAGCCTCAGCGTCAGTTGCAGACCAGAGAGCCGCCTTCGCCACTGGTGTTCTTCCATATATCTACGCATTCCACCGCTACACAAGGAGTTCCACTCTCCTCTTCTGCACTCAAGTACAACAGTTTCTGATGCAATTCTCCGGTTGAGCCGAAGGCTTTCACATCAGACTTATTGAACCGCCTGCACTCGCTTTACCCCCAATAAATC
+
FFFFFFFFFFFFFFFFFFFFFFFFFFFFFFFFFFFFFFFFFFFFFFFFFFFFFFFFFFFFFFFFFFFFFFFFFFFFFFFFFFFFFFFFFFFFFFFFFFF:FFF:FFFFFFFFFFFFFFFFFFFFFFF,FFF:FFFF:F,:,FF:FF:FFF,,FFFFFF,,F::FFFFF,FF,FFFF,,,FFFF:FFFFFFF:FF:,:,FFFFFFF:FFF,FFFF,FFF,:,F,:F,F,::,F,F,FFF,,:FF:F,F,F:,
@A01757:128:HWYCLDRX2:1:2101:31539:9048
TCGGCTACACGGGTATCTAATCCTGTTTGCTCCCCACGCTTTCGCGCCTCAGCGTCAGTTAATGTCCAGCAGGCCGCCTTCGCCACTGGTGTTCCTCCGTATATCTACGCATTTCACCGCTACACACGGAATTCCGCCTGCCTCTCCATCACTCAAGAACTACAGTTTCAAATGCAGGCCATGGGTTGAGCCCATGGGTTTCACATCTGACTTGCAGTCCCGCCTACACGCCCTTTACACCCAGTAAATCC
+
FFFFFFFFFFFFFFFFFFFFFFFFFFFFFFFFFFFFFFFFFFFFFFFFFFFFFFFFFFFFFFFFFFFFFFFFFFFFFFFFFFFFFFFFFFFFFFFFFFFFFFFFFFFFFFFFFFFFFFFFFFFFFFFFFFFFFFFFFFFFFFFFFFFFFFFFFFFFFFFFFFFFFFFFFFF:FFFFFFFFFFFFFFFFFFFFFFFFFFFFFFFFFFF:FFFFFFFFFFFFFFFFFFFFFFFFFFFFFFFFFFFFFFFFFFF
@A01757:128:HWYCLDRX2:1:2101:6641:9111
TCGGACTACCCGGGTATCTAATCCTGTTCGCTCCCCTAGCTTTCGCGCCTCAGCGTCAGTCGTGGCCCAGAAGGCCGCCTTCGCCGCCGGTGTTCTTCCCAATATCTGCGCATTCCACCGCTACACTGGGAATTCCGCCTTCCCCTACCAGACTCAAGCCTGCCGGTATCGGGGGCGGACCGGGGTTGAGCCCCGGTATTTGACCCCCGACCTAACAGGCCGCCTACGCACTCTTTACGCCCAATAATTCC
+
FFFFFFFFFFFFFFFFFFFFFFFFFFFFFFFFFFFFFFFFFFFFFFFFFFFFFFFFFFFFFFFFFFFFFFFFFFFFFFFFFFFFFFFFFFFFFFFFFFFFFFFFFFFFFFFFFFFF:FFFFFFFFFFFFFFFFFFFFFFFFFFFFFFFFFFFFFFFFFFFFFFFFFFFFFFFFFFFFFFFFFFFFFFFFFFFFFFFF,FFFF:FFFFFF:FFFFFFF:,FFFFFFFFFFFFFFFFFFFFFFFF,F:,FFFF
@A01757:128:HWYCLDRX2:1:2101:31738:9111
TCGGACACTAGGGTATCTAATCCTATTTGCTCCCCACGCTTTCGTGCCTCAGCGTCAGTCACAGGCCAGGCGGCCGCCTTCGCCACTGGTGTTCTTCCATATCTCTGCGCATTTTACCGCTACACATGGAGTTCCACCGCCCTCTCCTGTCCTCAAGTCTGCCAGTTTCTGAATGAAAGACGAGTTGAGCTCATCCCTTTGCCTTCAGACTGAACAGACCGCCTGCGCACCCTTTACGCCCAATCATTCCG
+
FFFFFFFFFFFFFF::FFFFFFFFFFFFFFFFFFFFFFFFFFFFFFFFFFFFFFFFFFFFFFFFFFFFFFFFFFFFFFFFFFFFFFFFFFFF:FFFFFFFFFFFFFFFFFFFFFFFFFFFF:FFFFFFFFFFFFFFFFFFFFFFFFFFFFFFFFFFFFFFFFFFFFFFFFFFFFF::FFFFFFFFFFFFFFFFFFFFFFFFFFFFFFFFFFFFFF:FFFFFFFFFFFFFFFFFFF,F:FFFFFFFFFFF:F
@A01757:128:HWYCLDRX2:1:2101:27462:9189
TCGGACTACAGGGGTATCTAATCCTGTTTGCTCCCCACGCTTTCGCGCCTCAGCGTCAGTTATTGTCCAGCAGGCCGCCTTCGCCACTGGTGTTCCTCCGTATATCTACGCATTTCACCGCTACACACGGAATTCCGCCTGCCTCTCCAACACTCAAGAACGATAGTTTCAAATGCAGGCTATGGGTTGAGCCCATAGTTTTCACATCTCACTTACAATCCCGCCTACACGCCCTTTACACCCAGTAAATC
+
FFF:FFFFFFFFFFFFFFFF:FFFFFFF:F,FFFFFFFFFFFFFFFFFFFFF:FF:FFFF::FFFFFFFFFF,FF:F,FFFF,,,FFFF::FFFFFF:FFFFFFFFFFFFFFFF,FFFF:FFFFF:FFF,FF:FF,FF:,F:FF,FFFF:FF:F:FF,FF::FFF,FFFFFFF:,FF,,:FF,:,:FFFFF:FFF,FF::F:FFFF::F,F:,,F:,F:,::,,:FF,F,F:F,F,,F,FF,::,,FFF,,
@A01757:128:HWYCLDRX2:1:2101:31485:9204
TCGGACACTAGGGTATCTAATCCTATTTGCTCCCCACGCTTTCGTGCCTCAGCGTCAGTCACAGGCCAGGCGGCCGCCTTCGCCACTGGTGTTCTTCCATATCTCTGCGCATTTTACCGCTACACATGGAGTTCCACCGCCCTCTCCTGTCCTCAAGTCTGCCAGTTTCTGAATGAAAGACGAGTTGAGCTCATCCCTTTGCCTTCAGACTGAACAGACCGCCTGCGCACCCTTTACGCCCAATCATTCCG
+
FFFFFFFFFFFFFF,FFFFFFFFFFFFFFFFFFFFFFFFFFFFFFFFFFFFFFFFFFFFFFFFFFFFFFFFFFFFFFFFFFFFFFFFFFFFFFFFFFFF:FFFFFFFFFFFFFFFFF:FFFFFFFFFFFFFFFFFFFFFFFFFFFFFF:FFFFFFFFFFFFFFFFFFFFFFFFFFFFFF:FFFFFFFFFFFFFFFFFFFFFFFF:FFFFFFFFFFFFFFF:FFFFFFFFFFFFFFFFFFFFFFF:FFFF:F
@A01757:128:HWYCLDRX2:1:2101:9453:9283
TCGGACTACAAGGGTATCTAATCCTGTTCGCTCCCCTAGCTTTCGCGCCTCAGCGTCAGTCGTGGCCCAGAAGGCCGCCTTCGCCGCCGGTGTTCTTCCCAATATCTGCGCATTCCACCGCTACACTGGGAATTCCGCCTTCCCCTACCAGACTCAAGCCTGCCGGTATCGGGGGCGGACCGGGGTTGAGCCCCGGGATTTGACCCCCGACCTAACAGGCCGCCTACGCGCGCTTTACGCCCAATGAATCC
+
FFFFFFFFFFFFFFFFFFFFFFFFFFFFFFFFFFFFFFFFFFFFFFFFFFFFFFFFFFFFFFFFFFFFFFFFFFFFFFFFFFFFFFFFFFFFFFFFFFFFFFFFFFFFFFFFFFFFFFFFFF:FFFFFFFFFFFFFFFFFFFFFFFFFFFFFFFFFFFFFFFFFFFFFFFFFFFFFFFFFFFFFFFFFFFFFFFFF,FFFFFFFFFFFFFFFFFFFFFFFFFFFFFFFFFFFF:FFFFFFFFFFF:FFFFF
@A01757:128:HWYCLDRX2:1:2101:9751:9330
TCGGACTACAAGGGTATCTAATCCTATTTGCTCCCCACGCTTTCGTGCCTCAGCGTCAGTCACAGGCCAGGCGGCCGCCTTCGCCACTGGTGTTCTTCCATATCTCTGCGCATTTTACCGCTACACATGGAGTTCCACCGCCCTCTCCTGCTCTCTAGCCCGCCAGTTTCCAGAGCCTGTACCGGTTGAGCCGGTACCTTTCACTCCAGACTTAGCAGGCCGCCTACGCACCCTTTACGCCCAATCATTCC
+
FF:FFFFFFFFFFFFFFFFF,FFFFFFFFFF:FFFFFFFFFFFFFFFF::FFFFFFFFFFFFF:FFFFF:FFFFFFFFFFFFFFFF,F:FFF,FFFFFFFFFFFFFFFFFFFFF:FFFFFF:FF:FFFFFFFFFFFFFFFFFFFFFFFFFFFFFFFFFFFF:FFFFFFFFFFFFFFFFFFFFFF:FFFFFFFFFF,FFFFFFFFFFFFFFFFFFFFFFFFFFFFFFFFFFF,FFFFF,FFFFFFFF:F,FF
@A01757:128:HWYCLDRX2:1:2101:4155:9345
TCGGACTACACGGGTATCTAATCCTGTTCGCTCCCCTAGCTTTCGCGCCTCAGCGTCAGTCGTGGCCCAGAAGGCCGCCTTCGCCGCCGGTGTTCTTCCCAATATCTGCGCATTCCACCGCTACACTGGGAATTCCGCCTTCCCCTACCAGACTCAAGCCTGCCGGTATCGGGGGCGGACCGGGGTTGAGCCCCGGTATTTGACCCCCGACCTAACAGGCCGCCTCCGCGCGCTTTACGCCCAATGAATCC
+
FFFFFFFFFFFFFFFFFFFFFFFFFFFFFFFFF:FF:FFFFFFFFFFFFFFFFFFFFFFFFFFFFFFFFFFFFFFFFFF:FFFF:FFFFFFF:,FFFFFFFFFFFFFFFFFFFFFFFFFFFFFFFFFF:FF,FFFFFFFFFFFFFFFFF:FFFFFFFFFFFFFFFFFFFFFFFFFFFFFFFFFFFF:FF,FFFFF,:,F:FF,FF:FFFFFFF:FFFF,:FFFFF,FF::FFF:,:FFFFFFF,FFF,FF:
@A01757:128:HWYCLDRX2:1:2101:23086:9502
TCGGACTACCAGGGTATCTAATCCTGTTTGCTACCCATGCTTTCGAGCCTCAGCGTCAGTTAGTGCCCAGTAAGCCGCCTTCGCCACTGGTGTTCCTCCCGATATCTACGCATTCCACCGCTACACCGGGAATTCCGCTTACCTCTACACCACTCAAGACCGGCAGTTTTGAAGGCAGTTCATGGGTTGAGCCCATGGTTTTCACCTCCAACTTGCCGCTCCGCCTGCGCTCCCTTTACACCCAGTAATTC
+
FFFFFFFFFFFFFFFFFF:FFF:FFFFFFFFFFFFFFFFFFFFFFFFFFFFFFFFFFFFFFFFFFFFFFFFFFFFFFFFF:FFFFFFFFFFFFFFFFFFFFFF:FFFFFFFFFFFFFFFFFF:FFFFFFFFFFFFFFFFFFFFFFFFFFFFFFFFFFFFFFFFFFFF,FFF::FFFFFFFFFFF:FFFFFFFFFFFFFFF,FFFFFFFF:FFFF:FFFFFFFFFFFFFFF:F:FFFFFFFFFFF:FFFFFF
@A01757:128:HWYCLDRX2:1:2101:11415:9674
TCGGACTACAAGGGTATCTAATCCTGTTCGCTCCCCTAGCTTTCGCGCCTCAGCGTCAGTCGTGGCCCAGAAGGCCGCCTTCGCCGCCGGTGTTCTTCCCAATATCTGCGCATTCCACCGCTACACTGGGAATTCCGCCTTCCCCTACCAGACTCAAGCCTGCCGGTATCGGGGGCGGACCGGGGTTGAGCCCCGGTATTTGACCCCCGACCTCACAGGCCGCCTCCGCGCGCTTTACGCCCAATGAATCC
+
FFFFFFFFFFFFFFFFFFFFFFFFFF:FFFFFFFFFF,FFFFFFFFFFFFFFFFFFFFFFFFFF:FFFFFFF,FFFFFFFFFFFFFFFFF:F:F:FFFFFF:FFFFFFFFFFFF:FFFFFFFFFFFFFF:F:FFFFF:FFFFF,FFFFFFF:FFFFFFFFFFFFFFFFFFFFFFFFF:FFFFFFFFFFFFFFFFF,FFFFFFFFFFFF:FF:F,FFFF:FFFFFF,,FFFFFFF,FFFFFFF:,F,FF::F
@A01757:128:HWYCLDRX2:1:2101:3712:9706
TCGGACTACAAGGGTATCTAATCCTGTTTGCTCCCCACGCTTTCGAGCCTCAACGTCAGTTACAGTCCAGTAAGCCGCCTTCGCCACTGGTGTTCCTCCTAATATCTACGCATTTCACCGCTACACTAGGAATTCCACTTACCTCTCCTGCACTCCAGCTGTACAGTTTCCAGAGCAGTCCGGGGGTTGAGCCCCCGCCTTTCACTCCAGACTTGCACTGCCGTCTACGCTCCCTTTCCACCCAGTCAATC
+
FFFFFFFFF:FFFFFF::FFFF:FFFF:FFFFFFFFFF:FFFFFF:,FFFFFFFFFFFF,FFF:FFFFF:FFFF:FFFFFFFFFFFFF:F,FF::FF,:FFFFF:FFF:FFFFFFFFFFFFFF,FF,,FFFFF,,FF:F:F:FF:FF:F:FF,,FFF:FFFFFFFFFFF,:F:FF:::,F,FFFF:FFFFF::FFFFF:FF:,FFFF,FF:,,FFFFF:FF:F:FFF:F::FFFF,F,:FFFF:FF:FF,:
@A01757:128:HWYCLDRX2:1:2101:1579:9768
TCGGACTACAAGGGTATCTAATCCCTTTCGCTCCCCTGGCCTTCGTGCCTCAGCGTCAGTTAATGTCCAGGAACCCGCCTTCGCCACGAGTGTTCCTCTCGATATCTACGCATTTCACTGCTACACCGAGAATTCCGGTTCCCCCTCCATTACTCTAGTCTCGCAGTATCATGTGCCGTCCGCGGGTTGAGCCCGCGCCTTTCACACACGACTTACGAAACAGCCTACGCACGGTTTACGCCGATTAATTG
+
FFFFFFFFFFFFFFF:FFFFFFFF:FFFFFFFFFFFFFFFFFFFFFFFFF,FFFFF::FFFFFFFF,:FF:FFF:FFF:FFFFFFFFFFFFFFFFFFFFFFFFFF:FF:FFFFFFFF:FF:F:FFF:F:FFFFF,FFFF::,F,FFFFFFFFFF,FFFF,::FF,FFFFFFFFFFFF:FFFFFFFFFFF:F:FFFFFF:FFF,FF::FF:::FFF,:FFF,FFF,F,F:F,FF,F:F:FFF:,F,F,F,,,
@A01757:128:HWYCLDRX2:1:2101:4743:9862
TCGGACTACAAGGGTATCTAATCCTGTTCGCTCCCCTAGCTTTCGCGCCTCAGCGTCAGTCGTGGCCCAGAAGGCCGCCTTCGCCGCCGGTGTTCTTCCCAATATCTGCGCATTCCACCGCTACACTGGGAATTCCGCCTTCCCCTACCAGACTCAAGCCTGCCGGTATCGGGGGCGGACCGGGGTTGAGCCCCGGTCTTTGACCCCCGACCTAACAGGCCGCATACGCGCGCTTTACGCCCAATTAATCC
+
FFFFFFFFFFFFFFFFFFFFFFFFFFFFFFFF,FF:FFFFFFFFFFFFFFFFFFFFFFFFFFFFFFFF,FFFFFFFFFFFFFFFFFFFFFFF:FFFFFFFFFFFFFFFFFFFFFFFFFFFFFFFFFFFFFF:FFFFFFFFFFFFFFFFFFFFFFFFFFFFFFFF,::FFFFFFFFFF,FFFF,FFFFFFFFFFFF:,,FFFFFF:FFFFFF::FFF:,:FFFF,FFFFFFFFFFF,FFFFFFF:F,FFFFF
@A01757:128:HWYCLDRX2:1:2101:30752:9878
TCGGACTACAAGGGTTTCTAATCCTGTTCGATCCCCACGCTTTAGTGCCTCAGCGTCAGTCGGGCGCCGGTATGCTGCCTTCGCAATCGGAGTTCTGCGTGATATCTATGCATTTCACCGCTACACCACGCATTCCGCATACTTCTCGCCCACTCAAGATCCCCAGTTTCAACGGCCGGCCCGGGTTGAGCCCGGACATTTTACCGCTGACTTAAAAATCCGCCTACGCACCCTTTAAACCCAATAAATCC
+
FFFFFFFFFFFFFFFFFFFFFFFFFFFFFFFFFFFFFFFFFFFFFFFFFFFFFFFFFFFFFFFFFFFFFFFFFFFFFFFFFFFFFFFF:FFFFFFFFFFFFFF:FFFFFFFFFFFFFFFFFFFFFFFFFFFF:FFF:FFFFFF:,FFFFFFFFFFFFFFFFFFFFFFFFF,F::FFFFFFFFFFFFFFFFFFFFFFFFFFFFFFFFFFFFFFFF,FFFFFFFFFF:FFFF:FFFFF,FFFFFF,F,FFFFF
@A01757:128:HWYCLDRX2:1:2101:20320:9940
TCGGACTACAGGGGTATCTAATCCTGTTCGCTCCCCTAGCTTTCGCGCCTCAGCGTCAGTCGTGGCCCAGAAGGCCGCCTTCGCCGCCGGTGTTCTTCCCAATATCTGCGCATTCCACCGCTACACTGGGAATTCCGCCTTCCCCTACCACACTCTAGCCAGCCGGTATCGGGAGCGAGACGGGGTTGAGCCCCGAAATTTGACTCCCGACCTAACTGGCCGCCTACGCGCGCTTTACGCCCAATGAATCC
+
FFFFFFFFFFFFFFFFFFFFFFFFFFFFFFFFFFFFFFFFFFFFFFFFFFFFFFFFFFFFFFFFFFFFFFFFFFFFFFFFFFFFFFFFFFFFFFFFFFFFFFFFFFFFFFFFFFFFFFFFFFFFFFFFFFFFFFFFFFFFFFFFFFFFFFFFFFFFFFFFFFFFFFFFFFFFFFFF:FFFFFFFFFFFFFFFFFFFFFFFFFFFFF,FFFF:FFFFF:FFFFFFFFFFFFFFFFFFFFFFF:F:F,FFFFF
@A01757:128:HWYCLDRX2:1:2101:12228:9956
TCGGACTACCAGGGTATCTAATCCTGTTTGCTCCCCACGCTTTCGTGCCTGAACGTCGGTGTCGGACCAGGAAGCCGCTTTCGCCACTGGTGTTCCTTCCGATATCTACGCATTTCACCGCTACACCGGAAATTCCGCTTCCCTCTTCCGCACCCAAGCAATGCAGTCTCGAATGCAATTCCCAGGTTGAGCCCGGGGCTTTCACACCCGACTTACATTACCGTCTACGCACGCTTTACGCCCAGTAATTC
+
FFFFFFF:FFFFFFFFFFFFFFFFFFFFFFFFFFFFFFFFFFFFFFFF:FFFFFFFFFFFFFFFFFFFFFFFFFFFFFFFFFFFFFFFFFFFFFFFFFFFFF:FFFFFFFFFFFFFFFFFFFFFFFFF:F,FFFFFFFFFFFFFFFFFFFFFFFFFFFFFFFFF,FFFFFFF:FFFFFFFF:FFFFFFFFFFFFF:FFFFFFFFFFFFFFFFFFFFF:FFFFFFFFFFFFFF,FFFFFFFFFFFFFFFFFF
@A01757:128:HWYCLDRX2:1:2101:29668:10097
TCGGACTACTGGGGTATCTAATCCTGTTCGATACCCACGCTTTCGTGCCTGAGCGTCAGTTGGGCGCCGGTATGCTGCCTTCGCAATCGGAGTTCTGCGTGATATCTATGCATTTCACCGCTACACCACGCATTCCGCATACTTCTCGCCCACTCTAGCAAGCCAGTTTCAACGGCTTGTCGGGGTTGAGCCCCGAAATTTTACCGCTGACTTAACTCGCCGCCTGCGCACCCTTTAAACCCAATAAATCC
+
FFFFFFFFFFFFFFFFFFFFFFFFFFFFFFFFFFFFFFFFFFFFFFFFFFFFFFFFFFFFFFFFFFFFFFFFFFFFFFFFFFFFFFFFFFFFFFFFFFFFFFFFFFFFFFFFFFFFFFFFFFFFFFFFFFFFFFFFFFFFFFFFFFFFFFFFFFFFFFFFFFFF:FFFFFFFFFFFFFFFFFFFFFFFFFF:FFFFFFFFFFFFFFFFFFFFFFFFFFFFFFFFFFFFFFFFFFFF:FFFFFFFFFFFFFF
@A01757:128:HWYCLDRX2:1:2101:26458:10144
TCGGACTACCAGGGTATCTAATCCTATTTGCTCCCCACGCTTTCGTGCCTCAGCGTCAGTCACAGGCCAGGCGGCCGCCTTCGCCACTGGTGTTCTTCCATATCTCTGCGCATTTTACCGCTACACATGGAGTTCCACCGCCCTCTCCTGTCCTCAAGTCTGCCAGTTTCTGAATGAAAGACGAGTTGAGCTCATCCCTTTGCCTTCAGACTGAACAGACCGACTGCGCACCCTTTACGCCCAATCATTCC
+
FFFFFFFFFFFFFFFFFFFFFFFFFFFFFFFFFFFFFFFFFFFFFFFFFFFFFFFFFFFFFFFFFFFFFFFFFFFFFFFF:FFFFFFFFFFFFFFFFFFFF,:FFFFFFFFFFFFFFFFFFFFFFFFFFFFFFFFFFFFFFFFFFFFFFFFFFFFFFFFFFFFFFFFFFFFFFFFFFFFFFF:FFFFFFFFFF:FFFFFFFFFFFFFFFFFFF:FFFFFFFFFFFF:FFFFFFFFFFFFFFFFFFFFFFFF
@A01757:128:HWYCLDRX2:1:2101:25979:10222
TCGGACTACAGGGGTATCTAATCCTGTTTGCTCCCCACGCTTTCGCGCCTCACCGTCAGTTGTCGTCCAGCAGGCCGCCTTCGCCACTGGTGTTCCTCCTAATATCTACGCATTTCACCGCTACACTAGGAATTCCGCCTGCCTCTCCGATACTCAAGACCAACAGTTTCAAATGCAGTTCGGGGGTTGAGCCCCCGGATTTCACATCTGACTTGTAAGCCCGGCTACACGCCCTTTACACCCAGTAAATC
+
FFFFFFFFF,FFF:FFFFFFF:FFFFF::FFFFFFFFFFFF::FFFF:FFFFF:FFFF::FFFFFFF:FFFFFFFF:FF,:FFFFFFFFFFF:,FFF:FFFFFFFFF:FFFFF:FFFFF,F:FF:FF,:,F:FFFF,FFF,,FF::FFFF,FFFFFFFFFF:FF:,FF,F:FFF:FFFFFFF:FFFF::FFF:FF,FFFFFFFFF:FF::F,,F,F,F:F,:FFFFFFFF,F,FFFFFFFF,:F,FFFFF,
@A01757:128:HWYCLDRX2:1:2101:6135:10238
TCGGACTACAAGGGTATCTAATCCTGTTCGCTCCCCTAGCTTTCGCGCCTCAGCGTCAGTGATGGCCCAGAAGGCCGCCTTCGCCACCGGTGTTCTTCCCGATATCTGCGCATTCCACCGCTACACCGGGAATTCCGCCTTCCCCTACCACACTCAAGCCAGCCGGTATCGGGAGCGAGACGGGGTTGAGCCCCGAAATTTGACTCCCGACCTCACTGGCCGCCTACGCGCGCTTTACGCCCACTCAATCC
+
FFFFFFFFF,FFFFFFFFFFFFFFFFFFFFFFFFFFFFFFFFFFF:FFFFFFFFFFFFFF:FFFFFFF,FFFFFF,FFFFFFFFFFFFFF,FFFFFFF:FFF:FFFFFF:FFFFFFFFFFFFFFFFFF:F:FFFFFFFFF,F,FFFFFF,FFF,F:FFFF,,FFFFFFFF:FF,FFF:FFFFFFFFFFFFFFFFF,FF:FFFFFFFF:FFFFF,,FFFFF:FF::,FFFFFFF,:F:FFFFFFFFF,FFFF
@A01757:128:HWYCLDRX2:1:2101:14452:10269
TCGGACTACCAGGGTATCTAATCCTGTTCGCTCCCCTAGCTTTCGCGCCTCAGCGTCAGTCGTGGCCCAGAAGGCCGCCTTCGCCGCCGGTGTTCTTCCCAATATCTGCGCATTCCACCGCTACACTGGGAATTCCGCCTTCCCCTACCAGACTCAAGCCTGCCGGTATCGGGGGCGGACCGGGGTTGAGCCCCGGTATTTGACCCCCGACCTAACAGGCCGCCTACGCGCGCTTTACGCCCAATGAATCC
+
FFFFFFFFFFFFFFFFFFFFFFFFFFFFFFFFFFFFFFFFFFFFFFFFFFFFFFFFFFFFFFFFFFFFFFFFFFFFFFFFFFFFFFFFFFFFFFFFF:FFFFFFFFFFFFFFFFFFFFFFFFFFFFFFFFFFFFFFFFFFFFFFFFFFFFFFFFFF:FFFFFFFFFFFFFFFFFFFFFF:FFFFFFFFFFFFFFFFF,FFFFFFFFFFFFFFFFFFFFFFFFFFFFFFFFFFFFFFFFFFFF,FF,,,FFF
@A01757:128:HWYCLDRX2:1:2101:21025:10316
TCGGACTACCCGGGTATCTAATCCCTTTCGCTCCCCTGGCCTTCGTGCCTCAGCGTCAGTTAATGTCCAGGAACCCGCCTTCGCCACGAGTGTTCCTCTCGATATCTACGCATTTCACTGCTACACCGAGAATTCCGGTTCCCCCTCCATTACTCTAGTCTCGCAGTATCATGTTCCGTCCGCGGGTTGAGCCCGCGCCTTTCACACACGACTTACGAAACAGCCTACGCACGCTTTACGCCCAGTGATTC
+
FFFFFFFFFFFFFFFFFFFFFFFFFFFFFFFFFFFFFFFFFFFFFFFFFFF:FFFFFFFFF,FFFFFFFFFFFFFFFFFFFFFFFFFFFFFFFFFFFFFFFFFFFFFFFFFFFFFFFFFFFFFFFFFFFFFF:FFFFFFFFFFFFFFFFFFFFFFFFFFFFFFFFFFFFFFFFFFFFFFFFFFFFF,FFFFFFFFFF:FFFFFF:FFFFFFFF,FFFFFFFFFFFFFFFFFFFFF:FFFFFFFFFFFFF:F
@A01757:128:HWYCLDRX2:1:2101:5249:10363
TCGGACTACAAGGGTATCTAATCCTGTTTGCTCCCCACACTTTCGAGCCTCAGCGTCAGTTAGAGCCCAGCAAGCCGCCTTCGCCACTGGTGTTCCTCCGAATATCTACGCATTTCACCGCTACACTCGGAATTCGGCTTGCCTCTACTCCACTCAAGAACTACAGTATTTGATGCAGCTCCGCAGTTAAGCTGCGGTATTTCACCTCAAACTTGCAGTCCCGCCTGCGCTCCCTTTACACCCAGTTATTC
+
FFFF:FFF:FFFFFFFF,FFFFF,FFFFF:,FFF:FFFFFFFFFFFFFF:FFFFFFFF,FFFFF,:F,FF,FFFFFFFFFFFFFF:,FFFF,FF:F:FF:FFFFFFFFFFF,FF::FFFF:FF:F:FFF,FFFFF,FFFF,FFFF:FFFF,F,:,:FFF:FFFFFFF,FF:FF:F,FFFFFFFF,,FF,F:FF::FFFFFFF:,:,FF:,FFFF,F,F,:,FF,FFFFF:FF,:F::F:FFFFFF,,:FFF
@A01757:128:HWYCLDRX2:1:2101:31837:10379
TCGGACTACCAGGGTTTCTAATCCTGTTTGCTCCCCACACTTTCGTGCCTCAACGTCAGTTACTGTCCAGAAAGTCGCCTTCGCCACCGGTGTTCTTCCTAATATCTACGCATTTCACCGCTACACTAGAAATTCCACTTTCCCCTCCAGCACTCAAGATATATAGTTTTAGTAGCAGTTCCTCAGTTAAGCCGAGGGATTTCACTACTAACTTGTATACCCGTCTAAGCACCCTTTACCCCCAATAAATC
+
FFFFFFFFFFFFFFFFF:FFFFFFFF,F:FFFF:FFF,FFF:F:FFFF:F:FFF,FFFFFFFFFFF:FFFF:FFFFFF,:FFFFF,F,FF,FFFFFFFFFFF,FFFFF,FF,:,FFFF,FF,F,FFFFFF:FFFFFF::FFFFFF,:F:FF,FFFF,FFF,FFFFF,FFFFFFF:F:F,FFFFFFF:F,FF:FFFFF::F,,FF::FF:FF:FF:FFFFF,FFFF,F,FFFFFF:,FFF,F:FFF,F,:FF
@A01757:128:HWYCLDRX2:1:2101:16269:10410
TCGGACTACACGGGTTTCTAATCCTGTTTGCTCCCCACGCTTTCGAGCCTCAGCGTCAGTTACAGTCCAGAGAGTCGCCTTCGCCACTGGTGTTCTTCCTAATCTCTACGCATTTCACCGCTACACTAGGAATTCCACTCTCCTCTCCTGCACTCTAGACTTCCAGTTTGAAATGCAGCACCCAAGTTGAGCCCGGGTATTTCACATCTCACTTAAAAATCCGCCTACGCTCCCTTTACACCCAGTAATTC
+
FFFFFFFFFFFFFFFFFFFFFFFFFF::FFFFFFFFFFFFFFFFFFFFFFFFFFFFF:FFFFFFFFFFFFFFFFFFFFFFFFFFFFFFF:FFFFFFFF:FFFF:F:,FFF:,FFFF,FFFFF:FFFF,FFFFF:FFFFFFFFFFFFFFFFFFFF:FFFF,FFFFFFFFFFFFFFFFFFFFFFFFFFFFF,FF:FFFFF,F,FF,FFF:FF:FFFFF:FFFFFFF:FFFFFFFFF,FFFFF:FF,FFF,FFF
@A01757:128:HWYCLDRX2:1:2101:7753:10441
TCGGACTACTAGGGTATCTAATCCTATTTGCTCCCCACGCTTTCGTGCCTCAGCGTCAGTCACAGGCCAGGCGGCCGCCTTCGCCACTGGTGTTCTTCCATATCTCTGCGCATTTTACCGCTACACATGGAGTTCCACCGCCCTCTCCTGTCCTCAAGTCTGCCAGTTTCTGAATGAAAGACGAGTTGAGCTCATCCCTTTGCCTTCAGACTGAACAGACCGCCTGCGCACCCTTTACGCCCAATCATTCC
+
FFFFFFFFFFFFFFF,FFFFF:FFFF:FFFFFFF:FFFFFFFFFFFFFFFFFFFFF:FFFFFF,FF,FFFFFFFFFFFFFFFFFFFFFFFFFFF:FFFFFF:FFFFFFFFFFFFFFF,FFFFFFFFFF,FFFFFFF:F,FFFFFFFFFFFFFFFFFF:FFFFFF::FFFFFFFFFFFFFF:FFF:FF:FFFFFFFFFFFFFFFFFFFFF:FFFF:::FF::FF,F:,FFFFF,F,FFFFFFFF:FFFFF:,
@A01757:128:HWYCLDRX2:1:2101:24352:10535
TCGGCTACCGGGGTATCTAATCCTGTTTGCTACCCACGCTTTCGCACCTCAGCGTCAGTTTCCAGCCAGATTGCCGCCTTCGCTAACGGTATTCCTCCTGATATCTACGCATTTCACCGCTACACCAGGAATTCTGCAATCCTCTCTGATACTCTAGTATTATAGTATCACTAGCCTTACTAAAGTTGAGCTCTAGTCTTTGACTAATGACTTACAACACCGCCTACGTGCCCTTTACGCCCAGTCACTCC
+
FFFFFFFFFFFFFFFFFFFFFFFFFFFFFFFFFFFFFFFFFFFFFFFFFFFFFFFFFFFFF:FFFFFFFF:FFFF:FFFFFFFFFFFFFFFFFFFFFFFFFFFFFFFF:FFFFFFFFFFFFFFFFFFFFFFFFFFFFF,FFFFFFFFF:FFFFFFFFFFFFFFFFFFFFFFF:FFFFFFFFFFF,FFFFFFFFFF:FFFFFFFFFFFFFFFFFFF,FFFFFFFFFFFF:F:,FFFFFFFFFFFFFF:FFF:
@A01757:128:HWYCLDRX2:1:2101:23728:10551
TCGGCTACCGGGGTATCTAATCCTGTTTGCTACCCACGCTTTCGCACCTCAGCGTCAGTTTCCAGCCAGATTGCCGCCTTCGCTAACGGTATTCCTCCTGATATCTACGCATTTCACCGCTACACCAGGAATTCTGCAATCCTCTCTGATACTCTAGTATTATAGTATCACTAGCCTTACTAAAGTTGAGCTCTAGTCTTTGACTAATGACTTACAACACCGCCTACGTGCTCTTTACGCCCAGTCACTCC
+
FFFFFFFFFFFFFFFFFFFFFFFFFFFFFFFFFFFFFFFFFFFFFFFFFFFFFFFFFFFFFFFFFFFFFFFFFFFFFFFFFFFFFFFFFF:FFFFFFFFFFFFFFFFFFFFFFFFFFFFFF:FFFFFFFFFFFFFFFF:FFFFFFFFFFFFFFFFFFFFF:FFFFFFFF:FFFFFFFFFFFFFFFFFFFFFFFFFFFFFFFF,F:,FFFFFFFFFFFFFFFFFFF,FF,FFFFFFFFFFFFFFF,:FFF:F
@A01757:128:HWYCLDRX2:1:2101:12879:10614
TCGGACTACAAGGGTATCTAATCCTGTTTGCTCCCCTAGCTTTCGCGCCTCAGCGTCAGTGATGGCCCAGAAGGCCGCCTTCGCCACCGGTGTTCTTCCCGATATCTGCGCATTCCACCGCTACACCGGGAATTCCGCCTTCCCCTACCACACTCAAGCCAGCCGGTATCGGGAGCGAGACGGGGTTGAGCCCCGAAATTTGACTCCCGACCTAACTGGCCGCCTACGCGCGCTTTACGCCCAATGAATCC
+
FFFFFFFFFFFFFFFFFFFFFFFFFFFFFFFFFFFFFFFFFFFFFFFFFFFFFFFFFFFF:FFFFFFFFFFFFFFFFFFFFFFFFFFFFFFFFFFFFFFFFFFFFFFFFFF,FFFFFFFFFFFFFFFFFFFFFFFFFFFFFFFFFFFF:::FFFFFFFFFFFFFFFF:FFFFFFFFFFFF:FFFFFFFFF:FFFFFFFFFFFFFFFFFFFFFFFFFF:FFFFFFFF,FFFFFFFFFFFFFFFF,FFF:FFF
@A01757:128:HWYCLDRX2:1:2101:25328:10661
TCGGACTACAAGGGTATCTAATCCCTTTCGCTCCCCTGGCCTTCGTGCCTCAGCGTCAGTTAATGTCCAGGAACCCGCCTTCGCCACGAGTGTTCCTCTCGATATCTACGCATTTCACTGCTACACCGAGAATTCCGGTTCCCCCTCCATTACTCTAGTCTCGCAGTATCATGTGCCGTCCGCGGGTTGAGCCCGCGCCTTTCACACACGACTTACGAAACAGCCTACGCACGATTTACGCCCAGTGATTC
+
FFFFFF:FFFFFFFFFFFFFFFFFFFFFFFFFFF:FFFFF::FFFFFFFFFFFFFFFFFF:FFFFFFFFFFFFFFFF:FFFFF:FFFFFFFFFFFFFFFFFFFFFFFFF:FFFFFFFFFFFFFFFFFFFFFFFFFFF:FFFFFFFFFFFFFFFFFFFFFFFFFFFF:FFFFFFF,FFFFFFFFFF,FFFFFFFFFFFFFFF,FFFFFFF:,::FFFFFF:FFFFFFFF:F:FF,FFFFFFFFFF,FFFFFF
@A01757:128:HWYCLDRX2:1:2101:31295:10723
TCGGACTACCCGGGTATCTAATCCTGTTTGCTCCCCACGCTTTCGCGCCTCACCGTTAGTTGTCGTCCAGTAACCCGCCTTCGCCACTGGTGTTCTTCCTAATATCTACGCATTTCACCGCTACACTAGGAATTCCGCTATCCTCTCCTGTACTCTAGCTTGATAGTTCCAAATGCAATCCTCGGGTTAAGCCCAAGGATTTCACATCTTGCTAAACATGCCGCCTACTCACCCTTTACACACAGTAATTC
+
FFFFFFFFFFFFFFFFFFFFFFFFFFFFFFFFFFFFFFFFFFFFFFFFFFF:FFFF,FFFFFFFFFFFFFFFFFFFFFFFFFFFFFF:FFFFFFFFFFFFFFFFFFFFFFFFFFFFFFFFFFFFFF:FFFFFFFFF,FF,FF:FFFFF:FFFFFFF:F::FFFFFFFFFFFFFFFFF,F:FF:,FFFFFFFFFFFFF,,FFFFFFFFF:,,FF,:,FFF,,FFFFFFFFFFF,FFFFFFFF,FF,:FFFFF
@A01757:128:HWYCLDRX2:1:2101:2076:10880
TGGACTACCCGGGTTCTAATCCTGTTCAATACCCACGCTTTCGTGCCTCAGCGTCAGTCCGGCGCCGGTACGCTGCCTTCGCAATCGGAGTTCTGCGCGATATCTATGCATTTCACCGCTACACCGCGCATTCCGCGTACTTCTCGCCGTCTCTAGTCCGACAGTTTCAACGGCTCGCCGGGGTTGAGCCCCGGGCTTTTACCGCTGACTTTCCGGACCGCCTACGCACCCTTTAAACCCAATAAATACGG
+
FFFFFFFFFFFFFFFFFFFFFFFFFFFFFFFFFFFFFFFFFFFFFFFFFFFFFFFFFFFFFFFFFFFFFF:FFFFFFFFFFFFFFFFFFF:FFFFFFFFFFF::FFFFFFFFFFFFFF:F:FFFFFFFFFFF:FFFFFF:FFFF:FFFFFFFFFFFFFFFFFFFFFFFFFFFFFFFFFFFFFF,FFFFFF:FFFFFFFFFFFF:FFFFFFFFFF,FFFFFFFFF:FF:FFFFFFFF:FFFFFFF,,F,F:F
@A01757:128:HWYCLDRX2:1:2101:19506:10880
TCGGACTACAAGGGTAACTAATCCTGTTCGCTACCCTAGCTTTCGCGCCTCAGCGTCAGTCGTGGCCCAGAAGGCCGCCTTCGCCGCCGGTGTTCTTCCCAATATCTGCGCATTCCACCGCTACACTGGGAATTCCGCCTTCCCCTACCAGACTCAAGCCTGCCGGTATCGGGGGCGGACCGGGGTTGAGCCCCGGTATTTGACCCCCGACCTAACAGGCCGCCTACGCGCGCTTTACGCCCAATGAATCC
+
F:FFFFFFFFFFFFFFFFFFFFFFF::FFFFFFFFFFF:FFFFFFFFFFFFFFFFFFFFFFFFFFFFFFF:FFFFFFFFFFFFFFFFFFFFFFFFFFFFFF:FFFFFFFFF:FFFFFFFFFFFFFFFFFFFFFFFFFFFFFFFFFFFFFFFFFFFFFFFFFFFFFFF:FFFFFFFFFFFFFFFFFFFFFFFFFFFFF,FFFFFFFFFFFFFF:FFFFFFFFFFFF:FFFFFFFF,FFFFFF:F,F,FFFFF
@A01757:128:HWYCLDRX2:1:2101:27959:10895
TCGGACTACCCGGGTATCTAATCCTGTTTGCTCCCCTAGCTTTCGCGCCTCAGCGTCAGTGATGGCCCAGAAGGCCGCCTTCGCCACCGGTGTTCTTCCCGATATCTGCGCATTCCACCGCTACACCGGGAATTCCGCCTTCCCCTACCACACTCAAGCCAGCCGGTATCGGGAGCGAGACGGGGTTGAGCCCCGAAATTTGACTCCCGACCTCACAGGCCGCCTACGCGCGCTTTACGCCCAATGAATCC
+
FFFFFFFFFFFFFFFFFFFFFFFFFFFFFFFFFFFFFFFFFFFFFFFFFFFFFFFFFFFFFFFFFFFFFFFFFFFFFFFFFFFFFFFFFFFFFFFFFFFFFFFFFFFFFFFFFFFFFFFFFF:FFFFFFFF,FFFFFFFFFFFFFF,FFFFFFFFFFFFFFFFFFFFFFFFFF,FFFFFFFFFFFFFFFFFFFFFF,FFFFFFFFFFFFFFFF,,FFFFFFFFFFFFFFFFFFF,FFFFFFFFFF:F,FFF
@A01757:128:HWYCLDRX2:1:2101:14588:10911
TCGGACTACAAGGGTTTCTAATCCTGTTTGCTCCCCACACTTTCGAGCCTCAGCGTCAGTTAGAGCCCAGCAAGCCGCCTTCGCCACTGGTGTTCTTCCATATATCTACGCATTCCACCGCTACACATGGAGTTCCACTGTCCTCTTCTGCACTCAAGTCGCCCGGTTTCCGATGCACTTCTTCGGTTAAGCCGAAGGCTTTCACATCAGACCTAAGCAACCGCCTGCGCTCGCTTTACGCCCAATAAATC
+
FFFF:FFFFFFFFFFFFFFFFFFFFFFFFFFFFFFFFFFFFFFFFFFFFFFFFFFFFFFFFFFFFFFFFFFFFFFFFFFFFFFFFFFFF:FFFFFFFFFFFFFFFFFFFFFFFFFFFFFFFFFFFFFFFFFFFFFFFFFFFFFFFFFFFFFFFFFFFFFFFFFFFFFFFFFFFFFFFFFFFFFFFFFFFFFFFFFFFFFFFFFFFFFFFFFFFFFFFFFFFFFFFFFFFFFFFFFFFFFF,FFFFFFFFFF
@A01757:128:HWYCLDRX2:1:2101:13395:10942
TCGGACTACAAGGGTATCTAATCCTATTTGCTCCCCACGCTTTCGTGCCTCAGCGTCAGTCAACAGGCCAGGCGGCCGCCTTCGCCACTGGTGTTCTTCCATATATCTACGCATTTTACCGCTACACATGGAGTTCCACCGCCCTCTCCTGCTCTCTAGCCCGCCAGTTTCCAGAGCCTGTACCGGTTGAGCCGGTACCTTTCACTCCAGACTTAGCAGGCCGCCTACGCACCCTTTACGCCCAATCATTC
+
FFFFFFFFFFFFFFFFFFFFFFFFFFFFFFFFFFFFFFFFFFFFFFFFFFFFFFFFFFFFFFFFFFFFF:FFFFFFFFFFFFFFFFFFFFFFFFFFFFFFFFFFFFFFFFFFFFFFFFFFFFFFFFFFFFFFFFFFFFFFFFFFFFFFFFFFFFFFFFFFFFFFFFFFFFFFFF:FFFFFFFFFFFFFFFFFFFFF:F:FFFFFFFFFFFFFFFFFFFFFFFFFFFFFFFFFFFFFFFFFFFFFFF,FFFF
@A01757:128:HWYCLDRX2:1:2101:20365:10958
TGGGGGTGCAGGGGTGGCGAGGCCTGGGCGCTGGCGGCGGGTGGGCGCGTCCGCGTCCGTCGTGGCCGAGCAGGCCGCCTGCGCCGCCGGGGTGCGTCCCCAAATCTGCGCAGTACACCGCTAACCTGGGCAAACCGCCTTCCCCGACCAGACTCAAACCTGCCCGAAACAGGCGCCGACCCGGGGGGATCCCCGGTCTAAGACCCCAAAACGAACACGAACCCAAACCACGCTAGACCCACAATGAAACA
+
,,FF,,,,,,,FFF,,,,,,,,,,,F,,,F,:,,,,,,F,:,,,F,F,,,,,F,F,,,:,,FFFF,,::::,,:,:,,::,,:,:,FF,,,,:,F,,F,:,,,F,,,F,:F,:,,F::F,F,F,,FF,,:,,F,FF,,F,,:,F,,:F:,::F,:F,,FF,,F,,,,F,F,,FF:F,F,FF,:,,,,,F,F:,F,,,:,:F,:,,::,,F,,,,:F,,,,F:F:FF,,F,F:,:,,FF,F,FF,,,,,:FF
@A01757:128:HWYCLDRX2:1:2101:15058:10974
TCGGACTACTGGGGTATCTAATCCTGTTTGCTCCCCACACTTTCGTGCCTCAACGTCAGTTATCGTCCAGAAAGTCGCCTTCGCCACTGGTGTTCCTCCTAATATCTACGCATTTCACCGCTACACTAGGAATTCCACTTTCCTCTCCGACACTCAAGATATCCAGTTTTGGTTGCAGTTCCTCAGTTGAGCCGAGGGATTTCACAACCAACTTAGACACCCGTCTACGCACCCTTTACACCCAATAATTC
+
FFFFFFFFFFFFFFFFFFFFFFFFFFFFFFFFFFFFFFFFFFFFFFFFFFFFFFFFFFFFFFFFFFFFFFFFFFFFFFFFFFFFFFFFFFFFFFFFFFFFFFFFFFFFFFFFFFFFFFFFFFFFFFF:FFFFFFFFFFFFFFFFFFFFFFFFFFFFFFFFFFFFFFFFFFFFFFFFFFFFFFFFFFFFFFFFFFFFFF,FF:FFFFFFFFFFFFFFFFFF,FFFFFFFFFFFFFFFFFFFFFF,FFFFFFF
@A01757:128:HWYCLDRX2:1:2101:2103:11021
TGGACTACCCGGGTTCTAATCCTGTTCAATACCCACGCTTTCGTGCCTCAGCGTCAGTCCGGCGCCGGTACGCTGCCTTCGCAATCGGAGTTCTGCGCGATATCTATGCATTTCACCGCTACACCGCGCATTCCGCGTACTTCTCGCCGTCTCTAGTCCGACAGTTTCAACGGCTCGCCGGGGTTGAGCCCCGGGCTTTTACCGCTGACTTTCCGGACCGCCTACGCACCCTTTAAACCCAATAAATCCGG
+
:FFF:FFFFFFFFFFFFFFFFFFFFFFFF:FFF,FFF:FF::FFFFFF:FFFFFFFFFFFFFFFFFFFFFFFFFFFFFFFF:FFFFFFF:FFFFFF::FFFF:FFFFFFFFFFFF,F,FFFFF,FFFFFFFF:F:F,F:,FFF::FFFFFFFFFFFFFF:::FFFFF:FFFF,FFF:FFFF,FFFFFFFF,FF,FFFFFF:,FFFFFFFFFFF:,FFF,FF:FFFFFFFFFFFF:FF::,FFFF,,FFFF:
@A01757:128:HWYCLDRX2:1:2101:5403:11099
TCGGACTACTGGGGTATCTAATCCTATTTGCTCCCCACGCTTTCGTGCCTCAGCGTCAGTCACAGGCCAGGCGGCCGCCTTCGCCACTGGTGTTCTTCCATATCTCTGCGAATTTTACCGCTACACATGGAGTTCCACCGCCCTCTCCTGTCCTAAAGTCTGCCAGTTTCTTAATGAAAGACGAGTTGAGCTCAGCCCTTTGCCTTCAGACTGAACAGACCCCCTGCGCACCCTTTACGCCCAATCATTCC
+
FF,:FFF,:FFFFFFFFFFFFF,F,FFFFFF:FFFFFFF:FFFFFF:FF:FFFFFFFFF,FFFFFF,FFFFF:,FFFFF:FFFFFF:FFFFF,:FFFFFFFFFFFFFFFF,FFF:FF,FF,FFFF,FFFF:F,F:F,:F:F:FFFFF:F:FFFF,FF,FF:FF:FF:FFFF,,:,,FF,FFF,FFF:FFFFFFF,FFFF,FF:FFFFF,FFFFFF:F::FF,F,,,FFFFFFFFFFFFFFFFF:,F:,FFF
@A01757:128:HWYCLDRX2:1:2101:27877:11256
TCGGACTACCAGGGTATCTAATCCTGTTCGCTCCCCTAGCTTTCGCGCCTCAGCGTCAGTCGTGGCCCAGAAGGCCGCCTTCGCCGCCGGTGTTCTTCCCAATATCTGCGCATTCCACCGCTACACTGGGAATTCCGCCTTCCCCTACCAGACTCAAGCCTGCCGGTATCGGGGGCGGACCGGGGTTGAGCCCCGGTATTTGACCCCCGACCTAACAGGCCGCCTACGCGCGCTTTACGCCCAATGAATCC
+
FFFFFFFFFF:FFFFFFFFFFFFFFFFFFFFFFFFFFFFFFFFFFFFFFFFFFFFFFFFFFFFFFFFFFFFFFFFFFF:FFFFFFFFFFF:FFFFFFFFF:FFFFFFFFFFFFFFFFFFFFFFF:FFFFFFFFFFFFFFFFFFFFFFFFFFFFFFFFFFFFFFFFFFF:FFFFFFFFF:FFFFFFFFF:FFFFFFF,,:FFFFFFF,FFFFFF,:FFFFFFFFF:FFFFFFFFFFF:FFF:FF,FF::FF:
@A01757:128:HWYCLDRX2:1:2101:29586:11271
TCGGACTACACGGGTATCTAATCCTATTTGCTCCCCACGCTTTCGTGCCTCAGCGTCAGTCAACAGGCCAGGCGGCCGCCTTCGCCACTGGTGTTCTTCCATATATCTACGCATTTTACCGCTACACATGGAGTTCCACCGCCCTCTCCTGCTCTCTAGCCCGCCAGTTTCCAGAGCCTGTACCGGTTGAGCCGGTACCTTTCACTCCAGACTTAGCAGGCCGCCTACGCACCCTTTTCGCCCAATCATTC
+
FFFFFFFFFFFFFFFFFFFF:FFFFFFFFFFFFFFFFFFFFFFFFFFFFFFFFFFFFFFFFFFFFF:FFFFFFFFFFFFFFFFFFFFFFFFFFFFFFF:FFFFFFFFFFFF:FFFFFF:FFFFFFFFFFFFFFFFFFFFFFFFFFFFFFFFFFFFFFFFFFFFFFFFFFFF:FFFFFFFFFFFFFFFFF:FFFFFF,F:FFF:FFFFFFFFFFFFF:FF:FFF:FF:FFFFFFFFF,,:FFFF:FF:FFFF
@A01757:128:HWYCLDRX2:1:2101:12870:11381
TCGGACTACAGGGGTATCTAATCCTGTTTGCTCCCCACGCTTTCGTGCCTCAGTGTCAGTTACAGTCCAGAGAGCCGCCTTCGCAACTGGTGTTCCTCCTAATATCTACGCATTTCACCGCTACACTAGGAATTCCACTCTCCTCTCCTGCACTAAAGTTCCCCAGTTTCAAAGGCTTACTACGGTTGAGCCGTAGCCTTTCACCTCTGACTTAAGAAACCACCTACGCACCCTTTACGCCCAGTACATCC
+
FFFFFFFFFFFFFFFFFFFFFFFFFFF,FFFFFFFFFFFFFFFFFFFFFFF:FFFF:FFFFFFF:FFFFFFFFFFFFFFFFFFFFFFFFFFFFFFFFFFFFFFFFFFFFFFFFFFFFFFFFFFFFFFFFF:FFFFFFFFFFFFFFFFFFFFFFFFFFFFFFFFFFFF:FFFFFFFF:FF:FFFFF:FFFFFFF:FFFFFFFF:FF:FF:FFFFFFFF:FFFF:FFFFFFFFFF,FFFFFFFFFFF:FFFFF
@A01757:128:HWYCLDRX2:1:2101:4797:11553
TCGGACTACAAGGGTATCTAATCCTGTTTGCTCCCCACGCTTTCGCGCCTCAGAGTCAGTAGCAGTCCAGGTAGCCGCCTTCGCCACTGGTGTTCCTTCAGATATCTACGCATTTCACAGCTACACCTGGAATTCCTCTACCCTCTCGCGGAATCCAGTCATGCAGTATCAGATGCAGTTCCACGGTTCAGCCGAGGGATTTCACAACTCACTTACACAACCACCTACGCGCCCTTTACGCCCAGTAATTC
+
FFFFFFFFFF,FFFFFFFFFFFFFF,FFFFFFFFFFFF,FF,FFFF,FFFFF:,FFFF,FF,F,,FFFFFFF,FFFFFFFFFFFFFFFF,FFF:FFF,F,FFFFFFFFFF,FFFFFFFF,FFFFFFF,F,FFFFFF,F,F:FFFFF,,FF,FFFFFFFFFFFFFFFF,FFF,F,F,FFFFF:F,F:FF,FFFF,,:FFFF:FFFFF,FF,FFFFFFFFFFF,,:FF,F,:FFFFFFFFF,FF:,,FFFFFF
@A01757:128:HWYCLDRX2:1:2101:24062:11600
TCGGACTACTAGGGTATCTAATCCTGTTTGCTCCCCTAGCTTTCGCGCCTCAGCGTCAGTGATGGCCCAGAAGGCCGCCTTCGCCACCGGTGTTCTTCCCGATATCTGCGCATTCCACCGCTACACCGGGAATTCCGCCTTCCCCTACCACACTCAAGCCAGCCGGTATCGGGAGCGAGACGGGGTTGAGCCCCGAAATTTGACTCCCGACCTAACTGGCCGCCTACGCGCGCTTTACGCCCCATGAATCC
+
FFFFFFFFFFFFFFFFFFFFFFFFFFFFFF:FFFFFFFFFFFFFFFFFFFFFFFFFFFFFFFFFFFFFFFFFFFFFFFFFFFFFFFFFFFFFFFFFFFFFFFFFFFFFFFFFFFFF:FFFFFFFFFFFFFFFFFFFFFFFFFFFFFFFFFFFFFFFFFFFFFFFF:F:FFFFFFFFFFFF:FFFFFFFFFFFFFFFFFFFFFFFFFFFFFFFFFFFFFFFFFFFFFFFFFFFFFFF:FFFFF,FFFFFFFF
@A01757:128:HWYCLDRX2:1:2101:27606:11663
TCGACTACCGGGGTTTCTAATCCTGTTCGCTCCCCTAGCTTTCGCGCCTCAGCGTCAGTCGTGGCCCAGAAGGCCGCCTTCGCCGCCGGTGTTCTTCCCAATATCTGCGCATTCCACCGCTACACTGGGAATTCCGCCTTCCCCTACCAGACTCAAGCCTGCCGGTATCGGGGGCGGACCGGGGTTGAGCCCCGGTATTTGACCCCCGACCTAACAGGCCGCCTACGCGCGCTTTACGCCCAATGAATCCG
+
FFFFFFFFFFFFFFFFFFFFFFFFFFFFFFFFFFFFFFFFFFFFFFFFFFFFFFFFFFFFFFFFFFFFFFFFFFFFFFFFFFFFFFFFFFFFFFFFFFFFFFFFFFFFFF,FFFFFFFFFF:FFFFFFFF,FFFFFFFFFFFFFFFFFFFFFFFFFFFFFFFFF:FFFFFFFFFFFFFFFFFFFFFFFFFFFFFFFFFFFFFFFFFFFFFFF,FFFF,FFFFFFFF:FFFFFFFFFF:FFFFFFFFF,FFF
@A01757:128:HWYCLDRX2:1:2101:10013:11725
TCGGACTACAAGGGTATCTAATCCTGTTGGCTCCCCACGCTTTCGTGCCTCAGCGTCAGTGACAGTCCAGGCAGCCGCCTTCGCCACTGGTGTTCTTCCATATCTCTACGCATTGAACCGCTACACATGGAGTTCCACGGTCCTCTACTGTCCTCAAGACTGACAGTTTCAGAAGGTATTACTAGGTTAGCACGAGCGATTTCCGATCTAAGGTATCTTGCGCCCTCCCAGCCCTTAACGCCCAAGAAATC
+
FFFFFFFFFFFFFFFFFFFFFFFFF,FF,FFF,FFFF,FFFFFFFFFFFFFFFFFFFFFF,FFFF,:FFF,,,FFFFFFFFFFFFFFFFFFFFFFF:FFFFFF,FFF,FFFFFF:FFFFFFFFFFFFFFFFFFFFFFF,,,FFFFF,FFF,,FFFFFF:,,FFFFFFFFF,FF,,,FFF,:F:,F,F,F,,,F,,,,,,FF:F,,,,,,,,,,,F,F,,,F,,F,,,,,,,F:,:F,F,,FF,F,,F:,,F
@A01757:128:HWYCLDRX2:1:2101:5900:11772
TCGGACTACAAGGGTATCTAATCCTATTTGCTCCCCACGCTTTCGTGCCTCAGCGTCAGTCACAGGCCAGGCGGCCGCCTTCGCCACTGGTGTTCTTCCATATCTCTGCGCATTTTACCGCTACACATGGAGTTCCACCGCCCTCTCCTGTCCTCAAGTCTGCCAGTTTCTGAATGAAAGACGAGTTGAGCTCATCCCTTTGCCTTCAGACTGAACAGACCGCCTGCGCACCCTTTACGCCCAATCAATCC
+
FFFFFFFFFFFFFFFFFFFFFFFFFFFFFFFFFFFF:FFFFFFFFFFFFFFFFFFFFFFFFFFFF:FF:FFFFFFFFFFFFFFFFFFFFFFFFFFFFFFF::FFFFFFFFFFFFFFFFFFFFFFFFFFFFFFFFFFFFFFFFFFFFFFFFFFFFFFFFFFFFF:FFFFF,FFFFFF:FFFFFF:F,FFFFFFFF,FFFFFF:FFFF:FFFF:F:FFFFF:::F,,F:FFFFFF,:FFFFFFFF,FF,,,,F
@A01757:128:HWYCLDRX2:1:2101:18909:11788
TCGGACTACAAGGGTATCTAATCCTATTTGCTCCCCACGCTTTCGTGCCTCAGCGTCAGTCACAGGCCAGGCGGCCGCCTTCGCCACTGGTGTTCTTCCATATCTCTGCGCATTTTACCGCTACACATGGAGTTCCACCGCCCTCTCCTGTCCTCAAGTCTGCCAGTTTCTGAATGAAAGACGAGTTGAGCTCATCCCTTTGCCTTCAGACTGAACAGACCGCCTGCGCACCCTTTACGCCCAATCATTCC
+
FFFFFFFFFFFFFFFFFFFFFFFFF::FFFFFFFFFFFFFFFFFFFFFFFFFFFFFFFFFFFFFFFFFFFFFFFFFFFFFFFFFFFFFFFFFFFFFFFFF,FFFFFFFFFFFFFFFFFFFFFFFFFFFFFFFFFFFFFFFFFFFF:FFFFFFFFFFFFFFFF:FFFFFFFFFF:FF:FFF::FFFFFFFFFFFF:FFFFF:FFFFFFFFFFFFFFFFFF::FFFFF:FFFFFF,,FF:FFF:FFFFF:FFF
@A01757:128:HWYCLDRX2:1:2101:27543:11804
TCGACTACCGGGGTTTCTAATCCTGTTCGCTCCCCTAGCTTTCGCGCCTCAGCGTCAGTCGTGGCCCAGAATGCCGCCTTCGCCGCCGGTGTTCTTCCCAATATCTGCGCATTCCACCGCTACACTGGGAATTCCGCCTTCCCCTACCAGACTCAAGCCTGCCGGTATCGGGGGCGGACCGGGGTTGAGCCCCGGTATTTGACCCCCGACCTAACAGGCCGCCTACGCGCGCTTTACGCCCAATGAATCCG
+
FFFFFFF:FFFFFFFFFFFF::F:FFFFFFFFFFFFFFFF:F,FFFFFFFF:FFFFFFFFFFFFFFFFFFFFFFFFFF:F:FFFFFFFFFFFFFFFFFFFFFF:F:FF:FFFFFFF:F:FFF:FFFFFF,FFF:FFFFFF:FFF:FFF,FFF:FFF,FFF:FFFFFF,FFFF:FFF:FFFF:FFFF,FFFFFFFF:FFFF,FFFF:FFFFF,FFFF,:F:,FF,FFF:FFFFF,FFFFFFFFF:FFF,F,:
@A01757:128:HWYCLDRX2:1:2101:4092:11866
TCGGACTACACGGGTATCTAATCCTATTTGCTCCCCACGCTTTCGTGCCTCAGCGTCAGTCACAGGCCAGGCGGCCGCCTTCGCCACTGGTGTTCTTCCATATCTCTGCGCATTTTACCGCTACACATGGAGTTCCACCGCCCTCTCCTGTCCTCAAGTCTGCCAGTTTCTGAATGTATGACGCGGTGAGCTCATCGCTTTTCCTTCAGCCTGAGCGGACCGCCGGGGCAGCCGGTACCGCCCATCATTGC
+
:FFFFFFFFFFFFF:FFF,,FFFFFFF:FFFFFFFFFFFFFFFFFFFFFFFFFFFFFFFF,:F:FFFF,F:F:FFFFFFFFFFFFFFFFFFFF:F,:F:FFF,,:FFFFFFFF,FFF,FFFFF,:F,FF:,FFF,FF,FF::FFFFF:F,FFF:FFF:,F,F:,,FF,FFFF:,FF,F,:F:F,F,FF:F:,F,FF,FF:F,F,,,F,F,,FF,,F,F:,FF,,,::FF,,FF,,F,:,,::,,,,,,F,,
@A01757:128:HWYCLDRX2:1:2101:14995:11866
TCGGACTACAGGGGTTTCTAATCCTATTTGCTCCCCACGCTTTCGTGCCTCAGCGTCAGTCAACAGGCCAGGCGGCCGCCTTCGCCACTGGTGTTCTTCCATATATCTACGCATTTTACCGCTACACATGGAGTTCCACCGCCCTCTCCTGCTCTCTAGCCCGCCAGTTTCCAGAGCCTGTACCGGTTGAGCCGGTACCTTTCACTCCAGACTTAGCAGGCCGCCTACGCACCCTTTACGCCCAATCATTC
+
FFFFFFFFFFFFFFFFFFF:FFFFFFFFFFFFFFFFFFFFFFFFFFFFFFFFFFFFFFFFFFFFFFFFFFFFFFFFFFFFFFFFFFFFFF:FFFFFFFFFFFFF:FFFFFFFFFFF:FFFFFFFFFFFFFFFFFFFFFFFFFFFFFFFFFFFFFFFFFFFF:FFFFFFFFF:FFFFFFFFFFFFFFFF,FFFFFFF,F:FFFFFF:FFFFFFF:FFF:FFFFFFFFFFFFFFFFFFFFFFFFF,FF:FFFF
@A01757:128:HWYCLDRX2:1:2101:31774:11992
TCGGACTACCAGGGTATCTAATCCCTTTCGCTCCCCTGGCCTTCGTGCCTCAGCGTCAGTTAATGTCCAGGAACCCGCCTTCGCCACGAGTGTTCCTCTCGATATCTACGCATTTCACTGCTACACCGAGAATTCCGGTTCCCCCTCCATTACTCTAGTCTCGCAGTATCATGTGCCGTCCGCGGGTTGAGCCCGCGCCTTTCACACACGACTTACGAAACAGCCTACGCACGCTTTACGCCCAGTGATTC
+
FFFFFFFFFFFFFFFFFFFFFFFFFFFFFFFFFFFFFFFFFFFFFFFFFFFFFFFFFFFFFFFFFFFFFFFFFFFFFFFFFFFFFFFFFFFFFFFFFFFFFFFFFFFFFFFFFFFFFFFFFFFFFFFFFFFFFFFFFFFFFFFFFFFFFFFFFFFFFFFFFFFFFFFFFFFFFFFFFFFFFFFFFFFFF:FF:FFFFFFFFFFFF,FFFFFFFFFFFFF:FFFFFFFFFFFFFFFFFFFFFFFFFFFFFFF
@A01757:128:HWYCLDRX2:1:2101:7988:12070
TCGGACTACAGGGGTATCTAATCCTGTTTGATACCCGCACTTTCGAGCCTCAGCGTCAGTCTTGCTCCGGTACAATGCCTTCGCGATCGGAGTTCTTCGTGATATCTAAGCATTTCACCGCTACACCACGAATTCCATGTACCCTGCGCATACTCAAGTCCCACAGTTTCAACGGCACGGTACGGTTGAGCCGCACGATTTTACCGCTGACTTATGGAACCGCCTACGCTCCCTTTAAACCCAATAAATCC
+
FFFFFFFFFFFFFFFFFFFF:FFFFFFFFFFFFFFFFFFFFFFFFFFFFFFFFFFFFFFFFFFFFFFFFFFFFFFFFFFFFFFFFFFFFFFFFFFFFFFFFFFFFFFFFFFFFFFFFFFFFFFFFFFFFFFFFFFFFFFFFFFFFFFFFFFFFFFFFFFFFFFFFFFFFFFFFFFFFFFFFFFFFFFFFFFFFFFFFFFFFFFFFFFF:FFFFFFFFFFFFFFFFFF:FFF:FFFF::FFF:F,F:FFF,F
@A01757:128:HWYCLDRX2:1:2101:10574:12070
TCGACTACCCGGGTATCTAATCCCTTTCGCTCCCCTGGCCTTCGTGCCTCAGCGTCAGTTAATGTCCAGGAACCCGCCTTCGCCACGAGTGTTCCTCTCGATATCTACGCATTTCACTGCTACACCGAGAATTCCGGTTCCCCCTCCATTACTCTAGTCTCGCAGTATCATGTGCCGTCCGCGGGTTGAGCCCGCGCCTTTCACACACGACTTACGAAACAGCCTACGCACGCTTTACGCCCAGTGATTCC
+
FFFFFFFFFFFFFFFFFFFFFFFFFFFFFFFFFFFFFFFFFFFFFFFFFFFFFFFFFFFFFFFFFFFFFFF,FFFFFFFFFFFFFFFFFFFFFFFFFFFFFFFFFFFFFFFFFFFFFFFFFFFFFFFFFFFFFFFFFFFFFFFFFFFFFFFFFFFFFFFFFFFFFFFFFFFFFFFF:FFFFFFFFFFF:FFFFFFFFFFFFFFFFFFF,:FFF:FFFFFFFFFFFFF:FFF,FFFFFFFF,FFFFFFFFFF
@A01757:128:HWYCLDRX2:1:2101:3224:12242
TCGGACTACAAGGGTATCTAATCCTGTTTGCTCCCCACACTTTCGAGCCTCAGCGTCAGTTAGAGCCCAGCAAGCCGCCTTCGCCACTGGTGTTCCTCCGAATATCTACGCATTTCACCGCTACACTCGGAATTCCGCTTGCCTCTACTCCACTCAAGAACTACAGTTTTGGATGCAGCTCCGCAGTTAAGCTGAGGTATTTCACATCCAACTTGCAGTCCCGCCTGCGCTCCCTTTACACCGAGTAATTC
+
FFFFFFFFFFFFFFFFFFFFFFFFFFFFFFFFFFFFFFFFFFFFFFFFFFFFFFFFFFFFFFFFFFFFFFFFFFFFFFFFFFFFFFFFFFFFFF:FFFFFFFFFF:FF:FFFFFFFFFF:FFFFFFFFFFFFFFFFFFFFFFFFFFFFFFFFFFFFFFFFFFFFF:FFFFFFFFFFFFFFF,FFF,FFFFFFF:,F,:FFFFF::FFFFFFF,FFFFFFF:FFFFFFFF:FF,FFFFF:FFF,,FFFFFFF
@A01757:128:HWYCLDRX2:1:2101:3016:12258
TCGGACTACAAGGGTATCTAATCCTGTTTGCTCCCCACACTTTCGAGCCTCAGCGTCAGTTAGAGCCCAGCAAGCCGCCTTCGCCACTGGTGTTCCTCCGAATATCTACGCATTTCACCGCTACACTCGGAATTCCGCTAGCCTCTACTCCACTCAAGAACTACAGTTTAGGATGCAGCTCCGCAGTTAAGCTGCGGTCTTTCACATCCAACTTGCAGTCCCGCCTGCGCTCCCTTTACACCCAGTAATTC
+
,FFFFFFFFFFFFF:FFFFFFFFFFFFFFF,FFFFFF:FFFFFFFFFFFF:FFFFFFFFFF,FFFFFFFFFF:FF:FFFFFFFFFFF,,FFFFFFFFFFFFFFF,FF,:FFF:FFFFF:FF:FF,F,,FFFF:FF:,F,,FF,,FF,F,FFFFFFFFFFF:,,FF,:FF,F,F:FF,::FFF,FFFFF,F::,,FF,,,FFFFFFF,FFFFF,FF::F,F:FFFFF,FFF,F:F:,FFF:FFF::F,FFFF
@A01757:128:HWYCLDRX2:1:2101:25861:12273
TCGGACTACACGGGTATCTAATCCTGTTCGATACCCACGCTTTCGTGCCTGAGCGTCAGTTGGGCGCCGGTATGCTGCCTTCGCAATCGGAGTTCTGCGTGATATCTATGCATTTCACCGCTACACCACGCATTCCGCATACTTCTCGCCCACTCTAGCAAGCCAGTTTCAACGGCTTGTCGGGGTTGAGCCCCGAAATTTTACCGCTGACTTAACTCGCCGCCTGCGCACCCTTTAAACCCAATAAATCC
+
FFFFFF:FFFFF:FFFF:FFFFFFFFFFFFFFFFFFFFFFFFFFFFFFFFFFFFFFFFFFFFFFFFFFF::FFFFFFF:FF,FFFFFFFFFFFF:FFFFFF:FFFFFFFFFFF:FFFFFFF:FFFFF,FFFF:FFFFFFF:FFFFFFFF,FFFFFF:FF:FFFFFFF:FFFFFFFFF:FFFFFFFFF:FFFFFFFFFFFFFFFF:FFFFFFF,FFFFFFFFFF:FFFFF:FF,:FFFF:F:FF::FFFF::
@A01757:128:HWYCLDRX2:1:2101:15320:12305
TCGGACTACTGGGGTATCTAATCCTGTTTGCTCCCCACACTTTCGTGCCTCAACGTCAGTTACAGTCCAGTAAGTCGCCTTCGCCACTGTTGTTCCTCCTAATATCTACGCATTTCACCGCTACACTAGGAATTCCACTTACCTCTCCTGCACTCAAGAAAAGTAGTTTTAGTTGCAGTTCCTCAGTTAAGCCGAGGGATTTCACAACTAACTTGCTTTCCCGTCTACGCACCCTTTACACCCAATAATTC
+
FFFFFFFFFFFFFFFFFFFFFFFFFFFFFFFFFFFFFFFFFFFFFFFFFFFFFFFFFFFFFFFFFFFFFFFFFFFFF:FFFFF:FFFFF:FFFFFFFFFFFFFFFFFFFFFFFFFFFFFFFFFFFFFFFFFF:FFFFFFF:FFFFFFFFFFFFFFFFFFFFFFFFFFFFFF:FF:FFFFFFFFFFF:FFFFFFFFFFFF:FFFF:FFFFFFFFFFFFFFFFFFFFF::FFFFFFF:FF:FF,FF,FFFFFF
@A01757:128:HWYCLDRX2:1:2101:32090:12352
TCGGACTACTAGGGTATCTAATCCTGTTCGCTCCCCTAGCTTTCGCGCCTAAGCGTCAGTAGTGGCCCAGAAGGCCGCCTTCGCCGCCGGTGTTCTTCCCAATATCTGCGCATTCCACCGCTACACTGGGAATTCCGCCTTCCCCTACCAGACTCAAGCCTGCCGGTATCGGGGGCGGACCGGGGTTGAGCCCCGGTATTTGACCCCCGACCTAACAGGCCGCCTACGCGCGCTTTACGCCCAATGAATCC
+
FFFFFFFFFFFFFFFFFFFFFFFFFFFFFFFFFFFFFFFFFFFFFFFFFF:FFFFFFFFFFFFFFFFFFFFFFFFFFFFFFFFFFFFF:FFFFFFFFFFFFFFFFFFFFFFFFFFFFFFFFFFFFFF:FFFFFFFFFFFFFFFFFFFFFFFFFFFFF::FFFFFF:FFFFFFFFFFFFFFFFFFFFFFFF:FFFFFF:FFFFFFFF:FFFFFFFFFFF:FFFFFFFF::FFFFF:F::FFF:FFF,F,FFF
@A01757:128:HWYCLDRX2:1:2101:25427:12430
TCGGACTACTGGGGTATCTAATCCTGTTCGCTACCCATGCTTTCGAGCCTCAGCGTCAGTTGCAGACCAGAGAGCCGCCTTCGCCACTGGTGTTCTTCCATATATCTACGCATTCCACCGCTACACATGGAGTTCCACTCTCCTCTTCTGCACTCAAGTTCAACAGTTTCTGATGCAATTCTCCGGTTGAGCCGAAGGCTTTCACATCAGACTTATTGAACCGCCTGCACTCGCTTTACGCCCAATCATTC
+
FFFFFFFFFFFFFFFFFFFFFFFFFFFFFFFFFFFFFFFFFFFFFFFFFFFFFFFFFFFFF:FFFFFFFFFFFFFFFFFFFFFFFFFFFFFFFFFFFFFFFFFFFFFFFFFFFFFFFFFFFFFFFFFFFFFFFFFFFFFFFFFFFFFFF:FFFFFFFFFFFFFFFFFFFFFFFFFFFFFFFFFFFFFFFF:FFFFFFFFFFFFFFFF:,FFFFFFFF:,FFFFFF:FFFFFFFFFFF,FFFFFFFFFFFFF
@A01757:128:HWYCLDRX2:1:2101:32696:12461
TCGGACTACACGGGTTTCTAATCCTGTTTGCTCCCCACGCTTTCGAGCCTCAGCGTCAGTTACAGTCCAGAGAATCGCCTTCGCCACTGGTGTTCTTACTAATCTCTACGCATTTCACCGCTACACTAGGAATTCCATTCTCCTCTCCTGCACTCTAGACTTCCAGTTTGAAATGCAGCACTCAAGTTGAGCCCGAGTATTTCACATCTCACTTAAAAGTCCGCCTACGCTCCCTTTACGCCCAGTAAATC
+
FFFFFFFFFFFFFFFFFFFFFFFFFFFFFFFFFFFFFFFFFFFFFFFFFFFFFFFFFFFFFF::FFFFFFFFFFFFFFFFFFFFFF,FFFFFFFFFFFFFFFFFFFFFFFFFFFFFFFFFFFFFFFFFFFFFFFFFFFFFFFFFFFFFFFFFFFFFFFFFFFFFFFFFFF:FFFFFFFFFFFFFFFFFFFFFFFFFFFFFFFF:FFFFFFFFF:FFFFFFFFFFFFFFFFFFFFFFFFFFFFF:FF:FFFF
@A01757:128:HWYCLDRX2:1:2101:20184:12524
TCGGACTACTAGGGTATCTAATCCTGTTCGCTCCCCTAGCTTTCGCGCCTCAGCGTCAGTCGTGGCCCAGAAGGCCGCCTTCGCCGCCGGTGTTCTTCCCAATATCTGCGCATTCCACCGCTACACTGGGAATTCCGCCTTCCCCTACCAGACTCAAGCCTGCCGGTATCGGGGGCGGACCGGGGTTGAGCCCCGGTATTTGACCCCCGACCTAACAGGCCGCCTACGCGCGCTTTACGCCCAATGAATCC
+
FFFFFFFFFFFFFFFFFFFFFFFFFFFFFFFFFFFFFFFFFFFFFFFFFFFFFFFFFFFFFFFFFFFFFFFFFFFFFFFFFFFFFFFFFFFFFFFFFFFFF,FFFFFFFFFFFFFFFFFFFF,FFFFFFFFFFFFFFFFFFF,FFFFFFFFFFFFFFFFFFFFFFFF,FF:FFFFFFFFFFFFFFFFFFFF:F:FFF::FFFFFFF:FFFFF:FFFFFFFFFF:FFFFFFFFF::FFFFFFFF,FFFFFFF
@A01757:128:HWYCLDRX2:1:2101:27136:12540
TCGGACTACCAGGGTATCTAATCCTGTTCGCTACCCATGCTTTCGAGCCTCAGCGTCAGTTGCAGACCAGAGAGCCGCCTTCGCCACTGGTGTTCTTCCATATATCTACGCATTTTACCGCTACACATGGAGTTCCACCGCCCTCTCCTGCTCTCTAGCCCGCCAGTTTCCAGAGCCTGTACCGGTTGAGCCGGTACCTTTCACTCCAGACTTAGCAGGCCGCCTACGCACCCTTTACGCCCAATCATTCC
+
FFFFFFFFFFFFFFFFFFFFFFFFFFFFFFFFFFFFFFFFFFFFFFFFFFFFFFFFFFFFFFFFFFFFFFFFFFFFFFFFFFFFFFFFFFFFFFFFFFFFFFFFFFFFFFFFFFFFFFFFFFFFFFFFF:FFFFFFFFFFFFFFFFFFFFFFFFFFFFFFF:FFFFFFFF:FFFFFFFFFFFFFFFFF,FFFFFFFFFFFF,FFFF,:FF::FFFFFFFFFFFFFFFFFFFFFFFFFFFFFFF:F,:FFFF
@A01757:128:HWYCLDRX2:1:2101:21522:12587
TCGGACTACCAGGGTATCTAATCCTGTTTGCTCCCCACGCTTTCGTGCCTCAGCGTCAGTCACAGGCCAGGCGGCCGCCTTCGCCACTGGTGTTCTTCCATATCTCTGCGCATTTTACCGCTACACATGGAGTTCCACCGCCCTCTCCTGTCCTCAAGTCTGCCAGTTTCTGAATGAAAGACGAGTTGAGCTCATCCCTTTGCCTTCAGACTGAACAGACCGCCTGCGCACCCTTTACGCCCAATCATTCC
+
FFFFFFFFFFFFFF:FFFF:FFFFFFFFFFFFFFFFFFFFFFFFFFFFFFFFFFFFFFFFFFFFFFFFFFFFFFFFFFFFFFFFFFFFFF:FF:FFFFFF:,FFFFFFFFFFFFFFFFFFFFFFFFFFFF,FFFFFFFFFFFFFFFFFFFFF:FFF:FFFFFFFFFFFFFF,FF:FFFFF:FFFFFFFFF:FFFFF,F:FFFFFFFF:FFFFFFFFFFFFFFF:F:FFFFFFF::FFF:FFFF,FF:FFFF
@A01757:128:HWYCLDRX2:1:2101:6822:12618
TCGGACTACAAGGGTTTCTAATCCTGTTTGCTCCCCACACTTTCGAGCCTCAGCGTCAGTTAGAGCCCAGCAAGCCGCCTTCGCCACTGGTGTTCCTCCGAATATCTACGCATTTCACCGCTACACTCGGAATTCCGCTTGCCTCTACTCCACTCAAGACCGACAGTTTTGGAGGCAGCTCCGCAGTGACGCTGCGGTATTTCACATCCAACTTGCCGTCCCGCCTCCGCTCCCTTTACACCCAGTAATTC
+
F:FFFFFFFFFFFFFFFFFFFFFFFFFF:FFFFFFFFFFFFFFFFFFFFFF:FFFFFFFFFFFFF:F:FFFFFFFFFFFF,FFFFFFFFFFFF,FF:FFFFF,FFF:FFFF:FFFFFF,FFF,,FFFFFFF::FF:FF,FF:FFFF:FF,F,F:,FFFF,,,F:::F:,::,,,:F:FFFFFFF:FF,F,FF:,:FFFF:FFFF:,FFFFFF,FF:,F:F,FF:FF,F::,::FF,,::FFFF:F:,:,,F
@A01757:128:HWYCLDRX2:1:2101:21468:12806
TCGGACTACTAGGGTATCTAATCCTGTTCGCTCCCCTAGCTTTCGCGCCTCAGCGTCAGTCGTGGCCCAGAAGGCCGCCTTCGCCGCCGGTGTTCTTCCCAATATCTGCGCATTCCACCGCTACACTGGGAATTCCGCCTTCCCCTACCAGACTCAAGCCTGCCGGTATCGGGGGCGGACCGGGGTTGAGCCCCGGTATTTGACCCCCGACCTAACAGGCCGCCTACGCGCGCTTTACGCCCCATGAATCC
+
FFFFFF:FFFFFFFFFFFFFFFFFFFFFFFF:FFFFFFFFFFFFFFFFFFFFFFFFFF:FF:FFFFFFFFFFFFFFFFFFFFFFF:FF,FFFFF::FFFFFFFFFFF,FF,FFF,FFFFFFFFFFFFFFFFFFFFFFF:,,FF,FFFFFF,FFFF:FFFFFF:FF,FFFF,F,FFF:FFF:FF::FFFFFFFFFF::FFFF:F:FF,FFF:FFF,FF::FFFFFFFFFFFF,,FFF:FFFF:,FF,F::FF
@A01757:128:HWYCLDRX2:1:2101:29532:12806
TCGGCTACCCGGGTATCTAATCCTGTTTGCTCCCCACACTTTCGAGCCTCAGCGTCAGTTAGAGCCCAGCAAGCCGCCTTCGCCACTGGTGTTCCTCCGAATATCTACGCATTTCACCGCTACACTCGGAATTCCGCTTGCCTCTACTCCACTCAAGAACTACAGTTTTGGATGCAGCTCCGCAGTTAAGCTGCGGTATTTCACATCCAACTTGCAGTCCCGCCTGCGCTCCCTTTACACCCAGTAATTCC
+
FFFFFF,FFFFFFFFFFFFFFFFFFFFFFFFFFFFF:FFFFFFFFFFFFFFFFFFFFFFFFFFFFFFFFFFFFFFFFFFFFFFFFFFFFFFFFFFFFFFFFFFFFFFFFFFFFFFFFFFFFFFFFFFFFFFFFFFFFFFFFFFFFFFFFFFFFFFF:FFFFFFFFFFFFFFFFFFFFFFFFFFFFFFFFFFFFF,FFFFFFF:FFFFFFFFFFFFFFFFFFFFFFFFFFFFFFFFFFFFFFFFF:FFF:F,
@A01757:128:HWYCLDRX2:1:2101:25735:12868
TCGGACTACTAGGGTATCTAATCCTATTTGCTCCCCACGCTTTCGTGCCTCAGCGTCAGTCACAGGCCAAGCGGCCGCCTTCGCCACTGGTGTTCTTCCATATCTCTGCGCATTTTACCGCTACACATGGAGTTCCACCGCCCTATCCTGTCCTCAAGTCTGCCAGTTTCTGAATGAAAGACGAGTTGAGCTCATCCCTTTGCCTTCAGACTGAACAGACCGCCTGCGCACCCTTTACGCCCAATCATTCC
+
FFFFFFFFFFFF:FFFFFFFFFFF:F,FFFFFFFFFFFFFFFFFFFFFFFFFFFFFFFFFFFFFF:FFF:FFFFFFFFFFFFFFFFFFFFFFFFFFFFFFFFFFFFFFFFFFFFFFFFFFFFFFFFFFFFFFFFFFFFFFFFFFFFFFFF,FFFFFFF:FFFFFFFFF:FFFFFFFFFFF:FFFFFFFFFFFFFFFFFFFFFF:FFFFFFFFFFFFFFFFFF:F:F:FF,:,F:FFFFFFFF:FF,:FFF:
@A01757:128:HWYCLDRX2:1:2101:14742:12931
TCGGACTACACGGGTATCTAATCCTGTTCGCTACCCATGCTTTCGAGCCTCAGCGTCAGTTGCAGACCAGAGAGCCGCCTTCGCCACTGGTGTTCTTCCATATATCTACGCATTCCACCGCTACACATGGAGTTCCACTCTCCTCTTCTGCACTCAAGTTCAACAGTTTCTGATGCAATTCTCCGGTTGAGCCGAAGGCTTTCACATCAGACTTATTGAACCGCCTGCACTCGCTTTACGCCCAATAAATC
+
FFFFFFFFFFFFFFFFFFFFFFFFFFFFFFFFFFFFFFFFFFFFFFFFFFFFFFFFFFFFFFFFFFFFFFFFFFFFFFFFFFFFFFFFFFFFFFFFFFFFFFFFFFFFFFFFFFFFFFFFFFFFFFFFFFFFFFFFFFFFFFFFFFFFFFFFFFFFFFFFFFFFFFFFFFFFFF:FFFFFFFFF:FFFFFFFFFFFF,FFFFFFFFFFFFFFFFFFFF:FFFFFFFFFFFF,F:FFFFFFFFFFFFFFFFF
@A01757:128:HWYCLDRX2:1:2101:15393:12962
TCGGACTACAAGGGTATCTAATCCTATTTGCTCCCCACGCTTTCGTGCCTCAGCGTCAGTCACAGGCCAGGCGGCCGCCTTCGCCACTGGTGTTCCTCCCGATCTCTACGCATTTCACCGCTACACCGGGAATTCCGCCTGCCTCTGCTTCACTCAAGCTGCACAGTTTCAAGTGCAATCCATCAGTTGAGCCGATGGTTTTCACACCTGACTTGTTCAGCCGCCTACGCACCCTTTACACCCAGTAAATC
+
FFFFFFFFFFFFFFFFFFFFFFFFFFFFFFFFFFFFFFFFFFFFFFFFFFFFFFFFFFFFFFFFFFFFFFFFFFFFFFFFFFFFFFFFFFFFFFFFFFFF:FFFFFFFFFFFFFFFFFFFFFFFFFFFFFFFFFFFFFFFFFFFFFFFFFFFFFFFFFFFFFFFFFFFFFFFFFFFFFFFFFFFFFFF:FF:FFFFFFFFFFFF:FFFFFFFFFFFFFFFFFFFFF:FFFFFFFFFFFFFFF:FFFFFFFF
@A01757:128:HWYCLDRX2:1:2101:1823:13009
GGGGGGGGGGGGGGGGGGGGGGGGGGGGGGGGGGGGGGGGGGGGGGGGGGGGGGGGGGGGGGGGGGGGGGGGGGGGGGGGGGGGGGGGGGGGGGGGGGGGGGGGGGGGGGGGGGGGGGGGGGGGGGGGGGGGGGGGGGGGGGGGGGGGGGGGGGGGGGGGGGGGGGGGGGGGGGGGGGGGGGGGGGGGGGGGGGGGGGGGGGGGGGGGGGGGGGGGGGGGGGGGGGGGGGGGGGGGGGGGGGGGGGGGGGG
+
:FFFFFF:FFFFFFFFFFFFFF:FFFFFFFFFFFFFFFFFFFFFFFFFFFFFFFFFFFFFFFF:FFFFFFFFFFFFFFFFFFFFFFFFFFFFFFFFFFFFFFFFFFFFFFFFFFFFFFFFFFFFFFFFFFFFFF,FFFFFFFFFFFFFFFFFFFFFFFFFFFFFFFFFFFFFF:FFFFFFFFFFFF:F:F::FFFFFF,FFFFFF:FFFF:FFFFFFFFF,FFFF:F,:FFFFF:,FFFFFF,F,,FFFFF
@A01757:128:HWYCLDRX2:1:2101:24704:13056
TCGGACTACCGGGGTATCTAACCCTATTTGCTCCCCACGCTTTCGTGCCTCAGCGTCAGTCACAGGCCAGGCGGCCGCCTTCGCCACTGGTGTTCTTCCATATCTCTGCGCATTTTACCGCTACACATGGAGTTCCACCGCCCTCTCCTGTCCTCAAGTCTGCCAGTTTCTGAATGAAAGACGAGTTGAGCTCATCCCTTTGCCTTCAGACTGAACAGACCGCCTGCGCACCCTTTACGCCCAATCATTCC
+
FFFFFFFFFFFFFF,FFF:FF:FFFFFFFFFFFFFFFFFFFF:FFF:FFFFFFFFFFFF:FFFFFFFFFFFFFFFFFFFFFFFFFFFFFFFFFFFFFFFF:FFFFFFFFFFFFFFFFFFFFFFFFFFFFFFFFFFFFFFFFFFFFFFFFFFFFFFF:FFFF:FFF:FFFFFFFFFFFFF,FFFFFFFFFFFFFFFFFFFFF:::FFFFF:F::FFFFF:F::FFFF,FFFFFFF,FFFFFFFF,FFFFFF,
@A01757:128:HWYCLDRX2:1:2101:24777:13088
TCGGACTACCGGGGTATCTAACCCTATTTGCTCCCCACGCTTTCGTGCCTCAGCGTCAGTCACAGGCCAGGCGGCCGCCTTCGCCACTGGTGTTCTTCCATATCTCTGCGCATTTTACCGCTACACATGGAGTTCCACCGCCCTCTCCTGTCCTCAAGTCTGCCAGTTTCTGAATGAAAGACGAGTTGAGCTCATCCCTTTGCCTTCAGACTGAACAGACCGCCTGCGCACCCTTTACGCCCAATCATTCC
+
FFFFFFFFFFFFFFFFFFFFF,FF:FFFFFFFFFFFFFFFFFFFFFFFFFFFFFFFFFFFFFFFFFFFFFFFFFFFFFFFF:FFF:FFFFFFF:F:FFFFF:FFFFFFFFFFFFFFFFFFFFFFFFFFFFFFFFFFFFFFFFFFFFFFFFFF:FFFFFFFFFFFFFFFFFFFFFFFFFF:FFFFFF:FFFFFFFFF:FF:FFFFFFFFFFFFF:FFFFF:FFF,FFFFFFFFFFFFFFFFFFFFFFFFFF:
@A01757:128:HWYCLDRX2:1:2101:6949:13150
TCGGACTACAAGGGTATCTAATCCTATTTGCTCCCCACGCTTTCGTGCCTCAGCGTCAGTCACAGGCCAGGCGGCCGCCTTCGCCACTGGTGTTCTTCCATATCTCTGCGCATTTTACCGCTACACATGGAGTTCCACCGCCCTCTCCTGTCCTCAAGTCTGCCAGTTTCTGAATGAAAGACGAGTTGAGCTCATCCCTTTGCCTTCAGACTGAACAGACCGCCTGCGCACCCTTTACGCCCAATCATTCC
+
FFFFFF:FFFFFFFFFFFFFFFFFFFFFFFFFFFFFFFFFFFFFFFFFFFF:FFFFFFFFFFFFFFFFFFFFFFFFFFFFFFFFFFFFFFFF,FFFFFFFFFFFFFFFFFFFFFFF:FFFFF,FFFFFFFFFFFFFFFFFFFFFFFFF::FFFFFFFF:FF:F:,FF:FFFFFFFFFFFFFFFFFFFFFFFFFFF:FFF,FFF:F,FF:FF:,F,FFFFF,:FF:F:FFFF,F,F::,FFFFFFFF:F:FF
@A01757:128:HWYCLDRX2:1:2101:27425:13197
TTGGACTACAAGGGTTTCTAATCCCTTTCGCTCCCCTGGCCTTCGTGCCTCAGCGTCAGTTAATGTCCAGGAACCCGCCTTCGCCACGAGTGTTCCTCTCGATATCTACGCATTTCACTGCTACACCGAGAATTCCGGTTCCCCCTCCATTACTCTAGTCTCGCAGTATCATGTGCCGTCCGCGGGTTGAGCCCGCGCCTTTCACACACGACTTACGAAACAGCCTACGCACGCTTTACGCCCAGTGATTC
+
FFFFFFFFFFFFFFFFFFFFFFFFFFFFFFFFFFFFFFFFFFFFFFFFFFFFFFFFFFFFFFFFFFFFFFFFFFFFFFFFFFFFFFFFFFFFFFFFFFFFFFFFFFFFFFFFFFFF:FFFFFFFFFFFFFFFFFFFFFFFFFFFFFFFFFFFFFFFFFFFFFFFFFFFFFFFFFFFFFFFFFFFFFFFFFFFFFFFFFFFFFFFFFFFFF:FFFFFFFFFF:F:FFFFFFFFFFFFFFFFF:FFFFFFFFF
@A01757:128:HWYCLDRX2:1:2101:2582:13322
TCGGACTACAGGGGTATCTAATCCTATTTGCTCCCCACGCTTTCGTGCCTCAGCGTCAGTCACAGGCCAGGCGGCCGCCTTCGCCACTGGTGTTCTTACATATCTCTGCGCATTTTAACGCTACACATGGAGTTCCACCGCCCTCTACTGTCCTCAAGTCTGCCAGTTTCTGAATGAAAGACGAGTTGAGCTCATCACTTTGCCTTCAGTCTGTAGAGACCGCATGCGCACCCTTTACGCCCAAGCATTGG
+
FFFFFF,:FFFFFFFFFFF,:FFF:FFFFFFFFF:FFF:FFFFF:FF:FFFF,FFFF,FFFFFF:FFFFFFFFFFFFFFF,FFF,F::F:FFF:FF:,F:FF,FF,FFFFF,F,FF:FFFFFFFF:F:FF,:FFFFFFF,FFF,,FF,,F,F,::,F,FFFF,:,,FFF:,,F:F,:FF,,F,F,,F,F,:,,FFF,FF,F:,FFF,:,,FF:,,,,FFF::F,:,,,,FF,F,,FF,F::F,F,F,,:,,
@A01757:128:HWYCLDRX2:1:2101:25147:13322
TCGGACTAAGGGGTTTCTAATCCTGTTCGCTACCCATGCTTTCGAGCCTCAGCGTCAGTTGCAGACCAGAGAGCCGCCTTCGCCACTGGTGTTCTTCCATATATCTACGCATTCCACCGCTACACATGGAGTTCCACTCTCCTCTTCTGCACTCAAGTTCAACAGTTTCTGATGCAATTCTCCGGTTGAGCCGAAGGCTTTCACATCAGACTTATTGAACCGCCTGCACTCGCTTTACGCCCAATAAATCC
+
FFFFFFF:FFFFFFFFFFFFFFFFFFFFFFFFFFFFFFFFFFFFFFFFFFFFFFFFFFFFFFFFFFFFFFFFFFFFFFFFFFFFFFFFFFF:FFFFFFFFFFFFFFFFFFFFFFFFFFFFFFFFFFFFFFFFFFFF:FFFFFFFFFFFFFFFFFFFFFFFFFFFFFFFFFFFFFFFFFFFFFFFFF:FFFFFFF,FFFFFFFFFFFFFF:FFFFFFF:FFFFFFF,FFFFFFFFFFFF:FFF:FF:F:FFF
@A01757:128:HWYCLDRX2:1:2101:27163:13338
TCGGACTCCAGGGGTATCTAATCCTGTTTGCTCCCCACGCTTTCGCGCCTCACCGTCAGTTGCCGTCCAGTCATCCGCCTTCGCCACTGGTGTTCTTCCTTATATCTACGCATTTCACCGCTCCACAAGGAATTCCGATGACCTCTCCGGTACTCAAGACTAACAGTTTCAAATGCAGTTCCGCGGTTGAGCCGCGGGATTTCACATCTGACTTGACATCCCGGCTGCACGCGCTTTACACCCAGTAAATC
+
FFFFFF:,FFFFFFFFFFF,FFFFFFFFFFF,FFFFFFFFFFF:FFFFFFFFFFFFF:FFFFFFFFFFFFF:FFF,FFFFFFFFFFFFFFFFFFFF,F,FFFFFFFFFFFF:FF,,:FFFFF:FFFFFFFF,FFFF:FFFFFFFFFFFFFF,FFFFFFF,FFFF,FFFFFFFFF:FFFFFFFFFFFF:FF:F:FFF:FFF:FF,FFFFFFF::::,:FFF:FF,FFFFF,FF:F,FFFF:F,FFF,F,:F,
@A01757:128:HWYCLDRX2:1:2101:12861:13401
TCGGACTACTGGGGTTTCTAATCCTGTTTGCTCCCCTAGCTTTCGCGCCTCAGCGTCAGTGATGGCCCAGAAGGCCGCCTTCGCCACCGGTGTTCTTCCCGATATCTGCGCATTCCACCGCTACACCGGGAATTCCGCCTTCCCCTACCACACTCAAGCCAGCCGGTATCGGGAGCGAGACGGGGTTGAGCCCCGAAATTTGACTCCCGACCTAACTGGCCGCCTACGCGCGCTTTACGCCCAATGAATCC
+
FFFFFFFFFFFFFFFFFFFFFFFFFFF:FFFFFFFFFFFFFFFFFFFFFFFFFFFFFFFFFFFFFFFFFFF:F:FFFFFFFFFFFFFFFFFFFFFFFFFFFFFFFFFFFFFFFFFFFFFFFFFFFFFFFFFFFFFFFFF:FFFFFFFFFFFFFFFF:FFFFFFFF:F,FFFFF:FFFFFFFFFFFFFFFFFFFFFFFFFF::FFF::FFFFFFFFFFFFFF::FF,F:FF:FFFFF::FFF:::F,FFFFF
@A01757:128:HWYCLDRX2:1:2101:1307:13432
TCGGACTACAAGGGTATCTAATCCTGTTTGCTCCCCACGCTTTCGTGTCTCAGCGTCAGTTATGGTCCAGTAAACCGCCTTCGCCACCGGTGTTCCTCCTGATATCTACGCATTTCACTACTACACCAGGAATTCCGTTTACCTCTCCCATACTCAAGAAATACAGTTTCAAACGCAATTTACAGGTTGAGCCCGTAGATTTCACGTCTGACTTGCATTCCCGCCTACACACCCTTTAAACCCAGTAAATC
+
FFFFFFFFFFFF:FFFF:FFFFFFFFFFFFFFFFFFFFFFF:F:FFFFFFFFFFFFFF:FFFFFFFFFFFFFFFFF:FFFFFFFFF,FFFFF:FFFFFFFFFFFFFFF::FFF,FF:,FF:FF:FFFF:FFF,FFFFFFFF,FFFFFFFFFFFFFFFFF:F:FF:F:FF:FFF,F::F:FFF,FFFFF,FF,F:FFF,FF:::,FFFFFF,FFFFF,FFF,FF,:,F,FFFFFFF:::,FFF,:,F,,,,:
@A01757:128:HWYCLDRX2:1:2101:2148:13448
GGGGGGGGGGGGGGGGGGGGGGGGGGGGGGGGGGGGGGGGGGGGGGGGGGGGGGGGGGGGGGGGGGGGGGGGGGGGGGGGGGGGGGGGGGGGGGGGGGGGGGGGGGGGGGGGGGGGGGGGGGGGGGGGGGGGGGGGGGGGGGGGGGGGGGGGGGGGGGGGGGGGGGGGGGGGGGGGGGGGGGGGGGGGGGGGGGGGGGGGGGGGGGGGGGGGGGGGGGGGGGGGGGGGGGGGGGTGGGGGGGGGGGGGGGG
+
F:FFFFF:F,:FFFF,:FFF:F,FFF:FFFFF,FFFF,FFFFFFFFFFFFFFFFFFFFFF,FF:F:FFFF,FFFFFFFFFFFFFF:FFFFFFFFFFFFFFF:,FFFFFFFFFFFFFFFFFFFFFFFFFFFFFFFFFFFF:FFFFFFFF,F:FFF,FFFF,FFFFFFFFFFFFFFFFFFFFFFFFFFFFFFFF:FFFFF::FFF:FFFFFFFFFFFFFFFFFFFFFFFF:FFFF:,F,F:FFFFFF:FFFFF
@A01757:128:HWYCLDRX2:1:2101:19036:13542
TCGGACTACACGGGTATCTACTCCTGTTTGCTCCCCACGCTTTCGTGCATGAGCGTCAGTGTTAGCCCAGGGGGCTGCCTTCGCCATCGGTGTTCCTCGACATCTCTACGCATTGCACTGCTACACGTGGAATTCCACCCCCCTCTGCCACACGCAAGCCTGTCAGTTACAAGCGCAGTTCCCAGGTTACGCCCGGGGATTTCTCACCTGTCTTAATAGACCGCCTGCGCACGGTTTACGCCCTGTCATTC
+
FFFFFFFFFFFF,:,FFFFF,FF:FF,F,FFFFFFFFFF,FFF:FFFFFF,FFF,FFFFF:FFFFF:F,,FF,:FFFFFFFFFF,FF,,F::F,:FF,,FF,FF,FF:F:,:F,,F,FF::,,F,FF::F,FFFFFF,,:FFF,FFFFFF:FF:FF,FFFF,:,FFFFFFF,:FFFF,FFFFF,FFFFF,FF,FF,:FFF,,F:F,,FF,F:F,FF::F,:FFF,,::FFFFF,F,,,F:F:F:FFFF,:F
@A01757:128:HWYCLDRX2:1:2101:20265:13730
TCGGACTACTAGGGTATCTAATCCTGTTCGCTACCCATGCTTTCGAGCCTCAGCGTCAGTTGCAGACCAGAGAGCCGCCTTCGCCACTGGTGTTCTTCCATATATCTACGCATTCCACCGCTACACATGGAGTTCCACTCTCCTCTTCTGCACTCAAGTTCAACAGTTTCTGATGCAATTCTCCGGTTGAGCCGAAGGCTTTCACATCAGACTTATTGAACCGCCTGCACTCGCTTTACGCCCAATAAATC
+
FFFFFFFFFFFFFFFFFFFFFFFFFFFFFFFFFFFFFFFFFFFFFFFFFFFFFFFFFFFFFFFFFFFFFFFFFFFFFFFFFFFFFFFFFFFFFFF:FFFFFFFFFFFFFFFFFFFFFFFFFFFFFF:FFFF:FFFFFFFFFFFFFFFFFFFFFFFFFFFFFFFFFFFFFFFFFFF:FFFFFFFFFFFFFFFFFFFFFFFFFFF:FFFFFFFFFFFFFFFF:FFFFFFFFFFF,FF:FFFFFFFFFFFFFFF
@A01757:128:HWYCLDRX2:1:2101:12500:13745
TCGGACTACAAGTGTATCTAATCCCTTTCGCTCCCCTGGCCTTCGTGCCTCAGCGTCAGTTAATGTCCAGGAACCCGCCTTCGCCACGAGTGTTCCTCTCGATATCTACGCATTTCACTGCTACACCGAGAATTCCGGTTCCCCCTCCATTACTCTAGTCTCGCAGTATCATGTGCCGTCCGCGGGTTGAGCCCGCGCCTTTCACACACGACTTACGAAACAGCCTACGCACGCTTTACGCCCAGTGATTC
+
FFFFFFFFFFFFFFFFFFF:FFFFFFFFFFFFFFFFF:FFFFFFF:FFFFFFFFFFFFF:FFF:FFFF:,FFFFF::FFFFFFFFFFFFFFFFFFFFFFFFF,FFFFFF:F:FFF:FFFFFFFFFFF:FFFFFFFF:FFFFFFFF:FFFFFFFFFFFFF:FFFFFFFFFFFFFF:F,:FF:FF:,FFF:FFFFFFFFFF:FFFFFFFFFFFF:FFF::FFFFFFFFFFFFFFFF:FFFFFFFF,,FFFFFF
@A01757:128:HWYCLDRX2:1:2101:5755:13839
TCGGACTACAAGGGTATCTAATCCTGTTTGCTCCCCACACTTTCGTGCCTCAGCGTCAGTAAAAGCCCAGCAAGCCGCCTTCGCCACCGGTGTTCTTCCTAATATCTACGCATTCCACCGCTACACTAGGAATTCCGCTTGCCTCTACTTCACTCAAGAACATAAGTTTCAAATGCAGCTCCGCAGTTAAGCTGCGGCATTTCACATCTGACTTTACATCCCGCCTACGCACCCTTTACACACAATAATTC
+
FFFFFFFFFFFFFFFFFFF:FFFFFFFFFFFFFFFFFFFFFFFFFFFFFFFFFFFFFFFFFFFFFFFFFFFFFFFFFFFFFFFFFFFFFFFFFFFFFFFFFFFFFFFFFFFFFFFFFFFFFFFFFFFFFFFFFFFFFFFFFFFFFFFFFFFF,::FF:FFFFFFFFFFF,FFFF:FF,FFF,FFFFFFFF,:F,FFFFFF:FF,,FFFFFF,FFFFFFFFF,,FFFFFFFFFFFFF,FFFF,:FFFFFFFF
@A01757:128:HWYCLDRX2:1:2101:5791:13870
TCAGACTAAAAGGTTATCTAATCCTGTTAGCACCCCACAATTTCGTGACTCAGCGTCACTAAAAGCACAGCACGCCGACTTCCCCACCTGTGATCTACCAAATATCTACGAATACCAACTCAACACTAAAAAAACCGCTAGCCTCTACTACACAAAAGAACAAAAATAAAAAATGCAGCACCGCATTTAAGCAGCGGGATTTCACATCAGAATTTAAATCCCGACTACGCACCATTAAAACACAATATATC
+
,F,,:,,F,F:F,,:,:,,::,:FF,F:,,F:FF,F:FF,F,FF,,:,F:F:F,,,:,,FFFF,:F,F,F,F,,,:,,F,FF,,F:,F,FF,,,,::F,,,FF,F:,FF,,,F::FFFF,,,FFFFFF,,:F,F:F,F,,,,FFFFF,,,F,F,,,F,FFF:,FF,F,,::,F:,FF,F,F,F:,,,,,,::FFFF,,,F,,FF,F,,F,,,,F,F,F,:FF,F,,:::FFF,:F,,F,FF:F,:,,,FF:
@A01757:128:HWYCLDRX2:1:2101:4788:13949
TCGGACTACACGGGTATCTAATCCTGTTTGCTCCCCACGCTTTCGCGCCTCAGCGTCAGTTGCTGTCCAGCAGACCGCCTTCGCCACTGGTGTTCCTCCTAATATCTACGCATTTCACCGCTACACTAGGAATTCCGTCTGCCTCTCCAGTACTCAAGAAAAACAGTTTCAAATGCAGGCCACAGGTTGAGCCCGTGGTTTTCACATCTGACTTGCTTTCCCGCCTACACGCCCTTTACACCCAGTAAATC
+
FFFFFFFFFFFFFFFFFFFFFFFFFFFFFFFFFFFFFFFFFFFFFFFFFFFFFFFFFFFFFFFFFFFFFFFFFFFFFFFFFFFFFFFFFFFFFFFFFFFFFFFFFFFFFFFFFFFFFFFFFFFFFFFFFFFFFFFFFFFFFFFFFFFFFFFFFFFFFFFFFFFFFFFFFFFFFFFFFFFFFFFFFFFFFFFFFFFFFFFFFFFFFFFFFFFFFFFFFFFFFFFFFFFFFFFFFFFFFFFFFFFFFFFFFFF
@A01757:128:HWYCLDRX2:1:2101:30201:13964
TCGGACTACAGGGGTATCTAATCCTGTTCGATACCCACGCTTTCGTGCCTCAGCGTCAGTCCGGCGCCGGTACGCTGCCTTCGCAATCGGAGTTCTGCGCGATATCTATGCATTTCACCGCTACACCGCGCATTCCGCGTACTTCTCGCCGTCTCTAGTCCGACAGTTTCAACGGCTCGCCGGGGTTGAGCCCCGGGCTTTTACCGCTGACTTAAAAATCCGCCTACGCACCCTTTAAACCCAATAAATCC
+
FFFFFFFFFFFFFFFFFFFFFFFFFFFFFFFFFFFFFFFFFFFFFFFFFFFFFFFFFFFFFFFFFFFFFFFFFFFFFFFFFFFFFFFFFFFFFFFFFFFFFFFF:FFFFFFFFFFFFFFFFFFFFFFFFFFFFFFFFFFFFFFFFFFFFFFFFFFF,FFFFFFFFFFFFFFFFFFFFFFFFFFFFFFFFFFFFFFFFFFFFFFFFFFFFFFFFFFFFFFFFFFFFFFFFFFFF:FFF:FFFFF,F:,::FF
@A01757:128:HWYCLDRX2:1:2101:13928:14027
TCGGACTACAAGGGTATCTAATCCTGTTTGCTCCCCACACTTTCGAGCCTCAGCGTCAGTTAGAGCCCAGCAAGCCGCCTTCGCCACTGGTGTTCCTCCGAATATCTACGCATTTCACCGCTACACTCGGAATTCCGCTTGCCTCTACTCCACTCAAGAACTACAGTTTTGGATGCAGCTCCGCAGTTAAGCTGCGGTATTTCACATCCAACTTGCAGTCCAGCCTGCGCTCCCTTTACACCCAGTAATTC
+
FFFFFFFFFFFFFFFF:FFFFFFFFFFFFFFFFFFFFFFFFFFFFFFFFFFFFFFFFFFFFFFFFFFFFFFFFFFFFFFFFFFFFFFFFFFFFFFFFFFFFFFFFFFFFFFFFFFFFFFFFFFF,FFFFFFFFFF:FFFFF:FFFFFFFFFFFFFFFFFFFFFFFFF:FFFFFFFFFFFFFF:FFFFFFFFF:FFFFFFFFFFFFFFFF,F:FFFF:FFFFFFFFFFFFFFFFFFFFFFFFFF,F:,::FF
@A01757:128:HWYCLDRX2:1:2101:15139:14027
TCGGACTACAAGGGTATCTAATCCTATTTGCTCCCCACGCTTTCGTGCCTCAGCGTCAGTCACAGGCCAGGCGGCCGCCTTCGCCACTGGTGTTCTTCCATATCTCTGCGCATTTTACCGCTACACATGGAGTTCCACTCTCCTCTTCTGCACTCAAGTTCAACAGTTTCTGATGCAATTCTCCGGTTGAGCCGAAGGCTTTCACATCAGACTTATTGAACCGCCTGCACTCGCTTTACGCCCAATAAATC
+
FFFFFFFFFFFFFFFFFFFFF:FFFFFFFFFFFFFFFFFFFFFFFFFFFFFFFFFFFFFFFFFFFFFFFFFFFFFFFFFFFFFFFFFFFFFF:FFFFFFFFFFFFFFFFFFFFFFFFFFFFFFFFFFFFFFFFFFFFFFFFF:FFFFFFFFFFFFFFFFFFFFFFFFFFFFFFFFFFFFFFFFFF:FFFFFFFFFFFF:FFFFFF:FFFFFFFFFFF,FFF:F,FFFFFFFFFFFFF,FFFFFF,FFFFFF
@A01757:128:HWYCLDRX2:1:2101:7916:14043
TCGGACACAGGGGTTTCTAATCCTGTTTGCTCCCCTAGCTTTCGCGCCTCAGCGTCAGTGATGGCCCAGAAGGCCGCCTTCGCCACCGGTGTTCTTCCCGATATCTGCGCATTCCACCGCTACACCGGGAATTCCGCCTTCCCCTACCACACTCAAGCCAGCCGGTATCGGGAGCGAGACGGGGTTTAGCCCCGAAATTTGACTCCCGACCTAACTGGCCGCCTACGCGCGCTTTACGCCCAATGAATCCG
+
FFFFFFFFFFFFFFFFFFF:FFFFFFFFFFFFFFFFFFFFFFFFFFFFFFFFFFFFFFFFFFFFFFF:FFFFFFFFFFFFFFFFFFFFFFFFFFFFFFFFFFFFFFFFFFFFFFFFFFFFFFFFFFFFFFFFFFFFFFFFFFFFFFFFFFFFFFFFFFFFFFFFFFFFFFFFFFFFFFFFFFFFFFFFFFFFFFF:FFFFFFFFFFFFFFFFFFFFF,FFFFFF,FFFFFFFFFFFFFFFFFFF:FFFF:F
@A01757:128:HWYCLDRX2:1:2101:13051:14043
TCGGACTACAAGGGTATCTAATCCCTTTCGCTCCCCTGGCCTTCGTGCCTCAGCGTCAGTTAATGTCCAGGAACCCGCCTTCGCCACGAGTGTTCCTCTCGATATCTACGCATTTCACTGCTACACCGAGAATTCCGGTTCCCCCTCCATTACTCTAGTCTCGCAGTATCATGTGCCGTCCGCGGGTTGAGCCCGCGCCTTTCACACACGACTTACGAAACAGCCTACGCACGCTTTACGCCCAGTGATTC
+
FFFFFFFFFFFFFFFFFFFFFFFFFFFFFFFFFFFFFFFFFFFFFFFFFFFFFFF:FFFFFFFFFFFFFFF::FFFFFFFFFFFF:FFFFFFFFFFFFFFFFFFFFFFFFFFFFFFFFFFF,FFFFFFFFFFFFFFFFFFFFFFF:FFFFFFFFFFF:FFFFFFFFFFFFFFFFFFFF:FFFFFFFFFFFFFFFFFFF,FFFFFFFFFFFFF:FFFF:,FFFF,F:F,FFFFFFFFFF:FFFF:FF,F:FF
@A01757:128:HWYCLDRX2:1:2101:14796:14058
TCGGACTACCAGGGTATCTAATCCCTTTCGCTCCCCTGGCCTTCGTGCCTCAGCGTCAGTTAATGTCCAGGAACCCGCCTTCGCCACGAGTGTTCCTCTCGATATCTACGCATTTCACTGCTACACCGAGAATTCCGGTTCCCCCTCCATTACTCTAGTCTCGCAGTATCATGTGCCGTCCGCGGGTTGAGTCCGCGCCTTTCACACACGACTTACGAAACAGCCTACGCACGCTTTACGCCCAGTGATTC
+
FFFFFFFFFFFFFFFFFFFFFFFFFF:FFFFFFFFFFFFFFFFFFFFFFFFFFFFFFFFFFFFFFFFFFFFFFFFFFFFFFFFFFFFFFFFFFFFFFFFFFFFFFFFFFFFFFFFFFFFFFFFFFFFFFFFFFFFFFFFFFFFFFFFFF:FFFFFFFFFFFFFFFFFFFFFFFFFFFFFFFFFFFFFFFFFFFFFFFFFF:FFFFFFFFFFFFFFFFFFFFFFFFFFFFFFFFFFFFFFFFFFFFFFFFFF
@A01757:128:HWYCLDRX2:1:2101:19750:14058
TCGGACTACACGGGTATCTAATCCTGTTTGCTCCCCACGCTTTCGCGCCTCAGCGTCAGTTGCTGTCCAGCAGGCCGCCTTCGCCACTGGTGTTCCTCCGTATATCTACGCATTTCACCGCTACACACGGAATTCCGCCTGCCTCTCCAGTACTCAAGAACTACAGTTTCAAATGCAGGCTATGGGTTGAGCCCATAGTTTTCACATCTGACTTGCAGTCCCGCCTACACGCCCTTTACACCCAGTAAATC
+
FFFFFFFFFFFFFFF:FFFFFFFFFFFFFFFFFFFFFFFFFFFFFFFFFFFFFFFFFFFF:FFFFFFFFFFFFFFFFFFFFFFFFFFFFFFFFFFFFFFFFFFFFFFFFFFFFFFFFFFFFFFFFFFFFFF:FFFFFFFFFFFFFFFF,FFFFFFFFFFFFFFFFFFFFFFFFFFFFF,FFFFFFFFFFFFFFFFFFFFFFFFFFFFFFFFFFFFFFFFFFFF:FFFFFF,FFFFFFF,FFFF:,FFFFFF
@A01757:128:HWYCLDRX2:1:2101:15980:14074
TCGGACTACAGGGGTATCTAATCCTGTTCGCTACCCATGCTTTCGAGCCTCAGCGTCAGTTGCAGACCAGAGAGCCGCCTTCGCCACTGGTGTTCTTCCATATATCTACGCATTCCACCGCTACACATGGAGTTCCACTCTCCTCTTCTGCACTCAAGTTCAACAGTTTCTGATGCAATTCTCCGGTTGAGCCGAAGGCTTTCACATCAGACTTATTGAACCGCCTGCACTCGCTTTACGCCCAATAAATC
+
FFFFFFFFFFFFFFFFFFFFFFFFFFFFFFFFFFFFFFFFFFFFFFFFFFFFFFFFFFFFFFFFFFFFFFFF:FFFFFFFFFFFFFFFFFFFFFFFFFFFFFFFFFFFFFFFFFFFFFFFFFFFFFFFFFFFFFFFFFFFFFF,FFFFFFFFFFFFFFFFFFFFFFFFFFFFFFFFFFFFFFFFFFFFFFFFFFF:F:FFFFFFFFFFFFFFFFFFFF:FFFFFFFFFFFFFFFFFFFFFFFFFF::FFFF
@A01757:128:HWYCLDRX2:1:2101:14326:14090
TCGGACTACAAGGGTTTCTAATCCTGTTCGCTCCCCTAGCTTTCGCGCCTCAGCGTCAGTCGTGGCCCAGAAGGCCGCCTTCGCCGCCAGTGTTCTTCCCAATATCTGCGCATTCCACCGCTACACTGGGAATTCCGCCTTCCCCTACCAGACTCAAGCCTGCCGGTATCGGGGGCGGACCGGGGTTGAGCCCCGGTATTTGACCCCCGACCTAACAGGCCGCCTACGCGCGCTTTACGCCCAATGAATCC
+
FFFFFFFFFFFFFFFFFFFFFFFFFFFFFFFFFFFFFFFFFFFFFFFFFFFFFFFFFFFFFFFFFFFFFFFFFFFFFFFFFFFFFFFFFFFFFFFFFFFFFFFFFFFFFFFFFFFFFFFFFFFFFFFFFFFFFFFFFFFFFFFFFFFFFFFFFFFFFFFFFFFFFFF,FFFFFFFFFFFFFFFFF:FFFFFFFFFFF:FFFFFFFFFFFFFF,:FFFFFFFFFFF,FFFFFFF:,FFFFFFFF:F:FFF:,
@A01757:128:HWYCLDRX2:1:2101:20500:14105
TCGGACTACAAGGGTATCTAATCCCTTTCGCTCCCCTGGCCTTCGTGCCTCAGCGTCAGTTAATGTCCAGGAACCCGCCTTCGCCACGAGTGTTCCTCTCGATATCTACGCATTTCACTGCTACACCGAGAATTCCGGTTCCCCCTCCATTACTCTAGTCTCGCAGTATCATGTGCCGTCCGCGGGTTGAGCCCGCGCCTTTCACACACGACTTACGAAACAGCCTACGCACGCTTTACGCCCAGTGATTC
+
FFFFFFFFFFFFFFFFFFFFFFFFFFFFFFFFFFFFFFFFFFFFFFFFFFFFFFFFFFFFFFFFFFFFFFFFFFFFFFFFFFFFFFFFFFFFFFFFFFFFFFFFFFFFFFFFFFFFFFFFFFFFFFFFFFFFF,FFFFFFFFFFFFFFFFFFFFFFFFFFFFFFFFFFFFFFFFFFFFFFFFFFFFFFFFFFFFFFFF:FFFFFFFFFFFFFFFFF:FFFFF,:FFFFFF,FFFFFFFFFFFFFFF:F:FF
@A01757:128:HWYCLDRX2:1:2101:26395:14105
TCGGACTACAAGGGTATCTAATCCTGTTCGCTCCCCTAGCTTTCGCGCCTCAGCGTCAGTCGTGGCCCAGAAGGCCGCCTTCGCCGCCGGTGTTCTTCCCAATATCTGCGCATTCCACCGCTACACTGGGAATTCCGCCTTCCCCTACCACACTCAAGCCAGCCGGTATCGGGAGCGAGACGGGGTTGAGCCCCGAAATTTGACTCCCGACCTAACTGGCCGCCTACGCGCGCTTTACGCCCAATGAATCC
+
FFFFFFFFFFFFFFFFFFFFFFFFFFFFFFFFFFFFFFFFFFFFFFFFFFFFFFFFFFFFFFFF:FFFFFFFFFFFFFFFFFFFFFFFFFFFFFFFFFFFF,FFFFFFFFFFFFFFFFFFFFFFFFFFFFFFFFFFFF:FFFFFFFFFFFFFFFFFFFFFFFFFFFFF:FFFF:FFFFFFFFFFFFFFFFFFFFFF:FFFFFFFFF,FF:FFF,FFF:FFFFFF:FFFFFFFFF,F,FFFFF:,FFFF:FF
@A01757:128:HWYCLDRX2:1:2101:8250:14121
TCGGACTACACGGGTATCTAATCCTGTTCGCTCCCCTAGCTTTCGCGCCTCAGCGTCAGTCGTGGCCCAGAAGGCCGCCTTCGCCGCCGGTGTTCTTCCCAATATCTGCGCATTCCACCGCTACACTGGGAATTCCGCCTTCCCCTACCAGACTCAAGCCTGCCGGTATCGGGGGCGGACCGGGGTTGAGCCCCGGTATTTGACCCCCGACCTAACAGGCCGCCTCCGCGCGCTTTACGCCCAATGAATCC
+
FFFFFFFFFFFFFFF:FFFFFFFFFFFFFFFFFFFFFFFFFFFFFFFFFFFFFFFFFFFFFFFFFFFFFFFFFFFFFFFFFFFFFFFFFF:FFFFFFFFFFFFFFFFFFFFFFFFFFFFFFFFF:FFFFFF:FF:FFFFFFFFFFFFFFFFFFFFFFFFFFFFFFFFFFFFFFFFFFFFFFFFFF:FFFFFFFFFFFFFFFFFFFFFFFFFF:F:FFFFFFFFFF,FFFFFFF,FF:FFFFF::FF,FFF:
@A01757:128:HWYCLDRX2:1:2101:8205:14137
TCGGACTACACGGGTATCTAATCCTGTTCGCTCCCCTAGCTTTCGCGCCTCAGCGTCAGTCGTGGCCCAGAAGGCCGCCTTCGCCGCCGGTGTTCTTCCCAATATCTGCGCATTCCACCGCTACACTGGGAATTCCGCCTTCCCCTACCAGACTCAAGCCTGCCGGTATCGGGGGCGGACCGGGGTTGAGCCCCGGTCTTTGACCCCCGACCTAACAGGCCGCCTACGCGCGCTTTCCGCCCAATGACTCC
+
FFFFFFFF:FFFFFFFFFFFFF,FFFFFF::F:FFFFFF:FFFFFFFFFFFFFFFFFFF:FFFFFFF:FFFFFFFFFFFFFFFFFFFFFFFF,FFFF:FFFFFFFFFFFFFFFFFFFFFFF,:FF,F:FFF,FFFFFFFFFFFFFF:FFFFFFFFFFFFFFFFFFF,F:FFFF:F,FF:,FFFFFF::FFF,FFFF,,:,FFF:::FFFF:F:,:FFFF,FFFF:FFFFFFFF,,F,F:F:F,,:,,F,F:
@A01757:128:HWYCLDRX2:1:2101:15908:14168
TCGGACTACAGGGGTATCTAATCCTGTTCGCTACCCATGCTTTCGAGCCTCAGCGTCAGTTGCAGACCAGAGAGCCGCCTTCGCCACTGGTGTTCTTCCATATATCTACGCATTCCACCGCTACACATGGAGTTCCACTCTCCTCTTCTGCACTCAAGTTCAACAGTTTCTGATGCAATTCTCCGGTTGAGCCGAAGGCTTTCACATCAGACTTATTGAACCGCCTGCACTCGCTTTACGCCCAATAAATC
+
FFFFFFFFFFFFFFFFFFFFFFFFFFFFFFFFFFFFFFFFFFFFFFFFFFFFFFFFFFFFFFFFFFFFFFFFFFFFFFFFFFFFFFFFFFFFFFFFFFFFFFFFFFFFFFFFFFFFFFFFFFFFFFFFFFFFFFFFFFFFFFFFFFFFFFFFFFFFFFFFFFFFFFFFFFFFFF:FFFFFFFF,FF:FFFFFFFFFFFFFFFFFFFFFFFFFFFFFFFFFFFF,FFFFFFFF,FFFFFFFFFFFFFFFFFF
@A01757:128:HWYCLDRX2:1:2101:29315:14278
TCGGACTACACGGGTATCTAATCCTATTTGCTCCCCACGCTTTCGTGCCTCAGCGTCAGTCACAGGCCAGGCGGCCGCCTTCGCCACTGGTGTTCTTCCATATCTCTGCGCATTTTACCGCTACACATGGAGTTCCACCGCCCTCTCCTGTCCTCAAGTCTGCCAGTTTCTGAATGAAAGACGAGTTGAGCTCATCCCTTTGCCTTCAGACTGAACAGACCGCCTGCGCACCCTTTACGCCCAATCATTCC
+
FFFFFFFFFFFFFFF:FFFFFFFFFFFFFFFFFFFFFFFFFFFFFFFFFFFFFFFFFFFFFFFFFFFFFFFFFFFFFFFFFFFFFFFFFFFFFFFFFFFFFFFFFFFFFFFFFFFFFFFFFFFFFFFFFFFFFFFFFFFFFFFFFFFFFFFFFFFFFFFFFFFFFFFFFFFFFFFFFFFF:FFFFFFFFFF:FFFFFFFFFF:FFFFFFFFFFFFFFFFFFFFFFFFFFFFFFFFFFFFFFFFFFFFF,FF
@A01757:128:HWYCLDRX2:1:2101:16143:14293
TCGGCTCCCAGGTATTCTAATCCTATTTCCTCCCCACGATTACTTCCCTAAGCGACAGTCACAGGCCAGGCCGCCCCCTACGCCACTGGTGTCCTTCCAAAACTCTCCGCATTATACCGCTACACATGAAGTACCACCCCCCAATCCTCACCACAACTCTGCCATAATCTGAAAGAAACACGAGTTGAGCACATCCCTTTGCCATCAGACTTAAAACACCGCCTGCGCACCCTTTACGCCCAATAATTCCG
+
FF,,,,,,,FFF,,F,,:,,,F,,FFFF,,FFFFFFF,,FF,,,F,,:,,F,:,:,,,F:F:F,,F,FFFF,:,F,FFFF:,F,:FFF:,FF,FF,F,:::,F,::,F:::FFF,,FF,F,,,,F,F,:FFF:F,FFF,:F,,,FFFF:,F,,:FFFF:F,F,:,,,,,F,FF,,FF,:F:,F:FF:FFF,FFFFF,FF:,,F,,F:F:::,F,,FFFFF,FFFF:FFFFF::F:,FF:FFFFF,:F::,F
@A01757:128:HWYCLDRX2:1:2101:13612:14325
TCGGACTACACGGGTATCTAATCCTGTTTGCTCCCCTAGCTTTCGCGCCTCAGCGTCAGTGATGGCCCAGAAGGCCGCCTTCGCCACCGGTGTTCTTCCCGATATCTGCGCATTCCACCGCTACACCGGGAATTCCGCCTTCCCCTACCACACTCAAGCCAGCCGGTATCGGGAGCGAGACGGGGTTGAGCCCCGAAATTTGACTCCCGACCTAACTGGCCGCCTACGCGCGCTTTACGCCCAATGAATCC
+
FFFFFFFFFFFFFFFFFFFFFFFFFFFFFFFFFFFFFFFFFFFFFFFFFFFFFFFFFFFFFFFFFFFFFFFFFFFFFFFFFFFFFFFFFFFFFFFFFFFFFFFFFFFFFFFFFFFFFFFFF:FFFFFFFFFFFFFFFFFFFFFFFFFFFFFFFFFFFFFFFFFFFFFFFFFFFFFFFFFFFFFFFFFFFFFFFFFFF,FFFFFFFFFFFFF,FFFFFFFFFFFFFFFFFFFFFF:FFFFFFFFFF,FFFFF
@A01757:128:HWYCLDRX2:1:2101:20302:14450
GGGGGGGGGGGGGGGGGGGGGGGGGGGGGGGGGGGGGGGGGGGGGGGGGGGGGTGGGGGGGGGGGGGGGGGGGGGGGGGGGGGGGGGGGGGGGCGGCGGGGGCGAAGGGAGGGGCGGGCGGAGCGAGGGAGGCCTCTCCCAAAAAGGGGAGCCAGCGCCAAAAAGATCCGGACCAGAAACGAGGAACCAGAAAGAAAGAGCAACTACGGAGAGCGAAGAGCCAAGCGAACGGAAGACGAGAAGAAAAACCC
+
FFFFFFFFFFFFFFFFFFFFF,:FF:FFF:F:FF::FF::F:FF,::,:,FFF,,FFF,F:FF:,:,FF,,F,,::,,,,,:,,:,F,,:,,,,,:,:,,,,,,,,,F,,,F,,,,,,,,,,:,,,:,,,F:,::F,,,,,,:,,,,,,,,,,,,,,:,,,,,,,,,,:,,,::,,,:,,,,,,,,,,,,:,,,::,,,,,,,,:,,:,:,,,,,,,,,,,,,F,,,,,,,,:,,,:,:,,,,,,,,,,,,
@A01757:128:HWYCLDRX2:1:2101:30942:14465
TCGGACTACAAGGGTTTCTAATCCTGTTCGCTCCCCTAGCTTTCGCGCCTCAGCGTCAGTCGTGGCCCAGAAGGCCGCCTTCGCCGCCGGTGTTCTTCCCAATATCTGCGCATTCCACCGCTACACTGGGAATTCCGCCTTCCCCTACCAGACTCAAGCCTGCCGGTATCGGGGGCGGACCGGGGTTGAGCCCCGGTATTTGACCCCCGACCTAACAGGCCGCCTACGCGCGCTTTACGCCCAATGAATCC
+
FFFFFFFFFFFFFFFFFFFFFFFFFFFFFFFFFFFFFFFFFFFFFFFFFFFFFFFFFFFFFFFFFFFFFFFFFFFFFFFFFFFFFFFFFFFFFFFFFFFFFFFFFFFFFFFFFFFFFFFFFFFF:FFFFFFFFFFFFFFFFFFFFFFFFFFFFFFFFFFFFFFFFFFFFFFFFFFFFFFFFFFFFFFFFFFFFFFFFFFFFFFFFFFFFFFFF:FFFFFFFFFFF:FFFFFFFFFFFFFFFFFFF,FFFFF
@A01757:128:HWYCLDRX2:1:2101:31403:14512
TCGGACTACAAGGGTATCTAATCCTGTTCGCTCCCCTAGCTTTCGCGCCTCAGCGTCAGTCGTGGCCCAGAAGGCCGCCTTCGCCACCGGTGTTCTTCCCGATATCTGCGCATTCCACCGCTACACCGGGAATTCCGCCTTCCCCTACCACACTCAAGCCAGCCGGTATCGGGAGCGAGACGGGGTTGAGCCCCGAAATTTGACTCACGACCTAACTCGCCGCCTACGCGCGCTTTACGCCCAATGAATCC
+
FFFFFFFFFFFFFFFFFFFFFFFFFFFFFFFFFFFFF:FFFFFFFFFFFFFFFFFFFFFFFFFFFFFFFFFFFFFFFFFFFFFFFFFFFFFFFFFFFFFFFFFFFFF:FFFFFFFFFFFFFF:FFFFF:FFFFFFFFFFFFFFFFF,FF:FFFFFFFF:FFFFF,FFFFFF,FFF:FF,:FF,:F:FFFFFFFFFFF:FFF::FFF,FFFFFFFFF,,FFFFFFFFF::FFFFFFF:,,FFF,F:,F::FF
@A01757:128:HWYCLDRX2:1:2101:26756:14606
TCGGACTACAAGGGTTTCTAATCCTGTTCGCTCCCCTAGCTTTCGCGCCTCAGCGTCAGTCGTGGCCCAGAAGGCCGCCTTCGCCGCCGGTGTTCTTCCCAATATCTGCGCATTCCACCGCTACACTGGGAATTCCGCCTTCCCCTACCAGACTCAAGCCTGCCGGTATCGGGGGCGGACCGGGGTTGAGCCCCGGTATTTGACCCCCGACCTAACAGGCCGCCTACGCGCGCTTTACGCCCAATGAATCC
+
FFFFFFFFFFFFFFFFFFFFFFFFFFFFFFFFFFFFFFFFFFFFFFFFFFFFFFFFFFFFFFFFFFFFFFFFFFFFFFFFFFFFFFFFFFFFFFFFFFFFFFFFFFFFFFFFFFFFFFFFFFFFFFFFFFFFFFFFFFFFFFFFFFFFFFFFFFFFFFFFFFFFFFFFFFFFFFFFFFFFFFFFFFFFFFFFFFFFFFFFFFFFFFFFFFFFFFFFFF,FFFFFF:FFFFFFFFFFFFFFFFF,F,FFFFF
@A01757:128:HWYCLDRX2:1:2101:25427:14622
TCGGACTACTGGGGTATCTAATCCTGTTCGCTCCCCTAGCTTTCGCGCCTCAGCGTCAGTCGTGGCCCAGAAGGCCGCCTTCGCCGCCGGTGTTCTTCCCAATATCTGCGCATTCCACCGCTACACTGGGAATTCCGCCTTCCCCTACCAGACTCAAGCCTGCCGGTATCGGGGGCGGACCGGGGTTGAGCCCCGGTATTTGACCCCCGACCTAACAGGCCGCCTACGCGCGCTTTACGCCCAATGAATCC
+
FFFFFFFFFFFFFFFFFFFFFFFFFFFFFFF,FF:FFFF:FFFFFFFFFFFFFFFFF:FFFFFFFFFFFFFFFFFFFFFFFFF:FFFFFFFFFFFFFFFFF:FFFFFFFFFFFFFF,FFFFF:FFFFFFFFFFFFFFFFFFFFFFFFFF:FFFFFFFFFFFFFFFFF,FFFFFFFFFFFFFFFFFFFFFFFFFFFFF:FFFFFFFFF:FFFFF:FF:FFFFFFFFFFFFFFFFFFF,FFFF:FFF:F,FFF
@A01757:128:HWYCLDRX2:1:2101:28899:14653
TCGGACTACAAGGGTTCTAATCCTGTTTGCTCCCCACGCTTTCGAGCCTCAACGTCAGTTACAGTCCAGTAAGCCGCCTTCGCCACTGGTGTTCCTCCTAATATCTACGCATTTCACCGCTACACTAGGAATTCCACTTACCTCTCCTGCACTCCAGCTGTACAGTTTCCAGAGCAGTCCGGGGGTTGAGCCCCCGCCTTTCACTCCAGACTTGCACTGCCGTCTACGCTCCCTTTACACCCAGTAAATCC
+
FFFFFFFFFFFFFFFFFFFFFFFFFFFFFFFFFFFFFFFFFFFFFFFFFFFFFFFFFFFFFFFFFFFFFFFFFFFFFFFFFFFFFFFFFFFFFFFFFFFFFFFFFFFFFFFFFFFFFFFF:FFFFFFFFFFFFF,FFFFFFFFFFFFFFFFFFFFF:FFFF:FFFFFFFFFFFFFFFFFFFFFFFFFFFFFFFFFFFFFFFF::FFFFFFFFFF,FFF:::FF:FFFFFFFFFF,F:FFF:F:FF,FFFFF
@A01757:128:HWYCLDRX2:1:2101:12111:14669
TCGGACTACAAGGGTTTCTAATCCTGTTTGCTCCCCACGCTTTCGAGCCTCAACGTCAGTCATCGTCCAGCAAGCCGCCTTCGCCACTGGTGTTCCTCCTAATATCTGCGCATTCCACCGCTACACTGGGAATTCCGCCTTCCCCTACCAGACTCAAGCCTGCCGGTATCGGGGGCGGACCGGGGTTGAGCCCCGGTATTTGACCCCCGACCTAACAGGCCGCCTACGCGCGCTTTACGCCCAATGAATCC
+
FFFFFFFFFFFFFFFFFFFFFFFFFFFFFFFFFFFFFFFFFFFFFFFFFFFFFFFFFFFFFFFFFFFFFFFFFFFFFFFFFFFFFFFFFFFFFFFFFFFFFFFFFFFFFFFFFFFFFFFFFFFFFFFFFFFFFFFFFFFFFFFFFFFFFFFFFFFFFFFFFFFFFFF:FFFFFFFFFFFFFFFFFFFFFFFFFFFFFFFFFFFFFFFFFFFFFFFFFFFFFFFFF:FFFFFFFFFFFFFFFFF:F:FFFFF
@A01757:128:HWYCLDRX2:1:2101:9046:14779
TCGGACTACCGGGGTATCTAATCCTGTTTGCTCCCCACACTTTCGTGCCTCAACGTCAGTTATCGTCCAGAAAGTCGCCTTCGCCACTGGTGTTCCTCCTAATATCTACGCATTTCACCGCTACACTAGGAATTCCACTTACCTCTCCTGCACTCAAGAAAAGTAGTTTTAGTTGCAGTTCCTCAGTTAAGCCGAGGGATTTCACAACTAACTTGCTTTCCCGCCTACACGCCCTTTACACCCAATAAATC
+
FFFFFFFFFFFFFFFFFFFFFFFFFFFFFFFFFFFFFFFFFFFFFFFFFFFFFFFFFFFFFFFFFFFFFFFFFFFFFFFFFFFFFFFFFFFFFFFFFFFFFFFFFFFFFFFFFFFFFFFFFFFFFFF,FFFFFFFFFFFFFFFFFFFFFFFFFFFFFFF:FFFFFFFFFFFFFFFFFFFFFFFFFFFFFF,FFFFFFFFFFFF:FF:FFFFFFFFFFFFF:FFFFFFFFFFFFFFFFFFFF:FFFFFFFFF
@A01757:128:HWYCLDRX2:1:2101:22589:14779
TCGGACTACTGGGGTATCTAATCCTGTTCGCTCCCCTAGCTTTCGCGCCTCAGCGTCAGTCGTGGCCCAGAAGGCCGCCTTCGCCGCCGGTGTTCTTCCCAATATCTGCGCATTCCACCGCTACACTGGGAATTCCGCCTTCCCCTACCAGACTCAAGCCTGCCGGTATCGGGGGCGGACCGGGGTTGAGCCCCGGTATTTGACCCCCGACCTAACAGGCCGCCTACGCGCGCTTTACGCCCACTGAATCC
+
FFFFFFFFFFFFFFFFFFFFFFFFFFFFFFFFFFFFFFFFFFFFFFFFFFFFFFFFFFFFFFFFFFFFFFFFFFFFFFFFFFFF:FFFFFFFFFFFFFFFFFFFF:FFFFFFFFFFFFFFFFFFFFFFFFFFFFFFFFFFFFFFFFFFFFFFFFFFFFFFFFFFFFF:FFFFFFFFFFFFFFFFFFFFFFFFFFFFF:FFFFFF,FFFFFFFFFFFFFFFFFFFF,FF:FFFFFFFFFFFFFF,F:FFFF:
@A01757:128:HWYCLDRX2:1:2101:23656:14779
TCGGACTGGGGTATCTAATCCTATTTGCTCCCCACGCTTTCGTGCCTCAGCGTCAGTCAACAGGCCAGGCGGCCGCCTTCGCCACTGGTGTTCTTCCATATATCTACGCATTTTACCGCTACACATGGAGTTCCACCGCCCTCTCCTGCTCTCTAGCCCGCCAGTTTCCAGAGCCTGTACCGGTTGAGCCGGTACCTTTCACTCCAGACTTAGCAGGCCGCCTACGCACCCTTTACGCCCAATCATTCCGG
+
FFFFFFFFFFFFFFFFFFFFFFFFFFFFFFFFFFFFFFFFFFFFFFFFFFFFFFFFFF:FFFFFFFFFFFFFFFFFFFFFFFFFFFFFFFFF:FFFFFFFFFFFFFFFFFFFFFFF:FFFFFFFFFFFFFFFFFFFFFFFFFFFFFFFFFFFFFFFFFFFFFF:FFFFFFFFFFFFFFFFFFFFFFFFFFF:FFFFFFFFFFFFFFFFFFFFFFF:FFFFFFFFFFFFFFFFFFFFFFFFFFF:FFFFFFF
@A01757:128:HWYCLDRX2:1:2101:29658:14779
TCGGACTACAGGGGTATCTAATCCTGTTTGCTCCCCACGCTTTCGTGCCTCAGTGTCAGTTACAGTCCAGAGAGCCGCCTTCGCAACTGGTGTTCCTCCTAATATCTACGCATTTCACCGCTACACTAGGAATTCCACTCTCCTCTCCTGCACTCAAGTTCCCCAGTTTCAAAGGCTTACTACGGTTGAGCCGTAGCCTTTCACCTCTGACTTAAGAAACCACCTACGCACCCTTTACGCCCAGTAATTCC
+
FFFFFFFFFFFFFFFFFFFFFFFFFFFFFFFFFFFFFFFFFFFFFFFFFFFFFFFFFFFFFFFFFFFFFFFFFFFFFFFFFFFFFFFFFFFFFFFFFFFFFFFFFFFFFFFFFFFFFFFFFFFFFFF:FFFFFFFFFFFFFFFFFFFFFFFFFFFFFFFFFFFFFFFFFFFFFFFFFFFFFFF:FFFFFFFFFFF,FFF,FF:FFFFF:FFFFFF:,FFFFFFFF:FFFFFFFF:FFFFFFFF::FFF,FF
@A01757:128:HWYCLDRX2:1:2101:4444:14794
TCGGACTACAAGGGTATCTAATCCTGTTCGCTCCCCACGCTTTCGTGCCTCAGCGTCAGTTAATGTCCAGCAGGCCGCCTTCGCCACTGGTGTTCCTCCCGATATCTACGCATTCCATCGCTACACCGGGAATTCCGCCTGCCTCTCCCTCACTCAAGATCTCCAGTTTCAAATGCAGCCACGGGGTAAAGCCCCGGTATTTCACATCGGCATTGCAAACCCGCCTCCTCGCCCTTATCACCCAGTAAATC
+
,FFFFFFFFF,FFFFFFFFFF:FFFFFFFFFFFFFF,FFFFFFFF:FFFFFFFFF::FFFFFFFFFF:FFFFFFFFFFFFFFFFFFF:FFFFFFFFFFFFFFF,FFFFF:FFFFFFF,FFFFFFF:FF,:F:,FFFF:F:FFFF:,F,,FFFFFFFF:FFFFFFFFFFFFF:F,:F:F,F,F,FFF,,:FF,F,FF,,F:F,,::,,F,,:,F,,,,F,,F:::,,,,FF,:F,:F,,F,FF,::F,F,,F
@A01757:128:HWYCLDRX2:1:2101:1316:14951
TCGGCTACAAGGGTATCTAATCCTGTTCGCTACCCACGCTCTCGTGCTTCAGCGTCAGTCTCAGCCTGGTAAGCTGCCTTCGCCACCGGTGTTCTTCCCGATATCTGCGCATTCCACCGCTACACCGGGAATTCCGCCTTCCCCTACCACACTCAAGCCAGCCGGTATCGGGAGCGAGACGGGGTTGAGCCCCGAAATTTGACTCCCGACCTAACTGGCCGCCTACGCGCGCTTTACGCCCAATGAATCCG
+
FFF,FFFFFFF:FF,FFFF,FFFFFFFFFFFFFFF::F:FFFFFF::FFFFFFFFFFFFFFFFFFFFFFFFF:FFFF:FFFFFFFFFFFFFFFFF:FFFFFF,FFFFF:FFFFFF::FFFFF,FFFFFFFFFFFFF,FFFFFFFFF:FFFFFFFFF,FFFFF:::FFFF,FFFFFFF:F,FFFFFF:FFF:FF,:FFFFFFFFFF:FFF::FF,,FFF:FFFFFFFFFFFFFFFFFFFFFFFFF:FFFFF:
@A01757:128:HWYCLDRX2:1:2101:30969:14982
TCGGACTACCAGGGTATCTAATCCTGTTCGCTCCCCTAGCTTTCGCGCCTCAGCGTCAGTCGTGGCCCAGAAGGCCGCCTTCGCCGCCGGTGTTCTTCCAAATATCTGCGCATTCCACCGCTACACTGGGAATTCCGCCTTCCCCTACCCGACTCAAGCCTGCCGGTATCGGGGGCGGACCGGGGTTGAGCCCCGGTATTTGACCCCCGACCTAACAGGCCGCCTATGCGCGCTTTACGCCCAATGAATCG
+
FFFFFFFFFFFFFFFFFFFFFFFFFFFFFFFFFFFFFFFFFFFFFFFFFFFFFFFFFFFFFFFFFFFFFFFFFFFFFFFFFFFFFFFFFF:FFFFFFFFFFFFFFFFFFFF::FFFFFFFFFFFFFFFFFFFFFFFFFFFFFFFFFFF:,FFFFFFFFFFFFFFFF,FFFFFFFFFFFFFFFFFFFFFFFFFFFFF,,FFFFFFF:FFFFFFFFFFFFFFFFFFFFF:FFFFFFFFFFFFFFF,F,F,FF,
@A01757:128:HWYCLDRX2:1:2101:30825:15013
TCGGACTACACGGGTATCTAATCCCTTTCGCTCCCCTGGCCTTCGTGCCTCAGCGTCAGTTAATGTCCAGGAACCCGCCTTCGCCACGAGTGTTCCTCTCGATATCTACGCATTTCACTGCTACACCGAGAATTCCGGTTCCCCCTCCATTACTCTAGTCTCGCAGTATCATGTGCCGTCCGCGGGTTGAGCCCGCGCCTTTCACACACGACTTACGAAACAGCCTACGCACGCTTTACGCCCAGTGATTC
+
FFFFFFFFFF,FFFFFFFF,FFFFFFFF:FFFF:FFF::FFFFFFFFFFFFF::FFFFFFFFFFFFFFFFFFF,:FFFFFFFFFFFFFFFFFFFFFFFFFFFFFFFFF,FFFFFF:FFFFFFFFFFFFFFFFFFFFFFFFF,FFFFFFFFF,FFFFFFFFFFFFFFFFFFFFFFFFFFFFF:FFFFF:FF,FF,FF:FFFFFF:FFFFFFFFF:FFFFFFFFFFFF:FFFFFFFFFFFF:FFFF,FFFFFF
@A01757:128:HWYCLDRX2:1:2101:3351:15060
TCGGACTACAAGGGTATCTAATCCTGTTCGCTACCCATGCTTTCGAGCCTCAGCGTCAGTTGCAGACCAGAGAGCCGCCTTCGCCACTGGTGTTCTTCCATATATCTACGCATTCCACCGCTACACATGGAGTTCCACTCTCCTCTTCTGCACTCAAGTTCAACAGTTTCTGATGCAATACACCGGTAGATCCGAAGGCTTTCACATCACACTTAGTGAACATCCTGCACTCCCTTTACGCCCAATAAATC
+
F::FFF,FFFFF,,FF,FF:FF,FF:F:FFF,FFF:FF,F,FFF:F:FFFFFFFFFFFF,:FF:,FF:F,FF,FFFFFFFFF,F,F::F,:FFFFF,FFF,F:F,FFF:FFFF,FFFF,F:,FFF:FF,,:,FFFFFFFFF:::,,FF:,,FF,,FF,F:F,FFFFFF,FF,FFFFF,,,:,FF,,F,FF,F::F,:FFF,FFFFF:FF,F,,FF,,:F:::,FF,,:FF,F:,FF:F,,F,FF,,::FF:
@A01757:128:HWYCLDRX2:1:2101:27914:15139
TCGGACTACCCGGGTTTCTAATCCTGTTCGCTACCCATGCTTTCGAGCCTCAGCGTCAGTTGCAGACCAGAGAGCCGCCTTCGCCACTGGTGTTCTTCCATATATCTACGCATTCCACCGCTACACATGGAGTTCCACTCTCCTCTTCTGCACTCAAGTTCAACAGTTTCTGATGCAATTCTCCGGTTGAGCCGAAGGCTTTCACATCAGACTTATTGAACCGCCTGCAATCGCTTTACGCCCAATAAATC
+
FFFFFFFFFFFFFFFFFFFFFFFFFFFFFFFFFFFFFFFFFFFFFFFFFFFFFFFFFFFFFFFFFFFFF:FFFFFFFFFFFFFFFFFFFFFFF:FFFFFFFF:FFFFFFFFFFFFFFFFFFFFFFFFF:FFFFFFFFFFFFFFFFFFFFFFFFFFFFFFFFFFFFFFFFFFFFFFFFFFFFFFFFFFF:FFFFFFFFFFFFFFF:FFFFFFFFFFFFF:FFFFFFFFFF:FFFFFFF:FFFFFFFFFFFF:
@A01757:128:HWYCLDRX2:1:2101:12689:15264
TCGGACTACTAGGGTATCTAATCCCTTTCGCTCCCCTGGCCTTCGTGCCTCAGCGTCAGTTAATGTCCAGGAACCCGCCTTCGCCACGAGTGTTCCTCTCGATATCTACGCATTTCACTGCTACACCGAGAATTCCGGTTCCCCCTCCATTACTCTAGTCTCGCAGTATCATGTGCCGTCCGCGGGTTGAGCACGCGCCTTTCACACACGACTTACGAAACAGCCTACGCACGCTTTACGCCCAGTGATTC
+
FFFFFFFFFFFFFFFFFFFFFFFFFFFF,FFFFFFFFFFF,FFFF,FFFFFFFFFFFFFFFF,FFFFF:F:FFFFFF:FFFF,FF:FFFFFFFFFFFFFFFFFFFFFFFFFFFFFFFF:FFFFFFFF:FFFFFFFFF,FFFFFFFF,FF,,FFFFFFF,FF,FFFFF:FFF:FFFFF,F,,F,F,FFF:FFF,F,F,FFFFFFFFFF:,FFFFFFFF:F:FFFFFFFFFF:FFFFFF:F:FFFFFFFFFFF
@A01757:128:HWYCLDRX2:1:2101:24795:15342
TCGGGACTACAGGGGTTTCTAATCCTGTTCGATACCCACGCTTTCGTGCCTCAGCGTCAGTGTGGGGCCGGCAGGCTGCCTTCGCAATCGGGGTTCTGCGCGATATCTATGCATTTCACCGCTACACCGCGCATTCCGCCTGCCTTTCCCCAACTCAAGCCAGCCAGTTTCAACGGCGGGCCGGGGTTGAGCCCCGGGCTTTTACCGCTGACTTAACTCGCCGCCTACGCACCCTTTAAACCCAATAAATC
+
FFFFFFFFFFFFFFF::FFFFFFFFFFFFFF:FFFFFFFFFFFFFFFFFFFFFFFFFFFFFFFFFFFFFFFFFFFFFFFFFFFFFFFFFFFFFFFFFFFFFFFFFFFFF:FFFFFFFFFFFFFFFFFFFFFFFFFFFFFFFFFFFFFFFFFFFFFFF:FFFFFFFFFFFFFFFFFFFFFFFFFFFFFFFFFF:FFFFFFFFFF:FFFFFFFFF:FFFFF,FFFFFFFFFFFFFFFFF,FFFFFF:FFFFF,
@A01757:128:HWYCLDRX2:1:2101:4562:15374
TCGGACTACAGGGGTTTCTAATCCCTTTCGCTCCCCTGGCCTTCGTGCCTCAGCGTCAGTTCATGTCCAGGAACCCGCCTTCGCCACGAGTGTTCCTCTCGATATCTACGCATTTCACTGCTACACCGAGAATTCCGGTTCCCCCTCCAGTACTCTAGTCTCGCAGTATCATGTGCCGTCCGCGGGTTGAGCCCGCGCCTTTCACACACGACTTACGAACCACCCTACGCACGCTTTACGCCCAGTGATTC
+
FFF:FFFF:FFFFFFFF:F,FFFFF:FFF,FFFFFF:F:FFFFFFFFFF,F:F:FF,FF:F,,FF:FFFFF,,FFFFFF:FFFF:,:F:FFFFF:FFFFFF:FF,FFFFF:F,FFFF,FFF:F,,FFFFFFFFFFF,FFF,FFFF:FF:,:F:FFFFFFFF,,FFFFFFFFFFFF:FFFFF,FFFFF,:,F:FFFFFFFFF,FFF:F:F::F:FF,,FF:,F,:FFF:FF::,:,:FF:,F:FF,,,,F:F
@A01757:128:HWYCLDRX2:1:2101:28348:15389
TCGGACTACAAGGGTATCTAATCCTGTTCGCTCCCCTAGCTTTCGCGCCTCAGCGTCAGTCGTGGCCCAGAAGGCCGCCTTCGCCGCCGGTGTTCTTCCCAATATCTGCGCATTCCACCGCTACACTGGGAATTCCGCCTTCCCCTACCAGACTCAAGCCTGCCGGTATCGGGGGCGGACCGGGGTTGAGCCCCGGTATTTGACCCCCGACCTAACAGGCCGCCTACGCGCGCTTTACGCCCAATGAATCC
+
FFFFFFFFFFFFFFFFFFFFFFFFFFFFFFFFFFFFFFFFFFFFFFFFFFFFFFFFFFFFFFFFFFFFFFFFFFFFFFFFFFFFFFFFFF:FFFFFFFFFFFFFFFFFFFFFFFFFFFFFFFFFFFFFFFFFFFFFFFFFFFFFFFFFFFFFFFFFFFFFF:FFFFF:FFFFFFFFFF:FFFFFFFFFFFFFFFFFF,FFFFFFFFFFFFFFFFFFF,FFFFFFFFF:FFFFFFFFFF:FFFFFF:FFFFF
@A01757:128:HWYCLDRX2:1:2101:31539:15405
TCGGACTACAAGGGTATCTAATCCTGTTTGCTCCCCACGCTTTCGAGCCTCAGCGTCAGTTACAGACCAGAGAATCGCCTTCGCCACTGGTGTTCTTCCTAATCTCTACGCATATCACCGCTACACTAGGAATTCCATTCTCCTCTCCTGCACTCTAGACTTCCAGTTTGAAATGCAGCACTCAATTAGAGCCCGAGTATTACACATCTCACTTAAAAGTCCGCCTACGCTCAATTTACGCCCAGTAAATC
+
FF,FF:,FFFFFF,FFF::FFF,FFF:F:,F:FF:F:F,FF:FF,FF,FFFFF::FFF,,F:F:F,,FFFF:FFFF,::FFF,,FFFFFFF,,:,,,,FFFFFFFF,FF,:FF,:FFFFFF,FF:FFF,:FFF::FFFFF:FFF:F,FF,FFFF:FF:,F:,FFF:F,,FF:F,,FF,FFFFFFF,F,FFFFFFF:,FFF,,FFFFF:F,,:F,FFFF,,FF,,::F,FFFFF:F,,FF:F:,F,,FFF:F
@A01757:128:HWYCLDRX2:1:2101:5936:15562
GGGGGGGGGGGGGGGGGGGGGGGGGGGGGGGGGGGGGGGGGGGGGGGGGGGGGGGGGGGGGGGGGGGGGGGGGGGGGGGGGGGGGCGGGGGGGGGGGGGGGGGGGGGGGGGGGGGGGGGGGGGGGGGGGGGGGGTGCGGTGGAGAGCCCGGGGGGGGAGGGGGCGGTGGGAGGTGGGGAGCGGGGCTGTCTGGCTAGAGGGGGCTGACGCTACTGGCGGAGCGGGGGGAGCGTCTGGGCGGCGCGGCGTCG
+
FFFFFFFFFFFFFFFFFFF:FFFFFFFFFFFFF:FFFFFFFFF:FFFF:FFFFFFFFFFFFF:FF:FFF,FFFF:FFFF:FF,FF,,F,:,:::F:,FF:::FF::,FF:,F,FF,,,F,,F,,:F::,F,,,:,,,,,,,,F,,,,,,F:,,::FF,F,,F,,,,,,:,,F,,,,,:,,,,,,:,,,,,,,,,,,,,,,,,:,,,,,,:,,,,,,F,,,,,,,,,,,,,,,,,,,,,,,,,,F,,,,,,,
@A01757:128:HWYCLDRX2:1:2101:27959:15593
TCGGACTACCAGGGTTTCTAATCCTGTTTGCTCCCCACACTTTCGTGCCTCAACGTCAGTTACTGTCCAGAAAGTCGCCTTCGCCACTGGTGTTCCTCCTAATATCTACGCATTTCACCGCTACACTAGGAATTCCACTTTCCTCTCCAGCACTCAAGAAAAATAGTTTTAGTTGCAGTTCCTCAGTTAAGCCGAGGGATTTCACAACTAACTTGTTCTCCCGTCTACGCACCCTTTAAACCCAATAAATC
+
FFFFFFFFFFFFFFFFFFFFF::FFFFFFFFFFFFFFFFFFFFFFFFFFFFFFFFFFFFFFFFFFFFFFFFFFFFFFFFFFFFFFFFFFFFFFFFFFFFFFFFFFFFFFFFFFFFFFFFFFFFFFFF:FFFFFFFFFFFFFFFFFFFF::FFFFFFFFFFFFFFFFFFFFFFFFFFFF:FFFFFFFFFFFFFFFFF:FFFFFFFFFFFFFFFFFFF:FFFFFFFFFFF:FFFFFFFFFFF::FFFF:FFFF
@A01757:128:HWYCLDRX2:1:2101:10999:15624
TCGGACTACAAGGGTATCTAATCCTGTTTGCTCCCCACACTTTCGTGCCTCAACGTCAGTTTCTGTCCAGAAAGTCGCCTTCGCCACTGGTGTTCCTCCTAATATCTACGCATTTCACCGCTACACTAGGAATTCCACTTTCCTCTCCAGTACTCAAGAAAAACAGTTTTAGTTGCAGTTCCTCAGTTAAGCCGAGGGATTTCACAACTAACTTATTTTCCCGTCTACGCACCCTTTACACCCAATAAATC
+
FFFFFFFFFFFFFFFFFFFF:FFFFF:FFFFFFFFFFFFFFFFFFFFFFFFFFFFFFFFFFFFFFFFFFFFFFF:FFFFFFFFFFFFFFFFFFFFFFFFFFFFFFFFFFFFFFFFFFFFFFFFFFFFFFFF:,FFFFFF,FFFF:FFFFFFFFFFFFFFFFF:FFFFFFFFFFFFFFFFFFFFFFFFFFFFFFFFFFFFFFFFF:FFFFFFFFFFFFFFFF:FFFFFFFF,FFFFFFFFFF,FFFFFF:FF
@A01757:128:HWYCLDRX2:1:2101:1967:15640
TCTGACTACTGGGGTATATAATCCTGTTCGCTACCCATGCTTTCGAGCCTCAGCGTCAGTTGCAGACCAGAGAGCCGCCTTCGCCACTGGTGTGCTGCCATATAAAACCGCGGTCCACCGCTACACATGGGGTTCCACTCACCTGATCTGCACTCACGGTCAACAGTGGATGAGGGAAGTTTCAGGTTGTGCCGTAGGCTTTACTCTCAGTCTGAGTGACGCCCCGGCAGGCGGTTGGCGGCGCTGGTAGC
+
:F,FF:F,,FF:,:FF:,:,F,F,:FF,F,,,F::,FF::,::,:FF,FF,,F:F,::::FF,:::F:,FFFF:FFFFF,,:,F,,,FF:,:,,,F,F,,F,,,,,F,,::,F,F,,,F:,,,,,,F,F,,F,::,,,,F,,,,,,,,,F,,F,F:,,,,F,,,:FF:,,F,,,,,F,,,,F,,F:,F,,,,,:,,F:,,,:,:,FF:,F,,:,,,FF,,,,,,,:F,,,,,,,,,,,,F,F,FF,,:::,
@A01757:128:HWYCLDRX2:1:2101:12852:15640
TCGGACTACTAGGGTATCTAATCCCTTTCGCTCCCCTGGCCTTCGTGCCTCAGCGTCAGTTAATGTCCAGGAACCCGCCTTCGCCACGAGTGTTCCTCTCGATATCTACGCATTTCACTGCTACACCGAGAATTCCGGTTCCCCCTCCATTACTCTAGTCTCGCAGTATCATGTGCCGTCCGCGGGTTGAGCCCGCGCCTTTCACACACGACTTACGAAACAGCCTACGCACGCTTTACGCCCAGTGATTC
+
FFFFFFFFFFFFFFFFFFFFFFFFFFFFFFFFFFFFFFFFFFFFFFFFFFFFFFFFFFFFFFFFFFFFFFFFFFFFFFFFFFFFFFFFFFFFFFFFFFFFFFFFFFFFFFFFFFFFFFFFFFFFFFFFFFFFFFFFFFFFFFFFFFFFFFFFFFFFFFFFFFFFFFFFFFFFFFFFFFFF:F:FFFFFF:FF:FFFFFFFF::FFF:FFFF:FFFFFF,:FFF,F:FFFFFFFFFFFFFFF:FFFFF:FFF
@A01757:128:HWYCLDRX2:1:2101:8088:15687
TCGGACTACACGGGTATCTAATCCTATTTTCTCCCCACGCTTTCGTGCCTCAGCGTCAGTCACAGGCCAGGCGGCCGCCTTCGCCACTGGTGTTCTTCCATATCTCTGCGCATTTTACCGCTACACATGGAGTTCCACCGCCCTCTCCTGTCCTCAAGTCTGCCAGTTTCTGACTGAAAGACGAGTTGAGCTCATCGCTGTGCCTTCAGACTGAACAGACCGCCTGCGCACCCTGTCCGCCCAATCATGCC
+
FFFFFFFFFFFFFFFFFF:F:FFFFFFFFFFFFFFFFFFFFFFFFFFFFFFFFFFFF:F:FFFFF:FFF:FFFFFFF:F,FFFFFFFFFF,F::,FFFF,FF,FFF:FFFFFFFF::FFFFF,FFFFFFF,F,FFF:FFFF:FFF,FF:FFFF:F,FF,FFFFF,FFF,FFFF,FF:F,:::F:FF:F,F::,,:F,:FFFFFFFFF:FF,FF:,F,FF:,FF,,F,F:,FF:F,F,F:,,,,F,::,:::
@A01757:128:HWYCLDRX2:1:2101:8965:15702
TCGGACTACAAGGGTATCTAATCCTGTTTGCTCCCCTAGCTTTCGCGCCTCAGCGTCAGTGATGGCCCAGAAGGCCGCCTTCGCCACCGGTGTTCTTCCCGATATCTGCGCATTCCACCGCTACACCGGGAATTCCGCCTTCCCCTACCAGACTCAAGCCTGCCGGTATCGGGGGCGGACCGGGGTTGAGCCCCGGTATTTGACCCCCGACCTAACAGGCCGCCTACGCGCGCTTTACGCCCAATGAATCC
+
FFFFFFFFFFFFFFFFFFFFFF:FFFFFFFFFFFFFFFFFFFFFFFFFFFFFFFFFF:FFFFFFFFFFFFFFFFFFFFFFFFFFFFFFFFFFFFFFFFFFFFFFFFFFFFFFFFFFFFFFFFFFFFFFFFF:FFFFFFFFFFFFFF:FFFFFFFFF:FFFFFFFFFFFFFFFFFF:FFFFFFFFFFFFFFFFFFFF,:FFFFF:FFFFFFFFFFFFFF:FFFFFFFF:FFFF:F,FFFFFF:FF:FF,FFF
@A01757:128:HWYCLDRX2:1:2101:30490:15718
TCGGACTACTAGGGTATCTAATCCTGTTCGCTACCCATGCTTTCGAGCCTCAGCGTCAGTTGCAGACCAGACAGCCGCCTTCGCCACTGGTGTTCTTCCATATATCTACGCATTCCACCGCTACACATGGAGTTCCACTGTCCTCTTCTGCACTCAAGTTGCCCGGTTTCAGATGCACTTCTTCGGTTAAGCCGAAGGCTTTCACATCAGACCTAAGCAACCGCCTGCGCTCGCTTTACGCCCAATAAATC
+
FFFF:FFFFFFFFFFFFFFFFFFFFFFF:FFF:FFFFFFFFFFFF:FFFFFF,FFFFFFFFFFFFFFFFFF:FF,FFFFFFFFFFFFFFFFFFFFFFFFFFFFFFFFFFFFFFFFFFFFFFFFFFFFFFFFFFFFFFFF:FFFFFFFFFFFFFFFFFFFFF,:FFFFFFF,FFFFFFFFFFFFFFFFFFFFFFFFFFFFFFFFFFFFF:FFF:FFF,FF:FFFFFFFFFFFFFFFFFFF:FFF,FF,FFFF
@A01757:128:HWYCLDRX2:1:2101:12527:15734
TCGGACTACTGGGGTATCTAATCCTGTTTGCTCCCCACGCTTTCGCGCCTCACCGTCAGTTGCCGTCCAGTCATCCGCCTTCGCCACTGGTGTTCTTCCTTATATCTACGCATTTCACCGCTACACAAGGAATTCCGATGACCTCTCCGGTACTCAAGAATAACAGTTTCAAATGCAGTTCCGCGGTTGAGCCGCGGGATTTCACATCTGACTTGCCATCCCGGCTGCACGCCCTTTACACCCAATAAATC
+
FFFFFFF:FFFFFFFFFFFFFFFFFFFFFFFFFFFFFFFFFFFFFFFFFFFFFFFFFFFFFFFFFFFFFFFFFFFFFFFFFFFFFFFFFFFFFFFFFFFFFFFFFFFFFFFFFFFFFFFFFFFFFF:FFFFFFFFFF:FFFFFFFFFFFFFFFFFFFFFFFFF:FFFFFFFF,F:FFFFFFFFFF:FFFFFFFFFFFFFFFFFFFFF:FFFFFFFF::FFFFF,FFF,FFFFFFFFFF,FFFFFFFFFFFF
@A01757:128:HWYCLDRX2:1:2101:16749:15812
TCGGACTACCGGGGTATCTAATCCTGTTTGCTCCCCACGCTTTCGAGCCTCAGCGTCAGTTACAGTCCAGAGAATCGCCTTCGCCACTGGTGTTCTTCCTAATCTCTACGCATTTCACCGCTACACTAGGAATTCCATTCTCCTCTCCTGCACTCTAGACTTCCAGTTTGAAATGCAGCACTCAAGTTGAGCCCGAGTATTTCACATCTCACTTAAAAGTCCGCCTACGCTCCCTTTACGCCCAGTAAATC
+
FFFFFFFFFFFFFFFFFFFFFF:FFFFFFFFFFFFFFFFFFFFFFFFFFFFFFFFFFFFF,FFFFFFFFF:FFFFFFFFFFFFF:FFFFFFFFFFFFFFFFFFFFFFFFFFFFFFFFFFFFF:FFFF:FF:FFFFFFFFFFFFFFFFFFFFFFFFFFF:FFFFFFFFFFFFFFFFFFFFF,FFFFFFFFFFFFF,FFFFFFFF,:FFFFF:FF:F,FF,FF,FFFFF,F:FF:FFFFFFF:FF:FFFFFFF
@A01757:128:HWYCLDRX2:1:2101:4770:15922
TCGGACTACTGGGGTATCTAATCCTGTTTGCTCCCCTAGCTTTCGCGCCTCAGCGTCAGTGATGGCCCAGAAGGCCGCCTTCGCCACCGGTGTTCTTCCCGATATCTGCGCATTCCACCGCTACACCGGGAATTCCGCCTTCCCCTACCACACTCAAGCCAGCCGGTATCGGGAGCGAGACGGGGTTGAGCCCCGAAATTTGACTCCCGACCTAACTGGCCGCCTACGCGCGCTTTACGCCCAATGAATCC
+
FFFFFFFFFFFFFFFFFFFFFFFFFFFFFFFFFFFFFFFFFFFFFFFFFFFFFFFFFFFFFFFFFFFFFFFFFFFFFFFFFFFFFFFFFFFFFFFFFFFFFFFF:FF:FFFFFFFF:F:FFFFFFF:FFF:FFFFFFFFFFF,FFFFFFFFFFFFFFFFFFFFFF:F,FFFFFFFFFFF:FFFFF:FFFFFFFFFFFFFFFFF,FFFFFFFFFFFFFFFFFFF,FFF,FFFFFF:FFFFFFFF:F:FFFF,
@A01757:128:HWYCLDRX2:1:2101:7844:15922
TCGGACTACCGGGGTATCTAATCCTGTTCGCTCCCCTCGCTTTCGCGCCTCAGCGTCAGTCGTGGCCCAGAAGGCCGCCTTCGCCGCCGGTGTTCTTCCCAATATCTGCGCATTCCACCGCTACACTGGGAATTCCGCCTTCCCCTACCAGACTCAAGCCTGCCGGTATCGGGGGCGGACCGGGGTTGAGCCCCGGTATTTGACCCCCGACCTAACAGGCCGCCTACGCGCGCTTTACGCCCAATGAATCC
+
FFFFFFFFFFFFFFFFFFFFFFFFFFFFFFFFFFFFF,FFFFFFFFFFFFFFFFFFFFFFFFFFFFFFFFFFFFFFFFFFFFFFFFFFFFFFFFFFFFFFFFFFFFFFFFF,:FFFFFFFFFFFFFFFFFF,FFFFF:FFFFFFFFF:FFFFFFFFFFFFFFFFFFFFFFFFFFFFFFFFFFFFF:FFFFFFFFFF:,FFFFFFFFFFFFFFFF:FFFFFFFFFF:FFFFFFFFFFFFFFFFF,FFFFFFF
@A01757:128:HWYCLDRX2:1:2101:5538:15937
TCGGACTACACGGGTATCTAATCCTGTTCGCTCCCCTAGCTTTCGCGCCTCAGCGTCAGTCGTGGCCCAGAAGGCCGCCTTCGCCGCCGGTGTTCTTCCCAATATCTGCGCATTCCACCGCTACACTGGGAATTCCGCCTTCCCCTACCAGACTCAAGCCTGCCGGTCTCGGGGGCGGACCGGGGTTGAGCCCCGGTATTTGACCCACGACCTAACAGGCCGCCTACGCGCGCTTTACGCCCAATGAATCC
+
FFFFFFFFFFFFFFFFFFFFFFFFFF:FFFFFFFFFFFFFFFFFFFFFFFFFFFFFFFFFFFFFFFFFFFFFFFFFFFFF:FFFFFFFFF,FFFFFFFFFFFFF:FFFFFFFFFFFFFFFFFFFFFFFFF:,FFFFFFFFFFFFFF,FFFFFFFFFFFFFF:FFFFF,FFFFFFFFFFFFFFFFF:,FFFFFFFFFF,,FF,F:FFFFFF:FF,FF:FFFFFF:F,FFFFFFF:,F:FFFFFF,F:,FFFF
@A01757:128:HWYCLDRX2:1:2101:3757:15984
TCGGACTACTGGGGTATCTAATCCCATTCGCTCCCCTGGCCTTCGTGCCTCAGCGTCAGTTAATGTCCAGGAACCCGCCTTCGCCACGAGTGTTCCTCTCGATATCTACGCATTTCACTGCTACACCGAGAATTCCGGTTCCCCCTCCATTACTCTAGTCTCGCAGTATCATGTGCCGTCCGCGGGTTGAGCCCGCGCCTTTCACACACGACTTACGAAACAGCCTACGCACGCTTTACGCCCAGTGATTC
+
FFFFFFFFFFFFFFFFFFFFFFFFFFFFFFFFFFFFFFFF:FFFFFFFFFFFFFFF:FFFFFFFFFF:FFFFFFFFFFFFFFFFFFFFFFFFFFFFFFFFFFFFFFFFFFFFFFFFFFFFFFFF:FFFFFF:FFFFFFFFFFFFFFFFF:FFFFFFFFFFFFFFFFFFFFFFFFFFFFFF:FFFF::FF:F:FFFFFFFFFFFFFFFFF:::FF:FFF:FFFFFFFFFFFFFFFFFFFFFFFF:F,F:FFF
@A01757:128:HWYCLDRX2:1:2101:4490:16000
TCGGACTACTGGGGTATCTAATCCTGTTTGCTCCCCTAGCTTTCGCGCCTCAGCGTCAGTGATGGCCCAGAAGGCCGCCTTCGCCACCGGTGTTCTTCCCGATATCTGCGCATTCCACCGCTACACCGGGAATTCCGCCTTCCCCTACCACACTCAAGCCAGCCGGTATCGGGAGCGAGACGGGGGTGAGCCCCGAAATTTGACTCCCGACCTAACTGGCCGCCTCGGCGCGCTGTACGCCCAATGAATCC
+
FFFFFFFFFFFFFFFFFFFFFFFFFFFFFFFFFFFFFFFFFFFFFFFFFFFFFFFFFFFFFFF,FFFF:F:FFFFFFFFFFFFFFFFFFFFFFFFFFFFFFF,FFFFFFFFFF::F:FFFFFFF:FFFFFFF:FFFFFFFFFFFFF:FF,FFF:FFFFFF,FFF,:F:FFFFFF:FFFF,F,:FF,FFFFF::FFFF::FFFFFFF,FFFFF:FFFFFFFFFFFF,,,FFFFFF,F,FFFFFF,F,::FFF
@A01757:128:HWYCLDRX2:1:2101:2528:16141
TCGGACTACAAGGGTATCTAATCCTATTTGCTCCCCACGCTTTCGTGCCTCAGCGTCAGTCACAGGCCAGGCGGCCGCCTTCGCCACTGGTGTTCTTCCATATCTCTGCGCATTTTACCGCTACACATGGAGTTCCACCGCCCTCTCCTGTCCTCAAGTCTGCCAGTTTCTGAATGAAAGACGAGTTGAGCTCATCCCTTTGCCTTCAGACTGAACAGACCGCCTGCGCACCCTTTACGCCCAATCATTCC
+
FFFFFFFFFFFFFFF,FFFFFFFF:FFFFFFFFFFFFFFFFFFFFFFFFFFFFFFFFFFFFFFF:FFFFFFFFFFFFFFFFFFFFFFFFFFFFFFFFFFFF:FFFFFFFFFFFFFFFFFFFFFFFF:FFFFFFFFFFFFFFFFFFFFFFFFF:FFFFFFFFFFFFFFFFFFFFFFFFFFFF:FFFFF,FFFFFFFFFFFFFFFFFFF:FFFFFF,FFFFFFFFFF:FFFFF:FFFFFFFF:FFF:FFFFF:
@A01757:128:HWYCLDRX2:1:2101:5981:16172
TCGGACTACCAGGGTATCTAATCCTGTTTGCTCCCCTAGCTTTCGCGCCTCAGCGTCAGTGATGGCCCAGAAGGCCGCCTTCGCCACCGGTGTTCTTCCCGATATCTGCGCATTCCACCGCTACACCGGGAATTCCGCCTTCCCCTACCACACTCAAGCCAGCCGGTATCGGGAGCGAGACGGGGTTGAGCCCCGAAATTTGACTCCCGACCTAACTGGCCGCCTACGCGCGCTTTACGCCCAATGAATCC
+
FFFFFFFFFFFFFFFFFFFFFFFFFFFFFFFFFFFFFFFFFFFFFFFFFFFFFFFFFFFFFFFFFFFFFFFFFFFFFFFFFFFFFFFFFFFFFFFFFFFFFFFFFFFFFFFFFFFFFFF:FFFFFFFFFFF,FFFFFFFFFFFFFFFFFFFFFFFFFFFFFFFFFFFFFFFFFFFFFFFFFFFFFFFFFFFFFFFFFFFFFFFFFFFF:FFFFF,FF:FFFFFFFFFFFFFFFFFFFFFFF:FFFFFFF:F
@A01757:128:HWYCLDRX2:1:2101:26693:16282
TCGGACTACACGGGTATCTAATCCTGTTCGCTACCCCAGCTTTCGCGCCTCAGCGTCAGTGCCGGCCCAGAGAGCTGCCTTCGCCATCGGTGTTCTTCCCGATATCTGCGCATTCCACCGCTACACCGGGAATTCCGCTCTCCTCTACCGCACTCGAGCCGACCAGTTCGGAACCCGGCCCGAGGTTGAGCCCCGGGGTTAGAGGTTCCGCTTAGGCAGCCGCCTACGCGCGCTTTACGCCCAATGACTCC
+
FFFFFFFFFFFFFFFFFFFFFFF:FFF:FFFFFFFFFFFFFFFFFFFFFFFF:FFFFFFFF:FFFF:FFFFFFFFFFFFFFFFFFFFFFFFFFFFFFFFFFF:FFFFFFFFFFFFFFFFFFFFFFFFFFFFFFFFFFFFFFFFFFFFFFFFF:FFFFFF:FFFFF:F,FFFF:FFFFFFFFFFFFFFFFFF:FFFFFFFFFFFFFFFF:FFFF:FF,FFFFFFFF,FFFFF:FFFFFFFF:FFFF,FFFFF
@A01757:128:HWYCLDRX2:1:2101:30960:16282
TCGGACTACACGGGTATCTAATCCCTTTCGCTCCCCTGGCCTTCGTGCCTCAGCGTCAGTTAATGTCCAGGAACCCGCCTTCGCCACGAGTGTTCCTCTCGATATCTACGCATTTCACTGCTACACCGAGAATTCCGGTTCCCCCTCCATTACTCTAGTCTCGCAGTATCATGTGCCGTCCGCGGGTTGAGCCCGCGCCTTTCACACACGACTTACGAAACAGCCTACGCACGCTTTACGCCCAGTGATTC
+
FFFFFFFFFFFFFFFFFFFFFFFFFFFFFFFFFFFFFFFFFFFFFFFFFFFFFFFFFFFFFFFFFFFFFFFF,FFFFFFFFFFFFFFFFFFFFFFFFFFFFFF:FFFFFFFFFFFFFFFF:FFFFFFFFF:FFFFFFFFFFFFFFFFFFFFFFFFFFFFFFFFFFFFFFFFFFFFFFFFFFFFFFFFFFFFF:FFFFF:FFF:FFFFFF,F:FFFF::FFFFF,FFF,FFFFF:F,FFFFFFFFF:,FFFF
@A01757:128:HWYCLDRX2:1:2101:20247:16329
TCGGACTACTAGGGTATCTAATCCTGTTTGCTCCCCACGCTTTCGTGCATGAGCGTCAATCTTGACCCAGGGGGCTGCCTTCGCCATCGGTGTTCCTCCACATCTCTACGCATTTCACTGCTACACGTGGAATTCTACCCCCCTCTGCCAGATTCAAGCCTTGCAGTCTCCATCGCAATTCCCAGGTTGAGCCCGGGGCTTTCACGACAGACTTACAAAACCGCCTGCGCACGCTTTACGCCCAGTAATTC
+
FFFFFFFFFFFFFFFFFFFFFFFFFFFFFFFFFFFFFFFFFFFFFFFFFFFFFFFFFFFFFFFFFFFFFFFFFFFFFFFFFFFFFFFF:FFFFFFFFFFFFFFFFFFFFFFFFFFFFFFFFFFFFFFFFFFFFFFF:FFFFFFFFFFFFFFFFFFFFFFFFFFFFFFFFFFFFFFFFF:FFFFFFFFFFFFFFFFFFFFFFFFFFFFFFFFFFFFFFF,FFFFFFFFFFFFFFFFFFFFFFFFFFFFFFFF
@A01757:128:HWYCLDRX2:1:2101:28854:16329
TCGGACTACCCGGGTATCTAATCCTGTTCGCTACCCATGCTTTCGAGCCTCAGCGTCAGTTGCAGACCAGAGAGCCGCCTTCGCCACTGGTGTTCTTCCATATATCTACGCATTCCACCGCTACACATGGAGTTCCACTCTCCTCTTCTGCACTCAAGTTCAACAGTTTCTGATGCAATTCTCCGGTTGAGCCGAAGGCTTTCACATCAGACTTATTGAACCGCCTGCACTCGCTTTACGCCCAATAAATC
+
FFFFFFFFFFFFFFFFFFFFFFFFFFFFFFFFFFFFFFFFFFFFFFFFFFFFFFFFFFFFFFFFFFFFFFFFFFFFFFFFFFFFFFFFFFFFFFFFFFFFFFFFFFFFF,F:FFFFFFFFFFFFFFFFFFFFFFFFFFFFFFFFFFFFFFFFFFF:FFFFFFFFF:FFFFFFFFFFFFFFFFFFFFF:FFFFFFFFFFFFFFFFFFFFFFFFFFFFFFFFFFFFFFFFFFFF,FFFFFFFFFFFFFFFFFF
@A01757:128:HWYCLDRX2:1:2101:11650:16470
CGGACTACACGGGTATCTAATCCTGTTCGCTCCCCTAGCTTTCGCGCCTCAGCGTCAGTCGTGGCCCAGAAGGCCGCCTTCGCCGCCGGTGTTCTTCCCAATATCTGCGCATTCCACCGCTACACTGGGAATTCCGCCTTCCCCTACCAGACTCAAGCCTGCCGGTATCGGGGGCGGACCGGGGTTGAGCCCCGGTATTTGACCCCCGACCTAACAGGCCGCCTACGCGCGCTTTACGCCCAATGAATCCG
+
FFFFFFFFFFFFFFFFFFFFFFFFFFFFFFFFFFFFFFFFFFFFFFFFFFFFFFFFFFFFFFFFFFFFFFFFFFFFFFF,FFFFFFFFFFFFFFFFFFFFFF:FFFFFFFFFFFFFFFFFFFFFFFFFFF,FFFFFFFFFFFFFFFFFFFFFFFF:FFFFFFFFFFFFF:FFFFFFFFFFFFFFFFFFFFFFFFFFFFFFFFFFFFFFFFFFFF:FFFFFFFFFFFFFFFFFFFFFFFFFFFFFFFFFFFF
@A01757:128:HWYCLDRX2:1:2101:2889:16485
TCGGACTACAAGGGTATCTAATCCTATTTGCTCCCCACGCTTTCGTGCCTCAGCGTCAGTCACAGGCCAGGCGGCCGCCTTCGCCACTGGTGTTCTTCCATATCTCTGCGCATTTTACCGCTACACATGGAGTTCCACCGCCCTCTCCTGTCCTCAAGTCTGCCAGTTTCTGAATGAAAGACGAGTTGAGCTCATCCCTTTGCATTCAGACTGAACAGACCGCCTGCGCACCCTTTACGCCCAATCATTCC
+
FFFFFFFFFFFFFFFFFFFFF::FF:FFFFFFFFFFFFFFFFFFFFFFFFFFFFFFFFFFFFFFF:F:FFFFFFFFFFFFFFFFFFFFFFFFF:FF,:FFFFFFFFFFFFFFFFFFFFFFFFFFFFFFF:FFFFF:F:FFFFF:FFF,FFFF::FFFFFFFFFFFFFFFFF:FFFFFFFF,FFFFFFFFF,FFF:F,FF,F:F,FFFFFFFF,F:FFFF:FFFFF,FFF,F,FFF:FF,,,FF,FFFF,,F
@A01757:128:HWYCLDRX2:1:2101:9968:16532
TCGGACTACAGGGGTATCTAATCCTGTTCGCTACCCATGCTTTCGAGCCTCAGCGTCAGTTGCAGACCAGAGAGCCGCCTTCGCCACTGGTGTTCTTCCATATATCTACGCATTCCACCGCTACACATGGAGTTCCACTCTCCTCTTCTGCACTCAAGTTCAACAGTTTCTGATGCAATTCTCCGGTTGAGCCGAAGGCTTTCACATCAGACTTATTGAACCGCCTGCACTCTCTTTACGCCCAATAAATC
+
FFFFFFFFFFFFFFFFFFFFFFFFFFFFFFFFFFFFFFFFFFFFF:FFFFFFFFFFFFFFFFFFFFFFFFFFFFFFFFFFFFFFFFFFFF:FFFF,FFFFFFFFFFFFFFFFFFFFFFFFFFFF:FFFFFFFFFFFFFFF:FFFFFFFFFFFFFFFFFFFFFFFFFFFFFFFFFF:FFFFFFFFFFFFFFFFFFF:FFFFFFFFFFFFFF:FFFF:FFF,FFF:FF,FFFFF,FFFFFFFFFFFFFF:FFF
@A01757:128:HWYCLDRX2:1:2101:16369:16564
TCGGACTACACGGGTATCTAATCCTATTTGCTCCCCACGCTTTCGTGCCTCAGCGTCAGTCACAGGCCAGGCGGCCGCCTTCGCCACTGGTGTTCTTCCTTATCTCTGCGCATTTTACCGCTACACATGGAGTTCCACCGCCCTCTCCTGTCCTCAAGTCTGCCAGTTTCTGAATGAAAGACGAGTTGAGCTCATCCCTTTGCCTTCAGACTGAACAGACCGCCTGCGCACCCTTTACGCCCAATCAGTCC
+
FFFFFFFFFFFFFFFFFFFFFFFFFFFFFFFFFFFFFFFFFFFFFFFFFFFFFFFFFFFFFFFFFFFFFFFFFFFFFFFFFFFFFFFFFFFFFF:FFF:FFFFFFFFFFFFFFFFFFFFFFFFFFFFFFFFFFFFFFFFFFFFFFFFFFFFFFFFFFFFFFFFFFFFFFFFFFFFFFFFFFFFFFFFFFFFFFFFFFFFFF:FFFFFFFFFF,:FFFFFFFF:FFFFFFFFFFF,FFFFFFFFFF:F,FFF
@A01757:128:HWYCLDRX2:1:2101:31033:16595
TCGGACTACACGGGTATCTAATCCTGTTTGCTCCCCACGCTTTCGAGCCTCAGCGTCAGTTACAGTCCAGAGAGTCGCCTTCGCCACTGGTGTTCTTCCTAATCTCTACGCATTTCACCGCTACACTAGGAATTCCACTCTCCTCTCCTGCACTCTAGACTTCCAGTTTGAAATGCAGCACCCAAGTTGAGCCCGGGTATTTCACATCTCACTTAAAAATCCGCCTACGCTCCCTTTACGCCCAGTAAATC
+
FFFFFFFFFFFFFFFFFFFFFFFFFFFFFFFFFFFFFFFFFFFFFFFFFFFFFFFFFFFFFFFFFFFFFFFFFFFFFFFFFFFFFFFFFFFFFFFFFFFFFFFFFFFFFFFFFFFFFFFFFF:FFFFFFFFFFFFFFFFFFFFFFFFFFFFFFFFFFFFFFFFFFFFFFFFFFF,FFFF:F::FF,FFFFFFFFFFFFFFFF,FFFFFFFFFF:FFFFFFFFFFFF:,F::FF:FFFFF,FFFFFFFFF:F
@A01757:128:HWYCLDRX2:1:2101:10366:16626
TCTGACTAAGGGGTATCTAATCCTGTTCGCTACCCATGCTTTCGAGCCACAGCGTCAGTTGAAGACCAGAGAGCCGCCTTCGCCACAGGTGTTCTTCCAAATATCTACGCATTCCACCGCTACACATGGAGTTCCACTCTCCTCATCTTCACACAAGTTAAACCGTTTATGATTCAATTATCCGGTTGAGGCGAGGGGTTTGCCTTCAGAGTGATTGGAGCGCCTGGCCTCGATTTGCCCCCTCTGAGTCC
+
FF,FFFF,F,,FF:FF::FF,,FFF:F,:F,FFFFFF,,,FFFFF,,F,,F,F,FFF:,FF,F:FFFF:F,,,F:,FF:FF,F:F,,,F::,F,::,FF,F:,,,:FFF,F,,F:FFFF,:F,,FF:::FFF:,:F:F,,,FF,:F,F,,F::FF,:F,,:,:,,,FF,,F:,,:FF::,FF,,::F:,:,F,F,F,,,::,,,,:F:,,,,,:,,F,:,,::,,F,,,,FF,,,,,F,F,F,F,,,,,,,
@A01757:128:HWYCLDRX2:1:2101:7274:16658
TCGGACTACAGGGGTATCTAATCCTGTTTGCTCCCCACACTTTCGAGCCTCAGCGTCAGTTAGAGCCCAGCAAGCCGCCTTCGCCACCGGTGTTCTTCCCGATATCTGCGCATTCCACCGCTACACCGGGAATTCCGCCTTCCCCTACCACACTCAAGCCAGCCGGTATCGGGAGCGAGACGGGGTTGAGCCCCGAAATTTGACACCCGACCTAACTGGCCGCCTACCCGCGCTTTACGCCCAATGAATCC
+
FF:,F,:FFFFF::FFFFFFF:,FFF,FFFFFFF:FFFF:F:FFFFFFF:F:FF::::FF:FFFFFFFFF,FF:FFF:F:FF::FFFFFFFF,FF,,,F,FFF:FFFFF:FFF,:FF:FFF,FF:FFFF,F:FFF,,F,,,FF,::,F:,FFFFFF,FFF:F:F,,F:F:,FFF:F::FFF:FFFFFFF,FFFFFFF:FF::FF,FFF::FF,FFFFFFFF:FFF,F,FFF,FFFFFF:FF,F:F,FFFFF
@A01757:128:HWYCLDRX2:1:2101:9254:16673
TCGGACTACAAGGGTATCTAATCCTGTTCGCTACCCATGCTTTCGAGCCTCAGCGTCAGTTGCAGACCAGAGAGCCGCCTTCGCCACTGGTGTTCTTCCATATATCTACGCATTCCACCGCTACACATGGAGTTCCACTCTCCTCTTCTGCACTCAAGTTCAACAGTTTCTGATGCAATTCTCCGGTTGAGCCGAAGGCTTTCACATCAGACTTATTGAACCGCCTGCACTCGCTTTACGCCCAATAAATC
+
FFFFFF:FFFFFFFFFFFFFFFFFFFFFFFF:FFFFFFFFFFFFFFFFFFFFFFFFFFFFFFFFFFFFFFFFFFFFFFF,FFFFFFFFFFFF,FFFFFFFF:FFFFFFFFFFFFFFFFFFFFFFFFFFFFFFFFFFFFFFFFFFFFFFFFFFFFFFFFFFFFFFFFFFFFFFFFFFFFFFFFFFFF,:FFFFFFFF:FF:FFFFFF:FFFFFFF:FFF,F:FFFFFFFF:,FFFFFFFFFFFFF,F,,:FF
@A01757:128:HWYCLDRX2:1:2101:5430:16689
TCGGACTACAGGGTTTCTAATCCTGTTCGCTACCCATGCTTTCGAGCCTCAGCGTCAGTTGCAGACCAGAGAGCCGCCTTCGCCACTGGTGTTCTTCCATATATCTACGCATTCCACCGCTACACATGGAGTTCCACTCTCCTCTTCTGCACTCAAGTTCAAAAGTTTCTGATGCAATTCTCCGGTTGAGCCGAAGGCTTTCACATCAGACTTATTGAACCGCCTGCACTCGCTTTACGCCCAATAAATCC
+
FFFFFFFFFFFFFFFFFFFFFFFFFFFFFFFFFFFFFFFFFFFFFFFFFFFFFFFFFFFFFFFFFFFFFFFFFFFFFFFFFFFFFFFFFFFFF:F:FFFFFFFFFFFFFFFFFFFFFFFFFFFFFFFFFFFFF::FFFFFFFFFFFFFFFFFFFFFFFFFFF,FFFFFFFFFFFF:::FFFF:FFF:FFFFFFFFF:FFFFFFFFFFFFFFFFFFFF:FF:FF,FFFFFFFFF:FF,:FFFFF:FF:FFF,
@A01757:128:HWYCLDRX2:1:2101:13602:16814
TCGGACTACTAGGGTATCTAATCCTGTTCGCTCCCCCAGCTTTCGCGCCTCAGCGTCAGTGGCGGCCCAGCAGGCTGCCTTCGCCATCGGTGTTCTTCCCGATATCTGCGCATTCCACCGCTACACCGGGAATTCCGCCTGCCTCTACCGCACTCGAGCCGCCCAGTCCGGAACCCGGCCCGAGGTTGAGCCCCGGGATTAGAGGTTCCGCTTAGGCGGCCGCCTACGCGCGCTTTACGCCCAATGACTCC
+
FFFFFFFFFFFFFFFFFFFFFFFFFFFFFFFFFFFFFFFFFFFFFFFFFFFFFFFFFFFFFFFFFFFFFFFFFFFFFFFFFFFFFFFFFFFFFFFFFFFFFFFFFFFFFFF:FFFFFFFFFFFFFFFFFFF,FFFFFFFFFFFFFFFFFFFFFFFFFFFFFFFFFFFFFFFF:FFFFFF:FFFFFFFFFFF,FFFFFFFFFFFFFFFFF:FFFFFFFFFFFFFFFFFFFFFFFF:FFFFF::FFF,F:FFF
@A01757:128:HWYCLDRX2:1:2101:4020:16845
TCGGACTACCAGGGTTCTAATCCTATTTGCTCCCCACGCTTTCGTGCCTCAGCGTCAGTCACAGGCCAGGCGGCCGCCTTCGCCACTGGTGTTCTTCCATATCTCTGCGCATTTTACCGCTACACATGGAGTTCCACCGCCCTCTCCTGTCCTCAAGTCTGCCAGTTTCTGAATGAAGGTCGAGTTGAGCTCATCCCTTTGCCGGCAGACTGTACGGACCGCCACGGCCCCCTGTAGGCCCCCTCATCCGG
+
FFFFFFF,FFFFFFFF:,FFF:FFFFFFFF:FFFF,FFF,FFF:F,F,FF:::::,FFF:F,,FFF::FFFFFF::FF:FFFFF:FFFF,,,::,FF:F,:,F:,,FFF:::F:F:,,F:FFF:,:F:FFFFF,FFF:F:F:,F:F,,F,:::F,:F,F,F,,:F,FFF::,:FF:F,,,F::FFFF,F::F,,,,,,,:F::,,,:::::,,,,,,,F,,F,,,,,:,F,,,,,,,:F,F,F,:,F,,,F
@A01757:128:HWYCLDRX2:1:2101:22119:16939
TCGGACTACAAGGGTATCTAATCCTGTTCGCTCCCCTAGCTTTCGCGCCTCAGCGTCAGTCGTGGCCCAGAATGCCGCCTTCGCCGCCGGTGTTCTTCCCAATATCTGCGCATTCCACCGCTACACTGGGAATTCCGCCTTCCCCTACCAGACTCAAGCCTGCCGGTATCGGTGGCGGACCGGGGTTGAGCCCCGGTATTTGACCCCCGACCTAACAGGCCGCCTACGCGCGCTTTACGCCCAATGAATCC
+
:FFFFFFFFF:FFFFFFFFFFFFFFF:F:FFFFFFF:F:FFFFFFFFFFFFFFFFFFFFFFFFFFFFFFFFFFFFF:F:FFFFFFFFFFFFFFFFFFFFFFFFFFFF:FFFFFFF::FFFFFFFFFFFFFFFFFFFFFFFFFFFFFFFFFFFFFFFFFFFFFFFFFFFFFFFFFFFFFFFFFFFF,FFFFFFFFFFFFFFF:,FFFFFF:FF:FFF,FFFFFF:FFFFFFFFF:,FFFFFFFF,FFFFF,F
@A01757:128:HWYCLDRX2:1:2101:28474:16955
TCGGACTACCCGGGTATCTAATCCCTTTCGCTCCCCTGGCCTTCGTGCCTCAGCGTCAGTTAATGTCCAGGAACCCGCCTTCGCCACGAGTGTTCCTCTCGATATCTACGCATTTCACTGCTACACCGAGAATTCCGGTTCCCCCTCCATTACTCTAGTCTCGCAGTATCATGTGCCGTCCGCGGGTTGAGCCCGCGCCTTTCACACACGACTTACGAAACAGCCTACGCACGCTTTACGCCCAGTGATTC
+
F::FF:FFFFFF:F,FFFFFFF,::FF,,,F,FFFF,,,FFFF:,,,FFFFFFF:FF,,FFFFF,FFFF,FFFF,FFF,::F,F:F:,FF,:F:FFFFF,FFFFFFFF,FFFFF:FF,,FF::FFFF:FFFFFFFFFFFFFFFFFFFFFFFFFFFFFFFFFFFFFFFFFFFFFFFFFFFFFFFFFFFFFFFFFFFFFFFFFFFFF,F:FFFFFFFFFFFFFFFFFFFFFF:FFFFFFFFFFFFFFFFFFFF
@A01757:128:HWYCLDRX2:1:2101:23086:16986
TCGGACTACCAGGGTATCTAATCCTGTTCGCTCCCCTAGCTTTCGCGCCTCAGCGTCAGTCGTGGCCCAGAAGGCCGCCTTCGCCGCCGGTGTTCTTCCCGATATCTGCGCATTCCACCGCTACACCGGGAATTCCGCCTTCCCCTACCACACTCAAGCCAGCCGGTATCGGGAGCGAGACGGGGTTGAGCCCCGAAATTTGACTCCCGACCTAACTGGCCGCCTACGCGCGCTTTACGCCCAATAAATCC
+
FFFFFFFFFFFFFFFFFFFFFFFFFFFFFFFFFFFFFFFFFFFFFFFFFFFFFFFFFFFFFFFFFFFFFFFFFFFFFFFFFFFFFFFFFFFFFFFFFFFFFFFFFFFFFFFFFFFFFFFFFFFFFFFFFFFFFFFFFFFFFFFFFFFFFFFFFFFFFFFFFFFFFFFFFFFFFFFFFFFFFFFFFFFFFFFFFFFFFFFFFFFFFFFFFFFFF:FFFFFFFFFFF,FF:FFFFFFFFFFFFFF,FFFFFFF
@A01757:128:HWYCLDRX2:1:2101:21612:17002
TCGGACTACCAGGGTATCTAATCCTGTTTGCTCCCCACACTTTCGAGCCTCAGCGTCAGTTAGAGCCCAGCAAGCCGCCTTCGCCACTGGTGTTCCTCCGAATATCTACGCATTTCACCGCTACACTCGGAATTCCGCTTGCCTCTACTCCACTCAAGAACTACAGTTTTGGATGCAGCTCCGCAGTTAAGCTGCGGTATTTCACATCCAACTTGCAGTCCCGCCTGCGCTCCCTTTTCACCCAATAAATC
+
FFFFFFFFFFFFFFFFFFFFFFFFFFFFFF,FFFFFFFFFFFFFFFFFFFFFFFFFFFFFFFFFFFFFFFFFFFFFFFFFFFFFFFFFFFFFFFFFFFFFFFFFFFFFFFFF:FFFFFFFFFFFFFFFFFFFFFFFFFFFFFFFFFFFFFFFFFFFFFFFFFFFFFFFFFFFFFF:FFFFFFFFFFFFFFFFFFFFFFFFFFFFFF:FFFFFFFFFFFFF:FFFFFFFFFFFFFF:FFFFFFFFFFFF:FF
@A01757:128:HWYCLDRX2:1:2101:4716:17018
TCGGACTACAGGGGTATCTAATCCTGTTTGCTCCCCACGCTTTCGTGCCTCAGTGTCAGTTACAGTCCAGAGAGCCGCCTTCGCCACCGGTGTTCCTCCTGATATCTGCGCATTTCACCGCTACACCAGGAATTCCAGTCTCCCCTGCAACACTCTAGTTTGCTCGTATCGACTGCAGACCCGAGGTTGAGCCTCGGGATTTCACAGCCGACGCAACAAACCGCCTACGAGATCTTTACGCCCAATAATTC
+
FFFFFFFFFFF::F,FFFFFF:FFFF:FFF,FFFFFFFFFFFFFFF:F,FFFF,,FF:FFFFFF,:FFF,FFFFF:FFFF:FFF,,F,:FFF:FFFFFFF,FFF,F:FFFF:F,:F:FFFFF,FFF,FFF:F:FFF::FF:FFFFFFFF,F:F:F,FF:FF:F:FF,FFF:FF:F:,F:FFFFFF:F,,::FFFF,FFF,FF,FFFF:F,:,,F,FFF,FF,,F:,FFF:F,F,:FFF,,,F,::,FFFFF
@A01757:128:HWYCLDRX2:1:2101:3676:17033
TCGGACTACCAGGGTATCTAATCCTGTTCGCTCCCCTAGCTTTCGCGCCTCAGCGTCAGTCGTGGCCCAGAAGGCCGCCTTCGCCGCCGGTGTTCTTCCAAATATCTGCGCATTACACCGCTACACTGGGACTTCCGCCTTCCCCTACCAGACTCAAGCCTGCCGGTATCGGGGGCGGACCGGGGTTGAGCCCCGGGATTTGACCCCCCACCTCACAGGCCCCCTACGCGCGCTTTACGCCCAATGAATCC
+
F:FFFF,F,FF:FFFF,:FFF,FFF,F:F:::FFFFFF,,:::,F:,FFFFF:::FFF:FFF:::F,FF:FFF:FF:F:,,F::FF:F:,F,F:FF:F,,:F,F:,:FFFF::,,F::FF,:F,FFFF,,F::F:,F,F:FF,F,,F,FFF:F::FF,F,F::FF:FF:FF,FF,F,:F:,FFFFF:,,FF,,,:F,:F,FFFF:F,F,FFFF:F,FF,F,,F:,FFFFFFFFF,,FF:F:FF,:,F,,F,
@A01757:128:HWYCLDRX2:1:2101:29604:17033
TCGGACTACCCGGGTATCTAATCCTGTTTGCTCCCCACGCTTTCGAGCCTCAACGTCAGTCATCGTCCAGCAGGCCGCCTTCGCCACTGGTGTTCCTCCTAATATCTACGCATTTCACCGCTACACTAGGAATTCCGCCTGCCTCTCCGACACTCTAGCCATGCAGTTCCCAAAGCAGTCCGGGGGTTGAGCCCCCGCCTTTCACTCCAGGCTTGCATCGCCGTCTACGCTCCCTTTACACCCAGTAAATC
+
FFFFFFF:FFFFFFFFFFFFFFFF:FFFFFFFFFFFFFFFFFFFFFFFFFFFFFFFFFFFFFFFFFFFFFFFFFFFFFFFFFFFFFFFFFFFFFFFFFFFFFFFFFFFFFFFFFFFFFFFFFFFFFF:FFFFFFFFFFFFFFFFFFFFFFFFFFFFFFFFFFFFFFFFFFF,FFFFFFFFFFFFF:FFFFFFFFFFFFFFFFFFFFFFFFFFFFFFFFFFFFF:FFFFFFFFFFFFF,FFFFF:FFFFFFF
@A01757:128:HWYCLDRX2:1:2101:19551:17065
TCGGACTACACGGGTATCTAATCCTGTTTGCTCCCCTAGCTTTCGCGCCTCAGCGTCAGTGATGGCCCAGAAGGCCGCCTTCGCCACCGGTGTTCTTCCCGATATCTGCGCATTCCACCGCTACACCGGGAATTCCGCCTTCCCCTACCACACTCAAGCCAGCCGGTATCGGGAGCGAGACGGGGTTGAGCCCCGAAATTTGACTCCCGACCTAACTGGCCGACTACGCGCGCTTTACGCCCAATGAATCC
+
FFFFFFFFFFFFFFFFFFFFFFFFFFFFFFFFFFFFFFFFFFFFFFFFFFFFFFFFFFFFFFFFFFFFFFFFFFFFFFFFFFFFFFFFFFFFFFFFFFFFFFFFFFFFFFFFFFFFFFFFFFFFFFFFFFFFFFFFFFFFFFFFFFFFFFFFFFFFFFFFFFFFFFFFFFFFFFFFFFFFFFFFFFFFFFFFFFFFFFFFFFFFFFFFFFF:FFFFFFFFFFFFFFFFFFFFFFFF:F:FFFFFFFF:FFF
@A01757:128:HWYCLDRX2:1:2101:12626:17159
TCGGACTACAAGGGTTTCTAATCCTGTTCGCTCCCCTAGCTTTCGCGCCTCAGCGTCAGTCGTGGCCCAGAAGGCCGCCTTCGCCGCCGGTGTTCTTCCCAATATCTGCGCATTCCACCGCTACACTGGGAATTCCGCCTTCCCCTACCAGACTCAAGCCTGCCGGTATCGGGGGCGGACCGGGGTTGAGCCCCGGTATTTGACCCCCGACCTAACAGGCCGCCTACGCGCGCTTTACGCCCAATGAATCC
+
FFFFFFFFFFFFFFFFFFFFFFFFFFFFFFFFFFFFFFFFFFFFFFFFFFFFFFFFFFFFFFFFFFFFFFFFFFFFFFF:FFFFFFFFFFFFFFFFFFFFFFFFFFFFFFFFFFFFFFFFFF:FFFFFFFFFFFFFFFFFFFFFFFFFFFFFFFFFFFFFF:FFFFFFFFFFFFFF:FFFFFFFFFFFFFFFFFFFFFFFFFFFFFF:::F:FF:FF:,FFFFFF:FFFFF,FFFF:FFFF:F:F:FFFFF
@A01757:128:HWYCLDRX2:1:2101:16938:17206
TCGGACTACCAGGGTATCTAATCCTGTTTGCTCCCCACGCTTTCGTACCTCAGTGTCAGTTACAGTCCAGAAAGCCGCCTTCGCCACTGGTGTTCCTCCTAATATCTAAGCATTTCACCGCTACACACGGAATTCCGATTGCCTCTCCAGCACTCAAGAAATACAGTTTCAAATGAAGGCTATGGGTTGAGCCCATAGTTTTCACATCTGACTTGCATTCCCGCCTACACGCCCTTTACACCCAATAAATC
+
FFFFFFFFFFFFFFFFFFFFFFFFFFFFFFFFFFFFFFFFFFFFFFFFFFFFFFFFFFFFFFFFFFFFFFFFFFFFFFFFFFFFFFFFFFFFFFFFFFFFFFFFFFFFFFFFFFFFFFFFFFFFFFFFFFFFFFFFFFFFFFFFFFFFFFFFFFFFFFFFFFFFFFFFFF:FFFFFFFFFFFFFFFF:FF:F:FFFFFFFFFFFFFFFFFFFFFFFFFFF:FFFFFFFFFFFFFFFFFFFFFFFFFFFFFF
@A01757:128:HWYCLDRX2:1:2101:3965:17221
TCGGACTACAAGGGTATCTAATCCTGTTTGCTCCCCATGCTTTCGCTTCTCAGCGTCAGTTACAGCCCAGAGACCTGCCTTCGCCATCGGTGTTCCTCCTGATATCTGCGCATTCCACCGCTACACCAGGAATTCCAGTCTCCCCTACTGCACTCTAGTTAGCCCGTACCCACTGCAAACCCGGGGTTAAGCCCCGGGCTTTCACAGCAGACGCGACAAACCGCCTACAAGCTCTTTACGCCCAATAATTC
+
FFFFFFFFFFFFFFFFFFFFFFFFFFFFFFFFFFFFFFFFFFFFFFFFFFFFFFFFFFFFFFFFFF:FFFFFFFFFFFF:FFFFFF:FFFFFFFFFFFFFFFF,FFFFFFFFFFFFFFFFF,F:FF:FF:FFFFFF,FFFFF:FFF:FFFFFFFFFFFF:::FF,,,F:FFFFFFFFFF:FF:FF,FFFF:FF:FF:,FFFFFF,FFFF::::FFFFF,FFF:,FFF:F,,FFFFFFFF,,F,F,FFFFFF
@A01757:128:HWYCLDRX2:1:2101:9037:17268
TCGGACTACAGGGGTATCTAATCCTGTTCGCTACCCATGCTTTCGAGCCTCAGCGTCAGTTGCAGACCAGAGAGCCGCCTTCGCCACTGGTGTTCTTCCATATATCTACGCATTCCACCGCTACACATGGAGTTCCACTCTCCTCTTCTGCACTCAAGTTCAACAGTTTCTGATGCAATTCTCCGGTTGAGCCGAAGGCTTTCACATCAGACTTATTGAACCGCCTGCACTCGCTTTACGCCCAATAAATC
+
FFFFFFFFFFFFFFFFFFFFFFFFFFFFFFFFFFFFFFFFFFFFFFFFFFFFFFFFFFFFFFFFFFFFFFFFFFFFFFFFFFFFFFFFFFFFFFFFFFFFFFFFFFFFFFFFFFFFFFFFFFFFFF:FFFFFFFFF:FFFFF:FFFFFFFFFFFFFFFFFFFFFFFFFFFFFFFFFFFFFFFFFFFFFFFF:FF:FFFFFFFFFFFFFFFFFFFFFFFF,FFFFFFFFFFFFFFFFFFFFFFFFFFF::FF
@A01757:128:HWYCLDRX2:1:2101:22254:17268
GGGGGGGGGGGGGGGGGGGGGGGGGGGGGGGGGGGGGGGGGGGGGGGGGGGGGGGGGGGGGGGGGGGGGGGGGGGGGGGGGGGGGGGGGGGGGGGGGGGGGGGGGGGGGGGGGGGGGGGGGGGGGGGGGGGGGGGGGGGGGGGGGGGGGGGGGGGGGGGGGGGGGGGGGGGGGGGGGGGGGGGGGGGGGGGGGGGGGGGGGGGGGGGGGGGGGGGGGGGGGGGGGGGGGGGGGGGGGGGGGGGGGGGGGGG
+
FFFFFFFFFFFFFFFFFFFFFFFFFFFFFFFFFFFFFFFFFFFFFFFFFFFFFFFFFFFFFFFFFFFFFFFFFFFFFFFFFFFFFFFFFFFFFFFFFFFFFFFFFFFFFFFFFFFFFFFFFFFFFFFFFFFFFFFFFFFFFFFFFFFFFFFFFFFFFFFFFFFFFFFFFFFFFFFFFFFFFFFFFFFFFFFFFFFFFFFFFFFFFFFFFFFFFFFFFFFFFFFFF:FFF:FFFF:FF:FFFFF:FFFFFFF
@A01757:128:HWYCLDRX2:1:2101:7690:17284
TCGGACTACAAGGGTATCTAATCCTATTTGCTCCCCACGCTTTCGTGCCTCAGCGTCAGTCAACAGGCCAGGCGGCCGCCTTCGCCACTGGTGTTCTTCCATATATCTACGCATTTTACCGCTACACATGGAGTTCCACCGCCCTCTCCTGCTCTCTAGCCCGCCAGTTTCCAGAGCCTGTACCGGTTGAGCCGGTACCTTTCACTCCAGACTTAGCAGGCCGCCTACGCACCCTTTACGCCCAATCATTC
+
FFFFFFFFFFFFFFFFFFFFFF:FFFFFFFFFFFFFFFFFFFFFFFFFFFF:FFFFFFFFFFFFFFFFFFFFFFFFFFFF:FFFFFFFFFFFFF,FFFFFFF:FF:FFFFFFFFFFFFFFFFFFFFFFFFFF:FFFFFFFFFFFFFFFFFFFFFFFF:FFFFFFFFFFFFFFFFFFFFFFFF:FFFF:FFFFFFFFFFFFFFF,FFFFFFFFFFF,FFFFFFFFFF,:FFFFFF:FFFF,FFFFFFFFFFF
@A01757:128:HWYCLDRX2:1:2101:23791:17300
TCGGATACAGGGTTTCTAATCCTATTCGCTCCCCTAGCTTTCGCGCCTCAGCGTCAGTCGTGGCCCAGAAGGCCGCCTACGCCGCCGGTGTTCTTCCCAATATCTGCGCATTCCACCGCTACACTGGGAATTCCGCCTTCCCCTACCAGACTCAAGCCTGCCGGTATCGGGGGCGGACCGGGGTTGAGCCCCGGTATTTGACCCCCGACCTAACAGGCCGCCTACGCGCACTTTACGCCCAATGAATCCGG
+
FFFFFFFFFFFFFFFFFFFFFFFFFFFFFFFFFFFFFFFFFFFFFFFFFFFFFFFFFFFFFFFFFFFFFFFFFFFFFF,FFFFFFFFFFFFFFFFFFFFFFFFFFFFFFFFFFFFFFFFFFFFFFFFFFFFFFFFFFFFFFFFFFFFFFFFFF,FFFFFFFFFFFFF:FFFFFFFFFFFFFFFFFFFFFFFFFFFFFFFFFF,FFFFFFFF:FFFFFFFFFFFFFFFFFFFFFFFFFFFF:FF:FFFFFFF
@A01757:128:HWYCLDRX2:1:2101:21034:17347
TCGGACTACTGGGGTATCTAATCCTATTTGCTCCCCACGCTTTCGTGCCTCAGCGTCAGTAACAGGCAAGGAGGCCGCCTTCGCCACTGGTGTTCTTCCATATATCTGCGCATTTTACCGCTACACATGGAGTTACACCGCCCTCTCCAGTCCTCAAGTCTGACAGTTTCTGAATGAAACACGAGATGAGCTCATCACTATGCCTTCAGACTGAACAGACAGCCTCCGCACACTATAAGCCCACTAATTCA
+
FF,FFFFFFF,,,F,:,,:,F,F,,F,,:F:FF,FFF,FFFFF,::F:,F,F,:,,:FFF,F:F,,,,F,:,:,F,::,,,F,FFFFF,:F,FFFFF,,:,,F,F,F,,,FFF,,FFF,FFFFFF,F,FFF,,F,FF,F,FF,F,,FF,FFFFF:FFFFFFF,FFFFF,F,F:FFFFF:,FFFF,:F,F:FFFFFF:,:,FF,:,,:F,FFFF,FFF:F:F:,FF,:,::::F,:,:,,:FFF:F:F,F:F
@A01757:128:HWYCLDRX2:1:2101:29152:17347
TCGGACTACAAGGGTATCTAATCCTATTTGCTCCCCACGCTTTCGTGCCTCAGCGTCAGTCAACAGGCCAGGCGGCCGCCTTCGCCACTGGTGTTCTTCCATATATCTACGCATTCCACCGCTACACATGGAGTTCCACTCTCCTCTTCTGCACTCAAGTTCAACAGTTTCTGATGCAATTCTCCGGTTGAGCCGAAGGCTTTCACATCAGACTTATTGAACCGCCTGCACTCGCTTTACGCCCAATAAAT
+
FFFFFFFFFFFFFFFFFFFFFFFFFFFFFFFFFFFFFFFFFFFFFFFFFFFFFFFFFFFFFFFFFFFFFFFFFFFFFFFFFFFFFFF:FFFFFFFFFFFFFFFF,FFFFFFFFFFFFFFFFFFFFFFFFFFFF,FFFFFFFFFFFFFFFFFFFFFFFFFFFFFFF:FF,FFFFFFFFF:FFFFFFFFFFFFFFFFFFFFFFFFF:FFFFFFFFFF:FFFF:FFFFFFFFFFFFFFFFFFF:FFFFFFFFFF
@A01757:128:HWYCLDRX2:1:2101:14796:17378
TCGGACTACCAGGGTATCTAATCCTATTTGCTCCCCACGCTTTCGTGCCTCAGCGTCAGTCAACAGGCCAGGCGGCCGCCTTCGCCACTGGTGTTCTTCCATATATCTACGCATTTTACCGCTACACATGGAGTTCCACCGCCCTCTCCTGCTCTCTAGCCCGCCAGTTTCCAGAGCCTGTACCGGTTGAGCCGGTACCTTTCACTCCAGACTTAGCAGGCCGCCTACGCACCCTTTACGCCCAATCATTC
+
FFFFFFFFFFFFFFFF,FFFFFFFFF:FFFFFFFFFFFFFFFFFFFFFFFFFFFFFFFFFFFFFFFFFFFFFFFFFF:FFFFFFFFFFFFF,F:FFFFFF:FFFFFF,:FFFFFFFFF:FFFFFF:FFFFFFFFFF:F:FFFFFFFFFFFFFF:F::FFFFFFFF,FFFFFFFF,FFF,FFFFFFFFF:FFFF:FFFFFFFFFFF:FFFFFFFFF::,FFFFFFFFFF,FFFFFFFFFFFFFFF:FFFFFF
@A01757:128:HWYCLDRX2:1:2101:25644:17378
TCGGACTACAGGGGTTTCTAATCCTGTTCGCTACCCATGCTTTCGAGCCTCAGCGTCAGTTGCAGACCAGAGAGCCGCCTTCGCCACTGGTGTTCTTCCATATATCTACGCATTCCACCGCTACACATGGAGTTCCACTCTCCTCTTCTGCACTCAAGTTCAACAGTTTCTGATGCAATTCTCCGGTTGAGCCGAAGGCTTTCACATCAGACTTATTGAACCGCCTGCACTCGCTTTACGCCCAATAAATC
+
FFFFFFFFFFFFFFFFFFFFFFFFFFFFFFFFFFFFFFFFFFFFFFFFFFFFFFFFFFFFFFFFFFFFFFFFFFFFFFFFFFFFFFFFFFFFFFFFFFFFFFFFFFFFFFFFFFFFFFFFFFFFFFFFFFFFFFFFFFFFFFFFFFFFFFF:FFFFFFFFFFFFFFFFFFFFFFFFFFFFFFFFFFFFFFFFFFFFFFFFFFFFFFFFFFFFFFFFF,FFFFF:FFFF:FFFFFFFFFFFFFFFFF:FFFF
@A01757:128:HWYCLDRX2:1:2101:26259:17378
TCGGACTACAAGGGTATCTAATCCCTTTCGCTCCCCTGGCCTTCGTGCCTCAGCGTCAGTTAATGTCCAGGAACCCGCCTTCGCCACGAGTGTTCCTCTCGATATCTACGCATTTCACTGCTACACCGAGAATTCCGGTTCCCCCTCCATTACTCTAGTCTCGCAGTATCATGTGCCGTCCGCGGGTTGAGCCCGCGCCTTTCACACACGACTTACGAAACAGCCTACGCACGCTTTACGCCCAGTGATTC
+
FFFFFFFFFFFFFFFFFFFFFFFFFFFFFFFFFFFFFFFFFFFFFFFFFFFFFFFFFFFFFFFFFFFFFFFFFFFFFFFFFFFFFFFFFFFFFFFFFFFFFF,F,FFFFFFFFFFFFFFFFFFFFFFFFFFFFFFFFF:FFFFFFFFFFFF:FFFF,FFFFF:FFFF,,FFF:F:FFFFFFFFFFFFFFFFFFFFFFFFFFFFFFFFFFFFFF:FFFF:FFFFFFFFFFFFFFFFFFFFFFFFFFF:FF:F
@A01757:128:HWYCLDRX2:1:2101:24288:17534
TCGGACTACAAGGGTTTCTAATCCTGTTTGCTCCCCACGCTTTCGTGCCTCAGTGTCAGTTACAGTCCAGAGAGCCGCCTTCGCAACTGGTGTTCCTCCTAATATCTACGCATTTCACCGCTACACTAGGAATTCCACTCTCCTCTCCTGCACTCAAGTTTCCCAGTTTCAAAGGCTTACTACGGTTGAGCCGTAGCCTTTCACCTCTGACTTAAGAAACCACCTACGCACCCTTTACGCCCAGTAATTCC
+
FFFFFFFFFFFFFFFFFFFFFFFFFFFFFFFFFFFFFFFFFFFFFFFFFFFFFFFFFFFFFFF:FFFFFFFFFFF:FFFFFFFFFFFFFFFFFFFFF:FFFFFFFFFFFFFFFFFFFFFFFFFFFFF:FFFFFFFFFFFFFFFFFFFFFFFFFFFFFFFFFFFFFF,FFFFFFFFF,FFFFFFFFFFFFFFFFF,:FFFFFFFFF:FFFFFFFFFFFF,:FFFFFFFFFFFFFF,FFFFFFFFFFFFFFFF
@A01757:128:HWYCLDRX2:1:2101:3540:17550
TCGGACTACTAGGGTATCTAATCCTATTTGCTCCCCACGCTTTCGTGCCTCAGCGTCAGTCAACAGGCCAGGCGGCCGCCTTCGCCACTGGTGTTCTTCCATATATCTACGCATTTTACCGCTACACATGGAGTTCCACCGCCCTCTCCTGCTCTCTAGCCCGCGAGTTTCCAGAGCCTGTTCCGGTTGAGCCGGTAGCTTTCACTGCAGACTTATCAGGCGGCGTACGCACCCTTTACGCCCGGTCTGTG
+
FFFFFFFFFFFFFFFFFFFF:FFFF:FFFFFF,FFFFFFFFFFFFFFF:FFFF,FFFF,FFF:FFF:::FF,FFFFFFF:FFF:FFFFF::FFFFFFFFFFF:FF::,F:FFFFFFFFF,:FF,FFFF,F::F:FF:F:FF:FFFFFF,:F:FFFFF:,F,FFF,FF::FFF,FFFFFF:F,F:FFF,F,FF,,FF:,,,,FF,,F,,,FFFF,,,F:FFF,::F:,,,,::,:FF,:,F,:F,,,F,F,,
@A01757:128:HWYCLDRX2:1:2101:28546:17550
TCGGACTACAAGGGTATCTAATCCTGTTCGCTCCCCTAGCTTTCGCGCCTCAGCGTCAGTCGTGGCCCAGAAGGCCGCCTTCGTCGCCGGTGTTCTTCCCAATATCTACGCATTCCACCGCTACACATGGAGTTCCACTCTCCTCTTCTGCACTCAAGTTCAACAGTTTCTGATGCAATTCTCCGGTTGAGCCGAAGGCTTTCACATCAGACTTATTGAACCGCCTGCACTCGCTTTACGCCCAATAAATC
+
FFFFFFFFFFFFFFFFFFFFFFFFFFFFFFFFFFFFFFFFFFFFFFFFFFFFFFFFFFFFFFFFFFFFFFFFFFFFFFFFFFFFFFFFFFFFFFFFFFFFFFFFFFFFFFFFFFFFFFFFFFFFFFFFFFFFFFFFFFFFFFFFFFFFFFFFFFFFFF:FFFFFFFFFFFFFFFFFFFFFFFFFFFFFFFFFFFFFFFFFFFFFFFFFFFFFFFFFFFFFFFFFFFFFFFFF,FFFFFFFFFFFFFFFFFF
@A01757:128:HWYCLDRX2:1:2101:12436:17581
TCGGACTACCGGGGTATCTAATCCTGTTCGATCCCCGCACTTTCGTGCCTCAGCGTCAGTAGGGCGCCGGAAGGCTGCCTTCGCAATCGGGGTTCTGCGTGATATCTATGCATTTCACCGCTACACCGCGCATTCCGCGTACTTCTCGCCGTCTCTAGTCCGACAGTTTCAACGGCTCGCCGGGGTTGAGCCCCGGGCTTTTACCGCTGACTTTCCGGACCGCCTACGCACCCTTTAAACCCAATAAATCC
+
FFFFFFFFFFFFFFFFFFFFFFFFFFFFFFFFFFFFFF:FFFFFFFFFFFFFFFFFFFF:FFFFFFFFFFFFFFFFFFFFFFFFFFFFFFFFFFFFFFFFFFFFFFFFFFFFFFFFFFFFFF:FFFFFFFF,FF:FFFFFFFF:FF::FFFFFFFFFFFFFF,F:FFFFFFFFFFFFFFFFFFFFFFFFFFFFFFFFFF,FFFFFFFFFF:FFFFFFFF,FFFF,::FFFF:F:FFF:F:,FF:FF:F,:F
@A01757:128:HWYCLDRX2:1:2101:3341:17644
TCGGACTACTGGGGTATCTAATCCTGTTCGCTCCCCTAGCTTTCGCGCCTCAGCGTCAGTCGTGGCCCAGAAGGCCGCCTTCGCCGCCGGTGTTCTTCCCAATATCTGCGCATTCCACCGCTACACTGGGAATTCCGCCTTCCCCTACCAGACTCAAGCCTGCCGGTATCGGGGGCGGACCGGGGTTGAGCCCCGGTATTTGACCCCCGACCTAACAGGCCGCCTACGCGCGCTTTACGCCCAATGAATAC
+
FFFFFFFFFFFFFFFFFFFFFFFFFFFFFFFF:FFFFFFFFFFFFFF:FFFFFFFFFFFFFFFFFFFFFFFFFFFFFFFFFFF,FFFFFFFFFFFFF:F::FFFFFFFFFFFF,FFFFFFFFF:F:FFFFFFFFF:FFFFFFFFFFFF:FFF:F:FFFF:FFFFFFFF:FFFFFFF:FFFFFFFFFFFFFFFFFFFFFFFF,FFFFF:,,F,FF:FF:FFFFFFFFFFFF:FFFFFFF:FFF,FFF:F,,F
@A01757:128:HWYCLDRX2:1:2101:4472:17722
TCGGACTACAAGGGTTTCTAATCCTGTTCGCTCCCCTAGCTTTCGCGCCTCAGCGTCAGTCGTGGCCCAGAAGGCCGCCTTCGCCGCCGGTGTTCTTCCCAATATCTGCGCATTCCACCGCTACACTGGGAATTCCGCCTTCCCCTACCAGACTCAAGCCTGCCGGTATCGGGGGCGGACCGGGGTTGAGCCCCGGTATTTGACCCCCGACCTAACAGGCCGCCTCAGCGCGCTTTACGCCCACTCAATCC
+
FFFF:FFFFF,FFFFFFFF,FFFFFF:FFFFFFFFFF,FFFFFFFFFFFFFFFFFFFFFFFFFFFFFFFFFFFFFFFFFFFFFFFFFFFFFFFFFFFFFF:FFFFFFFFFFF:FFFFFFFF:FF,FF:FF,FFFFFFF,:FFFFF,FFFFFFFFFFFFFF,FFFFFFFFFF:FFFFFF:FFFF:FFFFFFFFFFFFF,FFFFFFFFFFFFF:F,FFF:,F:,FFF,,FF:F,F:FFFFFFFFF,F:F,FFF
@A01757:128:HWYCLDRX2:1:2101:28953:17722
TCGGACTACCGGGGTATCTAATCCTGTTCGATACCCACGCTTTCGTGCTTCAGCGTCAGTTGGGCGCCGGTATGCTGCCTTCGCAATCGGAGTTCTGCGTGATATCTATGCATTTCACCGCTACACCACGCATTCCGCATACTTCTCGCCCACTCAAGAACGCCAGTTTCAACGGCGGAGCGAGGTTGAGCCCCGCGATTTTACCGCTGACTTGGCATTCCGCCTCCGCACCCTTTAAACCCAATAAATCC
+
FFFFFFFFFFFFFFFFFFFFFFFFF:FF:FFFFFFFFFFFFFFFFFFF:FFFFFFFFFFFF:F:F,FFFFFFF:F:FFFFFFFFFFF:FFFFFFFFFFFFFFFFFFFFFFFFFFF,FFFFFFFFFFFFFFFFFFFFFFFF,FFF,FFF,F:FFFFFFFFFF,FFFFF,FFF:F,FFF,FFFFFFFFFFFFF,:F,F:FFFF,FFFFFFFFFFFF:FFFFFFFFFF,FFFFFFFFFFF:FF:FFFF:FFFFF
@A01757:128:HWYCLDRX2:1:2101:3486:17895
TCGGATACAAGGGTTTCTAATCCTGTTCGCTACCCATGCTTTCGAGCCTCAGCGTCAGTTGCAGACCAGAGAGCCGCCTTCGCCACTGGTGTTCTTCCATATATCTACGCATTCCACCGCTACACATGGAGTTCCACTCTCCTCTTCTGCACTCAAGTTCAACAGTTTCTGATGCAATTCTCCGGTTGAGCCGAAGGCTTTCACATCAGACTTATTGAACCGCCTGCACTCGCTTTACGCCCAATAAATCC
+
FFFFFFFFF:FFFFFFFFFFFFFFFFFFFFFFFFFFFFFFFFFFFFFFFFFFFFFFFFFFFFFFFFFFFFFFFFFFFFFFFFFFFFFFFFFFFFFFFFFFFFFFFFFFFFFFFFFFFFFFFFFFFFFFFFFFFFFFFFFFFFFFFFFFFFFFFFFFFFF:FFFFFFFFFFFFFFFFFFFFFFFFFFFFFFFFFFFFFFFFFFFFFFFF:FFFFFFF:FFF:FF,FF,FFFFFFF:FFF:F,FFFFF,FF,:
@A01757:128:HWYCLDRX2:1:2101:30572:17957
TCGGACTACTAGGGTATCTAATCCTGTTCGCTACCCATGCTTTCGAGCCTCAGCGTCAGTTGCAGACCAGACAGCCGCCTTCGCCACTGGTGTTCTTCCATATATCTACGCATTCCACCGCTACACATGGAGTTCCACTGTCCTCTTCTGCACTCAAGTTGCCCGGTTTCCGATGCACTTCTTCGGTTAAGCCGAAGGCTTTCACATCAGACCTAAGCACCCGCCTGCGCTCGCTTTACGCCCAATAAATC
+
FFFFFFFFFFFFFFF:FFFFFFFFF:FFFFFFFFFFFFFFFFFFFFFFFFFFFFFFFFFFFFFFFFFFFFFF:FFFFFFFFFFFFFFFF:FFFFFFFFFFF:FFFFFFFFFFFFFFFFFFFFFFFFFFFFFFFFFFFFFFFFFFF:FFFFFFFFFFFFFFFFFFFFFFFFFFFFFFFFFFFFFFFFFFFFFFFFFFFFFFFFFFFFFFFFFFFFFFFFF,FFFFFFFFFFFFFFFFFFFFFFFFFFFFFFF
@A01757:128:HWYCLDRX2:1:2101:14199:17973
TCGGACTACACGGGTATCTAATCCTGTTTGCTCCCCACGCTTTCGAACCTCAGCGTCAGTTACAGACCAGAGAGCCGCTTCCGCCACTGGTGTTCTTCCATATATCTACGCATTTCACCGCTACACATGGAGTTCCACTCTCCTCTTCTGCACTCAAGTCTCCCAGTTTCCAATGCACTACTCCGGTTAAGCCGAAGGCTTTCACATCAGACTTAAAAGACCGCCTGCGTTCCCTTTACACCCAGTAAATC
+
FF:FFF:F::FFFFF:FF:,,FFFFF,,FFFF,:FFF::FF,:FFF,F:FFFF::FFF:FFFFFFF::FFFFFFFFFFFFFFFFFFFFFFFFFFFFFFFFF:FF::FFFFFFFFFFFFFF:FFFFFFF:FFFFFFFFFF:FFFFFF:FFFFFFFFFF,FFFFFFFFFFFFFFFFFFFFF,F::FFFFFFFFFFFFF,FFFFF:FFF,::FFFFFFFFFFF:FFFFFFFFF,F:FFFFFFFF:,F,FF:FF,
@A01757:128:HWYCLDRX2:1:2101:10149:18004
TCGGACTACAAGGGTTTCTAATCCTGTTTGCTCCCCACGCTTTCGCGCCTCAGCGTCAGTTACTGTCCAGCAATCCGCCTTCGCCACTGGTGTTCCTCCGTATATCTACGCATTTCACCGCTACACACGGAATTCCGATTGCCTCTCCAGCACTCAAGAAGTACAGTTTCAAATGCAGGCTATGGGTTGAGCCCATAGTTTTCACATCTGACTTGCACTCCCGCCTACACGCCCTTTACACCCAATAAATC
+
FFFFFFFFFFFFFFFFFFFFFFFFFFFFFFFFFFFFFFFFFFFFFFFFFFFFFFFFFFFFFFFFFFFFFFFF:FFFFFFFFFFFFFFFFFFFFFFFFFFFFFFFFFF:FFFFFFFFFFFFFFFFFFFFFFF:FFFFFFFFFFFFFFFFFFF:FFFFFFFFFFFFFFFFFFFFFFFFFF:FFFFFFFFFF:FFFFFFFFFFFFFFFFFFFFFFF:FFFFFFFFFFFFFFFFFFFFFFFFFFFFFFFFF,FFF
@A01757:128:HWYCLDRX2:1:2101:22715:18004
TCGGACTACAAGGGTATCTAATCCTGTTTGCTCCCCACGCTTTCGAGCCTCAACGTCAGTTACAGTCCAGTAAGCCGCCTTCGCCACTGGTGTTCCTCCTAATATCTACGCATTTCACCGCTACACTAGGAATTCCACTTACCTCTCCTGCACTCCAGCTGTACAGTTTCCAGAGCAGTCCGGGGGTTGAGCCCCCGCCTTTCACTCCAGACTTGCACTGCCGTCTACGCACCCTTTACGCCCAATCATTC
+
FFFFFFFFFFFFFFFFFFFFFFFFFFFFFFFFFFFFFFFFFFFFFFFFFFFFFFFFFFFFFFFFFFFFFFFFFFFFFFFFFFFFFFFFFFFFFFFFFFFFFFFFFFFFFFFFFFFFFFFFFFFFFFFFFFFFFFFFFFFFFFFFFFFFFFFFFFFFFFFFFFFFFFFFFFFFFFFFFFFFFFFFFFFFFFFFFFFFFFFFFFFFFFFFFFFFFFFFFFFFFFFFFFFFFFFFFFFFFFFFFFFFFFFFFFF
@A01757:128:HWYCLDRX2:1:2101:13847:18051
TCGGACTACACGGGTTCTAATCCTGTTCGCTACCCATGCTTTCGAGCCTCAGCGTCAGTTGCAGACCAGAGAGCCGCCTTCGCCACTGGTGTTCTTCCATATATCTACGCATTCCACCGCTACACATGGAGTTCCACTCTCCTCTTCTGCACTCAAGTTCAACAGTTTCTGATGCAATTCTCCGGTTGAGCCGAAGGCTTTCACATCAGACTTATTGAACCGCCTGCACTCGCTTTACGCCCAATAAATCC
+
FFFFFFFFFFFFFFFFFFFFFFFFFFFFFFFFFFFFFFFFFFFFFFFFFFFFFFFFFFFFFF:FFFFFFFFFFFFFFFFFFFFFFFFFFFFFFFFFFFFFFFFFFFFFFFFFFFFFFFFFFFFFF:FFFFFFFFFFFFFFFFFFFFFFFF:FFF:FFFFFFFFFFFFFFFFFFFFF,FFFFFFFFFFFFFFFFFFFFFFFFFFF:FFFFFFFFFFFFFFFFFFFF:F:FFFFF:FF,FFF::F,FF:FFFF
@A01757:128:HWYCLDRX2:1:2101:27380:18067
TCGGACTACCAGGGTATCTAATCCTGTTCGCTCCCCTAGCTTTCGCGCCTCAGCGTCAGTCGTGGCCCAGAAGGCCGCCTTCGCCGCCGGTGTTCTTCCCAATATCTGCGCATTCCACCGCTACACTGGGAATTCCGCCTTCCCCTACCAGACTCAAGCCTGCCGGTATCGGGGGCGGACCGGGGTTGAGCCCCGGTATTTGACCCCCGACCTAACAGGCCGCCTACGCTCGCTTTACGCCCAATGAATCC
+
FFFFFFFFFFFFFFFFFFFFFFFFFF:FFFFFFFFFFFFFF:FFFFFFFFFFFFFFFFFFFFFFFFFFFFF,FFFFFFFFFFFFFFFFFFFFFFF,FFFFFFFFFFFFFFFFFFFFFFFFFFFFFFFFFFFFFFFFFFFFFFFFFFFFFFFFFFFFFFFFFFFFFFF:FFFFFFFFFFFFFFFFFFFFFFFFFFFFF:FFFFFFFFFFFFFFF:FFF,FFFFFFFFFFFFF:FFFF:FFFFFFFF,F:FF:
@A01757:128:HWYCLDRX2:1:2101:8034:18161
TCGGACTACAAGGGTATCTAATCCTGTTTGCTCCCCACGCTTTCGCGCCTCAGCGTCAGTTAATGTCCAGCAGGCCGCCTTCGCCACTGGTGTTCCTCCGTATATCTACGCATTTCACCGCTACACACGGAATTCCGCCTGCCTCTCCATCACTCAAGAACTACAGTTTCAAATGCAGGTTATGGGTTGAGCCCATAATTTTCACATCTGACTTGCAGTCCCGCCTACACACCCTTTACACCCAGTAAATC
+
FFFFFFFFFFF:FFFFFFFFFFF:FFFFF:FFFFFFFFFFFFFF:FF:FFFFF:FFFFFFFFFFFFFFFF:FFFFF,FF:F:FFFFF,FFF,F::F:F,FFFFFFFFFF:,FFF:FFF,,F:F:F,FF,FFFFFFF,,:FFFFFFF:FFF:,FF,F:,:FFFF:FF:FFFFF:F,FF,::FFF::F:F,FFF,FFFF,:,FFF:FFFF:,:F,F,:F:F:,,:::FFF:F,F,F:FFFFF::,F,FFFFF,
@A01757:128:HWYCLDRX2:1:2101:13051:18208
TCGGACTACTAGGGTATCTAATCCTGTTCGATACCCACGCTTTCGTGCCTCAGCGTCAGTGTGGAGCCGGCATGCTGCCTTCGCAATCGGAGTTCTGCGCGATATCTATGCATTTCACCGCTACACCGCGCATTCCGCATACTTCTCTCCAACTCGAGACTGCCAGTTTCAACGGCGGGCCGGGGTTGAGCCCCGGGCTTTGACCGCTGACTTAACAGACCGCCTGCGCACCCTTTACGCCCAATAAATCC
+
FFFFFFFFFFFFFFFFFFFFFFFFFFFFFFFFFFFFFFFFFFFFFFFFFFFFFFFFFFFFFFFFFFFFFFFFFFFFFFFFFFFFFFFFFFFFFFFFFFFFFFFF:FFFFFFFFFFFFFFFFFFFFFFFFFFFFFFFFF:FFFFFFFFFFFFFFFFFFFFFFFFFFFFFFFFFFFFFFFFFFFFFFFFFFFFFFFFFF:FFFFFFFFFFFFFFFFFFFFFFFFFFF:FFFFFFFFFFFFFFF:FFFFFFFFF
@A01757:128:HWYCLDRX2:1:2101:23999:18223
TCGGACTACAAGGGTATCTAATCCTGTTCGCTACCCATGCTTTCGAGCCTCAGCGTCAGTTGCAGACCAGAGAGCCGCCTTCGCCACTGGTGTTCTTCCATATATCTACGCATTCCACCGCTACACATGGAGTTCCACTCTCCTCTTCTGCACTCAAGTTCAACAGTTTCTGATGCAATTCTCCGGTTGAGCCGAAGGCTTTCACATCAGACTTATTGAACCGCCTGCACTCGCTTTACGCCCAATAAATC
+
FFFFFFFFFFFFFFF:FFFFFFFFFFFFFFFFFFFFFFFFFFFFFFFF:FFFFFFFFFFFFFFFFFFFFFFFFFFFFFFFFFFFFF:FFFFFFFFFFFFFFFFFFFFFFFFFFFFFFFFFFFFFFFFFFFFFFFFFFFFFFFFFFFFFFFFFFFFFFFFFFFFFFFFFFFFFFFFF::FFF:FFFFFFFFFFFFFFF:FFFFFFFF,FFFFFFFFFFFFFFFF,FF:FFFFF:FFFFFFFFFF:FFFFFFF
@A01757:128:HWYCLDRX2:1:2101:9245:18286
TCGGACTACAAGGGTATCTAATCCTGTTTGCTCCCCACGCTTTCGCGCCTCAGCGTCAGTTGCTGTCCAGCAGACCGCCTTCGCCACTGGTGTTCCTCCTAATATCTACGCATTTCACCGCTACACTAGGAATTCCGTCTGCCTCTCCAGTACTCAAGAACTACAGTTTCAAATGCAGGCCACAGGTTGAGCCCGTGGTTTTCACATCTGACTTGCAGTCCCGCCTACACGCCCTTTACACCCAGTAAATC
+
FFFFFFFFFFFFFFFFFFFFFFFFFFFFFFFFFFFFFFFFFFFFFFFFFFFFFFFFFFFFFFFFFFFFFFFFFFFFFFFFFFFFFFFFFFFFFFFFFFFFFFFFFFFFFFFFFFFFFFFFFF,FFFFFFFFFFFFFFFFFFFFFFFFFFFFFFFFFFFF,FFFFFFFFFFFFFFFFFFFFFFFFFFFFFFFFFFFFFFFFFFFFFFFF:FFFFFFFFFFFFFFFFF,FFFFFFFFFFFFFFFFFFFF:FFF
@A01757:128:HWYCLDRX2:1:2101:22408:18317
TCGGACTACAAGGGTTTCTAATCCTGTTTGCTCCCCACGCTTTCGCGCCTCAGCGTCAGTTACTGTCCAGCAATCCGCCTTCGCCACTGGTGTTCCTCCGTATATCTACGCATTTCACCGCTACACAAGGAATTCCGATGACCTCTCCGGTACTCAAGACCCACAGTTTCAAATGCAGTTCCGCGGTTGAGCCGCGGGATTTCACATCTGACTTGTCTGCCCGGCTGCACGCCCTTTACACCCAGTAAATC
+
FFFFFFFFFFFFFFFFFFFFFFFFFFFFFFFFFFFFFFFFFFFFFFFFFFFFFFFFFFFFFFFFFFFFFFFFFFFFFFFFFFFFFFFFFFFFFFFFFFFFFFFFFFFFFFFFFFFFFFFFFFFFFFF:FFF:FFFFFFFF:FFFFFFFFFF,FFFFFF:FFFFFFFFFFFFFFFFFFFFFFFFFFFFFFFFFFFFF:FFFFFFFFFFFFFFFFFFFFFFF,FFFFFFFFFFFFFFFFFFFFFFFFFFFFFF
@A01757:128:HWYCLDRX2:1:2101:14507:18349
TCGGACTACACGGGTTCTAATCCTGTTCGCTACCCATGCTTTCGAGCCTCAGCGTCAGTTGCAGACCAGAGAGCCGCCTTCGCCACTGGTGTTCTTCCATATATCTACGCATTCCACCGCTACACATGGAGTTCCACTCTCCTCTTCTGCACTCAAGTTCAACAGTTTCTGATGCAATTCTCCGGTTGAGCCGAAGGCTTTCACATCAGACTTATTGAGCCGCCTGCACTCGCTTTACGCCCAATAAATCC
+
FFFFFFFFFFFFFFFFFFFFFFFFFFFFFFFFFFFFFFFFFFFFFFFFFFFFFFFFFFFFFF,FFFFFFFFFFFFFFFFFFFFFFFFFFFFFFFFFFFFFFFFFFFFFFFFFFFFFF:FFFFF:FFFFFFFFFF:,FFFFF:FFFFFFFFFFFFFFFFF:FF::FFFF:FFFFF:FFF::F:,FFFFFFFFFFF,FF:FFF:F:FFFF:F:F:FF,F,,F,F::FF,:,FFFF,FF:FFF,F::F,,:F:,
@A01757:128:HWYCLDRX2:1:2101:1081:18364
TCGGACTACCAGGGTATCTAATCCTGTTCGCTACCCATGCTTTCGAGCCTCAGCGTCAGTTGCAGACCAGAGAGCCGCCTTCGCCACTGGTGTTCTTCCATATATCTACGCATTCCACCGCTACACATGGAGTTCCACTCTCCTCTTCTGCACTCAAGTTCAACAGTTTCTGATGCAATTCTCCGGTTGAGCCGAAGGCTTTCACATCAGACTTATTGTACCGCCTGCACTCGCTTTACGCCCAATAAATC
+
FF:FFFFFFFFFFFFFF,FFFFFFFFFFFFFFFFFFFFFFFFFF:F:FFFFFFFFFFFFFFF:FFFFFFF:FFFFFFFFFF,,F:FFFFFFFFFF:FFFFFFFFFFFF,FFF:F,:FF,F:FF:FFFFFFFFFFFFF:FFFF:FFFFFFF,,FFFFFFFFFF,FFFFFF,FFFFFFFFFFFFFFFFFF::,FFFFFF::FFFFFFFFFFFFFFFF,:F,FF:FF,FFFF:FF:FFFF::FF:FF,FFF,F,
@A01757:128:HWYCLDRX2:1:2101:24252:18443
TCGGACTACAGGGTATCTAATCCTGTTTGCTCCCCACGCTTTCGAGCCTCAACGTCAGTCATCGTCCAGCAGGCCGCATTCGCCACTGGTGTTCCTCCTAATATCTACGCATTTCACCGCTACACTAGGAATTCCGCCTGCCTCTCCGACACTCTAGCCATGCAGTTCCCAAAGCAGTCCGGGGGTTGAGCCCCCGCCTTTCACTCCAGGCTTGCATCGCCGCCTACGCTCCCTTTACGCCCAGTAAATCC
+
FFFFFFFFFFFFFFFFFFFFFFFFFFFFFFFFFFFFFFFFFFFFFFFFFFFFFFFFFFFFFFFFFFFFFFFFFFFFF:FFFFFFFFFFFFFFFFFFFFFFFFFFFFFFFFFFFFFFFFFFFFFFFFFFFFFFFFFFFFFFFFFFFFFFFFFFFFF,:FFFFFFFFFFFFFFFFFFFFFFFFFFFFFFFFFFFFFFFFFFFFFFFFF:FFFFFFFFFFF:FFFFFF,::FFFFFFFFFFFFFFFFFF,FFFF
@A01757:128:HWYCLDRX2:1:2101:17128:18474
TCGGACTACTGGGGTATCTAATCCTGTTCGCTACCCATGCTTTCGAGCCTCAGCGTCAGTTGCAGACCAGAGAGCCGCCTTCGCCACTGGTGTTCTTCCATATATCTACGCATTCCACCGCTACACATGGAGTTCCACTCTCCTCTTCTGCACTCAAGTTCAACAGTTTCTGATGCAATTCTCCGGTTGAGCCGAAGGCTTTCACATCAGACTTATTGAACCGCCTGCACTCGCTTTACGCCCAATAAATC
+
FFFFFFFFFFFFF:FFFFFFFFFFFFFFFFFFFFFFFFFFFFFFFFFFFFFFFFFFFFFFFFFFFFFFFFFFFFFFFFFFFFFFFFFFFFFFFFFFF:FFFFFFF,FFFFF:FFFF:FFFFFFFFFFFFFFFFFFFFFFFFFFFFFFFFFFFFF:FFFFFFFFFFFFFFFFFFFF:FFFFFFF:FFFFFFFFFFFF::FFFFFFFFFFFFFF:FFFF:FFFFFFFFFFFFFFFFFFFF:FFF:FFFFFFFF
@A01757:128:HWYCLDRX2:1:2101:23674:18474
GGGGGGGGGGGGGGGGGGGGGGGGGGGGGGGGGGGGGGGGGGGGGGGGGGGGGGGGGGGGGGGGGGGGGGGGGGGGGGGGGGGGGGGGGGGGGGGGGGGGGGGGGGGGGGGGGGGGGGGGGGGGGGGGGGGGGGGGGGGGGGGGGGGGGGGGAGGGGGGGGGGGGGGGGGGGGGGCGGCGCGGGGGGGGGGGGGGGGGGGGGGGGGGGGGGGGGGGGGGGGGGAGGCGCCGGCGGGGGCGCCGGGGGGGGG
+
FFFFFFFFFFFFFFFFFFFFFFFFFFFFFFFFFFFFFFFFFFFFFFFFFFFFFFF:FFFFFFFFFFFFFFF:FF::FFFFFFFFF:::FF:FFFF:FFFF,FF::,FF:FFF:::FF,F:F:F,FFFFF:FFF::::FFF,:,::,::F,:,,:,,::::,,,::,,,F,:,FF,,,F,:,:,,:F,,,:,,,,,,,,,,F,,,:,,,,,,,,,,,:,,,,,,,F,,,:,,:,,::,,,,,,:,,,,,F,:
@A01757:128:HWYCLDRX2:1:2101:22978:18490
TCGGACTACTAGGGTATCTAATCCTATTTGCTCCCCACGCTTTCGTGCCTCAGCGTCAGTCACAGGCCAGGCGGCCGCCTTCGCCACTGGTGTTCTTCCATATCTCTGCGCATTTTACCGCTACACATGGAGTTCCACCGCCCTCTCCTGTCCTCAAGTCTGCCAGTTTCTGAATGAAATACGAGTTGAGCTCATCCCTTTTCCTACAGACTGAACAGACCGCCTGAGCACCCTTTACGCCCAATCATTCC
+
FFFFFFFFFFFFFFFFFFF:FFFFF:FF:FFFFFFFFFFFFFFFFFFFFFFFFFFFFFFFFFFF:,FF:F:FFFFFFFFFFFFFFFFFFFFFFFF:FFF:FFFFFFFFFFFFFFF,FFFFFFFFFFF,FFF:FFFFFFF,,FFFFFF,F:FFFFFFFF::FFFFFFFFFFF,FF,:FF:,FF,FFFF::::FFFFF:F,FF,::F,FF:F:F::FFFF:FF::F:F,F:F:FFFFFFFFFFF:FF:F:F,F
@A01757:128:HWYCLDRX2:1:2101:26549:18505
TCGGACTACAAGGGTATCTAATCCTGTTTGCTCCCCACGCTTTCGCGCCTCAGCGTCAGTTGCTGTCCAGTTGACCGCCTTCGCCACTGGTGTTCCTCCTAATATCTACGCATTTCACCGCTACACTAGGAATTCCGTCAACCTCTCCAGTACTCAAGAACGACAGTTTCAAATGCAGTTCAGGGGTTGAGCCCCTGGATTTCACATCTGACTTGCCATCCCGCCTACGCGCCCTTTACACCCAGTAAATC
+
FFFFFFFFFFFFFFFFFFFFFFFFFFFFFFFFFFFFFFFFFFFFFFFFFFFFFFFFFFFFFFFFFFFFFFFFFFFFFFFFFFFFFFFFFFFFF:FFFFFFFFFFFFFFFFFFFFFFFFFFFFFFFFFFFFFFFFFFFFFFFFFFFFFFFFFFFFFFFFFFFFFFFFFFFFFFFFFFFFFFFFFFFFFFFFFFFFFFFFFF:FFFFFFFFFFFFFFFFFFFFFFFFFFF:FFFFFFFFFFFFFFF:F:FFFF
@A01757:128:HWYCLDRX2:1:2101:27344:18505
TCGGACTACAGGGGTTTCTAATCCCTTTCGCTCCCCTGGCCTTCGTGCCTCAGCGTCAGTTAATGTCCAGGAACCCGCCTTCGCCACGAGTGTTCCTCTCGATATCTACGCATTTCACTGCTACACCGAGAATTCCGGTTCCCCCTCCATTACTCTAGTCTCGCAGTATCATGTGCCGTCCGCGGGTTGAGCCCGCGCCTTTCACACACGACTTACGAAACAGCCTACGCACGCTTTACGCCCAGTGATTC
+
FFFFFFFFFFFFFFFFFFFFFFFFFFFFFFFFFFFFFFFFFFFFFFFFFFFFFFFFFFFFFFFFFFFFFFFFFFFFFFFFFFFFFFFFFFFFFFFFFFFFFFFFFFFFFFFFFFFFFFFFFFFFFFFFFFFFFFFFFFFFFFFFFFFFFFFFFFFFFFFFFFFFFFFFFFFFFFFFFFFFFFFFFFFFFFFFFFFFFFFFFFFFFFFFFFFFFFFFFFF:FFFFFFFF:FFFFFFFFFFFFFFF:FFFFFF
@A01757:128:HWYCLDRX2:1:2101:32353:18693
TCGGACTACTGGGGTTTCTAATCCTGTTTGCTCCCCACGCTTTCGCGCATCAGCGTCAGTTACTGTCCAGCAATCCGCCTTCGCCACTGGTGTTCCTCCGTATATCTACGCATTTCACCGCTCCACTAGGAATTCCACTTACCTCTCCTGCACTCCAGCTGTACAGTTTCCAGAGCAGTCCGGGGGTTGAGCCCCCGCCTTTCACTCCAGACTTGCACTGCCGTCTACGCTCCCTTTTCACCCAGTCAATC
+
FFFFFFFF,FFFFFFFFF,:,F:FFF,:FFFFFFFFF:F:FFFFFFFFFFFFFFF,FFFFFF:FFFFFF:FFF:F,FFFF,:FFFF:FFFFFFFF,FFFFF::FFFFF:F,,F::FFFFFFF,::,FFFF,,F:F,F:FF:::FFFF,FFFF:,,F:FF,FF:F,FFF,FF,F,FF:FFF:FFFFF:FF:F:FFFFFFF,,F,,FFFF:FF,,,FF:,FF::,,FF,FFFFFF:,,:,FFFF:,FFF:,,:
@A01757:128:HWYCLDRX2:1:2101:20030:18709
TCGGACTACACGGGTATCTAATCCTGTTCGCTCCCCTAGCTTTCGCGCCTCAGCGTCAGTCGTGGCCCAGAAGGCCGCCTTCGCCGCCGGTGTTCTTCCCAATATCTGCGCATTCCACCGCTACACTGGGAATTCCGCCTTCCCCTACCAGACTCAAGCCTGCCGGTATCGGGGGCGGACCGGGGTTGAGCCCCGGTATTTGACCCCCGACCTAACAGGCCGCCTACGCGCGCTTTACGCCCAATGAATCC
+
:F:FFFFFFFFFFFFFFFFFFFFFFFFFFFFFFFFFFFFFFFFFFFFFFFFFFFFFFFFFFFFFFFFFFFFFFFFFFFFFFFFFFFFFFFFFFFFFFFFFFFFFFFFFFFFFFF:FFFFFFF:FFFFFFFFFFFFFFFFFFFFFFFFFFFFFFFFFFFFFFFFFFFFFFFFFFFFFFFFFFFFFFFFFFFFFFFFF,:FFFFFFFFFFFF:FFFFFFFFFFFFFFFFFFFFFFFFFFF:F:F:FFF:,FFF
@A01757:128:HWYCLDRX2:1:2101:2889:18771
TCGGACTACAAGGGTATCTAATCCTGTTCGATACCCACGCCTTCGTGCTTCAGCGTCAGATGGGCGCCGGTACGCTGCCTTCGCAATCGGAGTTCTGCGTGATATCTATGCATTTCACCGCTACACAACGCATTCCGCGTACTTCTCGCCCACTCAAGGCACCCAGTTTCAACGGCTCGACGAGGTTGAGCCCCGCACTTTTACCGCTGACTTAAGCGACCCCCTACGCACCCTGTAAACCCAAGAAATCC
+
FFFFFF:FFFFFFFF:FFFFFFFFFFFF:FF:FFFFFFFFFFFFF,FF:FFFFFFFFFFFFFF::,FF:F,FF,F:FFFFFFFF:F,,FFFFFFF:FF,FFFFFFFFF,FFFFFFFFFFFF:FF:F,FFFFF,FFFFF:F:F,FFFFFFFFFFFF:F::FFFF,FFF,F:FFF,FFFF,FFF,FF,FF,FF:FF,F:::::::F:FF,,FF,FF,::,,FF,:,,:F,F:FFF:,:FFFFFF,,:,FFF:,
@A01757:128:HWYCLDRX2:1:2101:3224:18787
TCGGACTACAAGTGTATCTAATCCTGTTCGATACCCACGCCTTCGTGCTTCAGAGTCAGATGGGCGCCGGTACGCTGCCTTCGCAATCGTCGTTCAGATTGATATCTATGCATTTCACCGCTACACCACGCATTCCGCGTACTTCTCGCCAACTCAAGGCACCCAGATTCAACGGCTCGACGAGGTTGAGACCCTCAAATTTACCGATGACTTCAGCGTCCGCATAAGCACCCTTTAAACCCAATAAATCC
+
FFFFF:F,,FF:,::F::FFFFFF,F,,F,FFFF,,FFF,:,F,,,FF:FFFF,,FF:::F:F:,,F:,,FFF,,,FFF,FFFFFFF::,,:FF:,F,,FFFF,,:F,FF,FF:,,FF,,FFF,:,FFF,FFFF,F,,FFFF,,:,F:F::,,,,F,FFFF,,F:F:F,FF:,F,:,,FF,FF:,:,FF,,F,,,,F:,::F::,,::,,FFF,FFF,,FFFF:F,,,::F,:,:,FFF,,,F,,,,FFF,
@A01757:128:HWYCLDRX2:1:2101:31421:18803
TCGGACTACAGGGGTATCTAATCCTGTTTGCTCCCCACGCTTTCGTGCCTCAGTGTCAGTTACAGTCCAGAGAGCCGCCTTCGCAACTGGTGTTCCTCCTAATATCTACGCATTTCACCGCTACACTAGGAATTCCACTCTCCTCTCCTGCACTCAAGTTCCCCAGTTTCAAAGGCTTACTACGGTTGAGCCGTAGCCTTTCACCTCTGACTTAAGAAACCACCTACGCACCCTTTACGCCCAGTAATTCC
+
FFFFFFFFFFFFF:FFFFFFF:FFFFFFFFFFFFFFFFFFFFFFFFFFFFFFFFFFFFFFFFFFFFFFFFFFFFFFFFF:FFF:FFFFFFFFFFFFFFFFFFFFFFFFFFFFFFFFFFFFFFFFFFF:FFFFFFFFFFFFFFFFFFFFFFFFFF:FFF:FFFFFFFFFFFFFFF:FFFFFF:FFFFF:F,FFFF,FF:FFFFFFF:FF::FFFFF::FF:,FF:F:F,:FF:FFF:F:,FFFF,:::F:,,
@A01757:128:HWYCLDRX2:1:2101:9417:18865
TCGGACACAAGGGTATCTAATCCTGTTTGCTACCCATGCTTTCGAGCCTCAGCGTCAGTTAGTGCCCAGTCGGCCGCCTTCGCCACTGGTGTTCCTCCCGATATCTACGCATTCCACCGCTACACCGGGAATTCCGCCTACCTCTACACCACTCAAGACCGACAGTTTTGAAAGCAGGTTGCGGGTTGAGCCCGCACGTTTCACTCCCAACTTGTCGATCCGACTGCGCTCCCTTTACACCCAGTCATTCC
+
:FF,FFFFF:FFF,FFFFF:FFFF,F:F:FFFFFFFF,FFFFF::,::FFFF:::FFFFFFFFF::FF:F,,,FFFFF:F:FFFFF,F:F,FFF:FFFF:,FFFFFFF,F,:FFFFFFF,FFFF:,FFFFFFFFF:FF::F,FFFF,FFFFFFFFFF:FF,FFFF:FFFFF,:FFF:F,FFF,F,F:F:,FFF,F,:FFFFFFFF,::,,FF,FFF::::FF,:FFFFFFFFFFFF,:::FFFFF:FFF,F
@A01757:128:HWYCLDRX2:1:2101:15103:18881
TCGGACTACTGGGGTATCTAATCCTATTTGCTCCCCACGCTTTCGTGCCTCAGCGTCAGTCACAGGCCAGGCGGCCGCCTTCGCCACTGGTGTTCTTCCATATCTCTGCGCATTTTACCGCTACACATGGAGTTCCACCGCCCTCTCCTGTCCTCAAGTCTGCCAGTTTCTGAATGAAAGACGAGTTGAGCTCATCCCTTTGCCTTCAGACTGAACAGACCGCCTGCGCACCCTTTACGCCCAATCATTCC
+
FFFFFFFFFFFFFFFFFFFFFFFFFFFFFFFFFFFFFFFFFFFFFFFFFFFFFFFFFFFFFFFFFFFFFFFFFFFFFFFFFFFFFFFFFFFFFFFFFFFFFFFFFFFFFFFFFFFFFFFFFFFFFFFFFF:FFFFFFFFFFFFFFFFFFFFFFFFFFFFFF:FFFFFFFFFFFFFFFFFFFFFFF:FFFFFFF:FF:FFFFFFFFFFFFFFFFF:FFFFFFFFFF,FFFFFFFF,FFFFFFFFFFFFFFFF
@A01757:128:HWYCLDRX2:1:2101:25644:18912
TCGGACTACCGGGGTATCTAATCCCTTTCGCTCCCCTGGCCTTCGTGCCTCAGCGTCAGTTAATGTCCAGGAACCCGCCTTCGCCACGAGTGTTCCTCTCGATATCTACGCATTTCACTGCTACACCGAGAATTCCGGTTCCCCCTCCATTACTCTAGTCTCGCAGTATCATGTGCCGTCCGCGGGTTGAGCCCGCGCCTTTCACACACGACTTACGAAACAGCCTACGCACGCTTTACGCCCAGTGATTC
+
FFFFFFFFFFFFFFFFFFFFFFFFFFFFFFFFFFFFFFFFFFFFFFFFFFFFFFFFFFFFFFFFFFFFFFFFFFFFFFFFFFFFFFFFFFFFFFFFFFFFFFFFFFFFFFFFFFFFFFFFFFFFFFFFFFFFFFFFFFFFFFFFFFFFFFFFFFFFFFFFFFFFFFFFFFFFFFFFFFFFFFFFFFFFFFFFFFFFFFFFFFFFFFFFFF:FFFFFFFFFFFF:FFFF,FFF:FFFFFF:FFFFFFF:FFF
@A01757:128:HWYCLDRX2:1:2101:25843:19006
TCGGACTACTGGGGTATCTAATCCTGTTTGCTCCCCACGCTTTCGCTCCTCAGCGTCAGTTAATGTCCAGCAGGCCGCCTTCGCCACTGGTGTTCCTCCCGATATCTACGCATTCCATCGCTACACCGGGAATTCCGCCTGCCTCTCCATCACTCAAGATCTACAGTTTCAAATGCAGCCCCGGGGTTAAGCCCCGGTATTTCACATCTGACTTGCAAACCCGCCTACTCGCCCTTTACACCCAGTAAATC
+
FFFFFFFFFFFFFFFFFFFFFFFFFFFFFFFFFFFFFFFFFFFFFFFFFFFFFFFFFFFFFFFFFFFF:FFFFFFFFFFFFFFFFFFFFFFFFFFFFFFFF:FFFFF:FFFF:FFFFFFFFFFFFFFFFFFFFFFFFFFFFFFFFFFFFFFFFFFFFFFFFFFF:FF,FFFFFFFFFFFFFFFFFFFFFFFFFFFFFFFFFFFFFF:FFFFFFFFFFFFFFFF:FF,FFFFFFFFFF,FFFFF:FFFFFFF
@A01757:128:HWYCLDRX2:1:2101:8612:19038
TCGGACTCTGGGGTATCTAATCCTGTTTGCTACCCACGCTTTCGAGCCTCAGCGTCAGTTAAACCCCAGTAAGCCGCCATCCCCACCTGTGTTTCTCCTGATATCTACACATTTCACCGCTACACCAAGAATTCCGCTTACCTCTACTTCACTCAAGAACCGCAGTTTCAAAAGCAGCACATATCTTAAGCCTATATATTTCAAATCTGAAATGAGATCCCCACTAAGCTCCCTTTACACCCACAAAATCC
+
FFFF:FFFF::FFFFFFFF::FFF,,FF,F,FF,FF::FFFF,F:FFF,F,FF,FFF,,FFFF,F:FF,F:F,FF,FF,F:,FFFF,,FF,:FFFF:,F,:FFFF:FF,F,F,FF,,FFF,FFFFFF,FF:,F,FFFFF,,FFF,F:FFF::FFFF,FF,::F::FFFFFF::,FF,F,FF,,,,F:FF,FFF,F,,F:,F:F,,F:,,F,,:,,FF,,F:,,F,:,,F:,:,,,:FF::,FF:,FF,,F,
@A01757:128:HWYCLDRX2:1:2101:19777:19147
TCGGACTACACGGGTTTCTAATCCTATTTGCTCCCCACGCTTTCGTGCCTCAGCGTCAGTCACAGGCCAGGCGGCCGCCTTCGCCACTGGTGTTCTTCCATATCTCTGCGCATTTTACCGCTACACATGGAGTTCCACCGCCCTCTCCTGTCCTCAAGTCTGCCAGTTTCTGAATGAAAGACGAGTTGAGCTCATCCCTTTGCCTTCAGACTGAACAGACCGCCTGCGCACCCTTTACGCCCAATCATTCC
+
FFFFFFFFFFFFFFF:FFFFFFFFFFFFFFFFFFFFFFFFFFFFFFFFFFFFFFFFFFFFFFFFFFFFFF:FFFFFFFFFFFFFFFFFFFFF:FFFFFFFF:FFFFFFFFFFFFFFFFFFFFFFFFFFFFFFFFFFFF:FFFFFFFFFFFFFFFFFFFFFFFFFFFFFFFFFFFFFFFFFFFFFFFFFFFFFFFF,FFFFFFFFFFFFFFFFF:FFFFFF:FFFFFFFFFFFFFFFFF:FFFFFFFFFF:F
@A01757:128:HWYCLDRX2:1:2101:10050:19179
TCGGACTACACGGGTATCTAATCCCTTTCGCTCCCCTGGCCTTCGTGCCTCAGCGTCAGTTAATGTCCAGGAACCCGCCTTCGCCACGAGTGTTCCTCTCGATATCTACGCATTTCACTGCTACACCGAGAATTCCGGTTCCCCCTCCATTACTCTAGTCTCGCAGTATCATGTGCCGTCCGCGGGTTGAGCCCGCGCCTTTCACACACGACTTACGAAACAGCCTACGCACGCTTTACGCCCAGTGATTC
+
FFFFFFFFFFFFFFFFFFFFF:FFFF::FFFFFFFFFFFF,FFFFFFFFFFFFFFFFFFFFFFFFFFFFFFF:FFFFFFFFFFFFFFFFFFFFFFFFFFFFFFFFFFFFFF:FFFFFFFFFFFFFFFFFFFFFFFFFFFFFFFFFFFFFFFFFFFFFFFFFFFFFFFFFFFFFFFFFFFF:FFFFF:FFFFFFFFFFFFFFFFFFFFFFFFFFFFFFFFFFFFFFF:FFFFFFFFFFFFFFF:FF:FFFFF
@A01757:128:HWYCLDRX2:1:2101:25373:19194
TCGGACTACACGGGTATCTAATCCTGTGCGCTACCCATGCTTTCGAGCCTCAGCGTCAGTTGCAGACCAGACAGCCGCCTTCGCCACTGGGGTTCTTCCATATATCTACGCATTCCACCGCTACACATGGAGTTCCACTGTCCTCTTCTGCACTCAAGTTCAACAGTTTCTGATGCAATTCTCCGGTTGAGCCGAAGGCTTTCACATCAGACTTATTGAACCGCCTGCACTCGCTTTCCGCCCAATAAAGC
+
FFFFFFF:F:FFFFFFFFFFFFFFFFF:FFFFF:F,FFFF,FFFFFFF:FFFF:FFFF::F:F:FF,F,FFFFFFFFF,FFFFFF:FFFF,FF,FF,:F,FFFFFFF,FFFFF:FF,F,FFF:F,FFFFFFFF:::FFFFFFFFFFFFFFFFFFFFFFFFFF::FFF:FFFFFFFFFFF,FFFFF:FFFFFFF:FFFFFFFF,F::,F:FFF:,F:FFF:FFFFF:FFFFF::FF:F,,FFFF:FF,:F,:
@A01757:128:HWYCLDRX2:1:2101:15284:19288
TCGGACTACACGGGTATCTAATCCCGTTCGCTCCCCTGGCTTTCGCGCCTCAGCGTCAGTATCGGCCCAGCAACCCGCCTTCGCCTCCGGTGTTCTTCCCAATATCTACGCATTTCACCGCTACACTGGGAATTCCAGTTGCCTCTTCCGTACTCTAGCTCGGCAGTTTCAAAAGACGTTCCGGGGTTGAGCCCCGGGCTTTCACTCCTGACTTGCCGTGCCGCCTACGCGCCCTTTACGCCCAGTAATTC
+
FFFFFFFFFFFFFFFFFFFFFFFFFFFFFFFFFFFFFFFFFFFFFFFFFFFFFFFFFFFFFFFFFFFFFFFF:FFFFFFF:FFFFFFFFFFFFFFFFFFFFFFFFFFFFFFFF:FFFFFFFFFFFFFFFF,FF::FFFFFF:FFFFFFFFFFFFFFFFFFFFFFFFFFFFFF:FFFFFFFFFFFFFFFFFFFFFFFFFFF,FFFFFFFFFFFFFFF:FFFFFFFFFFFFFFFFFFFF:FFFFFFFFF,F:F
@A01757:128:HWYCLDRX2:1:2101:15673:19304
TCGGACTACTAGGGTATCTAATCCTGTTCGCTCCCCTAGCTTTCGCGCCTCAGCGTCAGTCGTGGCCCAGAAGGCCGCCTTCGCCGCCGGTGTTCTTCCCAATATCTGCGCATTCCACCGCTACACCGGGAATTCCGCCTTCCCCTACCACACTCAAGCCAGCCGGTATCGGGGGCGAGACGGGGTTGAGGCCCGAAATTTGACTCCCGACCTTTCTGGCCGCCTACGCGCGCTTTACGCCCACTGCATGC
+
FFFFF:FF:FFFFFFFFFFF:FFFF::FFFFFFFFFFFFFFFFFFFFFFFFF,FFFFFFF,FFF:FFF,:,FF:FFFFFF:FFFFFFFFF,FF:FFFFF,,,,F,FFFFFFFFFF,FF:F,F,F,:FFFF,,F,:FF,,FFF,F:F:F,F::,,FFF,F,,:FF:FF,,,FFF,F,:,F,FFFFF,FF,:,:FF:,,F,:FF::FF,:F,FFF,,F,:F::F,F,,FFFF,F:,:F,FF:::F,FF,,F,,
@A01757:128:HWYCLDRX2:1:2101:17951:19429
TCGGACTACAGGGGTATCTATTCCTGTTGGCTACCCACGCTCTCGTGCTTCCGCGTCAGTCTCAGCCTGGTAAGCTGCCTTCGCTATCGGAGTTCTAAGTCATATCTAAGCATTTCACCGCTACTTGACTTATTCCGCCTACCTCGTCTGTACTCGAGCCCGCCAGTTTTAATGGCAATCCGGGGTTTAGCCCCGACATTTAACCACTAACTTAACAGGCCGCCTCCGCACCCTTTAAACCCAATAAATCC
+
FFFF,FFFFFFFFF,F,:,,,FF,FFFF,F::FF:,F:F,FF,F:F:F,FF,:::F:F,FFFFF:F,F::FFFFFFFF:F,FFF:FF,FFFFF,FF,FF,F,,F:FFFFFF,FF:FFFF:FF:,,,F,F:,FF::FFF:F:FFFFFFFFFFFFFFFFFFFFFFFFFF:FFFFFFFFFFFFFFFFF:FFFFFFFF:FFF,FFF:F::FF::F:F:F:F::FFFFFF,FFFFFFF,:,F,:FFFF:FF:FF:F
@A01757:128:HWYCLDRX2:1:2101:32687:19429
TCGGACTACACGGGTATCTAATCCTGTTTGCTCCCCACGCTTTCGTGCCTCAGTGTCAGTTACAGTCCAGAGAGCCGCCTTCGCAACTGGTGTTCTTCCCAATATCTGCGCATTCCACCGCTACACTGGGAATTCCGCCTTCCCCTACCAGACTCAAGCCTGCCGGTATCGGGGGCGGACCGGGGTTGAGCCCCGGTATTTGACCCCCGACCTAACAGGCCGCCTACGCGCGCTTTACGCCCAATGAATCC
+
FFFFFFFFFFFFFFFFFFFFFFFFFFFFFFFFFFFFFFFFFFFFFFFFFFFFFFFFFFFFFFFFFFFFFFFFFFFFFFFFFFFFFFFFFFFF:FFFFFFFFFFFFFFFFFFFFFFFFFFFFFFFFFFFFFFFFFFFFFFFFFFFFFFFFFFFFFF:FFFFFFFFFFFFFF:FFFFFFFFFFFFFFFFFFFFFFFFF::FFFFFFFFFFFFFFF:FFFF:FFFFFFFFFFFFFFFFFFFFFFFFFFFF,FFF
@A01757:128:HWYCLDRX2:1:2101:19642:19445
TCGGACTACCAGGGTATCTAATCCCTTTCGCTCCCCTGGCCTTCGTGCCTCAGCGTCAGTTAATGTCCAGGAACCCGCCTTCGCCACGAGTGTTCCTCTCGATATCTACGCATTTCACTGCTACACCGAGAATTCCGGTTCCCCCTCCCTTACTCTAGTCTCGCAGTATCATGTGCCGTCCGCGGGTTGAGCCCGCGCCTTTCACACACGACATACGAAACAGCCTACGCACGCTTTACGCCCAGTGAGTC
+
FFFFFFFFFFFFFFFFFFFFFFFFFFFFFFFFFFFFFFFFFFFFFFFFF:FF:FF:FFFF:FFFFFFFFFFF,FFF:FFFF,,F,FFFF,:F,FFFFFFFF,FFFFFFFFFFFFFFF,FFFFFFFFFF,FFFFFFF:FFFF:FFF,F:,FF,FFF,FFFFF:FFFF:FFF,FF:FF::FF::::FF,:F:FFFFFFF,FFFFF,FFFFF:F,,,F,:FFFF,F:FFFFF,FFFF,FFFFF,FF:FFFF:FF
@A01757:128:HWYCLDRX2:1:2101:15076:19460
TCGGACTACTAGGGTATCTAATCCTGTTTGCTCCCCACGCTTTCGAGCCTCAACGTCAGTCATCGTCCAGTAAGCCGCCTTCGCCACTGGTGTTCCTCCTAATATCTACGCATTTCACCGCTACACTAGGAATTCCACTTACCTCTCCGACACTCTAGATGAACAGTTTCCAAAGCAGTCCCGCAGTTGAGCCGCGGGCTTTCACTTAAGACTTGCTCCTCCGTCTACGCTCCCTTTACACCCAGTAAATC
+
FFFFFFFFFFFFFFFFFFFFFFFFFFFFFFFFFFFFFFFFFFFFFFFFFFFFFFFFFFFFFFFFFFFFFFFFFFFFFFFFFFFFFFFFFFFFFFFFFFFFFFFFFFFFFFFF:FFFFFFFFFFF:FFFFFFFFFFFFFFF,FFFFFFFFFFFFFFFFFFFFF::FFFFFFFFFFFFF:FFFF,FFFFFFFFFFFFFFFFFFFFFFFFFFFFFFFFFFFFFFFFFFFF:FFFF:FFFFFFFFFFF:FFFFFF
@A01757:128:HWYCLDRX2:1:2101:31738:19476
TCGGACTAAAGGGTTTCTAATCCTGTTCGCTCCCCTAGCTTTCGCGCCTCAGCGTCAGTCGTGGCCCAGAAGGCCGCCTTCGCCGCCGGTGTTCTTCCCAATATCTGCGCATTCCACCGCTACACTGGGAATTCCGCCTTCCCCTACCAGACTCAAGCCTGCCGGTATCGGGGGCGGACCGGGGTTGAGCCCCGGTCTTTGACCCCCGACCTAACAGGCCGCCTACGCGCGCTTTACGCCCAATGAATCCG
+
FFFFFFFFFFFFFFFFFFFFFFFFFFFFFFFFFFFFFFFFFFFFFFFFFFFFFFFFFFFFFFFFFFFFFFFFFFFFFFFFFFFFFFFFFFFFFFFFFFFFFFFFFFFFFFFFFFFFFFFFFFFFFFFFFFFFFFFFFFFFFFFFFFFF,FFFFFFFFFFFFFFFFFFFFFFFFFFF:FFFFFFF:FFFFFFFF:F:,FFFFFFFFFFFFFFFFFFFFFFFFF:F:FFFFFFFFFF,FFFFF,:F:FFFFFF
@A01757:128:HWYCLDRX2:1:2101:12364:19492
TCGGACTACAAGGGTATCTAATCCCTTTCGCTCCCCTGGCCTTCGTGCCTCAGCGTCAGTTAATGTCCAGGAACCCGCCTTCGCCACGAGTGTTCCTCTCGATATCTACGCATTTCACTGCTACACCGAGAATTCCGGTTCCCCCTCCATTACTCTAGTCTCGCAGTATCATGTGCCGTCCGCGGGTTGAGCCCGCGCCTTTCACACACGACTTACGAAACAGCCTACGCACGCTTTACGCCCAGTGATTC
+
FFFFFFFFF:FFFFFFFFFFF:FFFFF:FFFFFFFFFFFFFFFFFFFFFFFFFFFFFFFFFFFFFFFFFFFFFFFFFFFFFFFFFFFFFFFFFFFFFFFFFFFFFFFFFFFFFFFFFFFFFFFFFFFFFFFF:FFFFFFFFFFFFFFFFFFFFFFFFFFFFFFFFFFFFFFFF:FFFFFF,FFFFFFF:FFFFFFFFFFFFFFFFFFFF::FFFFFFFFFFFFFFFFFFFFFFFFFFFF::FFFFFFF:FF
@A01757:128:HWYCLDRX2:1:2101:1154:19523
TCGGACTACAAGGGTATCTAATCCTGTTTGCTCCCCACGCTTTCGCGCCTCAGCGTCAGTTACTGTCCAGCAATCCGCCTTCGCCACTGGTGTTCCTCCGTATATCTACGCATTTCACCGCTACACACGGAATTCCGATTGCCTCTCCAGCACTCAAGAAAAACAGTTTCAAATGCAGGCTCAGGGTTGAGCCCTGAGTTTTCACATCTGACTTGCTTTCCCGCCTACACGCCCTTTACACCCAATAAATC
+
FF:FFFFFFFF:FFFFFFFFFFFFFFFFFFFF:FFFFFFFFFFFFFFFFFFFFFFFFFFFFF,FFFF:FFFFFFFFFFF,FFFFFFFFFFFFFFFFFFF,FFFFFFFFFFFFFFFFFFFFFFFFFFFFFF:FFFFFFFFFFFFFFFFFF,FFFFF:FFFFFFF,FFFFFFFFFF:FFFF,FFFFF:FFFFFF:FFFF:FFFF,FF,:FFFF:FFF,FFFF,FF,FF:FFF,F:FFF::FFFFFFFFFF,FF
@A01757:128:HWYCLDRX2:1:2101:27561:19539
TCGGACTACAAGGGTATCTAATCCCTTTCGCTCCCCTAGCTTTCGCGCCTCAGCGTCAGTCGTGGCCCAGAAGGCCGCCTTCGCCGCCGGTGTTCTTCCCAATATCTGCGCATTCCACCGCTACACTGGGAATTCCGCCTTCCCCTACCAGACTCAAGCCTGCCGGTATCGGGGGCGGACCGGGGTTGAGCCCCGGTATTTGACCCCCGACCTAACAGGCCGCCTACGCGCGCTTTACGCCCAATGAATCC
+
FFFFFFF:FFFFFFFFFFFFFFFFFFFFFFFFFFFFFFFFFFFFFFFFFFFFFFFFF,FFFFFFFFFFFFFFFFFFFFFFFFFFFFFFFFFFFFFFFFFFFFFFFFFFFFFFFFFFFFFFFFFFFFFFFFF:FFFFFFFFFFFFFFFFFFFFFFFFFFFFFFFFFFFFFFF,FFFFFFFF:F,FFFFFFFFFFFFFF,FFFFFFFFFFFFF:F,FFFFFFF:FFF:F,FFFFFF,FF:FFFFFFF,::FF:
@A01757:128:HWYCLDRX2:1:2101:3450:19648
TCGGAATACTCGGGTATCTAATCCTGTTTGCTCCCCACGCTTTCGCACCTCAGCGTCAGTATCGAGCCAGGAGGCCGCCTTCGCCACCGGTATTCCTCCACATATCTACGCATTTCACCGCTACACGTGGAGTTCTACCTCACTCTCCCGTACTCTAGTCGCTCCGTATCGACTGGAATTCCCAGGTTGAGCCCGGGGCTGTCACAGCCGCCTTCAACAACCGCCTACGCGCGCTTGACGCCCAGTAATTC
+
,FFFFFFFFFFFF:,F,,FFFFFFF:F:::F:::FFF:,F:FF,,FF,,FFFF,:,F,:,:FFFFF::F,:F,FF,FF::FF:F:FFFFF,F:FFF:F,F:F,F::,F,F,,:,,,,F,,FF::FF:FFFF,,:FFFF,FF,F,:FF,F,::FFFFFFFFFFF:,,FFFFFF:FF,F:,FFFFF:,F::,F,F::FFF,,,FF,F,FFF,,:,,,,:F,F::,F,F,,FFF,:,,:,F:FFFF,F,,,,::
@A01757:128:HWYCLDRX2:1:2101:31530:19648
TCGGACTACAAGGGTATCTAATCCTGTTTGCTCCCCACGCTTTCGCTCCTCAGCGTCAGTTAATGTCCAGCAGGCCGCCTTCGCCACTGGTGTTCCTCCCGATATCTACGCATTCCATCGCTACACCGGGAATTCCGCCTGCCTCTCCATCACTCAAGATCTACAGTTTCAAATGCAGCCCCGGGGTTAAGCCCCGGTATTTCACATCTGACTTGCAAACCCGCCTACTCGCCCTTTACACCCAGTAAATC
+
FFFFFFFFFFFFFFF,FFFFFFFFFFFFFFFFFFFFFFFFFFFFFFFFFFFFFFFFFFFFFFFFFFFFFFFFFFFFFFFFFFFFFFFFFFF:FF:FFFFFFFFFFFFFFFFFFFFFFFFFFFFFFFFFFFFFFFFFFFFFFF:FFFFFFFFFFFFFFFFFFF:FFFFFFFFFFFFFF:FFFFFFFFFFFFFFFFFFFFFFFFFFFFFFF:,FFFFFFFF:FFFFFF:FFF,FFFFFF:FFF:FFFFFF,FF
@A01757:128:HWYCLDRX2:1:2101:31421:19742
TCGGACTACTGGGGTATCTAATCCTGTTTGCTCCCCACGCTTTCGCGCCTCAGCGTCAGTTAATGTCCAGCAGGCCGCCTTCGCCACTGGTGTTCCTCCGTATATCTACGCATTTCACCGCTACACACGGAATTCCGCCTGCCTCTCCATCACTCAAGAACTACAGTTTCAAATGCAGGCCATGGGTTGAGCCCATGGTTTTCACATCTGACTTGCAGTCCCGCCTACACGCCCTTTACACCCAGTAAATC
+
FFFFFFFFFFFFFFFFFFFFFFFFFFFFFFFFFFFFFFFFFFFFFFFFFFFFFFFFFFFFFFFFFFFFFFFFFFFFFFFFFFFFFFFFFFFFFFFFFFFFFFFFFFFFFFFFFFFFFFFFFFFFFFFFFFFFFFFFFFFFFFFFFFFFFFFFFFFFFFFFFFFFFFFFFFFFFFFFFFFFFFFFFFFFFFFFFFFFFFFFFFFFFFFFFFFFFFF:FFFFFFFFFFFFFFFFF:FFFFFFFFFFFFF,FFF
@A01757:128:HWYCLDRX2:1:2101:18276:19805
TCGGCTACCAGGGTTTCTAATCCCTTTCGCTCCCCTGGCCTTCGTGCCTCAGCGTCAGTTAATGTCCAGGAACCCGCCTTCGCCACGAGTGTTCCTCTCGATATCTACGCATTTCACTGCTACACCGAGAATTCCGGTTCCCCCTCCATTACTCTAGTCTCGCAGTATCATGTGCCGTCCGCGGGTTGAGCCCGCGCCTTTCACACACGACTTACGAAACAGCCTACGCACGCTTTACGCCCAGTGATTCC
+
:FFFFFFFFFFFFFFFFFFF:FFFFFFFFFFFFFFFFFFFFFFFFFFFFFFFFFFFFF,FFFFFFFFFFFFFFFFFFFFFFFFFFFFFFFFFFFFFFFFFFF:FFFF:FFFFFFFFFFFFFFFFF:FFFFFFFFFFFFFFFFFFFFFFFFFFFFFFFFFFFFFFFFFFFFFFFFFFFFFFFFFFFFFFFFFFFFFFFFFFFFFFFFFF:FFFFFFFFFFFFF:FFFFFF:F,FFFFFF:FFFFFFFFFFFF
@A01757:128:HWYCLDRX2:1:2101:20365:19820
TCGGACTATGGGTATCTAATCCTGTTCGCTACCCATGCTTTCGAGCCTCAGCGTCAGTTGCAGACCAGAGAGCCGCCTTCGCCACTGGTGTTCTTCCATATATCTACGCATTCCACCGCTACACATGGAGTTCCACTCTCCTCTTCTGCACTCAAGTTCAACAGTTTCTGATGCAATTCTACGGTTGAGCCGAAGGCTTTCACATCAGACTTATTGAACCGCCTGCACTCGCTTTACGCCCAATAAATCCG
+
FFFFFFFFFFFFFF:FFFFFFFFFFFFFFFFF::,,F:FFFFFFFFF:FFFFFFFFFFFFF,F:FFFFFFFFF:FFF:FFFFFFFFFF,F:FFFF:FFFFFFFFFFFFFFFFFFFFFFFFFFFFFFFFFFFFFFFFFFFFFFFFFFFFFFFFF:FFFFFFFFFFFFFFFFFFF:FFFFFF:FFFFF,FFFFFFF:FFFFFFFFFFFFFFFFFFFFFFFFF,FFFF:FFFFFFFFFFFFFFFFFFFFF:FF:
@A01757:128:HWYCLDRX2:1:2101:4517:20118
TCGGACTACAAGGGTATCTAATCCTGTTCGCTACCCATGCTTTCGAGCCTCAGCGTCAGTTGCAGACCAGAGAGCCGCCTTCGCCACTGGTGTTCTTCCATATATCTACGCATTCCACCGCTACACATGGAGTTCCACTCTCCTCTTCTGCACTCAAGTACAACAGATTCTGATGCAATTCTCCGGTTGAGCCGAAGGCTTTCACATCAGACTTATTGAACCGCCTGCACTCGCTTTACGCCCAATAAATC
+
FFFFFFFFFFFF,,FF:FFFFFFFFFF:FFFFF:FFFFFFFFFFFFFFFFFFFFFFFF:FFFFF,FFFF,FFFFFFFFFF,FFF,:F:FF,FFFF,FFFFFF,F:FFFFFFFF,FFFFF:FFFFFFFFFFFF,FF,FFFFFF,,FF,F:FFFFFFFF,F,FFFFF,,F,:FFF,FFFFFFFF,:,,::,FFF,FFFF,FFFF,:FFF::,FFF,F,FF,FF,F:F:FFFF:F:,,::F,:FF,FF:F,:FF
@A01757:128:HWYCLDRX2:1:2101:23601:20165
TCGGACTACAAGTGTATCTAATCCAGAATGCTCCCAACGCTTTCGAGCCTCAGCGTCAGTTACAGTCCAGAGAATCGCCTACGCCACTCGTGATCTTCATAAACACTAAGAATTAAACAGCTACACTAGTAATTCCATAATCCTCTCCAGCACTATAGACTTACAGATTGAAATGCAGCACTCAAGTAGAGCCCGAGAATTTAACATATCACTTAAAAGTCCGCCAACGATACCATAACACCAATGAAATC
+
FFF:F,F:,FF,,,,F,FFF:F,:,,,,,,,,:F,,FFFF:,,,FFFFFFFFF,,F,FFF,:::FFFFF,:,,FFFFFF,,FFF,F,F,,F,,,:,FF,,FF,:,,F:,,,F,F,FFFF,FFFFF,FF,::F,,FFFF,,,F,:F:F,,,,FFF,FF,FFF,,:FF,FF,FFFF,FF,FF:FFFF,,,FFFF,,,:,,:,F,FF,FF,F,F,,,F:::,FFFF,,:FF,:F,FF:,,FF::F:F,,F:FFF
@A01757:128:HWYCLDRX2:1:2101:19687:20181
TCGGACTACAAGGGTATCTAATCCTGTTCGCTACCCATGCTTTCGAGCCTCAGCGTCAGTTGCAGACCAGAGAGCCGCCTTCGCCACTGGTGTTCTTCCATATATCCACGCATTCCACCGCTACACATGGAGTTCCACCGCCCTCTCCTGCTCTCTAGCCCGCCAGTTTCCAGAGCCTGTACCGGTTGAGCCGGTACCTTTCACTCTAGACTTAGCAGGCCGCCTCCGCACCCTTTACGCCCAATCATTCC
+
FFFFFFFFFFFFFFFFFFFFFFFFFFFFFFFFFFFFFFFF:FFFFFFFFFFFFFFFFFFFFFFFFFFFFFFFFFFFFFFFFFFFFFFFFF,FFFFFFFFFFFFFFFF:FFFFFFFFFFFFFFFFF:FFFFFFFFFFFFFFFFFFFFFFFFFFFFFFFFFFFFFF,FF:FFFFFFFFFFFF:FFFFFFFFFFFFFFFFFFFFFFFFF:FFFFFFFFFFFFFFFFFF,FFFFF,F:FFFFFFFFF,FF,FF::
@A01757:128:HWYCLDRX2:1:2101:5864:20196
TCGGACTACAAGGGTATCTAATCCTGTTTGCTCCCCACGCTTTCGCGCCTCACCGTCAGTTGCCGTCCAGTCATCCGCCTTCGCCACTGGTGTTCTTCCTTATATCTACGCATTTCACCGCTACACAAGGAATTCCGATGACCTCTCCGGTACTCAAGAATAACAGTTTCAAATGCAGTTCCGCGGTTGAGCCGCGGGATTTCACATCTGACTTGCCATCCCGGCTGCTCGCCCTTTACACCCAGTAAATC
+
FFFFFFFFFFFFFFFFFFFFFFFFFFFFFFFFFFFFFFFFFFFFFFFFFFFFFFFFFFFFFFFFFFFFFFFFFFFFFFFFFFFFF:FFFFFFFFFFFFFFFFFFFFF::FFFFFFFFFFFFFFFFFFFFFFFFFF:FFFF:FFFFF:FFFFFFFFFFFFFFFFFFFFFFFFFFFFFFFFFFF,FFFFFFFFFFFF:FFFFFFFFFFFFF,FFFFF:FFFFFFFFFFFF,F:FFFFFFFFFFFFFFFFFFFF
@A01757:128:HWYCLDRX2:1:2101:19370:20196
TCGGACTACACGGGTATCTAATCCTGTTCGCTCCCCTAGCTTTCGCGCCTCAGCGTCAGTCGTGGCCCAGAAGGCCGCCTTCGCCGCCGGTGTTCTTCCCAATATCTGCGCATTCCACCGCTACACTGGGAATTCCGCCTTCCCCTACCAGACTCAAGCCTGCCGGTATCGGGGGCGGACCGGGGTTGAGCCCCGGTCTTTGACCCCCGACCTAACAGGCCGCCTACGCGCGCTTTACGCCCAATGAATCC
+
FFFFFFFFFFFFFFF:FFFFFFFFFFFFFFFFFFFFFFFFFFFFFFFFFFFFFFFFFFFFFFFFFFFFFFFFFFFFFFFFFFFFFFFFFFFF,FFFFFFFFFFFFFFFFFFFFFFFFFFFFFFFFFFFFFFFFFFFFFFFFFFFFFFFFFFFFFFFFFFFFFFFFF,FFFFFFFFFFFFFFF:FFFFFFFFFFFFF,,:FF:FFFFFFFFFFF:FFFFFFFFFFF:FFFFFFFFFFFFFFFFFFF::,FF:
@A01757:128:HWYCLDRX2:1:2101:21386:20212
TCGGACTACAAGGGTATCTAATCCTATTCGCTCCCCACGCTTTCGTCCCTGACCGTCAGTGATGGCCCAGCAAGTCGCCTTCGCCACTGGTGTTCCTTCTAATATCTACGCATTCCACCGCTACACATGGAGTTCCACTCTCCTCTTCTGCACTCAAGTTCAACAGTTTCTGATGCAATTCTCCGGTTGAGCCGAAGGCTTTCACATCAGACTTATTGAACCGCCTGCACTCGCTTTACGCCCAATAAATC
+
FFFFFFFFFFFFFFFFFFFFFFFFFFFFFFFFFFFFFFFFFFFFFFFFFFFFFFFFF,FFFFFFFFFFFFFF:FFFFFFFFFFFFFFFFFFFFFFFFFFFFFFFFFFFFFFFFFFFFFFFFFFFFFFFFFFFFFFFFFFFFFFFFFFFFFFFFFFFFFFFFFFFFFFFFF:FFFFFFFFFFFFFFFFFFFFFFFFFFF:FFFFFFF:FFFFFFF,FFFFFFFFFFFFF:FFFFF:FFFF:FFFFFF:FFFF
@A01757:128:HWYCLDRX2:1:2101:24162:20228
TCGGACTACACGGGTATCTAATCCTATTTGCTCCCCACGCTTTCGTGCCTCAGCGTCAGTCACAGGCCAGGCGGCCGCCTTCGCCACTGGTGTTCTTCCATATCTCTGCGCATTTTACCGCTACACATGGAGTTCCACCGCCCTCTCCTGTCCTCAAGTCTGCCAGTTTCTGAATGAAAGACGAGTTGAGCTCATCCCTTTGCCTTCAGACTGAACAGACCGCCTGCGCACCCTTTACGCCCAATCATTCC
+
FFFFFFFFFFFFFFFFFFFFFFFFFFFFFFFFFFFFFFFFFFFFFFFFFFFFFFFFFFFFFFFFFFFFFFFFFFFFFFFFFFFFFFFFFFFFFFFFFFFFFFFFFFFFFFFFFFFFFFFFFFFFFFFFF:FFFFFFFFFFFFFFFFFFFFFFFFFFFFFFFFFFFFFFFFFFFFFF:FFFFFFFFFFFFFFFFFFFFFFFFFFFFFFFFFFFFF:,FFFFFFFFFFFFFFFFFF:FFFF:FFFFFFFFFFF
@A01757:128:HWYCLDRX2:1:2101:26973:20243
TCGGACTACCCGGGTTTCTAATCCTGTTTGCTCCCCACACTTTCGTGCCTCAACGTCAGTTACAGTCCAGTAAGTCGCCTTCGCCACTGGTGTTCCTCCTAATATCTACGCATTTCACCGCTACACTAGGAATTCCACTTACCTCTCCTGCACTCAAGAAAAATAGTTTTAGTTGCAGTTCCTCAGTTAAGCCGAGGGATTTCACAACTAACTTGTTTTCCCGTCTACGCACCCTTTACACCCAATAATTC
+
FFFFFFF,FFFFFFFFFFFFFFFFFFFFFFFFFFFFFFFFFFFFFFFFFFFFFFFFFFFFFFFFFFFFFFFF:FFFFFFFFFFFFFFFFFFFFFFFFFFFFFFFFFFFFFFFFFFFFFFFFFFFFFFFFFFFFFFFFFFFFF,FFFF:FFF:FFFFFFFFFFFFF:FFFFF,FFFFF,FFFFFFFFFFFFFFFFFFFFFFFFFFFF,,FFF:FFFFFFFF,FFFF:F::FFF:FFFFFFFFFF:FF:FF:F
@A01757:128:HWYCLDRX2:1:2101:5981:20275
TCGGACTACTGGGGTATCTAATCCTGTTCGCTCCCCTAGCTTTCGCGCCTCAGCGTCAGTCGTGGCCCAGAAGGCCGCCTTCGCCGCCGGTGTTCTTCCCAATATCTGCGCATTCCACCGCTACACTGGGAATTCCGCCTTCCCCTACCAGACTCAAGCCTGCCGGTATCGGGGGCGGACCGGGGTTGAGCCCCGGTATTTGACCCCCGACCTAACAGGCCGCCTACGCGCGCTTTACGCCCAATGAATCC
+
FFFFFFFFFFFFFFFFFFFFFFFFFFFFFFFFFFFFFFFFFFFFFFFFFFFFFFFFFFFFFFFFFFFFFFFFFFFFFFFFFFFFFFFFFFFFFFFFFFFFFFFFFFFFFFFFFFFFFFFFFFFFFFFFFFFFFFFFFFFFFFFFFFFFFFFFFFFFF::FFFFFFFFFFFFFFFFFFFFFFFFFFF:FFFFFFFFFF:FFFF:FFFFFFFFFF,FFFFFFFFFF:FFFFFFFFFFFFFFFFFF:F,F,F:F
@A01757:128:HWYCLDRX2:1:2101:30337:20275
TCGGACTACAAGGGTATCTAATCCCTTTCGCTCCCCTGGCCTTCGTGCCTCAGCGTCAGTTAATGTCCAGGAACCCGCCTTCGCCACGAGTGTTCCTCTCGATATCTACGCATTTCACTGCTACACCGAGAATTCCGGTTCCCCCTACATTACTCTAGTCTCGCAGTATCATGTGCCGTCCGCGGGTTGAGCCCGCGCCTTTCACACACGACTTACGAAACAGCCTACGCACGCTTTACGCCCAGTGATTC
+
FFFFFFFFFFFFFFFFFFFFFFFFFFFFFFFFFFFFFFFFFFFFFFFFF,FFFFFFFFFFFFFFFFFFFFFFFFFFFFFFFFFFFFF:FFFFFFFFFFFFFFFFFFFFFFFFFFFFFFFFFFFFFFFFFFFFFFFFFFFFFFFFFF,FFFFFFFFFFFFFFFFFFFF::FFFFFF:FFFFFFFFFFF:FFFFFFFFFFFFFFFFFFFFFF,FFFFFFFFFF:FFFF:FFFFFFFFF:FFFFFFFFFFFFF:
@A01757:128:HWYCLDRX2:1:2101:7735:20306
TCGGACTACCAGGGTATCTAATCCTGTTCGCTACCCATGCTTTCGAGCCTCAGCGTCAGTTGCAGACCAGAGAGCCGCCTTCGCCACTGGTGTTCTTCCATATATCTACGCATTCCACCGCTACACATGGAGTTCCACTCTCCTCTTCTGCACTCAAGTTCAACAGTTTCTGATGCAATTCTCCGGTTGAGCCGAAGGCTTTCACATCAGACTTATTGAACCGCCTGCACTCGCTTTACGCCCAATAAATC
+
FFFFFFFFFFFFFFFFFFFFFFFFFFFFFFFFFFFFFF:FFFFFFFFFFFFFFFFFFFFFFFFFFFFFFFFFFFFFFFFFFFFFFFFFFFFFFFFFFFFFFFFFFFFFFFFFFFFFFFFFFFFFFFFFFFFFFFFFFFFF:FFFFFFFFFFFFFFFFFFFFF,FFFF:FFFFFFFFFFFFFFFFFFFFFFFFFFFFFFFFFFFFFFFFFFFFFFFFFFF::FF,FFFFFFF::FFFFFF:FFFFFFF:FF:
@A01757:128:HWYCLDRX2:1:2101:14136:20337
TCGGACTACAAGGGTTCTAATCCTATTTGCTCCCCACGCTTTCGTGCCTCAGCGTCAGTCACAGGCCAGGCGGCCGCCTTCGCCACTGGTGTTCTTCCATATCTCTGCGCATTTTACCGCTACACATGGAGTTCCACCGCCCTCTCCTGTCCTCAAGTCTGCCAGTTTCTGAATGAAAGACGAGTTGAGCTCATCCCTTTGCCTTCAGACTGAACAGACCGCCTGCGCACCCTTTACGCCCAATCATTCCG
+
FFFFFFFFFFFFFFFFFFF:FFFFFFFFFFFFFFFFFFFFFFFFFFFFFFFFFFFFFFFFFFFFFFFFFFFFFFFFFFFFFFFFF:F:FFFFFFFFFFF:FFFFFFFFFFFFFFFFFFFFFFFFFFFF:FFFFFFFFFFFFFFFFFFFFFFFFFFFFFFFFF:FFFFFFF:FFFFFFFFFFFFFFFFFFF:FFFFFFF:FFFFFFF:F:FFFFFFFFFFFFFFFFFFFFFFFFFF:F:FFFFFFFFFFFFF
@A01757:128:HWYCLDRX2:1:2101:10800:20415
TCGGACTACTGGGGTATCTAATCCTATTTGCTCCCCACGCTTTCGTGCCTCAGCGTCAGTCAACAGGCCAGGCGGCCGCCTTCGCCACTGGTGTTCTTCCATATATCTACGCATTCCACCGCTACACATGGAGTTCCACTCTCCTCTTCTGCACTCAAGTTCAACAGTTTCTGATGCAATTCTCCGGTTGAGCCGAAGGCTTTCACATCAGACTTATTGAACCGCCTGCACTCGCTTTACGCCCAATAAAT
+
FFFFFFFFFFFFFFFFFFFFFFFFFFFFFFFFFFFFFFFFFFFFFFFFFFFFFFFFFFFFFFFFFFFFF:FFFFFFFFFFFFFFFFFFFFFFFFFFFFFFFFFFFFFFFFFFFFFFFFFFFFFFFFFFFFFFFFFFFFFFFFFFFFFFFFFF,FFF:FFFFFFFFFFFFFFFFFFFFFFFFFFFFFFFFFFF,FFFF:FFFFFFFFFFFFF:FFFFFFF:FFFFFFFFF,FFF:FFFFFFFFF:FFFF::F
@A01757:128:HWYCLDRX2:1:2101:22544:20494
TCGGACTACCGGGGTATCTAATCCTGTTTGCTCCCCACGCTTTCGAGCCTCAGCGTCAGTTACAGTCCAGAGAGTCGCCTTCGCCACTGGTGTTCTTCCTAATCTCTACGCATTTCACCGCTACACTAGGAATTCCACTCTCCTCTCCTGCACTCTAGACTTCCAGTTTGAAATGCAGCACCCAAGTTGAGCCCGGGTATTTCACATCTCACTTAAAAATCCGCCTACGCTCCCTTTACGCCCAGTAAATC
+
FFFFFFFFFFFFFFFFFFFFFFFFFFFFFFFFFFFFFFFFFFFFFFFFFFFFFFFFFFFFFFFFFFFFFFFFF:FFFFFFFFFFFFFFFFFFFFFFFFFFFFFFFFFFFFFFFFFFFFFFFFFFFFFFFFFFFFFFFFFFFFFFFFFFFFFFFFFFFFFFFFFFFFFFFFFFFFFFFFFFF:FFFFFFFFFFFFFFFFFFFFFFF:FFFFFFFFFFF:FFFFF:FFFFFFFFFFFFFFF,FFFFFFFFFFF
@A01757:128:HWYCLDRX2:1:2101:12780:20525
TCGGACTACAGGGGTATCTAATCCTGTTCGCTCCCCTAGCTTTCGCGCCTCAGCGTCAGTCGTGGCCCAGAAGGCCGCCTTCGCCGCCGGTGTTCTTCCCAATATCTGCGCATTCCACCGCTACACTGGGAATTCCGCCTTCCCCTACCAGACTCAAGCCTGCCGGTATCGGGGGCGGACCGGGGTTGAGCCCCGGTATTTGACCCCCGACCTAACAGGCCGCCTACGCGCGCTTTACGCCCAATGAATCC
+
FFFFFFFFFFFFFFFFFFFFFFFFFFFFFFFFFFFFFFFFFFFFFFFFFFFFFFFFFFFFFFFFFFFFFFFFFFFFFFFFFFFFFFFFFFFFFFFFFFFFFFFFFFFFFFFFFFFF,FFFFFFFFFFFFFFFFFFFFFFFFFFFFFFFFFFFFFFFFFFFFFFFFFFF:FFFFFFFFFFFFFFFFFFFFFFFFFFFFFFFFFFFFFFFFFFFF:FFFFFFFFFFF,FFFFFFFFFFFFFFFF,,F,FFFFF
@A01757:128:HWYCLDRX2:1:2101:17020:20572
TCGGACTACAAGGGTATCTAATCCTGTTTGCTACCCACGCTTTCGAGCATGAACGTCAGTGTTATCCCAGGGGGCTGCCTTCGCCATCGGTATTCCTCCACATCTCTACGCATTTCACTGCTACACGTGGAATTCTACCCCCCTCTGACACACTCTAGCCAGCCAGTTCAAAACGCAGTTCCCAGGTTGAGCCCGGGGATTTCACATCTTGCTTAACTAACCGTCTGCGCTCGCTTTACGCCCAGTAATTC
+
FFFFFFFFFFFFFFFFFFFFFFFFFFFFFFFFFFFFFFFFFFFFFFFFFFFFFFFFFFFFFFFFF,FFFFFFFFFFFFFFFFFFFFFFFFFFFFFFFFFFFF:FFFFFFFFFFFFFFFFFFFFFFFFFFFFFFFFFFFFFFFFFFFFF:F:FFFFFFFFFFFFFFFFFFFFFFFFFFFFFFFFFFFFFFFFFFFFFFFFFFFFFFFFFFFFFFFFFFFFFFFFFFFFFFFFFFFFFFFFFFFFFFF,FFFF
@A01757:128:HWYCLDRX2:1:2101:29152:20572
TCGGACTACAGGGGTATCTAATCCTGTTTGCTACCCACGCTTTCGAACATCAGCGTCAGTTACAGACCAGAGAGCCGCTTTCGCCACTGGTGTTCTTCCATATATCTACGCATTTCACCGCTACACATGGAGTTCCACTCTCCTCTTCTGCACTCAAGTCTCCCAGTTTCCAATGCACTACTCCGGTTAAGCCGAAGGCTTTCACATCAGACTTAAAAGACCGCCTGCGTTCCCTTTACGCCCAATAAATC
+
FFFFFFFFFFFFFFFFFFFFFFFFFFFFFFFFFFFFFFFFFFFFFFFFFFFFFFFFFFFFFFFFFFFFFFFFFFFFFFFFFFFFFFFFFFFFFFFFFFFFFFFFFFFFFFFFFFFFFFFFFFFFFFFFFFFFFFFFFFFFFFFFFFFFFFFFFFFFFFFFFFFFFFFFFFFFFFFFFFFFFFFFFFFFFFFFFFFFFFFFFFFFFFFFFFFFFFFFFFFFF,FFFF:FFFFFFFFFFFFFFFFFFFFFFFF
@A01757:128:HWYCLDRX2:1:2101:29631:20588
TCGGACTACTGGGGTTTCTAATCCTATTTGCTCCCCACGCTTTCGTGCCTCAGCGTCAGTCACAGGCCAGGCGGCCGCCTTCGCCACTGGTGTTCTTCCATATCTCTGCGCATTTTACCGCTACACATGGAGTTCCACCGCCCTCTCCTGTCCTAAAGTCTGCCAGTTTCTGAATCAAAGACGAGTTGAGCTCATCCCTTTGCCTTCAGACTGAACAGACCCCCAGACCACCCTTTACGCCCAATAATACC
+
FFFFFFFFFF:FFFFFFFFFFFFFFFFFFFFFFFFFFFFFFFFFFFFFFFFFF,FFFFFF,FFFF:FFFFFF,F:FFFFFFFFFFFFFFFFFFFFFFF:FFFF:FFF:FFFFFFF,FFF:FFFF:FF:,FF:FFFFFF:,,FFFFFFFF:FFFF,FFFFF,FFFFFF,FF,FF,F,FFF,FFF:,FF,F,F,FFF::FFFF,F:F,:FFF,F::FFFFFFF,FF,F,,F,FFF,FFFF,FFFF:,,,:F,:
@A01757:128:HWYCLDRX2:1:2101:13702:20682
TCGGATCTAGGGTATCTAATCCTGTTCGCTCCCCTAGCTTTCGCGCCTCAGCGTCAGTCGTGGCCCAGAAGGCCGCCTTCGCCGCCGGTGTTCTTCCCAATATCTGCGCATTCCACCGCTACACTGGGAATTCCGCCTTCCCCTACCAGACTCAAGCCTGCCGGTATCGGGGGCGGACCGGGGTTGAGCCCCGGTATTTGACCCCCGACCTAACAGGCCGCCTACGCGCGCTTTACGCCCAATGAATCCGG
+
FFFFFFFFFFFFFFFFFFFFFFFFFFFFFFFFFFFFFFFFF:FFFFFFFFFFFFFFFFF:FFFFFFFF:FFFFFFFFFFFFFFFFFFFFFFFFFFFFFFFFFFFFFFFFFFFFFFFFFFF,FFFFFFFFFFFFFFFFFFFFFFFFFFFFFFFFFFFFFFFFFF:FFFFFFFFFFFFFFFFFFFF:F:FFFFFFF:FFFFFFFFFFFFF:F,,FFFFFFFFFFFFFFFFFFFF,FFF:FFFF:FFFFFFF,F
@A01757:128:HWYCLDRX2:1:2101:21965:20744
TCGGACTACAAGGGTATCTAATCCTGTTTGCTCCCCACGCTTTCGCTCCTCAGCGTCAGTTGCAGACCAGAGAGCCGCCTTCGCCACTGGTGTTCTTCCATATATCTACGCATTCCACCGCTACACATGGAGTTCCACTCTCCTCTTCTGCACTCAAGTTCAACAGTTTCTGATGCAATTCTCCGGTTGAGCCGAAGGCTTTCACATCAGACTTATTGAACCGCCTGCACTCGCTTTACGCCCAATAAATC
+
FFFFFFFFFFFFFFFFFFFFFFFFFFFFFFFFFFFFFFFFFFFFFFFFFFFFFFFFFFFFFFFFFFFFFFFFFFFFFFFFFFFFFFFFFFFFFFF:FFFFFFFFFFFFFFFFFFFFFFFFFFFFFF:FFFFFFFFFFFFFFFFFFFFFFFFFFFFFFFFFFFFFFFFFFFFFFFF::FFFFFFFFFFFFFFFFFF,FFFFFFFFFF:FFFFF:F:F:FFFFFFFFFFF,FFFFFFFFFFFFFFF,FFFFFF
@A01757:128:HWYCLDRX2:1:2101:23113:20791
TCGGACTACCAGGGTATCTAATCCTGTTCGATCCCCACGCTTTCGTGCCTCAGCGTCAGTCGGGCGCCGGTATGCTGCCTTCGCAATCGGAGTTCTGCGTGATATCTATGCATTTCACCGCTACACCACGCATTCCGCATACTTCTCGCCCACTCAAGATCCCCAGTTTCAACGGCCGGCCCGGGTTGAGCCCGGACATTTTACCGCTGACTTAAAAATCCGCCTACGCACCCTTTAAACCCAATAAATCC
+
FFFFFFFFFFFFFFFFFFFFFFFFFFFFFFFFFFFFFFFFFFFFFFFFFFFFFFFFFFFFFFFFFFFFFFFFFFFFFFFFFFFFFFFFFFFFFFFFFFFFFFFFFFFFFFFFFF:FFFFFFFFFFFFFFFFF:FFFFFFFFFFFFFF,FFFFFFFFFFFFFFFFFFFFFFFFFFFFFF:FFFFFFFFFFFFFFFFF:FF,FFFFFFFFFFFFFFFFFFFFFFFFF:FFFF:FFFFF:FFFFFFFF,FFFFF
@A01757:128:HWYCLDRX2:1:2101:2826:20979
TCGGACTACACGGGTATCTAATCCTGTTTGCTCCCCACGCTTTCGAGCCTCAACGTCAGTTACAGTCCAGTAAGCCGCCTTCGCCACTGGTGTTCCTCCTAATATCTACGCATTTCACCGCTACACTAGGAATTCCACTTACCTCTCCTGCACTCCAGCTTAACAGTTTCCAAAGCAGTCCCGCGGTTGAGCCCCGGGCTTTCACTTCAGACTTGCCATGCCGTCTACGCTCCCTTTACACCCAGTAAAGA
+
:F:FFFFFFFFF:FFFFFF,FFF:FFFFFF,FFFFFFFF:FFFFFFFFFFFFFFFFFFFFFFF,FFF,FFFFFFFFFFFF:FFFF:FFFFFFFFFFFFFFFFFFFFFFFF:,,,FFF:FFFFF,:FFFFFFFFFFFF:FFF:,FFFF,FF,FFFFFFFFF,F,:FFFFFF,FF:FFFFFF:FFFFFFF,:FFFFFFF:FFF:FF::FFF:FFFFFF:,:F:F,FF,F:,FFF,FFFF:F:,F,::FF:F,F
@A01757:128:HWYCLDRX2:1:2101:6714:20979
TCGGACTACAAGGGTATCTAATCCTGTTCGCTCCCCTAGCTTTCGCGCCTCAGCGTCAGTCGTGGCCCAGAAGGCCGCCTTCGCCGCCGGTGTTCTTCCCAATATCTGCGCATTCCACCGCTACACTGGGAATTCCGCCTTCCCCTACCAGACTCAAGCCTGCCGGTATCGGGGGCGGACCGGGGTTGAGCCCCGGGATTTGACCCCCGACCTAACAGGCCGCCTACGCGCGCTTTACGCCCAATGAATCC
+
FFFFFFFFFFFFFFFFFF:::FFFFFFFFFFFFFFFFFFFFFFFFFFFFFFFFFFFFFFFFFFFFFFFFFFFFFFFFFFF:FFFFFFFFFFFF:FFFFFFFF:FFFFFFFFFFFFFFFFFFF:FFFFFFF:FFFFFFFFFFFFFFFFFFFFFFFF:FFFFFFFFFFFFFFFFFFFFFFF:FFFFFFFFFFFFFFFF,FFFFFFFFFFFFFFFFF,F:FFFFFFFF:::FFFFF:FFF:FFFF,:FF::FFF
@A01757:128:HWYCLDRX2:1:2101:31665:20979
TCGGACTACAGGGGTATCTAATCCTGTTCGCTCCCCTAGCTTTCGCGCCTCAGCGTCAGTCGTGGCCCAGAAGGCCGCCTTCGCCGCCGGTGTTCTTCCCAATATCTGCGCATTCCACCGCTACACTGGGAATTCCGCCTTCCCCTACCAGACTCAAGCCTGCCGGTATCGGGGGCGGACCGGGGTTGAGCCCCGGTATTTGACCCCCGACCTAACAGGCCGCCTACGCGCGCTTTACGCCCAATGAATCC
+
FFFFFFFFFFFFFFFFFFFFFFFFFFFFFFFFFFFFFFFFFFFFFFFFFFFFFFFFFFFFFFFFFFFFFFFFFFFFFFFFFFFFFFFFFFFFFFFFFFFFFFFFFFFFFFFF:FFFFFFFFFFFFFFFFFFFFFFFFFFFFFFFFFFFFFFFFFFFF:FFFFFFFFFFFFFFFFFFFFFF:FFFFFFFFFFFFFFFFFFFFFFFFFFFF:FFFFFFFFFFFFFFF,FFFFF,FF,FFF:FF:F:F,FFFFF
@A01757:128:HWYCLDRX2:1:2101:23665:20995
TCGGACTACAAGGGTATCTAATCCTGTTCGCTACCCATGCTTTCGAGCCTCAGCGTCAGTTGCAGACCAGAGAGCCGCCTTCGCCACTGGTGTTCTTCCATATATCTACGCATTCCACCGCTACACATGGAGTTCCACTCTCCTCTTCTGCACTCAAGTTCAACAGTTTCTGATGCAATTCTCCGGTTGAGCCGAAGGCTTTCACATCAGACTTATTGAACCGCCTGCACTCGCTTTACGCCCAATAAATC
+
FFFFFFFFFFFFFFFFFFFFFFFFFFFFFFFFFFFFFFFFFFFFFFFFFFFFFFFFFFFFFFFFFFFFFFFFFFFFFFFFFFFFFFFFFFFFFFFFFFFFFFFFFFFFFFFFFFFFFFFFFFFFFFFFFFFFFFFFFFFFFFFFFFFFFFFF:FFFFFFFFFFFFFFFFFFFFFFFFFFFFFFFFFFFFFFFFFFFFFFFFFFFFFFFFFFFFFFFFFFFFFFFFFFF,FFFFFFFFFFFFFFFFFFFFFF
@A01757:128:HWYCLDRX2:1:2101:3170:21010
TCGGACTACAAGGGTATCTAATCCTGTTCGCTACCCATGCTTTCGAGCCTCAGCGTCAGTTGCAGACCAGAGAGCCGCCTTCGCCACTGGTGTTCTTCCATATATCTACGCATTCCACCGCTACACATGGAGTTCCACTCTCCTCTTCTGCACTCAAGTTCAACAGTTTCTGATGCAATTCTCCGGTTGAGCCGAAGGCTTTCACATCAGACTTATTGAACCGCCTGCACTCGCTTTACGCCCAATGAATC
+
FFFFFFF,FFFFFFFFFFFFFFFFFFFFFFFFFFFFFFFFFFFFFFFFFFFFF:FFFFFFFFFFF:FFFFFFFFFFFFFFFFFFFFFFFFFFFFFFFFFFFFFFFFFF:FFFFFFFF,FFFFFFFFFFFFFFFFF:FFFFFFFFFFFFFFFFFFFFFFFF:FFFF:FFFFFF:FFFFF:FFFFF::F,FFF:F:FFF:FFFF:FFFFFFFFF:FFFF,F,FFFFF:FF:FFFFF,FFFF,FFFFFFFFFFF
@A01757:128:HWYCLDRX2:1:2101:28411:21010
TCGGACTACAAGGGTATCTAATCCTATTTGCTCCCCACGCTTTCGTGCCTCAGCGTCAGTCAACAGGCCAGGCGGCCGCCTTCGCCACTGGTGTTCTTCCATATATCTACGCATTTTACCGCTACACATGGAGTTCCACCGCCCTCTCCTGCTCTCTAGCCCGCCAGTTTCCAGAGCCTGTACCGGTTGAGCCGGTACCTTTCACTCCAGACTTAGCAGGCCGCCTACGCACCCTTTACGCCCAATCATTC
+
:FFFFFFFFFFFF:FFFFFF,:FFFFFFFFFFFFFFFFFFFFFF:FFF:FF:FFFFF:F,FFFFFFFFFFFFFFFFFFFFFFFFF:FFFFFFFFFFFFFFFFFFFFFF:FF::FFFFFF,FFFFFFFFFFFFFFFFFFFFFFFFFFFFFF:FFFFFF:FFFF:FFFFFFFF,FFFFFFFFF:FF:FFFFFFFFFFFFFFFFFFFFFFFFFFFFFFFFFF,FFFFFFFFFFFFFFFFFFFFFFFFFF,FFFF
@A01757:128:HWYCLDRX2:1:2101:29487:21089
TCGGACTACAAGGGTATCTAATCCTGTTTGCTACCCACGCTTTCGAGCCTCAGCGTCAGTTAAAGCCCAGTAAGCCGCCTTCGCCACCGGTGTTCCTCCTGATATCTACGCATTTCACCGCTACACCAGGAATTCCGCTTACCTCTACTTCACTCAAGAACCGCAGTTTCAAATGCAGCCCATAGGTTAAGCCTATGTATTTCACATCTGACTTGCGATCCCGCCTACGCTCCCTTTACACCCAGTAATTC
+
FFFFFFFFFFFFFFFFFFFFFFFFFFFFFFFFFFFFFFFFFFFFFFFFFFFFFFFFFFFFFFFFFFFFFFFFFFFFFFFFFFFFFFFFFFFFFFFFFFFFFFF:FFFFFFFFFFFFFFFFFFFF::F,FFFFFFFFFFFFFFFFFFFF:FFFFFF:FFFFFFFFFFF:FFFFFFFFFFFFFFFFF,:F:FFFFF,FFF:FFFFFFFFFFFF:FFFFFFFFFFFFFF,,:FFFFFFFFFFFFFFFFFFFFFF
@A01757:128:HWYCLDRX2:1:2101:6659:21198
TCGGACTACTGGGGTATCTAATCCTGTTCGCTACCCATGCTTTCGAGCCTCAGCGTCAGTTGCAGACCAGAGAGCCGCCTTCGCCACTGGTGTTCTTCCATATATCTACGCATTCCACCGCTACACATGGAGTTCCACTCTCCTCTTCTGCACTCAAGTTCAACAGTTTCTGATGCAATTCTCCGGTTGAGCCGAAGGCTTTCACATCAGACTTATTGAACCGCCTGCACTCGCTTTACGCCCAATAAATC
+
FFFFFF,FFFFFFFFFFFFFFFFFFFFFFFFFFFFFFFFFFFFFFFFFFFFFFFFFFFFFFFFFFFFF:FFFFFFFFFFF:F:FFFFFFFFFFFFFFFFFFFFFFFF:F:FFFFFFFFFFFF:FFFFFFFFFFFFFFFFFF:FFFFFFFFFFFFFFFFFF:FFFF:FFFFFFFF::FFFFFFFFFFFFFFFFFFFFF,FFFFFFFFFFFFFFFF,FFF:F:FFFFFFFFFFFFFFFFFFFFFFFFFFFFFF
@A01757:128:HWYCLDRX2:1:2101:12427:21198
TCGGCTACACGGGTTTCTAATCCTGTTTGCTCCCCACGCTTTCGTGCCTCAACGTCAGAAGTAGCTTGGTAAGCTGCCTTCGCAATCGGTGTTCTGTATGATCTCTAAGCATTTCACCGCTACACCATACATTCCGCCTACCGCAACTACTCTCTAGCCGAACAGTATCAGAGGCAATTCCGAAGTTGAGCCTCGGGATTTCACCTCTAACTTATCCGACCGCCTACGCACCCTTTAAACCCAATAAATCC
+
FFFFFF:FFFFFFFFFFFFFFFFFFFFFFFFFFFFFFFFFFFFFFFFFFFFFFFFFFFFFFFFFFFFFFFFFFFFFFFFFFFFFFFF:FFFFFFFFFFFFFFFFFFFFFFFFFFFFFFFFFFFFFFFFFFFFFFFFFFFFFFFFFFFFFFFFFFFFFFFF:FFFFFFFFFFFFFFF:FFFFFFFFFFFFFFFFFFFFFFFFFFFFFFF,FFFFFFFFFFFFFF:FFFFFFF:FF,F::FFFFFFFFFFF:F
@A01757:128:HWYCLDRX2:1:2101:9670:21214
TCGGACTACAGGGGTATCTAATCCCTTTCGCTCCCCTGGCCTTCGTGCCTCAGCGTCAGTTAATGTCCAGGAACCCGCCTTCGCCACGAGTGTTCCTCTCGATATCTACGCATTTCACTGCTACACCGAGAATTCCGGTTCCCCCTCCATTACTCTAGTCTCGCAGTATCATGTGCCGTCCGCGGGTTGAGCCCGCGCCTTTCACACACGACTTACGAAACAGCCTACGCACGCTTTACGCCCAATAAATC
+
FFFFFFFFFFFFFFFFFFFFFFFFF:FFFFFFFFFFFFFFFFFFFFFFFFFFFFFFFFFFFFFFFFFFFFFFFFFFFFFFFFFFFFFFFFFFFFFFFFFFFFFFFFF:FFF:FFFFFFFFFFFFFFFFFFFFFFFFFFFFFFFFF:FFFFFFFFFFFFFFFFFFFFFFFFFFFFFFFFFFFF:FFFFFFFFF:FFFFFFFFFFFFFFFFFFFFFFFF:F,FFFFFF:FFFFFFFFFFFFFFF:F:FFFFFF
@A01757:128:HWYCLDRX2:1:2101:25807:21261
TCGGACTACTGGGGTATCTAATCCCTTTCGCTCCCCTGGCCTTCGTGCCTCAGCGTCAGTTAATGTCCAGGAACCCGCCTTCGCCACGAGTGTTCCTCTCGATATCTACGCATTTCACTGCTACACCGAGAATTCCGGTTCCCCCTCCATTACTCTAGTCTCGCAGTATCATGTGCCGTCCGCGGGTTGAGCCCGCGCCTTTCACACACGACTTACGAAACAGCCTACGCACGCTTTACGCCCAGTGATTC
+
FFFFFFFFFFFFFFFFFFFFFFFFFFFFFFFFFFFFFFFFFFFFFFFFFFFFFFFFFFFFFFFFFFFFFFFFFFFFFFFFFFFFFFFFFFFFFFFFFFFFFFFFFFFFFFFFFFFFFFFFFFFFFFFFFFFFFFFFFFFFFFFFFFFFFFFFFFFFFFFFFFFFFFFFFFFFFFFFFFFFFFFFFFFFFFFFFFFFFFFFFFFFFFFFFFFFFFF:FFFFFFFFFFFFFF:FFFFFF:F,FFFFFFFFFFF
@A01757:128:HWYCLDRX2:1:2101:9706:21277
TCGGACTACAAGGGTATCTAATCCTGTTTGCTCCCCACGCTTTCGAGCCTCAACGTCAGTCATCGTCCAGCAAGCCGCCTTCGCCACTGGTGTTCCTCCTAATATCTACGCATTTCACCGCTACACTAGGAATTCCACTTGCCTCTCCGACACTCCAGCCCTGCAGTTCCAAATGCAGTCCCGGGGTTGAGCCCCGGGCTTTCACATCTGGCTTGCAATGCCGTCTACGCTCCCTTTACACCCAGTAAATC
+
FFFFFFFFF,FFFFFFFFFFFFFFF:FFFFFFFFFFFFFFFFFFFFFFFFFF,FFFFFFFFFFFFFFFFFFFFFFFFF:F,FF:FFFFFFFFFFFFFFFFFFFFFFFFFFFFFFFFFFFFFFFFFFF,FFFFFFFFFFFFFFFFFFFFFFFFFFFFFFFFFFFF,FFFFFFFFFF:F:FFFFFF,FFFFFFFFFFF:FFF,FFFFFFFF:FFFFFFF,FFFFFFFFFFFFFFFFFFFFFFFFFF:F,FFFF
@A01757:128:HWYCLDRX2:1:2101:15799:21277
TCGGACTACCGGGGTATCTAATCCTGTTTGCTCCCCACGCTTTCGAGCCTCAGCGTCAGTAAAAGCCCAGCAAGCCGCCTTCGCCACTGGTGTTCCTCCTAATATCTACGCATTTCACCGCTACACTAGGAATTCCGCTTGCCTCTACTTCACTCAAGAGTATCAGTTTCAAAAGCAGGTTACGAGTTGAGCCCGTAATTTTCACTTCTGACTTGACACCCCGCCTACGCTCCCTTTACACCCAGTAATTC
+
FFF:FFFFFFFFFFFFFFFFFFFFFFFFFFFFFF:FFFFFFFFFFFFFFFFFFFFFFFFFFFFFFFFFFFFF:FFFFFFFFFF:FFFFFFFFFFFFFFFFFFFFFFFFFFFFFFFFFFFFFFFFFFFFFFFF:FFFFFFF::FFFFFFFFFFFFFFFFFF:FFFFFF,FF:F,F:FFF,:,FFF:FFFFFFFFFF,:F:F:FFFFFFFFFFFFFFFFF:,FFF,FF,F:FFFFFF:FFFFF:FFFFFFF:F
@A01757:128:HWYCLDRX2:1:2101:14850:21324
TCGGACTACCAGGGTATCTAATCCTGTTTGCTCCCCTAGCTTTCGCGCCTCAGCGTCAGTGATGGCCCAGAAGGCCGCCTTCGCCACCGGTGTTCTTCCCGATATCTGCGCATTCCACCGCTACACCGGGAATTCCGCCTTCCCCTACCACACTCAAGCCAGCCGGTATCGGGAGCGAGACGGGGTTGAGCCCCGAAATTTGACTCCCGACCTAACTGGCCGCCTACGCGCGCTTTACGCCCAATGAATCC
+
FFFFFFFFFFFFFFFFFFFFFFFFFFFFFFFFFFFFFFFFFFFFFFFFFFFFFFFFFFFFFFFFFFFFFFFFFFFFFFFFFFFFFFFFFFFFFFFFFFFFFFFFFFFFFFFFFFFFFFFFFFFFFFFFFFF:FFFFFFFFFFFFFFFFFFFFFFFFFFFFFFFFFFFFFFFFFFFFFFFFFFFFFF:FFFFFFFFFF:FFFFFFFFFFFFFFFFFFFFFFFFFFFFFFFFFFFFFFFFFFF:FFFF:FFFF
@A01757:128:HWYCLDRX2:1:2101:20998:21324
TCGGACTACCCGGGTATTTAATCCTATTTGCTCCCCACGCTTTCGTCCATGAACGTCAGTAATAGCCCAGCAAGTCGCCTTCGCCACTGGTGTTCCTTCTAATATCTACGCATTCTACCGCTACACTAGAAATTCCACTTGCCTCTACTATACTCAAGCCTGCCAGTTTCTAGAACGAACCGAAGTTAAGCTCCGGGCTTTGATTCTAGACTTAACAAGCCGTCTGCGGACGCTTTACGCCCAATAACTCC
+
FFFFFFFF:FFFFFFFFFFFFFF:FFFFFFFFFFFFFFFFFFFFFFFFFFFFFFFFFFFFFFFFFFFFFFFF:FFFFFFFFFFFFFFFFFFFFFFFFFFFFFFFFFFFFF:FFFFFFFFFFFFFFFFFFFFFFFFF:FF:FFFFFFF,,FFFFFFFFFFFFFFFFF,FFFFFFFFFFFF:,FFFFFFFF:FFFFFFFFF,FFFFFF:FFFFFFF:FFF:FFFFFF:F,:F::FF:FFFFFFFFF:FF,FFF
@A01757:128:HWYCLDRX2:1:2101:5484:21480
TCGGACTACAGGGGTTTCTAATCCTGTTCGCTCCCCTAGCTTTCGCGCCTCAGCGTCAGTCGTGGCCCAGAAGGCCGCCTTCGCCGCCGGTGTTCTTCCCAATATCTACGCATTCCACCGCTACACTAGGAATTCCGCTTGCCTCTACTTCACTCAAGAACATAAGTTTCAAATGCAGCTCCGCAGTTAAGCTGCGGCATTTCACATCTGACTTTACATCCCGCCTACGCACCCTTTACACCCAATAATTC
+
FFFFFFF:FFFFFFFFFFFFFFFFFFFFFFFFFFFFFFFFFFFFFFFFFFFFFFFFF:FFFFFFFFFFFFFFFFFFFFFFFFFFFFFFFFFFFFFFFFFFFFF:FFFFFFFFFFFFFFFFFF:FFFFFFFFFFFFFFFF,FFFFFF:F:FFFFFFFFFFFFFFF,:FFFFFFFF,FFFFFFFFFF:FFFFFFFFFFFFF:FFFFFFFFFF:FFFFFFFFF:FFFFFFFFF,FFFFFFFFFFFFFFFFFFFF
@A01757:128:HWYCLDRX2:1:2101:19994:21496
TCGGACTACTAGGGTATCTAATCCTGTTCGCTACCCATGCTTTCGAGCCTCAGCGTCAGTTGCAGACCAGAGAGCCGCCTTCGCCACTGGTGTTCTTCCATATATCTACGCATTCCACCGCTACACATGGAGTTCCACTCTCCTCTTCTGCACTCAAGTTCAACAGTTTCTGATGCAATTCTCCGGTTGAGCCGAAGGCTTTCACATCAGACTTATTGAACCGCCTGCACTCGCTTTACGCCCAATAAATC
+
FFFFFFFFFFFFFFFFFFFFFFFFFFFFFFFFFFFFFFFFFFFFFFFFFFFFFFFFFFFFFFFFFFFFFFFFFFFFFFFFFFFFFFFFFF:FFFFFFFFFFFFFFFFFFFFFFFFFFFFFFFFFFFFFFFFFFFFFFFFFFFFFFFFFFFF:FFFFFFFFFFFFFFFFFFFFFFF:FFFFFFFFFFFFFFF,FFF:FFFFFFFFFFFFFFFFFFFFFFFF:,FFFFFFFFFFFFFFFFFFFFFFFFFFFFF
@A01757:128:HWYCLDRX2:1:2101:11071:21512
GGGGGGGGGGGGGGGGGGGGGGGGGGGGGGGGGGGGGGGGGGGGGGGGGGGGGGGGGGGGGGGGGGGGGGGGGGGGGGGGGGGGGGGGGGGGGGGGGGGGGGGGGGGGGGGGGGGGGGGGGGGGGGGGGGGGGGGGGGGGGGGGGGGGGGGGGGGGGGGGGGGGGGGGGGGGGGGGGGGGGGGGGGGGGGGGGGGGGGGGGGGGGGGGGGGGGGGGGGGGGGGGGGGGGGGGGGGGGGGGGGGGGGGGGGG
+
FFFFFFFFFFFFFFFFFFFFFFFFFFFFFFFFFFFFFFFFFFFFFFFFFFFFFFFFFFFFFFFFFFFFFFFFFFFFFF:FFFFFFFFFFFFFFFFFFFFF:FFFFFFFFFFFFF:FFFFFFFFFFFFFFFFFFFFFFFFFFFFFFFF:FFFFFFFFFFFFFFFFFFFFFFFFFFFFFFFFF:FFFFF:FFFFF:FFFFFFF:FFF:FF:FFFFF:FFFF:FFFFFFFFF:F,F:,F,FFF:FFF:FFFFFF
@A01757:128:HWYCLDRX2:1:2101:30047:21559
TCGGACTACAGGGGTATCTAATCCTGTTCGCTCCCCTAGCTTTCGCGCCTCAGCGTCAGTCGTGGCCCAGAAGGCCGCCTTCGCCGCCGGTGTTCTTCCCAATATCTGCGCATTCCACCGCTACACTGGGAATTCCGCCTTCCCCTACCAGACTCAAGCCTGCCTGTATCGGGGGCGGACCGGGGTTGAGCCCCGGTATTTGACCCCCGACCTAACAGGCCGCCTACGCGCGCTTTACGCCCAATGAATCC
+
FFFFFFFFFFFFFFFFFFFFFFFFFFFFFFFFFFFFFFFFFFFFFFFFFFFFFFFFFFFFFFFFFFFFF:FFFFFFFFFFFFFFFFFFFFFFFFFFFFFFFFFFFFFFFFFFFFFFFFFFFFFFFFFFFFFFFFFFFFFFFFFFFFFFFFFFFFFFFFFFFF:FFFFFFFFFFFFFF:FFFFFFFFF:FFFF:FFFFFFFFFFF:F:FFFFFFF,FFF:FFF,FFF:FFFFFFF,F,FFFF:FF:,FFF:F
@A01757:128:HWYCLDRX2:1:2101:4969:21590
TCGGACTACAAGGGTATCTAATCCTATTTGCTCCCCACGCTTTCGTGCCTCAGCGTCAGTCACAGGCCAGGCGGCCGCCTTCGCCACTGGTGTTCTTCCATATCTCTGCGCCTTTTACCGCTACACATGGAGTTCCACCGCCCTCTCCTGTCCTCAAGGCTGCCAGTTTCTGAATGAAAGACGAGTTGAGCTCCTCCCTTTGCCTTCAGACTGAACAGACCGCCTGCGCACCCTGTACGCCCACTCATTCC
+
FFFFFFF,FFFFFFF,:FF,FFFF:F:FFFFFFFFF:FFFFFFFFFFFFFF::FFFF,FFFFF:FFFF:FFFFFF:FFFFFFFFFFFFFFFFFFFFFFF:,,:FFFFFF:F,,FFFFFFFFFFF,FFFFF,:FFFFFFFFFFFFFFFFFFFFFFFFFF,FFFFFFFF:,FFFFFFF:F:FFF,FF,FFFF:,FFF::F:,:FFFF,FF,FF,:F:FF:FFFFFFF:FFF,FFF,,:FFF,FF,:F,:F,F,
@A01757:128:HWYCLDRX2:1:2101:23466:21590
TCGGACTACAAGGGTATCTAATCCTGTTCGCTCCCCAAGCTTTCGCGCCTCAGCGTCAGTCGTGGCCCAGAAGGCCGCCTTCGCCCCCGGTGTTCATCCCCATATCTGCGCATTCCACCGCTACACTGGGAATTCCGACTTCCCCTACCATACTCAAGCCTGCCGGTATAGAGGGCGGACCCCGGTTGAGCCCCGGTATTTTACCCACCACCTAACACGCCCCCTACCCGCCCATTAAGCCCAATGAATAC
+
FFFFFFF:F:,FFFF:FFFFFFFFFFFFFFFFFFFFFFFFFFFFFF:FFFFFFFFFFFFFF,FFFFFFFFFFFFF,FFFFFFFFF,,FFFF,FFF,FFFF,FF,FFF,,FFFFF,FFFFFFFFFFF,,FFFFFFF,,FFFFFF:FF,FF:,FFFF,FFFFFFFF:FFFF:F,:,,F,FFFF,,,F:FFF,FFFFFFF,,FF,:FF:,F:F:FFF,FF:,,F,FF,F:,F,F:::FF,,,FF,,F,,FFF:F
@A01757:128:HWYCLDRX2:1:2101:9390:21605
TCGGACTACAAGGGTATCTAATCCTGTTTGCTCCCCACGCTTTCGAGCCTCAGCGTCAGTTACAGTCCAGAGACTCGCCTTCGCCACTGGTGTTCTTCCTAATCTCTACGCATTTCACCGCTACACTAGGAATTCCATTCTCCTCTCCTGCACTCTAGACTTCCAGTTTGAAATGCAGCACTCAAGTTGAGCCCGAGTATTTCACATCTCACTTAAAAGTCCGCCTACGCTCCCTTTACCCCCAGTAAATC
+
FF:FFFFFFFFFFF:FF,F:FFFFFFFFFFFFFFFFFF:FF,FFF:F:FFFFFFF:FFFFFFFFFFFFFFFF,,FFFFFFFFFFF,FFFFFFFFFFFFFF:FFFFFFFFFFFFFFFFFFFFFFFFFFFFFFFFFFFFFFFFFF,FFFF:,FFFFFF:FFFFFFFFFF,F,:,FFFFFFFFFFF::,FF,F:FFFFF:,FFFFFFF,F,F,FFF,F,F,FFFF:F,:FF,F:FF,F:F,F,FF,,:FF:,,,
@A01757:128:HWYCLDRX2:1:2101:8919:21637
TCGGACTACGGGGTTTCTAATCCTGTTCGCTACCCATGCTTTCGAGCCTCAGCGTCAGTTGCAGACCAGAGAGCCGCCTTCGCCACTGGTGTTCTTCCATATATCTACGCATTCCACCGCTACACATGGAGTTCCACTCTCCTCTTCTGCACTCAAGTTCAACAGTTTCTGATGCAATTCTCCGGTTGAGCCGAAGGCTTTCACATCAGACTTATTGAACCGCCTGCACTCGCTTTACGCCCAATAAATCC
+
FFFFFFFFFFFFFFFFFFFFFFFFFFFFFFFFFFF:FFFFFFFFFFFFFFFFFFFFFFFFFFFFFFFFFFFFFFFFFFFFFFFFFFFFFFFFFFFFFFFFFFFFFFFFFFFFFFFFFFFFFFFFFFFFFFFFFFFFFFFFFFFFFFFFFFFFFFFFFFFFFFFFF,FFFFFFF:FF:FFFFFFFFFFFFFFFFFFFFFFFFFFFFFF:FFFFFFFFFFFFFFFFFFFFFFFFF:FFFF:FFFF,FFFFFFF
@A01757:128:HWYCLDRX2:1:2101:21649:21637
TCGGACTACCAGGGTATCTAATCCTGTTCGCTACCCATGCTTTCGAGCCTCAGCGTCAGTTGCAGACCAGAGAGCCGCCTTCGCCACTGGTGTTCTTCCATATATCTACGCATTCCACCGCTACACATGGAGTTCCACTCTCCTCTTCTGCACTCAAGTTCAACAGTTTCTGATGCAATTCTCCGGTTGAGCCGAAGGCTTTCACATCAGACTTATTGAACCGCCTGCACTCGCTTTACGCCCAATAAATC
+
FFFFFFFFFFFFFFFFFFFFFFFFFFFFFFFFFFFFFFFFFFFFFFFFFFFFFFFFFFFFFFFFFFFFFFFFFFFFFFFFFFFFFFFFFFFFFFFFFFFFFFFFFFFFFFFFFFFFFFFFFFFFFFFFFFFFFFFFFFFFFFFFFFFFFFF:FFFFFFFFFFFFFFFFFFFFFFFFFFFFFFFFFFF:FFFFFFFFFFFFFFFFFFFFFFFFFF,FFF:FF:FFFFF::FFFFFFFFFF:FFFFFFF,FFF
@A01757:128:HWYCLDRX2:1:2101:23990:21684
TCGGACTACCAGGGTTTCTAATCCTGTTTGCTCCCCTAGCTTTCGCGCCTCAGCGTCAGTGATGGCCCAGAAGGCCGCCTTCGCCACCGATGTTCTTCCCGATATCTGCGCATTCCACCGCTACACCGGGAATTCCGCCTTCCCCTACCACACTCAAGCCAGCCGGTATCGGGAGCGAGACGGGGTTGAGCCCCGAAATTTGACTCCCGACCTAACTGGCCGCCTACGCGCGCTTTACGCCCAATGAATCC
+
FFFFFFFFFFFFF:FFFFFF:,FFFFFFFFFFFFFFFFFFFFFFFFFFFFFFFFFFFFFFFFFFFFFFF:FFFFFFFFFFFFFFFFFFFFFFFFFFFFFFFFFFFFFFFFFFFFFFFFFFF:FFF:FFFFF::FFFFFF:FFFFFFFFFFFFFFFFFFFFFFFFF:F,FFF:F:FFFFFFFFFFFFFFFFFFFFF,:FF:FFFFFFFFFF:FFF:FFFFFFFF:F:::FFFFFF:F:FFFFFFF,FF,FFF
@A01757:128:HWYCLDRX2:1:2101:27932:21684
TCGGACTACCAGTGTATCTAATCCCTTTCGCTCCCCTGGCCTTCGTGCCTCAGCGTCAGTTAATGTCCAGGAACCCGCCTTCGCCACGAGTGTTCCTCTCGATATCTACGCATTTCACTGCTACACCGAGAATTCCGGTTCCCCCTCCATTACTCTAGTCTCGCAGTATCATGTGCCGTCCGCGGGTTGAGCCCGCGCCTTTCACACACGACTTACGAAACAGCCTACGCACGCTTTACGCCCAGTGATTC
+
FFFFFFFFFFFF,FFFFFFFFFFFFFFFFFFFFFFFFFFFFFFFFFFFFFFFFFFFFFFFFFFFFFFFFFFFFFFFFFFFFFFFFFFFFFFFFFFFFFFF,FFFFFFFFFFFFFFFFFFFFFFFFFFFFFFFFFFFFFFFFFFFFFFF,FFFFFFFFFFFFFFFFFFFFFFFFFFFFFFFFFFFFFFFFFFFFFFFFFFFFFFFFFFFFFFFFFFFFFFFFFFFFFFFFFFFFF:FFFFFFFF::F,FFFF
@A01757:128:HWYCLDRX2:1:2101:31241:21684
TCGGACTACAAGGGTATCTAATCCTGTTTGCTCCCCACGCTTTCGTGCCTCAGTGTCAGTTTCAGTCCAGAAAGCCGCCTTCGCCACTGGTGTTCCTCCTAATATCTACGCATTTCACCGCTACACTAGGAATTCCGTCTGCCTCTCCGATACTCAAGACCAACAGTTTCAAATGCAGTTCGGGGGTTGAGCCCCCGGATTTCACATCTGACTTGTCAGCCCGGCTACACGCCCTTTACACCCAGTAAATC
+
FFFFFFFFFFFFFFFFFFFFFFFFFFFFFFFFFFFFFFFFFFFFFFFFFFFFFFFFFFFFFFFFFFFFFFFFFFFFFFFFFFFFFFFFFFFFFFFFFFFFFFFFFFFFFFFFFFFFFFFFFFFFFFF:FFFFFFFFFFFFFFFFFFFFFFFFFFFF:FFFFFFFFFFFFFFFFFFFFFFF::FFFFFFFFFFFFFFFFFFFFFFFFFFFFFFFFFFFFFFFFF,,FFFFF:FFFFFFFFFFFF:F,FF:F:
@A01757:128:HWYCLDRX2:1:2101:7627:21715
TCGGACTACAGGGGTATCTAATCCTGTTCGCTCCCCTAGCTTTCGCGCCTCAGCGTCAGTCGTGGCCCAGAAGGCCGCCTTCGCCGCCGGTGTTCTTCCCAATATCTGCGCATTCCACCGCTACACTGGGAATTCCGCCTTCCCCTACCAGACTCAAGCCTGCCGGTATCGGGGGCGGACCGGGGTTGAGCCCCGGTATTTGACCCCCGACCTAACAGGCCGCCCACGCGCGCTTTACGCCCAATGAATCC
+
FFFFFFFFFFFFFFFFFFFFFFFFFFFFFFFFFFFFFFFFFFFFFFFFFFFFFFFFFFFFFFFFFFFFFFFFFFFFFFFFFFFFF:FFFFFFFFFFFFFFFFFFFFFFFFFFFFFFFFFFFFFFFFFFFFFFFFFFFFFFFFFFFFFFFFFFFFFFFFFFFFFFFFFFFFFFFFFFFFFFFFFFFFFFFFFFFFFFF,:FF:FFFFFFFFFFFFF:FF,FFFF:F:FFFFFFFFFFFFFFFF:FFFFFFFF
@A01757:128:HWYCLDRX2:1:2101:15221:21746
TCGGACTACTGGGGTATCTAATCCTGTTCGCTACCCATGCTTTCGAGCCTCAGCGTCAGTTGCAGACCAGAGAGCCGCCTTCGCCACTGGTGTTCTTCCATATATCTACGCATTCCACCGCTACACATGGAGTTCCACTCTCCTCTTCTGCACTCAAGTTCAACAGTTTCTGATGCAATTCTCCGGTTGAGCCGAAGGCTTTCACATCAGACTTATTGAACCGCCTGCACTCGCTTTACGCCCAATAACTC
+
FFFFFFFFFFFFFFFFFFFFFFFFFFFFFFFFFFFFF:FFFFFFFFFFFFFFFFFFFFF,FFFFFFFFFFFFFFFFFFF,FFFFFF:FFF:F:FFFFFFFFFFFFFFFFFFFFFFFFFFFFFFFFFFFFFFFFFFFFFFFFFFF:FFFFFFFFFFFFFFFF:,FFFFFFFFFF:F:F:FFFFFFFF::FFFFFF:FFFFFFFF,:F:F,F:FFFF:FFF:F:FFF:FFF:,:F,FFFFFFFFF,,FF:,F:
@A01757:128:HWYCLDRX2:1:2101:23583:21825
TCGGACTACAGGGGTATCTAATCCTGTTCGCTACCCATGCTTTCGAGCCTCAGCGTCAGTTGCAGACCAGACAGCCGCCTTCGCCACTGGTGTTCTTCCATATATCTACGCATTCCACCGCTACACATGGAGATCCACTGTCCTCTTCTGCACTCAAGTCGCCCGGTTTCCGATGCACTTCTTCGTTTAAGCCGAAGTCTTTCACATCAGACCTAAGCAACCGCCTGCGCTCGCTTTACGCACAATAAATC
+
FFF,FFFF,FFF:FFFFFFFF:::FFFFF:F,FF,F:FF,F,FFFFF,FFFFFFF,FF:::,FFFFFFFF::F:FFF:,:FFF:FFFFFFFF:FFF,::FFFFFFF:FF,F:F:FFFFF:,,FFF,FF,,F:,F:FF:F:,FFF::FFF:F:FF,:F,FF:FFFF:F:FFF:FF:F,FFF:FFFF,,:FFFF:,FF:,,F,:FF:F:FF,:,,,FF:,F:FF:,FF:F,FF::,F,:F,FF,:FF:FFFFF
@A01757:128:HWYCLDRX2:1:2101:21793:21856
TCGGACTACAAGGGTATCTAATCCTATTTGCTCCCCACGCTTTCGTGCCTCAGCGTCAGTCAACAGGCCAGGCGGCCGCCTTCGCCACTGGTGTTCTTCCATATCTCTGCGCATTTTACCGCTACACATGGAGTTCCACCGCCCTCTCCTGTCCTCAAGTCTGCCAGTTTCTGAATGAAAGACGAGTTGAGCTCATCCCTTTGCCTTCAGACTGAACAGACCGCCTGCGCACCCTGTGCGCCCAATCATTC
+
FFFFFFFFFFFFFFF,,FFFFFFF:FFFFFFFFFFFFFFFFFFFFFFFFFFFFF:FFFFFFFFFFFFFFFFFFFFFFFFFFFFF:FFFFFFFFFFFFF:FF,:FFFFF:FFFFFFFFFFFFFFFFFFFFF:FF:FFFFFFFFFFFF:FFFFFFFFF,:FFFFFFF,F:FFFFFFFFFFFFF,FF:FFFFFF,,F:FF:F,:FFFF,:FFFFF,F,,F:F,FFF::FF:F:::,FF,F,FF,,,F,F:F:,F
@A01757:128:HWYCLDRX2:1:2101:17951:21903
TCGGACTACAAGGGTATCTAATCCTATTTGCTCCCCACGCTTTCGTGCCTCAGCGTCAGTTAACAGGCCAGGCGGCCGCCTTCGCCACTGGTGTTCTTCCATATATCTACGCATTTTACCGCTACACATGGAGTTCCACCGCCCTCTCCTGCTCTCTAGCCCGCCAGTTTCCAGAGCCTGTACCGGTTGAGCCGGTACCTTTCACTCCAGACTTAGCAGGCCGCCTACGCACCCTTTACGCCCAATCATTC
+
FFFFFFFFFFFFFFFFFFFFFFFFFFFFFFFFFFFFFFFFFFFFFFFFFFFFFFFFFFFFFFFFFFFFFFFFFFFFFFFFFFFFFF:FFFFFFFFFFFFFFFFFFFFFFFFFFFFFFFFFFFFFFFFFFFFFFFFFFFFFFFFFFFFFFFFFFFFFF:FFFFFFFFFFFFFFFF:FFFFFFFFFFFFFFFFFFFFFFFFFFFFFFFFFFFFFFFFFFFFFFFFFFFFFFFFFFFF:FFFFFFF,::FFFFF
@A01757:128:HWYCLDRX2:1:2101:10041:21950
TCGGACTACAAGGGTATCTAATCCTGTTCGCTCCCCACGCTTTCGCTCCTCAGCGTCAGTAACGGCCCAGAGACCTGCCTTCGCCATTGGTGTTCTTCCCGATATCTACACATTCCACCGTTACACCGGGAATTCCAGTCTCCCCTACCGCACTCAAGCCCGCCCGTACCCGGCGCGGATCCACCGTTAAGCGATGGACTTTCACACCGGACGCGACGAACCGCCTACGAGCCCTTTACGCCCAATAAATC
+
FFFFFFFFFFFFFFFFFFFFFFFFFFFFFFFFFFFFFFFFFFFFFFFFFFFFFFFFFFFFFFFFFFFFFFFFFFFFFFFFFFFFFF:FFFFFFFFFFFFFFFFFFFFFFFFFFFFFFFFFFFFFFFFFFFFFFFFFFFFFFFFFFFFFFFFFFFFFFFFFFFFFFFFFFFFFFFFFFFFFFFFFFFFFFFFFFFFF:FFFFF:FFFFFFFFFFFFFFFFFFFFFFFFFFFFFFFFFFFF:FFFFFFFFFFF
@A01757:128:HWYCLDRX2:1:2101:16568:21981
TCGGACTACAAGGGTATCTAATCCTGTTTGCTCCCCACACTTTCGAGCCTCAGCGTCAGTTAGAGCCCAGCAAGCCGCCTTCGCCACTGGTGTTCCTCCGAATATCTACGCATTTCACCGCTACACTCGGAATTCCGCTTGCCTCTACTCCACTCAAGAACTACAGTTTTGGATGCAGCTCCGCAGTTAAGCTGCGGTATTTCACATCCAACTTGCAGTCCCGCCTGCGCTCCCTTTACACCCAGTAATTC
+
FFFFFFFFFFFFFFFFFFFFFFFFFFFFFFFFFFFFFFFFFFFFFFFFFFFFFFFFFFFFFFFFFFFFFFFFFFF:FFFFFFFFFFFFFFFFFFFFFFF:FFFFFFFFFFFFFFFFFFFFFFFFFFFFFFFFFFFFFFFFFFFFFFFFFFFFFFFFFFFFFFFFFFFFFFFFFFFFFFFFFFFFFFFFFFFFFFFFFFFFFFFFFFFFFFFFFFF:FFFFFF:FFFFFFFFF::FFFFFFFFFFFFFFFFF
@A01757:128:HWYCLDRX2:1:2101:19316:21981
TCGGACTACAAGGGTATCTAATCCTGTTTGCTCCCCACGCTTTCGCGCCTCACCGTCAGTTGTCGTCCAGCAGGCCGCCTTCGCCACTGGTGTTCCTCCTAATATCTACGCATTTCACCGCTACACTAGGAATTCCACTTACCTCTCCTGCACTCCAGCTGTACAGTTTCCAGAGCAGTCCGGGGGTTGAGCCCCCGCCTTTCACTCCAGACTTGCGCTGCCGGCTGCGCTCCCTTTCCGCCGCGGAGGTC
+
FFFFFFFFFFFFFFFFFFFFFFFFFFFFFFFFFFFFFFFFFFFFFFFFFFFFFFFFFFFFFFFFFFFFFFF:FFFFFFFFF:FFFFFFFFF::::FF,FFFFFFFFFF:FFFF:::FFFF:F,,F:,:FF,::F:F:,,,F,FF:FF:F:F:F:,F::::FFF,,FF:,,::F,FF:F::FF:FFFF,,,F:FFF:F:,:::F,:FF:,FF:,FF,,,,F,:F,,,,:FF::,,:,,,,,FF,,:,,,,,:
@A01757:128:HWYCLDRX2:1:2101:21875:21997
TCGGACTACAAGGGTATCTAATCCTGTTTGCTACCCACGCTTTCGCTCCTCAGCGTCAGTTATGTGCCAGATAGTCGCCTTCGCCACTGATGTTCCTCCAGATATCTACGGATTTCACTCCTACACCTGGAATTCCACTATCCTCTCACACACTCCAGTTTGCCAGTTTCAAAGGCAGTTCCCACGTTGAGCGCGGGGATTTCACCCTTGACTTGACATACCGCCTACGAGCGCTTTACGCCCAGTAATTC
+
FFFFFFFFFFFFFFFFFFFFFFFFFFFFFFFFFFFFFFFFFFFFFFFFFFFFFFFFFFFFFFFFFFFFFFFF:FFFFFFFFFFFFFFFFFFFFFFFFFFFFFFFFFFFFFFFFFF:FFFFFFFFFF:FFFFFFFFFFFFFFFFFFFFFFFFFFFFFFFFFFFFFFFFFFFFFF::FFF,FFFFFFFFF:FFFFF:FFFFFFFFFF,FFFFF:FFF:FFFFFFF:FF:FFFFFFFFFFFFFFFFFFFFFFFF
@A01757:128:HWYCLDRX2:1:2101:23674:22044
TCGGACTACCAGGGTTTCTAATCCTGTTTGCTCCCCTAGCTTTCGCGCCTCAGCGTCAGTGATGGCCCAGAAGGCCGCCTTCGCCACCGATGTTCTTCCCGATATCTGCGCATTCCACCGCTACACCGGGAATTCCGCCTTCCCCTACCACACTCAAGCCAGCCGGTATCGGGAGCGAGACGGGGTTGAGCCCCGAAATTTGACTCCCGACCTAACTGGCCGCCTACGCGCGCTTTACGCCCAATGAATCC
+
FFFFFFFFFFFFFFFFFFFFFFFFFFFFFFFFFFFFFFFFFFFFFFFFFFFFFFFFFFFFFFFFFFFF:FF:FFFFFFFFFFFFFFFFFFFFFFFFFFFF,FFFFFFFFFFFFFFFFFFFFFFFFF,FFFFFFFFF,FF:FFFFFFFFFFFFFFFFFFFFF,FFF:F:FFFFFFFFFFFFFFFFFFFFFFFFFFFFFFFFFF:FFFFF,FFFFFFFFFFFFFF:FFFFFFFFF:FFF:FF:FF,F,:FFF,
@A01757:128:HWYCLDRX2:1:2101:3757:22060
TCGGACTACAAGGGTATCTAATCCTCTTTGCTCCCCACGCTTTCGTGCCTCAGCGTCAGTCAACAGGCCAGGCGGCCGCCTTCGCCACTGGTGTTCTTCCATATATCTACGCATTTTACCGCTACACATGGAGTTCCACCGCCCGCTCCTGCTCTCTAGCCCGCCAGTTTCCAGAGCCTGTACCGGTTGAGCCGGTACCTTTCACTCCCGACTTAGCAGGCCGCCTACGCACCCTTTACGCCCAATCATTC
+
FFFFFFF:FFFFFFFFFFFFF:FFF,FFFFFFFFF:,:FFFFFFFFFFFFF,FFFFFFFFFFFF:FFFF:FFFFFFFFF,,FFFFF:FFFF,FF,,,F::F:FFFFF:F,FF:FF,FFF:FF:FF:FF:FF:F:FF:FFFFF:,,FFF:FFFFFFFF:FFFF:FFFFFF:FFF:,:FFF,FFFFFFFF,FFFFFF,:FFFFFFFFFF,,FFFFF::FFFFF,FFF,FFFFF,F,,FFFFFFFFF,,F,FFF
@A01757:128:HWYCLDRX2:1:2101:20211:22091
TCGGACTACTAGGGTATCTAATCCTGTTCGCTACCCATGCTTTCGAGCCTCAGCGTCAGTTGCAGACCAGAGAGCCGCCTTCGCCACTGGTGTTCTTCCATATATCTACGCATTCCACCGCTACACATGGAGTTCCACTCTCCTCTTCTGCACTCAAGTTCAACAGTTTCTGATGCAATTCTCCGGTTTAGCCGAAGGCTTTCACATCAGACTTATTGAACCGCCTGCACTCGCTTTACGCCCAATAAATC
+
FFFFFFFFFFFFFFFFFFFFFFFFFFFFFFF,FFFFFFFFFFFFFFFFFFFFFFFFFFFFFF:FFFFFFFFFFFFFFFFFFFFFFFFFFFFFFFFFFFFFFFFFFFFFFFFFFFFFFFFFFFFFFFFFFFFFFFFFFFFFFFFFFFFFFFFFFFFFFFFFFFFFFFFFFFFFFFFFF:FFFFFFFFFFFFFFFFFFFFFFFFFFFFFFFF:FFFFFFF:FFFFFFFFFFFFFFFFFFFFFFFFF:FFFFFF
@A01757:128:HWYCLDRX2:1:2101:29252:22091
TCGGACTACACGGGTATCTAATCCTGTTCGATCACCACGCTTTAGTGCCTCAGCGTCAGTCGGGCGCCGGTATGCTGCCTTCGCAATCGGAGTTCTGCGTGATATCTATGCATTTCACCGCTACACCACGCATTCCGCATACTTCTCGCCCACTCAAGATCCCCAGTTTCAACGGCCGGCCCGGGTTGAGACCGGACATTTTACCGCTGACTTAAAAATCCGCCTACGCACCCTTTAAACCCAATAAATCC
+
FFFFFFFFFFFFFFFFFFFFFFFFFFFFFFFFFFFFFFFFFFFFFFFFFFFFFFFFFFFFFFFFFFFFFFF:FFFFFFFFFFFFFFFFFFFFFFFFFFFFFFFFFFFFFFFFFFFFFFFFFFFFFFFFFFFFFFFFFFFFFFFFFFFFFFFFFFFFFFFFFFFFFFFFFFFFFFFFFFFFFFFFFFFFFFFFFFFFFFFFFFFFFFFFFFFFFFFFFFFFFFFFFFFFFFFFFFFFFFFFFFF,F:FFFFF
@A01757:128:HWYCLDRX2:1:2101:1515:22122
TCGGACTACAAGGGTTTCTAATCCTGTTCGCTACCCATGCTTTCGAGCCTCAGCGTCAGTTGCAGACCAGAGAGCCGCCTTCGCCACTGGTGTTCTTCCATATATCTACGCATTCCACCGCTACACATGGAGTTCCACTCTCCTCTTCTGCACTCAAGTTCAACAGTTTCTGATGCAATTCTCCGGTTGAGCCGAAGGCTTTCACATCAGACTTATTGAACCGCCTGCACTCGCTTTACGCCCAATAAATC
+
FFFFFFFFFFFF:FFFFFFFFFFFFFFFFFFFFFFFFF:FFFFFFFFFFFFF:::FFFFFFFFFFFF:FFFFFFFFFFFFFFFF:F:FF,FFFFFFF,:FFFFFFFFF::::FFFFFFFFFFF:FFFFFFFFFFF,FFFFFF,FFFFFFFFF,FFFFFFF,,FFF,FFFFFFFFFFFFFFFFFFFFFFFFFFFFFFFF,FFFFFFFFFFFFFFFFFFFFF:FF,FFFFFFFFFFFFFFFFFFFFFFFFFFF
@A01757:128:HWYCLDRX2:1:2101:21802:22122
TCGAAATAAAAGTGAACAAAAAAAAATTTGATCACAACCCTTAAGTGACTAATCAAAATACACAGCCCAAGCGCACTAATAATACAATAGTTAAATACAAAAAATAAAAGCATACAAACGCGACACATTGATTTACACTCTCCTCTTCTGCACACAAATTCAACAGTTTCTGATGCAATTCTCGGGTTGAGCCGAAGGCTTTCACATCAGACTTATTGAACCGCCGGCACTCGCTTTGCGCGCATTAAATC
+
F,,,,,,F,:F:F:,,,F,FF,,,:F,::F:FF,,,::,,,F,,,F,FFF:F,F:FF:,,FF,F,,FFF,,,,,F,,,FF,,::::,:,,,,,,F::FF::F,,:,::,,,,FFFF:F,:,,:,F,FF:F,,F,,F:FFFF:,FFF,FF,:,F,,:F,,:FF::F:::FFFF,FFF,F:FFF:,:F:FF::FFFF:FFFF:,:,,,FFFFF,:FF,,FF,,,:,,,FF:,F,F,F,:,:FF,F,,:,,:,F
@A01757:128:HWYCLDRX2:1:2101:25292:22185
TCGGACTACAAGGGTATCTAATCCTGTTTGCTCCCCACGCTTTCGTGCCTCAACGTCAGTTATCGTCCAGAAAGTCGCCTTCGCCACTGGTGTTCCTCCTAATATCTACGCATTTCACCGCTACACTAGGAATTCCACTTTCCTCTCCGACACTCAAGATATCCAGTTTTGGTTGCAGTTCCTCAGTTGAGCCGAGGGATTTCACAACCAACTTAGACACCCGTCTACGCACCCTTTACACCCAATAATTC
+
FFFFFFFFFFFFFFFFFFFFFFFFFFFFFFFFFFFFFFFFFFFFFFFFFFFFFFFFFFFFFFFFFFFFFFFFFFFFFFFFFFFFFFFFFFFFFFFFFFFFFFFFFFFFFFFFFFFFFFFFFF,FFFF:FFFFFFFFFFFFFFFFFFFFFFFFFFFFFFFFFFFFFFFFFFFF:FFFFFFFFFFFFFFFFFFFFFFFFFFFFFFFF:F::FFFFFFFFFFFFFFFFFFF,F:FFFFFFFFFFFFFFFFFFFF
@A01757:128:HWYCLDRX2:1:2101:11668:22200
GGGGGGGGGGGGGGGGGGGGGGGGGGGGGGGGGGGGGGGGGGGGGGGGGGGGGGGGGGGGGGGGGGGGGGGGGGGGGGGGGGGGGGGGGGGGGGGGGGGGGGGGGGGGGGGGGGGGGGGGGGGGGGGGGGGGGGGGGGGGGGGGGGGGGGGGGGGGGGGGGGGGGGGGGGGGGGGGGGGGGGGGGGGGGGGGGGGGGGGGGGGGGGGGGGGGGGGGGGGGGGGGGGGGGGGGGGGGGGGGGGGGGGGGGGG
+
:FFFFFFFFFFFFFFFFFFFFFFFFFFFFFFFFFFFFFFFFFFFFFFFFFFFFFFFFFFFFFFFFFFFFFFFFFFFFF:FFFFFFFFFFFFFFFFFFFFFFFFFFFFFFFFFFFFFFFFFFFFFFFFFFFFFFFFFFFFFFFFFFFFFFFFFFFFFFFFFFFFFFFFFFFFFFFFFFFFFFFFFFFFFFFFFFFFFFFFFFFF:FFFFF:FFFFFFFFFF:FFFFFF:FFF:F:,FFFFFFFFFFFFFFFF
@A01757:128:HWYCLDRX2:1:2101:28709:22216
TCGGACTACAAGGGTATCTAATCCTGTTCGCTACCCATGCTTTCGAGCCTCAGCGTCAGTTGCAGACCAGAGAGCCGCCTTCGCCACTGGTGTTCTTCCATATATCTACGCATTCCACCGCTACACATGGAGTTCCACTCTCCTCTTCTGCACTCAAGTTCAACAGTTTCTGATGCAATTCTCCGGTTGAGCCGAAGGCTTTCACATCAGACTTATTGAACCGCCTGCACTCGCTTTACGCCCAATAAATC
+
FFFFFFFFFFFFFFFFFFFFFFFFFFFFFFFFFFFFF,FFFFFFFFFFFFFFFFFFFF:F:FFFFFFFFFFFFF:FFFFFFFFFFFFFFFFFFFFFFFFFFFFFFFFFFF:FFFFFFFFFFFFFFFFFFFFFFFFFFFF:FFFFFF:FF:FF,F:FFFFFF:FFFFFFF:FFF:FFF,FFFFFFFFFFFFFFFFFFFF:FFFFFFF::F,F::F,FFFF,FFF,FF::FFF:F,FFFF,FFFFFFFFFFFF
@A01757:128:HWYCLDRX2:1:2101:9995:22247
TCGGACTACAGGGGTATCTAATCCTGTTTGCTCCCCACGCTTTCGAGCCTCAACGTCAGTCATCGTCCAGCAAGCCGCATTCGCCACTGGTGTTCCTCCTAATATCTACGCATTTCACCGCTACACTAGGAATTCCACTTGCCTCTCCGACACTCCAGCCCTGCAGTTCCAAATGCAGTCCCGGGGTTGAGCCCCGGGCTTTCACATCTGGCTTGCAATGCCGTCTACGCTCCCTTTACACCCAATAATTC
+
FFFFFFFFFFFFFFFFFFFFFFFFFFFFFFFFFFFFFFFFFFFFFFFFFFFFFFFFFFFFFFFFFFFFFFFF:FFFFFFFFFFFFFFFFFFFFFFFFFFFFFFFFFFFFFFFFFFFFFFFFFFFFFF,FFFFFFFFFFFFF:FFFFFFFF:FFFFFFFFFFFFFFFFFFFFFFFFFFFFFFFFFFFFFFFFFFFFF:FFFFFF:FFFFFFF:FFFFF:FFFF:FFF:FFFFFFFFFFF:FFFFFF:FFFFF
@A01757:128:HWYCLDRX2:1:2101:23900:22279
TCGGACTAAAAGGGTTTCTAATCCTATTTGCTCCCCACGCTTTCGTGCCTCAGCGTCAGTCACAGGCCAGGCGGCCGCCTTCGCCACTGGTGTTCTTCCATATCTCTGCGCATTTTACCGCTACACATGGAGTTCCACCGCCCTCTCCTGTCCTCAAGTCTGCCAGTTTCTGAATGAAAGACGAGTTGAGCTCATCCCTTTGCCTTCAGACTGAACAGACCGCCTGCGCACCCTTTACGCCCAATCATTCC
+
FFFFFFFFFFFFFFFFFFFFFFFFFFFFFFFFFFFFFFFFFFFFFFFFFFFFFFFFF:FFFFFFFFFFFFFFFFFFFFFFFFFFFFFFFFFFFFFFFFFFFFFFFFFFFFFFFFFFFFFFFF:FFFFFFFFFFFFFFFFFF::FFFFFFFFFFFFFFFFFFFFFFFFFFFFF:FFFFF:FFFFFFFFFFFFFF:FFFFF,FFFFFFFFFFFFFFFFFFFFFFFF:FFFFFFFFFFFFFFFF:FFFF:FFFF
@A01757:128:HWYCLDRX2:1:2101:15275:22310
TCGGACTACAAGGGTATCTAATCCTATTTGCTCCCCACGCTTTCGTGCCTCAGCGTCAGTCAACAGGCCAGGCGGCCGCCTTCGCCACTGGTGTTCTTCCATATATCTACGCATTTTACCGCTACACATGGAGTTCCACCGCCCTCTCCTGCTCTCTAGCCCGCCAGTTTCCAGAGCCTGTACCGGTTGAGCCGGTACCTTTCACTCCAGACTTAGCAGGCCGCCTACGCACCCTTTACGCCCAATCTTTC
+
FFFFFFFFFFFFFFFFFFFFFFFFFFFF:FFFFFFFFFFFFFFFFFFFFFF:FFFFFFFFFF:FFFFFF,FFFFFFFFFFFFFFFFF:FFFFFFFFFFFFFFFFFFFFFFFFFFFFFF,FFFFFFFFFFFF:FFFFFFFFFFF:FFFFF:FF:FFFFFFF:FFFF,FF,FFFFFFFFFFFFFFFFFFFFFFFFFFFFFFFFFFF:FF,FFF,FF,FF:FFFFFFFF:FFFFF,:FFF,FFFF:,FFF,:F:
@A01757:128:HWYCLDRX2:1:2101:30590:22310
TCGGACTACAAGTGGATCTAATCCTGTACGCTCCCCTAGCTTTCGCGCCTAAGCTTCAGTCGTGGCCCAGAAGGCCGCCATCGCCGCCGGAGATCTTCCCAAAATCTGCGCAATCCACCGCTACACTGGGAATTCCGCCTTCCCCTACCAGACTCAAGCCTGCCGCTATCGGGGGCGGACCGGGGTTGAGCCCCGGTATTAGACCCCCTACCTAACACCCCGCCTACGCGCGATTTACGCCAAATAAATCA
+
FF,F:FF:FF:,,,,:,,F:F,F,F,,,:F,F:,FFFF,FFFF,,,F,,F,F,,,FF,,FF,F,,:,,F,FF,,,F,F,,FF,,::F:F,,,,,,FFF,FF,:F,F,F,FFF,,FF:F,,F,FFFF,F,F,:F,F,,,FF,FF::FFFFFFFFFFFFFFFFFF,,,,FFFF,,,,FF:F:FF,:,FF,FFF,FFFFFFFF,,F,,F:F,FFF,FF:F,:FF,,F:,,,,FFF,F,,,F,F,FF,:,FFFFF
@A01757:128:HWYCLDRX2:1:2101:1118:22341
TCGGACTACCGGGGTTTCTAATCCTGTTCGCTCCCCTAGCTTTCGCGCCTCAGCGTCAGTCGTGGCCCAGAAGGCCGCCTTCGCCGCCGGTGTTCTTCCCAATATCTGGGCATTCCACCGCTACACTGGGAATTCCGCTTTCCTCTCCTGCACTCAAGTAACCCAGTTCGCAGGGCGAACATTGGGTGAGGCATTGCCTTATACCCCGCGCTTTTGTCTGCTCCGTGGCTCTCTTTTGGGCGAGTTGTGGG
+
F:FFF:FFFFFF:FFFF:FFFFFFFFFFFFFFF,,FF:::FFFFF,F:FFFF:FFFFFFFFFFFFFF:FFFFFFFF::FFFFF:F:FFFFFFFFFFF:F:FFFF:FFF,FF:FFF,FFFF,F::F:FFFF,F,F,F,:,FF:,FFF,:FF:,FFFF:FFFF:,FF:FFF,F,FFFFF:F,F,:,F,F:,F,,FFF:,:FFF,F:,,::FF,,F:,,F::,F,,:F,,,F,,::,,::,F:,:,,F,,,,:,
@A01757:128:HWYCLDRX2:1:2101:11369:22435
TCGGACTACCCGGGTATCTAATCCTGTTTGCTACCCATGCTTTCGAGCCTCAGCGTCAGTTAGTGCCCAGTAGGCCGCCTTCGCCACTGGTGTTCCTCCCGATATCTACGCATTCCACCGCTACACCGGGAATTCCGCCTACCTCTACACCACTCAAGACCGACAGTTTTGAAAGCAGGTTGCGGGTTGAGCCCGCACGTTTCACTCCCAACTTGTCGATCCGCCTGCGCTCCCTTTACACCCAATGAATC
+
FFFFFFFFFFFFFFFFFFFFFFFFFFFFFFFFFFFFFFFFFFFFFFFFFFFFFFFFFFFFFFFFFFFFFFFFFFFFFFFFFFFFFFFFFFFFFFFFFFFFFFFFFFFFFFFFFFFFFFFFFFFFFFFFFFFFFFFFFFFFFFFFFFFFFFFFFFFFFFFFFFFFFFFFFFFFFFFFFFFFFFFFFFFFFFFFFFFFFFFFFFFFFFFFF,FFFFFFFFFFFFFFFF:FFFFFFFFFFFFFFFFF,F:F:FF
@A01757:128:HWYCLDRX2:1:2101:3043:22451
TCGGACTACCAGGGTATCTAATCCTGTTCGCTCCCCTAGCTTTCGCGCCTCAGCGTCAGTCGTGGCCCAGAAGGCCGCCTTCGCCGCCGGTGTTCTTCCCAATATCTGCGCATTCCACCGCTACACTGGGAATTCCGCCTTCCCCTACCAGACGCAAGCCTGCCGGTATCGGGGGCGGTCCGGGGTTGAGCCCCGGTATTTGACCCCCGACATTACAGGCGGCCTAGGGGCGGTTTACGCCCAGTGAATCC
+
:FFFFFFF:FFFFFFFFFFFFFFFFFFFFF,F,,FFFFFFFFFFFFFFFFFFFFFFFFFF:FF::FFFFF:FFFFFFF,FF:FF,F,FFF,FFFFFF,F:,FF:F,F:,FFFFFFFF:,F:F:F::,FFF:FFFF,F::FF::,FFF:,:F:F,F:,FFF,FF:FFF:,,FFFFF,F,,,FFFFFFFFFFFFF:FFF,:FFFF,,::F:F,,F,:,,FFF,F,,F,:,,F:F,,FF,:,F:,F,FF,,F,,
@A01757:128:HWYCLDRX2:1:2101:32651:22498
TCGGACTACAGGGGTATCTAATCCTGTTCGCTCCCCTAGCTTTCGCGCCTCAGCGTCAGTCGTGGCCCAGAAGGCCGCCTTCGCCGCCGGTGTTCTTCCCAATATCTGCGCATTCCACCGCTACACTGGGAATTCCGCCTTCCCCTACCAGACTCAAGCCTGCCGGTATCGGGGGCGGACCGGGGTTGAGCCCCGGTATTTGACCCCCGACCTAACAGGCCGCCTACGCGCGCTTTACGCCCAATGAATCC
+
FFFFFFFFFFFFFFFFFFFFFFFFFFFFFFFFFFFFFFFFFFFFFFFFFFFFFFFFFFFFFFFFFFFFFFFFFFFFFFFFFFFFFFFFFFFFFFFFFFFFFFFFFFFFFFFFFFFFFFFFFF,FFFFFFFF:FFFFFFFFFFFFFFFFFFFFFFFFFFFFFFFF,FFFFFFFFFFFFFFFFFFFFFFFFFFFFFFF::FFF,FFFFFFFFFFFFFFFFFFFFFFFFFFFFFFFFFF:F:FFF:FF,FFFFF
@A01757:128:HWYCLDRX2:1:2101:24352:22561
TCGGACTAAAAGGGTTTCTAATCCTATTTGCTCCCCACGCTTTCGTGCCTCAGCGTCAGTCACAGGCCAGGCGGCCGCCTTCGCCACTGGTGTTCTTCCATATCTCTGCGCATTTTACCGCTACACATGGAGTTCCACCGCCCTCTCCTGTCCTCAAGTCTGCCAGTTTCTGAATGAAAGACGAGTTGAGCTCATCCCTTTGCCTTCAGACTGAACAGACCGCCTGCGCACCCTTTACGCCCAATCATTCC
+
FFFFFFFFFFFFFFFFFFFFFFFFFFFFFFFFFFFFFFFFFFFFFFFFFFFFFFFFF,FFFFFFFFFFFFFFFFFFFFFFFFFFFFFFFFFFFFFFF:FFFFFFFFFFFFFFFFFFFFFFFFFFFFFFFFFFFFFFFFFFFFFFFFFF:FFFFFFFFFFFFFFFF:FFFFFFF:FFFFFFFFFFFFFFFFFFFFFFFFFFFFFFFFF,FFFFFF:FFFFFFFF:F:FFFFFFFF,FFFFFFFFFFFFFF:F
@A01757:128:HWYCLDRX2:1:2101:2663:22576
TCGGACTACAAGGGTATCTAATCCTGTTCGCTCCCCTAGCATTCGCGCCTCAGCGTCAGTCGTGGCCCAGAAGGCCGCCTTCGCCGCCGGTGTTCTTCCCAATATCTACGCATTTCCCCGCTACACTGGGAATTCCGGCTTCCCCTACCAGACTCAAGCCTGCCGGTATCGGGGGCGGACCGGGGTTGCGCCCCGGGATTTGACCCACGACCTAACAGGCCGCCGAGCCGCGCTTTGAGGCCGAGGAATGC
+
:FFFFFFFF:FFF:FFF:,FFF:F,FFFFFF:,FFFF,FF,F,FF:F:::FFFFFFFF:F,FFFF:F:FF,F,,,FFF:F:F,F::F,,FFFF,F,F,:FFFFFF::,::FFFFFF,FFFFFFFFF:F,FF,:,FF,:,F,FFF::FFF:,FFFF,F:,,:F:F,FF,F::FFFF:F:FF:F,FF,:,,FFFF:FF,F,F,,,::F:F,,,,::F:,,,:FFF,,F,,,:,:,,,F,,F,FF,,,,,,,:F
@A01757:128:HWYCLDRX2:1:2101:1732:22654
TCGGACTACAAGGGTATCTAATCCTGTTTGCTCCCCACGCTTTCGTACCTCAGTGTCAGTTACAGTCCAGAAAGCCGCCTTCGCCACTGGTGTTCCTCCTAATATCTAAGCATTTCACCGCTACACTAGGAATTCCGCTTTCCTCTCCTGCACTCAAGTCTCGCAGTTCGCAAGGCTTACAATGGTTAAGCCACTGCCTTTCACCTCGCGCTTACAAAACCACCTACGTACTCTTTACGCCCAATCATTCC
+
FFFFFFFFF:,FFFFFFFFFFFFFFFF:FFFFFFF:FFFFFFF:FF:FFFFFFFFFFFFFFFFFFFFFFFFFFFFFFFFFFFFFF,FF:FFFFFF,FFFFFFF:FFFF,FFFFFFFFFFFFFFFF:FFFFFFFFFFFFFFFFFFFFFFFFFF:FFF:FFFFFFFF:FFF:FFFFFFFFFFF:,FFF:F,:FFFF,FFFFFFFFFFFFFFFFFFFFFF:FFF,:F,:F:,:FFFFFFF:FF,FF,F::FFF:
@A01757:128:HWYCLDRX2:1:2101:13340:22654
TCGGACTACTGGGGTATCTAATCCTATTTGCTCCCCACGCTTTCGAGCCTCAACGTCAGTCATCGTCCAGCAAGCCGCCTTCGCCACTGGTGTTCCTCCTAATATCTACGCATTTCACCGCTACACTAGGAATTCCACTTGCCTCTCCGACACTCCAGCCCTGCAGTTCCAAATGCAGTCCCGGGGTTGAGCCCCGGGCTTTCACATCTGGCTTGCAATGCCGTCTACGCTCCCTTTACACCCAGTAAATC
+
FFFFFFFFFFFFFFFFFFFFFFFFFFFFFFFFFFFFFFFFFFFFFFFFFFFFFFFFFFFFF:FFFFFFFFFFFFFFFFFFFFFFFFFFFFFFFFFFFFFF:FFFFFFFFFFFFFFFFFFFFFFFFFFFFFFFFFFFFFFFFFFFFFFFFFFFFFFFFFFFFFFFFFFFFFFFFFFFFFFFFF:FFFFFFFFFFFFFFFFFFFFFFFFFFFFFFFFFF:FFFFFFFFFFFFFFFFFFF:FFFFFFFF:FFF:
@A01757:128:HWYCLDRX2:1:2101:15239:22717
TCGGACTACTAGGGTATCTAATCCTGTTTGCTCCCCACGCTTTCGCGCCTCAGCGTCAGTTGCTGTCCAGCAGACCGCCTTCGCCACTGGTGTTCCTCCTAATATCTACGCATTTCACCGCTACACTAGGAATTCCGTCTGCCTCTCCAGTACTCAAGAAAAACAGTTTCAAATGCAGGCCACAGGTTGAGCCCGTGGTTTTCACATCTGACTTGCTTTCCCGCCTACACGCCCTTTACACCCAGTAAATC
+
FFFFFFFF:F,F:FFFFF:FFFFFFFF,FFFFFFFFFFF:FFFFF:FFFFFFFFFFFFF:::,FFFFFFFFFFFFF:FFFFFFFFFFFFFFFFFFFFF:FFFFFFFF,FF,FFFFFFFFFFFFFFFFFFFFFFFFFFFF,FFFFFFFFFFFF,F:FFF:FFFFFFFFFFFF:FFFFFF:FFFFFF,:F,FFFFF,FFFFFFFFFFF:FF:F,F::FF,FF,FFF:FFFFFFFF:FFFFFFFF,FFFFFFF,
@A01757:128:HWYCLDRX2:1:2101:19651:22717
TCGGACTACAGGGGTATCTAATCCTGTTTGCTCCCCACGCTTTCGTGCCTCAGTGTCAGTTACAGTCCAGAGAGCCGCCTTCGCAACTGGTGTTCCTCCTAATATCTACGCATTTCACCGCTACACTAGGAATTCCACTCTCCTCTCCTGCACTCAAGTTCCCCAGTTTCAAAGGCTTACTACGGTTGAGCCGTAGCCTTTCACCTCTGACTTAAGAAACCACCTACGCACCCTTTACGCCCAGTAATTCC
+
FFFFFFFFFFFFFFFFFFFFFFFFFFFFFFFFFFFFFFFFFFFFFFFFFFFFFFFFFFFFFFFFFFFFFFFFFFFFFFFFFF:FFFFFFFFFFFFFFFFFFFFFFFFFFFFFFFFFFFF:FFFFFFFFFFFFFFFFFFFFFFFFFFF:FFFFFFF,FFFFFFFFF:FFFFFFFFFFFFFFF:FFFFFFFFFFFFFF:FFFFF,FFFFFF:FFFFF,FFFF:FF,FFF,FFFFFF,FFF:FFFFFFFFFFF,
@A01757:128:HWYCLDRX2:1:2101:5737:22827
TCGGACTACAAGGGTATCTAATCCTGTTCGATACCCACGCTTTCGTGCCTGAGCGTCAGTTGGGCGCCGGTATGCTGCCTTCGCAATCGGAGTTCTGCGTGATATCTATGCATTTCACCGCTACACCACGCATTCCGCATACTTCTCGCCCACTCTAGCAAGCCAGTTTCAACGGCTTGTCGGGGTTGAGCCCCGAAATTTTACCGCTGACTTAACTCGCCGCCTGCGCACCCTTTAAACCCAATAAATAC
+
FFFFFFFFFFFFFFFFFFFFFFFFFFFFFFFFFFFFFF:FFFFFFFFFFFFFFFFFFFFFFFFFFFFFFFFFFFFFFFFF:FFFFFFFFFF,FF:FFFFFFFFF::F,FFFFF,F:,FFFFFFFFFFFFFFFFFFFFFFF,:F:FFFFFFF,FFFFFFF:FFFFFFF,FFFFFFFFFFFFFFFFFFFFFFFFFFFF:FFFF::FFFFFFF,F,FFFFFFF:FFFF,FFFF,FF:,,FFFF:FF,F:FFF,,
@A01757:128:HWYCLDRX2:1:2101:14624:22874
TCGACTACAGGTTTCTAATCCTATTTGCTCCCCACGCTTTCGTGCCTCAGCGTCAGTCACAGGCCAGGCGGCCGCCTTCGCCACTGGTGTTCTTCCATATCTCTGCGCATTTTACCGCTACACATGGAGTTCCACCGCCCTCTCCTGTCCTCAAGTCTGCCAGTTTCTGAATGTAAGACGAGTTGAGCTCATCCCTTTGCCTTCAGACTGAACAGACCGCCTGCGCGCCCTTTCGGCCCACTCATTCCGGA
+
FFF,FF::FFFFFFFF,FFFFFFFFFFFF:FFFFF:FFFFF:F:FFFFF:FFFF,FFF:FFFFFFFFFFF:FFFFFFFFF:F:FFFFF:::FFF:FFFFFFF:FFFFFF:F:F:FFF:FFF:FFFFFFFFFF:F:FFFF,:FFFFFFFFFFFFFFF:,FFFFF,F:FFFFFFF,FFFFFF::FFF,FF:FF:F,:FFFFFFF:F,,,,FF,FFFFFFFFFFFF:F,,:FF,:F,,FF:F,,:F::,FFF:,
@A01757:128:HWYCLDRX2:1:2101:15121:22952
TCGGACACTAGGGTTTCTAATCCCTTTCGCTCCCCTGGCCTTCGTGCCTCAGCGTCAGTTAATGTCCAGGAACCCGCCTTCGCCACGAGTGTTCCTCTCGATATCTACGCATTTCACTGCTACACCGAGAATTCCGGTTCCCCCTCCATTACTCTAGTCTCGCAGTATCATGTGCCGTCCGCGGGTTGAGCCCGCGCCTTTCTCAGAGGACTTAGGAAAGAGCCTACGCACGCTGTCCGCGCGGGGGGTCG
+
FFFFFF,FFFFFFFFFFF:FFFFF,FFFFFFFFFFFF:F:FFFFF,FFFFFFFFFFFFF,F,,F::FFFFFFFFFFF,F,FFF,FFFFFFFF,FFFFFFF:F,:FF,FFF::FFF::FFFFFF:FFF:FF,,,F,FF:F:F:FFFFFF,FFFFFF,FFF:FFFF:F,FF,FF,FFFFF:FF,FFFF,FFFF,FFFFFF:,:F,::,F,FF::,:,F:,:,:FF,,:FFF,,,F:,F:FFF:,,F,,,:,F,
@A01757:128:HWYCLDRX2:1:2101:22562:22968
TCGGACTACCGGGGTATCTAATCCTATTTGCTCCCCACGCTTTCGTGCCTCAGCGTCAGTCACAGGCCAGGCGGCCGCCTTCGCCACTGGTGTTCTTCCATATCTCTGCGCATTTTACCGCTACACATGGAGTTCCACCGCCCTCTCCTGTCCTCAAGTCTGCCAGTTTCTGAATGAAAGACGAGTTGAGCTCATCCCTTTGCCTTCAGACTGAACAGACCGCCTGCGCACCCTTTACGCCCAATCATTCC
+
FFFFFFFF:FFFFFFF,FFFF:FFFFFFFFFFFFFF:FFFFF:FFFFFFFFFFFF:FFFFF:FFFFFFFFFFF::FFFFFFFFFFFFFFFFFF:FFFF:FF,,FFFFFFFFFF:FFFFFF,FFFFFFFFFFFFFFFFFF:FFFFFFFFFFFFFFFFFFFFFFF:FFFFFFFF:FFFFFF:FF:FFFFFFFFF:FFFFFFFFF::F,FFFFFF,FFFFFF:,FFFF:,FFFF:FFFFFFFFFFF,FFFFFFF
@A01757:128:HWYCLDRX2:1:2101:26476:23077
TCGGACTACACGGGTATCTAATCCTGTTCGCTACCCATGCTTTCGAGCCTCAGCGTCAGTTGCAGACCAGAGAGCCGCCTTCGCCACTGGTGTTCTTCCATATATCTACGCATTCCACCGCTACACATGGAGTTCCACTCTCCTCTTCTGCACTCAAGTTCAACAGTTTCTGATGCAATTCTCCGGTTGAGCCGAAGGCTCTCACATCAGACTTATTGAACCGCCTGCACTCGCTTTACGCCCAATAAATC
+
FFFFFFFFFFFFFFFFFFFFFFFFFFFFFFFFFFFFFFFFFFFFFFFFFFFFFFFFFFFFFFFFFFFFFFFFFFFFFFFFFFFFFFFFFFFFFFFFFFFFFFFFFFFFFFFFFFFFFFFFFFFFFFFFFFFFFFFFFFFFFFFFFFFFFFFFFFFFFFFFFFFFFFFFFFFFFFFFFFFFFFFFF:FFFFFFF:FFFFFF:FFFFFFFFFFFFFFFFFFFFFFFFFFFFFFFFFFFFFFFFFFFFFFF:FF
@A01757:128:HWYCLDRX2:1:2101:30264:23218
TCGGACTACAGGGGTATCTAATCCTGTTTGCTCCCCACACTTTCGAGCCTCAGCGTCAGTTAGAGCCCAGCAAGCCGCCTTCGCCACTGGTGTTCCTCCGAATATCTACGCATTTCACCGCTACACTCGGAATTCCGCTTGCCTCTACTCCACTCAAGAACTACAGTTTTGGATGCAGCTCCGCAGTTAAGCTGCGGTATTTCACATCCAACTTGCAGTCCCGCCTGCGCTCCCTTTACACCCAGTAATTC
+
FFFFFFFFFFFFFFFFFFFFFFFFFFFFFFFFFFFFFFFFFFFFFFFFFFFFFFFFFF:FFFFFFFFFFFFFFFFFFFFFFFFFFFFFFFFFFFFFF:FFFFF,FFF,FFFFFFFFFFFFFFFFFFFFFFFFFFFFFFFFFFFFFFFFFFFFFFFFFFFFFFFFFFFFFFF:FFFFFFFFFFFFFFFFFFFFFFFFFFFFFFFFFFFFFFFFF,F:FFFFFFFFFFFFFFFFFFFFFFFFFFFFFF:FFFF
@A01757:128:HWYCLDRX2:1:2101:32344:23312
TAGGACTACACGGGTATCTAATCCTGTTCGATCCCCACGCTTTCGTGCTTCAGCGTCAGTAGGAAGCCGGCATGCTGCCTTCGCAATCGGGGTTCTGCGTGATATCTATGCATTTCACCGCTACACCACGCATTCCGCATACTTCTCTTCCACTCAAGAGCGCCAGTTTCAATGGCGGGAAGGGGTTGAGCCCCTCAATTTGACAACTGACTTAACGCTCCGCCTACGCACCCTTTAAACCCAATAAATCC
+
F:FFFFFFFFFFFFFFFFFFFFFFFFFFFFFFFFFFFFFFFFFFFFFFFFFFFFFFFFFFFFFF,FFFFFFFFFFFFFFFFFFFFFFFFFFFFFFFFFFFFFFFFFFFFFFFFFFFFFFFFFFFFFFFFFFFFFFFFFFFFFFFFFFFFFFFFFFFFFFFFFFFFFFFFFFFFFFFFFFF,FFFFFFFFFFFFFFFFFFFFFFFFFFF,FFFFFFFFFFFFFFFFFFFFFFFFF:FFFFF:FF,FF:FFFF
@A01757:128:HWYCLDRX2:1:2101:9118:23390
TCGGACTACTGGGGTATCTAATCCTGTTCGCTACCCATGCTTTCGAGCCTCAGCGTCAGTTGCAGACCAGAGAGCCGCCTTCGCCACTGGTGTTCTTCCATATATCTACGCATTCCACCGCTACACATGGAGTTCCACTCTCCTCTTCTGCACTCAAGTTCAACAGTTTCTGATGCAATTCTCCGGTTGAGCCGAAGGCTTTCACATCAGACTTATTGAACCGCCTGCACTCGCTTTACGCCCAATAAATC
+
FFFFFFFFFFFFFF:FFFFFFFFFFFFFFFFFFFFFFFFFFFFFFFFFFFFFFFFFFFFFFFFFFFFFFFFFFFFFFFFFFFFFFFFFFF,FF:FFFFF:FFFFFFFFFFFFFFFFFFFFFFFFFFFFFFFFFF,FFFFFFF:FFFF:FFFFFFFFFFFFF:FFFFFFFFFFFFFFFFFFFFFFFFFFFF:FFFFFFFFFFFFFFFFFFFFFF,FFFF::,FFFFFFFFFFFFFFFFFF:FFFFFFF::,F
@A01757:128:HWYCLDRX2:1:2101:22706:23500
TCGGACAACCCGGGTTTCTAATCCTGTTCGCTCCCCTAGCTTTCGCGCCTCAGCGTCAGTCGTGGCCCAGAAGGCCGCCTTCGCCGCCGGTGTTCTTCCCAATATCTGCGCATTCCACCGCTACACTGGGAATTCCGCCTTCCCCTACCAGACTCAAGCCTGCTGGTATCGGGGGCGGACCGGGGTTGAGCCCCGGTATTTGACCCCCGACCTAACAGCCCGCCTACGCGCGCTATACGCCCAATCAATCC
+
,FF:FFFF:FFFFFF:F:FFF:FF::FFFFF:FF::FF:F:,:FFFFFFFFF::,:FFFFF:FFFFF,FFFFF:FF::F:FFFFFF:F,,,,,,F:FFF:FFFF,F,:FFFFFFFFFFFF:FF:F,:,FFFFFFF,,,F:FFF:FFF,FF:FF:FFFFFFFFF,:F,:FFFF:FFF:FFF:,,F::,,F:FFFFFF:FFF,FFF,F,FFFF,F:FFF:,FF:F:FF,,FF::,F,,:F,F:,FFF,FFFF:
@A01757:128:HWYCLDRX2:1:2101:4408:23531
TCGGACTACAAGGGTATCTAATCCTGTTCGCTACCCATGCTTTCGAGCCTCAGCGTCAGTTGCAGACCAGAGAGCCGCCTTCGCCACTGGTGTTCTTCCATATATCTACGCATTCCACCGCTACACATGGAGTTCCACTCTCCTCTTCTGCACTCAAGTTCAACAGTTTCTGATGCAATTCTCCGGTTGAGCCGAAGGCTTTCACATCAGACTTATTGAACAGCCTGCACTCGCTTTACGCCCAAGAACTC
+
FFFFF:FFFFFFFFFFFFFF:FFFFFFFFFFFFFFFFFFFFFFFFFFFFFFFFFFFFFFFFF:FFFFFFFFFFFF,FFF:FFFFFF:::F:,F::FFFFFFF,FFFFFFF::FFFF:F:FFFFFFF,:FF:FFFF,FFFFFFF,FFFFFF,FFFFFFFF:F,FFFF:FF,F,,FF,FF,FFFF:FFF:FFF,FF,:FFFF,FFFFFFF:,FF:FFF,FF,F,:FFF,F,:F:FFFFFFFF::F,,,F,:F:
@A01757:128:HWYCLDRX2:1:2101:22905:23563
TCGGACAACCCGGGTTTCTAATCCTGTTCGCTCCCCTAGCTTTCGCGCCTCAGCGTCAGTCGTGGCCCAGAAGGCCGCCTTCGCCGCCGGTGTTCTTCCCAATATCTGCGCATTCCACCGCTACACTGGGAATTCCGCCTTCCCCTACCAGACTCAAGCCTGCCGGTATCGGGGGCGGACCGGGGTTGAGCCCCGGTATTTGACCCCCGACCTAACAGGCCGCCTACGCGCGCTTTACGCCCAATGAATCC
+
FFFFFF:FFFFFFFFFFFFFFFFFFFFFFFFFFFFFFFFFFFFFFFFFFFFFFFFFFFFFFFFFFFFFFFFFFFFFFFFFFFFFFFFFFFFFFFFFFFFFFFFFFFFFFFFFFFFFFFFFFFFFFFFFFFF:FFFFFFFFFFFFFFFFFFFFFFFFFFFFFFFFFFFFFFFFFFFFFFFFFFFFFFFFFFFFFFFFFFFFFFFFFFFFFFFFFFFFFFFFFFFFF:FFFFFFFF:FFFFF:FF::FFFFFF
@A01757:128:HWYCLDRX2:1:2101:4752:23625
TCGGACTACAAGGGTATCTAATCCTATTTGCTCCCCACGCTTTCGTGCCTCAGCGTCAGTCACAGGCCAGGCGGCCGCCTTCGCCACTGGTGTTCTTCCATATCTCTGCGCATTTTACCGCTACACATGGAGTTCCACCGCCCTATCCTGTCCTCAAGTCTGCCAGTTTCTGAATGTAAGACGAGTTGAGCTCGTCCCTTTGCCTTCAGACTGAACAGACCGCCTGCGCACCCTTTACGCCCAATCATTCC
+
FFFF,FFFFFFFFF:::FF:FFFFFF:,FFFFFFFFF:FFFFF,F:FFFF:FFFF::FFFF:FFFF:FF:FFFFFFFFFFF,F:FFFF,FFFF:FF:FFF,FFFFFFF:F,FFFFFF,F,FFFF:FFFFF,:,F,,::,FFF,F,FFFFFFF,F:FFFFFF:FFF:FFFFF,FFF:,F,:FF,FFFFFFFF,:,FF,F:FFF::F,FF,FF:FF,:FFF,,FF,,FFFFFFF:,FFFF:,,,F,FF:,FFF
@A01757:128:HWYCLDRX2:1:2101:10827:23625
TCGGACTACTAGGGTATCTAATCCTGTTCGCTCCCCACGCTTTCGTGCCTCAGCGTCAGTTTCAGTCCAGAAAGCCGCCTTCGCCACTGGTGTTCTTCCTAATATCTACGCATTTCACCGCTACACTAGGAATTCCGCTTTCCTCTCCTGTACTCTAGCTTGATAGTTCCAAATGCAATCCTCGGGTTAAGCCCAAGGCTTTCACATCTGGCTTACCATGCCGCCTACTCACCCTTTACACCCAGTAATTC
+
FFFFFFFFFFFFFFFFFFFFFFFFFFFFFFFFFFFFFFFFFFFFFFFFFFFFFFFFFFFFFFFFFFFFFFFFFFFFFFFFFFFFFFFFFFFFFFFFFFFFFFFFFFFFFFFFFFFFFFFFFFFFFFFFFFFFFFFFFFFFFFFFFFFFFFFFFFFFFFFFFFFFFFFFFFFFFFFFFFFFFFFFFFFFFFFFFFFFFFFFFFFFFFFFFFFFF:FFFFFF:FFFFFFFFFFFFFFFFFF,FFFFFF,FFFF
@A01757:128:HWYCLDRX2:1:2101:29803:23641
TCGGACTACTAGGGTATCTAATCCTGTTCGCTACCCATGCTCTCGTGCATCAGCGTCAGACTCAGCCTGGTAAGCTGCCTTCGCTATCAGAGTTCTAAGTTATATCTATGCATTTCACCGCTACTTAACTTATTCCGCCTACCTCGTCTGTTCTCTAGCTCTACAGTATTAATGGCACAATGAGGTGAAGCCCCAAAATTTTACCACTAACTTATAATGCCGCCTACGCACCCTTTAAACCCAATAAATCC
+
FFFFFFFFFFFFFFFFFFFFFFFFFFFFFFFFFFFFFFFFFFFFFFFFFFFFFFFFFFFFFFFFFFFFFFFFFFFFFFFFFFFFFFFFFFFFFFFFFFFFFFFFFFFFFFFFFFFFFFFFFFFFFFFFFFFFFFFFFFFFFFFFFFFFFFFFFFFFFFFFFFFFFFF,FFFFFFFFFFFFFFFFFFFF:FFFFFFFF:FFFFF:FFFFFFFFFFF:FFFFFFF,FFFFFFFFF:FFFFFFFFFFFFFFFF,
@A01757:128:HWYCLDRX2:1:2101:20139:23657
TCGGACTACCAGGGTATCTAATACTGTTCGCTCCCCTAGCTTTCGCGCCTCAGCGTCAGTCGTGGCCCAGAAGGCCGCCTTCGCCGCCGGTGTTCTTCCCAATATCTGCGCATTCCACCGCTACACTGGGAATTCCGCCTTCCCCTACCAGACTCAAGCCTGCCGGTATCGGGGGCGGACCGGGGTTGAGCCCCGGTATTTGACCCCCGACCTAACAGGCCGCCTACGCGCGCTTTACGCCCAATAAATCC
+
FFFFFFFFFFFFFFFFFFFFFFFFFFFFFFFFFFFFFFFFFFFFFFFFFFFFFFFFFFFFFFFFFFFFFFFFFFFFFFFFFFFFFFFFFFFFFFFFFFFFFFFFFFFFFFFFFFFFFFFFFFFFFFFFFFFFFFFFFFFFFFFFFFFFFFFFFFFFFFFFFFFFFF:FFFFFFFFFFFFFFFFFFF:FFFFFFFFFF:FFFFFFFFFFFFFFFFFFFFFFFFFFFFF:FFFFFFFF:FFFFFF:FFFFFFF
@A01757:128:HWYCLDRX2:1:2101:14443:23719
TCGGACTACCCGGGTATCTAATCCCTTTCGCTCCCCTGGCCTTCGTGCCTCAGCGTCAGTTAATGTCCAGGAACCCGCCTTCGCCACGAGTGTTCCTCTCGATATCTACGCATTTCACTGCTACACCGAGAATTCCGGTTCCCCCTCCATTACTCTAGTCTCGCAGTATCATGTGCCGTCCGCGGGTTGAGCCCGCGCCTTTCACACACGACTTACGAAACAGCCTACGCACGCTTTACGCCCAGTGATTC
+
FFFFFFFFFFFFFFFFFFFFFFFFFFFFFFFFFFFFFFFFFFFFFFFFFFFFFFFFFFFFFFFFFFFFFFFFFFFFFFFFFFFFFFFFFFFFFFFFFFFFFFFFFFFFFFFFFFFFFFFFFFFFFFFFFF:FFFFFFFFFFFFFFFFFFFFFFFFFFFFFFFFFFFFFFFFFFFFFFFFFFFFFFFFFFFFFFFFFFFF:FFFFFFFFFF:FFFFFFFFFFFFFFFF:FFFFFFFFFFFFFFFFFFFFFFF
@A01757:128:HWYCLDRX2:1:2101:16170:23735
GGGGGGGGGCGGGGGTCGCGTCTCAGATCAAATAGAAGCCAACGGGGGACAGACGCAGGGGGAAAAAAAGCAAACACCCCCCCCACCACCCCCGCTGCAGCTAAAAAAAAAAAATAAAAAAAAAAAAAAAGAAATAAACCCCACCAACCAACACGAAACACCCCCCTAACAAAGACCGAATCAAGCACGGAACATGGAGGAAAAAAACCAAAAAGAAGAAAACCCACCACCCCCCAAAACGACACAAAAAA
+
:FF:FFF::,,:,:,,,:,,,,,,,,,,,,,,,,,,,,:,,,,,,:,,,,,,,,,,,,,,,,,,,,,,,,,,,,,,,:,,,,,:,,,,:,,,,,,,,,,,,,,,F,:,,:,,FF,,,::F,,,:F,FF,:,,:,,,,,,,,,F,,::,,,,:F,,,,F:,,,,,:,,,,,,,,,,,,,,,,F:,,,,:,,::,,,,,:,,,F,,F,,,,,,FF,,:,,,,,,,,,,,F:,,,F,,,,,:,,:FF,:FF::F
@A01757:128:HWYCLDRX2:1:2101:11216:23860
TCGGACTACAAGGGTATCTAATCCTGTTTGCTCCCCACGCTTTCGAGCCTCAACGTCAGTTACAGTCCAGTAAGCCGCCTTCGCCACTGGTGTTCCTCCTAATATCTACGCATTTCACCGCTACACTAGGAATTCCACTTACCTCTCCTGCACTCCAGCTGTACAGTTTCCAGAGCAGTCCGGGGGTTGAGCCCCCGCCTTTCACTCCAGACTTGCACTGCCGTCTACGCTCCCTTTACACCCAGTAAATC
+
FFFFFFFFFFFFFF:FFFFFFFFFFF:FFFFFFFFFFFFFFFFFFFFFFFFFFFFFFFFFFFFFFFFFFFF,FFFFFFFFFFFFF:FFFFFFFFFFFFFFFFFFFFFFFFFFFFFFFFFFF:FF:FF:FFFFFFFFFFFFFFFFFFFFFFFFFFFFFFFFFFFFFFFFFFF,FFFFFFFFFFFFFFFFFFFFFFFFFFFFFFFFFFFFFFFF:FFFF:FFFFFFFFF,FFFFFFFFFFF:FFFFFFFFFFF
@A01757:128:HWYCLDRX2:1:2101:12174:23860
CGGACTACAAGGGTATCTAATCCTGTTTGCTCCCCACGCTTTCGCGCCTCACCGTCAGTTGTCGTCCAGCAGGCCGCCTTCGCCACTGGTGTTCCTCCTAATATCTACGCATTTCACCGCTACACTAGGAATTCCGCCTGCCTCTCCGATACTCAAGACCAACAGTTTCAAATGCAGTTCGGGGGTTGAGCCCCCGGATTTCACATCTGACTTGTCAGCCCGGCTACACGCCCTTTACACCCAGTAAATCC
+
FFFF:FFFFFFFFFFFFFF:FFFFFFFFFFFFFFFFFFFFFFFFFFFFFFFFFFFFFFFFF:FFFFFFFFFFFFFFFFF:FFFFFFFFFFFFFFFFFFFFFFFFFFFFFFFFFFFFFFFFFFFFFFFFFFFFF:FFFFFFFFFFFFFFFFFFFFFFFF:FFFFFFFFFFFFFF:FF:FF:::FFFFFFF:FFFFFFFF:FFFFFFFF:,,FFFFFFFFFFFF,FF:FFF::F:FFFFFFFF:F:FFF,FF,
@A01757:128:HWYCLDRX2:1:2101:23122:23938
TCGGATACAGGGTTTCTAATCCTATTTGCTCCCCACGCTTTCGTGCCTCAGCGTCAGTCAACAGGCCAGGCGGCCGCCTTCGCCACTGGTGTTCTTCCATATATCTACGCATTTTACCGCTACACATGGAGTTCCACCGCCCTCTCCTGCTCTCTAGCCCGCCAGTTTCCAGAGCCTGTACCGGTTGAGCCGGTACCTTTCACTCCAGACTTAGCAGGCCGCCTACGCACCCTTTACGCCCAATCATTCCG
+
FFFFFFFFFFFFFFFFF:FFFFFFFFFFFFFFFFFFFFFFFFFFFFFFFFFFFFF:FFFFFFFFFFFFFFFFFFFFFFFFFFFFFFFFFFFFFFFFFFFFFFFFFFFFFF:FFFFFFFFFF:FFFFFFFFFFFFFFFF:FF:FFFFFFFFFFFFF::FFFFFFFFFFFFFFFFFFFFFFFFFFFFFFFFFFFFFF:FFFFFFFFFFFFFFFF::FFFFFFFFFFFFFFFFFFFFFFFFFFFFFF:FFFF:F
@A01757:128:HWYCLDRX2:1:2101:27208:23938
TCGGACTACAGGGGTATCTAATCCTATTTGCTCCCCACGCTTTCGTGCCTCAGCGTCAGTCACAGGCCAGGCGGCCGCCTTCGCCACTGGTGTTCTTCCATATCTCTGCGCATTTTACCGCTACACATGGAGTTCCACCGCCCTCTCCTGTCCTCAAGTCTGCCAGTTTCTGAATGAAAGACGAGTTTAGCTCATCCCTTTGCCTTCAGACTGAACAGACCGCCTGCGCACCCTTTACGCCCAATCATTCC
+
FFFFFFFFFFFFFFFFFFFFFFFFFFFFFFFFFFFFFFFFFFFFFFFFFFFFFFFFFFFFF:FFFFFF,FFFFFFFFFFFFFFFFFFFFFFFF:FFFFFF,:FF:FFFFFFFFFFFFFFFFFFFFFFFFFF:FFFFFFFFFFFFFFFFFFFFFFFFFFFFFFFFFFFFFFFFFFFFFF,FFF:FFFFFFFFFFFFFFFFFFFFFFFFFFFFFFFFFFFFFFFFFFF,F:FFF,FFFFFFFFFF,F:FFF:F
@A01757:128:HWYCLDRX2:1:2101:21197:23954
TCGGACTACCCGGGTATCTAATCCTGTTTGCTACCCACGCTTTCGAGCCTCAGCGTCAGTTAAAGCCCAGCAGGCCGCCTTCGCCACTGGTGTTCCTCCTAATATTTACGCATTTCACCGCTACACTAGGAATTCCGCCTGCCTCTACTTCACTCAAGATGAACAGTTTCGATCGCATCTATGGGTTAAGCCCATAGCTTTCACAGTCGACCTAACTGGCCGCCTACGCGCGCTTTTCGCCCAATGAATCC
+
FFFFFFFFFFFFFFFFFFFFFFFFFFFFFFFFFFFFFFFFFFFFFFFFFFFFFFFFFFFFFFFFFFFFFF:FFFFFFFFFFFFFFFFFFFFFFFFFFFFFFFFFFFFFFFFFFFFFFFFFFFFFFFFFFFF,FFFFFFFFFFFFFF:FFFFFFFFFFFFFF:FFFFFFFFFFFF:FFFFFFFF:FFFFF,FFFFFFFFFFFFFFFFFFFFFFFFFFFFFFFFFFFFFFFFFFFF:FFFFFFFFFF,FFFFF
@A01757:128:HWYCLDRX2:1:2101:27073:23954
TCGGACTACAGGGGTATCTAATCCTATTTGCTCCCCACGCTTTCGTGCCTCAGCGTCAGTCACAGGCCAGGCGGCCGCCTTCGCCACTGGTGTTCTTCCATATCTCTGCGCATTTTACCGCTACACATGGAGTTCCACCGCCCTCTCCTGTCCTCAAGTCTGCCAGTTTCTGAATGAAAGACGAGTTTCGCTCATCCCTTTGCCTTCAGACTGAACAGACCGCCTGCGCACCCTTTACGCCCAATCATTCC
+
FFFFFFFFFFFFFFF,FFFFF::FFFFFFF:FFFFF,FFFFFF:FFFFFFFFF:FFF:FFFFFFFFFFFFFFFFFF:FFFFFFFF,:FFFFF,F,:,:,FFFFFFFFFFFFFFFFFFFFFF:FFF:FFFFFFFFFFFFFFF:FFFF,F:FFFF:FFF:FFF:FF,:FFFF:,FFFFFFFFFFFF:FFF,FF:,FF:,FFFFF,:F::FF:F,FF,:,:FFF:FF,:,FFFFFFF,F:F:FFFFFFFF,:,:
@A01757:128:HWYCLDRX2:1:2101:27055:23985
TCGGACTACAGGGGTATCTAATCCTATTTGCTCCCCACGCTTTCGTGCCTCAGCGTCAGTCACAGGCCAGGCGGCCGCCTTCGCCACTGGTGTTCTTCCATATCTCTGCGCATTTTACCGCTACACATGGAGTTCCACCGCCCTCTCCTGTCCTCAAGTCTGCCAGTTTCTGAATGAAAGACGAGTTTAGCTCATCCCTTTGCCTTCTGACTGAACAGACCGCCTGCGCACCCTTTACGCCCAATCATTCC
+
FFFFFFFFFFFFFFFFFFFFFFF:FFFFFFFFFFFFFFFFFFFFFFFFFFFFFFFFF:FFFFFFFFFF:FFFFFFFFFFFFFFFFFFFFFFFFFFFFFFFFFFFFFFFFFFFFFFFFFFFFFFFFFFFF:FFFFFFFFFFFFFFFFFFFFFFFFFFFFFFFFFF:FFFFFFFFFFFFFFFFFFFFFFFF:FFFFFFFFFFFFFFFFF,,FFF:F,FFFFFFFFFF,FFFF:FFF,FFFFFFFFFFFF:FFF
@A01757:128:HWYCLDRX2:1:2101:10954:24001
TCGGACTACAAGGGTATCTAATCCTGTTTGCTCCCAACGCTTTCGAGCCTCAGCGTCAGTTACTGTCCAGCAATCCGCCTTCGCCACTGGTGTTCCTCCGTATATCTACGCATTTCACCGCTACACACGGAATTCCGATTGCCTCTCCAGCACTCAAGAAAAACAGTTTCAAATGCAGGCTCAGGGTTGAGCCCTGAGTTTTCACATCTGACTTGCTTTCCCGCCTACACGCCCTTTACACCCAATAAATC
+
:FFFFFFFFFFF:FFFFFFFFFFFFF:FFFFFFFF:FFFFFFFFF,:FFFFFFFFFFFFFFF:FFFF:FFFFFFFFFFFFFFFFFFF:FFF,FFFFFFFFFFFFFFFFFFFFFFFF:FFFFF:FFFFFFFFFF:FFFF:FFFF,FFFFFFFFFFFFFF,:F:FF,FF:FFFF:F:FFFFFFFFFFFFFF:FFFFFFFFFFFFFFFFFFFFFF,FFFF:FFFFFFFFF:FF:F,FF:FFFF:,FFFFF:FFF
@A01757:128:HWYCLDRX2:1:2101:23086:24001
TCGGATACAGGGTTTCTAATCCTATATTCAACCAACGATTTCGTGCCTAAGCGTCAGTCAACAGGACAGCCGGACGACTACTCCACTGGTGTTCTTACATATATCTAATCATTTTACCTATACACATGGAGTTCCACCTCCCTCTCCTCCTCTCTAGCCCGCCACTTTCCAGAGCCTGTACCGGTTGAGCCGGTACCTTTCACACCAGACTTAGCAGGAAGCCTACGCACCATTTACCCCCAAACTATCCG
+
FF::F:F,,F,,F,,F,,::,FFFF,:,F,,F,:FF:,,:,FFFFFFF,FFFF,F,F,F:F:F,F,FF::FF,:FF,,F,F:FFF,F,F:,,FFFF,FFFFFFFFF:,,F:FF::FF,,,FF,FFFFF,FFF:FF:,,,,FFFFF,FF,FFF,FF,F,F,:F:F:,F,FFFFF:FF::FF:,,FF:,FFF:F,F:FF:,,FF,,F,FFFF:FFFFFFF,,F,FFFF:F:FFF,FFF:,FF,,F,:,,,:,F
@A01757:128:HWYCLDRX2:1:2101:2058:24032
TCGGACTACAAGGGTATCTAATCCTGTTTGCTCCCCACGCTTTCGCACCTGAGCGTCAGTCTTCGTCCAGGGGGCCGCCTTCGCCACCGGTATTCCTCCAGATCTCTACGCATTTCACCGCTACACCTGGAATTCTACCCCCCTCTACGAGACTCAAGCTTGCCAGTATCAGATGCAGTTCCCAGGTTGAGCCCGGGGATTTCACATCTGACTTAACAAACCGCCTGCGTGCGCTTTACGCCCAGTGATTC
+
FFFFFFFFFFF:FFFFFFFFFFFFFFFFFFFFFFFFFFFFFFFFFF:FFFFFFFFFFFFFFFFFFF,FFFFFFFFFFFFFFFFFFFFFFFFFFFFFFFFFFFF:FFFFFFF:FFFFF,FFFFF,FFFFFFFFFFFFF,FFFFFFF,FFFFFFFFFFFFFFFFFFFFFFFFFFFFF:FFFFFFFFFFFF,FF,FFFFFFFF:FFF:F,,FFF:F,,FF:FFFFFF:FFFF:F:F,F,FFF:FF:FFF,FF,,
@A01757:128:HWYCLDRX2:1:2101:28619:24032
TCGGACTACCGGGGTATCTAATCCTGTTCGCTCCCCTAGCTTTCGCGCCTCAGCGTCAGTCGTGGCCCAGAAGGCCGCATTCGCCGCCGGTGTTCTTCCCAATATCTGCGCATTCCACCGCTACACTGGGAATTCCGCCTTCCCCTACCAGACTCAAGCCTGCCGGTATCGGGGGCGGACCGGGGTTGAGCCCCGGTATTTGACCCCCGACCTAACAGGCCGCCTACGCGCGCTTTACGCCCAATGACTCC
+
FFFFFFFFFFFFFFFFFFFFFFFFFFFFFFFFFFFFFFFFFFFFFFFFFFFFFFFFFFFFFFFFFFFFFFFFFFFFFFFFFFFFFFFFFFFFFFFFFFFFFFFFFFFFFFFFFFFFFFFFFFFFFFFFFFFFFFFFFFFFFFFFFFFFFFFFFFFFFFFFFFFFFFF:FFFFFFFFFFFFFFFFFFFFFFFFFFFFFFFFF:FFFFFFFFFFF,FFFFFFFFFFF,FFFFFFFFFFFFFFFFFFF:F,FFF
@A01757:128:HWYCLDRX2:1:2101:23077:24048
TCGGATACAGGGTTTCTAATCCTATTTGCTCCCCACGCTTTCGTGCCTCAGCGTCAGTCAACAGGCCAGGCGGCCGCCTTCGCCACTGGTGTTCTTCCATATATCTACGCATTTTACCGCTACACATGGAGTTCCACCGCCCTCTCCTGCTCTCTAGCCCGCCAGTTTCCAGAGCCTGTACCGGTTGAGCCGGTACCTTTCACTCCAGACTTAGCAGGCCGCCTACGCACCCTTTACGCCCAATCATTCCG
+
FFFFFFFFFFFFFFFFFFFFFFFFFFFFFFFFFFFFFFFFFFFFFFFFFFFFFFFFFFFFFFFFFFFFFFFFFFFFFFFFFFFFFFFFFFFFFFFFFFFFFF:FFFFFFFFFFFFFFFFFFFFFFFFFFFFFFFFFFFFFFFFFFFFFFFFFFFF,FFFF:FF:FFFFFFFFFFFFFFFFF:FFFFFFFFFF:FFFFFFFFFFFFFFFF:FFFFFFFFFFFFFFFF,FFFFFFFFFFFFFFFFF,:FFF:F
@A01757:128:HWYCLDRX2:1:2101:15139:24111
TCGGACTACAAGGGTATCTAATCCTATTTGCTCCCCACGCTTTCGTGCCTCAGCGTCAGTCACAGGCCAGGCGGCCGCCTTCGCCACTGGTGTTCTTCCATATCTCTGCGCATTTTACCGCTACACATGGAGTTCCACCGCCCTCTCCTGTCCTCAAGTCTGCCAGTTTCTGAATGAAAGACGAGTTGAGCTCATCCCTTTGCCTTCAGACTGAACAGACCGCCTGCGCACCCTTTACGCCCAATCATTCC
+
FFFFFFFFFFFFFFFFFFFFFFFFFFFFFFFFFFFFFFFFFFFFFFFFFFFFFFFFFFFFFFFFFFFFFFFFFFFFFFFFFFFFFFFFFFFF:FFFFFFFFFFFFFFFFFFFFFFFFFFFFFFFFFFFFFFFFFFFFFFFFFFFFFFFFFFF:FFFFFFFFFFFFFFFFFFF,FFFFFFF:FFFFFFFFFFFF,FFFFFFFF,FFFF:FFFFFFFFFFF,,FFFF:F:FFF,FFFFFFFF,FF,FFF,FFF
@A01757:128:HWYCLDRX2:1:2101:10791:24158
TCGGACTCACGGGTATCTAATCCTATTTGCTCCCCACGCTTTCGTGCCTCAGCGTCAGTCACAGGCCAGGCGGCCGCCTTCGCCACTGGTGTTCTTCCATATCTCTGCGCATTTTACCGCTACACATGGAGTTCCACCGCCCTCTCCTGTCCTCAAGTCTGCCAGTTTCTGAATGAAAGACGAGTTGAGCTCATCCCTTTGCCTTCAGACTGAACAGACCGCCTGCGCACCCTTTACGCCCAATCATTCCG
+
FFFFFFFFFFFFFFFFFFFFFFFFFFFFFFFFFFFFFFFFFFFFFFFFFFFFFFFFFFFFFFFFFFFFFFFFFFFFFF:FFFFFFFFFFFFF:FFFFFF,FFFFFFFFFFFFFFFFF:FFFFFF:FFFFFF,FFFF:FFFFFFFFFFFFFFFFF::FFFFFF:F:FFFFFF::FFFFFFFF:FFFF:FFFFFFFFFFFFFFFFFFFFFFFFFF:FFFFFFFF:F:FFFF:FFFFFFF:FFF,FF:FFFFFF
@A01757:128:HWYCLDRX2:1:2101:28646:24205
TCGGACTACTGGGGTATCTAATCCCTTTCGCTCCCCTGGCCTTCGTGCCTCAGCGTCAGTTAATGTCCAGGAACCCGCCTTCGCCACGAGTGTTCCTCTCGATATCTACGCATTTCACTGCTACACCGAGAATTCCGGTTCCCCCTCCATTACTCTAGTCTCGCAGTATCATGTGCCGTCCGCGGGTTGAGCCCGCGCCTTTCACACACGACTTACGAAACAGCCTACGCACTCTTTACGCCCAGTGATTC
+
FFFFFFFFFFFFFFFFFFFFFFFFFFFF,FFFFFFFFFFFFFFFFFFFFFFFFFFFFFFFF:FFFFFFF::FFF,FFFFFFFFFFFFFFFFFFFFFFFFFFFFFFFFFFFFFFFF:FFFFFFF:FFFFFFFFFFFFFFFFFFFFFFFFF:FFFFFFFFFFFFFFFFFFFFFFFFFFFFF:FFFFFFFFFFFFFFFFFFFFFF:FFFFFFFFFFFF:FFFFFFF:FFFFFFFF,FFFFFF,FFFFFFFFFF:
@A01757:128:HWYCLDRX2:1:2101:17752:24220
TCGGACTACCAGGGTATCTAATCCTGTTCGCTACCCATGCTTTCGAGCCTCAGCGTCAGTTGCAGACCAGAGAGCCGCCTTCGCCACTGGTGTTCTTCCATATATCTACGCATTCCACCGCTACACATGGAGTTCCACTCTCCTCTTCTGCACTCAAGTTCAACAGTTTCTGATGCAATTCTCCGGTTGAGCCGAAGGCTTTCACATCAGACTTATTGAACCGCCTGCACTCGCTTTACGCCCAATAAATC
+
FFFFFFFFFFFFFF:FFFFFFFFFFFFFFFFFFFFFFFFFFFFFFFFFFFFFFFFFFFFFFFFFFFFFFFFFFFFFFFFFFFFFFFFFFFFFFFFFFFFFFFFFFFFFFFF,FFFFFFFFFFFFFFFFFFFFFFFFFFFFFFFFFFF:FFFFFFFFFFFFFFFFFFFFFFFF:FFFF:FFFFFFFFFFFFFFFFF,FFFFFFFFFFFFFFFFFFFFFFFFFFFFFFFF,FFFFFFFFFFFFFFFFFFFFFF
@A01757:128:HWYCLDRX2:1:2101:23529:24298
TCGGACTACAAGGGTATCTAATCCTGTTCGCTCCCCTAGCTTTCGCGCCTCAGCGTCAGTCGTGGCCCAGAAGGCCGCCTTCGCCGCCGGTGTTCTTCCCAATATCTGCGCATTCCACCGCTACACTGGGAATTCCGCCTTCCCCTACCAGACTCAAGCCTGCCGGTCTCGGGGGCGGACCGGGGTTGAGCCCCGGTATTTGACCCCCGACCTAACAGGCCGCCTACGCGCGCTTTACGCCCAATGAATCC
+
FFFFFFFFFFFFFFFFFFFFFFFFFFFFFFFFFFFFFFFFFFFFFFFFFFFFFFFFFFFFFFFFFFFFFFFFFFFFFFFFFFFFFFFFFFFFFFFFFFFFFFFFFFFFFFFFFFFFFFFFFFFFFFFFFFFFFFFFFFFFFFFFFFFFFFFFFFFFFFFFFFFFFFF,FFFFFFFFFFFFFFFFFFFFFFFFFFFF:,:FFFFFFFFFFFFFFFFFFFFFFFFFFFFFFFFFFFFFFFFFFFF:FFFFFF:
@A01757:128:HWYCLDRX2:1:2101:16957:24345
TCGGACTACTAGGGTATCTAATCCTGTTCGCTCCCCTAGCTTTCGCGCCTCAGCGTCAGTCGTGGCCCAGAAGGCCGCCTTCGCCGCCGGTGTTCTTCCCAATATCTGCGCATTCCACCGCTACACTGGGAATTCCGCCTTCCCCTACCAGACTCAAGCCTGCCGGTATCGGGGGCGGACCGGGGTTGAGCCCCGGTATTTGACCCCCGACCTAACAGGCCGCCTACGCGCGCTTTACGCCCAATGAATCC
+
FFFFFFFFFFFFFFFFFFFFF:FFFFFFFFFFFFFFFFFFFFFFFFFFFFFFFFFFFFFFFFFFFFFFFFFFFFFFFFFFFFFFFFFFFFFFFFFFFFFFFFFFFFFFFFFFFFFFFFFFFFFFFFFFFFFFFFFFFFFFFFFFFFFFFFFFFFFFFFFFFFFFFFFFFFFFFFFFFFFFFFFFFF:FFFFFFFFFF:FFFFFFFFFFFFFFF:FFFFFFFFFFFFFFFFFFFFFFFFFFFFFFF:FFFFF
@A01757:128:HWYCLDRX2:1:2101:10574:24439
TCGGACTACAAGGGTATCTAATCCTGTTCGCTCCCCTAGCTTTCGCGCCTCAGCGTCAGTCGTGGCCCAGAAGGCCGCCTTCGCCGCCGGTGTTCTTCCCAATATCTGCGCATTCCACCGCTACACTGGGAATTCCGCCTTCCCCTACCAGACTCAAGCCTGCCGGTATCGGGGGCGGACCGGGGTTGAGCCCCGGTATTTGACCCCCGACCTAACAGGCCGCCTACGCGCGCTTTACGCCCAATGAATCC
+
FFFFFF:FFFFFFFFFFF,FFFFFFFFFFFFFFFFFFFFFFF,F:FFFFFFF:FFFFFFFFFF::FFFFFFFF:FF:FFFFFFF:FFF:FFFF,FFFFFFF:FFFFFFFFF:FFFFFFFFFFFFFFFFFFFFFFFFFFFFFFFFFFF:FFFFFFF:FFFFFFFFFFFF:FFFFFFFFF:FFFFFF:FF:F:FFFFFF:FFFFFFFFFFFFF:FFFFFFFFFF:FFFFF:FFFF,FFFFFFFFFFFFFFFFF
@A01757:128:HWYCLDRX2:1:2101:11261:24471
TCGGACTACACGGGTATCTAATCCTGTTCGCTCCCCTAGCTTTCGCGCCTCAGCGTCAGTCGTGGCCCAGAAGGCCGCCTTCGCCGCCGGTGTTCTTCCCAATATCTGCGCATTCCACCGCTACACTGGGAATTCCGCCTTCCCCTACCAGACTCAAGCCTGCCGGTATCGGGGGCGGACCGGGGTTGAGCCCCGGTATTTGACCCCCGACCTAACAGGCCGCCTACGCGCGCTTTACGCCCAATGAATCC
+
FFFFFFFFFFFFFFFFFFFFFFFFFFFFFFFFFFFFFFFFFFFFFFFFFFFFFFFFF:FFFFFFFFFFFFFFFFF:FFFFFFFFFFFFFFFFFFFFFFFFFFFFFFFFFFFFFFFFFFFFFF:FFF:FFFFFFFFFFFFF:F:FF:FFFFFFFFFFFFFFFFFFFFFFFFFFFFFFFFFFFFFFFFFFFFFFFFFFFFFFFFFFFFFFFF:FFFFFF,FFFFFFFFFFFFFFFF,F:FFFFF,:FF,,FFF
@A01757:128:HWYCLDRX2:1:2101:17490:24518
TCGGACTACAAGGGTTTCTAATCCCTTTCGCTCCCCTGGCCTTCGTGCCTCAGCGTCAGTTAATGTCCAGGAACCCGCCTTCGCCACGAGTGTTCCTCTCGATATCTACGCATTTCACTGCTACACCGAGAATTCCGGTTCCCCCTCCATTACTCTAGTCTCGCAGTATCATGTGCCGTCCGCGGGTTGAGCCCGCGCCTTTCACACACGACTTACGAAACAGCCTACGCACGCTTTACGCCCAGTGATTC
+
FFFFF:FFFFFFFFFFFFFFFFFFFFFFFFFFFFFFFFFFFFFFFFFFFFFFFFFFFFFFFFFFFFFFFFFFFFFFFFFFFFFFFFFFFFFFFFFFFFFFFFFFFFFFFFF:FFFFFFFFFFFFFFFFFFFFFFFFF:FFFFFFFFFFFFFFFFFFFFFFFFFFFFFFFFFFFFFFFFFFFFFFFFFFFFFFFFFFFFFFFFFFFFFFFFFFFFFFFFFFFFFFFFFF:FFFFFFFFFFFFFFFFF:,FFF
@A01757:128:HWYCLDRX2:1:2101:1859:24533
TCGGACTACAAGGGTATCTAATCCTGTTCGCTACCCATGCTTTCGAGCCTCAGCGTCAGTTGCAGACCAGAGAGCCGCCTTCGCCGCCGGTGTTCTTCCCAATATCTGCGCATTCCACCGCTACACTGGGAATTCCGCCTTCCCCTACCAGACTCAAGCCTGCCGGTATCGGGGGCGGACCGGGGTTGAGCCCCGGTATTTGACCCCCGACCTAACAGGCCGCCTACGCGCGCTTTACGCCCAATGATTCG
+
FFFFFFFFFFFFFFFFFFFFFFFFFFFFFFFFFFFFFFFFFFFFFFFFFFFFFFFFFFFFFFFFFFFFFFFFFFFFFFFFFFFFFFFFFFFFFFFFFFFFFFFFFFFF:FFFFFF:F,FFFFFFFFFFFFFFFFFFFFFF:F:FFFFFFFFFFFFF:FFFFFFFFFFFFF,FFFFFFFFFFFFFF:FF:FFFFFF::,FFFFFFFFFFFF:,:F,::FF,:FF,:,FFFFFF:,F,FF:F,FF,F:,FFF,
@A01757:128:HWYCLDRX2:1:2101:18747:24596
GGGGGGGGGGGGGGGGGGGGGGGGGGGGGGGGGGGGGGGGGGGGGGGGGGGGGGGGGGGGGGGGGGGGGGGGGGGGGGGGGGGGGGGGGGGGGGGGGGGGGGGGGGGGGGGGGGGGGGGGGGGGGGGGGGGGGGGGGGGGGGGGGGGGGGGGGGGGGGGGGGGGGGGGGGGGGGGGGGGGGGGGGGGGGGGGGGGGGGGGGGGGGGGGGGGGGGGGGGGGGGGGGGGGGGGGGGGGGGGGGGGGGGGGGGG
+
FFFFFFFFFFFFFFFFFFFFFFFFFFFFFFFFFFFFFFFFFFFFFFFFFFFFFFFFFFFFFFFFFFFFFFFFFFFFFFFFFFFFFFFFFFFFFFFFFFFFFFFF:FFFFFFFFFFFF:FFFFFFFFFFFFFFFFFFFFFFFFFFFFFFFFFFFFFFFFFFFFFFFFFFFFFFFFFFFFFFFFFFFFFFFFFFFFFFFFFFFFFFFFFFFFFFFFFFFFFFFFFFFFFFFFFFFFFFFFFFFFFFFFFFFFF
@A01757:128:HWYCLDRX2:1:2101:1994:24612
TCGGACTACAAGGGTATCTAATCCTGTTCGATACCCGCACTTTCGTGCCTCAGCGTCAGTAGGGCGCCGGTATGCTGCCTTCGCAATCGGGGTTCTGCGTGATATCTTTGCATTGCACCGGTGCAGCACGCGGTCGGCCTACTTGTCGCGCTCTCATGGCACCCAGTTCCGACGGCAGGCCGGGGTGGAGCCGCGAGATTTGTCCGCGGGGTTCAATGGGGGCCGTGGGGCGCTGTCGGGCGCGGGGCGGG
+
:FFFF,FFFFF:FFFFF:FFFFFFFFF:F:FFF,FFFFF::FF,:FF:,FFFF,,F:FFFF:FFFFF:FFFFFFFFF,FFF,F,:,FF::FFF,FFF,:FF:,,::,,FF,,FF,,,,,F,:,,,,::,F,,,,,,F:,,F:,,:,,F,,:,,,,:FFFF,,,:,F,FF,F:,:F,,FF,F:FFF:,:,:,,,,F:,,,,FF:,,FF,FF,F,,,,,F,,,F:,:,,,,,F,,,:F,,,,,,,,,,,:,,,
@A01757:128:HWYCLDRX2:1:2101:30083:24627
TCGGACTACAAGGGTATCTAATCCTGTTCGATCCCCGCACTTTCGTGCCTCAGCGTCAGTAGGGCGCCGGAAGGCTGCCTTCGCAATCGGGGTTCTGCGTGATATCTATGCATTTCACCGCTACACCACGCATTCCGCCTTCTTCTCGCCCACTCAAGGCCCCCAGTTTCAACGGCCGGACGGGGTTGAGCCCCGAATTTTTACCGCTGACTTAAAAGCCCGCCTACGCACCCTTTAAACCCAATAAATCC
+
FFFFFFFFFFFFFFFFFFFFFFFFFFFFFFFFFFFFFFFFFFFFFFFFFFFFFFFFFFFFFFFFFFFFFFFFFFFFFFFFFFFFF:FFFFFFFFFFFFFFFFFFFFFFFFFFFFFFFFFFFFFFFFFFFFFFFFFFFFFFF:FFFFFFFFFFFFFFFFFFFFFFFFFFFFFFFFFFFFFFFFFFFFFFFFF:FFF:FFFFFF,:FFFFFFFFFFF,FFFFFFFFF,FFFFFFFFFFFFFFFFFF:FF,FF,
@A01757:128:HWYCLDRX2:1:2101:26585:24706
TCGGACTACAGGGGTATCTAATCCCTTTCGCTCCCCTGGCCTTCGTGCCTCAGCGTCAGTTAATGTCCAGGAACCCGCCTTCGCCACGAGTGTTCCTCTCGATATCTACGCATTTCACTGCTACACCGAGAATTCCGGTTCCCCCTCCATTACTCTAGTCTCGCAGTATCATGTGCCGTCCGCGGGTTGAGCCCGCGCCTTTCACACACGACTTACGAAACAGCCTACGCACGCTTTACGCCCAGTGATTC
+
FFFFFFFFFFFFFFFFFFFFFFFFFFFFFFFFFFFFFFFFFFFFFFFFFFFFFFFFFFFFFFFFFFFFFFFFFFFFFFFFFFFFFFFFFFFFFFFFFFFFFFFFFFFFFFFFFFFFFFFFFFFFFFFFFFFFFFFFFFFFFFFFFFFFFFFFFFFFFFFFFFFFFFFFFFFFFFFFFFFFFFFFFFFFFFFFFFFFFFFFFFFFFFFFFFFFFFFF,FFFF:F:FFFFFFFFFFFFFFFFFFFFFFFFFFF
@A01757:128:HWYCLDRX2:1:2101:29297:24706
GGGGGGGGGGGGGGGGGGGGGGGGGGGGGGGGGGGGGGGGGGGGGGGGGGGGGGGGGGGGGGGGGGGGGGGGGGGGGGGGGGGGGGGGGGGGGGGGGGGGGGGGGGGGGGGGGGGGGGGGGGGGGGGGGGGGGGGGGGGGGGGGGGGGGGGGGGGGGGGGGGGGGGGGGCGGGGGGGGGGGGGGGGGGGGGGGGGGGGGGGGGGGGGGGGGGGGGGCGGGGGGGGCGGGGGGGGGGGCGGGGGGGGGGGGG
+
,FFFFFFFFFFFFFFF:FFFFFFFFF:FFFFFFFFFFFFFFF:FFFFFF,FFFFFF:FFFFFF:FFFFFFFF:F:F,:F:FFFFFFFFF,:F:FFFFF:FF,FF,,F::FFFFFFFF:FF::FF,F,:FFF:F,,FFF:FF,:,F,F,::::,,,:F:FF:FFFF:F:F,FF,F,:F:::::FF::F:F,,F,F:F,,F,::FFFF,,,:FF,F::,F,FFF,,F,F:,:F:F,F,:,:F,FFF:F,:,:F
@A01757:128:HWYCLDRX2:1:2101:5430:24737
TCGGACTACCCGGGTATCTAATCCTGTTCGCTCCCCTAGCTTTCGCGCCTCAGCGTCAGTCGTGGCCCAGAAGGCCGCCTTCGCCGCCGGTGTTCTTCCCAATATCTGCGCATTCCACCGCTACACTGGGAATTCCGCCTTCCCCTACCAGACTCAAGCCTGCCGGTATCGGGGGCGGACCGGGGTTGAGCCCCGGTATTTGACCCCCGACCTAACAGGCCGCCTACGCGCGCTTTACCCCCAATGAAACC
+
:F,,F,FFFFFFFFF:F,FFFF,FFFFFFFFFFFF::F:,:F:FF,,FF,FF:FFFFFF,FFFFFF:FFFFF:FFFFF:FFF::FFFFFF:FFF,FF:FFFF:FF,FFFFFFF:F,F,F:,FFF,F,F:,FFFFFF:F:::FF::FFFFFFFFFFFF:FFFFF:FFFFFF:FF:FF,,FFFF:F,FF,FF,FFFF:F,FFF,FFF:FFFFFFFF:FF,:FFFFFF:FF:::FFF,FFF,FFFFFF:FF,FF
@A01757:128:HWYCLDRX2:1:2101:6885:24815
TCGGACTACAAGGGTATCTAATCCTGTTTGCTCCCCACGCTTTCGCGCCTCAGCGTCAGTTGCTGTCCAGCAGGCCGCCTTCGCCACTGGTGTTCCTCCGTATATCTACGCATTTCACCGCTACACACGGAATTCCGCCTGCCTCTCCAGTACTCAAGAACTACAGTTTCAAATGCAGGCTCTGGGTTGAGCCCATAGTTTTCACATCTCACTTGCAGTCCCGCCTACACGCCCTATACACCCAGTAAATC
+
FFFFFFFFFFFFFF,FFFFFFFFF:FFFFFFFFFFFFFFF,FFFFFFFFFFFFFFFFFFFFFFFFFFFFFFFFFFFFFFFFFFFFFFF:FFFFFFFFFF:::FFFFFFFFFFF:FFFFFFFFFFFFFFFF:FFF:FFFFF,F:FFFFFFF:FFFFFFF:FFFFFFFFFFF:F:FFFFFFFF,FFFFFFFFFFFFFFFFFFFFFFFF,FF,:FF,FFF:FFFFFFFFFFF,F:FFF,FFFF::F::F:F:FF
@A01757:128:HWYCLDRX2:1:2101:15890:24815
TCGGACTACAGGGGTATCTAATCCTGTTCGCTCCCCTAGCTTTCGCGCCTCAGCGTCAGTCGTGGCCCAGAAGGCCGCCTTCGCCGCCGGTGTTCTTCCCAATATCTGCGCATTCCACCGCTACACTGGGAATTCCGCCTTCCCCTACCAGACTCAAGCCTGCCGGTATCGGGGGCGGACCGGGGTTGAGCCCCGGTATTTGACCCCCGACCTAACAGGCCGCCTACGCGCGCTTTACGCCCAATGAATCC
+
FFFFFFFFFFFFFFFFFFFFFFFFFFFFFFFFFFFFFFFFFFFFFFFFFFFFFFFFFFFFFFFFFF,FFFFFFFFFFFFFFFFFFFFFFFFFFFFFFFFFFFFFFFFFFFFFFFF,FFFFFFFFFFFFFFFFFFFFFFFFFFFFFFFFFFFFFFFFFFFFFFFFFFFFFFFFFFFFFFFFFFFFFFFFFFFFFFFFF:FFFFFFFFFFFFFFF:FFFFFFFFFFFFFFFFFFFFFFFFFFFFFFF,F:FFF
@A01757:128:HWYCLDRX2:1:2101:22923:24846
TCGGACTACCGGGTATCTAATCCTGTTTGCTCCCCTAGCTTTCGCGCCTCAGCGTCAGTGATGGCCCAGAAGGCCGCCTTCGCCACCGGTGTTCTTCCCGATATCTGCGCATTCCACCGCTACACCGGGAATTCCGCCTTCCCCTACCACACTCAAGCCAGCCGGTATCGGGAGCGAGACGGGGTTGAGCCCCGAAATTTGACTCCCGACCTAACTGGCCGCCTACGCGCGCTTTACGCCCAATGAATCCG
+
FFFFFFFFFFFFFFFFFFFFFF:FFFFFFFFFFFFFFFFFFFFFFFFFFFFFFFFFFFFFFFFFFFFFFFFFFFFFFFFFFFFFFFFFFFFFFFFFFFFFFFFFFFFFFFFFFFFFFFFFFFFFFFFFFF:FFFFFFFFFFFFFFFFFFFFFFFFFFFFFFFF:FFFFFFFFFFFFFFFFFFFFFFFFFFFFFF::FFFFFF:FFFFFFFF:FFFFFFFFFFFFFFFFFFFF,FFFF:FFFFFFFFFFFFF
@A01757:128:HWYCLDRX2:1:2101:14479:24909
TCGGACTACCGGGGTATCTAATCCTGTTTGCTCCCCTAGCTTTCGCGCCTCAGCGTCAGTGATGGCCCAGAAGGCCGACTTCGCCACCGGTGTTCTTCCCGATATCTGCGCATTCCACCGCTACACCGGGAATTCCGCCTTCCCCTACCACACTCAAGCCAGCCGGTATCGGGAGCGAGACGGGGTTGAGCCCCGAAATTTGACTCCCGACCTAACTGGCCGCCTACGCGCGCTTTACGCCCAATGAATCC
+
FFFFFFFFFFFFFFFFFFFFFFFFFFFFFFFFFFFFFFFFFFFFFFFFFFFFFFFFFFFFFFFFFFFFFFFFFFFFF,FFFFFFFFFFFFFFFFFFFFFFFFFFFFFFFFFFFFFFFFFFFFFFFFFFFFFFFFFF:FFFFFFFFFF:FFFFFFFFF,FFFFFFFFFFFFFFFFFFFFFFFFFFFFFFFFFFFFFFF,FFF:FFFFFFFFF:FFFFF,FFFFFFFFFFFFFFFFFFFFF:FFF:F:FFFFF
@A01757:128:HWYCLDRX2:1:2101:14498:24909
TCGGACTACCGGGGTATCTAATCCTGTTTGCTCCCCTAGCTTTCGCGCCTCAGCGTCAGTGATGGCCCAGAAGGCCGACTTCGCCACCGGTGTTCTTCCCGATATCTGCGCATTCCACCGCTACACCGGGAATTCCGCCTTCCCCTACCACACTCAAGCCAGCCGGTATCGGGAGCGAGACGGGGTTGAGCCCCGAAATTTGACTCCCGACCTAACTGGCCGCCTACGCGCGCTTTACGCCCAATGAATCC
+
FFFFFFFFFFFFFFFFFF:FFFFFFFFFFFF:FFFFFFFF:FFFFFFFFFFFFFFFFFFFFFFFFFFFFFF:FFFFFFFFFFFFFFFFFFFFFFFFF:FFFFFFFFFFFFF,FFFFFFFFFFFFFFFFFFFFFFFFFFFFFFFFFFFFFFFFFFFF:FFFF:FF:F:FFF::FFFFFFFFFFFFFFFFFFFFFFFFFF:FF:FFFFFFFF:FF,,FF,FFFFFFFF:FFF::F:FFFF:FF:FFFFFFFFF
@A01757:128:HWYCLDRX2:1:2101:26793:24909
TCGGACTACAAGGGAATCTAATCCTGTTTGCTCCCCACGCTTTCGAGCCTCAGCGTCAGTTACAGACCAGAGAGCCGCCTTCGCCACTGGTGTTCCTCCATATATCTACGCATTTCACCGCTACACATGGAATTCCACTCTCCTCTTCTGCACTCAAGTCTCCCAGTTTCCAATGACCCTCCCCGGTTGAGCCGGGGGCTTTCACATCAGACTTAAGAAACCGCCTGCGCTCGCTTTACGCCCAATAAATC
+
FFFFFFFFFFFFF:FFFFFFFFFFFFFFFFFFFFFFFFFFFFFFFFFFFFFFFFFFFFFFFFFFFFFFFFFFFFFFFFFFFFFFFFFFFFFFFFFFFFFFF,FFFFFFFFFFFFFFFFFFFFFFFFFFFFF,FFF:FFFFFFFFFFFFFFFFFFFFFFFFFFFFFFFFFFFFFFFFFFFFFFFFFFFFFFFFFFFFFFFFFFFFFFFFFFFFFFFFFF:F,FFFFFFFFFFFFFFFFFFFFFFFFFFFFF:
@A01757:128:HWYCLDRX2:1:2101:24089:24925
TCGGACTACAAGGGTATCTAATCCTGTTCGCTCCCCTAGCTTTCGCGCCTCAGCGTCAGTCGTGGCCCAGAAGGCCGCCTTCGCCGCCGGTGTTCTTCCCAATATCTGCGCATTCCACCGCTACACTGGGAATTCCGCCTTCCCCTACCAGACTCAAGCCTGCCGGTATCGGGGGCGGACCGGGGTTGAGCCCCGGTATTTGACCCCCGACCTCACAGGCCGCCTACGCGCGCTTTACGCCCAATGAATCC
+
FFFFFFFFFFFFFFFFFFF:FFFFFFFFFFFFFFFFFFFFFFFFFFFFFFFFFFFFFFFFFFFFFFFFFFFFFFFFFFFFFFFFFFFFFFFFFFFFFFFFFFFFFFFFFFFFFFFFFFFFFFFFFFFFFFFFFFFFFFFFFFFFFFFFFFFFFFFFFFFFFFFFFFFFFFFFFFFFFFF:FFFFFF,FFFFFFFFFF,FFFFFFFFFFFF:FF,FFFF:FFFFFF,FFFFFFFFFFF:FFFFFFF:F:FFF
@A01757:128:HWYCLDRX2:1:2101:20265:25003
TCGGACTACAAGGGTATCTAATCCTGTTCGCTACCCATGCTTTCGAGCCTCAGCGTCAGTTGCAGACCAGAGAGCCGCCTTCGCCACTGGTGTTCTTCCATATATCTACGCATTCCACCGCTACACATGGAGTTCCACTGACCTCTTCTCAACTCAAGTCGCCCTGTTTCAGATGCACTACTTCGGTTAAGCCGAAGGCTTTCACATCAGACATAACCACCCCCCTGCGCTCTCTTAACGCCCAAAAAATC
+
FFFFFFFFF:FFFFFFFFFFFFFFFFFFFFFFFF::F,FFF:FFFFFFFFFFFFFFFF:F,FF:,FFFFFFFFFFFF:FFFFF,FFF:FF:::F,FFFFFFFFFFF:F,::FF:,FFFF:FFFFFF:,,:F,:F:FFFF,,F:FFF,,:,,FFFFFFF:F,FFF,FFF:F,:F::,F,F,FFFF,,F:FF,FF:F:,,,,F,,FF::,F,F,,FFF,:F:FF,,,:,F:F,F,:F:,FF,F:,FF,FFF,:
@A01757:128:HWYCLDRX2:1:2101:28384:25003
TCGGACTACAGGGGTATCTAATCCTATTTGCTCCCCACGCTTTCGTGCCTCAGCGTCAGTCAACAGGCCAGGCGGCCGCCTTCGCCACTGGTGTTCTTCCATATATCTACGCATTTTACCGCTACACATGGAGTTCCACCGCCCTCTCCTGCTCTCTAGCCCGCCAGTTTCCAGAGCCTGTACCGGTTGAGCCGGTACCTTTCACTCCAGACTTAGCAGGCCGCCTACGCACCCTTTACGCCCAATCATTC
+
FFFFFFFFFFFFFFFFFFFFFFFFFFFFFFFFFFFFFFFFFFFFFFFFFFFFFFFFFFFFFFFFFFFFFFFFFFFFFFFFFFFFFFFFFFFFFFFFFFFFFFFFFFFFFFFFFFFFFFFFFFF:F:FFFFFFFFFFFFFFFFFFFFFFFFFFFFFFFF:FFFFFFFFFFFFFFFFFFFFFFFFFFFFFFFFFFFFF:FFFFFFFFFFFFFFFFFFFFFFFFFFFFFFFFFFFFFFFFFFFFFFFFF:FFFF
@A01757:128:HWYCLDRX2:1:2101:15754:25113
TCGGACTACTGGGGTATCTAATCCTGTTTGATACCCGCACTTTCGAGCCTCAGCGTCAATCGCACTCCAGGGACCTGCCTGCGCAATCGGAGTTCTTCGTCATATCTAAGCATTTCACCGCTACACGACGAATTCCATCCCCCTTGTGTGCATTCAAGACCGCCAGTTTCAACGGCAAGACAAGGTTGGGCCTTGACATTTTACCGCTGACTTAACAGCCCGCCTACGCTCCCTTTAAACGCAATCATTCG
+
FFFF,FFFFFFFFFFFFF,,FFFFFFFFFF,FF:FF:FF:FF:FF:FF:FFFFFFFFFFFFF:F:F:FFFFFF:,FFF,F,FFFFFF:FFFFFFFFFF:FFFFF:FFF:FF,::F,:F:,FF::F:FFFF:FFFFFFF:,:,FFFFFFFFFFFFFFF:,FFFF:FFF:FFF,FFFFFFFFFFF,FFFFF::,FFF,FFFFFF:FF::,FF,:FFFFFF:FFFFF:FFFFF,FFF:F:FFF,F,,F,FFFF,
@A01757:128:HWYCLDRX2:1:2101:1868:25175
TGGACTACCAGGGTATCTAATCCTGTTTGCTCCCCACGCTTTCGAGCCTCAACGTCAGTCATCGTCCAGCAAGCCGCCTTCGCCACTGGTGTTCCTCCTAATATCTATGCATTTCACCGCTACACCACGCATTCCGCATACTTCTCGCCCACTCAAGAACGCCAGTTTCAACGGCGGAGCGAGGTTGAGCCCCGCGATTTTACCGCTGACTTGGCATTCCGCCTACGCACCCTTTACACCCAATAATTCCG
+
FFFF:FFFF,FFFFFFFFFFFFFFFFFFFFFFFFFFFFFFFFFFFF:FFFF:FFFF:FFFFFFFFFFFFFFFFFFFFFF:FFFFFFFFFFFFFF:FFFFFFFFFFFFFF:FFFFFFFFFFFF::F:FFFFFFF:FFFFFFF:FF:FF:::FFFFFF:FFFFFFFF:FFFFFFFFFFFF,FF:F,FFFFF:FFFFF::FFFFF:FFFFF:,F,:::FFFF,:F,F:,:FFFFFFF:F:,FF,,,:F,FFFFF
@A01757:128:HWYCLDRX2:1:2101:3703:25222
TCGGACTACAAGGGTATCTAATCCTGTTCGCTCCCCTAGCTTTCGCGCCTCAGCGTCAGTCGTGGCCCAGAAGGCCGCCTTCGCCGCCGGTGTTCTTCCCAATATCTGCGCATTCCACCGCTACACTGGGAATTCCGCCTTCCCCTACCAGACTCAAGCCTGCCGGTATCGGGGGCGGACCGGGGTTGAGCCCCGGTATTTGACCCCCGACCTAACAGGCCGCCTACGCGCGCTTTACGCCCAATGAATCC
+
FFFFFFFFFFFFFFFFFFFFFFFFFFFFFFFFFFFFFFFFFFFFFFFFFFFFFFFFFFFFFFFFFFFFFFFFFFFFFFFFFFFFFFFFF::FFFFFFFFFFFFFFFFFFFFFFFFFFFFFFFFFFFFFF:FFFFFF:FFFFFFFFFFFFFFFFFFFFFFFFFFF,FF:FFF:FFFFFFFFFFF:FFFFFFFFFFFFF,:FF,:F,FFFFFF,FF,FFFFFFFF,FFFFFFF:F:FFFF:FFFF,F:,FFF,
@A01757:128:HWYCLDRX2:1:2101:8693:25222
TCGGACTACCCGGGTTTCTAATCCTGTTCGCTCCCCTAGCTTTCGCGCCTCAGCGTCAGTCGTGGCCCAGAAGGCCGCCTTCGCCGCCGGTGTTCTTCCCAATATCTGCGCATTCCACCGCTACACTGGGAATTCCGCCTTCCCCTACCAGACTCAAGCCTGCCGGTATCGGGGGCGGACCGGGGTTGAGCCCCGGTATTTGACCCCCGACCTAACAGGCCGCCTACGCGCGCTTTACGCCCAATGAATCC
+
FFFFFFFFFFFFFFFFFFFFFFFFFFFFFFFFFFFFFFFFFFFFFFFFFFFFFFFFFFFFFFFFFFFFFFFFFFFFFFFFFFFFFFFFFFFFFFFFFFFFFFFFFFFFFFFFFFFFFFFFFFFFFFFFFFFFFFFFFFFFFFFFFFFFFFFFFFFFFFFFFFFFFFFFFFFFFFFFFFFFFFFFFFFFFFFFFFFF,FFFFFFFFFFFFFFFF,FFFFFFFFFFF:FFFFFFFFFFFFFFFFFFF::,FFF
@A01757:128:HWYCLDRX2:1:2101:26178:25222
TCGGACTACAGGGGTATCTAATCCTGTTCGCTACCCATGCTTTCGAGCCTCAGCGTCAGTTGCAGACCAGAGAGCCGCCTTCGCCACTGGTGTTCTTCCATATATCTACGCATTCCACCGCTACACATGGAGTTCCACTCTCCTCTTCTGCACTCAAGTTCAACAGTTTCTGATGCAATTCTCCGGTTGAGCCGAAGGCTTTCACATCAGACTTATTGAACCGCCTGCACTCGCTTTACGCCCAATAAATC
+
FFFFFFFFFFFFFFFFFFFFFFFFFFFFFFFFFFFFFFFFFFFFFFFFFFFFFFFFFFFFFFFFFFFFFFFFFFFFFFFFFFFFFFFFFFFFFFFFFFFFFFFFFFFFFFFFFFFFFFFFFFFFFFFFFFFFFFFFFFFFFFFFFFFFFFFFFFFFFFFF:FFFFFFFFFFFFFFFF,FFFFFFFFFF,:FFFFFFFF:FFFFFFFFFFFFFFFFF:FFFFFFFFF:FFFFFF:FF:FFFFFFF,,FF:FF
@A01757:128:HWYCLDRX2:1:2101:16080:25300
TCGGACAACAAGGGTTTCTAATCCTGTTCGCTCCCCTAGCTTTCGCGCCTCAGCGTCAGTCGTGGCCCAGAAGGCCGCCTTCGCCGCCGGTGTTCTTCCCAATATCTGCGCATTCCACCGCTACACTGGGAATTCCGCCTTCCCCTACCAGACTCAAGCCTGCCGGTATCGGGGGCGGACCGGGGTTGAGCCCCGGTATTTGACCCCCGACCTAACAGGCCGCCTACGCGCGCTTTACGCCCAATGAATCC
+
FFFFFFFFFFFFFFFFFFFFFFFFFFFFFFFFFFFFFFFFFFFFFFFFFFFFFFFFFFFFFFFFFFFFFFFFFFFFFFFFFFFFFFFFFFFFFFFFFFFFFFFFFFFFFFFFFFFFFFFFFFFFFFFFFFF:FFFFFFFFFFFFFFFFFFFFFFFFFFFFFFFFFFFFFFFFFFFFFFFFFFFFFFFFFFFFFFFFFFFFF:FFFFFFFFFFFF:FFFFFFFFF:FFFFFFFFF:FFFFFFFFFF:FFFFF
@A01757:128:HWYCLDRX2:1:2101:29586:25300
TCGGACTACAGGGTATCTAATCCTGTTCGCTCCCCAAGCTTTCGCGCCTCAGCGTCAGTCGTGGCCCAGAAGCCCGCCTTAGCCGCCGGTGTTCTTCCCAATATCTGCGCATTCAACCGCTACACTGGGAATTCCGCCTTCCCCTACCCGACTCAAGCCTGCCGGTATCGGGGGCGGACCGGGGTTGCGCCCCGGGCTTTTACCCCCGCCCTAACCGGCCGCCTACGCGCGCTTTACGCCCCATGAATCCG
+
FFFFFFFFF:FFFFF,:FFFFFF,,:F:FFF,FFF,F:F,FF,FFFFFF:::FFF,::FFFFFF,:FFFFF:,FF,FF:F,FFFF:F:FFF:F,:F,FFF,FFF,F,,FF,FFF,F,FFFF::FF,,FF,,FF,FFFFFF,F,,,FF,,:FF,:F,,FF:FFF,F::F:FF,FF,,FF,F:FFFFFF,,FFFF,F,,,FF,,FFF,F,,,FF::F,:F:F:,F,,F,FF,:F,:F,F,FF:,FFFFFF,:F
@A01757:128:HWYCLDRX2:1:2101:16586:25363
TCGGACTACCGGGGTATCTAATCCTGTTCGCTCCCCTAGCTTTCGCGCCTCAGCGTCAGTCGTGGCCCAGAAGGCCGCCTTCGCCGCCGGTGTTCTTCCCAATATCTGCGCATTCCACCGCTACACTGGGAATTCCGCCTTCCCCTACCAGACTCAAGCCTGCCGGTATCGGGGGCGGACCGGGGTTGAGCCCCGAAATTTGACTCCCGACCTAACTGGCCGCCTACGCGCGCTTTACGCCCAATGAATCC
+
FFFFFFFFFFFFFFFFFFFFFFFFFFFFFFFFFFFFFFFFFFFFFFFFFFFFFFFFFFFFFFFFFFFFFFFFFFFFFFFFFFFFFFFFFFFFFFFFFFFFFFFFFFFFFFFFFFFFFFFFFFFFFFFFFFF,FFFFFFFFFFFFFFFFFFFFFFFFFFFFFFFFFFFFFFFFFFFFFFFFFFFFFFFFFFFFFFFF:FFFFFFFFFFFFFFFFFFFF:FFFFFFFFFFFFFFFFFFFFFFFFFFF:F:FFF
@A01757:128:HWYCLDRX2:1:2101:22236:25379
TCGGACTCTGGGGTATCTAATCCTGTTTGCTCCCCTAGCTTTCGCGCCTCAGCGTCAGTGATGGCCCAGAAGGCCGCCTTCGCCACCGGTGTTCTTCCCGATATCTGCGCATTCCACCGCTACACCGGGAATTCCGCCTTCCCCTACCACACTCAAGCCAGCCGGTATCGGGAGCGAGACGGGGTTGAGCCCCGAAATTTGACTCCCGACCTAACTGGCCGCCTACGCGCGCTTTACGCCCAATGAATCCG
+
:FFFFFFFFFF:FFFFFFFFFF:FF,FFFFFFFFFFFFFFFFFFFFFFFFFFFFFFFFFFFFFFFFFFFF,FFFFFFFFFFFFFFFFFFFFFFFFFFFFFFF:FFFFFFFFFFFFFFFFF:FFFFFFFFFFFFFFFFFFFFFFFFFFFFFFFFFFFFFFFFFFFFFFFFFFFFFFFFFFFFFFFFFFFF:FFFFF:,FFFFFFFFFFFFFFF:FFFFFFFFFFF:FFFFFFF:FFFFFFFFFFFFFFF:,F
@A01757:128:HWYCLDRX2:1:2101:26087:25379
TCGGACTACACGGGTATCTAATCCTGTTCGCTACCCATGCTTTCGAGCCTCAGCGTCAGTTGCAGACCAGAGAGCCGCCTTCGCCACTGGTGTTCTTCCATATATCTACGCATTCCACCGCTACACATGGAGTTCCACTCTCCTCTTCTGCACTCAAGTTCAACAGTTTCTGATGCAATTCTCCGGTTGAGCCGAAGGCTTTCACATCAGACTTATTGAACCGCCTGCACTCGCTTTACGCCCAATAAATC
+
FFFFFFFFFFFFFFFFFFFFFFFFFFFFFFFFFFFFFFFFFFFFFF,FFFF:FFFFFFFF,FFFF,FFFF,FFFFFFFFFFFFFFFFFFFF,FFFFFFFFFFF:FFFFFFFFFFFFFFFFFFFFFFFFFFFFFFF,FFFFFFFFFF,FFFFFFFFFFFF:FFFFFFFFFFFFFFFFFFFFFFF:FFFFFFFFFF:FF:,FFFFFFFFFFFFFFF,:F,FFFFFFFFFF,F:F:FFFFF,FFFFFFFFFFFF
@A01757:128:HWYCLDRX2:1:2101:11397:25488
TCGACTACCGGGTTTCTAATCCTGTTTGCTCCCCTAGCTTTCGCGCCTCAGCGTCAGTGATGGCCCAGAAGGCCGCCTTCGCCACCGGTGTTCTTCCCAATATCTGCGCATTCCACCGCTACACTGGGAATTCCGCCTTCCCCTACCAGACTCAAGCCTGCCGGTATCGGGGGCGGACCGGGGTTGAGCCCCGGTATTTGACCCCCGACCTAACAGGCCGCCTACGCGCGCTTTACGCCCAATGAATCCGG
+
FFFFFFFFFFFFFFFFFFFFFFFFFFFFFF:FFFFFFFFFFFFFFFFFFFFFFFFFFFFFFFFFFFFFFFFFFFFFFFFFFFFFFFFFFFFFFFFFFFFFFFFFFFFFFFFFFFFFFFFFFFFFFFFFFFFFFFFFFFFFFFFFFFFFFFFFFFF:FFFFFF:FFFFFFF:FFFFFFFF:FFFF:FFF::FFFFFFFFFFFFFFFF:FFFFFFF,FFFF:FFF,:F:FFFFFFF:FFFFFFFFFFF:F:F:
@A01757:128:HWYCLDRX2:1:2101:26078:25520
TCGGACTACAAGGGTTTCTAATCCTGTTCGCTCCCCTAGCTTTCGCGCCTCAGCGTCAGTCGTGGCCCAGAAGGCCGCCTTCGCCGCCGGTGTTCTTCCCAATATCTGCGCATTCCACCGCTACACTGGGAATTCCGCCTTCCCCTACCAGACTCAAGCCTGCCGGTATCGGGGGCGGACCGGGGTTGAGCCCCGGTATTTGACCCCCGACCTAACAGGCCGCCTACGCGCGCTTTACGCCCAATGAATCC
+
FFFFFFFFFFFFFFFFFFFFFFFFFFFFFFFFFFFFFFFFFFFFFFFFFFFFFFFFFFFFFFFFFFFFFFFFFF:FFFFFFFFFFFFFFFFFFFFFFFFFFFFFFFFFFFFFFFFFFFFFFFFFFFFFFFFFFFFFFFFFFFFFFFFFFFFFFFFFFFF,FF:FFFF:FFFFFFFFFFFFFF,:FFFFFFFFFFFFF:FFFFFFFF:F:FFFFFFFF,:FF,FFFFF::FFFFF:FFFFFF:FFFFFFFFF
@A01757:128:HWYCLDRX2:1:2101:17454:25614
TCGGACTCTGGGGTATCTAATCCTATTTGCTCCCCACGCTTTCGTGCCTCAGCGTCAGTCACAGGCCAGGCGGCCGCCTTCGCCACTGGTGTTCTTCCATATCTCTGCGCATTTTACCGCTACACATGGAGTTCCACCGCCCTCTCCTGTCCTCAAGTCTGCCAGTTTCTGAATGAAAGACGAGTTGAGCTCATCCCTTTGCCTTCAGACTGAACAGACCGCCTGCGCACCCTTTACGCCCCATCATTCCG
+
FFFFFFFFFFFFFFFFFFFFFFFFFFFFFFFFFFFFFFFFFFFFFFFFFFFFFFFFFFFFFFFFFFF:FFFFFFFFFFFFFFFFFFFFFFFFFFFFFFFFFFFFFFFFFFFFFFFFFFFFFF:FFFFFFFFFF:FFFFFFFFFFFFFFFFFFFFFFFFFFFFFFFFFFFFFFFFFF:FFFFFFFFFFFFFFFFFFFFFFFFFFFFFFFFFF:FFFFFFFFFFFFFFFF:FFFFFFFFFFFF,FF:FFFFFF
@A01757:128:HWYCLDRX2:1:2101:18041:25629
TCGGACTACAAGGGTATCTAATCCTGTTTGCTCCCCACGCTTTCGCGCCTCAGCGTCAGTTAATGTCCAGCAGGCCGCCTTCGCCACTGGTGTTCCTCCGTATATCTACGCATTTCACCGCTACACACGGAATTCCGCCTGCCTCTCCATCACTCAAGAACTACAGTTTCAAATGCAGGTTATGGGTTGAGCCCATAATTTTCACATCTGACTTGCAGTCCCGCCTACACGCCCTTTACACCCAGTAAATC
+
FFFFFFFFFFFFFFFFFFFFFFF:,FFFFFFFFFFFF:FF,FFFFFFFFFFFFFFFFFFFFFFFFFFFFFF:FFFFFFFFFFFFFFFFFFFFFFFFFFFFFFF:FFF:FFFFFFFFFFFFFFFFFFFFFFFFFFFFFFFFFFFFFFFF:FFFFFFFFFFFFFFFF:FFFFFFFFFFF:FFF,FFFFFFFFFFFFFFFFFFFFFFF,FFFFFFFFFFFFFFFFFFFFFFFF,FFFFFFFFFF:FF,F,:FFF
@A01757:128:HWYCLDRX2:1:2101:22507:25661
TCGGACTCTGGGGTATCTAATCCTGTTTGCTCCCCTAGCTTTCGCGCCTCAGCGTCAGTGATGGCCCAGAAGGCCGCCTTCGCCACCGGTGTTCTTCCCGATATCTGCGCATTCCACCGCTACACCGGGAATTCCGCCTTCCCCTACCACACTCAAGCCAGCCGGTATCGGGAGCGAGACGGGGTTGAGCCCCGAAATTTGACTCCCGACCTAACTGGCCGCCTACGCGCGCTTTACGCCCAATGAATCCG
+
FFFFFFFFFF:FFFFFFFFFFFFFFFFFFFFFF:FFF:FFFFF:FFFFF:FFFFFFFFFFFFFFF::FFF:FFFF:FFF:FFFFFF:FFFFFFFFFFF,:FFFFF:FFFFFFFFFFFFFFFFFFFFFFFF,FFFFFFFFFFFFFFFFFFFFFFFFFFFFFFFFFFFFFFFFFFFFFFFFFFFFFFFFFFFFFFF:FFFFFFFFFFFFFFFFF,FFF,FFFFFFFF:FFFFFFFFFFFFFFFF:FFFFFFFF
@A01757:128:HWYCLDRX2:1:2101:8395:25676
TCGGACTACAAGGGTTTCTAATCCCTTTCGCTCCCCTGGCCTTCGTGCCTCAGCGTCAGTTAATGTCCAGGAACCCGCCTTCGCCACGAGTGTTCCTCTCGATATCTACGCATTTCACTGCTACACCGAGAATTCCGGTTCCCCCTCCATTACTCTAGTCTCGCAGTATCATGTGCCGTCCGCGGGTTGAGCCCGCGCCTTTCACACACGACTTACGAAACAGCCTACGCACGCTTTACGCCCAGTGATTC
+
FFFFFFFFFFFFFFFFFFFFFFFFFFFFFFFFFFFFFFFFFFFFFFFFFFFFFF:FFFFFFFFFFFFFFFFFFFFFFFFFFFFFFFFFFFFFFFFFFFFFFFFFFFFFFFFFFFFFFFFFFFFFFFFFFFF,FFFFFFFFFFFFFFFFFFF:FFFFFFFFFFFFFFFFFFFFFFFFFFF:FFFFFFFFFFFFFFFFFFF:F,FFFF:FF:FF,F,FFF:FFFF:FFFFFFFFFF:FFF,FFFFFFFF:FFF
@A01757:128:HWYCLDRX2:1:2101:27724:25708
TCGGACTACAAGGGTATCTAATCCTGTTCGATCCCCACGCTTTCGTGCATCAGTGTCAGATCCGGCCTAGCAAGCTGCCTTCGCAATCGGTGTTCTGTGTAATATCTATGCATTTCACCGCTACACTACACATTCCGCCTGCTGCATCCGATCTCTAGTCCTACAGTATTAGCGGCAGCCCCGATGTTGAGCATCGGTATTTCACCGCTAACTTATAAAACAACCTACGCACCCTTTAAACCCAATGAATC
+
:F:FFFFFFFFFFFFFFFFF:FFFFFF:FFFFFFFFFFFFFFFFFFFFFFF,FFFFFFFFF:FFFFFFFFFFFFFFFFFFFFFFFFFFFFFF,FFFFFFFFFFFFFF:FFFF,FFFFFF,F:FFFFFFF:FFFFF:FFFFFFFFFFFFFFFFFFFFFFFFFFFFFF:FFFF:FFFFFFFFFF:FFFFFFFFFFFF::FFFFF:FFF:FFFFFF,FFFFFFFFFFFFFF,FFFFF:F:F:FF:FFFFFF,FF
@A01757:128:HWYCLDRX2:1:2101:18991:25739
TCGGACACTCGGGTATCTAATCCTGTTCGATACCCGCACTTTCGTGCCTCAGCGTCAGTAGGGCGCCGGTATGCTGCCTTCGCAATCGGGGTTCTGCGTGATATCTATGCATTTCACCGCTACACCACGCATTCCGCATACTTCTCGCCCACTCAAGGCACCCAGTTTCAACGGCCGGCCCGGGTTGAGCCCGGACATTTTACCGCTGACTTAAAAATCCGCCTACGCACCCTATAAACCCAATAAATCCG
+
FFFFFFFFFFFFFFF:FFFFFFFFF:FFFFFFFFFFF,FFFFFFFFFFF:FFFFFFFFFFFFFFFFFF:FFFFFFFFFFFFFFF,FFFFF,FFFFF:FFFFFF:,:FFFFFFFFFFFF:FFFFFFFFFFFFFFFFF:FFFFFFFFFFFFFFFFFFFFFFFFFFFFFFFFFFFFFFFFFFFF::F:FFFFFFFFFFFFF,FFFF:FFFFFFFFFFFFFFFFFFFFFFFF:FFFF,FF,FFFFFFFF:F:F:F
@A01757:128:HWYCLDRX2:1:2101:3206:25801
TCGGACTACCCGGGTATCTAATCCTGTTCGCTCCCCTAGCTTTCGCGCCTCAGCGTCAGTCGTGGCCCAGAAGGCCGCCTTCGCCGCCGGTGTTCTTCCCAATATCTGCGCATTCCACCGCTACACTGGGAATTCCGCCTTCCCCTACCAGACTCAAGCCTGCCGGTATCGGGGGCGGACCGGGGTTGAGCCCCGGTATTTGACCCCCGACCTAACAGGCCGCCTACGCGCGCTTTACGCCCAATGAATCC
+
FFFF:FFFFF:FFFFF:FFFFFFFFF,FF:FFFFFFFF:FFFF,FFFFFFFFFFFFFFFFFFFFFFF:FFF:F:FFFFFFFFFFFFFFFF:FFF:FFFFFFFFFFFFFFFFFF,FF::F:FFFF,FF:FFFFFFFFFFFFFF:FFFFFFF:FF:FFFFFF,FFFF::FFFFFFFFFFFFF:FFFFFF:FFFFFFF,F:,:FFFFFF:F,:FFFFFFF,FFFFF:F,F:FFFFFFFF,,FFF:FF,,F:FFF
@A01757:128:HWYCLDRX2:1:2101:29984:25895
GGGGGGGGGGGGGGGGGGGGGGGGGGGGGGGGGGGGGGGGGGGGGGGGGGGGGGGGGGGGGGGGGGGGGGGGGGGGGGGGGGGGGGGGGGGGGGGGGGGGGGGGGGCGGGGGCGGGGGGGGCGAGGGGGGGGAGTGCGGGGAACGGGGGGCGCGGGGCCACGGGGGCGCGGCGGGGAGCGAGGCAAGCGGACAGGCGGAGCGGCGGGTGAGACGGGGGGCGACAGCGACGCGGAGCCGCGGGGAGGCCGCG
+
FFFFFFFFFFFFFFFFFFFFFFFFFFFFFFFFFFFFFFFFFFFFFF:FF:FF::FFFFFFFFFF,F:F::::F,FF,,::,F,FFF,:,,,,,,::::,,,F,F,F,F:,,F,,,,:,,,,,,,F,,,,,,F,,:,,,,,,,,,,,,,,,,,,,,::,,,:,,,,,:,,,,,,,,,,,,,,,,,,,,F,,,,,,,,,,,,,,,,,,,,,,,,:,,,,,,,,,,,,,,,,,,,,,,,:,:,,,,,,,,:,:,
@A01757:128:HWYCLDRX2:1:2101:7970:25911
TCGGACTACCAGGGTATCTAATCCCTTTCGCTCCCCTTGCCTTCGTGCCTCAGCGTCAGTTAATGTCCAGGAACCCGCCTTCGCCACGAGTGTTCCTCTCGAGATCTAAGCAATACACTGCTACACCGAGAATTCAGGTTCCCCCTCCATTACTCTAGTCTCGCAGTATCATGTGCCGACCGCGGGTTGCGCCCGCGCCTTTCACACACTCCTTACGAAACAGCCTACGCACGCTTTACGCCCAGTTGTTC
+
FFF,FFFFFFF::::FF:F,,:FFF:F,:FFF,,FFF,FFFFFFFFFF,FFF,FFFFF::FF,:FFF,F,FFFFF:::F,,FF:FFF:F:F::FFF,,F:FF,F,,,,,FFF,F,F:FF,F,:FF,FFFFFF,,:,F,,FF,,F:,:F,,,F:,,FF,,::F:FF,:FF,FF:,F,,:,FFFF,,F,,,F::F,FFFF,,,:FFFF:FF,,,FFF,,,:FF,,FFFF,:FFF:,:F,FFFF:,,,,,,,,F
@A01757:128:HWYCLDRX2:1:2101:9462:25927
TCGAACTACCAGGGTTTCTAATCCTGTTCGCTACCCATGCTTTCGAGCCTCAGCGTCAGTTGCAGACCAGAGAGCCGCCTTCGCCACTGGTGTTCTTCCATATATCTACGCATTCCACCGCTACACATGGAGTTCCACTCTCCTCTTCTGCACTCAAGTTCAACAGTTTCTGATGCAATTCTCCGGTTGAGCCGAAGGCTTTCACATCAGACTTATTGAACCGCCTGCACTCGCTTTACGCCCAATAAATC
+
FFFFFFFFFFFFFFFFFFFFFFFFFFFFFFFFFFFFFFFFFFFFFFFFFFFFFFFFFFFFFFFFFFFFFFFFFFFFFFFFFFFFFFFFFFFFFFFFFFFFFFFFFFFFFFFFFFFFFFFFFFFFFFFFFFFFFFFFFFFFFFFFFFFFFFFFFFFFFFFFFFFFFFFFFFFFFFFFFFFFFFF:FFFFFFFFFFF,FFFFFFFFFFFFFFFFFFFFFFFF:FFFFFF:FFFFFFFFFFFFFFFFFFFFFFF
@A01757:128:HWYCLDRX2:1:2101:22779:25974
TCGGACTACAAGGGTATCTAATCCTGTTTGCTCCCCACGCTTTCGTACCTCAGTGTCAGTTACAGTCCAGAAAGCCGCCTTCGCCACTGGTGTTCCTCCTAATATCTAAGCATTTCACCGCTACACTAGGAATTCCGCTTTCCTCTCCTGCACTCAAGTCTCGCAGTTCGCAAGGCTTACAATGGTTAAGCCACTGCCTTTCACCCTGCGCTTACGAAACCACCTACGTACTCTTTACGCCCAATCATTCC
+
FFFFFFFFFFFFFFFFFFFFFFFFFFFFFFFFFFFFFFFFFFFFFFFFFFFFFFFFFFFFFFFFFFFFFFFFFFFFFFFFFFF:FFFFFFFFFFFFFFFFFFFFFFFFF:FFFFF:FFFFFFFFFFFFFFFFFFFFFFFFFFFFFFFFFFFFFFFFFFFFFFFFFFFFFFFFFFFFFFFFFFFFFFFFFF:FFFFFFFFFFFFFFF:F:FFFFFFFF:FFFFFFF:FFFFFFFF:F:FFFFF:FFFFFFF,
@A01757:128:HWYCLDRX2:1:2101:11930:26099
TCGGACTACAAGGGTATCTAATCCTGTTCGCTCCCCACGCTTTCGTGCCTCAGCGTCAGTCACAGGCCAGGCGGCCGCCTTCGCCACTGGTGTTCTTCCATATCTCTGCGCATTTTACCGCTACACATGGAGTTCCACCGCCCTCTCCTGTCCTCAAGTCTGCCAGTTTCTGAATGAAAGACGAGTTGAGCTCATCCCTTTGCCTTCAGACTGAACAGACCGCCTGCGCACCCTTTACGCCCAATCATTCC
+
FFFFFFFFFFFFFFFFFFFFFFFFFFFFFFFFFFFFFFFFFFFFFFFFFFFFFFFFFFFFFFFFFFFFFFFFFFFFFFFFFFFFFFFFFFFFFF:FFFFFFFFFFFF:FFF:FFFFFFFFFFFFFFFFF:FFFFFFFFFFFFFFFFFFFFFFFFFFFFFFFFFFFFFFFFFF,FFFFFF:F:FFFFFFFFFFFFFFFFFF:F:F:FFFFFFFFFFFFFFFF,FFF:F:FFF,FFFF,F:FFFF:FF,F,FF
@A01757:128:HWYCLDRX2:1:2101:15826:26146
TCGGACTCCAGGGTTTCTAATCCTATTTGCTCCCCACGCTTTCGTGCCTCAGCGTCAGTCACAGGCCAGGCGGCCGCCTTCGCCACTGGTGTTCTTCCATATCTCTGCGCATTTTACCGCTACACATGGAGTTCCACCGCCCTCTCCTGTCCTCAAGTCTGCCAGTTTCTGAATGAAAGACGAGTTGAGCTCATAACTTTGCCTTCAGACTGAACAGACCACCTACGCACCCTTTACGCCCAGTAATTCCG
+
FFFFFFFFFFFFFF:FFFFFFFFFFFFFFFFFFFFFFFFFFFFFFFFFFFF:FFFFFFFFFFFFFFF:FFFFFFFFFFF:FFFFFFF::F,FFFF:FFFFFF,FFFF:FFF::FFFFFFFFFFFFFFFFFFFF::FFF:FFFFFFFFFFFFFFFFFFFFFFFFFFFFFFF,FFFFFFFFFFFFFFF:FFFFFFF,,FFFFFFFFFFFFFFFFFFFFFFFFFFFFFFF:F:,F,F::FFFFFFFFFFFF,F,
@A01757:128:HWYCLDRX2:1:2101:3242:26240
TCGGACTACAAGGGTATCTAATCCTGTTCGATACCCACGCTTTCGTGCTTCAGCGTCAGTTGGGCGCCGGTATGCTGCCTTCGCAATCGGGGTTCTGCGTGATATCTATGCATTTCACTGCTACACCACGCATTCCGCATACCTCTCGCACACTCTAGATCCCCAGTTTCAACGGCTGGATGGGGTTGAGCCCGACGTTTTGAGCGCTGACTTAAAAATACGCCTGCGCACCCTTTAAGCCCCAGAACTCC
+
FFFFF,:FFFFFFFFFF:FF:FFF::FFFFFFFFF:FFFFFFFFFFF:FFF:FFFFF::FFFFFFFFFFFFFFFFFF:FFFFFFF:FFFFF,F:FFFF:,F:::FF:F:FFFFF:FFF,F,FFFF,FFF:F,:FFFFFFFF,,FFFFFFFF:,FFFFFF,FF:F,FFF:FF,FFFFFFF:,F,FFFFF:FFFF,:,:,F,:F:,:FF:,,,FFF,:F,,,FF:F,,,FF,F:FF,FF,,:FF,,,F,,,,,
@A01757:128:HWYCLDRX2:1:2101:31051:26240
TCGGACTACAAGGGTATCTAATCCTGTTCGCTCCCCTAGCTTTCGCGCCTCAGCGTCAGTCGTGGCCCAGAAGGCCGCCTTCGCCGCCGGTGTTCTTCCCAATATCTGCGCATTCCACCGCTACACTGGGAATTCCGCCTTCCCCTACCAGACTCAAGCCTGCCGGTATCGGGGGCGGACCGGGGTTGAGCCCCGGTATTTGACCCCCGACCTCACAGGCCGCCTACGCGCGCTTTACGCCAAATGAATCC
+
FFFFFFFFFFFFFFFFFFFFFFFFFFFFFFFFFFFFFFFFFFFFFFFFFFFFFFFFFFFFFFFFFFFFFFFFFFFFFFFFFFFFFFFFFFFFFFFFFFFFFFFFFFFFFFFFFFFFFFFFFFFFFFFFFFFFFFFFFFFFFFFFFFFFFFFFFFFFFFFFFFFFFFFFFFFFFFFFFFF:FFFFFFFFFFFFFFFFF,FFFFFFFFFF:F:FF,FFFFFFFFFFF,:FFFF:FFFF:FFF:F,:F::FFF,
@A01757:128:HWYCLDRX2:1:2101:28953:26271
TCGGACTACTAGGGTATCTAATCCTGTTCGCTACCCATGCTTTCGAGCCTCAGCGTCAGTTGCAGACCAGAGAGCCGCCTTCGCCACTGGTGTTCTTCCATATATCTACGCATTCCACCGCTACACATGGAGTTCCACTCTCCTCTTCTGCACTCAAGTTCAACAGTTTCTGATGCAATTCTCCGGTTGAGCCGAAGGCTTTCACATCAGACTTATTGAACCGCCTGCACTCGCTTTACGCCCAATAAATC
+
FFFFFFFFFFFFFFFFFFFFFFFFFFFFFFFF:FFFFFFFFF:FFFFFFFFFFFFFFFFFFFFFFFFFFFFFFFFFFFFFFFFFFFFFFFFFFFFFFFFFFFFFFFF:FFFFFFFFFFFFFFFFFFFFFFFFFFFFFFFFFFFFFFFF:FFFFFFFFFFFFFFFFFFFFFFFFFFFFFFF:FFFFFFFFFFFFFFF:FFFFFFFFFFFFFFFFFFF:FFFFFFFFFFFFFFF:FFFFFFFFFFFFFFFFFF
@A01757:128:HWYCLDRX2:1:2101:32262:26271
TCGGACTACAAGGGTTTCTAATCCTGTTTGCTCCCCACGCTTTCGTGCCTCAGTGTCAGTTACAGTCCAGAGAGCCGCCTTCGCAACTGGTGTTACTCCTAATATCTACGCATTCCACCGCTACACATGGAGTTCCACTCTCCTCTTCTGCACTCAAGTTCAACAGTTTCTGATGCAATTCTCCGGTTGAGCCGAAGGCTTTCACATCAGACTTATTGAACCGCCTGCACTCGCTTTACGCCCAATAAATC
+
FFFFFFFFFFFFFFFFFFFFFFFFFFFFFFFFFFFFFFFFFFFFFFFFFFFFFFFFFFFFFFFFFFFFFFFFFFFFFFFFFFFFFFFFFFFFFFFFFFFFFFFFFFFFFFFFFFFFFFFFFFFFFFFFFFFFFFFFFFFFFFFFFFFFFFFFFFFFFFFFFFFFFFFFFFFFFFFFFFFFFFFFFFFFFFFFFFFFFFFFFFFFFFFFFFFFFFFFFFFFFFFFFFFFFFFFF:FFFF,FFFFFFFFFF::
@A01757:128:HWYCLDRX2:1:2101:15492:26318
TCGGACTACAGGGGTATCTAATCCTGTTTGCTCCCCACGCTTTCGTGCCTCAGTGTCAGTTACAGTCCAGAGAGCCGCCTTCGCAACTGGTGTTCCTCCTAATATCTACGCATTTCACCGCTACACTAGGAATTCCACTCTCCTCTCCTGCACTCAAGTTCCCCAGTTTCAAAGGCTTACTACGGTTGAGCCGTAGCCTTTCACCTCTGACTTAAGAAACCACCTACGCACCCTTTACGCCCAGTAATTCC
+
FFFFFFFFFFFFFFFFFFFFFFFFFFFFFFFFFFFFFFFFFFFFFFFFFFFFFFFFF:FFFFFFFFFFFFFFFFFFFFFFFFFFFFFFFFFFFFFFFFFFFFFFFFFFFFFFFFFFFFFFFFFFFFF:FFFF:FFF:FFFFFFFFFFFFFFFFFFFFFFFFFFFFFFFFFFFFFFFFFFFFFFFFFFFFFFFFFFFFFFFFFFFFFFFFF:FFFFFF:FFFFFFFFFFFFFFFF:F,FFFFFFFFFFFFFF
@A01757:128:HWYCLDRX2:1:2101:16812:26349
TCGGACTACTGGGGTATCTAATCCTGTTTGCTCCCCACACTTTCGTGCCTCAGCGTCAGTAAAAGCCCAGCAAGCCGCCTTCGCCACCGGTGTTCTTCCTAATATCTACGCATTTCACCGCTACACTAGGAATTCCACTTTCCCCTCCTGCACTCAAGAATAATAGTTTTAGTTGCAGTTCCTCAGTTGAGCCGTGGGTTTTCACAACTAACTTGTTATCCCGTCTACGCACCCTTTACACCCAATAAATC
+
FFFFFFFFFFFFFFFFFFFFFFFFFFFFFFFFFFFFFFFFFFFFFFFFFFFFFFFFFFFFFFFFFFFFFFFFFFFFFFFFFFFFFFFFFFFFFFFFFFFFFFFFFFFFFFFFFFFFFFFFFFFFFFFFFFFFFFFFFFFFFFFFFFFFFFFFFFFFFFFFFFFFFFFFFFFFFFFFFFFFFFFFFFFFFFFF:F:FFFFFFFF,FFFFF:FFFFFFFFFFFFFFFFFFFFFFFFFFFFFFFFFFFFFF:FF
@A01757:128:HWYCLDRX2:1:2101:15655:26381
TCGGACTACAGGGGTATCTAATCCTGTTTGCTCCCCACGCTTTCGTGCCTCAGTGTCAGTTACAGTCCAGAGAGCCGCCTTCGCAACTGGTGTTCCTCCTAATATCTACGCATTTCACCGCTACACTAGGAATTCCACTCTCCTCTCCTGCACTCAAGTTCCCCAGTTTCAAAGGCTTACTACGGTTGAGCCGTAGCCTTTCACCTCTGACTTAAGAAACCACCTACGCACCCTTTACGCCCAGTAATTCC
+
FFFFFFFFFFFFFFFFFFFFFFFFFFFFFFFFFFFFFFFFFFFFFFFFFFFFFFFFFFFFFFFFFFFFFFFFFFFFFFFFFFFFFFFFFFFFFFFFFFFFFFFFFFFFFFFF:FFFFFFFFFFF:FFFFFFFFFFFFFFFFFFFFFFFFFFFFFFFFFFFFFFFFFFFFFFFFFFFFFFFFFFFFFF:FFFFFFFFFFFFFFFFFFFFFFFFFFFFF,FFFFFFF,FFFFFFF:FFFFFFFFFFFF:FFF:
@A01757:128:HWYCLDRX2:1:2101:18087:26490
TCGGACTACCCGGGTATCTAATCCTGTTTGCTCCCCACGCTTTCGAGCCTCAACGTCAGTTACGGTCCAGCAGGCCGCCTTCGCCGCCGGTGTTCCTCCTGATATCTACGCATTTCACCGCTACACCAGGAATTCCGCCTGCCCCTCCCGCACTCAAGCTTAACAGTTTCCAGAGCAGTCCCGGGGTTGGGCCCCGGGCTTTCACTCCGGACTTGCTATGCCGTCTACGCTCCCTTTACACCCAGTAAATC
+
FFF:FFFFFFFFFFFFFFFFFFFFFFFFF:FFFFFFFFFFFFFFFFFF:FFFFFFFFFFFFFFFFFFFFFFFFFFFFFF,FFFFFFFFFFFFFFF:FFFFFFFFFFFFFFFFFFFFFFFFFFFFFFFF,FFF:FFFFFFFFFFFFFFFFFFFFFFFFFFFFFFF:FFFFFFFFFF:FFFFF::FFFFFFF:FF:FFFFFFFFFFFFFFF:FFFFF:F,FFF:FFFFFFFFFFFFF:FFF:F,F:FFFF,FF
@A01757:128:HWYCLDRX2:1:2101:20473:26522
TCGGACTACAGGGGTATCTAATCCTGTTCGCTCCCCTAGCTTTCGCGCCTCAGCGTCAGTCGTGGCCCAGAAGGCCGCCTTCGCCGCCGGTGTTCTTCCCAATATCTGCGCATTCCACCGCTACACTGGGAATTCCGCCTTCCCCTACCAGACTCAAGCCTGCCGGTATCGGGGGCGGACCGGGGTTGAGCCCCGGTATTTGACCCCCGACCTAACAGGCCGCCTACGCGCGCTTTACGCCCAATGAATCC
+
FFFFF:FFFFFFFFFFFF:FFFFFFFFFFFF:FF:FF:FFFFFFFFFFFFFFFFFFFFFFFFFFFFFFFF,FFFFFFFFFFFFFFFFFFFFFFFFFFFFF:,,F:FFFFFFF:FFFFFFFFFFFF:F:FFFFFFFFFF:FFFFFFFFFF:FFF:FFFFFFFFFFFFFF,FF,FFFFFFFFFFFFFF:FFFFFFFFFF:FF:F,FFFFFFFFFFFFFFFFFFFFFFFFFFFFFFFFFFFFF:FF,F:F:FFF
@A01757:128:HWYCLDRX2:1:2101:19551:26553
GGGGGGGGGGGGGGTGGGGGGGGGGGGGGGGGGGGGGGGGGGGGGGGGGGGGGCGGGGGGGGGGGGGGGGGGGGGGGGGGGGGGGGGGGGGGGGGGGGGGGGGGGGGGGGGGGGGGGGGGGGGGGGGGGGGGGGGGGGGGGGGGGGGGGGGGGGGGGGGGGGGGGGGGGGGGGGGGGGGGGGGGGGGGGGGGGGGGGGGGGGGGGGGGGGGGGGGGGGGGGGGGGGGGGGGGGGGGGGGGGGGGGGGGGGG
+
F,FFF:FF:,FFFF,,,,,,::,:FFFF:F,FF:FFFFF:FF,FFFFF,,FFF,F:FFFFFFF::F:F,FFFFFF,F:FF:FFFFFFFFF:FFFFFF:F:F:F:FFFFFFFFFFFFFFFF,FFFFFFFFFF:FFFFFFFFFFFF:FFFFFFFFFFFFFFFFFFFFFFFF::FFFFF:FFFFFFFFFFFFFFFFFFFFFFFFF:FF:FFFFFF,FFFFFFFFFFFFFFFFFFFFF:FFFFF,FFFFFFF:FF
@A01757:128:HWYCLDRX2:1:2101:23185:26741
TGGGACTACAGGGGGATCTAATCGTGTTCGCTCCCCTAGCTGTCGCGCCGCAGCGGCAGTCGGGGACCAGCCGGCCGCCTTCGCCGGGGGTGGTCGTCGCAATGTGGGGGGCTTGGACCGGGGCGCGGGGAGTTGCGCGGTCGGCGACGAGCCTCGGGCCGGCGGGTCTCGGGGGGGGGGCGGGGTGGTGGCGCGGGCGGTGAGGCGCGCGCTCGCGGGCCGGCGCGCGGGGGGTTGCGCCCCGGGGGGGG
+
F,,:,,F,,FF,::,FF,,F,,:,,F:F:F:,F:F:,,:F,,FFF::F:,:FF,F,F,:,,FFF:,,:FF:FF:,,:F:,:,:,FF,,::,F,F,:::F,,,,:,:,F,:,,,,,:,,,F,:,,,,,FFF,:,,,:F,:,F,,,:,,,,,F,:F:,,F,,,F,,FF,,F,FFFFF,FFF,,F:FF,::,,,,,,FF:,F,,F,:,:,,F,,,F,,,,FF,,F,,,FF:,,,,:,,,F,F,,,,,:F,,F,,
@A01757:128:HWYCLDRX2:1:2101:29098:26835
TCGGACTACTAGGGTATCTAATCCTGTTCGCTACCCATGCTTTCGAGCCTCAGCGTCAGTTGCAGACCAGAGAGCCGCCTTCGCCACTGGTGTTCTTCCATATATCTACGCATTCCACCGCTACACATGGAGTTCCACTCTCCTCTTCTGCACTCAAGTTCAACAGTTTCTGATGCAATTCTCCGGTTGAGCCGACGGCTTTCACATCAGACTTATTGAACCGCCTGCACTCGCTTTACGCCCAATAAATC
+
FFFFFFFFFFFFFFFFFFFFFFFFFFF:FFFFFFFFFF:FFFFFFFFFFFFFFFFFFFFFFFFFFFFFFFFFFFFFFFFFFFFFFFFFFFFFFFFFFFFFFFFFFFFFFFFFF:FFFFFFF:FFFF:FFFFFFFFFFFF:FFFFFFFFFFFFFFFFFF:FFFFFFF,FFFFFFFFF:FFFFFFFF,FFFFFFFFF,FFFFF:FFFF:F:FFFFF:FFFFFF,F:FFFFFFFFFF,FFFFFFFFF,FF,:FF
@A01757:128:HWYCLDRX2:1:2101:26775:26850
TCGGACTACACGGGTATCTAATCCTATTTGCTCCCCACGCTTTCGTGCCTCAGCGTCAGTCAACAGGCCAGGCGGCCGCCTTCGCCACTGGTGTTCTTCCATATATCTACGCATTTTACCGCTACACATGGAGTTCCACCGCCCTCTCCTGCTCTCTAGCCCGCCAGTTTCCAGAGCCTGTACCGGTTGAGCCGGTACCTTTCACTCCAGACTTAGCAGGCCGCCTACGCACCCTTTACGCCCAATCATTC
+
FFFFFFFFFFFFFFFFFFFFFFFFFFFFFFFFFFFFFFFFFFFFFFFFFFFFFFFFFFFFFF,FFFFFFFFFFFFFFFFFFFFFFFFFFF:FFF:FFFFFFFFFFFFFFFFFFFF:FFFFFFF:FFFFFFFFFFFFFFFFFFFFFFFFFFFFF:FFFFFFFFFFFFFFFFFFFFFFFFFF,FFFFFFFFFFFFFFF,FFFFFFFF:FFFFFFFFFFFFFFFF:FFFFFFF:FFFFFFFFFFFFF:F::,FF
@A01757:128:HWYCLDRX2:1:2101:11740:26929
TCGGACTACCGGGGTATCTAATCCTGTTCGATCCCCGCACTTTCGTGCCTCAGCGTCAGTAGGGCGCCGGAAGGCTGCCTTCGCAATCGGGGTTCTGCGTGATATCTATGCATTTCACCGCTACACCACGCATTCCGCCTTCTTCTCGCCCACTCAAGGCCCCCAGTTTCAACGGCCGGACGGGGTTGAGCCCCGAATTTTTACCGCTGACTTGCGATCCCGCCTACGCTCCCTTTACACCCAGTCATTCC
+
FFFFFFFFFFFFFFFFFFFFFFFFFFFFFFFFFFFFFFFFFFFFFFFFFFFFFFFFFFFFFFFFFFFFFFFFFFFFFFFFFFFFFFFFFFFFFFFFFFFFFFFFFFFFFFFFFFFFFFFFFF:FFFFFFFFFFFFFFFFFFFFFFFFFFFFFFFFFFFFFFFFF,FFFFFFFFFFFFFFFFFFFFFFFFFFFFFFFFFFFFFFFFFFFFFFFFFFFFFFFFFFFFFFFFF:F:F:FFFF:FF,FF,FFFFF
@A01757:128:HWYCLDRX2:1:2101:21866:26929
TCGGACTACAAGGGTTTCTAATCCTGTTCGCTCCCCTAGCTTTCGCGCCTCAGCGTCAGTCGTGGCCCAGAAGGCCGCCTTCGCCGCCGGTGTTCTTCCCAATATCTGCGCATTCCACCGCTACACCGGGAATTCCGCCTTCCCCTACCAGACTCAAGCCTGCCGGTATCGGGGGCGGACCGGGGTTGAGCCCCGGTATTTGACCCCCGACCTAACAGGCCGCCTACGCGCGCTTTACGCCCAATGAATCC
+
FFFFFFFFFFFFFFFFFFFFFFFFFFFFFFFFFFFFF,FFFFFFFFFFFFFFFFFFFFFFFFFFFFFFFF:FFFFFFFFFFFFFFFFFFFFFFFFFFFFFFFFFFFFFFFFFFFFFFFFFF:FFFFFFFFFFFFFF:FFFFFFFFFFFFFFFFFFFFFFFFFFF:F:FFFFFFFFFFF:FFFFFFFFFFFFFFFFF,:FFFFFFFFFFFF:FF,FFFFFFFFFF:,FFFFFFFFFF:FFFF:FFFFFFFFF
@A01757:128:HWYCLDRX2:1:2101:26115:27117
TCGGACTACAAGGGTATCTAATCCTGTTTGCTCCCCTAGCTTTCGCGCCTCAGCGTCAGTGATGGCCCAGAAGGCCGCCTTCGCCACCGGTGTTCTTCCCGATATCTGCGCATTCCACCGCTACACCGGGAATTCCGCCTTCCCCTACCACACTCAAGCCAGCCGGTCTCGGGAGCGAGACGGGGTTGAGCCCCGAAATTTGACTCCCGACCTCACTGGCCGCCTACGCGCGCTTTACGCCCAATGAATCC
+
FFFFFFFFFFFFFFFFFFFFFF:FFFFFFFFFFFFFFFFFFFFFFFFFFFFFFFFFFFFFFFFFFFFFFFFFFFFFFFFFFF:FFFFFF:FFFFFFFFFFFF:FFFFFF:FF,FFFFFFFFFFFFFFF:FF,FFFF:FFF:FFFFFFFFFFFFFFFFFFFFFFFFFF,FFFFFFFFFFFFF:FFFFFFFFF:FFFF:FFFFFFFF:FFFFFFF,:FFFFFFFFFFFFFFFFFF:FFFFFFFFFFF,FFFFF
@A01757:128:HWYCLDRX2:1:2101:19886:27195
TCGGACTACAAGGGTATCTAATCCTGTTCGCTACCCATGCTTTCGAGCCTCAGCGTCAGTTGCAGACCAGAGAGCCGCCTTCGCCACTGGTGTTCTTCCATATATCTACGCATTCCACCGCTACACCGGGAATTCCGCCTTCCCCTACCAGACTCAAGCCTGCCGGTATCGGGGGCGGACCGGGGTTGAGCCCCGGTATTTGACCCCCGACCTAACAGGCCGCCTACGCGCGCTTTACGCCCAATGAATCC
+
FFFFFFFFFFFFFFFFF:FF:FFFFFFFF:FFFFFFFF:FF:F:FFF,FFFFF::FFFFFFFFFFFFFF:FFF,FF:F:,:FFFFFFFFFF:FFFFF,FFFFFFF:FFF,:FF,FFFFF:FFFFFFFF,FFFF,FFFFFFF:FFFFFFFFF,FF:FF:FFFFFFFFFFFFF:F,FFF:FFFFFFFFFFFFFFFF:FFFFFFFFFFFFF,FFFFFF:F,,FFF:FF,FF::FF,F,,FF,FF,FF,,:FFF,
@A01757:128:HWYCLDRX2:1:2101:19651:27258
TCGGACTACAGGGGTTTCTAATCCCTTTCGCTCCCCTGGCCTTCGTGCCTCAGCGTCAGTTAATGTCCAGGAACCCGCCTTCGCCACGAGTGTTCCTCTCGATATCTACGCATTTCACTGCTACACCGAGAATTCCGGTTCCCCCTCCATTACTCTAGTCTCGCAGTATCATGTGCCGTCCGCGGGTTGAGCCCGCGCCTTTCACACACGACTTACGAAACAGCCTACGCACGCTTTACGCCCAGTGATTC
+
F:FFF,FFFFF:FFFFFFFFFFFF:,FFFFF:FFFFFFFFFFFFFFFFFFFFFFFFF,FF:FFFFFF:FFFF:FFFFFF:FFFFFFFFFF,FFFFFF:FF:FFFFFFFFFFFFFFFFFFFFFFFFF,FFF:FFFF:F:F:FFFFFFFF:FFFFF:FFFFFFFFFF,FFFFFF:FFFFFFFFFFFF:FFFFF:FF:FFFFF:F:FFFFFF,:FF:,F:F,FFFF,FF:FFF,FFFFF,FFFFFFFFFFFFFF
@A01757:128:HWYCLDRX2:1:2101:8721:27305
TCGGACTACAAGGGTTTCTAATCCTGTTTGCTCCCCACGCTTTCGAGCCTCAACGTCAGTTACAGTCCAGTAAGCCGCCTTCGCCACTGGTGTTCCTCCTAATAGCTACGCATTTCACCGCTACACTAGGAATTCCACTTACCTCTCCTGCACTCGATCTGTACAGTTTCCAGAGCAGTCCGGGGGTTGAGCCCCCGCCTTTCACTCCAGACTTGCACTGCCGTCTACGCTCCCTTTACACCCAGTAAATC
+
FFFFFFFFFFFFFFFFFFFFFFFFFFFFFFFFFFFFFFFFFFFFFFFFFFFFFFFFFFFFFFFFFFFFFFFFFFFFFFFFFFFFFFFFFFFFFFFFFFFF:FFF,FFFFFF::FFFF:FFFF,,FF,,FFFFFF,FFFFF:FFFFFFFFFF,FFF,F:FFFFF,FFFFFFFFF:FFFFFFF:FFFFFFF,:FFFFFFFFF,,F:FFFFF,,F:FFF:::FFFF,FFFFFFFFFF::FFFFFFF,F,F,F:F
@A01757:128:HWYCLDRX2:1:2101:32551:27305
TCGGACTACTGGGGTTTCTAATCCTGTTCGCTCCCCTAGCTTTCGCGCCTCAGCGTCAGTCGTGGCCCAGAAGGCCGCCTTCGCCGCCGGTGTTCTTCCCAATATCTGCGCATTCCACCGCTACACTGGGAATTCCGCCTTCCCCTACCAGACTCAAGCCTGCCGGTATCGGGGGCGGACCGGGGTTGAGCCCCGGTATTTGACCCCCGACCTAACAGGCCGCCTACGCGCGCTTTACGCCCAATGAATCC
+
FFFFFF:FFFFFFFFFFFFFFFFFFFFFFFFFFFFFFFFFFFFFFFFFFFFFFFFFFFFFFFFFFFFFFFFFFFFFFFFFFFFFFFFFFFFFFFFFFFFFFF:FFFFFFFFFFFFFFFFFFFFFFFFFFFFFFFFFFFF:FFFFFFFFFFFFFFFFFFFFFFFFFFFFFFFFFFFFFFFFFFFFFFFFFFFFFFFFFFF:FFFFFFFFFFFFF::FFF,FFFFFFFFF:FFFFFF,FFFFF:,FFFFFF:F
@A01757:128:HWYCLDRX2:1:2101:4137:27320
TCGGACTACAAGGGTATCTAATCCTATTTGCTCCCCACGCTTTCGTGCCTCAGCGTCAGTAACAGGCCAGGCGGCCGCCTTCGCCACTGGTGTTCTTCCATATATCTACGCATTTTACCGCTACACATGGAGTTCCACCGCCCTCTCCTGTCCTCCAGCCTGCCAGTTTCCAAAGCCTGTACCGGTTGAGCCGGTACCTTTCACTTCAGACTTAACAGGCCGCCTACGCACCCTTTACGCCCAATCATTCC
+
FFFFFFFFFFFFFFFFFFFFFFFFFFFFFFFFFFFFFFFFFFFFFFFFFFFFFFFFFFFFFFFFFFFFFFFFFFFFFFFFFFFFFFFFFFFF:FFFFFFFFFF:FFF,FFFFFFFFFFFFFFFFFFFFFFFFFFFFFFFFFFFFFFFFFFFFFFFF:FFFFFFFFFFFFFFFFFFFFF:FFFFFFFFFFFFFFFF::FFFFF:FFFFFFFFFFFFFFFFFF:FFF:FFFFFFFFFF:FFFF:FFFFFFFFF
@A01757:128:HWYCLDRX2:1:2101:30680:27352
TCGGACTACAAGGGTATCTAATCCTATTTGCTCCCCACGCTTTCGTGCCTCAGCGTCAGTCACAGGCCAGGCGGCCGCCTTCGCCACTGGTGTTCTTCCATATCTCTGCGCATTTTACCGCTACACATGGAGTTCCACCGCCCTCTCCTGTCCTCAAGTCTGCCAGTTTCTGAATGAAAGACGAGTTGAGCTCATCCCTTTGCCTTCAGACTGAACAGACCGCCTGCGCACCCTTTACGCCCAATCATTCC
+
FFFFFFFFFFFFFFFFFFFFFFFFFFFFFFFFFFFFFFFFFFFFFFFFFFFFFFFFFFFFFFFFFFFFFFFFFFFFFFFFFFFFFFFFFFFFFFFFFFFF:FFFFFFFFFFFFFFFFFFFFFFFFFFFFFFFFFFFFFFFFFFFFFFFFFFFFFFFFFFFFFFFFFFFFFFFFFFF:FFFFFFFFFFFFFFFFFFFFFFFF:FFFFFFFFFFFFFFFFFFFFFFFFFFFFFFFFFFFFFFFFFFFFFFFFF
@A01757:128:HWYCLDRX2:1:2101:4634:27398
TCGGACTACTGGGGTATCTAATCCTGTTCGATCCCCGCACTTTCGTGCCTCAGCGTCAGTAGGGCGCCGGAAGGCTGCCTTCGCAATCGGGGTTCTGCGTGATATCTATGCATTTCACCGCTACACCACGCATTCCGCCTTCTTCTCGCCCACTCAAGGCCCCCAGTTTCAACGGCCGGACGGGGTTGAGCCCCGAATTTTTACCGCTGACTTAACGGACCGCCTACGCACCCTTTAAACCCAATAAATCC
+
FFFFFFFFFFFFFFFFFFFFFFFFFF:FFFFFFFFFFFFFFFFFFFFFFFFFFFFFFFFFFFFFFFFFFFFFFFFFFFFFFFFFFFFFFFFFFFFFFF:FFFF:FFFFFFFFFFFFFFFFFFFF,FFFFFFFFFFFFFFFFFFFFFFFFFFFFFFFFFFFFFFFFFFFFF,FF:FFFFFFFFFFFFFFFFFFFFFFFFFFFFFFFFFF:FFFFFFFF:FFFFFFF,FFF:FF:FFFFFFFFFF::FFFFF,
@A01757:128:HWYCLDRX2:1:2101:6045:27461
TCGGACTACACGGGTATCTAATCCCTTTCGCTCCCCTGGCCTTCGTGCCTCAGCGTCAGTTAATGTCCAGGAACCCGCCTTCGCCACGAGTGTTCCTCTCGATATCTACGCATTTCACTGCTACACCGAGAATTCCGGTTCCCCCTCCATTACTCTAGTCTCGCAGTATCATGTGCCGTCCGCGGGTTGAGCCCGCGCCTTTCACACACGACTTACGAAACAGCCTACGCCCGCTTTACGCCCAGTGATTC
+
FFFFFFFFFFFFFFFFFFFFFFFFFFFFFFFFFFFFFFFF:FFFFFFFFFFFFFFFFFFFFFFFFFFFFF,FFFFFFFF:FFFFFFFFFFFFFFFFFFFFF:FFFFFFFFFFFFFFFFFFFFFFFFFFFFFFFFFFFFFFFFFFFFFFFFFFFFFFFFFFFFFFFFFFFFFFF:FF:FF,FFFFFFF:FFFFFFFFFFFFFFFFFF:FFFFFFFFF,FFFF:FFFFFFFF,FFFFFFFFFFFF:FFFFFFF
@A01757:128:HWYCLDRX2:1:2101:23972:27508
TCGGACTACCAGGGTATCTAATCCTGTTTGCTCCCCACGCTTTCGAGCCTCAACGTCAGTTACAGTCCAGTAAGCCGCCTTCGCCACTGGTGTTCCTCCTAATATCTACGCATTTCACCGCTACACTAGGAATTCCGCTTACCTCTCCTGCACTCCAGTCACATAGTTTCCAGAGCAGTCCGGGGGTTGGGCCCCCGCCTTTCACTCCAGACTTACATCACCGTCTACGCTCCCTTTACACCCAGTAATTC
+
FFFFFFFFFFFFFFF:FFFFFFFFFFFFFFF:FFFFFFFFFFFFFFFFFFFFFFFFFFFFFFFFFFFFFFFFFFFFFFFFFFFFFFFFFFFFFFFFFFFFFFFFFFFFFFFFFFFFFFFFFFFFFFFFFFFFFFFFFFFFFFFFFFFFFFFFFFFFFFFFFFFF,:FFFFFFFFFFFFFFFFFFFFFFFFFFFFFFFFFFFFFFFFFFFFFFFFFFFFFFFFFFFFFFFF:FFFFFFFFF:FFFFFFFFFF
@A01757:128:HWYCLDRX2:1:2101:5122:27524
TCGGACTACAGGGGTATCTAATCCTGTTTGCTCCCCTAGCTTTCGCGCCTCAGCGTCAGTAACGGCCCAGAGACCTGCCTTCGCCATTGGTGTTCTTCCCGATATCTACACATTCCACCGTTACACCGGGAATTCCAGTCTCCCCTACCGCACTCAAGCCCGCCCGTACCCGGCGCGGATCCACCGTTAAGCGATGGACTTTCACACCGGACGCGACGACCCGCCTACGAGCCCTTTACGCCCAATAAATC
+
FFFFFFF,FFFFF:FFFFFFFFFFFFFFFFFFFFFFF,FFFFF:F,FF:FFFFFFFFFFFFFFFFF,FFFFFFFFFFF,FFFFFFFFFFFFFFFF,FFFFFFFFFFF:FFFFFF::FFFFF:FFFFFFFF:FFFFF,FFFFF,:FFFFFFFFFFFF:,:FFFF:FFF,FFFFFFF,FFF:F:F::FFF::FFF,FFF:F::FFFFFFFFFFFFFF:FFF,F:::FFFFFFFFFFF,FFFFFFFF,F:,:,F
@A01757:128:HWYCLDRX2:1:2101:6117:27524
TCGGACTACAAGGGTATCTAATCCTGTTCGCTACCCATGCTTTCGAGCCTCAGCGTCAGTTGCAGACCAGAGAGCCGCCTTCGCCACTGGTGTTCTTCCATATATCTACGCATTCCACCGCTACACAGGGAGTTCCACTCTCCTCTTCTGCACTCAAGTTCAACAGTTTCTGATGCAATTCTCCGGTTGAGCCGAAGGCTTTCACATCAGACTTATTGAACCGCCTGCACTCGCTTTACGCCCAATAAATC
+
::F:FFFFFFFFFF,FF:F:::F:F:FFFFFFF:FFF::FFFFFFFFF,FFFFFFFFFFFFF,FFFFF,FFFFF,FFFFF,,:FFFFFFF,FFF:F,F,:FF:F:FFF,FF,,,:,:F,:FF,,FFF,FF:FFF:,F:F:FF,,FFFFFFF,,,F:FF::,FFF,:F,FFF,FF,,::F:FF:FFFF:,,:F,FFF,FF,FFFFFFFFFFFF,F,,,F,:,FFFF,FFF,FFFF,,F,FFF,:,,,,,FF,
@A01757:128:HWYCLDRX2:1:2101:28863:27524
TCGGACTACCGGGGTATCTAATCCTATTTGCTCCCCACGCTTTCGTGCCTCAGCGTCAGTCACAGGCCAGGCGGCCGCCTTCGCCACTGGTGTTCTTCCATATCTCTGCGCATTTTACCGCTACACATGGAGTTCCACCGCCCTCTCCTGTCCTCAAGTCTGCCAGTTTCTGAATGAAATACTAGTTGAGCTCATCCCTTTGCCTTAAGACTGAACAGACCGCCTGCGCACCCTTTACGCCCAATCATTCC
+
FF:FFF,FFFFFFFFFFF:F,FFFFFFFFFF,FFFFFFFFF:FFF,FFFFFFFFF:FFF:FFFFFFFFFF,FFFFFFFFFFFFFFFFF:FF,,,:F:,FFFFFFF:FFFFFFF:FFFFFFFFFFFFFFFFFFFF:FFFFFF,FFFFFFF:FFFFFFF,F:FFFFFFFF,,FFFFFFFFF,FF,:FFF,:FFFFFF,:FFFFFFFF:,F,FFFF:F,FFFFFFF,,::F,FFFFFFFFFFFFFF,:FFF,FF
@A01757:128:HWYCLDRX2:1:2101:16089:27571
TCGGACTACACGGGTATCTAATCCTATTTGCTCCCCACGCTTTCGTGCCTCAGCGTCAGTCACAGGCCAGGCGGCCGCCTTCGCCACTGGTGTTCTTCCATATCTCTGCGCATTTTACCGCTACACATGGAGTTCCACCGCCCTCTCCTGTCCTCAAGTCTGCCAGTTTCTGAATGAAAGACGAGTTGAGCTCATCCCTTTGCCTTCAGACTGAACAGACCGCCTGCGCACCCTTTACGCCCAATCATTCC
+
FFFFFFFFFFFFFFFFFFFFFFFFF:FFFFFFFFFFFFFFFFFFFFFFFFFFFFFFF:FFFFFFFFFFFFFFFFFFFFFFFFFFFFFFFFFF:FFFFFFFFFFFFFFFFFFFFFFFFFFFFFFFFFFFFFFFFFFFFF:FFFFFFFFFFFFFFFFFFFFFFFFFFFFFF:FFFFFFFF,FFFFFFFFFFFFFFFFFFFF:FF:FFFFFFFFFFFFFFFF,::FFFFF:FFF:FF:FFFFFFFFFFFFFFFF
@A01757:128:HWYCLDRX2:1:2101:17173:27571
TCGGACTACCAGGGTATCTAATCCTGTTCGATCCCCGCACTTTCGTGCCTCAGCGTCAGTAGGGCGCCGGACGGCTGCCTTCGCAATCGGGGTTCTGCGTGATATCTATGCATTTCACCGCTACACCACGCATTCCGCCTTCTTCTCGCCCACTCAAGGCCGCCAGTTTCAGCGGCCGGACGGGGTTGAGCCCCGAATTTTTCCCGCTGACTTAACAGCCCGCGTACGCCCCCTTTGAGCCCCATAAATCC
+
FFF:FFFFFFFF:FFFFFF:FFF,F::F:F,FF:FFFFFFF,FFFFFFFFFFF:FFFFF:FFFFFF::FF:,FFF:FFFFF:FFF,FFFF:FFFFFFFFF:FF,:,F::F,FF,FFF,,FFF,,FF,FFFFFFF:FF::F:F:FFFFFFF:,F:F:FFF,:,,,FFFF:FF,FFF:FFFF,FFFFFFF:FF:,FF:FF,FFF,FFFFFF::F,:F,,FF:,FF,F,:FF,,:F:,F,,,:FF,,:F,,FF,
@A01757:128:HWYCLDRX2:1:2101:23873:27586
TCGGACTACAGGGGTATCTAATCCTGTTCGATACCCACGCTTTCGTGCCTGAGCGTCAGTTGGGCGCCGGTATGCTGCCTTCGCAATCGGAGTTCTGCGTGATATCTATGCATTTCACCGCTACACCACGCATTCCGCATACTTCTCGCCCACTCTAGCAAGCCAGTTTCAACGGCTTGTCGGGGTTGAGCCCCGAAATTTTACCGCTGACTTAACTCGCCGCCTGCGCACCCTTTAAACCCAATAATTCC
+
FFFFFFFFFFFFFFFFFFFFFFFFFFFFFFFFFFFFFFFFFFFFFFFFFFFFFFFFFFFFFFFFFFFFFFFFFFFFFFFFFFFFFFFF:FFFFFFFFFFFFFFFFFFFFFFFFFFF:FFFFFFFFFFFFFFFFFFFFFFFFFFFFFFFFF:FFFFFFFFFFFFFFFFFFFFFFFFFFFFFFFFFFFFF,FFFFF:FFFFFFFFFFFFFFFFFFFFFFFFF:FFF:F:FFF:FFFFF:,FFFF:FFFF,FFF
@A01757:128:HWYCLDRX2:1:2101:15031:27618
TCGGACTACCCGGTATCTAATCCTATTTGCTCCCCACGCTTTCGTGCCTCAGCGTCAGTCAACAGGCCAGGCGGCCGCCTTCGCCACTGGTGTTCTTCCATATATCTACGCATTTTACCGCTACACATGGAGTTCCACCGCCCTCTCCTGCTCTCTAGCCCGCCAGTTTCCAGAGCCTGTACCGGTTGAGCCGGTACCTTTCACTCTAGACTTAGCAGGCCGCCTACGCACCCTTTACGCCCAATCATTCC
+
FFFFFFFFFFFFFFFFFFFFFFFFFFFFFFFFFFFFFFFFFFFFFFFFFFFFFFFFFFFFFFFFFFFFFFFFFFFFFFFFFFFFFFFFFFFFFFFFFFFFFFFFFFFFFFFFFFFFFFFFFFFFFFFFFFFFFFFFFFFFFFFFFFFFFFFFFFFFFFFFFFFFFFFFFFFFFFFFFF:FFFFFFFFFFFFFFFFFFFFFFFFFFFFFFFFFFFFFFFFFFFFFFFFFFFFFFFFFFFFFFFFFFFFF:FF
@A01757:128:HWYCLDRX2:1:2101:4906:27680
TCGGACTACTGGGGTATCTAATCCTGTTTGCTCCCCACGCTTTCGCGCCTCACCGTCAGTTGCCGTCCAGTCATCCGCCTTCGCCACTGGTGTTCTTCCTTATATCTACGCATTTCACCGCTACACAAGGAATTCCGATGACCTCTCCGGTACTCAAGAATAACAGTTTCAAATGCAGTTCCGCGGTTGAGCCGCGGGATTTCACATCTGACTTGCCATCCCGGCTGCACGCCCTTTACACCCAGTAAATC
+
FFFFFFFFFFFFFFFFFFFFFFFFFFFFFFFFFFFFFFF:FFFFFFFFFFFFFFFFFFFFFFFFFFF,FFFF:FFFFFFFFFFFFFFFFFFFFFFFFFFF:FFFFFF:FFFFFFFFFFFFFFFFFFFFFFFFFFFF:FFFFFFFFFF:FFFFFFFFFFFFFFFFF:FFFFFFFFFFFFFFFFFFFFFFFFFFFFFFFFFFFFFFFFFFF,F:FFFFFFFFFF::FFFFFFF:F:FF,FFFFF:FF,FFFFF
@A01757:128:HWYCLDRX2:1:2101:25852:27727
GGGGGGGGGGGGGGGGGGGGGTACTTCGTTGTTTGGGCACCCGGGGCTCCGGCAGAGCGGGGCGGAGCGCGGATACACCACCCGCGCCCCCCTCGCGGGGGGAAATAAAAGGAATAGAAGCAGACCCAACGAACTCACGACAAAAACGAGCGACGCGCGCGAGGAGTGGTAGGTGTGTTTTATGGGGATAGTTGAGGGGGGGGCTGTAGGAGCTAGGGAAACGACGGCGACCCCCCAGAGACCCAACAAAA
+
FFFFFF:FFF,:,:::,,:::,,,,,,,,,,,,,,,,,,,,,,,,,,,,,,:,,,,,,,,,,,,,,,,,,,,,,,,,,,,,,,,,,,,,:,,,,,,,,,,,,,,,,:,:,,,,,,:,::,,,,,,,,,,,,,:,,:,,,:,F,:,,,,,,F,,,,:,,,,,,,,,,,:,,,,,:,F,,:,:,:,,,,,F,,,,,,,,,,,,,:,,::,,,F,,,,,,,,,,,,F,,,,,,,,,F,,,,F,F,:,F:F,,,:
@A01757:128:HWYCLDRX2:1:2101:4833:27743
TCGGACTACTGGGGTATCTAATCCTGTTTGCTCCCCACGCTTTCGCGCCTCACCGTCAGTTGCCGTCCAGTCATCCGCCTTCGCCACTGGTGTTCTTCCTTATATCTACGCATTTCACCGCTACACAAGGAATTCAGATGACCTCTCCGGTACTCAAGAAAAACAGTTTCAAATGCAGTTACGCGGTTGAGCCGCGGGATTTCACATCTGACTTGCCATCCCGGCTGCCCGCCCTTTACACCCAGTAAATC
+
,FFFFFFFFFFFFFFFFFFFFFFF:FFFFFFFFFFFFFFFFFFFFFFFFFFFFFFFFFFFFFFFFFFFFFFFFFFFFFF,,,F:FF,FFF:,FF,F:F:F,::FFF:FF:,:FF:FF,,,:F:FFFFF:FFFF::,FF,F:F::FFF:::FFFF,FFFF,,FF:FFFF,F:F:F,,F,:F,,,F,,FF,FF,,FFFFFFFF:FFF,FFFFF:FF,,FF,FF:F:FFF,,::FF,FFF,:FFFF::FFF:::
@A01757:128:HWYCLDRX2:1:2101:11134:27790
TCGGACTACAAGGGTATCTAATCCTATTTGCTCCCCACGCTTTCGTGCCTCAGCGTCAGTCACAGGCCAGGCGGCCGCCTTCGCCACTGGTGTTGTTCCATATCTCTGCGCATTTTACCGCTACACATGGAGTTCCACCGCCCTCTCCTGTCCTCAACTCTGCCAGTTTCTGAATGAAAGACGAGTTGAGCTCATCCCTTTGCCTTCAGACTGAACAGAAAGCCTGCGCACCCTTTACGCCCAATCATTCC
+
FFF:FFFFF:FFFFFF:FFFF,FF:FF:F:FFFF:FFF:FFFFFF:FFFFFF,FFFFFF::,:F,FFFF,FFF,,FFFF,FFFFF:FFF:FF::,,FF:,,:FFFF:FFF:FFFFFFFF:FFFFFFFFFFFFF:,FF:FFF:FF:,FFF:FFFFFFF,FFF,FFFF,F,FFFFFF:FFF:FF,:FF::F:FFFF:,,FFFFF:FF,F,FF:,FF:F:FF,,FF,F::FFFFF,,:FFF:,FF,FFFFFFF,
@A01757:128:HWYCLDRX2:1:2101:24478:27884
TCGGACTACAATGGTATCTAATCCTGTTCGCTACCCATGCTTTCGAGCCTCAGCGTCAGTCGTGGCCCAGAAGGCCGCCTTCGCCACCGGTGTTCTTCCCGATATCTGCGCATTCCACCGCTACACCGGGAATTCCGCCTTCCCCTACCACACTCAAGCCAGCCGGTATCGGGAGCGAGACGGGGTTGAGCCCCGAAATTTGACTCCCGACCTAACTGGCCGCCTACGCGCGCTTTACGCCCAATGAATCC
+
FFFFFFFFFFFFFFFF:FFFFFFFFFFFFF:F:FFFFFFFFFFFFFFFFFFFFFFFFFFFFFFFFFFFFFFFFFFFFFFFFFFFFFFFFFFFFFFFFFFFFFFFFFFFFFFFFFFFFFFFFFFFFFFFFFFFFFFFFF:FFFFFFFFFFFFFFFFFFFFFFFFFFFFFFFFFFFFFFFFFFFFFF:FFFFFFFFFFF,FFFFFFFFFFF:FFFFFFFFFF:FFFFFFFFFFFFFFFFFFFFFFFFF,,FFF
@A01757:128:HWYCLDRX2:1:2101:5936:27899
TCGGACTACTAGGGTATCTAATCCTGTTCGCTCCACTAGCTTTCGCGCCTCAGCGTCAGTCGTGGCCCAGAAGGCCGCCTTCGCCGCCGGTGTTCTTCCCAATATCTGCGCATTCCACCGCTACACTGGGAATTCCGCCTTCCCGTTCCAGACTCTTGCCTGGCGGTATCGGGGGCGGGGCGGGGGTGAGCCCCGGTGTTTGAGGCCCGCGCTTCCAGGCGGCCGACGCGGGCGTTGCGCCGGAGGGGGGC
+
F:FFFFFFFFFFFF:FFFFFFFFFFFFFFFFFFFFFFFFFFFFFF,FFFFFFFFFFF:FFFFFFFFF:FFF,:F:FFFFFFF,FFFF:FFFFF:FFFFFF:FFF,FFF,FF:FFF,::FFF::F:FFF,FF:FFFF:::F:,,F,F:F,FF:F:F,,FF,FF,:FF,F,,FFFFF:,F,,F:::F,:F:,F,,FFFF,,,F:F,,F,F,,:FF:::,:,,,F,,,:,,,F,F,,,:,,F,,:,,:F,,:,,
@A01757:128:HWYCLDRX2:1:2101:2456:28009
TCGGAATACAAGGGTTTCTAATCCTGTTCGCTCCCCTAGCTTTCGCGCCTCAGCGTCAGTCGTGGCCCAGAAGGCCGCCTTCGCCGCCGGTGTTCTTCCCGATATCTGCGCATTCCACCGCTACACCGGGAATTCCGCCTTCCCCTACCACACTCAAGCCAGCCGGTATCGGGAGCGAGACGGGGTTGAGCCCCGAAATTTGACTCCCGACCTAACTGGCCGCCTACGCGCGCTTTACGCCCAATGAATCC
+
FFFFFFFFFFFFFFFFFFF,FFFFFFFFFFFFFFFFFFFFFFFFFFFFFFFFFFFFFFFFFFFFFFFFFFFFFFFFFFFFFFFFFFFFFFFFFFFFFFFFFFFFFFFFFFFFFFF:FFFFFFFFFFFFFFFFFFFFFFFFFFFFFFFFFFFFFFFFFFFFFFFFFFFFFFFFFFFFFFFFFF,FFFFFFFFFFFFF:F:F:FFFFF:FFFFFFFFFF::FFFFFFFFFFF:FFF:FFFF:FFF:F:FFFFF
@A01757:128:HWYCLDRX2:1:2101:12545:28009
TCGGACTACCAGGGTATCTAATCCTGTTTGCTCCCCACGCTTTCGAGCCTCAGCGTCAGTAAAAGCCCAGCAAGCCGCCTTCGCCACTGGTGTTCCTCCTAATATCTACGCATTTCACCGCTACACTAGGAATTCCGCTTGCCTCTACTTCACTCAAGAATCGCAGTTTTGAATGCACTCTCCGGGTTGAGCCCGAAGTTTTCACATCCAACTTGCAATCCCGCCTACGCTCCCTTTACACCCAGTAATTC
+
FFFFFFFFFFFFFFFFFFFFFFFF,FFFFFFFFFFFFFFFFFFFFFFFFFFFFFFFFFFFFFFFFFFFFFFF:FFFFFFFFFFFFFFFFFFFFFFFFFFFF:FFFFF:FFFFFFFFFFFFFFFFFFFFFFFFFFFFFFFFFFFFF:FFFFFFFFFFFFFFFFFFFFFFFFFFFFFF,FFFF,FFFFFFFFFFFFFFF:FFF,FFF:FFFFFFFFFFFFFFFF:FFFFFFFFFFFFFFFFFFFFFFFFFFFF
@A01757:128:HWYCLDRX2:1:2101:17336:28040
TCGGACTACTCGGGTATCTAATCCTATTTGCTCCCCACGCTTTCGTGCCTCAGCGTCAGTCACAGGCCAGGCGGCCGCCTTCGCCACTGGTGTTCTTCCATATCTCTGCGCATTTTACCGCTACACATGGAGTTCCACCGCCCTCTCCTGTCCTCAAGTCTGCCAGTTTCTGAATGAAAGACGAGTTGAGCTCATCCCTTTGCCTTCAGACTGAACAGACCGCCTGCGCACCCTTTACGCCCAATCATTCC
+
FFFFFFFFFFFF:FF:FFFFF:FFFFFFFFFFFFFFFFFFFFFFFFFFFFFFFFFFFFFFFFFFFFFFFFF:FFFFFFFFFFFFFFFFFFFF:FFF:FFFF:FFFFFFFFFFFFFFFFFFFFFFFFFFFFFFFFFFFFFFFFFFFFFF:FFFFFFFFFFFFFFFFFFFFFFFFFF::,FFFF:FFFFF,F,FFF,F:FFFFF:FFFFFF:FFFFFFFFF,FFFFF:FFFFFFFFFFFFFFFFFFFFFFFFF
@A01757:128:HWYCLDRX2:1:2101:29098:28056
TCGGACTAAGGGGTTTCTAATCCTGTTTGCTCCCCACACTTTCGCACCTCAGCGTCAGTATCGAGCCAGTGAGCCGCCTTCGCCACTTGTGTTCCTCCGAATATCTACGAATTTCACCTCTACACTCGGAATTCCACTCACCTCTCTCGAACTCTAGACTGATAGTTTTGGAGGCCGTTCCGGGGTTGAGCACCGGGATTTCACCCCCAACTTTCCAGTCCGCCTACGCGCGCTTTACGCCCAGTAATTCC
+
FFFFFFFFF:F,FFFFFFFFFFFFF:FFFFFFFF:FFFFF,:FFFF:FFFF:FFFFFF:FFFFF::FFFFFFFFFFFFFFFFFFFFFFFF:FFFFFF:FFFFFFFFFFFFFFFFFFFFFFF:FFFFFFFFFFFFFFF:FF:FFFFFF:FFFFFF:FFFFFFFFFFFFFF:FF,,FFFFFF::FFFFFF:FFF::FFFFFF:FFF,,F,FFFFFFF,::FFFF:FFF,,:FFFFFF:F:,:F,FFFFFFF,F
@A01757:128:HWYCLDRX2:1:2101:2573:28087
TCGGACTACAAGGGTTCTAATCCTATTTGCTCCCCACGCTTTCGTGCCTCAGCGTCAGTCACAGGCCAGGCGGGCGCCTTCGCCACTGGTGTTCTTCCATATCTCTGCGCATTTTACCGCTACACATGGAGTTCCACCGCCCTCTCCTGTCCTCAAGTCTGCGAGTTTCTGAATGAAAGACGAGTTGAGCTCCGCCGTTTGGCTTCAGACTGAACAGACGGCCTGGGCCGCCGTTACGCCCCCTGATTCGG
+
FFFFFFFFFFFFFFFFF:FFF:FFFFFFFFFFFFFFFFFFFFF:FFFFFF:FFF::FFF:FF:FF:::FFFFF,F::F,FFFF,:F,FF,F:FF,F:,,,FFFF:FF,F,FFFFFFFFF::FFF:FFFF,FFF,,,,FF,:FFFFF:,FFFFFF,FFF,FF:,::F:FF:F,F:F:,,F,:F:FFF,:,::,,,,,,,F:,,,FF,FF:::,,,,,F,::,,,,,,F,,,,::F,,:::,,,:F,::,:,:
@A01757:128:HWYCLDRX2:1:2101:9308:28103
TCGGACTACAAGGGTATCTAATCCCTTTCGCTCCCCTGGCCTTCGTGCCTCAGCGTCAGTTAATGTCCAGGAACCCGCCTTCGCCACGAGTGTTCCTCTCGATATCTACGCATTTCACTGCTACACCGAGAATTCCGGTTCCCCCTCCATTACTCTAGTCTCGCAGTATCATGTGCCGTCCGCGGGTTGAGCCCGCGCCTTTCACACACGACTTACGAAACAGCCTACGCACGCTTTACGCCCAGTGATTC
+
FFFFFFFFFFFFFFFFFFFFFFFFFFFFFFFFFFFFFFFFFFFFFFFFFFFFFFFFFFFFFFFFFFFFFFFFFFFFFFFFFFFFFFFFFFFFFFFFFFFFFFFFFFFFFFFFFFFFFFFFFFFFFFFFFFFFFFFFFFFFFFFFFFFFFFFFFFFFFFFFFFFFFFFFFFFFFFFFFFFF:F:FFFFFFFFFFFFFFFFFFFFFFFFFFFFFFFFFFFFFFFFFFFFF:FFFFFFFFFFFFFF:FF:FFFF
@A01757:128:HWYCLDRX2:1:2101:7057:28150
TCGGACTACCCGGGTATCTAATCCTGTTTGCTACCCACGCTTTCGAACCTCAGCGTCAGTTACAGACCAGAGAGCCGCTTTCGCCACTGGTGTTCTTCCATATATCTACGCATTTCACCGCTACACATGGAGTTCCACTCTCCTTTTCTGCACTCAAGTCTCCCAGTTTCCAATGCACTACTCCGGTTAAGCCGAAGGCTTTCACATCAGACTTAAAAGACCGCCTGCGTTCCCTTTACGCCCAATAAATC
+
FFFF:FFFFFFFFFFFFFFFFFFFFF:FFFFFFFFFFFFFFFFFFFFFFFFFFFFFFFFFFFFFFFFFFFFFFFFFFFFFFFFFFFFFFFFFFFFFFFFFFFFFFFFFFFFFFFFFFFFFFFFFFFFFFFFFFFFFFFFFFFF:FFFFFFFFFFFFFFFFFFFFFF:FFFFFFFFFFFFFFFFFF:FFFFFFFFFF:FFFFF:FFFFFFFFFFFF:FF::FFFFFFFF:FFFFFFFFFFFFF:FFFFFFF:
@A01757:128:HWYCLDRX2:1:2101:17653:28150
TCGGACTACAAGGGTTTCTAATCCTGTTCGCTCCCCAAGCTTTCGCGCCTCAGCGTCAGTAGAGGCCCAGAATGCCGCCTTCGCCCCAGGTGTTCTTCCAAAAATCTAAGCATTCCACCGCTACACTTGGAATTCCCCCATCCCCTACAACACTCAAGAAAACCCGTATCTGGGGCGCACCGGGGGTTAGCCCCCGTATTTTAACCCCCAACTAAAAGGCCCCCAACCCCACCATTACCCCCAAATAAACC
+
FFFFF::FFFF,:FF:F,FFF:,F,,FF::F:,F:F,F,F,FF,:,:FF,FF,FFFFF,F::,,FFFFF,FF,:FF:FF::,,FF:F,FFFFFF,FF,,,FF,F,,:,,FFF,F,:FFF,F,F,F,,,,FF::F,F,:::F,F,F:F,:,,FFF,FF,,,F,,::FFF,,,F,,FF,,,,:,:FF,F:,,FFFF,,,,,FF,FF,FF,:F,F,,F,F,,,,:FF,F,FFF,:F:F:F,,:FF,F,,FF:,,
@A01757:128:HWYCLDRX2:1:2101:29206:28181
TCGGACTACAAGGGTTTCTAATCCTGTTCGCTCCCCTAGCTTTCGCGCCTCAGCGTCAGTCGTGGCCCAGAAGGCCGCCTTCGCCGCCGGAGTTCTTCCCAATATCTGCGCAGTCCACCGCTACACTGGGAATTCCGCCTTCCACTACAAGACTCAAGACTCCCGGTATCGGGGGCGGACCGCGGTTGAGCCCCGGGATTTGACCCCCGACCTAACAGGCCGCCTACGCGCGCTTTTAGCCCAAAGTATCC
+
F,FF,,:,F:,FFF,F,F:F:FF,FF,F,F:F,F:F::FF,FFFF,F:FF:F,FF,FFFF,FFFFFFFFFFFFFF,FFFF,FFFF:F,:,,F,FF,:,F:F,F,F,FF,F,F:,,FFF::,,F,F:F,FFF,FFFFF,FFFFF,FFFF,,,FFFF:FF,F,,:F,F,,FFF,FF:,FF:,FF,FF::,,,F,:FF:,,::FF:,F:,FFF,FF:FFFFF,F:FF:F:,:,FFFF:,F,,:FF,,,F:FF:,
@A01757:128:HWYCLDRX2:1:2101:2239:28197
TCGGACTACAAGGGTTCTAATCCTATTTGCTCCCCACGCTTTCGTGCCTCAGCGTCAGTCACAGGCCAGGCGGCCGCCTTCGCCACTGGTGTTCTTCCATATCTCTGCGCATTTTACCGCTACACATGGAGTTCCACCGCCCTCTCCTGTCCTCAAGTCTGCCAGTTTCTGAATGAAAGACGAGTTGAGCTCATCCCTTTGCCTTCAGACTGAACAGACCGCCTGCGCACCCTTTACGCCCAATCATTCCG
+
FFFFFFFFFFFFFFFFFFFFFFFFFFFFFFFFFFFFFFFFFFFFFFFFFFFFFFFFFFFFFFFFFFFFFFFFFFFFFFFFFFFFF,FFFFFFFFFFFFFFF:FFFFFFFFFFFFFFF,FFFFFFFFFF,FFFFFFFFFFFFFFFFFFFFFFFFFFFFFFFFFF:FFFFFFFFFFFFFFFFFFFFFFFF:FFFFFF:FFFFFFFFFFFFFFFFFFFFFFFFFFFFFFFFFFFFFFF:F:FFFFFFF,FFFF,
@A01757:128:HWYCLDRX2:1:2101:7789:28260
TCGGACTACAGGGGTATCTCATCCTGTTTGCTCCCCACGCTTTCGAGCCTCAGCGTCAGTTACAGACCAGAGAGCCGCCTTCGCCACTGGTGTTCCTCCATATATCTACGCATTTCACCGCTACACATGGAATTCCAGTGTCGTCTTCTGCACTCAAGTCTCCCAGTTTGCAATGACGGTCCCTGGTGAAGCGCGGGGCTTTCACAGCTCACTTAAAAATCGGCGTGGGTGCCCGTTACGCGCGCTTCTTG
+
,FFFFFFFFFFFFFFF,,F,FFFFFF:FFFFF:FFFFFFFFFFF:FFFFFFFFFFFFFF::FF:FF,:FF:FFFFFF:F:F,FFFFFFFFFF,FFFFFF,FFF::FF:,FFF,F,,:F,F,::,FFFFFF,,FFF,F,F:F,,,,:F::F,:F,:,,FFFF,,F,FFF::F,FFFF,,FF:,,FF,F,:F,,:,,FFF,,F,F,:F,:F:,FF,,,,,,F,,F:FFF,:FF,,,:,F,F::FF,,,:F,F,
@A01757:128:HWYCLDRX2:1:2101:23999:28307
TCGACTACTGGGGTATCTAATCCTGTTTGATACCCACGCTTTCGTGCATCAGCGTCAATCGCGGATTCGTGAGATGCCTTCGCAATCGGTGTTCTGTGTGATATCTATGCATTTCACCGCTACACCACACATTCCTCCCACGGCATCCGCATTCCAGCAAGGCAGTATCAATGGCACTTCACCCCGTTGAGCGGGGGCATTTCACCGCTGACTTACCTCACAGCCTACGCACCCTTTAAACCCAATAAATC
+
F,FFFFFFF:FFF,FFFFFFFFFFF,FFFFFFFFFFFFFF:F,FFFF,FF:FFFFFFFFFF:FFFFFFF:FFFFFFFFFFFFFFFFFFFFFFFFFFFFFFFFFFFFFF:FFFFFFFFFFFFFFFFFFFFFFFFFFFFFFFFFFFFFFFFFFFFFFFFFFFFFFFFFFFFFFFFFFFFFFFFFFFFFFFFFFFFFFFFFFFFFFFFFFFFFFFFFFFFF:FFFFFFFFFFFF:FFFFFF:FFFF,FFFFF:F
@A01757:128:HWYCLDRX2:1:2101:23321:28322
TCGGACTACTGGGGTTTCTAATCCTGTTCGCTCCCCATGATTTCGAGCCTCAGCGTCAGTTGCAGACCAGAGAGCCGCCTTCGCCACTGGTGTTCTTCCATATATCTACGCATTCCACCGCTACACATGGAGTTCCACTCTCCTCTTCTGCACTCAAGTTCAAAAGTTTCTGATGCAATTATCCGGTTGAGCCGAAGGCATTCACATCAGACTTATTGAACCGCCTGCACTCTCTTTACGCCAAATAAATC
+
FFFF,FFFFFFF:F,FFFF:FFFFF:,,FFFF,FFFFF:,,FF::F::,FF:FFF,:F:FFFFF:FFFF,FFFFFF:FFFFF:F,,FFFFFFFFF,,F,F:F:FFFFFFF:F,F:FFF:FF:F,FF:,F:F::FFFF:FFFF,:FFFF:F,FF:FFFFFFFFF,FFF:,FFFF:FFF:FF,:F,FF:F,F,FFFFFFFF,F:FFFFF,:FF:F,F,F:FFFF,F:F,F:F,F,F,,FFF,FF,,F:,FFF,
@A01757:128:HWYCLDRX2:1:2101:8576:28369
TCGGACTACCAGGGTTTCTAATCCCTTTCGCTCCCCTGGCCTTCGTGCCTCAGCGTCAGTTAATGTCCAGGAACCCGCCTTCGCCACGAGTGTTCCTCTCGATATCTACGCATTTCACTGCTACACCGAGAATTCCGGTTCCCCCTCCATTACTCTAGTCTCGCAGTATCATGTGCCGTCCGCGGGTTGAGCCCGCGCCTTTCACACACGACTTACGAAACAGCCTACGCACGCTTTACGCCCAGTGATTC
+
FFFFFFFFFFFFFFFFFFFFFFFFFFFFFFFFFFFFFFFFFFFFFFFFFFFFFFFFFFFFFF:FFFFFFFFFFFFFFFFFFFFFFFFFFFFFFFFFFFFFFFFFFFFFFFFFFFFFFFFFFFFFFFFFFFFFFFFFFFFFFFFFFFFFFFFFFFFFFFFFFFFFFFFFFFFFFFFFFFFFFFFFFFFFFFFFFFFFFFFFFFFFFFF,FFFFFFFFFFFFFFFFFF:F:FFFFFFFFFFFFFFF:FFFFFF
@A01757:128:HWYCLDRX2:1:2101:23927:28401
TCGGACTACAAGGGTATCTAATCCTGTTCGCTCCCCTAGCTTTCGCGCCTCAGCGTCAGTCGTGGCCCAGAAGGGCGCCTTCGCCGCGGGTGTTCTTCCCAATATCTGCGCATTCAACCGCTACACTGGGAATTCCGCGTTCCGCTCCGGCACTCAAGCCTGCCGGTATCGGGGGCGGACCGGGGTTGAGCCCCGGGATTTGACGCGCGACCTCTGAGGCCGCCTACGGGCGCTTTACGCCCCATGATTCC
+
FFFFFFFFF,,FFFFFFFFFFFFF,FFFFFFFFFFFFFFFFFFF:F,:FFFFFFFFFFF:FF,:F:FFFFF:,F,FFFFFFFFFF,F,FF:FF,F,FFFFFFFFFFF:FFF,,,,,:F:FFF:,F,FFFFF,:F,,,:,FFFF,FF:F,,,FFFFFFFFFF,:F:FF,,:,,F,FF,,,FFF:FF,,F:F::,:F:,::FF,FF,F,FF,:F:F::F,FF::FFF:F,,FFFF,,FF:F:FF,,F,,,F:F
@A01757:128:HWYCLDRX2:1:2101:30092:28401
TCGGACTACAGGGGTTTCTAATCCTGTTCGATCCCCGCACTTTCGTGCCTCAGCGTCAGTAGGGCGCCGGAAGGCTGCCTTCGCAATCGGGGTTCTGCGTGATATCTATGCATTTCACCGCTACACCACGCATTCCGCCTTCTTCTCGCCCACTCAAGGCCCCCAGTTTCACCGGCCGGACGGGGTTGAGCCCCGAATTTTTACCACTGACTTAAAAGCCCGCCTACGCACCCTTTAAACCCAATAAATCC
+
FFFFFFFFFFFFFFFFFFFFFFFFFFFFFFFFFFFFFFFFFFFFFFFFFFFFFFFFFFFFFFFFFFFFFFFFFFFFFFFFFFFFFFFFFFFFFFFFFFFFFFFFFFFFFFFFFFFFFFFFFFFFFFFFFFFFFFFFFFFFFFFFFFFFFFFFFFFFFFFFFFFFFFF:FFF,FFFFFFFFFFFFFFFFFFFFFFFFFFFFFFFFFFFF,FFFFFFFFFFFF:FFFFF,:FFFF,FFFFFF:FFFFFFF:FF
@A01757:128:HWYCLDRX2:1:2101:16333:28432
TCGGACTACAAGGGTATCTAATCCTATTTGCTCCCCACGCTTTCGTGCCTCAGCGTCAGTCAACAGTCCAGAGAGTCGCCTTCGCCACTGGTGTTCCTCCTAATATCTACGCATTTCACCGCTACACTAGGAATTCCGCTTACCTCTCCGGCACTCTAGCTGCATAGTTTCCAATGCAGTCCCGGGGTTGAGCCCCGGGTTTTCACATCAGACTTACACAACCGTCTCCGCTCCCTTTACACCCAGTAACT
+
FFFFFFFFFFFFFFFFFFFFFFFFF:FFFFFFFFFFFFFFFFFFFFFFFFFFFFFFFFFFFFFFFFFFFFFFFFFFFFFFFFFFFFFFFFFFFFFFFFFFF:FF,FFFFFFFFF:FFFFFFFFFFFFFFFFFFFFFFFFFFFFFFFFFFFFFF:FFFFFFFFFFFFFF,FFFFFFFFFFFFFFFFFFFFFFFFFFFFF:F:FFFFFFFFFF:FFFFFFFFFFFFFFF,:FFFFFFFFFFFFFFFFFFFF,F
@A01757:128:HWYCLDRX2:1:2101:23547:28432
TCGGACTACCGGGGTATCTAATCCTGTTTGCTCCCCACGCTTTCGTGCCTCAACGTCAGATATAGATTGGTAAGCTGCCTCCCGTAGGAGTATCCGGATAGATCGGAAGAGCGTCGTGTAGGGAAAGAGTGTAGATCTCGGTGGTCGCCGTATCATTAAAAAAATATTTTTTTGGAGGAGTGGTCGGGCGACGGGGTGTGGGGGGGGGGGGGGGGGGGGGGCGGGGGGGGGTGGGGTGGTGGGGGGGGGGG
+
FFFFFFFFFFFFFFFFF:FFFFFFFFFFFFFFFFFFFFFFFFFFFFFFFFFFFFFFFFFFFFFFFFFFFFFFFFFFFFFFFFFFFFFFFFFFFFFFFFFFFFFFFFFFFFFFFFFFFFFFFFFFFFFFFFFFFFFFFFFFFFFFFFFFFFFFFFFFFFFFFFF:,,,,,FF::,,,,,,:,,,,,:F,:,,,,,,,::,,F:,,,F,F,,,FF,:,,:,,,,:FF:,F,::,,,,,,:,:,FFF:F,::FF
@A01757:128:HWYCLDRX2:1:2101:29568:28432
TCGGACTACACGGGTATCTAATCCTGTTTGCTCCCCTAGCTTTCGCGCCTCAGCGTCAGTGATGGCCCAGAAGGCCGCCTTCGCCACCGGTGTTCTTCCCGATATCTGCGCATTCCACCGCTACACCGGGAATTCCGCCTTCCCCTACCACACTCAAGCCAGCCGGTATCGGGAGCGAGACGGGGTTGAGCCCCGAAATTTGACTCCCGACCTAACTGGCCGCCTACGCGCGCTTTACGCCCAATGAATCC
+
FFFFFFFFFFFFFFFFFFFFFFFFFFFFFFFFFFFFF:FFFFFFFFFFFFFFFFFFFFFFFFFFFFFFFFFFFFFFFFFFFFFFFFFFFFFFFFFFFFFFFFFFFFFFFFFFFFFFFFFFFFFFFFFFFFFFFFFFFFFFFFFFFFFFFFFFFFFFFFFFFFFFFFFFFFFFFFFFFFFFFFFFFFFFFFFFFFFF,FFFFFFFFFFFFFFFFFFFFFFFFFFFFFFFFFFFFF:FFFFFFF,FFFF,FFF
@A01757:128:HWYCLDRX2:1:2101:6732:28463
TCGGACACAAGGGTTTCTAATCCTATTTGCTCCCCACGCTTTCGTGCCTCAGCGTCAGTCACAGGCCAGGCGGCCGCCTTCGCCACTGGTGTTCTTCCATATCTCTGCGCATTTTACCGCTACACATGGAGTTCCACCGCCCTCTCCTGTCCTCAAGTCTGCCAGTTTCTGAATGAAAGACGAGTTGAGCTCATCCCTTTGCCTTCAGACTGAACAGACCGCCTGCGCACCCTTTACGCCCAATCATTCCG
+
FFFFFFFFFFFFFFFFFFFFFFFFFFFFFFFFFFFFFFFFFFFFFFFFFFFFFFFFFF:FFFFFFFFFFFFFFFFFFFFFFFFFFFFFFFFF,FFFFFF:FFFFFFFFFFFFFFFFFFFFFFFFFFFFFFFFFFFFFFFFFFFFFFFFFFFFFFFFFFFFFFFFFFFFFF:FFFFFFFF:F:FFFFFFFFFFFFFFFFFFFFFFFFFFFFFFFFFFFFFFFFFF:FFFFFFFFFFFFFFFFFFFFFFFFFF
@A01757:128:HWYCLDRX2:1:2101:19723:28541
TCGGACTACAAGGGTTTCTAATCCTGTTCGCTACCCATGCTTTCGAGCCTCAGCGTCAGTTGCAGACCAGAGAGCCGCCTTCGCCACTGGTGTTCTTCCATATATCTACGCATCCCACCGCTACACATGGAGTTCCACTCTCCTCTTCTGCACTCAAGTTCAACAGTTTCTGATGCAATTCTCCGGTTGAGCCGAAGGCTTTCACATCTGACTTGCTTTCCCGCCTACACGCCCTTTACACCCAATAAATC
+
:FFFFFFFFFFFFFF,FFFFFFFFFFF:FFFFFFFFFFFFFFFFFFFFFFFFFFFFFFFFFFFFFFFFFFFFFFFFFFFFFFFFFFFFFF,FFFFFFFFFFFFFFF:FFFFFF,FFFFFFFFFFFFFFFFFFFFFFFFFFFFFFFFFFFFFFFFFFFFFFFFFFFFFFFFFFF:,FFFFFFFFFFFFFFFFFFFFFFFFFFFFF:FFFFFFFFFFFFFFFFFFFFF:FFFFFFFFFFF,FF:FFFFFFFFF
@A01757:128:HWYCLDRX2:1:2101:4146:28870
TCGGACTACAGGGGTATCTAATCCTGTTCGCTCCCCTAGCTTTCGCGCCTCAGCGTCAGTCGTGGCCCAGAAGGCCGCCTTCGCCGCCGGTGTTCTTCCCAATATCTGCGCATTCCACCGCTACACTGGGAATTCCGCCTTCCCCTACCAGACTCAAGCCTGCCGGTATCGGGGGCGGACCGGGGTTGAGCCCCGGTATTTGACCCCCGACCTAACAGGCCGCCTACGCGCGCTTTACGCCCAATGAATCC
+
FFFFFFFFFFFFFFF:FFFFFFFFFFFFFFFFFFFFFFFFFFFFFFFFFFFFFFFFFFFFFFFFFFFFFFFFFF:FFFFFFFFFFFFFFFFFFFFFFFF,FFFFFFFFFFFFFF:FFFFFFFFFFFFFF:FFFFFF:FFFFFFFFFFFF:FFFFFFFFFFFFFFFFFFF:FFFFFFFFFFFF,FFFFFFFFFFF,FF,F:FFFF:FFFFFFF,FFFFFFFFFFFFFFFF:FFFFFFF:FFFFF,F,FFFFF
@A01757:128:HWYCLDRX2:1:2101:3983:28933
TCGGACTACAGGGGTATCTAATCCTGTTCGCTCCCCTAGCTTTCGCGCCTCAGCGTCAGTCGTGGCCCAGAAGGCCGCCTTCGCCGCCGGTGTTCTTCCCAATATCTGCGCATTCCACCGCTACACTGGGAATTCCGCCTTCCCCTACCAGACTCAAGCCTGCCGGTATCGGGGGCGGACCGGGGTTGAGCCCCGGTATTTGACCCCCGACCTAACAGGCCGCCTACGCGCGCTTTACGCCCAATGAATCC
+
FFFFFFFFFFFFFFFFFFFFFFFFFFFFFFFFFFFFFFFFFFFFFFFFFFFFFFFFFFFFFFFFFFF:FFF:FFFFFFFFFFFFFFFFFFFFFFFFFFFFFFFFFFFFFFFFFFFFFFFFFFFFFFFFFFFFFFFFFFFFFFFFFFFFFFFFFFFFFFFFFFFFFFF:FFFFFFFFFFFFFFFFFFFFFFFFFFFFFFFFFFFFFFFFF:FFFFFFFFFFFFFFF,FFFFFFFFFF:FFFFFF,F,FFFF,
@A01757:128:HWYCLDRX2:1:2101:3522:28980
TCGGACTACTAGGGTATCTAATCCTGTTTGCTCCCCACGCTTTCGTGCCTCAGTGTCAGTTACAGTCCAGAGAGCCGCCTTCGCAACTGGTGTTCATCCTAATATCTACGAATTTCACCGCTACACTAGGAATTCCACTCTCCTCTCCTGCACTCAAGTTACCCAGTTTCAAAGGCTTACTACGGTTGCGCCGTAGAGTTTCACGTCTGACTTAAGAATCCACATACGGAGCATTTAGGCCCATTAATTCC
+
:FF,FFFFFFFFFFFFF,FFFFFFFFFFF:FF,FFFFFFFFFF:FF:,:F,FFFF:FF,FFF,F:FFFFFF,FFF:,F,FF:FFFFFF:FF,FF,,FFFFFFFFFFFF,::FFFFFFFFFFF::F:FFF:,FFF,:::FFF,:F,F:,,:FF,FFFFFF,,F,F:FFF:FFF:FFFFFFFF:,:FFF,,,:,,F,,,,F,F,,F,:,F,,,:F,,,,F,:,F,:FF,:,:,F,,F,:,,FF,,,FF,F,:,
@A01757:128:HWYCLDRX2:1:2101:27471:28995
TCGGACTACAAGGGTATCTAATCCTGTTCGATACCCACGCTTTCGTGCATCAGCGTCAATCTCCGATTCGTCAGATGCCTTCGCAATCGGTGTTCTGTGTGATATCTATGCATTTCACCGCTACACCACACATTCCTCCGACGGCATCGGAATTCTAGCGCTCCGGTTTCAACGGCAGCCCCGGGGTTGAGCCCCGGTATTTCACCGCTGACCTGAAGCGCCGCCTACGCACCCTTTAAACCCAATAAATC
+
FFFFFFFFFFFFFFFFFFFFFFFFFFFFFFFFFFFFFFFFFFFFFFFF:FF:FFFFFFFF:FFFFFFFFF,FFFF,FFFFFFFFF:F:FFFFFFFFFFFFFFFFFFFFFFFFFFFFFFFFFFFFFFFFFFFFFFFFFF::FF::FF,FF:FF:FFFFF,FFFFFFFFFFFFF::FFFFFF,F,FFFFFFFFFFFFFFFFFFFFFF,FFFFFFFF:FFFFFFFFFFFFFFFFFFFFFFFFFFFFF:F:F:FF
@A01757:128:HWYCLDRX2:1:2101:10411:29011
TCGGACTACCGGGTATCTAATCCTGTTCGCTCCCCTAGCTTTCGCGCCTCAGCGTCAGTCGTGGCCCAGAAGGCCGCCTTCGCCGCCGGTGTTCTTCCCAATATCTGCGCATTCCACCGCTACACTGGGAATTCCGCCTTCCCCTACCAGACTCAAGCCTGCCGGTATCGGGGGCGGACCGGGGTTGAGCCCCGGTATTTGACCCCCGACCTAACAGGCCGCCTACGCGCGCTTTACGCCCAATGAATCCG
+
FFFFFFFFFFFFFFFFFFFFFFFFFFFFFFFFFFFFFFFFFFFFFFFFFFFFFFFFFFFFFFFFFFFFFFFFFFFFFFFFFFFFFFFFFFFFFFFFFFFFFFFFFFFFFFFFFFFFFFFFFFFFFFFFFF:FFFFFFFFFFFFFF:FFFFFFFFFF:FFFFFFFFF:FFFFFFFFFFFFFFFFFFFFFFFFFFFFFFFFF:FFFFFFFFFFFFFFF::FFFFFFFFF,FFFFFFFFF:FFFFFFFFFFFFF
@A01757:128:HWYCLDRX2:1:2101:17942:29058
TCGGACTACCCGGGTATCTAATCCTGTTCGCTACCCATGCTTTCGAGCCTCAGCGTCAGTTGCAGACCAGAGAGCCGCCTTCGCCACTGGTGTTCTTCCATATATCTACGCATTCCACCGCTACACATGGAGTTCCACTCTCCTCTTCTGCACTCAAGTTCAACAGTTTCTGATGCAATTCTCCGGTTGAGCCGAAGGCTTTCACATCAGACTTATTGAACCGCCTGCACTCGCTTTACGCCCAATAAATC
+
FFFFFFFFFFFFFFFF:FFFFFFFFFFFFFFFFFFFFFFFFFFFFFFFFFFFFFFFFFFFFFF:FFFFFFFFFFFFFFFFFFFFFFFFFFFFFFFFFFFFFFFFFFFFF:FFFFFFFFFFFFFFFFFFFFFFFFFFF:FFFFFFFFFFFFFFFFFFFFFFF,FFFFFFFFFF:FFFFFFF:FFFF:F:FFFFFFFFFFFF:FFFF:FFFFFFFFFFFFFFFFFFFFFFFFFFFFFFF:FFFFFFFFFFFFF
@A01757:128:HWYCLDRX2:1:2101:23882:29136
TCGGACTACAAGGGTTTCTAATCCTGTTCGCTCCCCTAGCTTTCGCGCCTCAGCGTCAGTCGTGGCCCAGAAGGCCGCCTTCGCCGCCGGTGTTCTTCCCAATATCTGCGCATTCCACCGCTACACTGGGAATTCCGCCTTCCCCTACCAGACTCAAGCCTGCCGGTATCGGGGGCGGACCGGGGTTGAGCCCCGGTATTTGACCCCCGACCTAACAGGCCGCCTACGCGCGCTTTACGCCCAATGAATCC
+
FFFFFFFFFFFFFFFFFFFFFFFFFFFFFFFFFFFFFFFFFFFFFFFFFFFFFFFFFFFFFFFFFFFFFFFFFFFFFFFFFFFFFFFFFFFFFFFFFF:FFF,FFF:FFF,FFFF:FFF:F:F:FFFFFFFF:FFFFFFFFF,FFFFFFF:FFFFFFF:FFFFFFFFF:FFFF:FFFFFF,F,FFFFFFFFFFF:FFFFFFFFFFFFFFFF:FFFFFFFF:FFFF:FFFFFFFFFFFFFFFFF:F,F,FF:
@A01757:128:HWYCLDRX2:1:2101:19099:29183
TCGGACTACAGGGTTTCTAATCCTGTTTGCTACCCACGCTTTCGAGCCTCAGCGTCAGTTAAAGCCCAGTAAGCCGCCTTCGCCACCGGTGTTCCTCCTGATATCTACGCATTTCACCGCTACACCAGGAATTCCGCTTACCTCTACTTCACTCAAGAACCGCAGTTTCAAATGCAGCCCATAGGTTAAGCCTATGTATTTCACATCTGACTTGCGATCCCGCCTGCGCACCCTTTACGCCCAATCATTCC
+
FFFFFFFFFFFFFFFFFFFFFFFFFFFFFFFFFFFFFFFF:FFFFFFFFFFFFFFFFFFFFFFFFFFFFFFF:FFFFFFFFFFFFFFFFFFFFFFFFFFFFFFFFFFFFFFFFFFFFFFFFFF:FF:FFFFFFFFFFFFFFFFFFFFFFFFFFFFFFFFFFFFFFFFFFFFFF:FFF::FF:FFFFFFFFFFFFFFFFFFFFFFFFFF,FFFF,:FFFF,FF:F,F,FFFFF::FFFFF:FFFFF,FFFF,
@A01757:128:HWYCLDRX2:1:2101:18150:29199
TCGGACTACAAGGGTTTCTAATCCCTTTCGCTCCCCTGGCCTTCGTGCCTCAGCGTCAGTTAATGTCCAGGAACCCGCCTTCGCCACGAGTGTTCCTCTCGATATCTACGCATTTCACTGCTACACCAAGAATTCCGGTTCCCCCTCCATTACTCTAGTCTCGCAGTATCATGTGCCGTCCGCGGGTTGAGCCCGCGCCTTTCACACACGACTTACGAAACAGCCTACGCACGCTTTACGCCCAGTGATTC
+
FFFFFFFFFFFFFFFFFFFFFFFFFFFFFFFFFFFFFFFFFFFFFFFFFFFFFFFFFFFFFFFFFFFFFFFFFFFFFFFFFFFFFFFFFFFFFFFFFFFFFFFFFFFFFFFFFFFFFFFFFFFFFFF:FFFFFFFFFFFFFFFFFFFFFFFFFFFFFFFFFFFFFFFFFFFFFFFFFFFFFFFFFFFFFFFFFFFFFFFFFFFFFFFFFFFFFFFFFFFFFFFFFFFFFFFFFFF:FFFFFFFFFFFFFFF
@A01757:128:HWYCLDRX2:1:2101:12011:29246
TCGGACTACAGGGGTTTCTAATCCTGTTTGCTCCCCACGCTTTCGAGCCTCAACGTCAGTCATCGTCCAGCAGGCAGCCTTCGCCACTGGTGTTCCTCCTAATATCTACGCATTTCACCGCTACACTAGGAATTCCGCCTGCCTCTCCGACACTCTAGCCATGCAGTTCCCAAAGCAGTCCGGGGGTTGAGCCCCCGCCTTTCACTCCAGGCTTGCATCGCCGTCTACGCTCCCTTTACACCCAGTAAATC
+
FFFFFFFFF:FFFFFFFFFFFFFFFFFFFFFFFFFFFF:FFFFFFFF:FFF:FFFFFFFFFFF:FFFFFFFFFFF,FF:F:FFFFFFFFF:FF,FFFFFFFFFFFFFFFFFFFFFFFFFFFF:FFFF,F:FFFFFFFFFFFFFFFFFFFFFFFFFFFFFFFFFFFFFFF::FFFFFFFFFFFFFFFF:FFFFFFFFFFFFF:FFFFF:FFFFFFFFFFFFFFFFFFFF:FFFFFFFFFFFFFF:FFFFFFF
@A01757:128:HWYCLDRX2:1:2101:13702:29262
TCGGACTACAAGGGTATCTAATCCTGTTCGCTCCCCTAGCTTTCGCGCCTCAGCGTCAGTCGTGGCCCAGAAGGCCGCCTTCGCCGCCGGTGTTCTTCCCAATATCTGCGCATTCCACCGCTACACTGGGAATTCCGCCTTCCCCTACCAGACTCAAGCCTGCCGGTATCGGGGGCGGACCGGGGTTGAGCCCCGGTATTTGACCCCCGACCTAACAGGCCGCCTACGCGCGCTTTACGCCCAATGAATCC
+
:,:F:FFFFF:FFFFFFFF:,FFFFFFFFF,F:FFFFFFFF,F:FFF,F,FFFFFFFFFFFF:FFFFFFFF:FFFFFFFFFF:FFF:FF:FFFFF,FFF,FFFFFFFF:FFFFFFF,FFFF,FFFFFFFFFFFFFFFFFFFFFFFFFFFF:FFFFFF,FFFFF:FFF:FF::FFFFFFFFFFFF:FFFFFFFFFF:F:FF:FF,FFFFFF:FF:,F:,FFFFF:FFFFFFFFFFFF:::FFF::FF:F:,F
@A01757:128:HWYCLDRX2:1:2101:24216:29309
TCGGACTACAAGGGTTTCTAATCCTGTTCGCTCCCCTAGCTTTCGCGCCTCAGCGTCAGTCGTTGCCCAGAAGGCCGCCTTCGCCGCCGGTGTTCTTCCCAATATCTGCGCATTCCACCGCTACACTGGGAATTCCGCCTTCCCCTACCAGACTCAAGCCTGCCGGTATCGGGGGCGGACCGGGGTTGAGCCCCGGTATTTGACCCCCGACCTAACAGGCCGCCTACGCGCGCTTTACGCCCAATGAATCC
+
FFFFFFFFFFFFFFFFFFFFFFFFFFFFFFFFFFFFFFFFFFFFFFFFFFFFFFFFFFFFFFFFFFFFFFF:FFFFFFFFFFFF:FFFFFFFFFFFFFFFFFFFFFFFFFF:FFFFFFFFFFFFFFFFFFFFFFFFFFFFFFFFFFFFFFF:FFFFFFFFFF:FFFF:FFFFFFFFFFFFFFFFFFFFFF:FFFFFFFFFFFFF:FFFFFFFFFFFFF:FFFFFF:FF:FFFFFFF,FF:F,F:F:FFFFF
@A01757:128:HWYCLDRX2:1:2101:4173:29418
TCGGACTACATGGGTATCTAATCCTGTTCGATCCCCACGCTTTCGTGCCTCAGCGTCAGTTGGGCGCCGGTATGCTGCCTTCGCAATCGGCGTTCTGCGTGATATCTATGCATTTCACCGCTACACCACGCATTCCGCATACTTCTCGCCCACTCAAGACTGCCAGTTCCGACGGCTCGACAGGGTTGAGCCCTGAATTTTTACCGCCGACTTAACAGGCCGCCTACGCACCCTTTAAACCCAATAAATCC
+
FFFFFFFFFFFFFFFF:FFFFFFFFFFFFFFFFFFFFFFFFFFFFFFFFFFFFFFFFFFFFFFFFFFFFFFFFFFFFFFF,FFF,FFFFFFFFFFFFFFFFFFF:FFFFFFFFFFFFFFFFFFFFFFFFFFFFFFFFFFFFFFFFFFFFFFFFFFFFFFFFFFFFFFFFFFF:FFFFFFFFFFFFFFFFF,FFFFFFFFFFFFF:F:FF:FFFF:FFFFFF:FFF,FFFFFFFFFFFFFFFFF,FFFFFF,
@A01757:128:HWYCLDRX2:1:2101:7835:29465
TCGGACTACCAGGGTATCTAATCCTATTTGCTCCCCACGCTTTCGTGCCTCAGCGTCAGTCACAGGCCAGGCGGCCGCCTTCGCCACTGGTGTTCTTCCATATCTCTGCGCATTTTACCGCTACACATGGAGTTCCACCGCCCTCTCCTGTCCTCAAGTCTGCCAGTTTCTGAATGAAAGACGAGTTGAGCTCATCCCTTTGCCTTCAGACTGAACAGACCGCCTGCGCACCCTTTACGCCCAATCATTCC
+
FFFFFFFFFFFFFFFFFFFFFFFFFFFFFFFFFFFFFFFFFFFFFFFFFFFFFFFFFFFFFFFFFFFF,FFFFFFFFFFFFFFFFFFFFF,FF:FFFFF:F,FFFFFFFFFFFFFFFFFFFFFF,FFFFFFFFFFFFFFFFFFFFFFFFFFFFFFFFFFFFFFFFFFFFFFFF:FFFFFFFFFFFFFFFFFFFFFF:FFFFFFFFFF,FFFFFFFFFFFFFFFFF:FFFFFFF,,FFF:FFFF,FFFF:F,
@A01757:128:HWYCLDRX2:1:2101:21359:29496
TCGGACTACCGGGGTATCTAATCCTGTTCGATACCCACGCTTTCGTGCATGAGCGTCAGTTGAGCGCCGGTATGCTGCCTTCGCAATCGGAGTTCTGAGTGATATCTATGCATTTCACCGCTACACCGCGCATTCCGCATACTTCTCTCCAACTCGAGACTGCCAGTTTCAACGGCGGGCCGGGGTTGAGCCCCGGGCTTTGACCGCTGACTTAACAGACCGCCTGCGCACCCTTTAAACCCAATAAATCC
+
FFFFFFFFFFFFFFFFFFFFFFFFFFFFFFFFFFFFFFFFFFFFFFFFFFFFFFFFFFFFFFFFFFFFFFFFFFFFFFFFFFFFFFFFFFFFFFFFFFFFFFFFFFFFFFFFFFFFFFFFFFFFFFFFFFFFFFFFFFFFFFFFFFFFFFFFFFFFFFFFFFFFFFFFFFFFFFFFFFFFFFFFFFFFFFFFFFFFFFFFFFFFFFFFFF:FFFFFFFFF:FFFF:FFFFFFFF:F,FF::FFF:FF:FFF
@A01757:128:HWYCLDRX2:1:2101:3179:29512
GGGGGGGGGGGGGGGGGGGGGGGGGGGGGGGGGGGGGGGGGGGGGGGGGGGGGGGGGGGGGGGGGGGGGGGGGGGGGGGGGGGGGGGGGGGGGGGGCGGGGGTGAGAGGCGGCGGGGAGGGGGGCGGGGGGGAATGGGTGCAAGAGGGAGGGACGATCGAGTGGCGCCGGCGAGGGCGACCGGGAAGCCGATGTGGCAGTAAGTAGCGAATCGGAAAGAGTGATACAGGAAAGAACAGAGGGGAGGAGTCG
+
FFFFFFFFFFFFFFFFFFFF:FFFFF,F:FFFFFFF::F:F::F,:F:,,:::,::,F,:,FF::,::,,:,,F,,,F,,,::,,:,,,,,,,:,,,,,,,,,F,:,:,,:,,,:,,,,,:,,,,,,,,,F,,,,,,,,,,,,,,,,,,,,,,,,,,,:,,,,,,,,,,,,,,,,,,,,,,,,,,,,,,,,,,,,,,,,,,,,,,,,,,,,,,,,,,,,,,,,,,,,,,,,,,:,,,,,,,,,,,,,,,,,
@A01757:128:HWYCLDRX2:1:2101:5909:29512
TCGGACTACAGGGGTATCTAATCCTGTTTGCTCCCCACGCTTTCGCGCCTCAGCGTCAGTTACTGTCCAGCAATCCGCCTTCGCCACTGGTGTTCCTCCGTATATCTACGCATTTCACCGCTACACACGGAATTCCGATTGCCTCTCCAGCACTCAAGAAAAACAGTTTCAAATGCAGGCTCAGGGTTGAGCCCTGAGTTTTCACATCTGACTTGCTTTCCCGCCTACACGCCCTTTACACCCAATGAATC
+
FFFFFFFFFFFFFFFF:FFFFFFFFFFFFFFFFFFFFFFFFFFFFFFFFFFFFFFFFFFFFFFFFFFFFFFFFFFFFFFFFFFFFFFFFFFFFFFFFFFF:FFFFFFFFFFF:FFFFF:FF:FFFFFFFFFFFFFFFF:FFFFFFFFFFFFFFFFFFFFFFFFFFFFFFF:FFFFFFFFFFFFFFFFFFFF:FFFFFF:FFFF:F:FFF::FFFFFFF:F,F:FFFFFFF,FFFF,FFFFFFF:F:FFFF:
@A01757:128:HWYCLDRX2:1:2101:9046:29559
TCGGACTACAAGGGTATCTAATCCTGTTTGATCCCCACGCTGTCGCGCCTGAGCGTCAGATATGAGCCAGTGAGCCGCCTTCGCCACCGGTGTTCTTCCCAATATCTACGAATTTCACCTCTACACTGGGAATTCCACTCACCTCTCTCATCCTCAAGTCTTACAGTTTCAATGGCATTTCCGGAGTTGAGCTCCGGGCTTTCACCACTGACTTGAAAGACCACCTGCGCGCGCTTTACGCCCAGTAATTC
+
FFFFFFFFFFFFFFFFFFFFFFFFFFFFFFFFFFFFFFFFFFFFFFFFFFFFFFFFFFFFFFFFFFFFFFFF:FFFFFFFFFFFFFFFFFFFFFFFFFFFFFF:FFFFFFFFFFFFFFFFFFFFFFFFFF:,,FFF:FFFF,FFFFFFFFFF,FF:FFFFFFFF:FFFFFFFFFFFFFFFFFFFFFFFFFFFFFFFFFF,FFFFF:FFFF,FFF:F,FF:FFFFFFFFFFFFFFFFFFFFFFFFF,F:FFF
@A01757:128:HWYCLDRX2:1:2101:22191:29590
TCGGACTACAAGGGTATCTAATCCCTTTCGCTCCCCTGGCCTTCGTGCCTCAGCGTCAGTTAATGTCCAGGAACCCGCCTTCGCCACGAGTGTTCCTCTCGATATCTACGCATTTCACTGCTACACCGAGAATTCCGGTTCCCCCTCCATTACTCTAGTCTCGCAGTATCATGTGCCGTCCGCGGGTTGAGCCCGCGCCTTTCACACACGACTTACGAAACAGCCTACGCACGCTTTACGCCCAGTGATTC
+
FFFFFFFFFFFFFFFF:FFFFFFFFFFFFFFFFFFFFFFFFFFFFFFFFFFFFFFFFFFFFFFFFFFFFF:FFFFFFFFFFFFFFFFFFFFFFFFFFFFFFFFFFFFFFFFFFFFFFFFFFFFFFFFFFFFFFFFFFFFFFFFFFFFFF:FFFFFFFFFFFFFFFFFFFFFFFFFFFFFFFFFFFFFFFFFFFFFFFFFFFFFFFFFFFFFFFFFFFFF,FFFFFFFFFFF::FFFFFFFFFF:FFFFFFF
@A01757:128:HWYCLDRX2:1:2101:2754:29653
TCGGACTACCAGGGTATCTAATCCTATTTGCTCCCCACGCTTTCGTGCCTCAGCGTCAGTCACAGGCCAGGCGGCCGCCTTCGCCACTGGTGTTCTTCCATATCTCTGCGCATTTTACCGCTACACATGGAGTTCCACCGCCCTCTCCTGTCCTCAAGTCTGCCAGTTTCTGAATGAAAGACGAGTTGAGCTCATCCCTTTGCCTTCAGACTGAACAGACCGCCTGCGCACCCTTTACGCCCAATCATTCC
+
FFFFFFFFFFFFFFFFFF::FFFFFFFFFFFFFFFFFFFFFFFFFFFFFFFFFFFFF,FFFFFFFFFFFFFFFFFFFFFFFFFFFFFFFFFFFFFFFFFF:FFFFFFFFFFFFFFFFFFFFFFFFFFFFFF,FFF:FFFFFF:FFF:FFFFFFFFFFFFFF:FFFFFFFFFFFFFFFF,,:F:FFFFFFF,FFFFFFF:FFF,FFF:,FF:FF::FF,:FFFFFFFFFFFFFFFFF,FFFFFF,FF::FFF
@A01757:128:HWYCLDRX2:1:2101:12355:29684
TCGGACTACAAGGGTATCTAATCCTGTTTGCTCCCCACGCTTTCGCGCCTCAGCGTCAGTTATTGTCCAGCAGGCCGCCTTCGCCACTGGTGTTCCTCCGTATATCTACGCATTTCACCGCTACACACGGAATTCCGCCTGCCTCTCCAACACTCAAGAACGATAGTTTCAAATGCAGGCTATGGGTTGAGCCCATAGTTTTCACATCTGACTTACCATCCCGCCTACACGCCCTTTACACCCAATAAATC
+
FFFFFFFFFFFFFFFFFFFFFFFFFFFFFFFFFFFFFFFFFFFFFFFFFFFFFFFFFFFFF:FFFFFFFFFFFFFFFFFFFFFFF:FFFFFFFFFFFFFFFFFFFFFFFFFFFFFFFFFFFFFF:FFFFF:FFF:FFFFFFFFFFFFFFFFFFFFFFFF:FFFFFFFFFFFFFFFFFF:FF,FFFFFFF::FFFFFFFFFFFFFFFFFFFFFFFFFF:FFFFFFFFFFFFFFFFFF:FFFFFFFFFFFFFF
@A01757:128:HWYCLDRX2:1:2101:16776:29700
TCGGACACAGGGGTTTCTAATCCTATTTGCTCCCCACGCTTTCGTGCCTCAGCGTCAGTCACAGGCCAGGCGGCCGCCTTCGCCACTGGTGTTCTTCCATATCTCTGCGCATTTTACCGCTACACATGGAGTTCCACCGCCCTCTCCTGCACTCTAGACTTCCAGTTTGAAATGCAGCACTCAAGTTGAGCCCGAGTCTTTCACATCTCACTTAAAAGTCCGCCTACGCTCCCTTTACGCCCAGTAAATCC
+
FFFFFFFFFFFFFFFFFFFFFFFFFFFFFFFFFFFFFFFFFFFFFFFFFFFFFFFFFFFFFFFFFFFFFFFFFFFFFFFF:FFF:FFFFFF:FFFFFFFFFFFFFFFFFFFFFFFFFFFFFFFFFFFFFFFFFFFFFFFFFFFFFFFFFFFFFFFFFFFFFFFFFFFFFFFFFFFFFFFFFFFFFFFFFFFFFFFFF,FFFFFFFFFFFFFFFFFFFFFF,FFFFF::FFFFF:FF:FFFF::FFFFF:F:
@A01757:128:HWYCLDRX2:1:2101:7762:29716
TCGGACTACCAGGGTATCTAATCCTATTTGCTCCCCACGCTTTCGTGCCTCAGCGTCAGTCACAGGCCAGGCGGCCGCCTTCGCCACTGGTGTTCTTCCATATCTCTGCGCATTTTACCGCTACACATGGAGTTCCACCGCCCTCTCCTGTCCTCAAGTCTGCCAGTTTCTGAATGAAAGACGAGTTGAGCTCATCCCTTTGCCTTCAGACTGAACAGACCGCCTGCGCACCCTTTACGCCCAATCATTCC
+
FFFFFFFFFFFFFFFF,FF,FFFFFFFFFFFFFFFFFFFFFFFFFFFFFFFFFFFFFFFFFFFFFFFFFFFFFFFFFFFFFFFFFFFFFFFFF:FFFFFFFFFF:FFFFFFFFF:FFFFFFFFFFFFFFFF:FFFFFFFFFFFFFFFFFFFFFFFFFFFFFF:FFFFFFFFFFFFFFFFFFFFFFFFFFFFFFFFFFFFFFFFFFFFFFFFFFFFFFFFFFFFFF,FFFFFFFFF::FFFF:F,FFFF:FF
@A01757:128:HWYCLDRX2:1:2101:22001:29731
TCGGACTACAAGGTATCTAATCCTGTTCGCTACCCATGCTTTCGAGCCTCAGCGTCAGTTGCAGACCAGAGAGCCGCCTTCGCCACTGGTGTTCTTCCATATATCTACGCATTCCACCGCTACACATGGAGTTCCACTCTCCTCTTCTGCACTCAAGTTCAACAGTTTCTGATGCAATTCTCCGGTTGAGCCGAAGGCTTTCACATCAGACTTATTGAACCGCCTGCACTCGCTTTACGCCCAATAAATCC
+
FFFFFFFFFFFFFF:FFFFFFFFFFFFFFF:FFFFFFFFFFFFFFFFFFFFFFFFFFF:FFFFFFFFFFFFFFFFFFFFFFFFFFFFFF:FFF,FFFFFFFF:FFFFFFFFFFFFFFFFFFFFFFFFFFFFFFFFFFF:FFFFFFFFFFFFFFFFFFFFFF,F:FFFF:FFFFF:FFFFFFFFFFFFFFFFFFFFFFFFFFFFFFFFFFFFFFFFFFFFFFF:FFFFFFFFFF:FFFFFF:FF,FFF,FFF
@A01757:128:HWYCLDRX2:1:2101:3531:29747
TCGGACTACAGGGGTATCTAATCCTGTTCGCTACCCATGCTTTCGAGCCTCAGCGTCAGTTGCAGACCAGAGAGCCGCCTTCGCCACTGGTGTTCTTCCATATATCTACGCATTCCACCGCTACACATGGAGTTCCACTCTCCTCTTCTGCACTCAAGTTCAACAGTTTCTGATGCACTTCTCCGGTTGAGCCGAAGGGTTTCACATCAGAGTTATTGAGGCGCCTGCACTCGCTTTACGCCCATTAGGTC
+
FFFFFFFFFFF:FFFFFFFFFFFFFFFFFFFFFFFFFFFFF:FFFFFFFFFFF:FFF:FFFFFFFFF:FFFF:FFFFF,FFF:F:FFFFF:F,F::FFFFFF:FFFFF,FFFFFF:FFF::F,F,F:,FFFF::F,:,:FFF,FF,:FFFF:F,F::FF:FF:,,FFF,,,F,:F,F,:FFFFFF:,FFFFFFF:,FF,:FF::F::F,F,:F:,FFFF,,:F::::F,::::FFF,,,FF,,,,,,,,,:
@A01757:128:HWYCLDRX2:1:2101:8540:29747
TCGGACTACAGGGGTTTCTAATCCTGTTCGCTCCCCTAGCTTTCGCGCCTCAGCGTCAGTCGTGGCCCAGAAGGCCGCCTTCGCCGCCGGTGTTCTTCCCAATATCTGCGCATTCCACCGCTACACTGGGAATTCCGCCTTCCCCTACCAGACTCAAGCCTGCCGGTATCGGGGGCGGACCGGGGTTGAGCCCCGGTATTTGACCCCCGACCTAACAGGCCGCCTACGCGCGCTTTACGCCCAATGAATCC
+
FFFFFFFFFFFFFFFFFFFF:FFFFFFFFFFFFFFFFFFFFFFFFFFFFFFFFFFFFFFFFFFFFFFFFFFFFFFFFFFFFFFFFFFFFFFFFFFFFFFFFFFFFFFFFFFFFFFFFFFFFFFFFFFFFFFFFFFFFFFFFFFFFFFFFFFFFFFFFFFFFFFFFFFFFFFFFFFFFFFFFFFFFFFFFFFFFFF:FFFFFFFFFFFFFFFFFFFFFFFFFFFFF:F,FFFFFFFFFFFFFFF:FFFFFFF
@A01757:128:HWYCLDRX2:1:2101:26422:29747
TCGGACTACAAGGGTATCTAATCCTGTTCGCTCCCCTAGCTTTCGCGCCTCAGCGTCAGTCGTGGCCCAGAAGGCCGCCTTCGCCGCCGGTGTTCTTCCCAATATCTGCGCATTCCACCGCTACACTGGGAATTCCGCCTTCCCCTACCAGACTCAAGCCTGCCGGTATCGGGGGCGGACCGGGGTTGAGCCCCGGTATTTGACCCCCGACCTAACAGGCCGCCTACGCGCGCTTTACACCCAATAATTCC
+
FFFFFFFFFFFFFFFFFFFFFFFFFFFFFFFFFFFFFFFFFFFFFFFFFFFFFFFFFFFFFFFFFFFFFFFFFFFFFFFFFFFFFFFFFFFFFFFFFFFFF:FFFFFFFFFFFFFFFFFFFFFFFFFFFFFFFFFFFFFFFFFFFFFFF:FFFFFFFFFFFFFF:FF:FF:FFFFFFFFFFFFFFFFFFFFFFFF:FFFFFFFF:FFFFFFFFFFFFFFFFFFFF,FFFFFFFFFF:FFFFFF:FFFFFFF
@A01757:128:HWYCLDRX2:1:2101:4029:29825
TCGGACTACCAGGGTTTCTAATCCTGTTCGCTCCCCTAGCTTTCGCGCCTCAGCGTCAGTCGTGGCCCAGAAGGCCGCCTTCGCCGCCGGTGTTCTTCCCAATATCTGCGCATTCCACCGCTACACTGGGAATTCCGCCTTCCCCTACCAGACTCAAGCCTGCCGGTATCGGGGGCGGACCGGGGTTGAGCCCCGGTATTTGACCCCCGACCTAACAGGCCGCCTACGCGCGCTTTACGCCCAATGAATCC
+
FFFFFFFFFFFFF:FFFFFFF:FFFFFFFFF:FFFFFFFFFFFFFFFFFFFFFFFFFFFFFFFFFFFFFFFFFFFFFFFFFFFFFFFFFFFFFFFFFFFFFFFFFFFFFFFFFFFFFFFFFFFFFFFFFFFFFFFFFFFFFFFFFFFFFFFFFFFFFFFFFFFFFFF:FFFFFFFFFFFFFFFFFFFFFFFFFFFFF,FFFFFFFFFFFFFFF,FFF,FFFFFFF,FF:FFFFF:FFFFFFF:FF,,,FFF
@A01757:128:HWYCLDRX2:1:2101:3866:29857
TCGGACTACCAGGGTTTCTAATCCTGTTCGCTCCCCTAGCTTTCGCGCCTCAGCGTCAGTCGTGGCCCAGAAGGCCGCCTTCGCCGCCGGTGTTCTTCCCCATATCTGCGCATTACACCGCTACACTGGGAATTCCGCCTTCCACTACCAGACTCAAGCCTGCCGGTATCGGGGGCGGACCGGGGTTGAGCCCCGGTATTTGACCCCCGACCTAACAGGGCGCCTACGCGCGCTTTACGCCCAAATAAACC
+
,FFF:FFF:F,FFF:FFFFFF:FFFFFFFFFFFFFF,FF::,F:FFFFFFFFFFFFFFFFFFFFFFFFFFFFFFFFF,F,FFF:,FFFFF,:FFFFF:F,,FFF:FFFFF:FFF,:FFFFF:FF:F:FFFFFFFFFFFFFFFF,FFF,:F,FFFFFFF,FF:FFFF,,FFFF:FFFF,,,FFF:FFFF:FFFFFF,FF:FFFFFFFF,,F:FFFFF:F,,F,FFF:FF::FF,,FFF,,FFF:,,,,,,F:
@A01757:128:HWYCLDRX2:1:2101:29785:29872
TCGGACTACAGGGGTATCTAATCCTGTTCGCTCCCCTAGCTTTCGCGCCTCAGCGTCAGTCGTGGCCCAGAAGGCCGCCTTCGCCGCCGGTGTTCTTCCCAATATCTGCGCATTCCACCGCTACACTGGGAATTCCGCCTTCCCCTACCAGACTCAAGCCTGCCGGTATCGGGGGCGGACCGGGGTTGAGCCCCGGTCTTTGACCCCCGACCTAACAGGCCGCCTACGCGCGCTTTACGCCCAATGAATCC
+
FFFFFFFFFFFFFFFFFFFFFFFFFFFFFFFFFFFFFFFFFFFFFFFFFFFFFFFFFFFFFFFFFFFFFFFFFFFFFFFFFFFFFFFFFFFFFFFFFFFFFFFFFFFFFFFFFFFFFFFFFFFFFFFFFFF:FFFFFFFFFFFFFF,FFFFFFFFFFFFFFFFFFFFFFFFFFFFFFFFFFFFFFFFFFFFFFFFFF,FFFFFFFFFFFFFFFFFFFFFFFFFFF:FFFFFFFFFFFFFFFFFFFFFFFFF
@A01757:128:HWYCLDRX2:1:2101:32452:29888
GGGGGGGGGGGGGGGGGGGGGGGGGGGGGGGGGGGGGGGGCGGGGGGGGGGGGGGGGGGCGGGGGGGGGGCCGGGTAAGGGGGCGCCCGGCCCCCCCACGAGCCAGACAAAACACAGCAAAAAAGGCGAAACAACTAAAAAAACAAAAAGACAAGAAAAAAAACAACAACAAAACAAAAACAAAAACCAAAACAAAAAAAACACAAAAATAAAAAAAGAAAACAATAAAAAAGAAAGAAAGAAAGAAACAG
+
:FFFFFFFFFFFFFFFFFFFFFFF,F,FF:F:FF:,::FF,F,FFFF:,,,FFFF,,,,,,::,,,,,,,,,,,,,,,,,:,,,,,,:,,:,,,,,,,,,:,,,,,,,,,,,,F,,,:,F,,,,,,,,,,,,F,:,:,,:,,F,:,,:F,,,F:,,:F,F,,:,,:,:,,:,,,,:,:,:,,:F,,,,:,F,,F,F,,,,:,,,,,,,,,,:,,,::,,:,:,F,,,,:,,:,F,,,:,:,:,,,,,,,,,
@A01757:128:HWYCLDRX2:1:2101:12165:29919
TCGGACTACCGGGGTTTCTAATCCTATTTGCTCCCCACGCTTTCGTGCCTCAGCGTCAGTCACAGGCCAGGCGGCCGCCTTCGCCACTGGTGTTCTTCCATATCTCTGCGCATTTTACCGCTACACATGGAGTTCCACCGCCCTCTCCTGTCCTCAAGTCTGCCAGTTTCTGAATGAAATACGAGTTGAGCTCATCCCTTTGCCTTCAGACTGAACAGACCGCCTGCGCACCCTTTACGCCCAATCATTCC
+
FFFFFFFFFFFFFFF:FFFFFFFFFFFFFFFFFFFFFFFFFFFFFFFFFFFFFFFFF:FFFFFFFFFFFFFFFFFFFFFFFFFFFFFFFFFF:FFFFFFFF:FFFFFFFFFFFFFFFFFFFFFFFFFFFFFFFFFFFFFFFFFFFFFFFFFFFFFFF:FFFFFFFFFFFFFFFFFFFFFFFFFFFFFFFFFFFFFFFFFFFFFFFFFFFFFFFF:FFFFFFFFFF::FFFFFFF,FFFFFFFFFFFFFFFF
@A01757:128:HWYCLDRX2:1:2101:15628:29935
TCGGACTACACGGGTATCTAATCCTGTGTGCTACCCACGCTTTCGCTCCTCAGCGTCAGTTACAGCCCAGAGACCTGCCTTCGCCATCGGTGTTCCTCCTGATATCTGCGCATTCCACCGCTACACCAGGAATTCCAGTCTCCCCTCCTGCACTCTAGTTCGCCCGTACCCACTGCAAACCCGGGGTTAAGCCCCGGGCTTTCACAGCAGACGCGACAAACCGCCTACAAGCTCTTTACGCCCCATAATTC
+
FFFFFFFFFFFFFFFFFFFFFFFFFFF,FFFF,FFFF,F,F:FFFFF,FFFFFFFFFFF,FFFFFFFFFFFFFFFFFFFFFFFFFF:FFFFFFFFFFFFFFFFFFFFFFFFFFFFFFFFFF:FFFFFFFFFFFFF:FFFFFFFF:F,FFFFFFFFF:FFF,FFFFFF,FFF:FFFFF,FF,FFFFFFFFFFFFFFFFFFF:FFFFFFFFFFFFFF,,F:FFFFFF:FFF:FFF:F,FFFFFFF,FF,FF,F
@A01757:128:HWYCLDRX2:1:2101:4878:29982
TCGGACTACACGGGTATCTAATCCTGTTCGCTCCCCACGCTTTCGAGCCTCAACGTCAGTTACAGTCCAGTAAGCCGCCTTCGCCACTGGTGTTCCTCCTAATATCTACGCATTTCACCGCTACACTAGGAATTCCACTTACCTCTCCTGCACTCCAGCTGTATAGTTTCCAGAGCAGTCCGGGGGTTGAGCCCCCGCCTATCACTCCAGACTTGCACTGCCGTCTACGCTCCCTTTACACCCAGAAAATC
+
FFFFFFFFFFFFFFFFFFFF:FFFFFFFF:F:FFFFFFFFFFFFFFFFFFFFF:FFFFFFFFFFFFFFF:FFFFFFFFFF:FFFFFFFFFFFFFFFFFFFFFFFFFF,FFF:FFFFFFFFFF,FFFF,FFFF:FFFFFFFFFFFFFFF:FFFFFFFFFF:FFFFFFFFFFFFFFFFFFFFFFFF:FF:FFFFFFFFFFFF,FFFFFF:FFFFFF:FFFF,FFFFFF,:FFFFF:F:FFFFFFFFF,FFFFF
@A01757:128:HWYCLDRX2:1:2101:18240:29982
TCGGACTACTAGGGTATCTAATCCCTTTCGCTCCCCTGGCCTTCGTGCCTCAGCGTCAGTTAATGTCCAGGAACCCGCCTTCGCCACGAGTGTTCCTCTCGATATCTACGCATTTCACTGCTACACCGAGAATTCCGGTTCCCCCTCCATTACTCTAGTCTCGCAGTATCATGTGCCGTCCGCGGGTTGAGCCCGCGCCTTTCACACACGACTTACGAAACAGCCTACGCACGCTTTACGCCCAGTGATTC
+
FFFFFFFFFFFFFFFF,FFFFFFFFFFFFFFFFFFFFFFFFFFFFFFFFFFFFFFFFFFFFFFFFFFFFFFFFFFFFFFFFFFF:FFFFFFFFFFFFFFFFFFFFFFFFFFFFFFFFFFFFFFFFFFFFFFFFF:FFFFFFFFFFFFFFFFFFFFFFFFFFFFFFFF:FFFFFFFFFFFFFFFFFFFFFFFFFFFFFFFFFFFFF,FFFF:FFFFFFF,FFFFFFF:F:FFFFFFFFFF:FF,F:FF:FFF
@A01757:128:HWYCLDRX2:1:2101:20455:30029
TCGGACTACAAGGGTATCTAATCCTATTTGCTCCCCACGCTTTCGTGCCTCCGCGTCAGTCACAGGCCAGGCGGCCGCCTGCGCCACTGGTGTTCTTCCATATCTCTGCGCCTTTTACCGCTACACATGGAGTTCCACCGCCCTCTCCTGTCCTCAAGTCTGCCAGTTTCTGAATGAAAGACGAGTTGAGCTCATCCCTTTGCCTTCAGACTGAACAGACCGCCTGCGCACCCTTTACGCCCAATCATTCC
+
FF:FFFFFF,FF:FFFFF,FFFFFFF,F,,:,FFFFFF:F::FF:FFFFFF,FFF:FF:FFFFFFF,FFFFFF:F:FFFF,FFFF:FF:F,FF:FFFFF,F,:F,FFFFF:,F,,F,,FFFF,FFF,FFFFFFF:FFFFFFFFFFFFFFFF:FFFFFFFFFFF,FFFFFFFFFFFFFFFFFFFFF,FFFFFFFFFFFF:F:FFFFFFFFFFF:FFF:FFFF:FFF:FFFFFFFFFFFFFFFF:,FFFFF:F
@A01757:128:HWYCLDRX2:1:2101:4806:30044
TCGGACTACACGGGTATCTAATCCTGTTCGCTCCCCACGCTTTCGAGCCTCAACGTCAGTTACAGTCCAGTAAGCCGCCTTCGCCACTGGTGTTCCTCCTAATATCTACGCATTTCACCGCTACACTAGGAATTCCACTTACCTCTCCTGCACTCCAGCTGTATAGTTTCCAGAGCAGTCCGGGGGTTGAGCCCCCGCCTTTCACTCCAGACTTGCACTGCCGTCTACGCTCCCTTTACACCCAGTAAATC
+
::FFFFFFFFFFFFFFFFFFFFFFFFFFFFFFFFFF:FFFFFFFFFFFFFFFFFFFFFFFFFFFFFFFFFFF:FFFFFFFFFFF:F:FFFF:FFFFFFFFFFFFF:FFFFFFFFFFFFFFFFFFFFF:FFFFFFFFF:FFFFFFFFFFFFFFFFFFFFF:FF,F,FFFFFFFF:FFFFFFFFFFFF:FFFFFFFFFFFFFFFFFFFF:FFFFFFFF:,F,FFFFFF:FFFFFFFF:FFFFFFFFFFFFFFF
@A01757:128:HWYCLDRX2:1:2101:15302:30091
TCGGACTACAAGGGTATCTAATCCTGTTTGCTCCCCTAGCTTTCGCGCCTCAGCGTCAGTGATGGCCCAGAAGGCCGCCTTCGCCACCGGTGTTCTTCCCGATATCTGCGCATTCCACCGCTACACCGGGAATTCCGCCTTCCCCTACCAGACTCAAGCCTGCCGGTATCGGGGGCGGACCGGGGTTGAGCCCCGGTATTTGACCCCCGACCTAACAGGCCGCCTACGCGCGCTTTACGCCCAATGAATCC
+
FFFFFFFFFFFFFFFFFFFFFFFFFFFFFFFFFFFFFFFFFFFFFFFFFFFFFFFFF:FFFFFFFFFFFFFFFFFFFFFFFFFFFFFFFFFFFFFFFFFFFFFFFFFFFFFFFFFFFFFFFFFFFFFFFFFFFFFFFFFFFFFFFFFFFFFFFFFFFFFFFFFFFFFFFFFFFFFFFFFFFFFFFF:FFFFFFFFFF:FFFFFFFFFFFFFFF:FFFFFFFFFFF:FFFFFF:F:F,FFFFF,FF:F:F:F
@A01757:128:HWYCLDRX2:1:2101:16785:30091
TCGGACTACTAGGGTATCTAATCCTGTTTGCTCCCCACGCTTTCGCGCCTCAGCGTCAGTTATTGTCCAGCAGGCCGCCTTCGCCACTGGTGTTCCTCCGTATATCTACGCATTTCACCGCTACACACGGAATTCCGCCTGCCTCTCCAACACTCAAGAACTACAGTTTCAAATGCAGGCTCTGGGTTGAGCCCATAGTTTTCACATCTGACTCGCACTCCCGCCTACACGCCCTATACACCCAGTAAATC
+
FF:FFFFFFFF:FF:FFFFFFFFFFFF:FFFFFFFFFFFFFFF:FF:FFFFFFFFFFFF:FFFFFFFFFFFFF:FFFFFF:FF:FFFF:F::F:FFFFFFFFF:FFFFF:FF:FFFFFFFFFFFF:FFF,F:FF:FFFFF,FFFFFFFFFFFF:FFFFF:F:,FFFF,FFFFFFFFF,:FF,FFF,F,FFFFF:,FFF:FFFFFFFFFF,FFFF,FF,:F,FFFF::FFF:F,FF,:FFFFFF:F:F:FF:
@A01757:128:HWYCLDRX2:1:2101:18539:30311
TCGGACTACAAGGGTTTCTAATCCTGTTCGATCCCCGCACTTTCGTGCCTCAGCGTCAGTAGGGCGCCGGAAGGCTGCCTTCGCAATCGGGGTTCTGCGTGATATCTATGCATTTCACCGCTACACCACGCATTCCGCATACTTCTCGCCCACTCTAGCAAGCCAGTTTCAACGGCTTGTCGGGGTTGAGCCCCGAAATTTTACCGCTGACTTATCTCGCCGCCTGCGCACCCTTTCAGCGCAATAAATCC
+
FFFFFFFFFFFFFFFFFFFFFFFFFFFFFFFFFFFFFFFFFF:FFFFFFFFFFFFFFFFFFFFFFFFFFFFFFFFFFFFFFFFFF,FFFFFFFFFFFFFFFFFFFFFFFFF,FFFF:::FFF:,,FFFFFF,FF:FFFFF,FFFFFFFFFF,:,FFFFFFFFFFFFFF:F:FFFFFF:F:FFFFF::FFFF,:FFF,FFFFF:::FFF:F:,FF:F:FFF,FF:F:FFFF,FF:,F,F,F,F,,F,,,FF,
@A01757:128:HWYCLDRX2:1:2101:23231:30326
TCGGACTACAAGGGTATCTAATCCTGTTTGCTCCCCACACTTTCGTGCCTCAACGTCAGTTACTGTCCAGAAAGTCGCCTTCGCCACTGGTGTTCCTCCTAATATCTACGCATTTCACCGCTACACTAGGAATTCCACTTTCCTCTCCAGCACTCAAGAAAGATAGTTTTGGTTGCAGTTCCTCAGTTAAGCCGAGGGATTTCACAAGCAACTTGCCTTCCCGTCTACGCACCCTTTACACCCAATAAATC
+
FFFFFFFFFFFFFFFFFFFFFFFFFFFFFFFFFFFFFFFFFFFFFFFFFFFFFFFFFFFFFFFFFFFFFFFFFFFFFF:FFF,FFFFFFFFFF:FFFFFFFFFFFFFFFFFFFFFFFFFFFFF:FF,FFFFFFFFFF:FFFFF:FFF,FFFFF:FFFFFFF,FFFFF:FFFFFFFF,FFFFFF::FFFFFFF:FF:::FFFFFFFF,,FFFFF,,FFFFF,F:F:FFF:F:F,FFF:,FFFFFFFFFFFF:
@A01757:128:HWYCLDRX2:1:2101:31331:30389
TCGGACTACACGGGTATCTAATCCTGTTTGCTACCCACGCTTTCGAACCTCAGCGTCAGTTACAGACCAGAGAGCCGCCTTCGCCACTGGTGTTCTTCCATATATCTACGCATTACACCGCTACACAAGGAGTTCCACTCTCCTCTTCTGCACTCAAGTTCAACAGTTTCTGATGCAATTCTCTGGTTGAGCCGAAGGCTTTCACATAAGACTTAATGAACCGCCTGCACTCGCTTTACGCCCAATAAATC
+
FFFFFFFFF:FFFFFFFFFFFFFFFFFFFFFF:FFFFFFFFFFFFFFFFFFF,FFFFFFF:F:FF:FFFF:,FFFFFF,FFFFFFFFFF,FFFFF:FFFF,FFFFFFFFFFF:F,FFFFFFFFFFF,,FFF:FFFF:FF:FFFFFF,FF,,FFFFFFFFFF:FFFFFFFF:,FFFFFFFFF:FFFFFFFFFFF,F,FFFFFFFFFFF,:FFFFF:,,FF,FF:FFF,FFFFF:FFFFFF,FF:F,FFF:FF
@A01757:128:HWYCLDRX2:1:2101:1380:30405
GGGGGGGGGGGGGGGGGGGGGGGGGGGGGGGGGGGGGGGGGGGGGGGGGGGGGGGGGGGGGGGGGGGGGGGGGGGGGGGGGGGGGGGGGGGGGGGGGGGGGGGGGGGGGGGGGGGGGGGGGGGGGGGGGGGGAGTGGTGGGGAAGGGGGGGGGCGGGGGGGTGGGGTGAGGGGTGGGGAGTGGGGGGCGCGAGGGGGGGTCGGGGGGGTCGGGTGGGGGGGTCGTGAGTGTGTAGGGCGTAGGGTGGTGGG
+
FFFFFFFFFFFFFFFFFFFFFFFF:F:FFFFFFFFFFFFFF,FFF:FFF,FFF:F:F,F::FFF:FF:F:,F:,:F::F,F,:,:,F,::,,,F,F,:,:,::,:,::,,:FF,::,,,,:,:,,,,,,,F,,,:,,,,,:,,,,,,:,,,,,,,,:,,,,,,,,,,,,,,,,,,,,,,,,,,,,:,,,,,::,,,,,,,,,,,,,,,,,,,,,,,,,,,,,,,,,,,,,,,,,,,,,:,,,:,,,,,,,,
@A01757:128:HWYCLDRX2:1:2101:6506:30420
TCGGACTACAAGGGTAGGTAATCCTGTTCGATCCCCACGCTTTCGTGCCTCAGCGTCAGTCCGGCGCCGGTATGCTGCCTTCGCAATCGGAGTTCTGCGTGTAAGCTATGCATTACACCGCTACACCACGAATTCCGCATACTAATCGCCCACTCAAGAACCCCAGTTACAACGGCCGTCCCGGGTTGAGCCCTGACATTTTACCGCTGACTTAAAAATCCGCCTACGACCCCTTTAAACCCACTAAATCC
+
,FFFFFF:F,,FF:,F,,:F,:FFF:FF,F:,FFFF:F:,FF,F:,:F,F,,,:,,F,,F,,:FFFFFFFF,F,FF,F:F,,,FF:F,F,,FF,FFFFFF,,,F,,:F,FF,FF,,FF:,,,F,,,FF::,:F,FF,FF,:FF,,,:,:F:F,,,FF,F,,FF,,,FF,,FF,:,,:,,FF,:FFFFFFFFFF,FF:FFFF,FFF,FFFFFFFFFFF:FFFFFFF:FFF,FFFFFFF:FFF::FFFF,,FF
@A01757:128:HWYCLDRX2:1:2101:14353:30420
TCGGACTACTAGGGTTTCTAATCCTGTTCGCTCCCCTAGCTTTCGCGCCTCAGCGTCAGTCGTGGCCCAGAAGGCCGCCTTCGCCGCCGGTGTTCTTCCCAATATCTGCGCATTCCACCGCTACACTGGGAATTCCGCCTTCCCCTACCAGACTCAAGCCTGCCGGTATCGGGGGCGGACCGGGGTTGAGCCCCGGTATTTGACCCCCGACCTAACAGGCCGCCTACGCGCGCTTTACGCCCAATGAATCC
+
FFFFFFFFFFFFF:FFFFFFF:FFFFFFFFF,FFFFFF::FFFFFF:FF:FFF,FFFFFFFFFFFFFFFFFFF:F,:FF:FFFFFFFFFFFF:FFF:F,:FFFFFF:FF:F:F,FF:FF:FFFFFFF,F:FF,:FFFF:,FFF:FFFF:FFFFF,FFFF:F::FF,FFFF:FFF:FF:FF::FF:FF,FFFFFFFF:FFF,:FF,FF:FFF,F,FFF,:F,:F:FFF:FFFF:FF::FFFFFFF,,:FFFF
@A01757:128:HWYCLDRX2:1:2101:4128:30436
TCGGACTACAGGGGTATCTAATCCTGTTTGCTCCCCACGCTTTCGTGCCTCAGTGTCAGTGCTGGTCCAGGTCGCCGCCTTCGCCACTGGTGTTCATCCCGATCTCTACGCATTTCACCGCTACACCGGGAATTCCACTACCCTCTACCGCACTCTAGCCTGCCAGGATCCATTGCCATTCCCAGGGTGAGCCCGGGGCGTGCACAACAGAGTTATCACTCGACCTACGGACGATTGACGCCCAGGGCTTC
+
FFFFFF::FFFFFFFFFFFFFFFFFFFFFFFFFFFFF:F,FFFFFFF:,,FFFF,F:FF:FFFFFFFFFFFF,FFFFFF:FFFFFFFFFFFF,FFFFFF:FF:,:FF::F,,F:F,:FF,FFFF,,F,FF:,F:F,,FF:FF:,F,,,FF,,:FFF,FFFFFF:,:,FFFF,FFF,F,,FF,FFFF,,F:::,FFFFF,:,,,:,,::,F,,:,F,FFF,F,,,FFF,,,:,,,,,:FFFF:,,F,,FF,:
@A01757:128:HWYCLDRX2:1:2101:10628:30452
TCGGACTACTGGGGTATCTAATCCTATTTGCTCCCCACGCTTTCGTGCCTGAGCGTCAGTAACAGTCCAGGCGGCCGCCTGCGCACCCTTTAAACCCAATAAATCCGGATAACGCTTGCCACCTACGTATTACCGCGGCTGCTGGCACGTAGTTAGCCGTGACTTTCTGGTTGGATACCGTCACTGCGTGAACAGTTACTCTCACGCACGTTCTTCTCCAACAACAGAGCTTTACGAGCCGAAACCCTTCT
+
FFFFFFFFFFFFFFFFFFFFFFFFFFFFFFFFFFFFFFFFFFFFFFFFFFFFFFFFFFFFFFFFFFFFFFFFFFFFFFFFFFFFFFFFFFFFFFFFFFF:FFFFFFFFF:FFF:,FFFFFFFFF:FFFFFFFFFFFFF:F:FFFFFFFFFFFFFFFFFFFFFFFFF:FFFFFFFFFFF,FFFFFFF:FFFF,FFFFFFFFFFFFFFF:FFFFFFFFFFFFFFFFF:FFFF:,FFFFFFFF:F:FF,FFFFF
@A01757:128:HWYCLDRX2:1:2101:4354:30514
TCGGACTACTAGGGTTTCTAATCCTGTTCGCTACCCACGCTCTCGTGATTCAGCGTCAGTCTCAGCCTGGTAAGCTGCCTTCGCTATCGGAGTTCTAAGTCATATCTAAGCATTTCACCGCTACTTGACTTATTCCGCCTACCTCGTCTGTACTCGAGCCCGCCAGTTTTAATGGCAATCCGGGGTTTAGCCCCGACATTTAACCACTAACTTAACAGGCCGCCTACGCACCCTTTAAACCCAATAAATCC
+
FFFFFFFFFFFFFFFFFFFFFFFFFFFFFFFFFFFFFFFFFF:FFFFFFFFFFFFFFFFFFFFFFFFFFFFFFFFFFFFFFFFFFFFF:FFFFFFFFF:FFFFFFFFFFF:FFFFF,FFFFFFFFFF:FFFFFFFFFFFFF:,FFFFFFFFFFFFFFFFFFFFFFFFF:FFFF,FFFFFF,FFFFFFFFFFFFFFFFF:,FFF::FFF,FFFFFFFFF:F,FF,::FFFFFF,:,F:,F,,FFFFFF:FF:
@A01757:128:HWYCLDRX2:1:2101:11171:30639
TCGGACTACAAGGGTATCTAATCCTGTTCGCTCCCCTAGCTTTCGCGCCTCAGCGTCAGTCGTGGCCCAGAAGGCCGCCTTCGCCGCCGGTGTTCTTCCCAATATCTGCGCATTCCACCGCTACACTGGGAATTCCGCCTTCCCCTACCAGACTCAAGCCTGCCGGTATCGGGGGCGGACCGGGGTTGAGCCCCGGTATTTGACCCCAGACCTAACAGGCCGCCTACGCGCGCTTTACGCCCAATGAATCC
+
FFFFFFFFFFFFFFFFFFFFFFFFFFFFFFF:FFFFFFFFFFFFF:FFFFFFFFFFFFFFFFFFFFFFFFFF:FFFFFFFFFFFFFFFFFFFFFF:FFFFFFFFFFFFFFFFFFFFFFFFFF:FFFF:FFF:F:FFFFFFFFFFFFFFFFFFFFFFFFFFFFFFF:FFFFFFFFFF::FFFFF,:FFFFFFFFFFF:,FFFFFFFFFFFFFFFFF:FFFFFFFFFFF,FFFFF:FF,:FFFFF:F,FFF:F
@A01757:128:HWYCLDRX2:1:2101:32479:30655
TCGGACTACACGGGTATCTAATACTCTTTGCTCCCCACGCTTTCGTGCCTCAGCGTCAGTTAACCGGCCCTGCGGCCGCCTACGCCAGTGTGGTACCTCATAATTAAAACCCATTAAACCGATACCCTAGAATTTCGGCTTCCAGCTCCAGAAGAAAACCATGGCAGTTACAAAACCCGTCCCGGGGTGGGGCCCCGGGCTTAAAATCCAGAATGGCCCTGCCTGATACGCTCCCTTAACACCCAGAAAAG
+
FFFFFFF:FF,FFFF,FFFFFF,FF,FFFFFFFFFFFFFFFFFFF:FFFFFF,FFFFFFFFF::,FFF:,,,:F,FF:F,:,,,F:F,FF,,,F:F,,F,,FF:,,F,FF,,FFF,,FF,,F,,,,,,,F,F,F,F:,,F,:F:,,,F,:F,:,,,:::,:,F,F,FFF,F,FFF,,,,,FFFF:F,:,FF:FFF:FF,,:F,,F,,F,,,F,F,,FF,,:FF,:,:F,,,FF,:FF,,,FFF:,F,,,F,
@A01757:128:HWYCLDRX2:1:2101:30481:30796
TCGGACTACAAGGGTATCTAATCCTGTTCGCTCCCCTAGCTTTCGCGCCTCAGCGTCAGTCGTGGCCCAGAAGGCCGCCTTCGCCGCCGGTGTTCTTCCCAATATCTGCGCATTCCACCGCTACACTGGGAATTCCGCCTTCCCCTACCAGACTCAAGCCTGCCGGTATCGGGGGCGGACCGGGGTTGAGCCCCGGTATTTGACCCCCGACCTAACAGGCCGCCTACGCGCGCTTTACGCCCAATGAATCC
+
FFFFFFFFFFFFFFF:FFFFFFFFFFFFFFFFFFFFF:FFFFFFFFFFFFFFFFFFFFFFFFFFF:FFFFFFFFFFFFFFFFFFFFFFFFFFFFFFFFFFFF:FFFF:FFFFFFFFFFFFFFFFFFFFFFFFFFFFFFFFFFFFFF,FF,FFFFFFFFFFFFFFFFFFFFF:FFFFFFF::FFFF::FFFFFFFFFF,FFFFFFFFFFFFFFFFFF,FFFFFFFFFFF:FFFF,FFFFFFF:F,FF,FFFF
@A01757:128:HWYCLDRX2:1:2101:17363:30843
TCGGACTACTAGGGTATCTAATCCTGTTTGCTCCCCACGCTTTCGCGCCTCAGCGTCAGTTATTGTCCAGCAGGCCGCCTTCGCCACTGGTGTTCCTCCGTATATCTACGCATTTCACCGCTACACACGGAATTCCGCCTGCCTCTCCAACACTCAAGAACTACAGTTTCAAATGCAGGCTATGGGTTGAGCCCATAGTTTTCACATCTGACTTGCAATCCCGCCTACACGCCCTTTACACCCAGTAAATC
+
FFFFFFFFFFFFFFFFFFFFFFFFFFFFFFFFFFFFFFFFFFFFFFFFFFFF:FFFFFFFFFFFFFFFFFFFFFFFFFFFFFFFFFFFFFFFFFFFFFFFFFFFFFFFFFF:FFFFFFFFFFFFFFFFFFF:FFFFFFFFFFFFFFFFFFFFFFFFFFFFFFFFFFFFFFFFFFF:FFFFF:FF:FFFFFFFFFFFFFFFFFFFFFFFF:FFFFFFFFFF:FFFFFFFFF:FFFFFFFFFFFFFFFFF:F:
@A01757:128:HWYCLDRX2:1:2101:18105:30874
TCGGACTACAAGGGTATCTAATCCTGTTCGATCCCCACGCTTTCGTGCCTCAGCGTCAGTCGGGCGCCGGTATGCTGCCTTCGCAATCGGAGTTCTGCGTGATATCTATGCATTTCACCGCTACACCACGCATTCCGCATACTTCTCGCCCACTCAAGATCCCCAGTTTCAACGGCCGGCCCGGGTTGAGCCCGGACATTTTACCGCTGACTTAAAAATCCGCCTACGCACCCTTTAAACCCAATAAATCC
+
FFFFFFFFFFFFFFFFFFFFFFFFFFFFFFFFFFFFFFFFFFFFFFFFFFFFFFFFFFFFFFFFFFFFFFFFFFFFFFFFFFFFFFFFFFFFFFFFFFFFFFFFFFFFFFFFFFFFFFFFFFFFFFFFFFFFFFFFFFFFFFFFFFFFFFFFFFFFFFFFFFFFFF:FFFFFFFFFFFFFFFFFFFFFFFFFFFFFFFFFFFFFFFFFFFFF:FFFFFFFFFFFFFFFFFFFFFFFFFFFFFFFF:F:FFF
@A01757:128:HWYCLDRX2:1:2101:7735:30984
TCGGACTAACGGGTATCTAATCCTGTTTGCTCCCCACGCTTTCGAGCCTCAACGTCAGTTACTGTCCAGTAAGCCGCCTTCGCCACTGGTGTTCCTCCTAATATCTATGCATTTCACCGCTACACTAGGAATTCCGCTTACCTCTCCAGCACTCCAGCAAAAAAGTTTCCAAAGCAGTTCCGCGGTTAAGCCGCGGGCTTTCACTTCAGACTTTCTTCGCCGTCTACGCTCCCTTTACACCCAGTAAATCC
+
FFFFFFFFFFFFFF,FFFFFFFFFFFFFFFFFFFFFFFFF,FFFFFFFFFFFFFFFFFFFFFFFFFFFFFFFFFFFFFFFFFFFFFFFFFFFFFFFFFFFFFFFFFFFFFFFFFFFFFFFF:FFFFFFFFFFFFFFFFFFFFFFFFFFFFFFFFFFFF:FFFFFFFFFFFFFFFFFFFFFFFFFF:FFFFFFFFFFFFFFFF:FF:FFFF:F,FFF,FFFFFFFFFFFFFFF,FFFFFFF:FFFFF,FFFF
@A01757:128:HWYCLDRX2:1:2101:19822:31000
TCGGACTACAAGGGTATCTAATCCTATTTGCTCCCCACGCTTTCGTGCCTCAGCGTCAGTGATGGCCCAGCAAGTCGCCTTCGCCACTGGTGTTCCTTCTAATATCTACGCATTTAACCGCTACACTAGAAATTCCACTTGCCTCTACCATACTCAAGCTAATCAGTTTCTGCAGCGAACCGGAGTTAAGCTCCGGGCTTAGACTGCAGACTTAAGAAGCCGCCTACGCACCCTTTACACCCAATAAATCC
+
FFFFFFFFFFFFFFFFFFFFFFFFFFFFFFFFFFFFFFFFFFFFFFFFFFFFFFFFFFFFFFFFFFFFFFFFFFFFFFFFFFFFFF:FFFFFFFFFFFFFFFFFFFFFFFFFFFFFFFFFFFFFFFFFFFFF:FFFFFFFFFFFFFFFFFFFFFFFFFFFFFFFFFFFFFFFFFFFFF:FFFFFFFFFFFFFFFFFFFFFFFFFFFFFFFFFF:FFFFFFFFFFF:FFFFFFFFFFFFFFFFFFFFFFFFF
@A01757:128:HWYCLDRX2:1:2101:11388:31078
TCGGACTACTAGGGTATCTAATCCTGTTCGCTCCCCACGCTTTCGTGCCTCAGCGTCAGTTTCAGTCCAGAAAGCCGCCTTCGCCACTGGTGTTCTTCCATATATCTACGCATTCCACCGCTACACATGGAGTTCCACTCTCCTCTTCTGCACTCAAGTTCAACAGTTTCTGATGCAATTCTCCGGTTGAGCCGAAGGCTTTCACATCAGACTTATTGAACCGCCTGCACTCGCTTTACGCCCAATAAATC
+
FFFFFFFFFFFFFFFFFFFFFFFFFFFFFFFFFFFFFFFFFFFFFFFFFFFFFFFFFFFFFFFFFFFFFFFFFFFFFFFFFFFFFFFFFFFFFFFFFFFFFFFFFFFFFFFFFFFFFFFFFFFFFFFFFFFFFFFFFFFFFFFFFFFFFFFFFFFFFFFFF:FFFFFFFFFF,FFFFFFFFFFFFFFFFFFFFFFFFFFFFFFFFFFFFFFFFFFFFFF,,FFFFFFFFFFFFFFFFFFFFFFFFFFF:FF
@A01757:128:HWYCLDRX2:1:2101:3703:31109
TCGGACTACCAGGGTATCTAATCCTGTTTGCTCCCCACGCTTTCGCGCCTCAGCGTCAGTTATTGTCCAGCAGGCCGCCTTCGCCACTGGTGTTCCTCCGTATATCTACGCATTTCACCGCTACACACGGAATTCCGCCTGCCTCTCCAACACTCAAGAACGATAGTTTCAAATGCAGGCTATGGGTTGAGCCCATAGTTTTCACATCTGACTTACCATCCCGCCTACACGCCCTTTACACCCAGTAAATC
+
FFFFFFFFFFFFFFFFFFF:FFFFFFFFFFFFFFFFFFFFFFFFFFFFFFFFFFFFFFFFFFFFFFFFFFFF:FFFFFFFFFFFFFFFFFFFFFFFFFFFFF:FFFFFFFF,,FFFFFFFFFFF:FFFFFFFFFFFFFFFF:FFFFFFFF:FFFFFFFFFFFFFF,:FFFFFFF:FFFFF:FFFFFFFF::F:FFFFF:FFFFFFFFFF:FFFFFF:,FFF,FF:FFFFF:FFFF,FFFFF,F,FFFF::F
@A01757:128:HWYCLDRX2:1:2101:19732:31125
TCGGACTACAGGGGTTTCTAATCCTGTTTGCTCCCCACGCTTTCGCGCCTCAGCGTCAGTTGCTGTCCAGTTGACCGCCTTCGCCACTGGTGTTCCTCCTAATATCTACGCATTTCACCGCTACACTAGGAATTCCGTCAACCTCTCCAGTACTCAAGAACGACAGTTTCAAATGCAGTTCAAGGGTTGAGCCCTTGGATTTCACATCTGACTTGCCATCCCGCCTACGCGCCCTTTACACCCAGTAAATC
+
FFFFFFFFFFFFFFFFFFFFFFFFFFFFFFFFFFFFFFFFFFFFFFFFFFFFFFFFFFFFFFFFFFFFFFFFFFFFFFFFFFFFFFFFFFFFFFFFFFFFFFFFFFFFFFFFFFFFFFFFFFFFFFFFFFFFFFFFFFFFFFFFFF:FFFF,FFFFFFF:FFFFFFFFFF:FFFFFFFFFFFF:FFF:FFFFFFFFFFF:FFFFFF:FFFFFFFFFF:FFFFFFFF,FFFFFFF,FFFFFFFFFF:F,,FF
@A01757:128:HWYCLDRX2:1:2101:28067:31125
TCACTACAGGGGTATCTAATCCTGTTCGCTCCCCTAGCTTTCGCGCCTCAGCGTCAGTCGTGGCCCAGAAGGCCGCCTTCGCCGCCGGTGTTCTTCCCAATATCTGCGCATTCCACCGCTACACTGGGAATTCCGCCTTCCCCTACCAGACTCAAGCCTGCCGGTATCGGGGGCGGACCGGGGTTGAGCCCCGGTATTTGACCCCCGACCTAACAGGCCGCCTACGCGCGCTTTACGCCCAATGAATCCGG
+
FFFFFFFFFFFFFFFFFFFFFFFFFFFFFFFFFFFFFFFFFFFFFFFFFFFFFFFFFFFFFFFFFFFF:FFFFFFFFFFFFFFFFFFFFFFFFFFFFFFFFFFFFFFFFFFFFFFFFFFFFFFFFFFFFFFFFFFFFFFFFFFFFFFFFFFFFFFFFFFFFFFFF:FFFFFFFFFFFFFFFFFFFFFFFFFFFFF,FFFFFFFFFFFF:FFF:FFFFFFFFFF,FFFFFFFFFFFFFFFFFFFFFFFFFFF
@A01757:128:HWYCLDRX2:1:2101:8034:31156
TCGGACTACAAGGGTATCTAATCCTGTTTGCTCCCCACGCTTTCGAGCCTCAGCGTCAGTAATCGTCCAGTAAGCCGCCTTCGCCACTGGTGTTCCTCCTAATATCTACGCATTTCACCGCTACACTAGGAATTCCGCTTTCCTCTCCTGTACTCTAGCTTGATAGTTCCAAATGCAATCCTCGGGTTAAGCCCAAGGCTTTCACATCTGGCTTACCATGCCGCCTACTCACCCTTTACACCCAGTAATTC
+
FFFFFFFFFFFFFFFFFFFFFFFFFFFFFFFFFFFFFFFFFFFFFFFFFFFFFFFFFFFFFFFFFFFFFFFFFFFFFFFFFFFFFFFFFFFFFFFFFFFFFFFFFFFFFFFFFFFFFFFFFFFFFFFFFFFFFFFFFFFFFFFFFFFFFFFFFFFFFFFFFFFFFFFFFFFFFFFFFFFFFFF:FFFFFFFFFFFFFFFFFFFFFFFFFF:FFFFFFFFFFFFFFFFFFFFFFFFFFFFFFFFFFFFFFFF
@A01757:128:HWYCLDRX2:1:2101:24460:31172
TCGGACTACACGGGTATCTAATCCTGTTCGATACCCACGCTTTCGTGCCTCAGCGTCAGTGTGGAGCCGGCATGCTGCCTTCGCAATCGGAGTTCTGCGCGATATCTATGCATTTCACCGCTACACCGCGCATTCCGCATACTTCTCTCCAACTCGAGACTGCCAGTTTCAACGGCGGGCCGGGGTTGAGCACCGGGCTTTGACCGCTGACTTAACAGACCGCCTGCGCACCCTTTAAACCCAATAAATCC
+
FFFFFFFFFFFFFFFFFFFFFFFFFFFFFFFFFFFFFFFFFFFFFFFFFFFFFFFFFFFFFF:FFF:,,F:FFF::FFF:FFFFFF:FF:FFFFFFFFF,FFF,FFF:FFF:,FFFF,FFF,FFFFFFFFF,,::FFFF,,:,FFFFF:F,FFFFF:F::FFFFFF,,FF:,FFFFFFFF:FFFFF,F:FFF:FFFF:F,FFFFFF:FF:,F:,,,,F::FFF:FFFFF,:FFF:F:::FFF,,,,F,FF:
@A01757:128:HWYCLDRX2:1:2101:14443:31266
GGGGGGGGGGGGGGGGGGGGGGGGGGGGGGGGGGGGGGGGGGGGGGGGGGGGGGGGGGGGGGGGGGGGGGGGGGGGGGCCGGAGCGGGGGCCCCCCCGGGGGGCAGAGAAAGAAGAGAAAAGGAGAAAGAGGAATCGAAAGAAAGCGAGGTGAGGAGGAAGAGGAAGAGGAGGGGCGGGGGGGTGGGCCGGAGGGGGGTGAGCGGAGAGGGAAGGAGGGGAAGAAGGGGTAGAAAGAGGGAGAACGGGAGG
+
FFFFFFFFFFFFFFFFFFFFFFFFFF:F:FF:FF,:::::,::F::,:,,::,,,,,:,,,:::,,,,:,,,,,,,,,,,,,,,,,,,,,,,,,,,,,,,,,,,,,,,,,,,,,,:,,:,,,,,,,,,,,,,::,,,,,,,,,,,,,,,,,,,,,,,,,,,,,,,,,,,,,,,,,,,,,,,,,,,,,,,,,,,,,,,,,,,,,,,,,,,,,,,,,,,,,,,,,F,,,,,,,,,:,,,,,,,,,,,,,,,,,
@A01757:128:HWYCLDRX2:1:2101:25889:31328
TCGGACTACAAGGGTATCTAATCCTGTTCGCTACCCATGCTTTCGAGCCTCAGCGTCAGTTGCAGACCAGACAGCCGCCTTCGCCACTGGTGTTCTTCCATATATCTACGCATTCCACCGCTACACATGGAGTTCCACTGTCCTCTTCTGCACTCAAGTCGCCCGGTTTCCGATGCACTTCTTCGGTTAAGCCGAAGGCTTTCACATCAGACCTAAGCAACCGCCTGCGCTCGCTTTACGCCCAATAAATC
+
FFFFFFFFFFFFFFFFFFFFFFFFFFFFFFFFFFFFFFFFFFFFFFFFFFFFFFFFFFFFFFFFFFFFFFFFFFFFFFFFFFFFFFFFFFFFFFFFFFFFFFFFFFFFFFFFFFFFFFFFFFFFFFFFFFFFFFFFFFFFFFFFFFFFFFFFF:FFFFFFFFFFFFFFFFFFFF:FFFFFFFFFFFFFFFFFFFF:FFFFFFFFFFFFFFFFFFFFF:FFFFFFFFFFFFFFFFFFFFFFFFFFFFFFFFF
@A01757:128:HWYCLDRX2:1:2101:26304:31360
TCGGACTACACGGGTATCTAATCCTGTTCGCTACCCACGCTCTCGTGCTTCAGCGTCAGTCGCAGTCTGGTAAGCTGCCTTCGCTATCGGAGTTCTAAGTTATATCTAAGCATTTCACCGCTACTTAACTTATTCCGCCTACCTCGTCTGAACTCGAGTCTTACAGTATTAATGGCAAATCAAGGTGAAGCCCCGACGTTTAACCACTAACTTAAAAAACCGCCTACGCACCCTTTAAACCCAATAAATCC
+
FFFFFFFFFFFFFFFFFFFFFFFFFFFFFFFFFFFFFFFFFFFFFFFFFFFFFFFFFFFFFFF:FFFFFFFFFFFFFFFFFFFFFFFFFFFFFFFFFFFFFFFFFFFFFFFFFFFFFFFFFFFFFFFFFFFFFFFFFFFFFFFFFFFFFFFFFFFFFFFFFFFFFFFFFFFFFFFFFFFFFFFFFFFFFFFF:FF:FFFFFFFF:FFFFFFFFFFFFFF,:F:FFFF:FFF:FFFFFF,F,FFFFFFFF:,
@A01757:128:HWYCLDRX2:1:2101:31747:31391
TCGGACTACAGGGGTTTCTAATCCTGTTCGCTCCCCTAGCTTTCGCGCCTCAGCGTCAGTCGTGGCCCAGAAGGCCGCCTTCGCCGCCGGTGTTCTTCACAATATCTGCGCATTCCACCGCTACACTGGGAATTCCGCCTTCCCCTACCAGACTCAAGCCTGCCGGTATCGGGGGCGGACCGGGGTTGAGCCCCGGTATTTGACCCCCGACCTAACAGGCCGCCTACGCGCGCTTTACGCCCAATGAATCC
+
FFFFFFFFFFFFFFFFFFFFFFFFFFFFFFFFFFFFFFFFFFFFFFFFFFFFFFFFFFFFFFFFFFFFFFFFFFFFFFFFFFFFFFFFFFFFFFFFFFFFFFFFFFFFFFF:FFFF:FFFFFFFFFFFFFFFFFFFFFFFFFFFFFFFFFFFFFFFFFFFFFFFFFFFFFFFFFFFFFFFFF:FFFFFFFFFFFF::FFFFFFFFFFFFFFFFFFFFFFFFFFF:FFFFFFFF:,FFFFFFFFFF,FFFFF
@A01757:128:HWYCLDRX2:1:2101:2338:31407
CGGACTACCAGGGTATCTAATCCTGTTCGCTCCCCTAGCTTTCGCGCCTCAGCGTCAGTCGTGGCCCAGAAGGCCGCCTTCGCCGCCGGTGTTCTTCCCAATATCTGCGCATTCCACCGCTACACTGGGAATTCCGCCTTCCCCTACCAGACTCAAGCCTGCCGGTATCGGGGGCGGACCGGGGTTGAGCCCCGGTATTTGACCCCCGACCTAACAGGCCGCCTACGCGCGCTTTACGCCCAATGAATCCG
+
FFFFFFFFFFFFFFFFFF:FFF:FFFFFFFFFFFFFFFFFFFFFFFFFFFFFFFFFFFFFFFFFFFFFFFFFFFFFFFFFFFFFFFFFFFFFFFFFF:FFFFFFFFFFFFFFFFFFFFFFF:FFFFFFFFFFFFFFFFFFFFFFFFFFFFFFFFF:FFFFFFFFFFFFFFFFFFFFF:FFFFFFFFFFFFFFFFFFFFFFFFFFFFFFFFFFFFFF::FFFFFFFFFFFFFFF:F,FFFFFFF,FF:FFFF
@A01757:128:HWYCLDRX2:1:2101:3875:31407
TCGGACTACAGGGTATCTAATCCTGTTTGCTCCCCACGCTTTCGAGCCTCAGCGTCAGTTACAGTCCAGAGAATCGCCTTCGCCACTGGTGTTCTTCCTAATCTCTACGCATTTCACCGCTACACATGGAGTTCCACCGCCCTCTCCTGTCCTCAAGTCTGCCAGTTTCTGAATGAAAGACGAGTTGAGCTCATCCCTTTTCCTTCAGACTGAAAAGACCGCCTGCGCACCCTTTACCCCCAATCATTCCG
+
FFFFFFFFFFFFFFFFFFFFFFFFFFFFFFFFFFFFFFFFFFFFFFFFFFFFFFFFFFF:F:FFFFFFFFFFFFFFFFFFFFFFFFFFFFFFFFFFFFFFFFFFF:FFFFFF:FFFFFFF,FFFFFFFFFFFF,FFF:F:FFFFFFFFFFFFFFFF:FFFFFFFF:FFFFFF,FFFFFFFFFFFFF,FF:FFFFFFF:FF,F:F,FFFFF:FFF,,FFF::FFF,:,FFF,FFFFF,,F:FFFF::FF,::
@A01757:128:HWYCLDRX2:1:2101:16161:31422
CGACTACAAGGGTATCTAATCCTGTTCGCTCCCCCAGCTTTCGCGCCTCAGCGTCAGTGACGGCCCAGAGAGCTGCCTTCGCCATCGGTGTTCTTCCCAATATCTGCGCATTCCACCGCTACACTGGGAATTCCGCCTTCCCCTACCAGACTCAAGCCTGCCGGTATCGGGGGCGGACCGGGGTTGAGCCCCGGTCTTTGACCCCCGACCTAACAGGCCGCCTACGCGCGCTTTACGCCCAATGAATCCGG
+
:FFFF,F,:FFF,FF:F:FFFFFFFFFFF:FFFF:F:FFFFFFFFFFFFF,:FFFFFFFFFFFFFFFFFFFFFFFFFFFFFFF:FFFFFFFFFF:FFFFFFFFFFFFFFFFFFFFFF:FFFF:FFFFF,FFFFFFFF,FFFFFF:FFFFFFFFFFFFFFF,FFFFFFF:F::FFFFFFFFFFFFFFF:FFFF:F,,FFFFFFFFF:FFFFF:FFF:FFF:FFF:F:F:F,FFFFFFFFFFFFF,FFFF:,,
@A01757:128:HWYCLDRX2:1:2101:3314:31469
TCGGACTACAGGGGTTTCTAATCCTGTTCGCTCCCCTAGCTTTCGCGCCTCAGCGTCAGTCGTGGCCCAGAAGGCCGCCTTCGCCGCCGGTGTTCTTCCCAATATCTGCGCATTCCACCGCTACACTGGGAATTCCGCGTTCCCCTACCGGACTCAAGCCTGCCGGGGGCGGGGGCGGGGCGGGGGTGAGCCCCGGGCTTTGACCGCCGCGCTTACCGGGCGCCTCCGCGCGCTTTGCGGGCCGGGGAGCG
+
FFFFFFFFF::FF,,,:FFFFFFFFFFFF:FF,FFFF::FF:,FFFFFFFFFFFFFFFFF::,:F,FF,:,F,FFFFFFF:FFFFF,FFFFFF::,F:,:::,F::FF::F,:,F,,:,FFF::F:,FFFF,::F:,F,:,:,F,F:FF,F,:FFF:FF:FFF:FF,,,:FFFF:,FF,::FFFF:FF:F,,,:,,,:,F,F,,,,,F,:,:,,,,,:F,,,,,,,FFFF,:,,,,,,F,,F,,,F,,F:F
@A01757:128:HWYCLDRX2:1:2101:12961:31548
TCGGACTACCCGGGTTTCTAATCCTGTTCGCTACCCAAGCTTTCGAGCCTCACCGTCAGTTGCAGACCACAGAGCCCCCTTCGCCACTGGTGTTATTACATATATCTACCCCTTCCACCCCTACACATGGAGTTCCACTCTCCTCTTCTGCACTCAAAATCAACACTTTATGATGCAATTCTACCGTTTATCCGAAGGCATTCACAACAGACATATTGAACCGCCAGCACTCGCTATACGCCCAAAAAAAC
+
F:FFFF,F,FF,FF:FF,,FF:,,::FF,:F,FF,FF,:F,FF,,F:FFF,,:F,:FF:FF:FF,FFFF,F,FF,FF:F,::,FF,F,:F,:FF:F:,:F:F:F:F,:,FF,,F::,:F,F,FFF:,,,FF,FF,:FF:,,FFF,,FFF:,F,::F::,F,FF,F::FF,FF,F,,FF,:::,F,F:F,FF,F,FF,,F,:FFF,F::F,F,:FF:,,:F,,,F::F,F:,F,F,:FF,,::F,F,::F,:
@A01757:128:HWYCLDRX2:1:2101:24713:31610
TCGGACTACAGGGGTATCTAATCCTGTTCGATACCCACGCTTTCGTGCTTCAGCGTCAGTTGGGCGCCGGTATGCTGCCTTCGCAATCGGAGTTCTGCGTGATATCTATGCATTTCACCGCTACACCACGCATTCCGCATACTTCTCGCCCACTCAAGAACGCCAGTTTCAACGGCGGAGCGAGGTTGAGCCCCGCGATTTTACCGCTGACTTGGCATTCCGCCTACGCACCCTTTAAACCCAATAAATCC
+
FFFFFFFFF:FFFFFFFFFFFFFFFFFFFFFFFFFFFFFFFFFFFFFFFFFFFFFFFFFFFFFFFFFFFFFFFFFFFFFFFFFFFFFFFFFFFFFFFFFFFF:F:FF,FFFFFFFFFFFFFF:FFFFFFFFFFFFFFFFFFFFFFFFFFFFFFFFFFFFFFFFFFFFFFFFFFFFFFFFFFFFFFFFFFFFFFFFFFFFFFFFFFFFFFFFFFFFFFFFFFFFFFFFFFF:FFFFFFFFFFFF:FFFFFFF
@A01757:128:HWYCLDRX2:1:2101:19605:31657
TCGGACTACTAGGGTATCTAATCCTGTTTGCTCCCCACGCTTTCGTGCCTCAGTGTCAGTTTCAGTCCAGAAATCCGCCTTCGCCACTGGTGTTCCTCCTAATATCTACGCATTTCACCGCTACACTAGGAATTCCGCTTTCCTCTCCTGCACTCCAGCCTGACAGTTTAAAAAGCAGTCCCGGGGTTGAGCCCCGGCCTTTCACTTCTGACTTGCCCTGCCACCTACGCACCCTTTACACCCAGTAAATC
+
FFFFFF:F::FF::FFFFFF:F:FFF,F,F:F:F:FFFFFF:F:FFF:FFFFFFFFFF:FFFFFFFFFF:FFF,FFF:F,FF:,:FFF,FFF,FFFF,FFFFFFFFFFF,FFF,FFF:F,FFFFF:::FFFF,FFFFFF:F,FFFFFFFFF:FFF:F,FF,:F,FFF,F::F:FFFFFFF,FF:FF:FFFFF,,:,:FFF,FFFFFFFFF,FF,F:,:FF:FFFFFFFFFFF,F,,FFFFF,FFFF,,,FF
@A01757:128:HWYCLDRX2:1:2101:7726:31688
TCGGACTACTGGGGTATCTAATCCTGTTCGCTCCCCTAGCTTTCGCGCCTCAGCGTCAGTCGTGGCCCAGAAGGCCGCCTTCGCCGCCGGTGTTCTTCCCAATATCTGCGCATTCCACCGCTACACTGGGAATTCCGCCTTCCCCTACCAGACTCAAGCCTGCCGGTATCGGGGGCGGACCGGGGTTGAGCCCCGGTATTTGACCCCCGACCTAACAGGCCGCCTACGCGCGCTTTACGCCCAATGAATCC
+
FFFFFFFFFFFFFFFFFFFFFFFFFFFFFFFFFFFFFFFFFFFFFFFFFFFFFFFFFFFFFFFFFFFFFFFFFFFFFFFFFFFF:FFFFFFFFFFFFFFFFFFFFFFFFFFFFFFFFFFFFFFFFFFFFFF:FFFFFFFFFFFFFFFFFFFFFFFFFFFFFFFFF:F:FFFFFFFFFFFFFFFFFFFFFFFFFFFFF,FFFFFFFFF:FFFFF,FF:FFFFFFFF::FFFFFFFFFFFFFF:FFFFFFFFF
@A01757:128:HWYCLDRX2:1:2101:27434:31751
TCGGACTACAAGGGTATCTAATCCCTTTCGCTCCCCTGGCCTTCGTGCCTCAGCGTCAGTTAATGTCCAGGAACCCGCCTTCGCCACGAGTGTTCCTCTCGATATCTACGCATTTCACTGCTACACCGAGAATTCCGGTTCCCCCTCCATTACTCTAGTCTCGCAGTATCATGTGCCGTCCGCGGGTTGAGCCCGCGCCTTTCACACACGACTTACGAAACAGCCTACGCACGCTTTACGCCCAGTGATTC
+
FFFFFFFFFFFFFFFFFFFFFFFFFFFFFFF:FFFFFFFFFFFFFFFFFFFFFFFFFFFFFFFFFFFFFFFFFFFFFFFFFFFFFFFFFFFFFFFFFFFFFF:FFFFFFFFFFFFFFFFFFFFFFFFFFFFFFFFFFFFFFFFFFFFFFFFFFFFFFFFFFFFFFFFFFFFF,FFFFFFFFFFFFFFFFFFFFFFFFFFFFFFFF:FFFFFFFFFFFFFFFFF,FFFFFFFFFFFFFFFFFFFFFFFF,FF
@A01757:128:HWYCLDRX2:1:2101:7654:31782
TCGGACTACAAGGGTATATAATCCTGTTCGCTACCCATGCTTTCGAGCCTCAGCGTCAGTTGCAGACCAGAGAGCCGCCTTCGCCACTGGTGTTCTTCCATATATCTACGCATTCCACCGCTACACATGGAGTTCCACTCTCCTCTTCTGCACTCAAGTTCAACAGTTTCTCATGCAATTCTCCCGTTGAGCCGAAGGCTTTCACATCAGACTTATTGAACCGCCTGCACTCGCTTTACGCCCAATAAATC
+
FFFFFFFFF,F:FF:FF,FF::FFF,:F,FFF,FFFFF:FFFFF:F,FFFFFFFFFFFFFFFF:FFFF::FFFFFFFFFFFFF:F,FF:F,FFFFFFFFF,:FFFFFFFFFFFFFFFFFFFFFFFF:FFFFFFFFFFFFFFFFFFFFFFFFFFFFFFFFFFFFF:F,FFFF,FFFFFFFFF:FF,FFF,FFF:,F:::,FFFFFFF:FF::FFFF,FFF,FFFFFF,:FFFFFFFFFFFF:,:FF,F:FF:
@A01757:128:HWYCLDRX2:1:2101:29785:31782
TCGGACTACAGGGGTATCTAATCCTGTTCGCTCCCCTAGCTTTCGCGCCTCAGCGTCAGTCGTGGCCCAGAAGGCCGCCTTCGCCGCCGGTGTTCTTCCCAATATCTGCGCATTCCACCGCTACACTGGGAATTCCGCCTTCCCCTACCAGACTCAAGCCTGCCGGTATCGGGGGCGGACCGGGGTTGAGCCCCGGTATTTGACCCCCGACCTAACAGGCCGCCTACGCGCGCTTTACGCCCAATGAATCC
+
F:FFFFF:FFFFFFFFFFFFFFFF:FFFFFFFF:FFF,FFFFFFFF:FFFFF:FFFFFFFFFFFFFFFFFFFFFFFFFFFFFFFFFFFFFFFFFFFFFFFFFFFFFFFFFFFFFFF:FF:FFFFFFFFFFFFFFFFFFFFFFFFFFFFFFFFFFFFFFFFFFFFFFFFFFFFFFFFFFFFFFFFFFFFFFFFFFFFFFFFFFFFFFFFFFFFFFFFFFFFFFFFFFFFFFFFFFFFFFFFF:FFFFFFFFF
@A01757:128:HWYCLDRX2:1:2101:11677:31798
TCGGACTACCGGGGTATCTAATCCTATTTGCTCCCCACGCTTTCGTGCCTCAGCGTCAGTCACAGGCCAGGCGGCCGCCTTCGCCACTGGTGTTCTTCCATATCTCTGCGCATTTTACCGCTACACATGGAGTTCCACCGCCCTCTCCTGTCCTCAAGTCTGCCAGTTTCTGAATGAAAGACGAGTTGAGCTCATCCCTTTGCCTTCAGACTGAACAGACCGCCTGCGCACCCTTTACGCCCAATCATTCC
+
FFFFFFFFFFFFFFFFFFFFFFFFFFFFFFFFFFFFFFFFFFFFFFFFFFFFFFFFFFFFFFFFFFFFFFFFFFFFFFFFFFFFFFFFFFFFFFFFFFFFFFFFFFFFFFFFFFFFFFFFFFFFFFFFFFFFFFFFFFFFFFFFFFFFFFFFFFFFFFFFFFFFFF:FFFFFFFFFFFFFFFFF:FFFFFFFFFFFFFFFFFFFFFFFFFFFFFFFFFFFFFFFFFFFF:FFFFFFFFFF,FFFFFFF,::
@A01757:128:HWYCLDRX2:1:2101:18728:31798
TCGGACTACAGGGTTTCTAATCCTGTTTGCTACCCACGCTTTCGAGCCTCAGCGTCAGTTAAAGCCCAGTAAGCCGCCTTCGCCACCGGTGTTCCTCCTGATATCTACGCATTTCACCGCTACACCAGTAATTCCGCTTACCTCTACTTCACTCAAGAACCGCAGTTTCAAATGCAGCCCATAGGTTAAGCCTATGTATTTCACATCTGACTTGCGATCCCGCCTGCGCACCCTTTACGCCCACTCATTCC
+
FFFFFFFFFFFFFFFFFFFFFFFFFFFFFFFFFFFFFFFFFFFFFFFFFFFFFFFFFFFFFFFFFFFFFFFFFFFFFFFFFFFFFFFFFFFFFFFFFFFFFFFFFFFFFFF:FFFFFFFFF:FFFFFF:F,FFFFFFFFFFFFFFFFFFFFFFF:FFFFFFFFFFFFFFFFFFFFFFFFFFF,FFFFFFF:FF:FFFFFFFFFFFFFFFFFFFFFFFFFFFFFFFF:FFFFFFFFFFFFFFF:,FFF:FFF
@A01757:128:HWYCLDRX2:1:2101:4562:31845
TCGACTACCAGGGTTTCTAATCCTATTTGCTCCCCACGCTTTCGTGCCTCAGCGTCAGTCACAGGCCAGGCGGCCGCCTTCGCCACTGGTGTTCTTCCATATCTCTGCGCATTTTACCGCTACACATGGAGTTCCACCGCCCTCTCCTGTCCTCAAGTCTGCCAGTTTCTGAATGAAAGACGAGTTGAGCTCATCCCTTTGCCTTCAGACTGAACAGACCGCCTGCGCACCCTTTACGCCCAATCATTCCG
+
FFFFFFFFFFFFFF,FFFFFFFFFFF:FFFFFFFFFFFFFFFF:FFFFFFFFFFFFFFFFFFFFFFFFFFFFFFFFFFF:FFFFFFFFFFFF:FFFFFFF:FFFFFFF:FFF:FFFFFFFF:FFFFFF::FFFFFFFFFFFFFFF:FFFFFFFFF:,,FF:,FFF::FFFF:FFFF:FFFF,FFFF:F,FFFFFFF:F,F:F:F,FFFFF,F:FFFFFF:FF,F,,FFFFFFFFF::::FF:FF:F,FFFF
@A01757:128:HWYCLDRX2:1:2101:8052:31845
TCGGACTACAAGGGTATCTAATCCTGTTCGCTCCCCTAGCTTTCGCGCCTCAGCGTCAGTCGTGGCCCAGAAGGCCGCCTTCGCCGCCGGTGTTCTTCCCAATATCTGCGCATTCCACCGCTACACTGGGAATTCCGCCTTCCCCTACCAGACTCAAGCCTGCCGGTATCGGGGGCGGACCGGGGTTGAGCCCCGGTATTTGACTCCCGACCTAACTGGCCGCCTACGCGCGCTTTACGCCCAATGAATCC
+
FFFFFFFFFFFFFFFFFFFFFFFFFFFFFFFFFFFFFFFFFFFFFFFFFFFFFFFFFFFFFFFFFFFFFFFFFFFFFFFFFFFFFFFFFF:FFFFFFFFFFFFFFFFFFFFFFFFFFFFFFFFFFFFFFFFFFFFFFFFFFFFFFFFFFFFFFFFFFFFFFFFFFFFFFF:FFFF:FFFFFFFFFFFFFFFFFFFFFFFFFFFFFF:FFFFFFFFFFFFFFFFFF:FFFFFFF:FFFF:F:FF,F:FFFFF
@A01757:128:HWYCLDRX2:1:2101:8287:31908
TCGGACTACAAGGGTTTCTAATCCTGTTTGCTCCCCACGCTTTCGAGCCTCAGCGTCAGTTACAGTCCAGAGAGTCGCCTTCGCCACTGGTGTTCTTCCTAATCTCTACGCATTTCACCGCTACACTAGGAATTCCACTCTCCTCTCCTGCACTCTAGACTTCCAGTTTCAAATGCAGCTCCGCAGTTAAGCTGCGGCATTTCACAGCTGACTTTACATCCCGCCTACGCACCCTTTACACCCAATAATTC
+
FFFFFFFFFFFFFFFFFFFFF:FFFFF:FFFFFFFFFFFF:FFFFFFF:FFFFFFFFFFFFFFFFFFFFFFFFFFFF:FFFFFFF:FFFFFF:FFF:FFFF:FFFFFFFFFFFFFFFFFFFFFF,FFFFFF,FFF:FFF::FFFFFFFFFFF:FFF,FFFFFFFFFFFFFFFFFFFFFF:FFFFFFFFFF:FFFFFFF,:FFFFF,,F:FFFF,FF,FFFFFFFFFFFFFFF:F,FF::FFFFFFFF::FF
@A01757:128:HWYCLDRX2:1:2101:29658:31908
TCGGACTACAAGGGTATCTAATCCTGTTCGCTCCCCTAGCTTTCGCGCCTCAGCGTCAGTCGTGGCCCATAAGGCCGCCTTCGCCGCCGGTGTTCTTCCCAATATCTGCGCATTCCACCGCTACACTGGGAATTCCGCCTTCCCCTACCAGACTCAAGCCTGCCGGTATCGGGGGCGGACCGGGGTTGAGCCCCGGTATTTGACCCCCGACCTAACAGGCCGCCTACGCGCGCTTTACGCCCAATGAATCC
+
FFFFFFFFFFFFFFFFFFFFFFFFFFFFFFFFFFFFFFFFFFFFFFFFFFFFFFFFFFFFFFFFFFFFFFFFFFFFFFFFFFFFFFFFFFFFFFFFFFFFFFFFFFFFFFFFFFFFFFFFFFFFFFFFFFFFFFFFFFFFFFFFF:FFFFFFFFF:FFFFFFFFFFFFFFFFFFFFFFFFFFFFFF:FFFFFFFFFFFFFFFFFFFFFFFF,FFFFFF:FFFFFFF:FF,F,FFFF,FFFFFFFF,F:,FF
@A01757:128:HWYCLDRX2:1:2101:32741:31955
TCGGACTACAGGGGTATCTAATCCCTTTCGCTCCCCTGGCCTTCGTGCCTCAGCGTCAGTTAATGTCCAGGAACCCGCCTTCGCCACGAGTGTTCCTCTCGATATCTACGCATTTCACTGCTACACCGAGAATTCCGGTTCCCCCTCCATTACTCTAGTCTCGCAGTATCATGTGCCGTCCGCGGGTTGAGCCGGTACCTTTCACTCCAGACTTAGCAGGCCGCCTACGCACCCTTTACGCCCAATCATTC
+
FFFFFFFFFFFFFFFFFFFFFFFFFFFFFFFFFFFFFFFFFFFFFFFFFFFFFFFFFFFFFFFFFFFFFFFFFFF:FFFFFFFFFFFFFFFFFFFFFFFFFFFFFFFFFFFFFFFFFFFFFFFFFFFFFFFFFFFFFFFFFFFFFFFFFFFFFFFFFFFFFFFFFFFFFFFFFFFFFFFFFFFFFFFFFFFFFFFFFFFFFFFFF:FFFF::FFFF:FFFFFFFFFFFFFFF:FFFFFFFFFFFFFFFFFF
@A01757:128:HWYCLDRX2:1:2101:14308:32127
GGGGGGGGGGGGGGGGGGGGGGGGGGGGGGGGGGGGGGGGGGGGGGGTGGGGGGGGGGGGGGGGGGGGGGGGGGGCGGGCGGGGGCCGCGGCCGCCGGCCCCCCGGCGAGCGGCCAGGGGCCGAGCGCGGCGGCGCGGCCGAAAGCCGGGCCCGGCGGCGGCGGACGCCCGGCGGAGGCGCGAGGGCCGGAACGCAAGGAGGGCTCAGACAGGTAGCGGGGGGAGCGCAGGGAAAGCGGCGACAAGATACG
+
:FFFFFFF:FFF:FFFFFFF:FFFFFFFFFFFFF:FF::F,FF,FF,,:,:F:,:,:F,,,:,F,,::F,,,,,:,,,F,,,,,:,,,,,,,,,,,,,,,,,,,,,,:,,,,,,,,:,,,,,:,,,,,,,,,,,,,,::,:,,,,,,,,,,,,,,,,,:,,,,,,,,F,,,,,,,,,,,,,,,,,,,:,,:,,,,,,,,,,,,,F:,,,,,,,,,:,,,,,,,:,:,,,,,,,F,,:,,,,,,,,,,,,,,
@A01757:128:HWYCLDRX2:1:2101:8052:32158
TCGGACTACAAGGGTATCTAATCCTGTTTGCTCCCCACGCTTTCGCGCCTCAGCGTCAGTTATTGTCCAGCAGGCCGCCTTCGCCACTGGTGTTCCTCCGTATATCTACGCATTTCACCGCTACACACGGAATTCCGCCTGCCTCTCCAACACTCAAGAACTACAGTTTCAAATGCAGGCTATGGGTTGAGCCCATAGTTTTCACATCTGACTTGCAATCCCGCCTACACGCCCTTTACACCCAGTAAATC
+
FFFFFFFFFFFFFFFFFFFF:FFFFFFFFFF:FFFFF,FF:FFFFFFFFFFFFFFFFFFFFFFFFFFFFFFFFFFFFFFFFFFFFFFFFFFFFFFFFFFFFFFFFFFFFFFFF:FFFFFFFFFFFFFFFFF:FFFFFFFFFFFFFFFFFFFFFFFFFFFFFFFFF:FFFFF::FFFFFFFFFFFFFFFFFFFFFFFFFFFFFFFF:FFFFFFFFFFF:FF:F:FFFFFFF,FFF,,FFFFFFFFFFFFFFF
[truncated: 79,503,207 more chars]
